# Supplementary material for: Wide-Field Motion Integration in Fly VS Cells: Insights from an Inverse Approach
Source: PLoS Comput Biol. 2010 Sep 30;6(9):e1000932. doi: 10.1371/journal.pcbi.1000932 (PMC2947983; doi:10.1371/journal.pcbi.1000932)
Supplement: Dataset S1 — The passive and active optimized model to reproduce Figures 2 and 3 of the manuscript. (11.65 MB ZIP) [file pcbi.1000932.s001.zip]

Archive with 154 entries (152 files):
- models/
- models/._active_preferred.hoc
- models/._adapsyn_inh.mod
- models/._emdknaS.mod
- models/._emdkS.mod
- models/._emdnaS.mod
- models/active_null.hoc
- models/active_preferred.hoc
- models/act_morphology.hoc
- models/adapsyn_ex.mod
- models/adapsyn_inh.mod
- models/allactive.hoc
- models/allpassive.hoc
- models/alltrace_inputs.pdf
- models/emdknaS.mod
- models/emdkS.mod
- models/emdnaS.mod
- models/emd_act_soma_axon.hoc
- models/emd_pas_soma_axon.hoc
- models/emd_traces/
- models/emd_traces/alltrace_inputs.pdf
- models/emd_traces/emd_trace_all_ex_1.dat
- models/emd_traces/emd_trace_all_ex_10.dat
- models/emd_traces/emd_trace_all_ex_11.dat
- models/emd_traces/emd_trace_all_ex_12.dat
- models/emd_traces/emd_trace_all_ex_13.dat
- models/emd_traces/emd_trace_all_ex_14.dat
- models/emd_traces/emd_trace_all_ex_15.dat
- models/emd_traces/emd_trace_all_ex_16.dat
- models/emd_traces/emd_trace_all_ex_17.dat
- models/emd_traces/emd_trace_all_ex_18.dat
- models/emd_traces/emd_trace_all_ex_19.dat
- models/emd_traces/emd_trace_all_ex_2.dat
- models/emd_traces/emd_trace_all_ex_20.dat
- models/emd_traces/emd_trace_all_ex_3.dat
- models/emd_traces/emd_trace_all_ex_4.dat
- models/emd_traces/emd_trace_all_ex_5.dat
- models/emd_traces/emd_trace_all_ex_6.dat
- models/emd_traces/emd_trace_all_ex_7.dat
- models/emd_traces/emd_trace_all_ex_8.dat
- models/emd_traces/emd_trace_all_ex_9.dat
- models/emd_traces/emd_trace_all_inh_1.dat
- models/emd_traces/emd_trace_all_inh_10.dat
- models/emd_traces/emd_trace_all_inh_11.dat
- models/emd_traces/emd_trace_all_inh_12.dat
- models/emd_traces/emd_trace_all_inh_13.dat
- models/emd_traces/emd_trace_all_inh_14.dat
- models/emd_traces/emd_trace_all_inh_15.dat
- models/emd_traces/emd_trace_all_inh_16.dat
- models/emd_traces/emd_trace_all_inh_17.dat
- models/emd_traces/emd_trace_all_inh_18.dat
- models/emd_traces/emd_trace_all_inh_19.dat
- models/emd_traces/emd_trace_all_inh_2.dat
- models/emd_traces/emd_trace_all_inh_20.dat
- models/emd_traces/emd_trace_all_inh_3.dat
- models/emd_traces/emd_trace_all_inh_4.dat
- models/emd_traces/emd_trace_all_inh_5.dat
- models/emd_traces/emd_trace_all_inh_6.dat
- models/emd_traces/emd_trace_all_inh_7.dat
- models/emd_traces/emd_trace_all_inh_8.dat
- models/emd_traces/emd_trace_all_inh_9.dat
- models/emd_traces/emd_trace_v28_null_ex_1.dat
- models/emd_traces/emd_trace_v28_null_ex_10.dat
- models/emd_traces/emd_trace_v28_null_ex_11.dat
- models/emd_traces/emd_trace_v28_null_ex_12.dat
- models/emd_traces/emd_trace_v28_null_ex_13.dat
- models/emd_traces/emd_trace_v28_null_ex_14.dat
- models/emd_traces/emd_trace_v28_null_ex_15.dat
- models/emd_traces/emd_trace_v28_null_ex_16.dat
- models/emd_traces/emd_trace_v28_null_ex_17.dat
- models/emd_traces/emd_trace_v28_null_ex_18.dat
- models/emd_traces/emd_trace_v28_null_ex_19.dat
- models/emd_traces/emd_trace_v28_null_ex_2.dat
- models/emd_traces/emd_trace_v28_null_ex_20.dat
- models/emd_traces/emd_trace_v28_null_ex_3.dat
- models/emd_traces/emd_trace_v28_null_ex_4.dat
- models/emd_traces/emd_trace_v28_null_ex_5.dat
- models/emd_traces/emd_trace_v28_null_ex_6.dat
- models/emd_traces/emd_trace_v28_null_ex_7.dat
- models/emd_traces/emd_trace_v28_null_ex_8.dat
- models/emd_traces/emd_trace_v28_null_ex_9.dat
- models/emd_traces/emd_trace_v28_null_inh_1.dat
- models/emd_traces/emd_trace_v28_null_inh_10.dat
- models/emd_traces/emd_trace_v28_null_inh_11.dat
- models/emd_traces/emd_trace_v28_null_inh_12.dat
- models/emd_traces/emd_trace_v28_null_inh_13.dat
- models/emd_traces/emd_trace_v28_null_inh_14.dat
- models/emd_traces/emd_trace_v28_null_inh_15.dat
- models/emd_traces/emd_trace_v28_null_inh_16.dat
- models/emd_traces/emd_trace_v28_null_inh_17.dat
- models/emd_traces/emd_trace_v28_null_inh_18.dat
- models/emd_traces/emd_trace_v28_null_inh_19.dat
- models/emd_traces/emd_trace_v28_null_inh_2.dat
- models/emd_traces/emd_trace_v28_null_inh_20.dat
- models/emd_traces/emd_trace_v28_null_inh_3.dat
- models/emd_traces/emd_trace_v28_null_inh_4.dat
- models/emd_traces/emd_trace_v28_null_inh_5.dat
- models/emd_traces/emd_trace_v28_null_inh_6.dat
- models/emd_traces/emd_trace_v28_null_inh_7.dat
- models/emd_traces/emd_trace_v28_null_inh_8.dat
- models/emd_traces/emd_trace_v28_null_inh_9.dat
- models/emd_traces/emd_trace_v28_pref_ex_1.dat
- models/emd_traces/emd_trace_v28_pref_ex_10.dat
- models/emd_traces/emd_trace_v28_pref_ex_11.dat
- models/emd_traces/emd_trace_v28_pref_ex_12.dat
- models/emd_traces/emd_trace_v28_pref_ex_13.dat
- models/emd_traces/emd_trace_v28_pref_ex_14.dat
- models/emd_traces/emd_trace_v28_pref_ex_15.dat
- models/emd_traces/emd_trace_v28_pref_ex_16.dat
- models/emd_traces/emd_trace_v28_pref_ex_17.dat
- models/emd_traces/emd_trace_v28_pref_ex_18.dat
- models/emd_traces/emd_trace_v28_pref_ex_19.dat
- models/emd_traces/emd_trace_v28_pref_ex_2.dat
- models/emd_traces/emd_trace_v28_pref_ex_20.dat
- models/emd_traces/emd_trace_v28_pref_ex_3.dat
- models/emd_traces/emd_trace_v28_pref_ex_4.dat
- models/emd_traces/emd_trace_v28_pref_ex_5.dat
- models/emd_traces/emd_trace_v28_pref_ex_6.dat
- models/emd_traces/emd_trace_v28_pref_ex_7.dat
- models/emd_traces/emd_trace_v28_pref_ex_8.dat
- models/emd_traces/emd_trace_v28_pref_ex_9.dat
- models/emd_traces/emd_trace_v28_pref_inh_1.dat
- models/emd_traces/emd_trace_v28_pref_inh_10.dat
- models/emd_traces/emd_trace_v28_pref_inh_11.dat
- models/emd_traces/emd_trace_v28_pref_inh_12.dat
- models/emd_traces/emd_trace_v28_pref_inh_13.dat
- models/emd_traces/emd_trace_v28_pref_inh_14.dat
- models/emd_traces/emd_trace_v28_pref_inh_15.dat
- models/emd_traces/emd_trace_v28_pref_inh_16.dat
- models/emd_traces/emd_trace_v28_pref_inh_17.dat
- models/emd_traces/emd_trace_v28_pref_inh_18.dat
- models/emd_traces/emd_trace_v28_pref_inh_19.dat
- models/emd_traces/emd_trace_v28_pref_inh_2.dat
- models/emd_traces/emd_trace_v28_pref_inh_20.dat
- models/emd_traces/emd_trace_v28_pref_inh_3.dat
- models/emd_traces/emd_trace_v28_pref_inh_4.dat
- models/emd_traces/emd_trace_v28_pref_inh_5.dat
- models/emd_traces/emd_trace_v28_pref_inh_6.dat
- models/emd_traces/emd_trace_v28_pref_inh_7.dat
- models/emd_traces/emd_trace_v28_pref_inh_8.dat
- models/emd_traces/emd_trace_v28_pref_inh_9.dat
- models/pas.ses
- models/pas_morphology.hoc
- models/pas_null.hoc
- models/pas_preferred.hoc
- models/README.txt
- models/run.hoc
- models/run.hoc~
- models/runEMD_actnull.hoc
- models/runEMD_actpref.hoc
- models/runEMD_allact.hoc
- models/runEMD_allpas.hoc
- models/runEMD_pasnull.hoc
- models/runEMD_paspref.hoc
