# Supplementary material for: Wide-Field Motion Integration in Fly VS Cells: Insights from an Inverse Approach
Source: PLoS Comput Biol. 2010 Sep 30;6(9):e1000932. doi: 10.1371/journal.pcbi.1000932 (PMC2947983; doi:10.1371/journal.pcbi.1000932)
Supplement: Dataset S1 — The passive and active optimized model to reproduce Figures 2 and 3 of the manuscript. (11.65 MB ZIP) [file pcbi.1000932.s001.zip › models/act_morphology.hoc]

dend[1] { pt3dadd(0.0	0.0	0.0	13.830797534589797) pt3dadd(16.425077269358646	15.707295133573444	-14.901725712205861	13.830797534589797) }
dend[2] { pt3dadd(16.425077269358646	15.707295133573444	-14.901725712205861	13.830797534589797) pt3dadd(22.70733975844569	27.86395820785227	-23.62842369901307	13.819663934452072) }
dend[3] { pt3dadd(22.70733975844569	27.86395820785227	-23.62842369901307	13.819663934452072) pt3dadd(27.79412538633659	46.86016536425134	-33.38631083127342	13.803663643860899) }
dend[4] { pt3dadd(27.79412538633659	46.86016536425134	-33.38631083127342	13.803663643860899) pt3dadd(28.924415821616922	61.70973365827342	-40.615750341683814	13.791546744621929) }
dend[5] { pt3dadd(28.924415821616922	61.70973365827342	-40.615750341683814	13.791546744621929) pt3dadd(26.33089114762192	84.16313505214615	-52.6340331431203	13.77315667575218) }
dend[6] { pt3dadd(26.33089114762192	84.16313505214615	-52.6340331431203	13.77315667575218) pt3dadd(14.183836214522508	96.22566628787625	-58.34514692501234	6.85687741777272) }
dend[7] { pt3dadd(14.183836214522508	96.22566628787625	-58.34514692501234	6.85687741777272) pt3dadd(6.741660308707059	99.71791489236965	-61.30228933523955	3.420923490563125) }
dend[8] { pt3dadd(6.741660308707059	99.71791489236965	-61.30228933523955	3.420923490563125) pt3dadd(-15.407631190773866	108.22106817798851	-77.42155647754933	1.7389708069751164) }
dend[9] { pt3dadd(-15.407631190773866	108.22106817798851	-77.42155647754933	1.7389708069751164) pt3dadd(-35.0186094555018	115.52714035942577	-94.7115382875885	1.7219435383379464) }
dend[10] { pt3dadd(-35.0186094555018	115.52714035942577	-94.7115382875885	1.7219435383379464) pt3dadd(-57.28492987349152	113.38147676294744	-110.92454567353434	1.7037432280811635) }
dend[11] { pt3dadd(-57.28492987349152	113.38147676294744	-110.92454567353434	1.7037432280811635) pt3dadd(-80.10622221640635	110.97273745404566	-125.07009766185305	0.8351267066216193) }
dend[12] { pt3dadd(-80.10622221640635	110.97273745404566	-125.07009766185305	0.8351267066216193) pt3dadd(-88.70300921015253	107.86743657624012	-131.46147720220904	0.37725860129628364) }
dend[13] { pt3dadd(-88.70300921015253	107.86743657624012	-131.46147720220904	0.37725860129628364) pt3dadd(-99.6149875083609	96.55716352480772	-143.92412561244578	0.364471678987567) }
dend[14] { pt3dadd(-99.6149875083609	96.55716352480772	-143.92412561244578	0.364471678987567) pt3dadd(-107.56620309614748	87.91851645640963	-154.9121195138001	0.17626046153454067) }
dend[15] { pt3dadd(-99.6149875083609	96.55716352480772	-143.92412561244578	0.364471678987567) pt3dadd(-115.79077831076924	80.56059089549771	-157.15479203720508	0.16662153617990794) }
dend[16] { pt3dadd(-80.10622221640635	110.97273745404566	-125.07009766185305	0.8351267066216193) pt3dadd(-84.55957854317657	111.58358477682025	-127.43502767535473	0.43572844213962875) }
dend[17] { pt3dadd(-84.55957854317657	111.58358477682025	-127.43502767535473	0.43572844213962875) pt3dadd(-98.36678117167975	113.52725584694679	-132.429950340019	0.42438382069636393) }
dend[18] { pt3dadd(-98.36678117167975	113.52725584694679	-132.429950340019	0.42438382069636393) pt3dadd(-116.22128002213417	115.29047639855604	-140.15799226732545	0.409786324661246) }
dend[19] { pt3dadd(-116.22128002213417	115.29047639855604	-140.15799226732545	0.409786324661246) pt3dadd(-124.55919129376579	111.1800057409594	-144.57815667061675	0.19795524594270786) }
dend[20] { pt3dadd(-124.55919129376579	111.1800057409594	-144.57815667061675	0.19795524594270786) pt3dadd(-136.85069917204845	92.3125396812902	-158.44039346151118	0.17963404471687844) }
dend[21] { pt3dadd(-136.85069917204845	92.3125396812902	-158.44039346151118	0.17963404471687844) pt3dadd(-137.77576757037383	79.36314881101471	-166.26874544048027	0.1690712726749985) }
dend[22] { pt3dadd(-57.28492987349152	113.38147676294744	-110.92454567353434	1.7037432280811635) pt3dadd(-76.82088403297303	111.67803028211591	-126.9580337561017	0.8398121535788818) }
dend[23] { pt3dadd(-76.82088403297303	111.67803028211591	-126.9580337561017	0.8398121535788818) pt3dadd(-89.97211535829814	108.42688490841257	-138.45563122448357	0.8287898938573391) }
dend[24] { pt3dadd(-89.97211535829814	108.42688490841257	-138.45563122448357	0.8287898938573391) pt3dadd(-110.94238499334634	99.70448776821063	-158.32474168897375	0.3799028750270534) }
dend[25] { pt3dadd(-110.94238499334634	99.70448776821063	-158.32474168897375	0.3799028750270534) pt3dadd(-125.37563923489361	91.30904868290915	-173.47045450794263	0.3663175090896272) }
dend[26] { pt3dadd(-125.37563923489361	91.30904868290915	-173.47045450794263	0.3663175090896272) pt3dadd(-142.26528572539863	83.98344413442166	-191.0794799316134	0.3513387858927408) }
dend[27] { pt3dadd(-142.26528572539863	83.98344413442166	-191.0794799316134	0.3513387858927408) pt3dadd(-154.36656435666018	74.539832676701	-204.55610867562456	0.3388496662564688) }
dend[28] { pt3dadd(-154.36656435666018	74.539832676701	-204.55610867562456	0.3388496662564688) pt3dadd(-161.8151125587076	66.55312399216773	-214.43348449070757	0.3299640839495677) }
dend[29] { pt3dadd(-161.8151125587076	66.55312399216773	-214.43348449070757	0.3299640839495677) pt3dadd(-170.52714353874657	47.72222834082089	-229.74680716820868	0.3130825903770249) }
dend[30] { pt3dadd(-89.97211535829814	108.42688490841257	-138.45563122448357	0.8287898938573391) pt3dadd(-116.031240890005	106.06119113363482	-159.92078284287842	0.2652004850289434) }
dend[31] { pt3dadd(-116.031240890005	106.06119113363482	-159.92078284287842	0.2652004850289434) pt3dadd(-143.92630016045715	92.74404465546	-185.53478902644758	0.24005070518714094) }
dend[32] { pt3dadd(6.741660308707059	99.71791489236965	-61.30228933523955	3.420923490563125) pt3dadd(-10.118257025595913	109.16952792509282	-61.08900581528909	1.805426074037634) }
dend[33] { pt3dadd(-10.118257025595913	109.16952792509282	-61.08900581528909	1.805426074037634) pt3dadd(-18.96436620402352	111.05796732757621	-59.642609810623966	0.8716734367447847) }
dend[34] { pt3dadd(-18.96436620402352	111.05796732757621	-59.642609810623966	0.8716734367447847) pt3dadd(-38.771359622648475	106.89951942411331	-54.38230431784236	0.43494837713850937) }
dend[35] { pt3dadd(-38.771359622648475	106.89951942411331	-54.38230431784236	0.43494837713850937) pt3dadd(-54.53177351596085	106.31793357349815	-53.53553726199502	0.16223186627582142) }
dend[36] { pt3dadd(-18.96436620402352	111.05796732757621	-59.642609810623966	0.8716734367447847) pt3dadd(-30.938822966612605	119.74446095906954	-58.781312324549724	0.36041399878878566) }
dend[37] { pt3dadd(-30.938822966612605	119.74446095906954	-58.781312324549724	0.36041399878878566) pt3dadd(-47.287070586152915	128.6419896709966	-60.41640977574153	0.22968403531703974) }
dend[38] { pt3dadd(-47.287070586152915	128.6419896709966	-60.41640977574153	0.22968403531703974) pt3dadd(-66.57865952050939	131.07165120298885	-60.409629145414634	0.21386395946677658) }
dend[39] { pt3dadd(-66.57865952050939	131.07165120298885	-60.409629145414634	0.21386395946677658) pt3dadd(-82.63824032977396	126.92800229284694	-58.934321030580655	0.20036958675839658) }
dend[40] { pt3dadd(-82.63824032977396	126.92800229284694	-58.934321030580655	0.20036958675839658) pt3dadd(-97.25209590799795	120.67563886390771	-63.43692820799825	0.1874369005919661) }
dend[41] { pt3dadd(-97.25209590799795	120.67563886390771	-63.43692820799825	0.1874369005919661) pt3dadd(-105.17336254580584	115.03349357248223	-68.3952144298601	0.17952422255747916) }
dend[42] { pt3dadd(-10.118257025595913	109.16952792509282	-61.08900581528909	1.805426074037634) pt3dadd(-21.536082318245285	121.20108910129645	-63.379332387965505	0.9681138464825005) }
dend[43] { pt3dadd(-21.536082318245285	121.20108910129645	-63.379332387965505	0.9681138464825005) pt3dadd(-42.04441641449961	133.15151097945096	-75.34293828643689	0.43554256636215544) }
dend[44] { pt3dadd(-42.04441641449961	133.15151097945096	-75.34293828643689	0.43554256636215544) pt3dadd(-60.82859418477591	140.97944908908164	-89.13661207285271	0.4189853490826748) }
dend[45] { pt3dadd(-60.82859418477591	140.97944908908164	-89.13661207285271	0.4189853490826748) pt3dadd(-76.09902840545878	148.1128718019326	-104.58060307188659	0.1542238790965853) }
dend[46] { pt3dadd(-21.536082318245285	121.20108910129645	-63.379332387965505	0.9681138464825005) pt3dadd(-31.705106454944186	140.9613032661711	-57.8552244884421	0.470972125436219) }
dend[47] { pt3dadd(-31.705106454944186	140.9613032661711	-57.8552244884421	0.470972125436219) pt3dadd(-33.01271051025381	151.2196298299093	-56.904484467233495	0.19460781889066747) }
dend[48] { pt3dadd(14.183836214522508	96.22566628787625	-58.34514692501234	6.85687741777272) pt3dadd(9.482644341785537	106.06492592233904	-61.69569973723617	3.420049866264864) }
dend[49] { pt3dadd(9.482644341785537	106.06492592233904	-61.69569973723617	3.420049866264864) pt3dadd(-3.4272594714021327	118.58661840747824	-69.7678188175179	1.670099426963745) }
dend[50] { pt3dadd(-3.4272594714021327	118.58661840747824	-69.7678188175179	1.670099426963745) pt3dadd(-18.426509325198854	133.76777650080678	-76.7747489784942	0.7967534697521299) }
dend[51] { pt3dadd(-18.426509325198854	133.76777650080678	-76.7747489784942	0.7967534697521299) pt3dadd(-31.892967950910297	144.57024339170906	-85.31897703327347	0.7827072446086918) }
dend[52] { pt3dadd(-31.892967950910297	144.57024339170906	-85.31897703327347	0.7827072446086918) pt3dadd(-46.25383638011076	153.94694241062794	-91.2561950122346	0.7687527909895655) }
dend[53] { pt3dadd(-46.25383638011076	153.94694241062794	-91.2561950122346	0.7687527909895655) pt3dadd(-63.920225892362495	159.30136548128593	-97.80425536629222	0.34598489068303573) }
dend[54] { pt3dadd(-46.25383638011076	153.94694241062794	-91.2561950122346	0.7687527909895655) pt3dadd(-64.33633637195159	175.06092034731168	-100.64112250099262	0.3624933414588419) }
dend[55] { pt3dadd(-64.33633637195159	175.06092034731168	-100.64112250099262	0.3624933414588419) pt3dadd(-69.3166253986155	181.92181615361076	-102.91379120958187	0.35559550861680256) }
dend[56] { pt3dadd(-69.3166253986155	181.92181615361076	-102.91379120958187	0.35559550861680256) pt3dadd(-81.8946256445029	196.3119988979332	-104.75139138474746	0.17601089165585485) }
dend[57] { pt3dadd(-3.4272594714021327	118.58661840747824	-69.7678188175179	1.670099426963745) pt3dadd(-16.758261119249127	130.9769633460776	-79.98963981990588	0.8326077217464943) }
dend[58] { pt3dadd(-16.758261119249127	130.9769633460776	-79.98963981990588	0.8326077217464943) pt3dadd(-32.428714955716124	142.0696183693511	-88.77626680286852	0.35176801551008496) }
dend[59] { pt3dadd(-32.428714955716124	142.0696183693511	-88.77626680286852	0.35176801551008496) pt3dadd(-41.603629900351066	151.49687156187707	-91.99832659719978	0.23069293181874298) }
dend[60] { pt3dadd(-41.603629900351066	151.49687156187707	-91.99832659719978	0.23069293181874298) pt3dadd(-54.540014847398076	162.7367143012317	-91.67660376250237	0.21674969976136457) }
dend[61] { pt3dadd(-54.540014847398076	162.7367143012317	-91.67660376250237	0.21674969976136457) pt3dadd(-67.00767563164085	174.407384524061	-92.06830347986056	0.20285490741006337) }
dend[62] { pt3dadd(-16.758261119249127	130.9769633460776	-79.98963981990588	0.8326077217464943) pt3dadd(-22.902329190880938	138.43497358653545	-86.34215461588485	0.43031351561437303) }
dend[63] { pt3dadd(-22.902329190880938	138.43497358653545	-86.34215461588485	0.43031351561437303) pt3dadd(-32.8108365790625	147.36657529416195	-89.29403009008054	0.41945989358068897) }
dend[64] { pt3dadd(-32.8108365790625	147.36657529416195	-89.29403009008054	0.41945989358068897) pt3dadd(-43.85312249837199	154.0699123609073	-93.94646498039809	0.40894976086902324) }
dend[65] { pt3dadd(-43.85312249837199	154.0699123609073	-93.94646498039809	0.40894976086902324) pt3dadd(-65.01971356901379	164.19819189612952	-103.00140105241348	0.38985808998936733) }
dend[66] { pt3dadd(-65.01971356901379	164.19819189612952	-103.00140105241348	0.38985808998936733) pt3dadd(-82.01265836774732	162.0335632114965	-113.68846012927298	0.37592051667402554) }
dend[67] { pt3dadd(-82.01265836774732	162.0335632114965	-113.68846012927298	0.37592051667402554) pt3dadd(-103.45257056925207	152.8369453557495	-129.58253391785288	0.15472437443368747) }
dend[68] { pt3dadd(-82.01265836774732	162.0335632114965	-113.68846012927298	0.37592051667402554) pt3dadd(-93.14074425013428	163.73598355518234	-120.02483404646321	0.2237233372627604) }
dend[69] { pt3dadd(-93.14074425013428	163.73598355518234	-120.02483404646321	0.2237233372627604) pt3dadd(-101.03344259601016	168.58415694059187	-126.66549074595267	0.15420366441388672) }
dend[70] { pt3dadd(9.482644341785537	106.06492592233904	-61.69569973723617	3.420049866264864) pt3dadd(7.877498596104081	123.69455235224643	-64.50151529559557	1.6667566892487773) }
dend[71] { pt3dadd(7.877498596104081	123.69455235224643	-64.50151529559557	1.6667566892487773) pt3dadd(8.015423271778214	150.68974263801957	-66.7460699439182	0.7784189074421431) }
dend[72] { pt3dadd(8.015423271778214	150.68974263801957	-66.7460699439182	0.7784189074421431) pt3dadd(3.1001624116968056	166.22619341123993	-66.2724825454403	0.37602324370753387) }
dend[73] { pt3dadd(8.015423271778214	150.68974263801957	-66.7460699439182	0.7784189074421431) pt3dadd(13.792712730725293	168.32237491354118	-70.35140624300762	0.47273933507879684) }
dend[74] { pt3dadd(13.792712730725293	168.32237491354118	-70.35140624300762	0.47273933507879684) pt3dadd(13.233300763091727	174.73270903805565	-73.18971884709306	0.20723574331672887) }
dend[75] { pt3dadd(13.792712730725293	168.32237491354118	-70.35140624300762	0.47273933507879684) pt3dadd(23.660516767439674	179.56655884853276	-69.36894761484982	0.244714774906782) }
dend[76] { pt3dadd(23.660516767439674	179.56655884853276	-69.36894761484982	0.244714774906782) pt3dadd(26.408741422570813	197.28508569710192	-72.4806190933794	0.23012619593446113) }
dend[77] { pt3dadd(7.877498596104081	123.69455235224643	-64.50151529559557	1.6667566892487773) pt3dadd(4.956692685587603	139.15632299350452	-68.1668322867925	0.8483324688641849) }
dend[78] { pt3dadd(4.956692685587603	139.15632299350452	-68.1668322867925	0.8483324688641849) pt3dadd(-2.820611913435453	154.2441619548852	-72.72806675878186	0.8345217280840411) }
dend[79] { pt3dadd(-2.820611913435453	154.2441619548852	-72.72806675878186	0.8345217280840411) pt3dadd(-14.883344239784762	177.77766918438175	-79.96859061853226	0.813005506793341) }
dend[80] { pt3dadd(-14.883344239784762	177.77766918438175	-79.96859061853226	0.813005506793341) pt3dadd(-27.867311072167865	189.12231696533203	-84.68703126679044	0.34634696197555864) }
dend[81] { pt3dadd(-27.867311072167865	189.12231696533203	-84.68703126679044	0.34634696197555864) pt3dadd(-34.9294118500458	192.52824436940216	-86.84755948499733	0.20906255217650685) }
dend[82] { pt3dadd(-34.9294118500458	192.52824436940216	-86.84755948499733	0.20906255217650685) pt3dadd(-56.24771912211554	198.37239234897984	-91.55258439044802	0.19107753944653402) }
dend[83] { pt3dadd(-56.24771912211554	198.37239234897984	-91.55258439044802	0.19107753944653402) pt3dadd(-77.99099110362195	195.2557326963514	-91.48856433140624	0.17320589849136692) }
dend[84] { pt3dadd(-77.99099110362195	195.2557326963514	-91.48856433140624	0.17320589849136692) pt3dadd(-91.15192511837321	188.85409950921323	-93.06200779098023	0.1514378281805673) }
dend[85] { pt3dadd(-27.867311072167865	189.12231696533203	-84.68703126679044	0.34634696197555864) pt3dadd(-35.924105400973254	201.31468028623024	-88.65851086427794	0.20734820071929044) }
dend[86] { pt3dadd(-35.924105400973254	201.31468028623024	-88.65851086427794	0.20734820071929044) pt3dadd(-53.161711917188285	213.32211120811635	-90.69733717048437	0.19025604591240938) }
dend[87] { pt3dadd(-53.161711917188285	213.32211120811635	-90.69733717048437	0.19025604591240938) pt3dadd(-73.95266706886895	232.50009931440695	-89.89504759232067	0.1672424627522979) }
dend[88] { pt3dadd(-14.883344239784762	177.77766918438175	-79.96859061853226	0.813005506793341) pt3dadd(-16.573693694487456	195.5855133228054	-84.8686460681787	0.38032364282589604) }
dend[89] { pt3dadd(-16.573693694487456	195.5855133228054	-84.8686460681787	0.38032364282589604) pt3dadd(-21.829878360466164	209.11451760952008	-91.4834872937653	0.3685145716164822) }
dend[90] { pt3dadd(-21.829878360466164	209.11451760952008	-91.4834872937653	0.3685145716164822) pt3dadd(-22.40041776426304	218.75821496031026	-98.59591999224983	0.17609113349618993) }
dend[91] { pt3dadd(26.33089114762192	84.16313505214615	-52.6340331431203	13.77315667575218) pt3dadd(38.4230366347731	103.49785587400937	-68.69025063588178	6.897813120398013) }
dend[92] { pt3dadd(38.4230366347731	103.49785587400937	-68.69025063588178	6.897813120398013) pt3dadd(39.48934182519439	118.97606114914842	-78.26272502341911	3.4673880602214133) }
dend[93] { pt3dadd(39.48934182519439	118.97606114914842	-78.26272502341911	3.4673880602214133) pt3dadd(32.78596985732117	137.70471309210137	-90.31656045163756	1.7100945353917194) }
dend[94] { pt3dadd(32.78596985732117	137.70471309210137	-90.31656045163756	1.7100945353917194) pt3dadd(21.613215970026232	155.21298742388356	-102.1511839029002	0.8459563557171338) }
dend[95] { pt3dadd(21.613215970026232	155.21298742388356	-102.1511839029002	0.8459563557171338) pt3dadd(7.516161179189595	165.85667036324358	-110.89893563993243	0.445995070479867) }
dend[96] { pt3dadd(7.516161179189595	165.85667036324358	-110.89893563993243	0.445995070479867) pt3dadd(-1.6766512755526026	171.0866531630373	-116.05182455543991	0.43738985713937706) }
dend[97] { pt3dadd(-1.6766512755526026	171.0866531630373	-116.05182455543991	0.43738985713937706) pt3dadd(-20.428688635978062	172.0972551797843	-121.52866645766979	0.4221106273954082) }
dend[98] { pt3dadd(-20.428688635978062	172.0972551797843	-121.52866645766979	0.4221106273954082) pt3dadd(-37.40035215263298	172.67602689211944	-127.7534190311093	0.2034480995120195) }
dend[99] { pt3dadd(-37.40035215263298	172.67602689211944	-127.7534190311093	0.2034480995120195) pt3dadd(-57.37755421433705	167.5697869667732	-131.36135659528426	0.1866716292607389) }
dend[100] { pt3dadd(-20.428688635978062	172.0972551797843	-121.52866645766979	0.4221106273954082) pt3dadd(-43.605937926802554	173.80601601655968	-126.52275082848135	0.28305800308415924) }
dend[101] { pt3dadd(-43.605937926802554	173.80601601655968	-126.52275082848135	0.28305800308415924) pt3dadd(-70.04189486257256	173.25111318699936	-123.32258985755793	0.15362418620133095) }
dend[102] { pt3dadd(-43.605937926802554	173.80601601655968	-126.52275082848135	0.28305800308415924) pt3dadd(-62.59736384545612	177.03030844694638	-136.6648947914508	0.17511241874042877) }
dend[103] { pt3dadd(21.613215970026232	155.21298742388356	-102.1511839029002	0.8459563557171338) pt3dadd(17.57440258088467	173.98662289510824	-114.44042529292425	0.496247672119711) }
dend[104] { pt3dadd(17.57440258088467	173.98662289510824	-114.44042529292425	0.496247672119711) pt3dadd(14.124462060441887	187.18472753033058	-123.1337345206762	0.2625746009980339) }
dend[105] { pt3dadd(17.57440258088467	173.98662289510824	-114.44042529292425	0.496247672119711) pt3dadd(14.981893654658295	189.2608003563648	-124.39667224019175	0.2959810013728656) }
dend[106] { pt3dadd(14.981893654658295	189.2608003563648	-124.39667224019175	0.2959810013728656) pt3dadd(14.728496716215947	206.74637480077976	-136.92021549656724	0.16893745474773328) }
dend[107] { pt3dadd(14.728496716215947	206.74637480077976	-136.92021549656724	0.16893745474773328) pt3dadd(7.296505965620161	225.10824591238992	-145.66283279052013	0.15282047216615113) }
dend[108] { pt3dadd(32.78596985732117	137.70471309210137	-90.31656045163756	1.7100945353917194) pt3dadd(31.07762318314156	151.94036025209414	-99.50563677810632	0.8701400935361904) }
dend[109] { pt3dadd(31.07762318314156	151.94036025209414	-99.50563677810632	0.8701400935361904) pt3dadd(26.70432868054446	169.82007430423462	-109.96224396847697	0.45351278772855974) }
dend[110] { pt3dadd(26.70432868054446	169.82007430423462	-109.96224396847697	0.45351278772855974) pt3dadd(21.15407782872253	175.9663801054894	-112.01212919076877	0.1912885686176402) }
dend[111] { pt3dadd(21.15407782872253	175.9663801054894	-112.01212919076877	0.1912885686176402) pt3dadd(7.660345252157214	186.18832631290354	-117.03340524278482	0.17751527424704228) }
dend[112] { pt3dadd(7.660345252157214	186.18832631290354	-117.03340524278482	0.17751527424704228) pt3dadd(-5.629695008277501	190.42506730448045	-123.73450395830737	0.16616603101364813) }
dend[113] { pt3dadd(26.70432868054446	169.82007430423462	-109.96224396847697	0.45351278772855974) pt3dadd(32.53618555548266	192.2187137785771	-128.89916803602927	0.20765951285959264) }
dend[114] { pt3dadd(31.07762318314156	151.94036025209414	-99.50563677810632	0.8701400935361904) pt3dadd(31.093187762210878	167.2286965800066	-110.33518214856393	0.42676009765589296) }
dend[115] { pt3dadd(31.093187762210878	167.2286965800066	-110.33518214856393	0.42676009765589296) pt3dadd(30.844321446123715	186.13577343070995	-123.9337374117049	0.21096782354719) }
dend[116] { pt3dadd(30.844321446123715	186.13577343070995	-123.9337374117049	0.21096782354719) pt3dadd(24.864630645495737	201.0979927593325	-135.64754783070882	0.1978580184605358) }
dend[117] { pt3dadd(24.864630645495737	201.0979927593325	-135.64754783070882	0.1978580184605358) pt3dadd(13.440692134590435	215.62336746946406	-145.07172467729006	0.18282265085747085) }
dend[118] { pt3dadd(13.440692134590435	215.62336746946406	-145.07172467729006	0.18282265085747085) pt3dadd(-0.1396493917174393	219.28924238281508	-149.6106033717315	0.17137788371407137) }
dend[119] { pt3dadd(31.093187762210878	167.2286965800066	-110.33518214856393	0.42676009765589296) pt3dadd(31.376471948102445	185.86685809795046	-123.33435029404464	0.24106296842474884) }
dend[120] { pt3dadd(31.376471948102445	185.86685809795046	-123.33435029404464	0.24106296842474884) pt3dadd(28.19748528874041	195.35413548191488	-130.59862148931106	0.23292208619077698) }
dend[121] { pt3dadd(28.19748528874041	195.35413548191488	-130.59862148931106	0.23292208619077698) pt3dadd(17.99902112315069	211.1477610857019	-137.8788226052319	0.16984487769154122) }
dend[122] { pt3dadd(17.99902112315069	211.1477610857019	-137.8788226052319	0.16984487769154122) pt3dadd(8.408991546151245	218.09850888176663	-143.6798189061147	0.1602082846265458) }
dend[123] { pt3dadd(28.19748528874041	195.35413548191488	-130.59862148931106	0.23292208619077698) pt3dadd(27.00258732775923	211.63267775696727	-145.9678563180764	0.1626506259541668) }
dend[124] { pt3dadd(39.48934182519439	118.97606114914842	-78.26272502341911	3.4673880602214133) pt3dadd(46.57184773861051	132.53794845280993	-87.86942331369677	1.7435885305121608) }
dend[125] { pt3dadd(46.57184773861051	132.53794845280993	-87.86942331369677	1.7435885305121608) pt3dadd(47.8933568341649	156.14500526236384	-102.88070514258338	1.7243512145828472) }
dend[126] { pt3dadd(47.8933568341649	156.14500526236384	-102.88070514258338	1.7243512145828472) pt3dadd(46.46748000351479	167.532329900577	-108.03112750654931	0.820729405086071) }
dend[127] { pt3dadd(46.46748000351479	167.532329900577	-108.03112750654931	0.820729405086071) pt3dadd(34.766622356611215	184.35965231287685	-118.6512103099207	0.3831421703766496) }
dend[128] { pt3dadd(34.766622356611215	184.35965231287685	-118.6512103099207	0.3831421703766496) pt3dadd(11.288500784999702	191.682391717142	-120.02667769616016	0.3631322590255001) }
dend[129] { pt3dadd(11.288500784999702	191.682391717142	-120.02667769616016	0.3631322590255001) pt3dadd(-9.17572007322158	195.0424405258862	-122.89532531444888	0.346259156315081) }
dend[130] { pt3dadd(-9.17572007322158	195.0424405258862	-122.89532531444888	0.346259156315081) pt3dadd(-27.699527194044773	196.58550401330027	-123.90603061456007	0.15415887840146938) }
dend[131] { pt3dadd(-9.17572007322158	195.0424405258862	-122.89532531444888	0.346259156315081) pt3dadd(-23.042223092508934	198.47064141326055	-126.05629884075627	0.2894724196168942) }
dend[132] { pt3dadd(-23.042223092508934	198.47064141326055	-126.05629884075627	0.2894724196168942) pt3dadd(-41.55450950222679	198.83845526734208	-125.36515748534615	0.2744074247306304) }
dend[133] { pt3dadd(46.46748000351479	167.532329900577	-108.03112750654931	0.820729405086071) pt3dadd(54.06060731503156	187.79970248225302	-116.18178805589339	0.4095824891282031) }
dend[134] { pt3dadd(54.06060731503156	187.79970248225302	-116.18178805589339	0.4095824891282031) pt3dadd(61.11482246616526	199.66722763784725	-119.79062171016187	0.39834977281944545) }
dend[135] { pt3dadd(61.11482246616526	199.66722763784725	-119.79062171016187	0.39834977281944545) pt3dadd(68.98796234589042	221.76996878443788	-116.55292099361857	0.3792596471770366) }
dend[136] { pt3dadd(68.98796234589042	221.76996878443788	-116.55292099361857	0.3792596471770366) pt3dadd(67.9752301957672	227.54162626527074	-115.10178412892695	0.3744919512540626) }
dend[137] { pt3dadd(67.9752301957672	227.54162626527074	-115.10178412892695	0.3744919512540626) pt3dadd(54.548122142750906	242.6442505030713	-112.96657526074702	0.3580499911944884) }
dend[138] { pt3dadd(54.548122142750906	242.6442505030713	-112.96657526074702	0.3580499911944884) pt3dadd(41.1124067567907	259.6051651235696	-115.27850255823085	0.3404450415438176) }
dend[139] { pt3dadd(41.1124067567907	259.6051651235696	-115.27850255823085	0.3404450415438176) pt3dadd(28.897985435337013	266.94585072216785	-112.83813261492256	0.3288504781854274) }
dend[140] { pt3dadd(28.897985435337013	266.94585072216785	-112.83813261492256	0.3288504781854274) pt3dadd(20.428732441547034	272.8274187609847	-112.29065447777043	0.15345597259569582) }
dend[141] { pt3dadd(47.8933568341649	156.14500526236384	-102.88070514258338	1.7243512145828472) pt3dadd(52.15053591666615	173.815886996471	-117.23459257765472	0.8747446834614949) }
dend[142] { pt3dadd(52.15053591666615	173.815886996471	-117.23459257765472	0.8747446834614949) pt3dadd(53.72135079989572	199.02238811568367	-139.43954006096845	0.48162203533990827) }
dend[143] { pt3dadd(53.72135079989572	199.02238811568367	-139.43954006096845	0.48162203533990827) pt3dadd(50.840659337471685	208.8023584154449	-145.737266683482	0.2925362470327934) }
dend[144] { pt3dadd(50.840659337471685	208.8023584154449	-145.737266683482	0.2925362470327934) pt3dadd(43.381360470984006	220.94392236107166	-155.85115818240368	0.2809422271854612) }
dend[145] { pt3dadd(43.381360470984006	220.94392236107166	-155.85115818240368	0.2809422271854612) pt3dadd(24.84150308662032	234.98803517981514	-167.6417436588513	0.2620184785217627) }
dend[146] { pt3dadd(24.84150308662032	234.98803517981514	-167.6417436588513	0.2620184785217627) pt3dadd(15.87507924475344	240.93197499475437	-172.00322725574432	0.25326580150538197) }
dend[147] { pt3dadd(15.87507924475344	240.93197499475437	-172.00322725574432	0.25326580150538197) pt3dadd(-2.5880918175246066	247.40564990921933	-177.14693635773017	0.23734710245032714) }
dend[148] { pt3dadd(-2.5880918175246066	247.40564990921933	-177.14693635773017	0.23734710245032714) pt3dadd(-22.647185024682546	241.95354681280355	-182.57454278519316	0.2204344524355425) }
dend[149] { pt3dadd(-22.647185024682546	241.95354681280355	-182.57454278519316	0.2204344524355425) pt3dadd(-33.86466216793088	233.72294086962643	-183.83059625228415	0.20911442487385892) }
dend[150] { pt3dadd(52.15053591666615	173.815886996471	-117.23459257765472	0.8747446834614949) pt3dadd(59.68037482954777	191.11298514789107	-130.0441346736534	0.3441758724973346) }
dend[151] { pt3dadd(59.68037482954777	191.11298514789107	-130.0441346736534	0.3441758724973346) pt3dadd(53.26072144893607	214.08113431481152	-143.79583624448952	0.32477223744199196) }
dend[152] { pt3dadd(53.26072144893607	214.08113431481152	-143.79583624448952	0.32477223744199196) pt3dadd(44.67557788041665	227.15244132197833	-150.77178772304927	0.31204836602009917) }
dend[153] { pt3dadd(44.67557788041665	227.15244132197833	-150.77178772304927	0.31204836602009917) pt3dadd(31.015901861765503	236.60335334206624	-156.4018366072477	0.29853373543970924) }
dend[154] { pt3dadd(31.015901861765503	236.60335334206624	-156.4018366072477	0.29853373543970924) pt3dadd(13.041522560312128	243.3122222236809	-165.11163339787268	0.2829238900966381) }
dend[155] { pt3dadd(13.041522560312128	243.3122222236809	-165.11163339787268	0.2829238900966381) pt3dadd(-0.4464082127018987	242.17660084897332	-175.50670960463324	0.2719109710308295) }
dend[156] { pt3dadd(38.4230366347731	103.49785587400937	-68.69025063588178	6.897813120398013) pt3dadd(51.43745418563341	110.98036012677025	-80.42473918987953	3.521834925918465) }
dend[157] { pt3dadd(51.43745418563341	110.98036012677025	-80.42473918987953	3.521834925918465) pt3dadd(56.05952880142887	116.90794695223927	-86.39158087794529	1.714192296383842) }
dend[158] { pt3dadd(56.05952880142887	116.90794695223927	-86.39158087794529	1.714192296383842) pt3dadd(65.37227979444695	133.97414281399972	-97.16033366282555	0.8498201871923395) }
dend[159] { pt3dadd(65.37227979444695	133.97414281399972	-97.16033366282555	0.8498201871923395) pt3dadd(69.56068535516107	151.77134203460497	-108.89739262510558	0.4264291471435482) }
dend[160] { pt3dadd(69.56068535516107	151.77134203460497	-108.89739262510558	0.4264291471435482) pt3dadd(71.7493752789224	165.277186635577	-121.28246940954207	0.1793315259941541) }
dend[161] { pt3dadd(65.37227979444695	133.97414281399972	-97.16033366282555	0.8498201871923395) pt3dadd(74.24583766518755	143.1635788335402	-103.02568979343718	0.3931732908320408) }
dend[162] { pt3dadd(56.05952880142887	116.90794695223927	-86.39158087794529	1.714192296383842) pt3dadd(66.11295736205962	126.19456537185255	-99.36695616492541	0.7791489140260857) }
dend[163] { pt3dadd(66.11295736205962	126.19456537185255	-99.36695616492541	0.7791489140260857) pt3dadd(75.27102152357394	146.43440361500075	-120.16460831480805	0.7610740047586446) }
dend[164] { pt3dadd(75.27102152357394	146.43440361500075	-120.16460831480805	0.7610740047586446) pt3dadd(78.18566703348856	157.83452138079733	-131.3963157856742	0.7515002564740676) }
dend[165] { pt3dadd(78.18566703348856	157.83452138079733	-131.3963157856742	0.7515002564740676) pt3dadd(76.858987298174	173.9873799918953	-146.9543007582612	0.7383136657280391) }
dend[166] { pt3dadd(76.858987298174	173.9873799918953	-146.9543007582612	0.7383136657280391) pt3dadd(74.11619490887398	188.97190326455458	-161.60486639928038	0.3859647960400093) }
dend[167] { pt3dadd(74.11619490887398	188.97190326455458	-161.60486639928038	0.3859647960400093) pt3dadd(64.93236514984744	212.83094921026594	-185.6902062072416	0.3651640849207375) }
dend[168] { pt3dadd(64.93236514984744	212.83094921026594	-185.6902062072416	0.3651640849207375) pt3dadd(50.634020328526525	235.1618617459092	-211.9572502760214	0.34358984138898985) }
dend[169] { pt3dadd(50.634020328526525	235.1618617459092	-211.9572502760214	0.34358984138898985) pt3dadd(41.324141539360895	251.18182087337792	-229.8198499111677	0.32851446008959806) }
dend[170] { pt3dadd(41.324141539360895	251.18182087337792	-229.8198499111677	0.32851446008959806) pt3dadd(25.991425371105592	268.31788167787687	-252.56031062374433	0.3098057873630851) }
dend[171] { pt3dadd(25.991425371105592	268.31788167787687	-252.56031062374433	0.3098057873630851) pt3dadd(14.754757788001022	281.1124380069405	-269.39198141209266	0.29595116181806624) }
dend[172] { pt3dadd(14.754757788001022	281.1124380069405	-269.39198141209266	0.29595116181806624) pt3dadd(4.209365266978475	289.83030162247354	-282.6779728966887	0.2848188945021675) }
dend[173] { pt3dadd(4.209365266978475	289.83030162247354	-282.6779728966887	0.2848188945021675) pt3dadd(-15.920655498295636	299.26338456518664	-304.83484146079064	0.26673154457775095) }
dend[174] { pt3dadd(-15.920655498295636	299.26338456518664	-304.83484146079064	0.26673154457775095) pt3dadd(-37.29598318524055	303.9698789805006	-326.20747484452556	0.2489234997719238) }
dend[175] { pt3dadd(76.858987298174	173.9873799918953	-146.9543007582612	0.7383136657280391) pt3dadd(77.1882792667494	193.1975705393025	-165.36237902270267	0.3649242905054487) }
dend[176] { pt3dadd(77.1882792667494	193.1975705393025	-165.36237902270267	0.3649242905054487) pt3dadd(70.49662154343743	207.67727837961783	-181.31345936224326	0.3519460413868698) }
dend[177] { pt3dadd(70.49662154343743	207.67727837961783	-181.31345936224326	0.3519460413868698) pt3dadd(63.40677155326882	225.83997404823845	-199.71504558806748	0.33608248972047516) }
dend[178] { pt3dadd(63.40677155326882	225.83997404823845	-199.71504558806748	0.33608248972047516) pt3dadd(56.73213838000955	237.4029274135314	-211.49596770537173	0.32521970476122847) }
dend[179] { pt3dadd(56.73213838000955	237.4029274135314	-211.49596770537173	0.32521970476122847) pt3dadd(44.778678813898004	246.18952869937408	-221.6774054705305	0.3131492691969722) }
dend[180] { pt3dadd(44.778678813898004	246.18952869937408	-221.6774054705305	0.3131492691969722) pt3dadd(14.595233997708469	250.55671484798526	-242.96804351439874	0.2883355993227505) }
dend[181] { pt3dadd(14.595233997708469	250.55671484798526	-242.96804351439874	0.2883355993227505) pt3dadd(2.3543309537769996	246.66136569076906	-253.0190698259261	0.2778839964775656) }
dend[182] { pt3dadd(2.3543309537769996	246.66136569076906	-253.0190698259261	0.2778839964775656) pt3dadd(-12.251720068061438	234.96559458790003	-266.30187763174933	0.2626597252248156) }
dend[183] { pt3dadd(-12.251720068061438	234.96559458790003	-266.30187763174933	0.2626597252248156) pt3dadd(-23.747325213648878	219.54485956846452	-280.7917717000214	0.1545457822930201) }
dend[184] { pt3dadd(-12.251720068061438	234.96559458790003	-266.30187763174933	0.2626597252248156) pt3dadd(-25.712695313094606	228.9512299712487	-276.0841090068457	0.20610333807226205) }
dend[185] { pt3dadd(-25.712695313094606	228.9512299712487	-276.0841090068457	0.20610333807226205) pt3dadd(-42.99120569530276	216.81375564116706	-287.7374423486697	0.18892326472993437) }
dend[186] { pt3dadd(-42.99120569530276	216.81375564116706	-287.7374423486697	0.18892326472993437) pt3dadd(-51.472753562280054	204.50048511130103	-292.2463036738368	0.17675821884258533) }
dend[187] { pt3dadd(-51.472753562280054	204.50048511130103	-292.2463036738368	0.17675821884258533) pt3dadd(-56.11919655557188	190.08824927358404	-300.1071900450794	0.16443775325112772) }
dend[188] { pt3dadd(51.43745418563341	110.98036012677025	-80.42473918987953	3.521834925918465) pt3dadd(74.33835499819706	114.0922163333012	-98.20237172548428	1.7883464452733036) }
dend[189] { pt3dadd(74.33835499819706	114.0922163333012	-98.20237172548428	1.7883464452733036) pt3dadd(92.32247551428442	120.29549045430889	-113.11634937950163	1.7728681532842283) }
dend[190] { pt3dadd(92.32247551428442	120.29549045430889	-113.11634937950163	1.7728681532842283) pt3dadd(102.4330116807885	126.15608407143564	-122.74786090645864	0.8621660702898913) }
dend[191] { pt3dadd(102.4330116807885	126.15608407143564	-122.74786090645864	0.8621660702898913) pt3dadd(121.00123220770638	139.65901414536623	-140.0924311226622	0.8434862368375081) }
dend[192] { pt3dadd(121.00123220770638	139.65901414536623	-140.0924311226622	0.8434862368375081) pt3dadd(134.88652469928567	159.86330446040543	-160.1111088323671	0.3614553035358831) }
dend[193] { pt3dadd(134.88652469928567	159.86330446040543	-160.1111088323671	0.3614553035358831) pt3dadd(140.21730273106462	182.12343362246048	-178.07519550164855	0.19654872824853162) }
dend[194] { pt3dadd(140.21730273106462	182.12343362246048	-178.07519550164855	0.19654872824853162) pt3dadd(138.97941030129456	196.87043262038918	-187.43478091823908	0.18450803246528422) }
dend[195] { pt3dadd(121.00123220770638	139.65901414536623	-140.0924311226622	0.8434862368375081) pt3dadd(138.17100497077496	144.7607038314932	-152.39684039467252	0.38446303727729864) }
dend[196] { pt3dadd(138.17100497077496	144.7607038314932	-152.39684039467252	0.38446303727729864) pt3dadd(151.22611992354072	150.3109380352765	-162.99583787913838	0.2399622248097409) }
dend[197] { pt3dadd(151.22611992354072	150.3109380352765	-162.99583787913838	0.2399622248097409) pt3dadd(164.75966252547596	161.3701449900994	-178.13641113522502	0.2257421326402062) }
dend[198] { pt3dadd(164.75966252547596	161.3701449900994	-178.13641113522502	0.2257421326402062) pt3dadd(172.26875057860497	182.44354987199242	-199.27158211894042	0.20754033301879846) }
dend[199] { pt3dadd(172.26875057860497	182.44354987199242	-199.27158211894042	0.20754033301879846) pt3dadd(175.34739257798506	206.87577083153252	-220.68728910273504	0.18750452220476477) }
dend[200] { pt3dadd(138.17100497077496	144.7607038314932	-152.39684039467252	0.38446303727729864) pt3dadd(157.60572812552422	148.2101406507249	-164.6665870351954	0.16080349187823817) }
dend[201] { pt3dadd(92.32247551428442	120.29549045430889	-113.11634937950163	1.7728681532842283) pt3dadd(102.32688145683181	121.69492149217257	-120.59324265974942	0.8672847732597642) }
dend[202] { pt3dadd(102.32688145683181	121.69492149217257	-120.59324265974942	0.8672847732597642) pt3dadd(119.81117381351147	124.91311247208817	-130.19523922492235	0.4588423776052371) }
dend[203] { pt3dadd(119.81117381351147	124.91311247208817	-130.19523922492235	0.4588423776052371) pt3dadd(141.63201189271064	123.37713182569266	-144.34574583489947	0.18277559457196596) }
dend[204] { pt3dadd(141.63201189271064	123.37713182569266	-144.34574583489947	0.18277559457196596) pt3dadd(151.38729685828767	124.09548181187493	-150.23699537011208	0.17481698016683597) }
dend[205] { pt3dadd(151.38729685828767	124.09548181187493	-150.23699537011208	0.17481698016683597) pt3dadd(168.49366488252943	128.42991316283332	-161.38153914014626	0.16045900916026362) }
dend[206] { pt3dadd(102.32688145683181	121.69492149217257	-120.59324265974942	0.8672847732597642) pt3dadd(121.74030567612475	123.56308081281809	-137.9393464237403	0.4246864286936992) }
dend[207] { pt3dadd(121.74030567612475	123.56308081281809	-137.9393464237403	0.4246864286936992) pt3dadd(133.71450984133912	138.21119678406674	-154.47894327168	0.17991255693434977) }
dend[208] { pt3dadd(133.71450984133912	138.21119678406674	-154.47894327168	0.17991255693434977) pt3dadd(140.50287073480442	158.21752945430214	-172.1922348901635	0.162723431221597) }
dend[209] { pt3dadd(121.74030567612475	123.56308081281809	-137.9393464237403	0.4246864286936992) pt3dadd(138.01830095942748	110.02858645669389	-157.06982246394568	0.18433229581777485) }
connect dend[1](0)	soma(0.5)
connect dend[2](0)	dend[1](1)
connect dend[3](0)	dend[2](1)
connect dend[4](0)	dend[3](1)
connect dend[5](0)	dend[4](1)
connect dend[6](0)	dend[5](1)
connect dend[7](0)	dend[6](1)
connect dend[8](0)	dend[7](1)
connect dend[9](0)	dend[8](1)
connect dend[10](0)	dend[9](1)
connect dend[11](0)	dend[10](1)
connect dend[12](0)	dend[11](1)
connect dend[13](0)	dend[12](1)
connect dend[14](0)	dend[13](1)
connect dend[15](0)	dend[13](1)
connect dend[16](0)	dend[11](1)
connect dend[17](0)	dend[16](1)
connect dend[18](0)	dend[17](1)
connect dend[19](0)	dend[18](1)
connect dend[20](0)	dend[19](1)
connect dend[21](0)	dend[20](1)
connect dend[22](0)	dend[10](1)
connect dend[23](0)	dend[22](1)
connect dend[24](0)	dend[23](1)
connect dend[25](0)	dend[24](1)
connect dend[26](0)	dend[25](1)
connect dend[27](0)	dend[26](1)
connect dend[28](0)	dend[27](1)
connect dend[29](0)	dend[28](1)
connect dend[30](0)	dend[23](1)
connect dend[31](0)	dend[30](1)
connect dend[32](0)	dend[7](1)
connect dend[33](0)	dend[32](1)
connect dend[34](0)	dend[33](1)
connect dend[35](0)	dend[34](1)
connect dend[36](0)	dend[33](1)
connect dend[37](0)	dend[36](1)
connect dend[38](0)	dend[37](1)
connect dend[39](0)	dend[38](1)
connect dend[40](0)	dend[39](1)
connect dend[41](0)	dend[40](1)
connect dend[42](0)	dend[32](1)
connect dend[43](0)	dend[42](1)
connect dend[44](0)	dend[43](1)
connect dend[45](0)	dend[44](1)
connect dend[46](0)	dend[42](1)
connect dend[47](0)	dend[46](1)
connect dend[48](0)	dend[6](1)
connect dend[49](0)	dend[48](1)
connect dend[50](0)	dend[49](1)
connect dend[51](0)	dend[50](1)
connect dend[52](0)	dend[51](1)
connect dend[53](0)	dend[52](1)
connect dend[54](0)	dend[52](1)
connect dend[55](0)	dend[54](1)
connect dend[56](0)	dend[55](1)
connect dend[57](0)	dend[49](1)
connect dend[58](0)	dend[57](1)
connect dend[59](0)	dend[58](1)
connect dend[60](0)	dend[59](1)
connect dend[61](0)	dend[60](1)
connect dend[62](0)	dend[57](1)
connect dend[63](0)	dend[62](1)
connect dend[64](0)	dend[63](1)
connect dend[65](0)	dend[64](1)
connect dend[66](0)	dend[65](1)
connect dend[67](0)	dend[66](1)
connect dend[68](0)	dend[66](1)
connect dend[69](0)	dend[68](1)
connect dend[70](0)	dend[48](1)
connect dend[71](0)	dend[70](1)
connect dend[72](0)	dend[71](1)
connect dend[73](0)	dend[71](1)
connect dend[74](0)	dend[73](1)
connect dend[75](0)	dend[73](1)
connect dend[76](0)	dend[75](1)
connect dend[77](0)	dend[70](1)
connect dend[78](0)	dend[77](1)
connect dend[79](0)	dend[78](1)
connect dend[80](0)	dend[79](1)
connect dend[81](0)	dend[80](1)
connect dend[82](0)	dend[81](1)
connect dend[83](0)	dend[82](1)
connect dend[84](0)	dend[83](1)
connect dend[85](0)	dend[80](1)
connect dend[86](0)	dend[85](1)
connect dend[87](0)	dend[86](1)
connect dend[88](0)	dend[79](1)
connect dend[89](0)	dend[88](1)
connect dend[90](0)	dend[89](1)
connect dend[91](0)	dend[5](1)
connect dend[92](0)	dend[91](1)
connect dend[93](0)	dend[92](1)
connect dend[94](0)	dend[93](1)
connect dend[95](0)	dend[94](1)
connect dend[96](0)	dend[95](1)
connect dend[97](0)	dend[96](1)
connect dend[98](0)	dend[97](1)
connect dend[99](0)	dend[98](1)
connect dend[100](0)	dend[97](1)
connect dend[101](0)	dend[100](1)
connect dend[102](0)	dend[100](1)
connect dend[103](0)	dend[94](1)
connect dend[104](0)	dend[103](1)
connect dend[105](0)	dend[103](1)
connect dend[106](0)	dend[105](1)
connect dend[107](0)	dend[106](1)
connect dend[108](0)	dend[93](1)
connect dend[109](0)	dend[108](1)
connect dend[110](0)	dend[109](1)
connect dend[111](0)	dend[110](1)
connect dend[112](0)	dend[111](1)
connect dend[113](0)	dend[109](1)
connect dend[114](0)	dend[108](1)
connect dend[115](0)	dend[114](1)
connect dend[116](0)	dend[115](1)
connect dend[117](0)	dend[116](1)
connect dend[118](0)	dend[117](1)
connect dend[119](0)	dend[114](1)
connect dend[120](0)	dend[119](1)
connect dend[121](0)	dend[120](1)
connect dend[122](0)	dend[121](1)
connect dend[123](0)	dend[120](1)
connect dend[124](0)	dend[92](1)
connect dend[125](0)	dend[124](1)
connect dend[126](0)	dend[125](1)
connect dend[127](0)	dend[126](1)
connect dend[128](0)	dend[127](1)
connect dend[129](0)	dend[128](1)
connect dend[130](0)	dend[129](1)
connect dend[131](0)	dend[129](1)
connect dend[132](0)	dend[131](1)
connect dend[133](0)	dend[126](1)
connect dend[134](0)	dend[133](1)
connect dend[135](0)	dend[134](1)
connect dend[136](0)	dend[135](1)
connect dend[137](0)	dend[136](1)
connect dend[138](0)	dend[137](1)
connect dend[139](0)	dend[138](1)
connect dend[140](0)	dend[139](1)
connect dend[141](0)	dend[125](1)
connect dend[142](0)	dend[141](1)
connect dend[143](0)	dend[142](1)
connect dend[144](0)	dend[143](1)
connect dend[145](0)	dend[144](1)
connect dend[146](0)	dend[145](1)
connect dend[147](0)	dend[146](1)
connect dend[148](0)	dend[147](1)
connect dend[149](0)	dend[148](1)
connect dend[150](0)	dend[141](1)
connect dend[151](0)	dend[150](1)
connect dend[152](0)	dend[151](1)
connect dend[153](0)	dend[152](1)
connect dend[154](0)	dend[153](1)
connect dend[155](0)	dend[154](1)
connect dend[156](0)	dend[91](1)
connect dend[157](0)	dend[156](1)
connect dend[158](0)	dend[157](1)
connect dend[159](0)	dend[158](1)
connect dend[160](0)	dend[159](1)
connect dend[161](0)	dend[158](1)
connect dend[162](0)	dend[157](1)
connect dend[163](0)	dend[162](1)
connect dend[164](0)	dend[163](1)
connect dend[165](0)	dend[164](1)
connect dend[166](0)	dend[165](1)
connect dend[167](0)	dend[166](1)
connect dend[168](0)	dend[167](1)
connect dend[169](0)	dend[168](1)
connect dend[170](0)	dend[169](1)
connect dend[171](0)	dend[170](1)
connect dend[172](0)	dend[171](1)
connect dend[173](0)	dend[172](1)
connect dend[174](0)	dend[173](1)
connect dend[175](0)	dend[165](1)
connect dend[176](0)	dend[175](1)
connect dend[177](0)	dend[176](1)
connect dend[178](0)	dend[177](1)
connect dend[179](0)	dend[178](1)
connect dend[180](0)	dend[179](1)
connect dend[181](0)	dend[180](1)
connect dend[182](0)	dend[181](1)
connect dend[183](0)	dend[182](1)
connect dend[184](0)	dend[182](1)
connect dend[185](0)	dend[184](1)
connect dend[186](0)	dend[185](1)
connect dend[187](0)	dend[186](1)
connect dend[188](0)	dend[156](1)
connect dend[189](0)	dend[188](1)
connect dend[190](0)	dend[189](1)
connect dend[191](0)	dend[190](1)
connect dend[192](0)	dend[191](1)
connect dend[193](0)	dend[192](1)
connect dend[194](0)	dend[193](1)
connect dend[195](0)	dend[191](1)
connect dend[196](0)	dend[195](1)
connect dend[197](0)	dend[196](1)
connect dend[198](0)	dend[197](1)
connect dend[199](0)	dend[198](1)
connect dend[200](0)	dend[195](1)
connect dend[201](0)	dend[189](1)
connect dend[202](0)	dend[201](1)
connect dend[203](0)	dend[202](1)
connect dend[204](0)	dend[203](1)
connect dend[205](0)	dend[204](1)
connect dend[206](0)	dend[201](1)
connect dend[207](0)	dend[206](1)
connect dend[208](0)	dend[207](1)
connect dend[209](0)	dend[206](1)
access dend[0]
delete_section()
dend[1] { insert emdkS { ek=-70 gbar_emdkS(0:1)=0.0:0.01}
insert emdnaS { ena=50 gbar_emdnaS(0:1)=0.0:2.5980898659329257E-4}
insert emdknaS { ena=50 gbar_emdknaS(0:1)=0.0:0.006383592956515752}
}
dend[2] { insert emdkS { ek=-70 gbar_emdkS(0:1)=0.01:0.01}
insert emdnaS { ena=50 gbar_emdnaS(0:1)=2.5980898659329257E-4:2.622043332359322E-4}
insert emdknaS { ena=50 gbar_emdknaS(0:1)=0.006383592956515752:0.00611082324830558}
}
dend[3] { insert emdkS { ek=-70 gbar_emdkS(0:1)=0.01:0.01}
insert emdnaS { ena=50 gbar_emdnaS(0:1)=2.622043332359322E-4:2.6462176412443895E-4}
insert emdknaS { ena=50 gbar_emdknaS(0:1)=0.00611082324830558:0.005849708937647208}
}
dend[4] { insert emdkS { ek=-70 gbar_emdkS(0:1)=0.01:0.01}
insert emdnaS { ena=50 gbar_emdnaS(0:1)=2.6462176412443895E-4:2.6706148286772136E-4}
insert emdknaS { ena=50 gbar_emdknaS(0:1)=0.005849708937647208:0.005599751991628617}
}
dend[5] { insert emdkS { ek=-70 gbar_emdkS(0:1)=0.01:0.01}
insert emdnaS { ena=50 gbar_emdnaS(0:1)=2.6706148286772136E-4:2.6952369495188985E-4}
insert emdknaS { ena=50 gbar_emdknaS(0:1)=0.005599751991628617:0.005360475658189029}
}
dend[6] { insert emdkS { ek=-70 gbar_emdkS(0:1)=0.01:0.01}
insert emdnaS { ena=50 gbar_emdnaS(0:1)=2.6952369495188985E-4:2.720086077575638E-4}
insert emdknaS { ena=50 gbar_emdknaS(0:1)=0.005360475658189029:0.005131423556792197}
}
dend[7] { insert emdkS { ek=-70 gbar_emdkS(0:1)=0.01:0.01}
insert emdnaS { ena=50 gbar_emdnaS(0:1)=2.720086077575638E-4:2.745164305773384E-4}
insert emdknaS { ena=50 gbar_emdknaS(0:1)=0.005131423556792197:0.004912158807955049}
}
dend[8] { insert emdkS { ek=-70 gbar_emdkS(0:1)=0.01:0.01}
insert emdnaS { ena=50 gbar_emdnaS(0:1)=2.745164305773384E-4:2.7704737463341223E-4}
insert emdknaS { ena=50 gbar_emdknaS(0:1)=0.004912158807955049:0.0047022631999714135}
}
dend[9] { insert emdkS { ek=-70 gbar_emdkS(0:1)=0.01:0.01}
insert emdnaS { ena=50 gbar_emdnaS(0:1)=2.7704737463341223E-4:2.796016530953775E-4}
insert emdknaS { ena=50 gbar_emdknaS(0:1)=0.0047022631999714135:0.004501336391241474}
}
dend[10] { insert emdkS { ek=-70 gbar_emdkS(0:1)=0.01:0.01}
insert emdnaS { ena=50 gbar_emdnaS(0:1)=2.796016530953775E-4:2.8217948109817456E-4}
insert emdknaS { ena=50 gbar_emdknaS(0:1)=0.004501336391241474:0.004308995146685535}
}
dend[11] { insert emdkS { ek=-70 gbar_emdkS(0:1)=0.01:0.01}
insert emdnaS { ena=50 gbar_emdnaS(0:1)=2.8217948109817456E-4:2.8478107576021143E-4}
insert emdknaS { ena=50 gbar_emdknaS(0:1)=0.004308995146685535:0.004124872606785687}
}
dend[12] { insert emdkS { ek=-70 gbar_emdkS(0:1)=0.01:0.01}
insert emdnaS { ena=50 gbar_emdnaS(0:1)=2.8478107576021143E-4:2.8740665620165083E-4}
insert emdknaS { ena=50 gbar_emdknaS(0:1)=0.004124872606785687:0.003948617587861175}
}
dend[13] { insert emdkS { ek=-70 gbar_emdkS(0:1)=0.01:0.01}
insert emdnaS { ena=50 gbar_emdnaS(0:1)=2.8740665620165083E-4:2.900564435628656E-4}
insert emdknaS { ena=50 gbar_emdknaS(0:1)=0.003948617587861175:0.0037798939122428727}
}
dend[14] { insert emdkS { ek=-70 gbar_emdkS(0:1)=0.01:0.01}
insert emdnaS { ena=50 gbar_emdnaS(0:1)=2.900564435628656E-4:2.927306610230643E-4}
insert emdknaS { ena=50 gbar_emdknaS(0:1)=0.0037798939122428727:0.0036183797670692667}
}
dend[15] { insert emdkS { ek=-70 gbar_emdkS(0:1)=0.01:0.01}
insert emdnaS { ena=50 gbar_emdnaS(0:1)=2.927306610230643E-4:2.927306610230643E-4}
insert emdknaS { ena=50 gbar_emdknaS(0:1)=0.0036183797670692667:0.0036183797670692667}
}
dend[16] { insert emdkS { ek=-70 gbar_emdkS(0:1)=0.01:0.01}
insert emdnaS { ena=50 gbar_emdnaS(0:1)=2.927306610230643E-4:2.8740665620165083E-4}
insert emdknaS { ena=50 gbar_emdknaS(0:1)=0.0036183797670692667:0.003948617587861175}
}
dend[17] { insert emdkS { ek=-70 gbar_emdkS(0:1)=0.01:0.01}
insert emdnaS { ena=50 gbar_emdnaS(0:1)=2.8740665620165083E-4:2.900564435628656E-4}
insert emdknaS { ena=50 gbar_emdknaS(0:1)=0.003948617587861175:0.0037798939122428727}
}
dend[18] { insert emdkS { ek=-70 gbar_emdkS(0:1)=0.01:0.01}
insert emdnaS { ena=50 gbar_emdnaS(0:1)=2.900564435628656E-4:2.927306610230643E-4}
insert emdknaS { ena=50 gbar_emdknaS(0:1)=0.0037798939122428727:0.0036183797670692667}
}
dend[19] { insert emdkS { ek=-70 gbar_emdkS(0:1)=0.01:0.01}
insert emdnaS { ena=50 gbar_emdnaS(0:1)=2.927306610230643E-4:2.9542953381908864E-4}
insert emdknaS { ena=50 gbar_emdknaS(0:1)=0.0036183797670692667:0.003463767090480974}
}
dend[20] { insert emdkS { ek=-70 gbar_emdkS(0:1)=0.01:0.01}
insert emdnaS { ena=50 gbar_emdnaS(0:1)=2.9542953381908864E-4:2.9815328926438404E-4}
insert emdknaS { ena=50 gbar_emdknaS(0:1)=0.003463767090480974:0.0033157609840430437}
}
dend[21] { insert emdkS { ek=-70 gbar_emdkS(0:1)=0.01:0.01}
insert emdnaS { ena=50 gbar_emdnaS(0:1)=2.9815328926438404E-4:3.009021567681452E-4}
insert emdknaS { ena=50 gbar_emdknaS(0:1)=0.0033157609840430437:0.003174079150274346}
}
dend[22] { insert emdkS { ek=-70 gbar_emdkS(0:1)=0.01:0.01}
insert emdnaS { ena=50 gbar_emdnaS(0:1)=3.009021567681452E-4:2.8478107576021143E-4}
insert emdknaS { ena=50 gbar_emdknaS(0:1)=0.003174079150274346:0.004124872606785687}
}
dend[23] { insert emdkS { ek=-70 gbar_emdkS(0:1)=0.01:0.01}
insert emdnaS { ena=50 gbar_emdnaS(0:1)=2.8478107576021143E-4:2.8740665620165083E-4}
insert emdknaS { ena=50 gbar_emdknaS(0:1)=0.004124872606785687:0.003948617587861175}
}
dend[24] { insert emdkS { ek=-70 gbar_emdkS(0:1)=0.01:0.01}
insert emdnaS { ena=50 gbar_emdnaS(0:1)=2.8740665620165083E-4:2.900564435628656E-4}
insert emdknaS { ena=50 gbar_emdknaS(0:1)=0.003948617587861175:0.0037798939122428727}
}
dend[25] { insert emdkS { ek=-70 gbar_emdkS(0:1)=0.01:0.01}
insert emdnaS { ena=50 gbar_emdnaS(0:1)=2.900564435628656E-4:2.927306610230643E-4}
insert emdknaS { ena=50 gbar_emdknaS(0:1)=0.0037798939122428727:0.0036183797670692667}
}
dend[26] { insert emdkS { ek=-70 gbar_emdkS(0:1)=0.01:0.01}
insert emdnaS { ena=50 gbar_emdnaS(0:1)=2.927306610230643E-4:2.9542953381908864E-4}
insert emdknaS { ena=50 gbar_emdknaS(0:1)=0.0036183797670692667:0.003463767090480974}
}
dend[27] { insert emdkS { ek=-70 gbar_emdkS(0:1)=0.01:0.01}
insert emdnaS { ena=50 gbar_emdnaS(0:1)=2.9542953381908864E-4:2.9815328926438404E-4}
insert emdknaS { ena=50 gbar_emdknaS(0:1)=0.003463767090480974:0.0033157609840430437}
}
dend[28] { insert emdkS { ek=-70 gbar_emdkS(0:1)=0.01:0.01}
insert emdnaS { ena=50 gbar_emdnaS(0:1)=2.9815328926438404E-4:3.009021567681452E-4}
insert emdknaS { ena=50 gbar_emdknaS(0:1)=0.0033157609840430437:0.003174079150274346}
}
dend[29] { insert emdkS { ek=-70 gbar_emdkS(0:1)=0.01:0.01}
insert emdnaS { ena=50 gbar_emdnaS(0:1)=3.009021567681452E-4:3.0367636785463815E-4}
insert emdknaS { ena=50 gbar_emdknaS(0:1)=0.003174079150274346:0.0030384513542112204}
}
dend[30] { insert emdkS { ek=-70 gbar_emdkS(0:1)=0.01:0.01}
insert emdnaS { ena=50 gbar_emdnaS(0:1)=3.0367636785463815E-4:2.900564435628656E-4}
insert emdknaS { ena=50 gbar_emdknaS(0:1)=0.0030384513542112204:0.0037798939122428727}
}
dend[31] { insert emdkS { ek=-70 gbar_emdkS(0:1)=0.01:0.01}
insert emdnaS { ena=50 gbar_emdnaS(0:1)=2.900564435628656E-4:2.927306610230643E-4}
insert emdknaS { ena=50 gbar_emdknaS(0:1)=0.0037798939122428727:0.0036183797670692667}
}
dend[32] { insert emdkS { ek=-70 gbar_emdkS(0:1)=0.01:0.01}
insert emdnaS { ena=50 gbar_emdnaS(0:1)=2.927306610230643E-4:2.7704737463341223E-4}
insert emdknaS { ena=50 gbar_emdknaS(0:1)=0.0036183797670692667:0.0047022631999714135}
}
dend[33] { insert emdkS { ek=-70 gbar_emdkS(0:1)=0.01:0.01}
insert emdnaS { ena=50 gbar_emdnaS(0:1)=2.7704737463341223E-4:2.796016530953775E-4}
insert emdknaS { ena=50 gbar_emdknaS(0:1)=0.0047022631999714135:0.004501336391241474}
}
dend[34] { insert emdkS { ek=-70 gbar_emdkS(0:1)=0.01:0.01}
insert emdnaS { ena=50 gbar_emdnaS(0:1)=2.796016530953775E-4:2.8217948109817456E-4}
insert emdknaS { ena=50 gbar_emdknaS(0:1)=0.004501336391241474:0.004308995146685535}
}
dend[35] { insert emdkS { ek=-70 gbar_emdkS(0:1)=0.01:0.01}
insert emdnaS { ena=50 gbar_emdnaS(0:1)=2.8217948109817456E-4:2.8478107576021143E-4}
insert emdknaS { ena=50 gbar_emdknaS(0:1)=0.004308995146685535:0.004124872606785687}
}
dend[36] { insert emdkS { ek=-70 gbar_emdkS(0:1)=0.01:0.01}
insert emdnaS { ena=50 gbar_emdnaS(0:1)=2.8478107576021143E-4:2.8217948109817456E-4}
insert emdknaS { ena=50 gbar_emdknaS(0:1)=0.004124872606785687:0.004308995146685535}
}
dend[37] { insert emdkS { ek=-70 gbar_emdkS(0:1)=0.01:0.01}
insert emdnaS { ena=50 gbar_emdnaS(0:1)=2.8217948109817456E-4:2.8478107576021143E-4}
insert emdknaS { ena=50 gbar_emdknaS(0:1)=0.004308995146685535:0.004124872606785687}
}
dend[38] { insert emdkS { ek=-70 gbar_emdkS(0:1)=0.01:0.01}
insert emdnaS { ena=50 gbar_emdnaS(0:1)=2.8478107576021143E-4:2.8740665620165083E-4}
insert emdknaS { ena=50 gbar_emdknaS(0:1)=0.004124872606785687:0.003948617587861175}
}
dend[39] { insert emdkS { ek=-70 gbar_emdkS(0:1)=0.01:0.01}
insert emdnaS { ena=50 gbar_emdnaS(0:1)=2.8740665620165083E-4:2.900564435628656E-4}
insert emdknaS { ena=50 gbar_emdknaS(0:1)=0.003948617587861175:0.0037798939122428727}
}
dend[40] { insert emdkS { ek=-70 gbar_emdkS(0:1)=0.01:0.01}
insert emdnaS { ena=50 gbar_emdnaS(0:1)=2.900564435628656E-4:2.927306610230643E-4}
insert emdknaS { ena=50 gbar_emdknaS(0:1)=0.0037798939122428727:0.0036183797670692667}
}
dend[41] { insert emdkS { ek=-70 gbar_emdkS(0:1)=0.01:0.01}
insert emdnaS { ena=50 gbar_emdnaS(0:1)=2.927306610230643E-4:2.9542953381908864E-4}
insert emdknaS { ena=50 gbar_emdknaS(0:1)=0.0036183797670692667:0.003463767090480974}
}
dend[42] { insert emdkS { ek=-70 gbar_emdkS(0:1)=0.01:0.01}
insert emdnaS { ena=50 gbar_emdnaS(0:1)=2.9542953381908864E-4:2.796016530953775E-4}
insert emdknaS { ena=50 gbar_emdknaS(0:1)=0.003463767090480974:0.004501336391241474}
}
dend[43] { insert emdkS { ek=-70 gbar_emdkS(0:1)=0.01:0.01}
insert emdnaS { ena=50 gbar_emdnaS(0:1)=2.796016530953775E-4:2.8217948109817456E-4}
insert emdknaS { ena=50 gbar_emdknaS(0:1)=0.004501336391241474:0.004308995146685535}
}
dend[44] { insert emdkS { ek=-70 gbar_emdkS(0:1)=0.01:0.01}
insert emdnaS { ena=50 gbar_emdnaS(0:1)=2.8217948109817456E-4:2.8478107576021143E-4}
insert emdknaS { ena=50 gbar_emdknaS(0:1)=0.004308995146685535:0.004124872606785687}
}
dend[45] { insert emdkS { ek=-70 gbar_emdkS(0:1)=0.01:0.01}
insert emdnaS { ena=50 gbar_emdnaS(0:1)=2.8478107576021143E-4:2.8740665620165083E-4}
insert emdknaS { ena=50 gbar_emdknaS(0:1)=0.004124872606785687:0.003948617587861175}
}
dend[46] { insert emdkS { ek=-70 gbar_emdkS(0:1)=0.01:0.01}
insert emdnaS { ena=50 gbar_emdnaS(0:1)=2.8740665620165083E-4:2.8217948109817456E-4}
insert emdknaS { ena=50 gbar_emdknaS(0:1)=0.003948617587861175:0.004308995146685535}
}
dend[47] { insert emdkS { ek=-70 gbar_emdkS(0:1)=0.01:0.01}
insert emdnaS { ena=50 gbar_emdnaS(0:1)=2.8217948109817456E-4:2.8478107576021143E-4}
insert emdknaS { ena=50 gbar_emdknaS(0:1)=0.004308995146685535:0.004124872606785687}
}
dend[48] { insert emdkS { ek=-70 gbar_emdkS(0:1)=0.01:0.01}
insert emdnaS { ena=50 gbar_emdnaS(0:1)=2.8478107576021143E-4:2.745164305773384E-4}
insert emdknaS { ena=50 gbar_emdknaS(0:1)=0.004124872606785687:0.004912158807955049}
}
dend[49] { insert emdkS { ek=-70 gbar_emdkS(0:1)=0.01:0.01}
insert emdnaS { ena=50 gbar_emdnaS(0:1)=2.745164305773384E-4:2.7704737463341223E-4}
insert emdknaS { ena=50 gbar_emdknaS(0:1)=0.004912158807955049:0.0047022631999714135}
}
dend[50] { insert emdkS { ek=-70 gbar_emdkS(0:1)=0.01:0.01}
insert emdnaS { ena=50 gbar_emdnaS(0:1)=2.7704737463341223E-4:2.796016530953775E-4}
insert emdknaS { ena=50 gbar_emdknaS(0:1)=0.0047022631999714135:0.004501336391241474}
}
dend[51] { insert emdkS { ek=-70 gbar_emdkS(0:1)=0.01:0.01}
insert emdnaS { ena=50 gbar_emdnaS(0:1)=2.796016530953775E-4:2.8217948109817456E-4}
insert emdknaS { ena=50 gbar_emdknaS(0:1)=0.004501336391241474:0.004308995146685535}
}
dend[52] { insert emdkS { ek=-70 gbar_emdkS(0:1)=0.01:0.01}
insert emdnaS { ena=50 gbar_emdnaS(0:1)=2.8217948109817456E-4:2.8478107576021143E-4}
insert emdknaS { ena=50 gbar_emdknaS(0:1)=0.004308995146685535:0.004124872606785687}
}
dend[53] { insert emdkS { ek=-70 gbar_emdkS(0:1)=0.01:0.01}
insert emdnaS { ena=50 gbar_emdnaS(0:1)=2.8478107576021143E-4:2.8740665620165083E-4}
insert emdknaS { ena=50 gbar_emdknaS(0:1)=0.004124872606785687:0.003948617587861175}
}
dend[54] { insert emdkS { ek=-70 gbar_emdkS(0:1)=0.01:0.01}
insert emdnaS { ena=50 gbar_emdnaS(0:1)=2.8740665620165083E-4:2.8740665620165083E-4}
insert emdknaS { ena=50 gbar_emdknaS(0:1)=0.003948617587861175:0.003948617587861175}
}
dend[55] { insert emdkS { ek=-70 gbar_emdkS(0:1)=0.01:0.01}
insert emdnaS { ena=50 gbar_emdnaS(0:1)=2.8740665620165083E-4:2.900564435628656E-4}
insert emdknaS { ena=50 gbar_emdknaS(0:1)=0.003948617587861175:0.0037798939122428727}
}
dend[56] { insert emdkS { ek=-70 gbar_emdkS(0:1)=0.01:0.01}
insert emdnaS { ena=50 gbar_emdnaS(0:1)=2.900564435628656E-4:2.927306610230643E-4}
insert emdknaS { ena=50 gbar_emdknaS(0:1)=0.0037798939122428727:0.0036183797670692667}
}
dend[57] { insert emdkS { ek=-70 gbar_emdkS(0:1)=0.01:0.01}
insert emdnaS { ena=50 gbar_emdnaS(0:1)=2.927306610230643E-4:2.796016530953775E-4}
insert emdknaS { ena=50 gbar_emdknaS(0:1)=0.0036183797670692667:0.004501336391241474}
}
dend[58] { insert emdkS { ek=-70 gbar_emdkS(0:1)=0.01:0.01}
insert emdnaS { ena=50 gbar_emdnaS(0:1)=2.796016530953775E-4:2.8217948109817456E-4}
insert emdknaS { ena=50 gbar_emdknaS(0:1)=0.004501336391241474:0.004308995146685535}
}
dend[59] { insert emdkS { ek=-70 gbar_emdkS(0:1)=0.01:0.01}
insert emdnaS { ena=50 gbar_emdnaS(0:1)=2.8217948109817456E-4:2.8478107576021143E-4}
insert emdknaS { ena=50 gbar_emdknaS(0:1)=0.004308995146685535:0.004124872606785687}
}
dend[60] { insert emdkS { ek=-70 gbar_emdkS(0:1)=0.01:0.01}
insert emdnaS { ena=50 gbar_emdnaS(0:1)=2.8478107576021143E-4:2.8740665620165083E-4}
insert emdknaS { ena=50 gbar_emdknaS(0:1)=0.004124872606785687:0.003948617587861175}
}
dend[61] { insert emdkS { ek=-70 gbar_emdkS(0:1)=0.01:0.01}
insert emdnaS { ena=50 gbar_emdnaS(0:1)=2.8740665620165083E-4:2.900564435628656E-4}
insert emdknaS { ena=50 gbar_emdknaS(0:1)=0.003948617587861175:0.0037798939122428727}
}
dend[62] { insert emdkS { ek=-70 gbar_emdkS(0:1)=0.01:0.01}
insert emdnaS { ena=50 gbar_emdnaS(0:1)=2.900564435628656E-4:2.8217948109817456E-4}
insert emdknaS { ena=50 gbar_emdknaS(0:1)=0.0037798939122428727:0.004308995146685535}
}
dend[63] { insert emdkS { ek=-70 gbar_emdkS(0:1)=0.01:0.01}
insert emdnaS { ena=50 gbar_emdnaS(0:1)=2.8217948109817456E-4:2.8478107576021143E-4}
insert emdknaS { ena=50 gbar_emdknaS(0:1)=0.004308995146685535:0.004124872606785687}
}
dend[64] { insert emdkS { ek=-70 gbar_emdkS(0:1)=0.01:0.01}
insert emdnaS { ena=50 gbar_emdnaS(0:1)=2.8478107576021143E-4:2.8740665620165083E-4}
insert emdknaS { ena=50 gbar_emdknaS(0:1)=0.004124872606785687:0.003948617587861175}
}
dend[65] { insert emdkS { ek=-70 gbar_emdkS(0:1)=0.01:0.01}
insert emdnaS { ena=50 gbar_emdnaS(0:1)=2.8740665620165083E-4:2.900564435628656E-4}
insert emdknaS { ena=50 gbar_emdknaS(0:1)=0.003948617587861175:0.0037798939122428727}
}
dend[66] { insert emdkS { ek=-70 gbar_emdkS(0:1)=0.01:0.01}
insert emdnaS { ena=50 gbar_emdnaS(0:1)=2.900564435628656E-4:2.927306610230643E-4}
insert emdknaS { ena=50 gbar_emdknaS(0:1)=0.0037798939122428727:0.0036183797670692667}
}
dend[67] { insert emdkS { ek=-70 gbar_emdkS(0:1)=0.01:0.01}
insert emdnaS { ena=50 gbar_emdnaS(0:1)=2.927306610230643E-4:2.9542953381908864E-4}
insert emdknaS { ena=50 gbar_emdknaS(0:1)=0.0036183797670692667:0.003463767090480974}
}
dend[68] { insert emdkS { ek=-70 gbar_emdkS(0:1)=0.01:0.01}
insert emdnaS { ena=50 gbar_emdnaS(0:1)=2.9542953381908864E-4:2.9542953381908864E-4}
insert emdknaS { ena=50 gbar_emdknaS(0:1)=0.003463767090480974:0.003463767090480974}
}
dend[69] { insert emdkS { ek=-70 gbar_emdkS(0:1)=0.01:0.01}
insert emdnaS { ena=50 gbar_emdnaS(0:1)=2.9542953381908864E-4:2.9815328926438404E-4}
insert emdknaS { ena=50 gbar_emdknaS(0:1)=0.003463767090480974:0.0033157609840430437}
}
dend[70] { insert emdkS { ek=-70 gbar_emdkS(0:1)=0.01:0.01}
insert emdnaS { ena=50 gbar_emdnaS(0:1)=2.9815328926438404E-4:2.7704737463341223E-4}
insert emdknaS { ena=50 gbar_emdknaS(0:1)=0.0033157609840430437:0.0047022631999714135}
}
dend[71] { insert emdkS { ek=-70 gbar_emdkS(0:1)=0.01:0.01}
insert emdnaS { ena=50 gbar_emdnaS(0:1)=2.7704737463341223E-4:2.796016530953775E-4}
insert emdknaS { ena=50 gbar_emdknaS(0:1)=0.0047022631999714135:0.004501336391241474}
}
dend[72] { insert emdkS { ek=-70 gbar_emdkS(0:1)=0.01:0.01}
insert emdnaS { ena=50 gbar_emdnaS(0:1)=2.796016530953775E-4:2.8217948109817456E-4}
insert emdknaS { ena=50 gbar_emdknaS(0:1)=0.004501336391241474:0.004308995146685535}
}
dend[73] { insert emdkS { ek=-70 gbar_emdkS(0:1)=0.01:0.01}
insert emdnaS { ena=50 gbar_emdnaS(0:1)=2.8217948109817456E-4:2.8217948109817456E-4}
insert emdknaS { ena=50 gbar_emdknaS(0:1)=0.004308995146685535:0.004308995146685535}
}
dend[74] { insert emdkS { ek=-70 gbar_emdkS(0:1)=0.01:0.01}
insert emdnaS { ena=50 gbar_emdnaS(0:1)=2.8217948109817456E-4:2.8478107576021143E-4}
insert emdknaS { ena=50 gbar_emdknaS(0:1)=0.004308995146685535:0.004124872606785687}
}
dend[75] { insert emdkS { ek=-70 gbar_emdkS(0:1)=0.01:0.01}
insert emdnaS { ena=50 gbar_emdnaS(0:1)=2.8478107576021143E-4:2.8478107576021143E-4}
insert emdknaS { ena=50 gbar_emdknaS(0:1)=0.004124872606785687:0.004124872606785687}
}
dend[76] { insert emdkS { ek=-70 gbar_emdkS(0:1)=0.01:0.01}
insert emdnaS { ena=50 gbar_emdnaS(0:1)=2.8478107576021143E-4:2.8740665620165083E-4}
insert emdknaS { ena=50 gbar_emdknaS(0:1)=0.004124872606785687:0.003948617587861175}
}
dend[77] { insert emdkS { ek=-70 gbar_emdkS(0:1)=0.01:0.01}
insert emdnaS { ena=50 gbar_emdnaS(0:1)=2.8740665620165083E-4:2.796016530953775E-4}
insert emdknaS { ena=50 gbar_emdknaS(0:1)=0.003948617587861175:0.004501336391241474}
}
dend[78] { insert emdkS { ek=-70 gbar_emdkS(0:1)=0.01:0.01}
insert emdnaS { ena=50 gbar_emdnaS(0:1)=2.796016530953775E-4:2.8217948109817456E-4}
insert emdknaS { ena=50 gbar_emdknaS(0:1)=0.004501336391241474:0.004308995146685535}
}
dend[79] { insert emdkS { ek=-70 gbar_emdkS(0:1)=0.01:0.01}
insert emdnaS { ena=50 gbar_emdnaS(0:1)=2.8217948109817456E-4:2.8478107576021143E-4}
insert emdknaS { ena=50 gbar_emdknaS(0:1)=0.004308995146685535:0.004124872606785687}
}
dend[80] { insert emdkS { ek=-70 gbar_emdkS(0:1)=0.01:0.01}
insert emdnaS { ena=50 gbar_emdnaS(0:1)=2.8478107576021143E-4:2.8740665620165083E-4}
insert emdknaS { ena=50 gbar_emdknaS(0:1)=0.004124872606785687:0.003948617587861175}
}
dend[81] { insert emdkS { ek=-70 gbar_emdkS(0:1)=0.01:0.01}
insert emdnaS { ena=50 gbar_emdnaS(0:1)=2.8740665620165083E-4:2.900564435628656E-4}
insert emdknaS { ena=50 gbar_emdknaS(0:1)=0.003948617587861175:0.0037798939122428727}
}
dend[82] { insert emdkS { ek=-70 gbar_emdkS(0:1)=0.01:0.01}
insert emdnaS { ena=50 gbar_emdnaS(0:1)=2.900564435628656E-4:2.927306610230643E-4}
insert emdknaS { ena=50 gbar_emdknaS(0:1)=0.0037798939122428727:0.0036183797670692667}
}
dend[83] { insert emdkS { ek=-70 gbar_emdkS(0:1)=0.01:0.01}
insert emdnaS { ena=50 gbar_emdnaS(0:1)=2.927306610230643E-4:2.9542953381908864E-4}
insert emdknaS { ena=50 gbar_emdknaS(0:1)=0.0036183797670692667:0.003463767090480974}
}
dend[84] { insert emdkS { ek=-70 gbar_emdkS(0:1)=0.01:0.01}
insert emdnaS { ena=50 gbar_emdnaS(0:1)=2.9542953381908864E-4:2.9815328926438404E-4}
insert emdknaS { ena=50 gbar_emdknaS(0:1)=0.003463767090480974:0.0033157609840430437}
}
dend[85] { insert emdkS { ek=-70 gbar_emdkS(0:1)=0.01:0.01}
insert emdnaS { ena=50 gbar_emdnaS(0:1)=2.9815328926438404E-4:2.900564435628656E-4}
insert emdknaS { ena=50 gbar_emdknaS(0:1)=0.0033157609840430437:0.0037798939122428727}
}
dend[86] { insert emdkS { ek=-70 gbar_emdkS(0:1)=0.01:0.01}
insert emdnaS { ena=50 gbar_emdnaS(0:1)=2.900564435628656E-4:2.927306610230643E-4}
insert emdknaS { ena=50 gbar_emdknaS(0:1)=0.0037798939122428727:0.0036183797670692667}
}
dend[87] { insert emdkS { ek=-70 gbar_emdkS(0:1)=0.01:0.01}
insert emdnaS { ena=50 gbar_emdnaS(0:1)=2.927306610230643E-4:2.9542953381908864E-4}
insert emdknaS { ena=50 gbar_emdknaS(0:1)=0.0036183797670692667:0.003463767090480974}
}
dend[88] { insert emdkS { ek=-70 gbar_emdkS(0:1)=0.01:0.01}
insert emdnaS { ena=50 gbar_emdnaS(0:1)=2.9542953381908864E-4:2.8740665620165083E-4}
insert emdknaS { ena=50 gbar_emdknaS(0:1)=0.003463767090480974:0.003948617587861175}
}
dend[89] { insert emdkS { ek=-70 gbar_emdkS(0:1)=0.01:0.01}
insert emdnaS { ena=50 gbar_emdnaS(0:1)=2.8740665620165083E-4:2.900564435628656E-4}
insert emdknaS { ena=50 gbar_emdknaS(0:1)=0.003948617587861175:0.0037798939122428727}
}
dend[90] { insert emdkS { ek=-70 gbar_emdkS(0:1)=0.01:0.01}
insert emdnaS { ena=50 gbar_emdnaS(0:1)=2.900564435628656E-4:2.927306610230643E-4}
insert emdknaS { ena=50 gbar_emdknaS(0:1)=0.0037798939122428727:0.0036183797670692667}
}
dend[91] { insert emdkS { ek=-70 gbar_emdkS(0:1)=0.01:0.01}
insert emdnaS { ena=50 gbar_emdnaS(0:1)=2.927306610230643E-4:2.720086077575638E-4}
insert emdknaS { ena=50 gbar_emdknaS(0:1)=0.0036183797670692667:0.005131423556792197}
}
dend[92] { insert emdkS { ek=-70 gbar_emdkS(0:1)=0.01:0.01}
insert emdnaS { ena=50 gbar_emdnaS(0:1)=2.720086077575638E-4:2.745164305773384E-4}
insert emdknaS { ena=50 gbar_emdknaS(0:1)=0.005131423556792197:0.004912158807955049}
}
dend[93] { insert emdkS { ek=-70 gbar_emdkS(0:1)=0.01:0.01}
insert emdnaS { ena=50 gbar_emdnaS(0:1)=2.745164305773384E-4:2.7704737463341223E-4}
insert emdknaS { ena=50 gbar_emdknaS(0:1)=0.004912158807955049:0.0047022631999714135}
}
dend[94] { insert emdkS { ek=-70 gbar_emdkS(0:1)=0.01:0.01}
insert emdnaS { ena=50 gbar_emdnaS(0:1)=2.7704737463341223E-4:2.796016530953775E-4}
insert emdknaS { ena=50 gbar_emdknaS(0:1)=0.0047022631999714135:0.004501336391241474}
}
dend[95] { insert emdkS { ek=-70 gbar_emdkS(0:1)=0.01:0.01}
insert emdnaS { ena=50 gbar_emdnaS(0:1)=2.796016530953775E-4:2.8217948109817456E-4}
insert emdknaS { ena=50 gbar_emdknaS(0:1)=0.004501336391241474:0.004308995146685535}
}
dend[96] { insert emdkS { ek=-70 gbar_emdkS(0:1)=0.01:0.01}
insert emdnaS { ena=50 gbar_emdnaS(0:1)=2.8217948109817456E-4:2.8478107576021143E-4}
insert emdknaS { ena=50 gbar_emdknaS(0:1)=0.004308995146685535:0.004124872606785687}
}
dend[97] { insert emdkS { ek=-70 gbar_emdkS(0:1)=0.01:0.01}
insert emdnaS { ena=50 gbar_emdnaS(0:1)=2.8478107576021143E-4:2.8740665620165083E-4}
insert emdknaS { ena=50 gbar_emdknaS(0:1)=0.004124872606785687:0.003948617587861175}
}
dend[98] { insert emdkS { ek=-70 gbar_emdkS(0:1)=0.01:0.01}
insert emdnaS { ena=50 gbar_emdnaS(0:1)=2.8740665620165083E-4:2.900564435628656E-4}
insert emdknaS { ena=50 gbar_emdknaS(0:1)=0.003948617587861175:0.0037798939122428727}
}
dend[99] { insert emdkS { ek=-70 gbar_emdkS(0:1)=0.01:0.01}
insert emdnaS { ena=50 gbar_emdnaS(0:1)=2.900564435628656E-4:2.927306610230643E-4}
insert emdknaS { ena=50 gbar_emdknaS(0:1)=0.0037798939122428727:0.0036183797670692667}
}
dend[100] { insert emdkS { ek=-70 gbar_emdkS(0:1)=0.01:0.01}
insert emdnaS { ena=50 gbar_emdnaS(0:1)=2.927306610230643E-4:2.900564435628656E-4}
insert emdknaS { ena=50 gbar_emdknaS(0:1)=0.0036183797670692667:0.0037798939122428727}
}
dend[101] { insert emdkS { ek=-70 gbar_emdkS(0:1)=0.01:0.01}
insert emdnaS { ena=50 gbar_emdnaS(0:1)=2.900564435628656E-4:2.927306610230643E-4}
insert emdknaS { ena=50 gbar_emdknaS(0:1)=0.0037798939122428727:0.0036183797670692667}
}
dend[102] { insert emdkS { ek=-70 gbar_emdkS(0:1)=0.01:0.01}
insert emdnaS { ena=50 gbar_emdnaS(0:1)=2.927306610230643E-4:2.927306610230643E-4}
insert emdknaS { ena=50 gbar_emdknaS(0:1)=0.0036183797670692667:0.0036183797670692667}
}
dend[103] { insert emdkS { ek=-70 gbar_emdkS(0:1)=0.01:0.01}
insert emdnaS { ena=50 gbar_emdnaS(0:1)=2.927306610230643E-4:2.8217948109817456E-4}
insert emdknaS { ena=50 gbar_emdknaS(0:1)=0.0036183797670692667:0.004308995146685535}
}
dend[104] { insert emdkS { ek=-70 gbar_emdkS(0:1)=0.01:0.01}
insert emdnaS { ena=50 gbar_emdnaS(0:1)=2.8217948109817456E-4:2.8478107576021143E-4}
insert emdknaS { ena=50 gbar_emdknaS(0:1)=0.004308995146685535:0.004124872606785687}
}
dend[105] { insert emdkS { ek=-70 gbar_emdkS(0:1)=0.01:0.01}
insert emdnaS { ena=50 gbar_emdnaS(0:1)=2.8478107576021143E-4:2.8478107576021143E-4}
insert emdknaS { ena=50 gbar_emdknaS(0:1)=0.004124872606785687:0.004124872606785687}
}
dend[106] { insert emdkS { ek=-70 gbar_emdkS(0:1)=0.01:0.01}
insert emdnaS { ena=50 gbar_emdnaS(0:1)=2.8478107576021143E-4:2.8740665620165083E-4}
insert emdknaS { ena=50 gbar_emdknaS(0:1)=0.004124872606785687:0.003948617587861175}
}
dend[107] { insert emdkS { ek=-70 gbar_emdkS(0:1)=0.01:0.01}
insert emdnaS { ena=50 gbar_emdnaS(0:1)=2.8740665620165083E-4:2.900564435628656E-4}
insert emdknaS { ena=50 gbar_emdknaS(0:1)=0.003948617587861175:0.0037798939122428727}
}
dend[108] { insert emdkS { ek=-70 gbar_emdkS(0:1)=0.01:0.01}
insert emdnaS { ena=50 gbar_emdnaS(0:1)=2.900564435628656E-4:2.796016530953775E-4}
insert emdknaS { ena=50 gbar_emdknaS(0:1)=0.0037798939122428727:0.004501336391241474}
}
dend[109] { insert emdkS { ek=-70 gbar_emdkS(0:1)=0.01:0.01}
insert emdnaS { ena=50 gbar_emdnaS(0:1)=2.796016530953775E-4:2.8217948109817456E-4}
insert emdknaS { ena=50 gbar_emdknaS(0:1)=0.004501336391241474:0.004308995146685535}
}
dend[110] { insert emdkS { ek=-70 gbar_emdkS(0:1)=0.01:0.01}
insert emdnaS { ena=50 gbar_emdnaS(0:1)=2.8217948109817456E-4:2.8478107576021143E-4}
insert emdknaS { ena=50 gbar_emdknaS(0:1)=0.004308995146685535:0.004124872606785687}
}
dend[111] { insert emdkS { ek=-70 gbar_emdkS(0:1)=0.01:0.01}
insert emdnaS { ena=50 gbar_emdnaS(0:1)=2.8478107576021143E-4:2.8740665620165083E-4}
insert emdknaS { ena=50 gbar_emdknaS(0:1)=0.004124872606785687:0.003948617587861175}
}
dend[112] { insert emdkS { ek=-70 gbar_emdkS(0:1)=0.01:0.01}
insert emdnaS { ena=50 gbar_emdnaS(0:1)=2.8740665620165083E-4:2.900564435628656E-4}
insert emdknaS { ena=50 gbar_emdknaS(0:1)=0.003948617587861175:0.0037798939122428727}
}
dend[113] { insert emdkS { ek=-70 gbar_emdkS(0:1)=0.01:0.01}
insert emdnaS { ena=50 gbar_emdnaS(0:1)=2.900564435628656E-4:2.8478107576021143E-4}
insert emdknaS { ena=50 gbar_emdknaS(0:1)=0.0037798939122428727:0.004124872606785687}
}
dend[114] { insert emdkS { ek=-70 gbar_emdkS(0:1)=0.01:0.01}
insert emdnaS { ena=50 gbar_emdnaS(0:1)=2.8478107576021143E-4:2.8217948109817456E-4}
insert emdknaS { ena=50 gbar_emdknaS(0:1)=0.004124872606785687:0.004308995146685535}
}
dend[115] { insert emdkS { ek=-70 gbar_emdkS(0:1)=0.01:0.01}
insert emdnaS { ena=50 gbar_emdnaS(0:1)=2.8217948109817456E-4:2.8478107576021143E-4}
insert emdknaS { ena=50 gbar_emdknaS(0:1)=0.004308995146685535:0.004124872606785687}
}
dend[116] { insert emdkS { ek=-70 gbar_emdkS(0:1)=0.01:0.01}
insert emdnaS { ena=50 gbar_emdnaS(0:1)=2.8478107576021143E-4:2.8740665620165083E-4}
insert emdknaS { ena=50 gbar_emdknaS(0:1)=0.004124872606785687:0.003948617587861175}
}
dend[117] { insert emdkS { ek=-70 gbar_emdkS(0:1)=0.01:0.01}
insert emdnaS { ena=50 gbar_emdnaS(0:1)=2.8740665620165083E-4:2.900564435628656E-4}
insert emdknaS { ena=50 gbar_emdknaS(0:1)=0.003948617587861175:0.0037798939122428727}
}
dend[118] { insert emdkS { ek=-70 gbar_emdkS(0:1)=0.01:0.01}
insert emdnaS { ena=50 gbar_emdnaS(0:1)=2.900564435628656E-4:2.927306610230643E-4}
insert emdknaS { ena=50 gbar_emdknaS(0:1)=0.0037798939122428727:0.0036183797670692667}
}
dend[119] { insert emdkS { ek=-70 gbar_emdkS(0:1)=0.01:0.01}
insert emdnaS { ena=50 gbar_emdnaS(0:1)=2.927306610230643E-4:2.8478107576021143E-4}
insert emdknaS { ena=50 gbar_emdknaS(0:1)=0.0036183797670692667:0.004124872606785687}
}
dend[120] { insert emdkS { ek=-70 gbar_emdkS(0:1)=0.01:0.01}
insert emdnaS { ena=50 gbar_emdnaS(0:1)=2.8478107576021143E-4:2.8740665620165083E-4}
insert emdknaS { ena=50 gbar_emdknaS(0:1)=0.004124872606785687:0.003948617587861175}
}
dend[121] { insert emdkS { ek=-70 gbar_emdkS(0:1)=0.01:0.01}
insert emdnaS { ena=50 gbar_emdnaS(0:1)=2.8740665620165083E-4:2.900564435628656E-4}
insert emdknaS { ena=50 gbar_emdknaS(0:1)=0.003948617587861175:0.0037798939122428727}
}
dend[122] { insert emdkS { ek=-70 gbar_emdkS(0:1)=0.01:0.01}
insert emdnaS { ena=50 gbar_emdnaS(0:1)=2.900564435628656E-4:2.927306610230643E-4}
insert emdknaS { ena=50 gbar_emdknaS(0:1)=0.0037798939122428727:0.0036183797670692667}
}
dend[123] { insert emdkS { ek=-70 gbar_emdkS(0:1)=0.01:0.01}
insert emdnaS { ena=50 gbar_emdnaS(0:1)=2.927306610230643E-4:2.900564435628656E-4}
insert emdknaS { ena=50 gbar_emdknaS(0:1)=0.0036183797670692667:0.0037798939122428727}
}
dend[124] { insert emdkS { ek=-70 gbar_emdkS(0:1)=0.01:0.01}
insert emdnaS { ena=50 gbar_emdnaS(0:1)=2.900564435628656E-4:2.7704737463341223E-4}
insert emdknaS { ena=50 gbar_emdknaS(0:1)=0.0037798939122428727:0.0047022631999714135}
}
dend[125] { insert emdkS { ek=-70 gbar_emdkS(0:1)=0.01:0.01}
insert emdnaS { ena=50 gbar_emdnaS(0:1)=2.7704737463341223E-4:2.796016530953775E-4}
insert emdknaS { ena=50 gbar_emdknaS(0:1)=0.0047022631999714135:0.004501336391241474}
}
dend[126] { insert emdkS { ek=-70 gbar_emdkS(0:1)=0.01:0.01}
insert emdnaS { ena=50 gbar_emdnaS(0:1)=2.796016530953775E-4:2.8217948109817456E-4}
insert emdknaS { ena=50 gbar_emdknaS(0:1)=0.004501336391241474:0.004308995146685535}
}
dend[127] { insert emdkS { ek=-70 gbar_emdkS(0:1)=0.01:0.01}
insert emdnaS { ena=50 gbar_emdnaS(0:1)=2.8217948109817456E-4:2.8478107576021143E-4}
insert emdknaS { ena=50 gbar_emdknaS(0:1)=0.004308995146685535:0.004124872606785687}
}
dend[128] { insert emdkS { ek=-70 gbar_emdkS(0:1)=0.01:0.01}
insert emdnaS { ena=50 gbar_emdnaS(0:1)=2.8478107576021143E-4:2.8740665620165083E-4}
insert emdknaS { ena=50 gbar_emdknaS(0:1)=0.004124872606785687:0.003948617587861175}
}
dend[129] { insert emdkS { ek=-70 gbar_emdkS(0:1)=0.01:0.01}
insert emdnaS { ena=50 gbar_emdnaS(0:1)=2.8740665620165083E-4:2.900564435628656E-4}
insert emdknaS { ena=50 gbar_emdknaS(0:1)=0.003948617587861175:0.0037798939122428727}
}
dend[130] { insert emdkS { ek=-70 gbar_emdkS(0:1)=0.01:0.01}
insert emdnaS { ena=50 gbar_emdnaS(0:1)=2.900564435628656E-4:2.927306610230643E-4}
insert emdknaS { ena=50 gbar_emdknaS(0:1)=0.0037798939122428727:0.0036183797670692667}
}
dend[131] { insert emdkS { ek=-70 gbar_emdkS(0:1)=0.01:0.01}
insert emdnaS { ena=50 gbar_emdnaS(0:1)=2.927306610230643E-4:2.927306610230643E-4}
insert emdknaS { ena=50 gbar_emdknaS(0:1)=0.0036183797670692667:0.0036183797670692667}
}
dend[132] { insert emdkS { ek=-70 gbar_emdkS(0:1)=0.01:0.01}
insert emdnaS { ena=50 gbar_emdnaS(0:1)=2.927306610230643E-4:2.9542953381908864E-4}
insert emdknaS { ena=50 gbar_emdknaS(0:1)=0.0036183797670692667:0.003463767090480974}
}
dend[133] { insert emdkS { ek=-70 gbar_emdkS(0:1)=0.01:0.01}
insert emdnaS { ena=50 gbar_emdnaS(0:1)=2.9542953381908864E-4:2.8478107576021143E-4}
insert emdknaS { ena=50 gbar_emdknaS(0:1)=0.003463767090480974:0.004124872606785687}
}
dend[134] { insert emdkS { ek=-70 gbar_emdkS(0:1)=0.01:0.01}
insert emdnaS { ena=50 gbar_emdnaS(0:1)=2.8478107576021143E-4:2.8740665620165083E-4}
insert emdknaS { ena=50 gbar_emdknaS(0:1)=0.004124872606785687:0.003948617587861175}
}
dend[135] { insert emdkS { ek=-70 gbar_emdkS(0:1)=0.01:0.01}
insert emdnaS { ena=50 gbar_emdnaS(0:1)=2.8740665620165083E-4:2.900564435628656E-4}
insert emdknaS { ena=50 gbar_emdknaS(0:1)=0.003948617587861175:0.0037798939122428727}
}
dend[136] { insert emdkS { ek=-70 gbar_emdkS(0:1)=0.01:0.01}
insert emdnaS { ena=50 gbar_emdnaS(0:1)=2.900564435628656E-4:2.927306610230643E-4}
insert emdknaS { ena=50 gbar_emdknaS(0:1)=0.0037798939122428727:0.0036183797670692667}
}
dend[137] { insert emdkS { ek=-70 gbar_emdkS(0:1)=0.01:0.01}
insert emdnaS { ena=50 gbar_emdnaS(0:1)=2.927306610230643E-4:2.9542953381908864E-4}
insert emdknaS { ena=50 gbar_emdknaS(0:1)=0.0036183797670692667:0.003463767090480974}
}
dend[138] { insert emdkS { ek=-70 gbar_emdkS(0:1)=0.01:0.01}
insert emdnaS { ena=50 gbar_emdnaS(0:1)=2.9542953381908864E-4:2.9815328926438404E-4}
insert emdknaS { ena=50 gbar_emdknaS(0:1)=0.003463767090480974:0.0033157609840430437}
}
dend[139] { insert emdkS { ek=-70 gbar_emdkS(0:1)=0.01:0.01}
insert emdnaS { ena=50 gbar_emdnaS(0:1)=2.9815328926438404E-4:3.009021567681452E-4}
insert emdknaS { ena=50 gbar_emdknaS(0:1)=0.0033157609840430437:0.003174079150274346}
}
dend[140] { insert emdkS { ek=-70 gbar_emdkS(0:1)=0.01:0.01}
insert emdnaS { ena=50 gbar_emdnaS(0:1)=3.009021567681452E-4:3.0367636785463815E-4}
insert emdknaS { ena=50 gbar_emdknaS(0:1)=0.003174079150274346:0.0030384513542112204}
}
dend[141] { insert emdkS { ek=-70 gbar_emdkS(0:1)=0.01:0.01}
insert emdnaS { ena=50 gbar_emdnaS(0:1)=3.0367636785463815E-4:2.8217948109817456E-4}
insert emdknaS { ena=50 gbar_emdknaS(0:1)=0.0030384513542112204:0.004308995146685535}
}
dend[142] { insert emdkS { ek=-70 gbar_emdkS(0:1)=0.01:0.01}
insert emdnaS { ena=50 gbar_emdnaS(0:1)=2.8217948109817456E-4:2.8478107576021143E-4}
insert emdknaS { ena=50 gbar_emdknaS(0:1)=0.004308995146685535:0.004124872606785687}
}
dend[143] { insert emdkS { ek=-70 gbar_emdkS(0:1)=0.01:0.01}
insert emdnaS { ena=50 gbar_emdnaS(0:1)=2.8478107576021143E-4:2.8740665620165083E-4}
insert emdknaS { ena=50 gbar_emdknaS(0:1)=0.004124872606785687:0.003948617587861175}
}
dend[144] { insert emdkS { ek=-70 gbar_emdkS(0:1)=0.01:0.01}
insert emdnaS { ena=50 gbar_emdnaS(0:1)=2.8740665620165083E-4:2.900564435628656E-4}
insert emdknaS { ena=50 gbar_emdknaS(0:1)=0.003948617587861175:0.0037798939122428727}
}
dend[145] { insert emdkS { ek=-70 gbar_emdkS(0:1)=0.01:0.01}
insert emdnaS { ena=50 gbar_emdnaS(0:1)=2.900564435628656E-4:2.927306610230643E-4}
insert emdknaS { ena=50 gbar_emdknaS(0:1)=0.0037798939122428727:0.0036183797670692667}
}
dend[146] { insert emdkS { ek=-70 gbar_emdkS(0:1)=0.01:0.01}
insert emdnaS { ena=50 gbar_emdnaS(0:1)=2.927306610230643E-4:2.9542953381908864E-4}
insert emdknaS { ena=50 gbar_emdknaS(0:1)=0.0036183797670692667:0.003463767090480974}
}
dend[147] { insert emdkS { ek=-70 gbar_emdkS(0:1)=0.01:0.01}
insert emdnaS { ena=50 gbar_emdnaS(0:1)=2.9542953381908864E-4:2.9815328926438404E-4}
insert emdknaS { ena=50 gbar_emdknaS(0:1)=0.003463767090480974:0.0033157609840430437}
}
dend[148] { insert emdkS { ek=-70 gbar_emdkS(0:1)=0.01:0.01}
insert emdnaS { ena=50 gbar_emdnaS(0:1)=2.9815328926438404E-4:3.009021567681452E-4}
insert emdknaS { ena=50 gbar_emdknaS(0:1)=0.0033157609840430437:0.003174079150274346}
}
dend[149] { insert emdkS { ek=-70 gbar_emdkS(0:1)=0.01:0.01}
insert emdnaS { ena=50 gbar_emdnaS(0:1)=3.009021567681452E-4:3.0367636785463815E-4}
insert emdknaS { ena=50 gbar_emdknaS(0:1)=0.003174079150274346:0.0030384513542112204}
}
dend[150] { insert emdkS { ek=-70 gbar_emdkS(0:1)=0.01:0.01}
insert emdnaS { ena=50 gbar_emdnaS(0:1)=3.0367636785463815E-4:2.8478107576021143E-4}
insert emdknaS { ena=50 gbar_emdknaS(0:1)=0.0030384513542112204:0.004124872606785687}
}
dend[151] { insert emdkS { ek=-70 gbar_emdkS(0:1)=0.01:0.01}
insert emdnaS { ena=50 gbar_emdnaS(0:1)=2.8478107576021143E-4:2.8740665620165083E-4}
insert emdknaS { ena=50 gbar_emdknaS(0:1)=0.004124872606785687:0.003948617587861175}
}
dend[152] { insert emdkS { ek=-70 gbar_emdkS(0:1)=0.01:0.01}
insert emdnaS { ena=50 gbar_emdnaS(0:1)=2.8740665620165083E-4:2.900564435628656E-4}
insert emdknaS { ena=50 gbar_emdknaS(0:1)=0.003948617587861175:0.0037798939122428727}
}
dend[153] { insert emdkS { ek=-70 gbar_emdkS(0:1)=0.01:0.01}
insert emdnaS { ena=50 gbar_emdnaS(0:1)=2.900564435628656E-4:2.927306610230643E-4}
insert emdknaS { ena=50 gbar_emdknaS(0:1)=0.0037798939122428727:0.0036183797670692667}
}
dend[154] { insert emdkS { ek=-70 gbar_emdkS(0:1)=0.01:0.01}
insert emdnaS { ena=50 gbar_emdnaS(0:1)=2.927306610230643E-4:2.9542953381908864E-4}
insert emdknaS { ena=50 gbar_emdknaS(0:1)=0.0036183797670692667:0.003463767090480974}
}
dend[155] { insert emdkS { ek=-70 gbar_emdkS(0:1)=0.01:0.01}
insert emdnaS { ena=50 gbar_emdnaS(0:1)=2.9542953381908864E-4:2.9815328926438404E-4}
insert emdknaS { ena=50 gbar_emdknaS(0:1)=0.003463767090480974:0.0033157609840430437}
}
dend[156] { insert emdkS { ek=-70 gbar_emdkS(0:1)=0.01:0.01}
insert emdnaS { ena=50 gbar_emdnaS(0:1)=2.9815328926438404E-4:2.745164305773384E-4}
insert emdknaS { ena=50 gbar_emdknaS(0:1)=0.0033157609840430437:0.004912158807955049}
}
dend[157] { insert emdkS { ek=-70 gbar_emdkS(0:1)=0.01:0.01}
insert emdnaS { ena=50 gbar_emdnaS(0:1)=2.745164305773384E-4:2.7704737463341223E-4}
insert emdknaS { ena=50 gbar_emdknaS(0:1)=0.004912158807955049:0.0047022631999714135}
}
dend[158] { insert emdkS { ek=-70 gbar_emdkS(0:1)=0.01:0.01}
insert emdnaS { ena=50 gbar_emdnaS(0:1)=2.7704737463341223E-4:2.796016530953775E-4}
insert emdknaS { ena=50 gbar_emdknaS(0:1)=0.0047022631999714135:0.004501336391241474}
}
dend[159] { insert emdkS { ek=-70 gbar_emdkS(0:1)=0.01:0.01}
insert emdnaS { ena=50 gbar_emdnaS(0:1)=2.796016530953775E-4:2.8217948109817456E-4}
insert emdknaS { ena=50 gbar_emdknaS(0:1)=0.004501336391241474:0.004308995146685535}
}
dend[160] { insert emdkS { ek=-70 gbar_emdkS(0:1)=0.01:0.01}
insert emdnaS { ena=50 gbar_emdnaS(0:1)=2.8217948109817456E-4:2.8478107576021143E-4}
insert emdknaS { ena=50 gbar_emdknaS(0:1)=0.004308995146685535:0.004124872606785687}
}
dend[161] { insert emdkS { ek=-70 gbar_emdkS(0:1)=0.01:0.01}
insert emdnaS { ena=50 gbar_emdnaS(0:1)=2.8478107576021143E-4:2.8217948109817456E-4}
insert emdknaS { ena=50 gbar_emdknaS(0:1)=0.004124872606785687:0.004308995146685535}
}
dend[162] { insert emdkS { ek=-70 gbar_emdkS(0:1)=0.01:0.01}
insert emdnaS { ena=50 gbar_emdnaS(0:1)=2.8217948109817456E-4:2.796016530953775E-4}
insert emdknaS { ena=50 gbar_emdknaS(0:1)=0.004308995146685535:0.004501336391241474}
}
dend[163] { insert emdkS { ek=-70 gbar_emdkS(0:1)=0.01:0.01}
insert emdnaS { ena=50 gbar_emdnaS(0:1)=2.796016530953775E-4:2.8217948109817456E-4}
insert emdknaS { ena=50 gbar_emdknaS(0:1)=0.004501336391241474:0.004308995146685535}
}
dend[164] { insert emdkS { ek=-70 gbar_emdkS(0:1)=0.01:0.01}
insert emdnaS { ena=50 gbar_emdnaS(0:1)=2.8217948109817456E-4:2.8478107576021143E-4}
insert emdknaS { ena=50 gbar_emdknaS(0:1)=0.004308995146685535:0.004124872606785687}
}
dend[165] { insert emdkS { ek=-70 gbar_emdkS(0:1)=0.01:0.01}
insert emdnaS { ena=50 gbar_emdnaS(0:1)=2.8478107576021143E-4:2.8740665620165083E-4}
insert emdknaS { ena=50 gbar_emdknaS(0:1)=0.004124872606785687:0.003948617587861175}
}
dend[166] { insert emdkS { ek=-70 gbar_emdkS(0:1)=0.01:0.01}
insert emdnaS { ena=50 gbar_emdnaS(0:1)=2.8740665620165083E-4:2.900564435628656E-4}
insert emdknaS { ena=50 gbar_emdknaS(0:1)=0.003948617587861175:0.0037798939122428727}
}
dend[167] { insert emdkS { ek=-70 gbar_emdkS(0:1)=0.01:0.01}
insert emdnaS { ena=50 gbar_emdnaS(0:1)=2.900564435628656E-4:2.927306610230643E-4}
insert emdknaS { ena=50 gbar_emdknaS(0:1)=0.0037798939122428727:0.0036183797670692667}
}
dend[168] { insert emdkS { ek=-70 gbar_emdkS(0:1)=0.01:0.01}
insert emdnaS { ena=50 gbar_emdnaS(0:1)=2.927306610230643E-4:2.9542953381908864E-4}
insert emdknaS { ena=50 gbar_emdknaS(0:1)=0.0036183797670692667:0.003463767090480974}
}
dend[169] { insert emdkS { ek=-70 gbar_emdkS(0:1)=0.01:0.01}
insert emdnaS { ena=50 gbar_emdnaS(0:1)=2.9542953381908864E-4:2.9815328926438404E-4}
insert emdknaS { ena=50 gbar_emdknaS(0:1)=0.003463767090480974:0.0033157609840430437}
}
dend[170] { insert emdkS { ek=-70 gbar_emdkS(0:1)=0.01:0.01}
insert emdnaS { ena=50 gbar_emdnaS(0:1)=2.9815328926438404E-4:3.009021567681452E-4}
insert emdknaS { ena=50 gbar_emdknaS(0:1)=0.0033157609840430437:0.003174079150274346}
}
dend[171] { insert emdkS { ek=-70 gbar_emdkS(0:1)=0.01:0.01}
insert emdnaS { ena=50 gbar_emdnaS(0:1)=3.009021567681452E-4:3.0367636785463815E-4}
insert emdknaS { ena=50 gbar_emdknaS(0:1)=0.003174079150274346:0.0030384513542112204}
}
dend[172] { insert emdkS { ek=-70 gbar_emdkS(0:1)=0.01:0.01}
insert emdnaS { ena=50 gbar_emdnaS(0:1)=3.0367636785463815E-4:3.0647615618270053E-4}
insert emdknaS { ena=50 gbar_emdknaS(0:1)=0.0030384513542112204:0.0029086189079784073}
}
dend[173] { insert emdkS { ek=-70 gbar_emdkS(0:1)=0.01:0.01}
insert emdnaS { ena=50 gbar_emdnaS(0:1)=3.0647615618270053E-4:3.093017575654215E-4}
insert emdknaS { ena=50 gbar_emdknaS(0:1)=0.0029086189079784073:0.0027843341773841654}
}
dend[174] { insert emdkS { ek=-70 gbar_emdkS(0:1)=0.01:0.01}
insert emdnaS { ena=50 gbar_emdnaS(0:1)=3.093017575654215E-4:3.1215340999000323E-4}
insert emdknaS { ena=50 gbar_emdknaS(0:1)=0.0027843341773841654:0.0026653601095984864}
}
dend[175] { insert emdkS { ek=-70 gbar_emdkS(0:1)=0.01:0.01}
insert emdnaS { ena=50 gbar_emdnaS(0:1)=3.1215340999000323E-4:2.900564435628656E-4}
insert emdknaS { ena=50 gbar_emdknaS(0:1)=0.0026653601095984864:0.0037798939122428727}
}
dend[176] { insert emdkS { ek=-70 gbar_emdkS(0:1)=0.01:0.01}
insert emdnaS { ena=50 gbar_emdnaS(0:1)=2.900564435628656E-4:2.927306610230643E-4}
insert emdknaS { ena=50 gbar_emdknaS(0:1)=0.0037798939122428727:0.0036183797670692667}
}
dend[177] { insert emdkS { ek=-70 gbar_emdkS(0:1)=0.01:0.01}
insert emdnaS { ena=50 gbar_emdnaS(0:1)=2.927306610230643E-4:2.9542953381908864E-4}
insert emdknaS { ena=50 gbar_emdknaS(0:1)=0.0036183797670692667:0.003463767090480974}
}
dend[178] { insert emdkS { ek=-70 gbar_emdkS(0:1)=0.01:0.01}
insert emdnaS { ena=50 gbar_emdnaS(0:1)=2.9542953381908864E-4:2.9815328926438404E-4}
insert emdknaS { ena=50 gbar_emdknaS(0:1)=0.003463767090480974:0.0033157609840430437}
}
dend[179] { insert emdkS { ek=-70 gbar_emdkS(0:1)=0.01:0.01}
insert emdnaS { ena=50 gbar_emdnaS(0:1)=2.9815328926438404E-4:3.009021567681452E-4}
insert emdknaS { ena=50 gbar_emdknaS(0:1)=0.0033157609840430437:0.003174079150274346}
}
dend[180] { insert emdkS { ek=-70 gbar_emdkS(0:1)=0.01:0.01}
insert emdnaS { ena=50 gbar_emdnaS(0:1)=3.009021567681452E-4:3.0367636785463815E-4}
insert emdknaS { ena=50 gbar_emdknaS(0:1)=0.003174079150274346:0.0030384513542112204}
}
dend[181] { insert emdkS { ek=-70 gbar_emdkS(0:1)=0.01:0.01}
insert emdnaS { ena=50 gbar_emdnaS(0:1)=3.0367636785463815E-4:3.0647615618270053E-4}
insert emdknaS { ena=50 gbar_emdknaS(0:1)=0.0030384513542112204:0.0029086189079784073}
}
dend[182] { insert emdkS { ek=-70 gbar_emdkS(0:1)=0.01:0.01}
insert emdnaS { ena=50 gbar_emdnaS(0:1)=3.0647615618270053E-4:3.093017575654215E-4}
insert emdknaS { ena=50 gbar_emdknaS(0:1)=0.0029086189079784073:0.0027843341773841654}
}
dend[183] { insert emdkS { ek=-70 gbar_emdkS(0:1)=0.01:0.01}
insert emdnaS { ena=50 gbar_emdnaS(0:1)=3.093017575654215E-4:3.1215340999000323E-4}
insert emdknaS { ena=50 gbar_emdknaS(0:1)=0.0027843341773841654:0.0026653601095984864}
}
dend[184] { insert emdkS { ek=-70 gbar_emdkS(0:1)=0.01:0.01}
insert emdnaS { ena=50 gbar_emdnaS(0:1)=3.1215340999000323E-4:3.1215340999000323E-4}
insert emdknaS { ena=50 gbar_emdknaS(0:1)=0.0026653601095984864:0.0026653601095984864}
}
dend[185] { insert emdkS { ek=-70 gbar_emdkS(0:1)=0.01:0.01}
insert emdnaS { ena=50 gbar_emdnaS(0:1)=3.1215340999000323E-4:3.1503135363780536E-4}
insert emdknaS { ena=50 gbar_emdknaS(0:1)=0.0026653601095984864:0.002551469781013527}
}
dend[186] { insert emdkS { ek=-70 gbar_emdkS(0:1)=0.01:0.01}
insert emdnaS { ena=50 gbar_emdnaS(0:1)=3.1503135363780536E-4:3.179358309045745E-4}
insert emdknaS { ena=50 gbar_emdknaS(0:1)=0.002551469781013527:0.0024424459644238807}
}
dend[187] { insert emdkS { ek=-70 gbar_emdkS(0:1)=0.01:0.01}
insert emdnaS { ena=50 gbar_emdnaS(0:1)=3.179358309045745E-4:3.2086708642085996E-4}
insert emdknaS { ena=50 gbar_emdknaS(0:1)=0.0024424459644238807:0.0023380807147011526}
}
dend[188] { insert emdkS { ek=-70 gbar_emdkS(0:1)=0.01:0.01}
insert emdnaS { ena=50 gbar_emdnaS(0:1)=3.2086708642085996E-4:2.7704737463341223E-4}
insert emdknaS { ena=50 gbar_emdknaS(0:1)=0.0023380807147011526:0.0047022631999714135}
}
dend[189] { insert emdkS { ek=-70 gbar_emdkS(0:1)=0.01:0.01}
insert emdnaS { ena=50 gbar_emdnaS(0:1)=2.7704737463341223E-4:2.796016530953775E-4}
insert emdknaS { ena=50 gbar_emdknaS(0:1)=0.0047022631999714135:0.004501336391241474}
}
dend[190] { insert emdkS { ek=-70 gbar_emdkS(0:1)=0.01:0.01}
insert emdnaS { ena=50 gbar_emdnaS(0:1)=2.796016530953775E-4:2.8217948109817456E-4}
insert emdknaS { ena=50 gbar_emdknaS(0:1)=0.004501336391241474:0.004308995146685535}
}
dend[191] { insert emdkS { ek=-70 gbar_emdkS(0:1)=0.01:0.01}
insert emdnaS { ena=50 gbar_emdnaS(0:1)=2.8217948109817456E-4:2.8478107576021143E-4}
insert emdknaS { ena=50 gbar_emdknaS(0:1)=0.004308995146685535:0.004124872606785687}
}
dend[192] { insert emdkS { ek=-70 gbar_emdkS(0:1)=0.01:0.01}
insert emdnaS { ena=50 gbar_emdnaS(0:1)=2.8478107576021143E-4:2.8740665620165083E-4}
insert emdknaS { ena=50 gbar_emdknaS(0:1)=0.004124872606785687:0.003948617587861175}
}
dend[193] { insert emdkS { ek=-70 gbar_emdkS(0:1)=0.01:0.01}
insert emdnaS { ena=50 gbar_emdnaS(0:1)=2.8740665620165083E-4:2.900564435628656E-4}
insert emdknaS { ena=50 gbar_emdknaS(0:1)=0.003948617587861175:0.0037798939122428727}
}
dend[194] { insert emdkS { ek=-70 gbar_emdkS(0:1)=0.01:0.01}
insert emdnaS { ena=50 gbar_emdnaS(0:1)=2.900564435628656E-4:2.927306610230643E-4}
insert emdknaS { ena=50 gbar_emdknaS(0:1)=0.0037798939122428727:0.0036183797670692667}
}
dend[195] { insert emdkS { ek=-70 gbar_emdkS(0:1)=0.01:0.01}
insert emdnaS { ena=50 gbar_emdnaS(0:1)=2.927306610230643E-4:2.8740665620165083E-4}
insert emdknaS { ena=50 gbar_emdknaS(0:1)=0.0036183797670692667:0.003948617587861175}
}
dend[196] { insert emdkS { ek=-70 gbar_emdkS(0:1)=0.01:0.01}
insert emdnaS { ena=50 gbar_emdnaS(0:1)=2.8740665620165083E-4:2.900564435628656E-4}
insert emdknaS { ena=50 gbar_emdknaS(0:1)=0.003948617587861175:0.0037798939122428727}
}
dend[197] { insert emdkS { ek=-70 gbar_emdkS(0:1)=0.01:0.01}
insert emdnaS { ena=50 gbar_emdnaS(0:1)=2.900564435628656E-4:2.927306610230643E-4}
insert emdknaS { ena=50 gbar_emdknaS(0:1)=0.0037798939122428727:0.0036183797670692667}
}
dend[198] { insert emdkS { ek=-70 gbar_emdkS(0:1)=0.01:0.01}
insert emdnaS { ena=50 gbar_emdnaS(0:1)=2.927306610230643E-4:2.9542953381908864E-4}
insert emdknaS { ena=50 gbar_emdknaS(0:1)=0.0036183797670692667:0.003463767090480974}
}
dend[199] { insert emdkS { ek=-70 gbar_emdkS(0:1)=0.01:0.01}
insert emdnaS { ena=50 gbar_emdnaS(0:1)=2.9542953381908864E-4:2.9815328926438404E-4}
insert emdknaS { ena=50 gbar_emdknaS(0:1)=0.003463767090480974:0.0033157609840430437}
}
dend[200] { insert emdkS { ek=-70 gbar_emdkS(0:1)=0.01:0.01}
insert emdnaS { ena=50 gbar_emdnaS(0:1)=2.9815328926438404E-4:2.900564435628656E-4}
insert emdknaS { ena=50 gbar_emdknaS(0:1)=0.0033157609840430437:0.0037798939122428727}
}
dend[201] { insert emdkS { ek=-70 gbar_emdkS(0:1)=0.01:0.01}
insert emdnaS { ena=50 gbar_emdnaS(0:1)=2.900564435628656E-4:2.8217948109817456E-4}
insert emdknaS { ena=50 gbar_emdknaS(0:1)=0.0037798939122428727:0.004308995146685535}
}
dend[202] { insert emdkS { ek=-70 gbar_emdkS(0:1)=0.01:0.01}
insert emdnaS { ena=50 gbar_emdnaS(0:1)=2.8217948109817456E-4:2.8478107576021143E-4}
insert emdknaS { ena=50 gbar_emdknaS(0:1)=0.004308995146685535:0.004124872606785687}
}
dend[203] { insert emdkS { ek=-70 gbar_emdkS(0:1)=0.01:0.01}
insert emdnaS { ena=50 gbar_emdnaS(0:1)=2.8478107576021143E-4:2.8740665620165083E-4}
insert emdknaS { ena=50 gbar_emdknaS(0:1)=0.004124872606785687:0.003948617587861175}
}
dend[204] { insert emdkS { ek=-70 gbar_emdkS(0:1)=0.01:0.01}
insert emdnaS { ena=50 gbar_emdnaS(0:1)=2.8740665620165083E-4:2.900564435628656E-4}
insert emdknaS { ena=50 gbar_emdknaS(0:1)=0.003948617587861175:0.0037798939122428727}
}
dend[205] { insert emdkS { ek=-70 gbar_emdkS(0:1)=0.01:0.01}
insert emdnaS { ena=50 gbar_emdnaS(0:1)=2.900564435628656E-4:2.927306610230643E-4}
insert emdknaS { ena=50 gbar_emdknaS(0:1)=0.0037798939122428727:0.0036183797670692667}
}
dend[206] { insert emdkS { ek=-70 gbar_emdkS(0:1)=0.01:0.01}
insert emdnaS { ena=50 gbar_emdnaS(0:1)=2.927306610230643E-4:2.8478107576021143E-4}
insert emdknaS { ena=50 gbar_emdknaS(0:1)=0.0036183797670692667:0.004124872606785687}
}
dend[207] { insert emdkS { ek=-70 gbar_emdkS(0:1)=0.01:0.01}
insert emdnaS { ena=50 gbar_emdnaS(0:1)=2.8478107576021143E-4:2.8740665620165083E-4}
insert emdknaS { ena=50 gbar_emdknaS(0:1)=0.004124872606785687:0.003948617587861175}
}
dend[208] { insert emdkS { ek=-70 gbar_emdkS(0:1)=0.01:0.01}
insert emdnaS { ena=50 gbar_emdnaS(0:1)=2.8740665620165083E-4:2.900564435628656E-4}
insert emdknaS { ena=50 gbar_emdknaS(0:1)=0.003948617587861175:0.0037798939122428727}
}
dend[209] { insert emdkS { ek=-70 gbar_emdkS(0:1)=0.01:0.01}
insert emdnaS { ena=50 gbar_emdnaS(0:1)=2.900564435628656E-4:2.8740665620165083E-4}
insert emdknaS { ena=50 gbar_emdknaS(0:1)=0.0037798939122428727:0.003948617587861175}
}
