# Supplementary material for: Wide-Field Motion Integration in Fly VS Cells: Insights from an Inverse Approach
Source: PLoS Comput Biol. 2010 Sep 30;6(9):e1000932. doi: 10.1371/journal.pcbi.1000932 (PMC2947983; doi:10.1371/journal.pcbi.1000932)
Supplement: Dataset S1 — The passive and active optimized model to reproduce Figures 2 and 3 of the manuscript. (11.65 MB ZIP) [file pcbi.1000932.s001.zip › models/adapsyn_inh.mod]

: this model is built-in to neuron with suffix syn

COMMENT
BTN, 02-05-2008 (modified from syn1)

The conductance is taken from a trace that list the different conductances over time.
We compute the conductance offline, and feed it into a vector. subsequently,
the vector is played into the conductance (g_adap)

No computation of any sort is done because the conductance is computed on beforehand
g_adap = g_adap * (1/gmax) * 2000 / 100000000 * surf

ENDCOMMENT
					       
NEURON {
	POINT_PROCESS adapsyn_inh
	RANGE g_adap, e, i, scalar, gmax, surf
	NONSPECIFIC_CURRENT i
}
UNITS {
	(nA) = (nanoamp)
	(mV) = (millivolt)
	(umho) = (micromho)
	(flop) = (1)
	(uS) = (microsiemens) 
	(um2) = (micrometer2)
	
}

PARAMETER {
	g_adap=0 	(uS) <0,1e9>
	scalar=1	(flop)
	e=-80	(mV)
	gmax=0 	(uS)	<0,1e9>
	surf=1	(um2)
}

ASSIGNED { v (mV) i (nA)  g (uS)}

BREAKPOINT {
	
	g = g_adap * scalar * 1e-3
	i = g*(v - e)
}
