# Supplementary material for: Wide-Field Motion Integration in Fly VS Cells: Insights from an Inverse Approach
Source: PLoS Comput Biol. 2010 Sep 30;6(9):e1000932. doi: 10.1371/journal.pcbi.1000932 (PMC2947983; doi:10.1371/journal.pcbi.1000932)
Supplement: Dataset S1 — The passive and active optimized model to reproduce Figures 2 and 3 of the manuscript. (11.65 MB ZIP) [file pcbi.1000932.s001.zip › models/emdnaS.mod]

COMMENT
Na channel for the fly lobular plate VS cell. Based on the paper:
Haah, theunissen and Borst (1997) "The intrinsic electrophysiological characteristics of fly lobular plate tangential cells: II Active memberane properties".
J. Comp. Neurosc. 4:349-369

Author B. Torben-Nielsen @ TENU/OIST. 2009-01-13 (with help from T. Carnevale)
ENDCOMMENT

NEURON {
	SUFFIX emdnaS
	USEION na READ ena WRITE ina 
	RANGE gna, gbar, i
	RANGE minf, hinf, mtau, htau : would be OK for these to be GLOBAL
	GLOBAL hmidv, hslope, htaumax, hmidvdn, hslopedn, hmidvup, hslopeup
	GLOBAL mmidv, mslope, mtaumax, mmidvdn, mslopedn, mmidvup, mslopeup
}

UNITS {
  (mV) = (millivolt)
  (mA) = (milliamp)
  (uA) = (microamp)
  (S) = (siemens)
}

PARAMETER {
	ena = 100 (mV) : this value will have no effect
	gbar = 0.003 (S/cm2) 
	
	mmidv = -51 (mV)
	mslope = 6 (mV)
	mtaumax = 1.8 (ms)
	mmidvdn = -81 (mV)
	mslopedn = -25 (mV)
	mmidvup = -110 (mV)
	mslopeup = 11 (mV)
	
	hmidv = -61 (mV)
	hslope = -8 (mV)
	htaumax = 9 (ms)
	hmidvdn = -54 (mV)
	hslopedn = -12 (mV)
	hmidvup = -66 (mV)
	hslopeup = 14 (mV)
}

ASSIGNED {
	v (mV)
	i (mA/cm2)
	ina (mA/cm2)
	gna	(mho/cm2)
	minf
	hinf
	mtau (ms)
	htau (ms)
}

STATE { m h }

INITIAL { 
	rates(v)
	m = minf
	h = hinf
}

BREAKPOINT {
		SOLVE states METHOD cnexp
        gna = gbar*m*m*m*h
		i = gna * (v - ena)
		ina = i
} 

DERIVATIVE states {  
		rates(v)
        m' = (minf - m)/mtau
        h' = (hinf - h)/htau
}

PROCEDURE rates(v (mV)) {
	: first for the "m" variable
	minf = 1/ ( 1 + exp( (mmidv-v)/mslope ) )
	mtau = mtaumax / ( exp( (mmidvdn-v)/mslopedn ) + exp( (mmidvup-v)/mslopeup ) )
	: mtau = mtau / mtaumax : EXTRA. ONLY FOR TESTING PURPOSES
	
	: then for the "h" variable
	hinf = 1/ ( 1 + exp( (hmidv-v)/hslope ) )
	htau = htaumax / ( exp( (hmidvdn-v)/hslopedn ) + exp( (hmidvup-v)/hslopeup ) )
	: htau = htau / htaumax : EXTRA. ONLY FOR TESTING PURPOSES
}
