# Supplementary material for: Wide-Field Motion Integration in Fly VS Cells: Insights from an Inverse Approach
Source: PLoS Comput Biol. 2010 Sep 30;6(9):e1000932. doi: 10.1371/journal.pcbi.1000932 (PMC2947983; doi:10.1371/journal.pcbi.1000932)
Supplement: Dataset S1 — The passive and active optimized model to reproduce Figures 2 and 3 of the manuscript. (11.65 MB ZIP) [file pcbi.1000932.s001.zip › models/emd_pas_soma_axon.hoc]

// create a "lobula plate neuropil like neuronal structure"
// the dendritic tree roots at the axon (at 0,0,0) and the 
// soma is *some* distance away from this root point.
// the dendritic tree to evolve will be stored in 

create axon[2], dend_a[5], somaa, soma

soma {
	pt3dadd(5,0,0,0)
}

somaa { 
	pt3dadd(-50,-62.5,0, 5)
	pt3dadd(-50,-55,0, 25)
	pt3dadd(-50,-45,0, 25)
	pt3dadd(-50,-37.5,0, 5) 
}

dend_a[0] {
	nseg=10 
	pt3dadd(-50,-50,0.0,2) pt3dadd(-40,-50,0.0,2) 
}
dend_a[1] {
	nseg=10 
	pt3dadd(-40,-50,0.0,2) pt3dadd(-30,-50,0.0,2) 
}
dend_a[2] {
	nseg=10 
	pt3dadd(-30,-50,0.0,2) pt3dadd(-20,-50,0.0,2) 
}
dend_a[3] {
	nseg=10 
	pt3dadd(-20,-50,0.0,2) pt3dadd(-10,-50,0.0,2) 
}
dend_a[4] {
	nseg=10 
	pt3dadd(-10,-50,0.0,2) pt3dadd(0,-50,0.0,2) 
}

axon[0] {
	nseg=20
	pt3dadd(0.0,0.0,0.0,7.25) pt3dadd(0,-50,0,7.25) 
	diam(0:1)=7.25:5
}
axon[1] {
	nseg=20
	pt3dadd(0,-50,0,2)  pt3dadd(0,-300,0,2) 
	diam(0:1)=5:4
}

connect dend_a[0](0), somaa(0.5)
connect dend_a[1](0), dend_a[0](1)
connect dend_a[2](0), dend_a[1](1)
connect dend_a[3](0), dend_a[2](1)
connect dend_a[4](0), dend_a[3](1)
connect axon[1](0), axon[0](1)
connect axon[0](0), soma(1)

// one more connection: dend_a to axon
connect dend_a[4](1),axon[1](0.1)
