# Supplementary material for: Wide-Field Motion Integration in Fly VS Cells: Insights from an Inverse Approach
Source: PLoS Comput Biol. 2010 Sep 30;6(9):e1000932. doi: 10.1371/journal.pcbi.1000932 (PMC2947983; doi:10.1371/journal.pcbi.1000932)
Supplement: Dataset S1 — The passive and active optimized model to reproduce Figures 2 and 3 of the manuscript. (11.65 MB ZIP) [file pcbi.1000932.s001.zip › models/emd_traces/emd_trace_all_ex_11.dat]

0 
0 
0 
0 
0 
0 
0 
0 
0 
0 
0 
0 
0 
0 
0 
0 
0 
0 
0 
0 
0 
0 
0 
0 
0 
0 
0 
0 
0 
0 
0 
0 
0 
0 
0 
0 
0 
0 
0 
0 
0 
0 
0 
0 
0 
0 
0 
0 
0 
0 
0 
0 
0 
0 
0 
0 
0 
0 
0 
0 
0 
0 
0 
0 
0 
0 
0 
0 
0 
0 
0 
0 
0 
0 
0 
0 
0 
0 
0 
0 
0 
0 
0 
0 
0 
0 
0 
0 
0 
0 
0 
0 
0 
0 
0 
0 
0 
0 
0 
0 
0 
0 
0 
0 
0 
0 
0 
0 
0 
0 
0 
0 
0 
0 
0 
0 
0 
0 
0 
0 
0 
0 
0 
0 
0 
0 
0 
0 
0 
0 
0 
0 
0 
0 
0 
0 
0 
0 
0 
0 
0 
0 
0 
0 
0 
0 
0 
0 
0 
0 
0 
0 
0 
0 
0 
0 
0 
0 
0 
0 
0 
0 
0 
0 
0 
0 
0 
0 
0 
0 
0 
0 
0 
0 
0 
0 
0 
0 
0 
0 
0 
0 
0 
0 
0 
0 
0 
0 
0 
0 
0 
0 
0 
0 
0 
0 
0 
0 
0 
0 
0 
0 
0 
0 
0 
0 
0 
0 
0 
0 
0 
0 
0 
0 
0 
0 
0 
0 
0 
0 
0 
0 
0 
0 
0 
0 
0 
0 
0 
0 
0 
0 
0 
0 
0 
0 
0 
0 
0 
0 
0 
0 
0 
0 
0 
0 
0 
0 
0 
0 
0 
0 
0 
0 
0 
0 
0 
0 
0 
0 
0 
0 
0 
0 
0 
0 
0 
0 
0 
0 
0 
0 
0 
0 
0 
0 
0 
0 
0 
0 
0 
0 
0 
0 
0 
0 
0 
0 
0 
0 
0 
0 
0 
0 
0 
0 
0 
0 
0 
0 
0 
0 
0 
0 
0 
0 
0 
0 
0 
0 
0 
0 
0 
0 
0 
0 
0 
0 
0 
0 
0 
0 
0 
0 
0 
0 
0 
0 
0 
0 
0 
0 
0 
0 
0 
0 
0 
0 
0 
0 
0 
0 
0 
0 
0 
0 
0 
0 
0 
0 
0 
0 
0 
0 
0 
0 
0 
0 
0 
0 
0 
0 
0 
0 
0 
0 
0 
0 
0 
0 
0 
0 
0 
0 
0 
0 
0 
0 
0 
0 
0 
0 
0 
0 
0 
0 
0 
0 
0 
0 
0 
0 
0 
0 
0 
0 
0 
0 
0 
0 
0 
0 
0 
0 
0 
0 
0 
0 
0 
0 
0 
0 
0 
0 
0 
0 
0 
0 
0 
0 
0 
0 
0 
0 
0 
0 
0 
0 
0 
0 
0 
0 
0 
0 
0 
0 
0 
0 
0 
0 
0 
0 
0 
0 
0 
0 
0 
0 
0 
0 
0 
0 
0 
0 
0 
0 
0 
0 
0 
0 
0 
0 
0 
0 
0 
0 
0 
0 
0 
0 
0 
0 
0 
0 
0 
0 
0 
0 
0 
0 
0 
0 
0 
0 
0 
0 
0 
0 
0 
0 
0 
0 
0 
0 
0 
0 
0 
0 
0 
0 
0 
0 
0 
0 
0 
0 
0 
0 
0 
0 
0 
0 
0 
0 
0 
0 
0 
0 
0 
0 
0 
0 
0 
0 
0 
0 
0 
0 
0 
0 
0 
0 
0 
0 
0 
0 
0 
0 
0 
0 
0 
0 
0 
0 
0 
0 
0 
0 
0 
0 
0 
0 
0 
0 
0 
0 
0 
0 
0 
0 
0 
0 
0 
0 
0 
0 
0 
0 
0 
0 
0 
0 
0 
0 
0 
0 
0 
0 
0 
0 
0 
0 
0 
0 
0 
0 
0 
0 
0 
0 
0 
0 
0 
0 
0 
0 
0 
0 
0 
0 
0 
0 
0 
0 
0 
0 
0 
0 
0 
0 
0 
0 
0 
0 
0 
0 
0 
0 
0 
0 
0 
0 
0 
0 
0 
0 
0 
0 
0 
0 
0 
0 
0 
0 
0 
0 
0 
0 
0 
0 
0 
0 
0 
0 
0 
0 
0 
0 
0 
0 
0 
0 
0 
0 
0 
0 
0 
0 
0 
0 
0 
0 
0 
0 
0 
0 
0 
0 
0 
0 
0 
0 
0 
0 
0 
0 
0 
0 
0 
0 
0 
0 
0 
0 
0 
0 
0 
0 
0 
0 
0 
0 
0 
0 
0 
0 
0 
0 
0 
0 
0 
0 
0 
0 
0 
0 
0 
0 
0 
0 
0 
0 
0 
0 
0 
0 
0 
0 
0 
0 
0 
0 
0 
0 
0 
0 
0 
0 
0 
0 
0 
0 
0 
0 
0 
0 
0 
0 
0 
0 
0 
0 
0 
0 
0 
0 
0 
0 
0 
0 
0 
0 
0 
0 
0 
0 
0 
0 
0 
0 
0 
0 
0 
0 
0 
0 
0 
0 
0 
0 
0 
0 
0 
0 
0 
0 
0 
0 
0 
0 
0 
0 
0 
0 
0 
0 
0 
0 
0 
0 
0 
0 
0 
0 
0 
0 
0 
0 
0 
0 
0 
0 
0 
0 
0 
0 
0 
0 
0 
0 
0 
0 
0 
0 
0 
0 
0 
0 
0 
0 
0 
0 
0 
0 
0 
0 
0 
0 
0 
0 
0 
0 
0 
0 
0 
0 
0 
0 
0 
0 
0 
0 
0 
0 
0 
0 
0 
0 
0 
0 
0 
0 
0 
0 
0 
0 
0 
0 
0 
0 
0 
0 
0 
0 
0 
0 
0 
0 
0 
0 
0 
0 
0 
0 
0 
0 
0 
0 
0 
0 
0 
0 
0 
0 
0 
0 
0 
0 
0 
0 
0 
0 
0 
0 
0 
0 
0 
0 
0 
0 
0 
0 
0 
0 
0 
0 
0 
0 
0 
0 
0 
0 
0 
0 
0 
0 
0 
0 
0 
0 
0 
0 
0 
0 
0 
0 
0 
0 
0 
0 
0 
0 
0 
0 
0 
0 
0 
0 
0 
0 
0 
0 
0 
0 
0 
0 
0 
0 
0 
0 
0 
0 
0 
0 
0 
0 
0 
0 
0 
0 
0 
0 
0 
0 
0 
0 
0 
0 
0 
0 
0 
0 
0 
0 
0 
0 
0 
0 
0 
0 
0 
0 
0 
0 
0 
0 
0 
0 
0 
0 
0 
0 
0 
0 
0 
0 
0 
0 
0 
0 
0 
0 
0 
0 
0 
0 
0 
0 
0 
0 
0 
0 
0 
0 
0 
0 
0 
0 
0 
0 
0 
0 
0 
0 
0 
0 
0 
0 
0 
0 
0 
0 
0 
0 
0 
0 
0 
0 
0 
0 
0 
0 
0 
0 
0 
0 
0 
0 
0 
0 
0 
0 
0 
0 
0 
0 
0 
0 
0 
0 
0 
0 
0 
0 
0 
0 
0 
0 
0 
0 
0 
0 
0 
0 
0 
0 
0 
0 
0 
0 
0 
0 
0 
0 
0 
0 
0 
0 
0 
0 
0 
0 
0 
0 
0 
0 
0 
0 
0 
0 
0 
0 
0 
0 
0 
0 
0 
0 
0 
0 
0 
0 
0 
0 
0 
0 
0 
0 
0 
0 
0 
0 
0 
0 
0 
0 
0 
0 
0 
0 
0 
0 
0 
0 
0 
0 
0 
0 
0 
0 
0 
0 
0 
0 
0 
0 
0 
0 
0 
0 
0 
0 
0 
0 
0 
0 
0 
0 
0 
0 
0 
0 
0 
0 
0 
0 
0 
0 
0 
0 
0 
0 
0 
0 
0 
0 
0 
0 
0 
0 
0 
0 
0 
0 
0 
0 
0 
0 
0 
0 
0 
0 
0 
0 
0 
0 
0 
0 
0 
0 
0 
0 
0 
0 
0 
0 
0 
0 
0 
0 
0 
0 
0 
0 
0 
0 
0 
0 
0 
0 
0 
0 
0 
0 
0 
0 
0 
0 
0 
0 
0 
0 
0 
0 
0 
0 
0 
0 
0 
0 
0 
0 
0 
0 
0 
0 
0 
0 
0 
0 
0 
0 
0 
0 
0 
0 
0 
0 
0 
0 
0 
0 
0 
0 
0 
0 
0 
0 
0 
0 
0 
0 
0 
0 
0 
0 
0 
0 
0 
0 
0 
0 
0 
0 
0 
0 
0 
0 
0 
0 
0 
0 
0 
0 
0 
0 
0 
0 
0 
0 
0 
0 
0 
0 
0 
0 
0 
0 
0 
0 
0 
0 
0 
0 
0 
0 
0 
0 
0 
0 
0 
0 
0 
0 
0 
0 
0 
0 
0 
0 
0 
0 
0 
0 
0 
0 
0 
0 
0 
0 
0 
0 
0 
0 
0 
0 
0 
0 
0 
0 
0 
0 
0 
0 
0 
0 
0 
0 
0 
0 
0 
0 
0 
0 
0 
0 
0 
0 
0 
0 
0 
0 
0 
0 
0 
0 
0 
0 
0 
0 
0 
0 
0 
0 
0 
0 
0 
0 
0 
0 
0 
0 
0 
0 
0 
0 
0 
0 
0 
0 
0 
0 
0 
0 
0 
0 
0 
0 
0 
0 
0 
0 
0 
0 
0 
0 
0 
0 
0 
0 
0 
0 
0 
0 
0 
0 
0 
0 
0 
0 
0 
0 
0 
0 
0 
0 
0 
0 
0 
0 
0 
0 
0 
0 
0 
0 
0 
0 
0 
0 
0 
0 
0 
0 
0 
0 
0 
0 
0 
0 
0 
0 
0 
0 
0 
0 
0 
0 
0 
0 
0 
0 
0 
0 
0 
0 
0 
0 
0 
0 
0 
0 
0 
0 
0 
0 
0 
0 
0 
0 
0 
0 
0 
0 
0 
0 
0 
0 
0 
0 
0 
0 
0 
0 
0 
0 
0 
0 
0 
0 
0 
0 
0 
0 
0 
0 
0 
0 
0 
0 
0 
0 
0 
0 
0 
0 
0 
0 
0 
0 
0 
0 
0 
0 
0 
0 
0 
0 
0 
0 
0 
0 
0 
0 
0 
0 
0 
0 
0 
0 
0 
0 
0 
0 
0 
0 
0 
0 
0 
0 
0 
0 
0 
0 
0 
0 
0 
0 
0 
0 
0 
0 
0 
0 
0 
0 
0 
0 
0 
0 
0 
0 
0 
0 
0 
0 
0 
0 
0 
0 
0 
0 
0 
0 
0 
0 
0 
0 
0 
0 
0 
0 
0 
0 
0 
0 
0 
0 
0 
0 
0 
0 
0 
0 
0 
0 
0 
0 
0 
0 
0 
0 
0 
0 
0 
0 
0 
0 
0 
0 
0 
0 
0 
0 
0 
0 
0 
0 
0 
0 
0 
0 
0 
0 
0 
0 
0 
0 
0 
0 
0 
0 
0 
0 
0 
0 
0 
0 
0 
0 
0 
0 
0 
0 
0 
0 
0 
0 
0 
0 
0 
0 
0 
0 
0 
0 
0 
0 
0 
0 
0 
0 
0 
0 
0 
0 
0 
0 
0 
0 
0 
0 
0 
0 
0 
0 
0 
0 
0 
0 
0 
0 
0 
0 
0 
0 
0 
0 
0 
0 
0 
0 
0 
0 
0 
0 
0 
0 
0 
0 
0 
0 
0 
0 
0 
0 
0 
0 
0 
0 
0 
0 
0 
0 
0 
0 
0 
0 
0 
0 
0 
0 
0 
0 
0 
0 
0 
0 
0 
0 
0 
0 
0 
0 
0 
0 
0 
0 
0 
0 
0 
0 
0 
0 
0 
0 
0 
0 
0 
0 
0 
0 
0 
0 
0 
0 
0 
0 
0 
0 
0 
0 
0 
0 
0 
0 
0 
0 
0 
0 
0 
0 
0 
0 
0 
0 
0 
0 
0 
0 
0 
0 
0 
0 
0 
0 
0 
0 
0 
0 
0 
0 
0 
0 
0 
0 
0 
0 
0 
0 
0 
0 
0 
0 
0 
0 
0 
0 
0 
0 
0 
0 
0 
0 
0 
0 
0 
0 
0 
0 
0 
0 
0 
0 
0 
0 
0 
0 
0 
0 
0 
0 
0 
0 
0 
0 
0 
0 
0 
0 
0 
0 
0 
0 
0 
0 
0 
0 
0 
0 
0 
0 
0 
0 
0 
0 
0 
0 
0 
0 
0 
0 
0 
0 
0 
0 
0 
0 
0 
0 
0 
0 
0 
0 
0 
0 
0 
0 
0 
0 
0 
0 
0 
0 
0 
0 
0 
0 
0 
0 
0 
0 
0 
0 
0 
0 
0 
0 
0 
0 
0 
0 
0 
0 
0 
0 
0 
0 
0 
0 
0 
0 
0 
0 
0 
0 
0 
0 
0 
0 
0 
0 
0 
0 
0 
0 
0 
0 
0 
0 
0 
0 
0 
0 
0 
0 
0 
0 
0 
0 
0 
0 
0 
0 
0 
0 
0 
0 
0 
0 
0 
0 
0 
0 
0 
0 
0 
0 
0 
0 
0 
0 
0 
0 
0 
0 
0 
0 
0 
0 
0 
0 
0 
0 
0 
0 
0 
0 
0 
0 
0 
0 
0 
0 
0 
0 
0 
0 
0 
0 
0 
0 
0 
0 
0 
0 
0 
0 
0 
0 
0 
0 
0 
0 
0 
0 
0 
0 
0 
0 
0 
0 
0 
0 
0 
0 
0 
0 
0 
0 
0 
0 
0 
0 
0 
0 
0 
0 
0 
0 
0 
0 
0 
0 
0 
0 
0 
0 
0 
0 
0 
0 
0 
0 
0 
0 
0 
0 
0 
0 
0 
0 
0 
0 
0 
0 
0 
0 
0 
0 
0 
0 
0 
0 
0 
0 
0 
0 
0 
0 
0 
0 
0 
0 
0 
0 
0 
0 
0 
0 
0 
0 
0 
0 
0 
0 
0 
0 
0 
0 
0 
0 
0 
0 
0 
0 
0 
0 
0 
0 
0 
0 
0 
0 
0 
0 
0 
0 
0 
0 
0 
0 
0 
0 
0 
0 
0 
0 
0 
0 
0 
0 
0 
0 
0 
0 
0 
0 
0 
0 
0 
0 
0 
0 
0 
0 
0 
0 
0 
0 
0 
0 
0 
0 
0 
0 
0 
0 
0 
0 
0 
0 
0 
0 
0 
0 
0 
0 
0 
0 
0 
0 
0 
0 
0 
0 
0 
0 
0 
0 
0 
0 
0 
0 
0 
0 
0 
0 
0 
0 
0 
0 
0 
0 
0 
0 
0 
0 
0 
0 
0 
0 
0 
0 
0 
0 
0 
0 
0 
0 
0 
0 
0 
0 
0 
0 
0 
0 
0 
0 
0 
0 
0 
0 
0 
0 
0 
0 
0 
0 
0 
0 
0 
0 
0 
0 
0 
0 
0 
0 
0 
0 
0 
0 
0 
0 
0 
0 
0 
0 
0 
0 
0 
0 
0 
0 
0 
0 
0 
0 
0 
0 
0 
0 
0 
0 
0 
0 
0 
0 
0 
0 
0 
0 
0 
0 
0 
0 
0 
0 
0 
0 
0 
0 
0 
0 
0 
0 
0 
0 
0 
0 
0 
0 
0 
0 
0 
0 
0 
0 
0 
0 
0 
0 
0 
0 
0 
0 
0 
0 
0 
0 
0 
0 
0 
0 
0 
0 
0 
0 
0 
0 
0 
0 
0 
0 
0 
0 
0 
0 
0 
0 
0 
0 
0 
0 
0 
0 
0 
0 
0 
0 
0 
0 
0 
0 
0 
0 
0 
0 
0 
0 
0 
0 
0 
0 
0 
0 
0 
0 
0 
0 
0 
0 
0 
0 
0 
0 
0 
0 
0 
0 
0 
0 
0 
0 
0 
0 
0 
0 
0 
0 
0 
0 
0 
0 
0 
0 
0 
0 
0 
0 
0 
0 
0 
0 
0 
0 
0 
0 
0 
0 
0 
0 
0 
0 
0 
0 
0 
0 
0 
0 
0 
0 
0 
0 
0 
0 
0 
0 
0 
0 
0 
0 
0 
0 
0 
0 
0 
0 
0 
0 
0 
0 
0 
0 
0 
0 
0 
0 
0 
0 
0 
0 
0 
0 
0 
0 
0 
0 
0 
0 
0 
0 
0 
0 
0 
0 
0 
0 
0 
0 
0 
0 
0 
0 
0 
0 
0 
0 
0 
0 
0 
0 
0 
0 
0 
0 
0 
0 
0 
0 
0 
0 
0 
0 
0 
0 
0 
0 
0 
0 
0 
0 
0 
0 
0 
0 
0 
0 
0 
0 
0 
0 
0 
0 
0 
0 
0 
0 
0 
0 
0 
0 
0 
0 
0 
0 
0 
0 
0 
0 
0 
0 
0 
0 
0 
0 
0 
0 
0 
0 
0 
0 
0 
0 
0 
0 
0 
0 
0 
0 
0 
0 
0 
0 
0 
0 
0 
0 
0 
0 
0 
0 
0 
0 
0 
0 
0 
0 
0 
0 
0 
0 
0 
0 
0 
0 
0 
0 
0 
0 
0 
0 
0 
0 
0 
0 
0 
0 
0 
0 
0 
0 
0 
0 
0 
0 
0 
0 
0 
0 
0 
0 
0 
0 
0 
0 
0 
0 
0 
0 
0 
0 
0 
0 
0 
0 
0 
0 
0 
0 
0 
0 
0 
0 
0 
0 
0 
0 
0 
0 
0 
0 
0 
0 
0 
0 
0 
0 
0 
0 
0 
0 
0 
0 
0 
0 
0 
0 
0 
0 
0 
0 
0 
0 
0 
0 
0 
0 
0 
0 
0 
0 
0 
0 
0 
0 
0 
0 
0 
0 
0 
0 
0 
0 
0 
0 
0 
0 
0 
0 
0 
0 
0 
0 
0 
0 
0 
0 
0 
0 
0 
0 
0 
0 
0 
0 
0 
0 
0 
0 
0 
0 
0 
0 
0 
0 
0 
0 
0 
0 
0 
0 
0 
0 
0 
0 
0 
0 
0 
0 
0 
0 
0 
0 
0 
0 
0 
0 
0 
0 
0 
0 
0 
0 
0 
0 
0 
0 
0 
0 
0 
0 
0 
0 
0 
0 
0 
0 
0 
0 
0 
0 
0 
0 
0 
0 
0 
0 
0 
0 
0 
0 
0 
0 
0 
0 
0 
0 
0 
0 
0 
0 
0 
0 
0 
0 
0 
0 
0 
0 
0 
0 
0 
0 
0 
0 
0 
0 
0 
0 
0 
0 
0 
0 
0 
0 
0 
0 
0 
0 
0 
0 
0 
0 
0 
0 
0 
0 
0 
0 
0 
0 
0 
0 
0 
0 
0 
0 
0 
0 
0 
0 
0 
0 
0 
0 
0 
0 
0 
0 
0 
0 
0 
0 
0 
0 
0 
0 
0 
0 
0 
0 
0 
0 
0 
0 
0 
0 
0 
0 
0 
0 
0 
0 
0 
0 
0 
0 
0 
0 
0 
0 
0 
0 
0 
0 
0 
0 
0 
0 
0 
0 
0 
0 
0 
0 
0 
0 
0 
0 
0 
0 
0 
0 
0 
0 
0 
0 
0 
0 
0 
0 
0 
0 
0 
0 
0 
0 
0 
0 
0 
0 
0 
0 
0 
0 
0 
0 
0 
0 
0 
0 
0 
0 
0 
0 
0 
0 
0 
0 
0 
0 
0 
0 
0 
0 
0 
0 
0 
0 
0 
0 
0 
0 
0 
0 
0 
0 
0 
0 
0 
0 
0 
0 
0 
0 
0 
0 
0 
0 
0 
0 
0 
0 
0 
0 
0 
0 
0 
0 
0 
0 
0 
0 
0 
0 
0 
0 
0 
0 
0 
0 
0 
0 
0 
0 
0 
0 
0 
0 
0 
0 
0 
0 
0 
0 
0 
0 
0 
0 
0 
0 
0 
0 
0 
0 
0 
0 
0 
0 
0 
0 
0 
0 
0 
0 
0 
0 
0 
0 
0 
0 
0 
0 
0 
0 
0 
0 
0 
0 
0 
0 
0 
0 
0 
0 
0 
0 
0 
0 
0 
0 
0 
0 
0 
0 
0 
0 
0 
0 
0 
0 
0 
0 
0 
0 
0 
0 
0 
0 
0 
0 
0 
0 
0 
0 
0 
0 
0 
0 
0 
0 
0 
0 
0 
0 
0 
0 
0 
0 
0 
0 
0 
0 
0 
0 
0 
0 
0 
0 
0 
0 
0 
0 
0 
0 
0 
0 
0 
0 
0 
0 
0 
0 
0 
0 
0 
0 
0 
0 
0 
0 
0 
0 
0 
0 
0 
0 
0 
0 
0 
0 
0 
0 
0 
0 
0 
0 
0 
0 
0 
0 
0 
0 
0 
0 
0 
0 
0 
0 
0 
0 
0 
0 
0 
0 
0 
0 
0 
0 
0 
0 
0 
0 
0 
0 
0 
0 
0 
0 
0 
0 
0 
0 
0 
0 
0 
0 
0 
0 
0 
0 
0 
0 
0 
0 
0 
0 
0 
0 
0 
0 
0 
0 
0 
0 
0 
0 
0 
0 
0 
0 
0 
0 
0 
0 
0 
0 
0 
0 
0 
0 
0 
0 
0 
0 
0 
0 
0 
0 
0 
0 
0 
0 
0 
0 
0 
0 
0 
0 
0 
0 
0 
0 
0 
0 
0 
0 
0 
0 
0 
0 
0 
0 
0 
0 
0 
0 
0 
0 
0 
0 
0 
0 
0 
0 
0 
0 
0 
0 
0 
0 
0 
0 
0 
0 
0 
0 
0 
0 
0 
0 
0 
0 
0 
0 
0 
0 
0 
0 
0 
0 
0 
0 
0 
0 
0 
0 
0 
0 
0 
0 
0 
0 
0 
0 
0 
0 
0 
0 
0 
0 
0 
0 
0 
0 
0 
0 
0 
0 
0 
0 
0 
0 
0 
0 
0 
0 
0 
0 
0 
0 
0 
0 
0 
0 
0 
0 
0 
0 
0 
0 
0 
0 
0 
0 
0 
0 
0 
0 
0 
0 
0 
0 
0 
0 
0 
0 
0 
0 
0 
0 
0 
0 
0 
0 
0 
0 
0 
0 
0 
0 
0 
0 
0 
0 
0 
0 
0 
0 
0 
0 
0 
0 
0 
0 
0 
0 
0 
0 
0 
0 
0 
0 
0 
0 
0 
0 
0 
0 
0 
0 
0 
0 
0 
0 
0 
0 
0 
0 
0 
0 
0 
0 
0 
0 
0 
0 
0 
0 
0 
0 
0 
0 
0 
0 
0 
0 
0 
0 
0 
0 
0 
0 
0 
0 
0 
0 
0 
0 
0 
0 
0 
0 
0 
0 
0 
0 
0 
0 
0 
0 
0 
0 
0 
0 
0 
0 
0 
0 
0 
0 
0 
0 
0 
0 
0 
0 
0 
0 
0 
0 
0 
0 
0 
0 
0 
0 
0 
0 
0 
0 
0 
0 
0 
0 
0 
0 
0 
0 
0 
0 
0 
0 
0 
0 
0 
0 
0 
0 
0 
0 
0 
0 
0 
0 
0 
0 
0 
0 
0 
0 
0 
0 
0 
0 
0 
0 
0 
0 
0 
0 
0 
0 
0 
0 
0 
0 
0 
0 
0 
0 
0 
0 
0 
0 
0 
0 
0 
0 
0 
0 
0 
0 
0 
0 
0 
0 
0 
0 
0 
0 
0 
0 
0 
0 
0 
0 
0 
0 
0 
0 
0 
0 
0 
0 
0 
0 
0 
0 
0 
0 
0 
0 
0 
0 
0 
0 
0 
0 
0 
0 
0 
0 
0 
0 
0 
0 
0 
0 
0 
0 
0 
0 
0 
0 
0 
0 
0 
0 
0 
0 
0 
0 
0 
0 
0 
0 
0 
0 
0 
0 
0 
0 
0 
0 
0 
0 
0 
0 
0 
0 
0 
0 
0 
0 
0 
0 
0 
0 
0 
0 
0 
0 
0 
0 
0 
0 
0 
0 
0 
0 
0 
0 
0 
0 
0 
0 
0 
0 
0 
0 
0 
0 
0 
0 
0 
0 
0 
0 
0 
0 
0 
0 
0 
0 
0 
0 
0 
0 
0 
0 
0 
0 
0 
0 
0 
0 
0 
0 
0 
0 
0 
0 
0 
0 
0 
0 
0 
0 
0 
0 
0 
0 
0 
0 
0 
0 
0 
0 
0 
0 
0 
0 
0 
0 
0 
0 
0 
0 
0 
0 
0 
0 
0 
0 
0 
0 
0 
0 
0 
0 
0 
0 
0 
0 
0 
0 
0 
0 
0 
0 
0 
0 
0 
0 
0 
0 
0 
0 
0 
0 
0 
0 
0 
0 
0 
0 
0 
0 
0 
0 
0 
0 
0 
0 
0 
0 
0 
0 
0 
0 
0 
0 
0 
0 
0 
0 
0 
0 
0 
0 
0 
0 
0 
0 
0 
0 
0 
0 
0 
0 
0 
0 
0 
0 
0 
0 
0 
0 
0 
0 
0 
0 
0 
0 
0 
0 
0 
0 
0 
0 
0 
0 
0 
0 
0 
0 
0 
0 
0 
0 
0 
0 
0 
0 
0 
0 
0 
0 
0 
0 
0 
0 
0 
0 
0 
0 
0 
0 
0 
0 
0 
0 
0 
0 
0 
0 
0 
0 
0 
0 
0 
0 
0 
0 
0 
0 
0 
0 
0 
0 
0 
0 
0 
0 
0 
0 
0 
0 
0 
0 
0 
0 
0 
0 
0 
0 
0 
0 
0 
0 
0 
0 
0 
0 
0 
0 
0 
0 
0 
0 
0 
0 
0 
0 
0 
0 
0 
0 
0 
0 
0 
0 
0 
0 
0 
0 
0 
0 
0 
0 
0 
0 
0 
0 
0 
0 
0 
0 
0 
0 
0 
0 
0 
0 
0 
0 
0 
0 
0 
0 
0 
0 
0 
0 
0 
0 
0 
0 
0 
0 
0 
0 
0 
0 
0 
0 
0 
0 
0 
0 
0 
0 
0 
0 
0 
0 
0 
0 
0 
0 
0 
0 
0 
0 
0 
0 
0 
0 
0 
0 
0 
0 
0 
0 
0 
0 
0 
0 
0 
0 
0 
0 
0 
0 
0 
0 
0 
0 
0 
0 
0 
0 
0 
0 
0 
0 
0 
0 
0 
0 
0 
0 
0 
0 
0 
0 
0 
0 
0 
0 
0 
0 
0 
0 
0 
0 
0 
0 
0 
0 
0 
0 
0 
0 
0 
0 
0 
0 
0 
0 
0 
0 
0 
0 
0 
0 
0 
0 
0 
0 
0 
0 
0 
0 
0 
0 
0 
0 
0 
0 
0 
0 
0 
0 
0 
0 
0 
0 
0 
0 
0 
0 
0 
0 
0 
0 
0 
0 
0 
0 
0 
0 
0 
0 
0 
0 
0 
0 
0 
0 
0 
0 
0 
0 
0 
0 
0 
0 
0 
0 
0 
0 
0 
0 
0 
0 
0 
0 
0 
0 
0 
0 
0 
0 
0 
0 
0 
0 
0 
0 
0 
0 
0 
0 
0 
0 
0 
0 
0 
0 
0 
0 
0 
0 
0 
0 
0 
0 
0 
0 
0 
0 
0 
0 
0 
0 
0 
0 
0 
0 
0 
0 
0 
0 
0 
0 
0 
0 
0 
0 
0 
0 
0 
0 
0 
0 
0 
0 
0 
0 
0 
0 
0 
0 
0 
0 
0 
0 
0 
0 
0 
0 
0 
0 
0 
0 
0 
0 
0 
0 
0 
0 
0 
0 
0 
0 
0 
0 
0 
0 
0 
0 
0 
0 
0 
0 
0 
0 
0 
0 
0 
0 
0 
0 
0 
0 
0 
0 
0 
0 
0 
0 
0 
0 
0 
0 
0 
0 
0 
0 
0 
0 
0 
0 
0 
0 
0 
0 
0 
0 
0 
0 
0 
0 
0 
0 
0 
0 
0 
0 
0 
0 
0 
0 
0 
0 
0 
0 
0 
0 
0 
0 
0 
0 
0 
0 
0 
0 
0 
0 
0 
0 
0 
0 
0 
0 
0 
0 
0 
0 
0 
0 
0 
0 
0 
0 
0 
0 
0 
0 
0 
0 
0 
0 
0 
0 
0 
0 
0 
0 
0 
0 
0 
0 
0 
0 
0 
0 
0 
0 
0 
0 
0 
0 
0 
0 
0 
0 
0 
0 
0 
0 
0 
0 
0 
0 
0 
0 
0 
0 
0 
0 
0 
0 
0 
0 
0 
0 
0 
0 
0 
0 
0 
0 
0 
0 
0 
0 
0 
0 
0 
0 
0 
0 
0 
0 
0 
0 
0 
0 
0 
0 
0 
0 
0 
0 
0 
0 
0 
0 
0 
0 
0 
0 
0 
0 
0 
0 
0 
0 
0 
0 
0 
0 
0 
0 
0 
0 
0 
0 
0 
0 
0 
0 
0 
0 
0 
0 
0 
0 
0 
0 
0 
0 
0 
0 
0 
0 
0 
0 
0 
0 
0 
0 
0 
0 
0 
0 
0 
0 
0 
0 
0 
0 
0 
0 
0 
0 
0 
0 
0 
0 
0 
0 
0 
0 
0 
0 
0 
0 
0 
0 
0 
0 
0 
0 
0 
0 
0 
0 
0 
0 
0 
0 
0 
0 
0 
0 
0 
0 
0 
0 
0 
0 
0 
0 
0 
0 
0 
0 
0 
0 
0 
0 
0 
0 
0 
0 
0 
0 
0 
0 
0 
0 
0 
0 
0 
0 
0 
0 
0 
0 
0 
0 
0 
0 
0 
0 
0 
0 
0 
0 
0 
0 
0 
0 
0 
0 
0 
0 
0 
0 
0 
0 
0 
0 
0 
0 
0 
0 
0 
0 
0 
0 
0 
0 
0 
0 
0 
0 
0 
0 
0 
0 
0 
0 
0 
0 
0 
0 
0 
0 
0 
0 
0 
0 
0 
0 
0 
0 
0 
0 
0 
0 
0 
0 
0 
0 
0 
0 
0 
0 
0 
0 
0 
0 
0 
0 
0 
0 
0 
0 
0 
0 
0 
0 
0 
0 
0 
0 
0 
0 
0 
0 
0 
0 
0 
0 
0 
0 
0 
0 
0 
0 
0 
0 
0 
0 
0 
0 
0 
0 
0 
0 
0 
0 
0 
0 
0 
0 
0 
0 
0 
0 
0 
0 
0 
0 
0 
0 
0 
0 
0 
0 
0 
0 
0 
0 
0 
0 
0 
0 
0 
0 
0 
0 
0 
0 
0 
0 
0 
0 
0 
0 
0 
0 
0 
0 
0 
0 
0 
0 
0 
0 
0 
0 
0 
0 
0 
0 
0 
0 
0 
0 
0 
0 
0 
0 
0 
0 
0 
0 
0 
0 
0 
0 
0 
0 
0 
0 
0 
0 
0 
0 
0 
0 
0 
0 
0 
0 
0 
0 
0 
0 
0 
0 
0 
0 
0 
0 
0 
0 
0 
0 
0 
0 
0 
0 
0 
0 
0 
0 
0 
0 
0 
0 
0 
0 
0 
0 
0 
0 
0 
0 
0 
0 
0 
0 
0 
0 
0 
0 
0 
0 
0 
0 
0 
0 
0 
0 
0 
0 
0 
0 
0 
0 
0 
0 
0 
0 
0 
0 
0 
0 
0 
0 
0 
0 
0 
0 
0 
0 
0 
0 
0 
0 
0 
0 
0 
0 
0 
0 
0 
0 
0 
0 
0 
0 
0 
0 
0 
0 
0 
0 
0 
0 
0 
0 
0 
0 
0 
0 
0 
0 
0 
0 
0 
0 
0 
0 
0 
0 
0 
0 
0 
0 
0 
0 
0 
0 
0 
0 
0 
0 
0 
0 
0 
0 
0 
0 
0 
0 
0 
0 
0 
0 
0 
0 
0 
0 
0 
0 
0 
0 
0 
0 
0 
0 
0 
0 
0 
0 
0 
0 
0 
0 
0 
0 
0 
0 
0 
0 
0 
0 
0 
0 
0 
0 
0 
0 
0 
0 
0 
0 
0 
0 
0 
0 
0 
0 
0 
0 
0 
0 
0 
0 
0 
0 
0 
0 
0 
0 
0 
0 
0 
0 
0 
0 
0 
0 
0 
0 
0 
0 
0 
0 
0 
0 
0 
0 
0 
0 
0 
0 
0 
0 
0 
0 
0 
0 
0 
0 
0 
0 
0 
0 
0 
0 
0 
0 
0 
0 
0 
0 
0 
0 
0 
0 
0 
0 
0 
0 
0 
0 
0 
0 
0 
0 
0 
0 
0 
0 
0 
0 
0 
0 
0 
0 
0 
0 
0 
0 
0 
0 
0 
0 
0 
0 
0 
0 
0 
0 
0 
0 
0 
0 
0 
0 
0 
0 
0 
0 
0 
0 
0 
0 
0 
0 
0 
0 
0 
0 
0 
0 
0 
0 
0 
0 
0 
0 
0 
0 
0 
0 
0 
0 
0 
0 
0 
0 
0 
0 
0 
0 
0 
0 
0 
0 
0 
0 
0 
0 
0 
0 
0 
0 
0 
0 
0 
0 
0 
0 
0 
0 
0 
0 
0 
0 
0 
0 
0 
0 
0 
0 
0 
0 
0 
0 
0 
0 
0 
0 
0 
0 
0 
0 
0 
0 
0 
0 
0 
0 
0 
0 
0 
0 
0 
0 
0 
0 
0 
0 
0 
0 
0 
0 
0 
0 
0 
0 
0 
0 
0 
0 
0 
0 
0 
0 
0 
0 
0 
0 
0 
0 
0 
0 
0 
0 
0 
0 
0 
0 
0 
0 
0 
0 
0 
0 
0 
0 
0 
0 
0 
0 
0 
0 
0 
0 
0 
0 
0 
0 
0 
0 
0 
0 
0 
0 
0 
0 
0 
0 
0 
0 
0 
0 
0 
0 
0 
0 
0 
0 
0 
0 
0 
0 
0 
0 
0 
0 
0 
0 
0 
0 
0 
0 
0 
0 
0 
0 
0 
0 
0 
0 
0 
0 
0 
0 
0 
0 
0 
0 
0 
0 
0 
0 
0 
0 
0 
0 
0 
0 
0 
0 
0 
0 
0 
0 
0 
0 
0 
0 
0 
0 
0 
0 
0 
0 
0 
0 
0 
0 
0 
0 
0 
0 
0 
0 
0 
0 
0 
0 
0 
0 
0 
0 
0 
0 
0 
0 
0 
0 
0 
0 
0 
0 
0 
0 
0 
0 
0 
0 
0 
0 
0 
0 
0 
0 
0 
0 
0 
0 
0 
0 
0 
0 
0 
0 
0 
0 
0 
0 
0 
0 
0 
0 
0 
0 
0 
0 
0 
0 
0 
0 
0 
0 
0 
0 
0 
0 
0 
0 
0 
0 
0 
0 
0 
0 
0 
0 
0 
0 
0 
0 
0 
0 
0 
0 
0 
0 
0 
0 
0 
0 
0 
0 
0 
0 
0 
0 
0 
0 
0 
0 
0 
0 
0 
0 
0 
0 
0 
0 
0 
0 
0 
0 
0 
0 
0 
0 
0 
0 
0 
0 
0 
0 
0 
0 
0 
0 
0 
0 
0 
0 
0 
0 
0 
0 
0 
0 
0 
0 
0 
0 
0 
0 
0 
0 
0 
0 
0 
0 
0 
0 
0 
0 
0 
0 
0 
0 
0 
0 
0 
0 
0 
0 
0 
0 
0 
0 
0 
0 
0 
0 
0 
0 
0 
0 
0 
0 
0 
0 
0 
0 
0 
0 
0 
0 
0 
0 
0 
0 
0 
0 
0 
0 
0 
0 
0 
0 
0 
0 
0 
0 
0 
0 
0 
0 
0 
0 
0 
0 
0 
0 
0 
0 
0 
0 
0 
0 
0 
0 
0 
0 
0 
0 
0 
0 
0 
0 
0 
0 
0 
0 
0 
0 
0 
0 
0 
0 
0 
0 
0 
0 
0 
0 
0 
0 
0 
0 
0 
0 
0 
0 
0 
0 
0 
0 
0 
0 
0 
0 
0 
0 
0 
0 
0 
0 
0 
0 
0 
0 
0 
0 
0 
0 
0 
0 
0 
0 
0 
0 
0 
0 
0 
0 
0 
0 
0 
0 
0 
0 
0 
0 
0 
0 
0 
0 
0 
0 
0 
0 
0 
0 
0 
0 
0 
0 
0 
0 
0 
0 
0 
0 
0 
0 
0 
0 
0 
0 
0 
0 
0 
0 
0 
0 
0 
0 
0 
0 
0 
0 
0 
0 
0 
0 
0 
0 
0 
0 
0 
0 
0 
0 
0 
0 
0 
0 
0 
0 
0 
0 
0 
0 
0 
0 
0 
0 
0 
0 
0 
0 
0 
0 
0 
0 
0 
0 
0 
0 
0 
0 
0 
0 
0 
0 
0 
0 
0 
0 
0 
0 
0 
0 
0 
0 
0 
0 
0 
0 
0 
0 
0 
0 
0 
0 
0 
0 
0 
0 
0 
0 
0 
0 
0 
0 
0 
0 
0 
0 
0 
0 
0 
0 
0 
0 
0 
0 
0 
0 
0 
0 
0 
0 
0 
0 
0 
0 
0 
0 
0 
0 
0 
0 
0 
0 
0 
0 
0 
0 
0 
0 
0 
0 
0 
0 
0 
0 
0 
0 
0 
0 
0 
0 
0 
0 
0 
0 
0 
0 
0 
0 
0 
0 
0 
0 
0 
0 
0 
0 
0 
0 
0 
0 
0 
0 
0 
0 
0 
0 
0 
0 
0 
0 
0 
0 
0 
0 
0 
0 
0 
0 
0 
0 
0 
0 
0 
0 
0 
0 
0 
0 
0 
0 
0 
0 
0 
0 
0 
0 
0 
0 
0 
0 
0 
0 
0 
0 
0 
0 
0 
0 
0 
0 
0 
0 
0 
0 
0 
0 
0 
0 
0 
0 
0 
0 
0 
0 
0 
0 
0 
0 
0 
0 
0 
0 
0 
0 
0 
0 
0 
0 
0 
0 
0 
0 
0 
0 
0 
0 
0 
0 
0 
0 
0 
0 
0 
0 
0 
0 
0 
0 
0 
0 
0 
0 
0 
0 
0 
0 
0 
0 
0 
0 
0 
0 
0 
0 
0 
0 
0 
0 
0 
0 
0 
0 
0 
0 
0 
0 
0 
0 
0 
0 
0 
0 
0 
0 
0 
0 
0 
0 
0 
0 
0 
0 
0 
0 
0 
0 
0 
0 
0 
0 
0 
0 
0 
0 
0 
0 
0 
0 
0 
0 
0 
0 
0 
0 
0 
0 
0 
0 
0 
0 
0 
0 
0 
0 
0 
0 
0 
0 
0 
0 
0 
0 
0 
0 
0 
0 
0 
0 
0 
0 
0 
0 
0 
0 
0 
0 
0 
0 
0 
0 
0 
0 
0 
0 
0 
0 
0 
0 
0 
0 
0 
0 
0 
0 
0 
0 
0 
0 
0 
0 
0 
0 
0 
0 
0 
0 
0 
0 
0 
0 
0 
0 
0 
0 
0 
0 
0 
0 
0 
0 
0 
0 
0 
0 
0 
0 
0 
0 
0 
0 
0 
0 
0 
0 
0 
0 
0 
0 
0 
0 
0 
0 
0 
0 
0 
0 
0 
0 
0 
0 
0 
0 
0 
0 
0 
0 
0 
0 
0 
0 
0 
0 
0 
0 
0 
0 
0 
0 
0 
0 
0 
0 
0 
0 
0 
0 
0 
0 
0 
0 
0 
0 
0 
0 
0 
0 
0 
0 
0 
0 
0 
0 
0 
0 
0 
0 
0 
0 
0 
0 
0 
0 
0 
0 
0 
0 
0 
0 
0 
0 
0 
0 
0 
0 
0 
0 
0 
0 
0 
0 
0 
0 
0 
0 
0 
0 
0 
0 
0 
0 
0 
0 
0 
0 
0 
0 
0 
0 
0 
0 
0 
0 
0 
0 
0 
0 
0 
0 
0 
0 
0 
0 
0 
0 
0 
0 
0 
0 
0 
0 
0 
0 
0 
0 
0 
0 
0 
0 
0 
0 
0 
0 
0 
0 
0 
0 
0 
0 
0 
0 
0 
0 
0 
0 
0 
0 
0 
0 
0 
0 
0 
0 
0 
0 
0 
0 
0 
0 
0 
0 
0 
0 
0 
0 
0 
0 
0 
0 
0 
0 
0 
0 
0 
0 
0 
0 
0 
0 
0 
0 
0 
0 
0 
0 
0 
0 
0 
0 
0 
0 
0 
0 
0 
0 
0 
0 
0 
0 
0 
0 
0 
0 
0 
0 
0 
0 
0 
0 
0 
0 
0 
0 
0 
0 
0 
0 
0 
0 
0 
0 
0 
0 
0 
0 
0 
0 
0 
0 
0 
0 
0 
0 
0 
0 
0 
0 
0 
0 
0 
0 
0 
0 
0 
0 
0 
0 
0 
0 
0 
0 
0 
0 
0 
0 
0 
0 
0 
0 
0 
0 
0 
0 
0 
0 
0 
0 
0 
0 
0 
0 
0 
0 
0 
0 
0 
0 
0 
0 
0 
0 
0 
0 
0 
0 
0 
0 
0 
0 
0 
0 
0 
0 
0 
0 
0 
0 
0 
0 
0 
0 
0 
0 
0 
0 
0 
0 
0 
0 
0 
0 
0 
0 
0 
0 
0 
0 
0 
0 
0 
0 
0 
0 
0 
0 
0 
0 
0 
0 
0 
0 
0 
0 
0 
0 
0 
0 
0 
0 
0 
0 
0 
0 
0 
0 
0 
0 
0 
0 
0 
0 
0 
0 
0 
0 
0 
0 
0 
0 
0 
0 
0 
0 
0 
0 
0 
0 
0 
0 
0 
0 
0 
0 
0 
0 
0 
0 
0 
0 
0 
0 
0 
0 
0 
0 
0 
0 
0 
0 
0 
0 
0 
0 
0 
0 
0 
0 
0 
0 
0 
0 
0 
0 
0 
0 
0 
0 
0 
0 
0 
0 
0 
0 
0 
0 
0 
0 
0 
0 
0 
0 
0 
0 
0 
0 
0 
0 
0 
0 
0 
0 
0 
0 
0 
0 
0 
0 
0 
0 
0 
0 
0 
0 
0 
0 
0 
0 
0 
0 
0 
0 
0 
0 
0 
0 
0 
0 
0 
0 
0 
0 
0 
0 
0 
0 
0 
0 
0 
0 
0 
0 
0 
0 
0 
0 
0 
0 
0 
0 
0 
0 
0 
0 
0 
0 
0 
0 
0 
0 
0 
0 
0 
0 
0 
0 
0 
0 
0 
0 
0 
0 
0 
0 
0 
0 
0 
0 
0 
0 
0 
0 
0 
0 
0 
0 
0 
0 
0 
0 
0 
0 
0 
0 
0 
0 
0 
0 
0 
0 
0 
0 
0 
0 
0 
0 
0 
0 
0 
0 
0 
0 
0 
0 
0 
0 
0 
0 
0 
0 
0 
0 
0 
0 
0 
0 
0 
0 
0 
0 
0 
0 
0 
0 
0 
0 
0 
0 
0 
0 
0 
0 
0 
0 
0 
0 
0 
0 
0 
0 
0 
0 
0 
0 
0 
0 
0 
0 
0 
0 
0 
0 
0 
0 
0 
0 
0 
0 
0 
0 
0 
0 
0 
0 
0 
0 
0 
0 
0 
0 
0 
0 
0 
0 
0 
0 
0 
0 
0 
0 
0 
0 
0 
0 
0 
0 
0 
0 
0 
0 
0 
0 
0 
0 
0 
0 
0 
0 
0 
0 
0 
0 
0 
0 
0 
0 
0 
0 
0 
0 
0 
0 
0 
0 
0 
0 
0 
0 
0 
0 
0 
0 
0 
0 
0 
0 
0 
0 
0 
0 
0 
0 
0 
0 
0 
0 
0 
0 
0 
0 
0 
0 
0 
0 
0 
0 
0 
0 
0 
0 
0 
0 
0 
0 
0 
0 
0 
0 
0 
0 
0 
0 
0 
0 
0 
0 
0 
0 
0 
0 
0 
0 
0 
0 
0 
0 
0 
0 
0 
0 
0 
0 
0 
0 
0 
0 
0 
0 
0 
0 
0 
0 
0 
0 
0 
0 
0 
0 
0 
0 
0 
0 
0 
0 
0 
0 
0 
0 
0 
0 
0 
0 
0 
0 
0 
0 
0 
0 
0 
0 
0 
0 
0 
0 
0 
0 
0 
0 
0 
0 
0 
0 
0 
0 
0 
0 
0 
0 
0 
0 
0 
0 
0 
0 
0 
0 
0 
0 
0 
0 
0 
0 
0 
0 
0 
0 
0 
0 
0 
0 
0 
0 
0 
0 
0 
0 
0 
0 
0 
0 
0 
0 
0 
0 
0 
0 
0 
0 
0 
0 
0 
0 
0 
0 
0 
0 
0 
0 
0 
0 
0 
0 
0 
0 
0 
0 
0 
0 
0 
0 
0 
0 
0 
0 
0 
0 
0 
0 
0 
0 
0 
0 
0 
0 
0 
0 
0 
0 
0 
0 
0 
0 
0 
0 
0 
0 
0 
0 
0 
0 
0 
0 
0 
0 
0 
0 
0 
0 
0 
0 
0 
0 
0 
0 
0 
0 
0 
0 
0 
0 
0 
0 
0 
0 
0 
0 
0 
0 
0 
0 
0 
0 
0 
0 
0 
0 
0 
0 
0 
0 
0 
0 
0 
0 
0 
0 
0 
0 
0 
0 
0 
0 
0 
0 
0 
0 
0 
0 
0 
0 
0 
0 
0 
0 
0 
0 
0 
0 
0 
0 
0 
0 
0 
0 
0 
0 
0 
0 
0 
0 
0 
0 
0 
0 
0 
0 
0 
0 
0 
0 
0 
0 
0 
0 
0 
0 
0 
0 
0 
0 
0 
0 
0 
0 
0 
0 
0 
0 
0 
0 
0 
0 
0 
0 
0 
0 
0 
0 
0 
0 
0 
0 
0 
0 
0 
0 
0 
0 
0 
0 
0 
0 
0 
0 
0 
0 
0 
0 
0 
0 
0 
0 
0 
0 
0 
0 
0 
0 
0 
0 
0 
0 
0 
0 
0 
0 
0 
0 
0 
0 
0 
0 
0 
0 
0 
0 
0 
0 
0 
0 
0 
0 
0 
0 
0 
0 
0 
0 
0 
0 
0 
0 
0 
0 
0 
0 
0 
0 
0 
0 
0 
0 
0 
0 
0 
0 
0 
0 
0 
0 
0 
0 
0 
0 
0 
0 
0 
0 
0 
0 
0 
0 
0 
0 
0 
0 
0 
0 
0 
0 
0 
0 
0 
0 
0 
0 
0 
0 
0 
0 
0 
0 
0 
0 
0 
0 
0 
0 
0 
0 
0 
0 
0 
0 
0 
0 
0 
0 
0 
0 
0 
0 
0 
0 
0 
0 
0 
0 
0 
0 
0 
0 
0 
0 
0 
0 
0 
0 
0 
0 
0 
0 
0 
0 
0 
0 
0 
0 
0 
0 
0 
0 
0 
0 
0 
0 
0 
0 
0 
0 
0 
0 
0 
0 
0 
0 
0 
0 
0 
0 
0 
0 
0 
0 
0 
0 
0 
0 
0 
0 
0 
0 
0 
0 
0 
0 
0 
0 
0 
0 
0 
0 
0 
0 
0 
0 
0 
0 
0 
0 
0 
0 
0 
0 
0 
0 
0 
0 
0 
0 
0 
0 
0 
0 
0 
0 
0 
0 
0 
0 
0 
0 
0 
0 
0 
0 
0 
0 
0 
0 
0 
0 
0 
0 
0 
0 
0 
0 
0 
0 
0 
0 
0 
0 
0 
0 
0 
0 
0 
0 
0 
0 
0 
0 
0 
0 
0 
0 
0 
0 
0 
0 
0 
0 
0 
0 
0 
0 
0 
0 
0 
0 
0 
0 
0 
0 
0 
0 
0 
0 
0 
0 
0 
0 
0 
0 
0 
0 
0 
0 
0 
0 
0 
0 
0 
0 
0 
0 
0 
0 
0 
0 
0 
0 
0 
0 
0 
0 
0 
0 
0 
0 
0 
0 
0 
0 
0 
0 
0 
0 
0 
0 
0 
0 
0 
0 
0 
0 
0 
0 
0 
0 
0 
0 
0 
0 
0 
0 
0 
0 
0 
0 
0 
0 
0 
0 
0 
0 
0 
0 
0 
0 
0 
0 
0 
0 
0 
0 
0 
0 
0 
0 
0 
0 
0 
0 
0 
0 
0 
0 
0 
0 
0 
0 
0 
0 
0 
0 
0 
0 
0 
0 
0 
0 
0 
0 
0 
0 
0 
0 
0 
0 
0 
0 
0 
0 
0 
0 
0 
0 
0 
0 
0 
0 
0 
0 
0 
0 
0 
0 
0 
0 
0 
0 
0 
0 
0 
0 
0 
0 
0 
0 
0 
0 
0 
0 
0 
0 
0 
0 
0 
0 
0 
0 
0 
0 
0 
0 
0 
0 
0 
0 
0 
0 
0 
0 
0 
0 
0 
0 
0 
0 
0 
0 
0 
0 
0 
0 
0 
0 
0 
0 
0 
0 
0 
0 
0 
0 
0 
0 
0 
0 
0 
0 
0 
0 
0 
0 
0 
0 
0 
0 
0 
0 
0 
0 
0 
0 
0 
0 
0 
0 
0 
0 
0 
0 
0 
0 
0 
0 
0 
0 
0 
0 
0 
0 
0 
0 
0 
0 
0 
0 
0 
0 
0 
0 
0 
0 
0 
0 
0 
0 
0 
0 
0 
0 
0 
0 
0 
0 
0 
0 
0 
0 
0 
0 
0 
0 
0 
0 
0 
0 
0 
0 
0 
0 
0 
0 
0 
0 
0 
0 
0 
0 
0 
0 
0 
0 
0 
0 
0 
0 
0 
0 
0 
0 
0 
0 
0 
0 
0 
0 
0 
0 
0 
0 
0 
0 
0 
0 
0 
0 
0 
0 
0 
0 
0 
0 
0 
0 
0 
0 
0 
0 
0 
0 
0 
0 
0 
0 
0 
0 
0 
0 
0 
0 
0 
0 
0 
0 
0 
0 
0 
0 
0 
0 
0 
0 
0 
0 
0 
0 
0 
0 
0 
0 
0 
0 
0 
0 
0 
0 
0 
0 
0 
0 
0 
0 
0 
0 
0 
0 
0 
0 
0 
0 
0 
0 
0 
0 
0 
0 
0 
0 
0 
0 
0 
0 
0 
0 
0 
0 
0 
0 
0 
0 
0 
0 
0 
0 
0 
0 
0 
0 
0 
0 
0 
0 
0 
0 
0 
0 
0 
0 
0 
0 
0 
0 
0 
0 
0 
0 
0 
0 
0 
0 
0 
0 
0 
0 
0 
0 
0 
0 
0 
0 
0 
0 
0 
0 
0 
0 
0 
0 
0 
0 
0 
0 
0 
0 
0 
0 
0 
0 
0 
0 
0 
0 
0 
0 
0 
0 
0 
0 
0 
0 
0 
0 
0 
0 
0 
0 
0 
0 
0 
0 
0 
0 
0 
0 
0 
0 
0 
0 
0 
0 
0 
0 
0 
0 
0 
0 
0 
0 
0 
0 
0 
0 
0 
0 
0 
0 
0 
0 
0 
0 
0 
0 
0 
0 
0 
0 
0 
0 
0 
0 
0 
0 
0 
0 
0 
0 
0 
0 
0 
0 
0 
0 
0 
0 
0 
0 
0 
0 
0 
0 
0 
0 
0 
0 
0 
0 
0 
0 
0 
0 
0 
0 
0 
0 
0 
0 
0 
0 
0 
0 
0 
0 
0 
0 
0 
0 
0 
0 
0 
0 
0 
0 
0 
0 
0 
0 
0 
0 
0 
0 
0 
0 
0 
0 
0 
0 
0 
0 
0 
0 
0 
0 
0 
0 
0 
0 
0 
0 
0 
0 
0 
0 
0 
0 
0 
0 
0 
0 
0 
0 
0 
0 
0 
0 
0 
0 
0 
0 
0 
0 
0 
0 
0 
0 
0 
0 
0 
0 
0 
0 
0 
0 
0 
0 
0 
0 
0 
0 
0 
0 
0 
0 
0 
0 
0 
0 
0 
0 
0 
0 
0 
0 
0 
0 
0 
0 
0 
0 
0 
0 
0 
0 
0 
0 
0 
0 
0 
0 
0 
0 
0 
0 
0 
0 
0 
0 
0 
0 
0 
0 
0 
0 
0 
0 
0 
0 
0 
0 
0 
0 
0 
0 
0 
0 
0 
0 
0 
0 
0 
0 
0 
0 
0 
0 
0 
0 
0 
0 
0 
0 
0 
0 
0 
0 
0 
0 
0 
0 
0 
0 
0 
0 
0 
0 
0 
0 
0 
0 
0 
0 
0 
0 
0 
0 
0 
0 
0 
0 
0 
0 
0 
0 
0 
0 
0 
0 
0 
0 
0 
0 
0 
0 
0 
0 
0 
0 
0 
0 
0 
0 
0 
0 
0 
0 
0 
0 
0 
0 
0 
0 
0 
0 
0 
0 
0 
0 
0 
0 
0 
0 
0 
0 
0 
0 
0 
0 
0 
0 
0 
0 
0 
0 
0 
0 
0 
0 
0 
0 
0 
0 
0 
0 
0 
0 
0 
0 
0 
0 
0 
0 
0 
0 
0 
0 
0 
0 
0 
0 
0 
0 
0 
0 
0 
0 
0 
0 
0 
0 
0 
0 
0 
0 
0 
0 
0 
0 
0 
0 
0 
0 
0 
0 
0 
0 
0 
0 
0 
0 
0 
0 
0 
0 
0 
0 
0 
0 
0 
0 
0 
0 
0 
0 
0 
0 
0 
0 
0 
0 
0 
0 
0 
0 
0 
0 
0 
0 
0 
0 
0 
0 
0 
0 
0 
0 
0 
0 
0 
0 
0 
0 
0 
0 
0 
0 
0 
0 
0 
0 
0 
0 
0 
0 
0 
0 
0 
0 
0 
0 
0 
0 
0 
0 
0 
0 
0 
0 
0 
0 
0 
0 
0 
0 
0 
0 
0 
0 
0 
0 
0 
0 
0 
0 
0 
0 
0 
0 
0 
0 
0 
0 
0 
0 
0 
0 
0 
0 
0 
0 
0 
0 
0 
0 
0 
0 
0 
0 
0 
0 
0 
0 
0 
0 
0 
0 
0 
0 
0 
0 
0 
0 
0 
0 
0 
0 
0 
0 
0 
0 
0 
0 
0 
0 
0 
0 
0 
0 
0 
0 
0 
0 
0 
0 
0 
0 
0 
0 
0 
0 
0 
0 
0 
0 
0 
0 
0 
0 
0 
0 
0 
0 
0 
0 
0 
0 
0 
0 
0 
0 
0 
0 
0 
0 
0 
0 
0 
0 
0 
0 
0 
0 
0 
0 
0 
0 
0 
0 
0 
0 
0 
0 
0 
0 
0 
0 
0 
0 
0 
0 
0 
0 
0 
0 
0 
0 
0 
0 
0 
0 
0 
0 
0 
0 
0 
0 
0 
0 
0 
0 
0 
0 
0 
0 
0 
0 
0 
0 
0 
0 
0 
0 
0 
0 
0 
0 
0 
0 
0 
0 
0 
0 
0 
0 
0 
0 
0 
0 
0 
0 
0 
0 
0 
0 
0 
0 
0 
0 
0 
0 
0 
0 
0 
0 
0 
0 
0 
0 
0 
0 
0 
0 
0 
0 
0 
0 
0 
0 
0 
0 
0 
0 
0 
0 
0 
0 
0 
0 
0 
0 
0 
0 
0 
0 
0 
0 
0 
0 
0 
0 
0 
0 
0 
0 
0 
0 
0 
0 
0 
0 
0 
0 
0 
0 
0 
0 
0 
0 
0 
0 
0 
0 
0 
0 
0 
0 
0 
0 
0 
0 
0 
0 
0 
0 
0 
0 
0 
0 
0 
0 
0 
0 
0 
0 
0 
0 
0 
0 
0 
0 
0 
0 
0 
0 
0 
0 
0 
0 
0 
0 
0 
0 
0 
0 
0 
0 
0 
0 
0 
0 
0 
0 
0 
0 
0 
0 
0 
0 
0 
0 
0 
0 
0 
0 
0 
0 
0 
0 
0 
0 
0 
0 
0 
0 
0 
0 
0 
0 
0 
0 
0 
0 
0 
0 
0 
0 
0 
0 
0 
0 
0 
0 
0 
0 
0 
0 
0 
0 
0 
0 
0 
0 
0 
0 
0 
0 
0 
0 
0 
0 
0 
0 
0 
0 
0 
0 
0 
0 
0 
0 
0 
0 
0 
0 
0 
0 
0 
0 
0 
0 
0 
0 
0 
0 
0 
0 
0 
0 
0 
0 
0 
0 
0 
0 
0 
0 
0 
0 
0 
0 
0 
0 
0 
0 
0 
0 
0 
0 
0 
0 
0 
0 
0 
0 
0 
0 
0 
0 
0 
0 
0 
0 
0 
0 
0 
0 
0 
0 
0 
0 
0 
0 
0 
0 
0 
0 
0 
0 
0 
0 
0 
0 
0 
0 
0 
0 
0 
0 
0 
0 
0 
0 
0 
0 
0 
0 
0 
0 
0 
0 
0 
0 
0 
0 
0 
0 
0 
0 
0 
0 
0 
0 
0 
0 
0 
0 
0 
0 
0 
0 
0 
0 
0 
0 
0 
0 
0 
0 
0 
0 
0 
0 
0 
0 
0 
0 
0 
0 
0 
0 
0 
0 
0 
0 
0 
0 
0 
0 
0 
0 
0 
0 
0 
0 
0 
0 
0 
0 
0 
0 
0 
0 
0 
0 
0 
0 
0 
0 
0 
0 
0 
0 
0 
0 
0 
0 
0 
0 
0 
0 
0 
0 
0 
0 
0 
0 
0 
0 
0 
0 
0 
0 
0 
0 
0 
0 
0 
0 
0 
0 
0 
0 
0 
0 
0 
0 
0 
0 
0 
0 
0 
0 
0 
0 
0 
0 
0 
0 
0 
0 
0 
0 
0 
0 
0 
0 
0 
0 
0 
0 
0 
0 
0 
0 
0 
0 
0 
0 
0 
0 
0 
0 
0 
0 
0 
0 
0 
0 
0 
0 
0 
0 
0 
0 
0 
0 
0 
0 
0 
0 
0 
0 
0 
0 
0 
0 
0 
0 
0 
0 
0 
0 
0 
0 
0 
0 
0 
0 
0 
0 
0 
0 
0 
0 
0 
0 
0 
0 
0 
0 
0 
0 
0 
0 
0 
0 
0 
0 
0 
0 
0 
0 
0 
0 
0 
0 
0 
0 
0 
0 
0 
0 
0 
0 
0 
0 
0 
0 
0 
0 
0 
0 
0 
0 
0 
0 
0 
0 
0 
0 
0 
0 
0 
0 
0 
0 
0 
0 
0 
0 
0 
0 
0 
0 
0 
0 
0 
0 
0 
0 
0 
0 
0 
0 
0 
0 
0 
0 
0 
0 
0 
0 
0 
0 
0 
0 
0 
0 
0 
0 
0 
0 
0 
0 
0 
0 
0 
0 
0 
0 
0 
0 
0 
0 
0 
0 
0 
0 
0 
0 
0 
0 
0 
0 
0 
0 
0 
0 
0 
0 
0 
0 
0 
0 
0 
0 
0 
0 
0 
0 
0 
0 
0 
0 
0 
0 
0 
0 
0 
0 
0 
0 
0 
0 
0 
0 
0 
0 
0 
0 
0 
0 
0 
0 
0 
0 
0 
0 
0 
0 
0 
0 
0 
0 
0 
0 
0 
0 
0 
0 
0 
0 
0 
0 
0 
0 
0 
0 
0 
0 
0 
0 
0 
0 
0 
0 
0 
0 
0 
0 
0 
0 
0 
0 
0 
0 
0 
0 
0 
0 
0 
0 
0 
0 
0 
0 
0 
0 
0 
0 
0 
0 
0 
0 
0 
0 
0 
0 
0 
0 
0 
0 
0 
0 
0 
0 
0 
0 
0 
0 
0 
0 
0 
0 
0 
0 
0 
0 
0 
0 
0 
0 
0 
0 
0 
0 
0 
0 
0 
0 
0 
0 
0 
0 
0 
0 
0 
0 
0 
0 
0 
0 
0 
0 
0 
0 
0 
0 
0 
0 
0 
0 
0 
0 
0 
0 
0 
0 
0 
0 
0 
0 
0 
0 
0 
0 
0 
0 
0 
0 
0 
0 
0 
0 
0 
0 
0 
0 
0 
0 
0 
0 
0 
0 
0 
0 
0 
0 
0 
0 
0 
0 
0 
0 
0 
0 
0 
0 
0 
0 
0 
0 
0 
0 
0 
0 
0 
0 
0 
0 
0 
0 
0 
0 
0 
0 
0 
0 
0 
0 
0 
0 
0 
0 
0 
0 
0 
0 
0 
0 
0 
0 
0 
0 
0 
0 
0 
0 
0 
0 
0 
0 
0 
0 
0 
0 
0 
0 
0 
0 
0 
0 
0 
0 
0 
0 
0 
0 
0 
0 
0 
0 
0 
0 
0 
0 
0 
0 
0 
0 
0 
0 
0 
0 
0 
0 
0 
0 
0 
0 
0 
0 
0 
0 
0 
0 
0 
0 
0 
0 
0 
0 
0 
0 
0 
0 
0 
0 
0 
0 
0 
0 
0 
0 
0 
0 
0 
0 
0 
0 
0 
0 
0 
0 
0 
0 
0 
0 
0 
0 
0 
0 
0 
0 
0 
0 
0 
0 
0 
0 
0 
0 
0 
0 
0 
0 
0 
0 
0 
0 
0 
0 
0 
0 
0 
0 
0 
0 
0 
0 
0 
0 
0 
0 
0 
0 
0 
0 
0 
0 
0 
0 
0 
0 
0 
0 
0 
0 
0 
0 
0 
0 
0 
0 
0 
0 
0 
0 
0 
0 
0 
0 
0 
0 
0 
0 
0 
0 
0 
0 
0 
0 
0 
0 
0 
0 
0 
0 
0 
0 
0 
0 
0 
0 
0 
0 
0 
0 
0 
0 
0 
0 
0 
0 
0 
0 
0 
0 
0 
0 
0 
0 
0 
0 
0 
0 
0 
0 
0 
0 
0 
0 
0 
0 
0 
0 
0 
0 
0 
0 
0 
0 
0 
0 
0 
0 
0 
0 
0 
0 
0 
0 
0 
0 
0 
0 
0 
0 
0 
0 
0 
0 
0 
0 
0 
0 
0 
0 
0 
0 
0 
0 
0 
0 
0 
0 
0 
0 
0 
0 
0 
0 
0 
0 
0 
0 
0 
0 
0 
0 
0 
0 
0 
0 
0 
0 
0 
0 
0 
0 
0 
0 
0 
0 
0 
0 
0 
0 
0 
0 
0 
0 
0 
0 
0 
0 
0 
0 
0 
0 
0 
0 
0 
0 
0 
0 
0 
0 
0 
0 
0 
0 
0 
0 
0 
0 
0 
0 
0 
0 
0 
0 
0 
0 
0 
0 
0 
0 
0 
0 
0 
0 
0 
0 
0 
0 
0 
0 
0 
0 
0 
0 
0 
0 
0 
0 
0 
0 
0 
0 
0 
0 
0 
0 
0 
0 
0 
0 
0 
0 
0 
0 
0 
0 
0 
0 
0 
0 
0 
0 
0 
0 
0 
0 
0 
0 
0 
0 
0 
0 
0 
0 
0 
0 
0 
0 
0 
0 
0 
0 
0 
0 
0 
0 
0 
0 
0 
0 
0 
0 
0 
0 
0 
0 
0 
0 
0 
0 
0 
0 
0 
0 
0 
0 
0 
0 
0 
0 
0 
0 
0 
0 
0 
0 
0 
0 
0 
0 
0 
0 
0 
0 
0 
0 
0 
0 
0 
0 
0 
0 
0 
0 
0 
0 
0 
0 
0 
0 
0 
0 
0 
0 
0 
0 
0 
0 
0 
0 
0 
0 
0 
0 
0 
0 
0 
0 
0 
0 
0 
0 
0 
0 
0 
0 
0 
0 
0 
0 
0 
0 
0 
0 
0 
0 
0 
0 
0 
0 
0 
0 
0 
0 
0 
0 
0 
0 
0 
0 
0 
0 
0 
0 
0 
0 
0 
0 
0 
0 
0 
0 
0 
0 
0 
0 
0 
0 
0 
0 
0 
0 
0 
0 
0 
0 
0 
0 
0 
0 
0 
0 
0 
0 
0 
0 
0 
0 
0 
0 
0 
0 
0 
0 
0 
0 
0 
0 
0 
0 
0 
0 
0 
0 
0 
0 
0 
0 
0 
0 
0 
0 
0 
0 
0 
0 
0 
0 
0 
0 
0 
0 
0 
0 
0 
0 
0 
0 
0 
0 
0 
0 
0 
0 
0 
0 
0 
0 
0 
0 
0 
0 
0 
0 
0 
0 
0 
0 
0 
0 
0 
0 
0 
0 
0 
0 
0 
0 
0 
0 
0 
0 
0 
0 
0 
0 
0 
0 
0 
0 
0 
0 
0 
0 
0 
0 
0 
0 
0 
0 
0 
0 
0 
0 
0 
0 
0 
0 
0 
0 
0 
0 
0 
0 
0 
0 
0 
0 
0 
0 
0 
0 
0 
0 
0 
0 
0 
0 
0 
0 
0 
0 
0 
0 
0 
0 
0 
0 
0 
0 
0 
0 
0 
0 
0 
0 
0 
0 
0 
0 
0 
0 
0 
0 
0 
0 
0 
0 
0 
0 
0 
0 
0 
0 
0 
0 
0 
0 
0 
0 
0 
0 
0 
0 
0 
0 
0 
0 
0 
0 
0 
0 
0 
0 
0 
0 
0 
0 
0 
0 
0 
0 
0 
0 
0 
0 
0 
0 
0 
0 
0 
0 
0 
0 
0 
0 
0 
0 
0 
0 
0 
0 
0 
0 
0 
0 
0 
0 
0 
0 
0 
0 
0 
0 
0 
0 
0 
0 
0 
0 
0 
0 
0 
0 
0 
0 
0 
0 
0 
0 
0 
0 
0 
0 
0 
0 
0 
0 
0 
0 
0 
0 
0 
0 
0 
0 
0 
0 
0 
0 
0 
0 
0 
0 
0 
0 
0 
0 
0 
0 
0 
0 
0 
0 
0 
0 
0 
0 
0 
0 
0 
0 
0 
0 
0 
0 
0 
0 
0 
0 
0 
0 
0 
0 
0 
0 
0 
0 
0 
0 
0 
0 
0 
0 
0 
0 
0 
0 
0 
0 
0 
0 
0 
0 
0 
0 
0 
0 
0 
0 
0 
0 
0 
0 
0 
0 
0 
0 
0 
0 
0 
0 
0 
0 
0 
0 
0 
0 
0 
0 
0 
0 
0 
0 
0 
0 
0 
0 
0 
0 
0 
0 
0 
0 
0 
0 
0 
0 
0 
0 
0 
0 
0 
0 
0 
0 
0 
0 
0 
0 
0 
0 
0 
0 
0 
0 
0 
0 
0 
0 
0 
0 
0 
0 
0 
0 
0 
0 
0 
0 
0 
0 
0 
0 
0 
0 
0 
0 
0 
0 
0 
0 
0 
0 
0 
0 
0 
0 
0 
0 
0 
0 
0 
0 
0 
0 
0 
0 
0 
0 
0 
0 
0 
0 
0 
0 
0 
0 
0 
0 
0 
0 
0 
0 
0 
0 
0 
0 
0 
0 
0 
0 
0 
0 
0 
0 
0 
0 
0 
0 
0 
0 
0 
0 
0 
0 
0 
0 
0 
0 
0 
0 
0 
0 
0 
0 
0 
0 
0 
0 
0 
0 
0 
0 
0 
0 
0 
0 
0 
0 
0 
0 
0 
0 
0 
0 
0 
0 
0 
0 
0 
0 
0 
0 
0 
0 
0 
0 
0 
0 
0 
0 
0 
0 
0 
0 
0 
0 
0 
0 
0 
0 
0 
0 
0 
0 
0 
0 
0 
0 
0 
0 
0 
0 
0 
0 
0 
0 
0 
0 
0 
0 
0 
0 
0 
0 
0 
0 
0 
0 
0 
0 
0 
0 
0 
0 
0 
0 
0 
0 
0 
0 
0 
0 
0 
0 
0 
0 
0 
0 
0 
0 
0 
0 
0 
0 
0 
0 
0 
0 
0 
0 
0 
0 
0 
0 
0 
0 
0 
0 
0 
0 
0 
0 
0 
0 
0 
0 
0 
0 
0 
0 
0 
0 
0 
0 
0 
0 
0 
0 
0 
0 
0 
0 
0 
0 
0 
0 
0 
0 
0 
0 
0 
0 
0 
0 
0 
0 
0 
0 
0 
0 
0 
0 
0 
0 
0 
0 
0 
0 
0 
0 
0 
0 
0 
0 
0 
0 
0 
0 
0 
0 
0 
0 
0 
0 
0 
0 
0 
0 
0 
0 
0 
0 
0 
0 
0 
0 
0 
0 
0 
0 
0 
0 
0 
0 
0 
0 
0 
0 
0 
0 
0 
0 
0 
0 
0 
0 
0 
0 
0 
0 
0 
0 
0 
0 
0 
0 
0 
0 
0 
0 
0 
0 
0 
0 
0 
0 
0 
0 
0 
0 
0 
0 
0 
0 
0 
0 
0 
0 
0 
0 
0 
0 
0 
0 
0 
0 
0 
0 
0 
0 
0 
0 
0 
0 
0 
0 
0 
0 
0 
0 
0 
0 
0 
0 
0 
0 
0 
0 
0 
0 
0 
0 
0 
0 
0 
0 
0 
0 
0 
0 
0 
0 
0 
0 
0 
0 
0 
0 
0 
0 
0 
0 
0 
0 
0 
0 
0 
0 
0 
0 
0 
0 
0 
0 
0 
0 
0 
0 
0 
0 
0 
0 
0 
0 
0 
0 
0 
0 
0 
0 
0 
0 
0 
0 
0 
0 
0 
0 
0 
0 
0 
0 
0 
0 
0 
0 
0 
0 
0 
0 
0 
0 
0 
0 
0 
0 
0 
0 
0 
0 
0 
0 
0 
0 
0 
0 
0 
0 
0 
0 
0 
0 
0 
0 
0 
0 
0 
0 
0 
0 
0 
0 
0 
0 
0 
0 
0 
0 
0 
0 
0 
0 
0 
0 
0 
0 
0 
0 
0 
0 
0 
0 
0 
0 
0 
0 
0 
0 
0 
0 
0 
0 
0 
0 
0 
0 
0 
0 
0 
0 
0 
0 
0 
0 
0 
0 
0 
0 
0 
0 
0 
0 
0 
0 
0 
0 
0 
0 
0 
0 
0 
0 
0 
0 
0 
0 
0 
0 
0 
0 
0 
0 
0 
0 
0 
0 
0 
0 
0 
0 
0 
0 
0 
0 
0 
0 
0 
0 
0 
0 
0 
0 
0 
0 
0 
0 
0 
0 
0 
0 
0 
0 
0 
0 
0 
0 
0 
0 
0 
0 
0 
0 
0 
0 
0 
0 
0 
0 
0 
0 
0 
0 
0 
0 
0 
0 
0 
0 
0 
0 
0 
0 
0 
0 
0 
0 
0 
0 
0 
0 
0 
0 
0 
0 
0 
0 
0 
0 
0 
0 
0 
0 
0 
0 
0 
0 
0 
0 
0 
0 
0 
0 
0 
0 
0 
0 
0 
0 
0 
0 
0 
0 
0 
0 
0 
0 
0 
0 
0 
0 
0 
0 
0 
0 
0 
0 
0 
0 
0 
0 
0 
0 
0 
0 
0 
0 
0 
0 
0 
0 
0 
0 
0 
0 
0 
0 
0 
0 
0 
0 
0 
0 
0 
0 
0 
0 
0 
0 
0 
0 
0 
0 
0 
0 
0 
0 
0 
0 
0 
0 
0 
0 
0 
0 
0 
0 
0 
0 
0 
0 
0 
0 
0 
0 
0 
0 
0 
0 
0 
0 
0 
0 
0 
0 
0 
0 
0 
0 
0 
0 
0 
0 
0 
0 
0 
0 
0 
0 
0 
0 
0 
0 
0 
0 
0 
0 
0 
0 
0 
0 
0 
0 
0 
0 
0 
0 
0 
0 
0 
0 
0 
0 
0 
0 
0 
0 
0 
0 
0 
0 
0 
0 
0 
0 
0 
0 
0 
0 
0 
0 
0 
0 
0 
0 
0 
0 
0 
0 
0 
0 
0 
0 
0 
0 
0 
0 
0 
0 
0 
0 
0 
0 
0 
0 
0 
0 
0 
0 
0 
0 
0 
0 
0 
0 
0 
0 
0 
0 
0 
0 
0 
0 
0 
0 
0 
0 
0 
0 
0 
0 
0 
0 
0 
0 
0 
0 
0 
0 
0 
0 
0 
0 
0 
0 
0 
0 
0 
0 
0 
0 
0 
0 
0 
0 
0 
0 
0 
0 
0 
0 
0 
0 
0 
0 
0 
0 
0 
0 
0 
0 
0 
0 
0 
0 
0 
0 
0 
0 
0 
0 
0 
0 
0 
0 
0 
0 
0 
0 
0 
0 
0 
0 
0 
0 
0 
0 
0 
0 
0 
0 
0 
0 
0 
0 
0 
0 
0 
0 
0 
0 
0 
0 
0 
0 
0 
0 
0 
0 
0 
0 
0 
0 
0 
0 
0 
0 
0 
0 
0 
0 
0 
0 
0 
0 
0 
0 
0 
0 
0 
0 
0 
0 
0 
0 
0 
0 
0 
0 
0 
0 
0 
0 
0 
0 
0 
0 
0 
0 
0 
0 
0 
0 
0 
0 
0 
0 
0 
0 
0 
0 
0 
0 
0 
0 
0 
0 
0 
0 
0 
0 
0 
0 
0 
0 
0 
0 
0 
0 
0 
0 
0 
0 
0 
0 
0 
0 
0 
0 
0 
0 
0 
0 
0 
0 
0 
0 
0 
0 
0 
0 
0 
0 
0 
0 
0 
0 
0 
0 
0 
0 
0 
0 
0 
0 
0 
0 
0 
0 
0 
0 
0 
0 
0 
0 
0 
0 
0 
0 
0 
0 
0 
0 
0 
0 
0 
0 
0 
0 
0 
0 
0 
0 
0 
0 
0 
0 
0 
0 
0 
0 
0 
0 
0 
0 
0 
0 
0 
0 
0 
0 
0 
0 
0 
0 
0 
0 
0 
0 
0 
0 
0 
0 
0 
0 
0 
0 
0 
0 
0 
0 
0 
0 
0 
0 
0 
0 
0 
0 
0 
0 
0 
0 
0 
0 
0 
0 
0 
0 
0 
0 
0 
0 
0 
0 
0 
0 
0 
0 
0 
0 
0 
0 
0 
0 
0 
0 
0 
0 
0 
0 
0 
0 
0 
0 
0 
0 
0 
0 
0 
0 
0 
0 
0 
0 
0 
0 
0 
0 
0 
0 
0 
0 
0 
0 
0 
0 
0 
0 
0 
0 
0 
0 
0 
0 
0 
0 
0 
0 
0 
0 
0 
0 
0 
0 
0 
0 
0 
0 
0 
0 
0 
0 
0 
0 
0 
0 
0 
0 
0 
0 
0 
0 
0 
0 
0 
0 
0 
0 
0 
0 
0 
0 
0 
0 
0 
0 
0 
0 
0 
0 
0 
0 
0 
0 
0 
0 
0 
0 
0 
0 
0 
0 
0 
0 
0 
0 
0 
0 
0 
0 
0 
0 
0 
0 
0 
0 
0 
0 
0 
0 
0 
0 
0 
0 
0 
0 
0 
0 
0 
0 
0 
0 
0 
0 
0 
0 
0 
0 
0 
0 
0 
0 
0 
0 
0 
0 
0 
0 
0 
0 
0 
0 
0 
0 
0 
0 
0 
0 
0 
0 
0 
0 
0 
0 
0 
0 
0 
0 
0 
0 
0 
0 
0 
0 
0 
0 
0 
0 
0 
0 
0 
0 
0 
0 
0 
0 
0 
0 
0 
0 
0 
0 
0 
0 
0 
0 
0 
0 
0 
0 
0 
0 
0 
0 
0 
0 
0 
0 
0 
0 
0 
0 
0 
0 
0 
0 
0 
0 
0 
0 
0 
0 
0 
0 
0 
0 
0 
0 
0 
0 
0 
0 
0 
0 
0 
0 
0 
0 
0 
0 
0 
0 
0 
0 
0 
0 
0 
0 
0 
0 
0 
0 
0 
0 
0 
0 
0 
0 
0 
0 
0 
0 
0 
0 
0 
0 
0 
0 
0 
0 
0 
0 
0 
0 
0 
0 
0 
0 
0 
0 
0 
0 
0 
0 
0 
0 
0 
0 
0 
0 
0 
0 
0 
0 
0 
0 
0 
0 
0 
0 
0 
0 
0 
0 
0 
0 
0 
0 
0 
0 
0 
0 
0 
0 
0 
0 
0 
0 
0 
0 
0 
0 
0 
0 
0 
0 
0 
0 
0 
0 
0 
0 
0 
0 
0 
0 
0 
0 
0 
0 
0 
0 
0 
0 
0 
0 
0 
0 
0 
0 
0 
0 
0 
0 
0 
0 
0 
0 
0 
0 
0 
0 
0 
0 
0 
0 
0 
0 
0 
0 
0 
0 
0 
0 
0 
0 
0 
0 
0 
0 
0 
0 
0 
0 
0 
0 
0 
0 
0 
0 
0 
0 
0 
0 
0 
0 
0 
0 
0 
0 
0 
0 
0 
0 
0 
0 
0 
0 
0 
0 
0 
0 
0 
0 
0 
0 
0 
0 
0 
0 
0 
0 
0 
0 
0 
0 
0 
0 
0 
0 
0 
0 
0 
0 
0 
0 
0 
0 
0 
0 
0 
0 
0 
0 
0 
0 
0 
0 
0 
0 
0 
0 
0 
0 
0 
0 
0 
0 
0 
0 
0 
0 
0 
0 
0 
0 
0 
0 
0 
0 
0 
0 
0 
0 
0 
0 
0 
0 
0 
0 
0 
0 
0 
0 
0 
0 
0 
0 
0 
0 
0 
0 
0 
0 
0 
0 
0 
0 
0 
0 
0 
0 
0 
0 
0 
0 
0 
0 
0 
0 
0 
0 
0 
0 
0 
0 
0 
0 
0 
0 
0 
0 
0 
0 
0 
0 
0 
0 
0 
0 
0 
0 
0 
0 
0 
0 
0 
0 
0 
0 
0 
0 
0 
0 
0 
0 
0 
0 
0 
0 
0 
0 
0 
0 
0 
0 
0 
0 
0 
0 
0 
0 
0 
0 
0 
0 
0 
0 
0 
0 
0 
0 
0 
0 
0 
0 
0 
0 
0 
0 
0 
0 
0 
0 
0 
0 
0 
0 
0 
0 
0 
0 
0 
0 
0 
0 
0 
0 
0 
0 
0 
0 
0 
0 
0 
0 
0 
0 
0 
0 
0 
0 
0 
0 
0 
0 
0 
0 
0 
0 
0 
0 
0 
0 
0 
0 
0 
0 
0 
0 
0 
0 
0 
0 
0 
0 
0 
0 
0 
0 
0 
0 
0 
0 
0 
0 
0 
0 
0 
0 
0 
0 
0 
0 
0 
0 
0 
0 
0 
0 
0 
0 
0 
0 
0 
0 
0 
0 
0 
0 
0 
0 
0 
0 
0 
0 
0 
0 
0 
0 
0 
0 
0 
0 
0 
0 
0 
0 
0 
0 
0 
0 
0 
0 
0 
0 
0 
0 
0 
0 
0 
0 
0 
0 
0 
0 
0 
0 
0 
0 
0 
0 
0 
0 
0 
0 
0 
0 
0 
0 
0 
0 
0 
0 
0 
0 
0 
0 
0 
0 
0 
0 
0 
0 
0 
0 
0 
0 
0 
0 
0 
0 
0 
0 
0 
0 
0 
0 
0 
0 
0 
0 
0 
0 
0 
0 
0 
0 
0 
0 
0 
0 
0 
0 
0 
0 
0 
0 
0 
0 
0 
0 
0 
0 
0 
0 
0 
0 
0 
0 
0 
0 
0 
0 
0 
0 
0 
0 
0 
0 
0 
0 
0 
0 
0 
0 
0 
0 
0 
0 
0 
0 
0 
0 
0 
0 
0 
0 
0 
0 
0 
0 
0 
0 
0 
0 
0 
0 
0 
0 
0 
0 
0 
0 
0 
0 
0 
0 
0 
0 
0 
0 
0 
0 
0 
0 
0 
0 
0 
0 
0 
0 
0 
0 
0 
0 
0 
0 
0 
0 
0 
0 
0 
0 
0 
0 
0 
0 
0 
0 
0 
0 
0 
0 
0 
0 
0 
0 
0 
0 
0 
0 
0 
0 
0 
0 
0 
0 
0 
0 
0 
0 
0 
0 
0 
0 
0 
0 
0 
0 
0 
0 
0 
0 
0 
0 
0 
0 
0 
0 
0 
0 
0 
0 
0 
0 
0 
0 
0 
0 
0 
0 
0 
0 
0 
0 
0 
0 
0 
0 
0 
0 
0 
0 
0 
0 
0 
0 
0 
0 
0 
0 
0 
0 
0 
0 
0 
0 
0 
0 
0 
0 
0 
0 
0 
0 
0 
0 
0 
0 
0 
0 
0 
0 
0 
0 
0 
0 
0 
0 
0 
0 
0 
0 
0 
0 
0 
0 
0 
0 
0 
0 
0 
0 
0 
0 
0 
0 
0 
0 
0 
0 
0 
0 
0 
0 
0 
0 
0 
0 
0 
0 
0 
0 
0 
0 
0 
0 
0 
0 
0 
0 
0 
0 
0 
0 
0 
0 
0 
0 
0 
0 
0 
0 
0 
0 
0 
0 
0 
0 
0 
0 
0 
0 
0 
0 
0 
0 
0 
0 
0 
0 
0 
0 
0 
0 
0 
0 
0 
0 
0 
0 
0 
0 
0 
0 
0 
0 
0 
0 
0 
0 
0 
0 
0 
0 
0 
0 
0 
0 
0 
0 
0 
0 
0 
0 
0 
0 
0 
0 
0 
0 
0 
0 
0 
0 
0 
0 
0 
0 
0 
0 
0 
0 
0 
0 
0 
0 
0 
0 
0 
0 
0 
0 
0 
0 
0 
0 
0 
0 
0 
0 
0 
0 
0 
0 
0 
0 
0 
0 
0 
0 
0 
0 
0 
0 
0 
0 
0 
0 
0 
0 
0 
0 
0 
0 
0 
0 
0 
0 
0 
0 
0 
0 
0 
0 
0 
0 
0 
0 
0 
0 
0 
0 
0 
0 
0 
0 
0 
0 
0 
0 
0 
0 
0 
0 
0 
0 
0 
0 
0 
0 
0 
0 
0 
0 
0 
0 
0 
0 
0 
0 
0 
0 
0 
0 
0 
0 
0 
0 
0 
0 
0 
0 
0 
0 
0 
0 
0 
0 
0 
0 
0 
0 
0 
0 
0 
0 
0 
0 
0 
0 
0 
0 
0 
0 
0 
0 
0 
0 
0 
0 
0 
0 
0 
0 
0 
0 
0 
0 
0 
0 
0 
0 
0 
0 
0 
0 
0 
0 
0 
0 
0 
0 
0 
0 
0 
0 
0 
0 
0 
0 
0 
0 
0 
0 
0 
0 
0 
0 
0 
0 
0 
0 
0 
0 
0 
0 
0 
0 
0 
0 
0 
0 
0 
0 
0 
0 
0 
0 
0 
0 
0 
0 
0 
0 
0 
0 
0 
0 
0 
0 
0 
0 
0 
0 
0 
0 
0 
0 
0 
0 
0 
0 
0 
0 
0 
0 
0 
0 
0 
0 
0 
0 
0 
0 
0 
0 
0 
0 
0 
0 
0 
0 
0 
0 
0 
0 
0 
0 
0 
0 
0 
0 
0 
0 
0 
0 
0 
0 
0 
0 
0 
0 
0 
0 
0 
0 
0 
0 
0 
0 
0 
0 
0 
0 
0 
0 
0 
0 
0 
0 
0 
0 
0 
0 
0 
0 
0 
0 
0 
0 
0 
0 
0 
0 
0 
0 
0 
0 
0 
0 
0 
0 
0 
0 
0 
0 
0 
0 
0 
0 
0 
0 
0 
0 
0 
0 
0 
0 
0 
0 
0 
0 
0 
0 
0 
0 
0 
0 
0 
0 
0 
0 
0 
0 
0 
0 
0 
0 
0 
0 
0 
0 
0 
0 
0 
0 
0 
0 
0 
0 
0 
0 
0 
0 
0 
0 
0 
0 
0 
0 
0 
0 
0 
0 
0 
0 
0 
0 
0 
0 
0 
0 
0 
0 
0 
0 
0 
0 
0 
0 
0 
0 
0 
0 
0 
0 
0 
0 
0 
0 
0 
0 
0 
0 
0 
0 
0 
0 
0 
0 
0 
0 
0 
0 
0 
0 
0 
0 
0 
0 
0 
0 
0 
0 
0 
0 
0 
0 
0 
0 
0 
0 
0 
0 
0 
0 
0 
0 
0 
0 
0 
0 
0 
0 
0 
0 
0 
0 
0 
0 
0 
0 
0 
0 
0 
0 
0 
0 
0 
0 
0 
0 
0 
0 
0 
0 
0 
0 
0 
0 
0 
0 
0 
0 
0 
0 
0 
0 
0 
0 
0 
0 
0 
0 
0 
0 
0 
0 
0 
0 
0 
0 
0 
0 
0 
0 
0 
0 
0 
0 
0 
0 
0 
0 
0 
0 
0 
0 
0 
0 
0 
0 
0 
0 
0 
0 
0 
0 
0 
0 
0 
0 
0 
0 
0 
0 
0 
0 
0 
0 
0 
0 
0 
0 
0 
0 
0 
0 
0 
0 
0 
0 
0 
0 
0 
0 
0 
0 
0 
0 
0 
0 
0 
0 
0 
0 
0 
0 
0 
0 
0 
0 
0 
0 
0 
0 
0 
0 
0 
0 
0 
0 
0 
0 
0 
0 
0 
0 
0 
0 
0 
0 
0 
0 
0 
0 
0 
0 
0 
0 
0 
0 
0 
0 
0 
0 
0 
0 
0 
0 
0 
0 
0 
0 
0 
0 
0 
0 
0 
0 
0 
0 
0 
0 
0 
0 
0 
0 
0 
0 
0 
0 
0 
0 
0 
0 
0 
0 
0 
0 
0 
0 
0 
0 
0 
0 
0 
0 
0 
0 
0 
0 
0 
0 
0 
0 
0 
0 
0 
0 
0 
0 
0 
0 
0 
0 
0 
0 
0 
0 
0 
0 
0 
0 
0 
0 
0 
0 
0 
0 
0 
0 
0 
0 
0 
0 
0 
0 
0 
0 
0 
0 
0 
0 
0 
0 
0 
0 
0 
0 
0 
0 
0 
0 
0 
0 
0 
0 
0 
0 
0 
0 
0 
0 
0 
0 
0 
0 
0 
0 
0 
0 
0 
0 
0 
0 
0 
0 
0 
0 
0 
0 
0 
0 
0 
0 
0 
0 
0 
0 
0 
0 
0 
0 
0 
0 
0 
0 
0 
0 
0 
0 
0 
0 
0 
0 
0 
0 
0 
0 
0 
0 
0 
0 
0 
0 
0 
0 
0 
0 
0 
0 
0 
0 
0 
0 
0 
0 
0 
0 
0 
0 
0 
0 
0 
0 
0 
0 
0 
0 
0 
0 
0 
0 
0 
0 
0 
0 
0 
0 
0 
0 
0 
0 
0 
0 
0 
0 
0 
0 
0 
0 
0 
0 
0 
0 
0 
0 
0 
0 
0 
0 
0 
0 
0 
0 
0 
0 
0 
0 
0 
0 
0 
0 
0 
0 
0 
0 
0 
0 
0 
0 
0 
0 
0 
0 
0 
0 
0 
0 
0 
0 
0 
0 
0 
0 
0 
0 
0 
0 
0 
0 
0 
0 
0 
0 
0 
0 
0 
0 
0 
0 
0 
0 
0 
0 
0 
0 
0 
0 
0 
0 
0 
0 
0 
0 
0 
0 
0 
0 
0 
0 
0 
0 
0 
0 
0 
0 
0 
0 
0 
0 
0 
0 
0 
0 
0 
0 
0 
0 
0 
0 
0 
0 
0 
0 
0 
0 
0 
0 
0 
0 
0 
0 
0 
0 
0 
0 
0 
0 
0 
0 
0 
0 
0 
0 
0 
0 
0 
0 
0 
0 
0 
0 
0 
0 
0 
0 
0 
0 
0 
0 
0 
0 
0 
0 
0 
0 
0 
0 
0 
0 
0 
0 
0 
0 
0 
0 
0 
0 
0 
0 
0 
0 
0 
0 
0 
0 
0 
0 
0 
0 
0 
0 
0 
0 
0 
0 
0 
0 
0 
0 
0 
0 
0 
0 
0 
0 
0 
0 
0 
0 
0 
0 
0 
0 
0 
0 
0 
0 
0 
0 
0 
0 
0 
0 
0 
0 
0 
0 
0 
0 
0 
0 
0 
0 
0 
0 
0 
0 
0 
0 
0 
0 
0 
0 
0 
0 
0 
0 
0 
0 
0 
0 
0 
0 
0 
0 
0 
0 
0 
0 
0 
0 
0 
0 
0 
0 
0 
0 
0 
0 
0 
0 
0 
0 
0 
0 
0 
0 
0 
0 
0 
0 
0 
0 
0 
0 
0 
0 
0 
0 
0 
0 
0 
0 
0 
0 
0 
0 
0 
0 
0 
0 
0 
0 
0 
0 
0 
0 
0 
0 
0 
0 
0 
0 
0 
0 
0 
0 
0 
0 
0 
0 
0 
0 
0 
0 
0 
0 
0 
0 
0 
0 
0 
0 
0 
0 
0 
0 
0 
0 
0 
0 
0 
0 
0 
0 
0 
0 
0 
0 
0 
0 
0 
0 
0 
0 
0 
0 
0 
0 
0 
0 
0 
0 
0 
0 
0 
0 
0 
0 
0 
0 
0 
0 
0 
0 
0 
0 
0 
0 
0 
0 
0 
0 
0 
0 
0 
0 
0 
0 
0 
0 
0 
0 
0 
0 
0 
0 
0 
0 
0 
0 
0 
0 
0 
0 
0 
0 
0 
0 
0 
0 
0 
0 
0 
0 
0 
0 
0 
0 
0 
0 
0 
0 
0 
0 
0 
0 
0 
0 
0 
0 
0 
0 
0 
0 
0 
0 
0 
0 
0 
0 
0 
0 
0 
0 
0 
0 
0 
0 
0 
0 
0 
0 
0 
0 
0 
0 
0 
0 
0 
0 
0 
0 
0 
0 
0 
0 
0 
0 
0 
0 
0 
0 
0 
0 
0 
0 
0 
0 
0 
0 
0 
0 
0 
0 
0 
0 
0 
0 
0 
0 
0 
0 
0 
0 
0 
0 
0 
0 
0 
0 
0 
0 
0 
0 
0 
0 
0 
0 
0 
0 
0 
0 
0 
0 
0 
0 
0 
0 
0 
0 
0 
0 
0 
0 
0 
0 
0 
0 
0 
0 
0 
0 
0 
0 
0 
0 
0 
0 
0 
0 
0 
0 
0 
0 
0 
0 
0 
0 
0 
0 
0 
0 
0 
0 
0 
0 
0 
0 
0 
0 
0 
0 
0 
0 
0 
0 
0 
0 
0 
0 
0 
0 
0 
0 
0 
0 
0 
0 
0 
0 
0 
0 
0 
0 
0 
0 
0 
0 
0 
0 
0 
0 
0 
0 
0 
0 
0 
0 
0 
0 
0 
0 
0 
0 
0 
0 
0 
0 
0 
0 
0 
0 
0 
0 
0 
0 
0 
0 
0 
0 
0 
0 
0 
0 
0 
0 
0 
0 
0 
0 
0 
0 
0 
0 
0 
0 
0 
0 
0 
0 
0 
0 
0 
0 
0 
0 
0 
0 
0 
0 
0 
0 
0 
0 
0 
0 
0 
0 
0 
0 
0 
0 
0 
0 
0 
0 
0 
0 
0 
0 
0 
0 
0 
0 
0 
0 
0 
0 
0 
0 
0 
0 
0 
0 
0 
0 
0 
0 
0 
0 
0 
0 
0 
0 
0 
0 
0 
0 
0 
0 
0 
0 
0 
0 
0 
0 
0 
0 
0 
0 
0 
0 
0 
0 
0 
0 
0 
0 
0 
0 
0 
0 
0 
0 
0 
0 
0 
0 
0 
0 
0 
0 
0 
0 
0 
0 
0 
0 
0 
0 
0 
0 
0 
0 
0 
0 
0 
0 
0 
0 
0 
0 
0 
0 
0 
0 
0 
0 
0 
0 
0 
0 
0 
0 
0 
0 
0 
0 
0 
0 
0 
0 
0 
0 
0 
0 
0 
0 
0 
0 
0 
0 
0 
0 
0 
0 
0 
0 
0 
0 
0 
0 
0 
0 
0 
0 
0 
0 
0 
0 
0 
0 
0 
0 
0 
0 
0 
0 
0 
0 
0 
0 
0 
0 
0 
0 
0 
0 
0 
0 
0 
0 
0 
0 
0 
0 
0 
0 
0 
0 
0 
0 
0 
0 
0 
0 
0 
0 
0 
0 
0 
0 
0 
0 
0 
0 
0 
0 
0 
0 
0 
0 
0 
0 
0 
0 
0 
0 
0 
0 
0 
0 
0 
0 
0 
0 
0 
0 
0 
0 
0 
0 
0 
0 
0 
0 
0 
0 
0 
0 
0 
0 
0 
0 
0 
0 
0 
0 
0 
0 
0 
0 
0 
0 
0 
0 
0 
0 
0 
0 
0 
0 
0 
0 
0 
0 
0 
0 
0 
0 
0 
0 
0 
0 
0 
0 
0 
0 
0 
0 
0 
0 
0 
0 
0 
0 
0 
0 
0 
0 
0 
0 
0 
0 
0 
0 
0 
0 
0 
0 
0 
0 
0 
0 
0 
0 
0 
0 
0 
0 
0 
0 
0 
0 
0 
0 
0 
0 
0 
0 
0 
0 
0 
0 
0 
0 
0 
0 
0 
0 
0 
0 
0 
0 
0 
0 
0 
0 
0 
0 
0 
0 
0 
0 
0 
0 
0 
0 
0 
0 
0 
0 
0 
0 
0 
0 
0 
0 
0 
0 
0 
0 
0 
0 
0 
0 
0 
0 
0 
0 
0 
0 
0 
0 
0 
0 
0 
0 
0 
0 
0 
0 
0 
0 
0 
0 
0 
0 
0 
0 
0 
0 
0 
0 
0 
0 
0 
0 
0 
0 
0 
0 
0 
0 
0 
0 
0 
0 
0 
0 
0 
0 
0 
0 
0 
0 
0 
0 
0 
0 
0 
0 
0 
0 
0 
0 
0 
0 
0 
0 
0 
0 
0 
0 
0 
0 
0 
0 
0 
0 
0 
0 
0 
0 
0 
0 
0 
0 
0 
0 
0 
0 
0 
0 
0 
0 
0 
0 
0 
0 
0 
0 
0 
0 
0 
0 
0 
0 
0 
0 
0 
0 
0 
0 
0 
0 
0 
0 
0 
0 
0 
0 
0 
0 
0 
0 
0 
0 
0 
0 
0 
0 
0 
0 
0 
0 
0 
0 
0 
0 
0 
0 
0 
0 
0 
0 
0 
0 
0 
0 
0 
0 
0 
0 
0 
0 
0 
0 
0 
0 
0 
0 
0 
0 
0 
0 
0 
0 
0 
0 
0 
0 
0 
0 
0 
0 
0 
0 
0 
0 
0 
0 
0 
0 
0 
0 
0 
0 
0 
0 
0 
0 
0 
0 
0 
0 
0 
0 
0 
0 
0 
0 
0 
0 
0 
0 
0 
0 
0 
0 
0 
0 
0 
0 
0 
0 
0 
0 
0 
0 
0 
0 
0 
0 
0 
0 
0 
0 
0 
0 
0 
0 
0 
0 
0 
0 
0 
0 
0 
0 
0 
0 
0 
0 
0 
0 
0 
0 
0 
0 
0 
0 
0 
0 
0 
0 
0 
0 
0 
0 
0 
0 
0 
0 
0 
0 
0 
0 
0 
0 
0 
0 
0 
0 
0 
0 
0 
0 
0 
0 
0 
0 
0 
0 
0 
0 
0 
0 
0 
0 
0 
0 
0 
0 
0 
0 
0 
0 
0 
0 
0 
0 
0 
0 
0 
0 
0 
0 
0 
0 
0 
0 
0 
0 
0 
0 
0 
0 
0 
0 
0 
0 
0 
0 
0 
0 
0 
0 
0 
0 
0 
0 
0 
0 
0 
0 
0 
0 
0 
0 
0 
0 
0 
0 
0 
0 
0 
0 
0 
0 
0 
0 
0 
0 
0 
0 
0 
0 
0 
0 
0 
0 
0 
0 
0 
0 
0 
0 
0 
0 
0 
0 
0 
0 
0 
0 
0 
0 
0 
0 
0 
0 
0 
0 
0 
0 
0 
0 
0 
0 
0 
0 
0 
0 
0 
0 
0 
0 
0 
0 
0 
0 
0 
0 
0 
0 
0 
0 
0 
0 
0 
0 
0 
0 
0 
0 
0 
0 
0 
0 
0 
0 
0 
0 
0 
0 
0 
0 
0 
0 
0 
0 
0 
0 
0 
0 
0 
0 
0 
0 
0 
0 
0 
0 
0 
0 
0 
0 
0 
0 
0 
0 
0 
0 
0 
0 
0 
0 
0 
0 
0 
0 
0 
0 
0 
0 
0 
0 
0 
0 
0 
0 
0 
0 
0 
0 
0 
0 
0 
0 
0 
0 
0 
0 
0 
0 
0 
0 
0 
0 
0 
0 
0 
0 
0 
0 
0 
0 
0 
0 
0 
0 
0 
0 
0 
0 
0 
0 
0 
0 
0 
0 
0 
0 
0 
0 
0 
0 
0 
0 
0 
0 
0 
0 
0 
0 
0 
0 
0 
0 
0 
0 
0 
0 
0 
0 
0 
0 
0 
0 
0 
0 
0 
0 
0 
0 
0 
0 
0 
0 
0 
0 
0 
0 
0 
0 
0 
0 
0 
0 
0 
0 
0 
0 
0 
0 
0 
0 
0 
0 
0 
0 
0 
0 
0 
0 
0 
0 
0 
0 
0 
0 
0 
0 
0 
0 
0 
0 
0 
0 
0 
0 
0 
0 
0 
0 
0 
0 
0 
0 
0 
0 
0 
0 
0 
0 
0 
0 
0 
0 
0 
0 
0 
0 
0 
0 
0 
0 
0 
0 
0 
0 
0 
0 
0 
0 
0 
0 
0 
0 
0 
0 
0 
0 
0 
0 
0 
0 
0 
0 
0 
0 
0 
0 
0 
0 
0 
0 
0 
0 
0 
0 
0 
0 
0 
0 
0 
0 
0 
0 
0 
0 
0 
0 
0 
0 
0 
0 
0 
0 
0 
0 
0 
0 
0 
0 
0 
0 
0 
0 
0 
0 
0 
0 
0 
0 
0 
0 
0 
0 
0 
0 
0 
0 
0 
0 
0 
0 
0 
0 
0 
0 
0 
0 
0 
0 
0 
0 
0 
0 
0 
0 
0 
0 
0 
0 
0 
0 
0 
0 
0 
0 
0 
0 
0 
0 
0 
0 
0 
0 
0 
0 
0 
0 
0 
0 
0 
0 
0 
0 
0 
0 
0 
0 
0 
0 
0 
0 
0 
0 
0 
0 
0 
0 
0 
0 
0 
0 
0 
0 
0 
0 
0 
0 
0 
0 
0 
0 
0 
0 
0 
0 
0 
0 
0 
0 
0 
0 
0 
0 
0 
0 
0 
0 
0 
0 
0 
0 
0 
0 
0 
0 
0 
0 
0 
0 
0 
0 
0 
0 
0 
0 
0 
0 
0 
0 
0 
0 
0 
0 
0 
0 
0 
0 
0 
0 
0 
0 
0 
0 
0 
0 
0 
0 
0 
0 
0 
0 
0 
0 
0 
0 
0 
0 
0 
0 
0 
0 
0 
0 
0 
0 
0 
0 
0 
0 
0 
0 
0 
0 
0 
0 
0 
0 
0 
0 
0 
0 
0 
0 
0 
0 
0 
0 
0 
0 
0 
0 
0 
0 
0 
0 
0 
0 
0 
0 
0 
0 
0 
0 
0 
0 
0 
0 
0 
0 
0 
0 
0 
0 
0 
0 
0 
0 
0 
0 
0 
0 
0 
0 
0 
0 
0 
0 
0 
0 
0 
0 
0 
0 
0 
0 
0 
0 
0 
0 
0 
0 
0 
0 
0 
0 
0 
0 
0 
0 
0 
0 
0 
0 
0 
0 
0 
0 
0 
0 
0 
0 
0 
0 
0 
0 
0 
0 
0 
0 
0 
0 
0 
0 
0 
0 
0 
0 
0 
0 
0 
0 
0 
0 
0 
0 
0 
0 
0 
0 
0 
0 
0 
0 
0 
0 
0 
0 
0 
0 
0 
0 
0 
0 
0 
0 
0 
0 
0 
0 
0 
0 
0 
0 
0 
0 
0 
0 
0 
0 
0 
0 
0 
0 
0 
0 
0 
0 
0 
0 
0 
0 
0 
0 
0 
0 
0 
0 
0 
0 
0 
0 
0 
0 
0 
0 
0 
0 
0 
0 
0 
0 
0 
0 
0 
0 
0 
0 
0 
0 
0 
0 
0 
0 
0 
0 
0 
0 
0 
0 
0 
0 
0 
0 
0 
0 
0 
0 
0 
0 
0 
0 
0 
0 
0 
0 
0 
0 
0 
0 
0 
0 
0 
0 
0 
0 
0 
0 
0 
0 
0 
0 
0 
0 
0 
0 
0 
0 
0 
0 
0 
0 
0 
0 
0 
0 
0 
0 
0 
0 
0 
0 
0 
0 
0 
0 
0 
0 
0 
0 
0 
0 
0 
0 
0 
0 
0 
0 
0 
0 
0 
0 
0 
0 
0 
0 
0 
0 
0 
0 
0 
0 
0 
0 
0 
0 
0 
0 
0 
0 
0 
0 
0 
0 
0 
0 
0 
0 
0 
0 
0 
0 
0 
0 
0 
0 
0 
0 
0 
0 
0 
0 
0 
0 
0 
0 
0 
0 
0 
0 
0 
0 
0 
0 
0 
0 
0 
0 
0 
0 
0 
0 
0 
0 
0 
0 
0 
0 
0 
0 
0 
0 
0 
0 
0 
0 
0 
0 
0 
0 
0 
0 
0 
0 
0 
0 
0 
0 
0 
0 
0 
0 
0 
0 
0 
0 
0 
0 
0 
0 
0 
0 
0 
0 
0 
0 
0 
0 
0 
0 
0 
0 
0 
0 
0 
0 
0 
0 
0 
0 
0 
0 
0 
0 
0 
0 
0 
0 
0 
0 
0 
0 
0 
0 
0 
0 
0 
0 
0 
0 
0 
0 
0 
0 
0 
0 
0 
0 
0 
0 
0 
0 
0 
0 
0 
0 
0 
0 
0 
0 
0 
0 
0 
0 
0 
0 
0 
0 
0 
0 
0 
0 
0 
0 
0 
0 
0 
0 
0 
0 
0 
0 
0 
0 
0 
0 
0 
0 
0 
0 
0 
0 
0 
0 
0 
0 
0 
0 
0 
0 
0 
0 
0 
0 
0 
0 
0 
0 
0 
0 
0 
0 
0 
0 
0 
0 
0 
0 
0 
0 
0 
0 
0 
0 
0 
0 
0 
0 
0 
0 
0 
0 
0 
0 
0 
0 
0 
0 
0 
0 
0 
0 
0 
0 
0 
0 
0 
0 
0 
0 
0 
0 
0 
0 
0 
0 
0 
0 
0 
0 
0 
0 
0 
0 
0 
0 
0 
0 
0 
0 
0 
0 
0 
0 
0 
0 
0 
0 
0 
0 
0 
0 
0 
0 
0 
0 
0 
0 
0 
0 
0 
0 
0 
0 
0 
0 
0 
0 
0 
0 
0 
0 
0 
0 
0 
0 
0 
0 
0 
0 
0 
0 
0 
0 
0 
0 
0 
0 
0 
0 
0 
0 
0 
0 
0 
0 
0 
0 
0 
0 
0 
0 
0 
0 
0 
0 
0 
0 
0 
0 
0 
0 
0 
0 
0 
0 
0 
0 
0 
0 
0 
0 
0 
0 
0 
0 
0 
0 
0 
0 
0 
0 
0 
0 
0 
0 
0 
0 
0 
0 
0 
0 
0 
0 
0 
0 
0 
0 
0 
0 
0 
0 
0 
0 
0 
0 
0 
0 
0 
0 
0 
0 
0 
0 
0 
0 
0 
0 
0 
0 
0 
0 
0 
0 
0 
0 
0 
0 
0 
0 
0 
0 
0 
0 
0 
0 
0 
0 
0 
0 
0 
0 
0 
0 
0 
0 
0 
0 
0 
0 
0 
0 
0 
0 
0 
0 
0 
0 
0 
0 
0 
0 
0 
0 
0 
0 
0 
0 
0 
0 
0 
0 
0 
0 
0 
0 
0 
0 
0 
0 
0 
0 
0 
0 
0 
0 
0 
0 
0 
0 
0 
0 
0 
0 
0 
0 
0 
0 
0 
0 
0 
0 
0 
0 
0 
0 
0 
0 
0 
0 
0 
0 
0 
0 
0 
0 
0 
0 
0 
0 
0 
0 
0 
0 
0 
0 
0 
0 
0 
0 
0 
0 
0 
0 
0 
0 
0 
0 
0 
0 
0 
0 
0 
0 
0 
0 
0 
0 
0 
0 
0 
0 
0 
0 
0 
0 
0 
0 
0 
0 
0 
0 
0 
0 
0 
0 
0 
0 
0 
0 
0 
0 
0 
0 
0 
0 
0 
0 
0 
0 
0 
0 
0 
0 
0 
0 
0 
0 
0 
0 
0 
0 
0 
0 
0 
0 
0 
0 
0 
0 
0 
0 
0 
0 
0 
0 
0 
0 
0 
0 
0 
0 
0 
0 
0 
0 
0 
0 
0 
0 
0 
0 
0 
0 
0 
0 
0 
0 
0 
0 
0 
0 
0 
0 
0 
0 
0 
0 
0 
0 
0 
0 
0 
0 
0 
0 
0 
0 
0 
0 
0 
0 
0 
0 
0 
0 
0 
0 
0 
0 
0 
0 
0 
0 
0 
0 
0 
0 
0 
0 
0 
0 
0 
0 
0 
0 
0 
0 
0 
0 
0 
0 
0 
0 
0 
0 
0 
0 
0 
0 
0 
0 
0 
0 
0 
0 
0 
0 
0 
0 
0 
0 
0 
0 
0 
0 
0 
0 
0 
0 
0 
0 
0 
0 
0 
0 
0 
0 
0 
0 
0 
0 
0 
0 
0 
0 
0 
0 
0 
0 
0 
0 
0 
0 
0 
0 
0 
0 
0 
0 
0 
0 
0 
0 
0 
0 
0 
0 
0 
0 
0 
0 
0 
0 
0 
0 
0 
0 
0 
0 
0 
0 
0 
0 
0 
0 
0 
0 
0 
0 
0 
0 
0 
0 
0 
0 
0 
0 
0 
0 
0 
0 
0 
0 
0 
0 
0 
0 
0 
0 
0 
0 
0 
0 
0 
0 
0 
0 
0 
0 
0 
0 
0 
0 
0 
0 
0 
0 
0 
0 
0 
0 
0 
0 
0 
0 
0 
0 
0 
0 
0 
0 
0 
0 
0 
0 
0 
0 
0 
0 
0 
0 
0 
0 
0 
0 
0 
0 
0 
0 
0 
0 
0 
0 
0 
0 
0 
0 
0 
0 
0 
0 
0 
0 
0 
0 
0 
0 
0 
0 
0 
0 
0 
0 
0 
0 
0 
0 
0 
0 
0 
0 
0 
0 
0 
0 
0 
0 
0 
0 
0 
0 
0 
0 
0 
0 
0 
0 
0 
0 
0 
0 
0 
0 
0 
0 
0 
0 
0 
0 
0 
0 
0 
0 
0 
0 
0 
0 
0 
0 
0 
0 
0 
0 
0 
0 
0 
0 
0 
0 
0 
0 
0 
0 
0 
0 
0 
0 
0 
0 
0 
0 
0 
0 
0 
0 
0 
0 
0 
0 
0 
0 
0 
0 
0 
0 
0 
0 
0 
0 
0 
0 
0 
0 
0 
0 
0 
0 
0 
0 
0 
0 
0 
0 
0 
0 
0 
0 
0 
0 
0 
0 
0 
0 
0 
0 
0 
0 
0 
0 
0 
0 
0 
0 
0 
0 
0 
0 
0 
0 
0 
0 
0 
0 
0 
0 
0 
0 
0 
0 
0 
0 
0 
0 
0 
0 
0 
0 
0 
0 
0 
0 
0 
0 
0 
0 
0 
0 
0 
0 
0 
0 
0 
0 
0 
0 
0 
0 
0 
0 
0 
0 
0 
0 
0 
0 
0 
0 
0 
0 
0 
0 
0 
0 
0 
0 
0 
0 
0 
0 
0 
0 
0 
0 
0 
0 
0 
0 
0 
0 
0 
0 
0 
0 
0 
0 
0 
0 
0 
0 
0 
0 
0 
0 
0 
0 
0 
0 
0 
0 
0 
0 
0 
0 
0 
0 
0 
0 
0 
0 
0 
0 
0 
0 
0 
0 
0 
0 
0 
0 
0 
0 
0 
0 
0 
0 
0 
0 
0 
0 
0 
0 
0 
0 
0 
0 
0 
0 
0 
0 
0 
0 
0 
0 
0 
0 
0 
0 
0 
0 
0 
0 
0 
0 
0 
0 
0 
0 
0 
0 
0 
0 
0 
0 
0 
0 
0 
0 
0 
0 
0 
0 
0 
0 
0 
0 
0 
0 
0 
0 
0 
0 
0 
0 
0 
0 
0 
0 
0 
0 
0 
0 
0 
0 
0 
0 
0 
0 
0 
0 
0 
0 
0 
0 
0 
0 
0 
0 
0 
0 
0 
0 
0 
0 
0 
0 
0 
0 
0 
0 
0 
0 
0 
0 
0 
0 
0 
0 
0 
0 
0 
0 
0 
0 
0 
0 
0 
0 
0 
0 
0 
0 
0 
0 
0 
0 
0 
0 
0 
0 
0 
0 
0 
0 
0 
0 
0 
0 
0 
0 
0 
0 
0 
0 
0 
0 
0 
0 
0 
0 
0 
0 
0 
0 
0 
0 
0 
0 
0 
0 
0 
0 
0 
0 
0 
0 
0 
0 
0 
0 
0 
0 
0 
0 
0 
0 
0 
0 
0 
0 
0 
0 
0 
0 
0 
0 
0 
0 
0 
0 
0 
0 
0 
0 
0 
0 
0 
0 
0 
0 
0 
0 
0 
0 
0 
0 
0 
0 
0 
0 
0 
0 
0 
0 
0 
0 
0 
0 
0 
0 
0 
0 
0 
0 
0 
0 
0 
0 
0 
0 
0 
0 
0 
0 
0 
0 
0 
0 
0 
0 
0 
0 
0 
0 
0 
0 
0 
0 
0 
0 
0 
0 
0 
0 
0 
0 
0 
0 
0 
0 
0 
0 
0 
0 
0 
0 
0 
0 
0 
0 
0 
0 
0 
0 
0 
0 
0 
0 
0 
0 
0 
0 
0 
0 
0 
0 
0 
0 
0 
0 
0 
0 
0 
0 
0 
0 
0 
0 
0 
0 
0 
0 
0 
0 
0 
0 
0 
0 
0 
0 
0 
0 
0 
0 
0 
0 
0 
0 
0 
0 
0 
0 
0 
0 
0 
0 
0 
0 
0 
0 
0 
0 
0 
0 
0 
0 
0 
0 
0 
0 
0 
0 
0 
0 
0 
0 
0 
0 
0 
0 
0 
0 
0 
0 
0 
0 
0 
0 
0 
0 
0 
0 
0 
0 
0 
0 
0 
0 
0 
0 
0 
0 
0 
0 
0 
0 
0 
0 
0 
0 
0 
0 
0 
0 
0 
0 
0 
0 
0 
0 
0 
0 
0 
0 
0 
0 
0 
0 
0 
0 
0 
0 
0 
0 
0 
0 
0 
0 
0 
0 
0 
0 
0 
0 
0 
0 
0 
0 
0 
0 
0 
0 
0 
0 
0 
0 
0 
0 
0 
0 
0 
0 
0 
0 
0 
0 
0 
0 
0 
0 
0 
0 
0 
0 
0 
0 
0 
0 
0 
0 
0 
0 
0 
0 
0 
0 
0 
0 
0 
0 
0 
0 
0 
0 
0 
0 
0 
0 
0 
0 
0 
0 
0 
0 
0 
0 
0 
0 
0 
0 
0 
0 
0 
0 
0 
0 
0 
0 
0 
0 
0 
0 
0 
0 
0 
0 
0 
0 
0 
0 
0 
0 
0 
0 
0 
0 
0 
0 
0 
0 
0 
0 
0 
0 
0 
0 
0 
0 
0 
0 
0 
0 
0 
0 
0 
0 
0 
0 
0 
0 
0 
0 
0 
0 
0 
0 
0 
0 
0 
0 
0 
0 
0 
0 
0 
0 
0 
0 
0 
0 
0 
0 
0 
0 
0 
0 
0 
0 
0 
0 
0 
0 
0 
0 
0 
0 
0 
0 
0 
0 
0 
0 
0 
0 
0 
0 
0 
0 
0 
0 
0 
0 
0 
0 
0 
0 
0 
0 
0 
0 
0 
0 
0 
0 
0 
0 
0 
0 
0 
0 
0 
0 
0 
0 
0 
0 
0 
0 
0 
0 
0 
0 
0 
0 
0 
0 
0 
0 
0 
0 
0 
0 
0 
0 
0 
0 
0 
0 
0 
0 
0 
0 
0 
0 
0 
0 
0 
0 
0 
0 
0 
0 
0 
0 
0 
0 
0 
0 
0 
0 
0 
0 
0 
0 
0 
0 
0 
0 
0 
0 
0 
0 
0 
0 
0 
0 
0 
0 
0 
0 
0 
0 
0 
0 
0 
0 
0 
0 
0 
0 
0 
0 
0 
0 
0 
0 
0 
0 
0 
0 
0 
0 
0 
0 
0 
0 
0 
0 
0 
0 
0 
0 
0 
0 
0 
0 
0 
0 
0 
0 
0 
0 
0 
0 
0 
0 
0 
0 
0 
0 
0 
0 
0 
0 
0 
0 
0 
0 
0 
0 
0 
0 
0 
0 
0 
0 
0 
0 
0 
0 
0 
0 
0 
0 
0 
0 
0 
0 
0 
0 
0 
0 
0 
0 
0 
0 
0 
0 
0 
0 
0 
0 
0 
0 
0 
0 
0 
0 
0 
0 
0 
0 
0 
0 
0 
0 
0 
0 
0 
0 
0 
0 
0 
0 
0 
0 
0 
0 
0 
0 
0 
0 
0 
0 
0 
0 
0 
0 
0 
0 
0 
0 
0 
0 
0 
0 
0 
0 
0 
0 
0 
0 
0 
0 
0 
0 
0 
0 
0 
0 
0 
0 
0 
0 
0 
0 
0 
0 
0 
0 
0 
0 
0 
0 
0 
0 
0 
0 
0 
0 
0 
0 
0 
0 
0 
0 
0 
0 
0 
0 
0 
0 
0 
0 
0 
0 
0 
0 
0 
0 
0 
0 
0 
0 
0 
0 
0 
0 
0 
0 
0 
0 
0 
0 
0 
0 
0 
0 
0 
0 
0 
0 
0 
0 
0 
0 
0 
0 
0 
0 
0 
0 
0 
0 
0 
0 
0 
0 
0 
0 
0 
0 
0 
0 
0 
0 
0 
0 
0 
0 
0 
0 
0 
0 
0 
0 
0 
0 
0 
0 
0 
0 
0 
0 
0 
0 
0 
0 
0 
0 
0 
0 
0 
0 
0 
0 
0 
0 
0 
0 
0 
0 
0 
0 
0 
0 
0 
0 
0 
0 
0 
0 
0 
0 
0 
0 
0 
0 
0 
0 
0 
0 
0 
0 
0 
0 
0 
0 
0 
0 
0 
0 
0 
0 
0 
0 
0 
0 
0 
0 
0 
0 
0 
0 
0 
0 
0 
0 
0 
0 
0 
0 
0 
0 
0 
0 
0 
0 
0 
0 
0 
0 
0 
0 
0 
0 
0 
0 
0 
0 
0 
0 
0 
0 
0 
0 
0 
0 
0 
0 
0 
0 
0 
0 
0 
0 
0 
0 
0 
0 
0 
0 
0 
0 
0 
0 
0 
0 
0 
0 
0 
0 
0 
0 
0 
0 
0 
0 
0 
0 
0 
0 
0 
0 
0 
0 
0 
0 
0 
0 
0 
0 
0 
0 
0 
0 
0 
0 
0 
0 
0 
0 
0 
0 
0 
0 
0 
0 
0 
0 
0 
0 
0 
0 
0 
0 
0 
0 
0 
0 
0 
0 
0 
0 
0 
0 
0 
0 
0 
0 
0 
0 
0 
0 
0 
0 
0 
0 
0 
0 
0 
0 
0 
0 
0 
0 
0 
0 
0 
0 
0 
0 
0 
0 
0 
0 
0 
0 
0 
0 
0 
0 
0 
0 
0 
0 
0 
0 
0 
0 
0 
0 
0 
0 
0 
0 
0 
0 
0 
0 
0 
0 
0 
0 
0 
0 
0 
0 
0 
0 
0 
0 
0 
0 
0 
0 
0 
0 
0 
0 
0 
0 
0 
0 
0 
0 
0 
0 
0 
0 
0 
0 
0 
0 
0 
0 
0 
0 
0 
0 
0 
0 
0 
0 
0 
0 
0 
0 
0 
0 
0 
0 
0 
0 
0 
0 
0 
0 
0 
0 
0 
0 
0 
0 
0 
0 
0 
0 
0 
0 
0 
0 
0 
0 
0 
0 
0 
0 
0 
0 
0 
0 
0 
0 
0 
0 
0 
0 
0 
0 
0 
0 
0 
0 
0 
0 
0 
0 
0 
0 
0 
0 
0 
0 
0 
0 
0 
0 
0 
0 
0 
0 
0 
0 
0 
0 
0 
0 
0 
0 
0 
0 
0 
0 
0 
0 
0 
0 
0 
0 
0 
0 
0 
0 
0 
0 
0 
0 
0 
0 
0 
0 
0 
0 
0 
0 
0 
0 
0 
0 
0 
0 
0 
0 
0 
0 
0 
0 
0 
0 
0 
0 
0 
0 
0 
0 
0 
0 
0 
0 
0 
0 
0 
0 
0 
0 
0 
0 
0 
0 
0 
0 
0 
0 
0 
0 
0 
0 
0 
0 
0 
0 
0 
0 
0 
0 
0 
0 
0 
0 
0 
0 
0 
0 
0 
0 
0 
0 
0 
0 
0 
0 
0 
0 
0 
0 
0 
0 
0 
0 
0 
0 
0 
0 
0 
0 
0 
0 
0 
0 
0 
0 
0 
0 
0 
0 
0 
0 
0 
0 
0 
0 
0 
0 
0 
0 
0 
0 
0 
0 
0 
0 
0 
0 
0 
0 
0 
0 
0 
0 
0 
0 
0 
0 
0 
0 
0 
0 
0 
0 
0 
0 
0 
0 
0 
0 
0 
0 
0 
0 
0 
0 
0 
0 
0 
0 
0 
0 
0 
0 
0 
0 
0 
0 
0 
0 
0 
0 
0 
0 
0 
0 
0 
0 
0 
0 
0 
0 
0 
0 
0 
0 
0 
0 
0 
0 
0 
0 
0 
0 
0 
0 
0 
0 
0 
0 
0 
0 
0 
0 
0 
0 
0 
0 
0 
0 
0 
0 
0 
0 
0 
0 
0 
0 
0 
0 
0 
0 
0 
0 
0 
0 
0 
0 
0 
0 
0 
0 
0 
0 
0 
0 
0 
0 
0 
0 
0 
0 
0 
0 
0 
0 
0 
0 
0 
0 
0 
0 
0 
0 
0 
0 
0 
0 
0 
0 
0 
0 
0 
0 
0 
0 
0 
0 
0 
0 
0 
0 
0 
0 
0 
0 
0 
0 
0 
0 
0 
0 
0 
0 
0 
0 
0 
0 
0 
0 
0 
0 
0 
0 
0 
0 
0 
0 
0 
0 
0 
0 
0 
0 
0 
0 
0 
0 
0 
0 
0 
0 
0 
0 
0 
0 
0 
0 
0 
0 
0 
0 
0 
0 
0 
0 
0 
0 
0 
0 
0 
0 
0 
0 
0 
0 
0 
0 
0 
0 
0 
0 
0 
0 
0 
0 
0 
0 
0 
0 
0 
0 
0 
0 
0 
0 
0 
0 
0 
0 
0 
0 
0 
0 
0 
0 
0 
0 
0 
0 
0 
0 
0 
0 
0 
0 
0 
0 
0 
0 
0 
0 
0 
0 
0 
0 
0 
0 
0 
0 
0 
0 
0 
0 
0 
0 
0 
0 
0 
0 
0 
0 
0 
0 
0 
0 
0 
0 
0 
0 
0 
0 
0 
0 
0 
0 
0 
0 
0 
0 
0 
0 
0 
0 
0 
0 
0 
0 
0 
0 
0 
0 
0 
0 
0 
0 
0 
0 
0 
0 
0 
0 
0 
0 
0 
0 
0 
0 
0 
0 
0 
0 
0 
0 
0 
0 
0 
0 
0 
0 
0 
0 
0 
0 
0 
0 
0 
0 
0 
0 
0 
0 
0 
0 
0 
0 
0 
0 
0 
0 
0 
0 
0 
0 
0 
0 
0 
0 
0 
0 
0 
0 
0 
0 
0 
0 
0 
0 
0 
0 
0 
0 
0 
0 
0 
0 
0 
0 
0 
0 
0 
0 
0 
0 
0 
0 
0 
0 
0 
0 
0 
0 
0 
0 
0 
0 
0 
0 
0 
0 
0 
0 
0 
0 
0 
0 
0 
0 
0 
0 
0 
0 
0 
0 
0 
0 
0 
0 
0 
0 
0 
0 
0 
0 
0 
0 
0 
0 
0 
0 
0 
0 
0 
0 
0 
0 
0 
0 
0 
0 
0 
0 
0 
0 
0 
0 
0 
0 
0 
0 
0 
0 
0 
0 
0 
0 
0 
0 
0 
0 
0 
0 
0 
0 
0 
0 
0 
0 
0 
0 
0 
0 
0 
0 
0 
0 
0 
0 
0 
0 
0 
0 
0 
0 
0 
0 
0 
0 
0 
0 
0 
0 
0 
0 
0 
0 
0 
0 
0 
0 
0 
0 
0 
0 
0 
0 
0 
0 
0 
0 
0 
0 
0 
0 
0 
0 
0 
0 
0 
0 
0 
0 
0 
0 
0 
0 
0 
0 
0 
0 
0 
0 
0 
0 
0 
0 
0 
0 
0 
0 
0 
0 
0 
0 
0 
0 
0 
0 
0 
0 
0 
0 
0 
0 
0 
0 
0 
0 
0 
0 
0 
0 
0 
0 
0 
0 
0 
0 
0 
0 
0 
0 
0 
0 
0 
0 
0 
0 
0 
0 
0 
0 
0 
0 
0 
0 
0 
0 
0 
0 
0 
0 
0 
0 
0 
0 
0 
0 
0 
0 
0 
0 
0 
0 
0 
0 
0 
0 
0 
0 
0 
0 
0 
0 
0 
0 
0 
0 
0 
0 
0 
0 
0 
0 
0 
0 
0 
0 
0 
0 
0 
0 
0 
0 
0 
0 
0 
0 
0 
0 
0 
0 
0 
0 
0 
0 
0 
0 
0 
0 
0 
0 
0 
0 
0 
0 
0 
0 
0 
0 
0 
0 
0 
0 
0 
0 
0 
0 
0 
0 
0 
0 
0 
0 
0 
0 
0 
0 
0 
0 
0 
0 
0 
0 
0 
0 
0 
0 
0 
0 
0 
0 
0 
0 
0 
0 
0 
0 
0 
0 
0 
0 
0 
0 
0 
0 
0 
0 
0 
0 
0 
0 
0 
0 
0 
0 
0 
0 
0 
0 
0 
0 
0 
0 
0 
0 
0 
0 
0 
0 
0 
0 
0 
0 
0 
0 
0 
0 
0 
0 
0 
0 
0 
0 
0 
0 
0 
0 
0 
0 
0 
0 
0 
0 
0 
0 
0 
0 
0 
0 
0 
0 
0 
0 
0 
0 
0 
0 
0 
0 
0 
0 
0 
0 
0 
0 
0 
0 
0 
0 
0 
0 
0 
0 
0 
0 
0 
0 
0 
0 
0 
0 
0 
0 
0 
0 
0 
0 
0 
0 
0 
0 
0 
0 
0 
0 
0 
0 
0 
0 
0 
0 
0 
0 
0 
0 
0 
0 
0 
0 
0 
0 
0 
0 
0 
0 
0 
0 
0 
0 
0 
0 
0 
0 
0 
0 
0 
0 
0 
0 
0 
0 
0 
0 
0 
0 
0 
0 
0 
0 
0 
0 
0 
0 
0 
0 
0 
0 
0 
0 
0 
0 
0 
0 
0 
0 
0 
0 
0 
0 
0 
0 
0 
0 
0 
0 
0 
0 
0 
0 
0 
0 
0 
0 
0 
0 
0 
0 
0 
0 
0 
0 
0 
0 
0 
0 
0 
0 
0 
0 
0 
0 
0 
0 
0 
0 
0 
0 
0 
0 
0 
0 
0 
0 
0 
0 
0 
0 
0 
0 
0 
0 
0 
0 
0 
0 
0 
0 
0 
0 
0 
0 
0 
0 
0 
0 
0 
0 
0 
0 
0 
0 
0 
0 
0 
0 
0 
0 
0 
0 
0 
0 
0 
0 
0 
0 
0 
0 
0 
0 
0 
0 
0 
0 
0 
0 
0 
0 
0 
0 
0 
0 
0 
0 
0 
0 
0 
0 
0 
0 
0 
0 
0 
0 
0 
0 
0 
0 
0 
0 
0 
0 
0 
0 
0 
0 
0 
0 
0 
0 
0 
0 
0 
0 
0 
0 
0 
0 
0 
0 
0 
0 
0 
0 
0 
0 
0 
0 
0 
0 
0 
0 
0 
0 
0 
0 
0 
0 
0 
0 
0 
0 
0 
0 
0 
0 
0 
0 
0 
0 
0 
0 
0 
0 
0 
0 
0 
0 
0 
0 
0 
0 
0 
0 
0 
0 
0 
0 
0 
0 
0 
0 
0 
0 
0 
0 
0 
0 
0 
0 
0 
0 
0 
0 
0 
0 
0 
0 
0 
0 
0 
0 
0 
0 
0 
0 
0 
0 
0 
0 
0 
0 
0 
0 
0 
0 
0 
0 
0 
0 
0 
0 
0 
0 
0 
0 
0 
0 
0 
0 
0 
0 
0 
0 
0 
0 
0 
0 
0 
0 
0 
0 
0 
0 
0 
0 
0 
0 
0 
0 
0 
0 
0 
0 
0 
0 
0 
0 
0 
0 
0 
0 
0 
0 
0 
0 
0 
0 
0 
0 
0 
0 
0 
0 
0 
0 
0 
0 
0 
0 
0 
0 
0 
0 
0 
0 
0 
0 
0 
0 
0 
0 
0 
0 
0 
0 
0 
0 
0 
0 
0 
0 
0 
0 
0 
0 
0 
0 
0 
0 
0 
0 
0 
0 
0 
0 
0 
0 
0 
0 
0 
0 
0 
0 
0 
0 
0 
0 
0 
0 
0 
0 
0 
0 
0 
0 
0 
0 
0 
0 
0 
0 
0 
0 
0 
0 
0 
0 
0 
0 
0 
0 
0 
0 
0 
0 
0 
0 
0 
0 
0 
0 
0 
0 
0 
0 
0 
0 
0 
0 
0 
0 
0 
0 
0 
0 
0 
0 
0 
0 
0 
0 
0 
0 
0 
0 
0 
0 
0 
0 
0 
0 
0 
0 
0 
0 
0 
0 
0 
0 
0 
0 
0 
0 
0 
0 
0 
0 
0 
0 
0 
0 
0 
0 
0 
0 
0 
0 
0 
0 
0 
0 
0 
0 
0 
0 
0 
0 
0 
0 
0 
0 
0 
0 
0 
0 
0 
0 
0 
0 
0 
0 
0 
0 
0 
0 
0 
0 
0 
0 
0 
0 
0 
0 
0 
0 
0 
0 
0 
0 
0 
0 
0 
0 
0 
0 
0 
0 
0 
0 
0 
0 
0 
0 
0 
0 
0 
0 
0 
0 
0 
0 
0 
0 
0 
0 
0 
0 
0 
0 
0 
0 
0 
0 
0 
0 
0 
0 
0 
0 
0 
0 
0 
0 
0 
0 
0 
0 
0 
0 
0 
0 
0 
0 
0 
0 
0 
0 
0 
0 
0 
0 
0 
0 
0 
0 
0 
0 
0 
0 
0 
0 
0 
0 
0 
0 
0 
0 
0 
0 
0 
0 
0 
0 
0 
0 
0 
0 
0 
0 
0 
0 
0 
0 
0 
0 
0 
0 
0 
0 
0 
0 
0 
0 
0 
0 
0 
0 
0 
0 
0 
0 
0 
0 
0 
0 
0 
0 
0 
0 
0 
0 
0 
0 
0 
0 
0 
0 
0 
0 
0 
0 
0 
0 
0 
0 
0 
0 
0 
0 
0 
0 
0 
0 
0 
0 
0 
0 
0 
0 
0 
0 
0 
0 
0 
0 
0 
0 
0 
0 
0 
0 
0 
0 
0 
0 
0 
0 
0 
0 
0 
0 
0 
0 
0 
0 
0 
0 
0 
0 
0 
0 
0 
0 
0 
0 
0 
0 
0 
0 
0 
0 
0 
0 
0 
0 
0 
0 
0 
0 
0 
0 
0 
0 
0 
0 
0 
0 
0 
0 
0 
0 
0 
0 
0 
0 
0 
0 
0 
0 
0 
0 
0 
0 
0 
0 
0 
0 
0 
0 
0 
0 
0 
0 
0 
0 
0 
0 
0 
0 
0 
0 
0 
0 
0 
0 
0 
0 
0 
0 
0 
0 
0 
0 
0 
0 
0 
0 
0 
0 
0 
0 
0 
0 
0 
0 
0 
0 
0 
0 
0 
0 
0 
0 
0 
0 
0 
0 
0 
0 
0 
0 
0 
0 
0 
0 
0 
0 
0 
0 
0 
0 
0 
0 
0 
0 
0 
0 
0 
0 
0 
0 
0 
0 
0 
0 
0 
0 
0 
0 
0 
0 
0 
0 
0 
0 
0 
0 
0 
0 
0 
0 
0 
0 
0 
0 
0 
0 
0 
0 
0 
0 
0 
0 
0 
0 
0 
0 
0 
0 
0 
0 
0 
0 
0 
0 
0 
0 
0 
0 
0 
0 
0 
0 
0 
0 
0 
0 
0 
0 
0 
0 
0 
0 
0 
0 
0 
0 
0 
0 
0 
0 
0 
0 
0 
0 
0 
0 
0 
0 
0 
0 
0 
0 
0 
0 
0 
0 
0 
0 
0 
0 
0 
0 
0 
0 
0 
0 
0 
0 
0 
0 
0 
0 
0 
0 
0 
0 
0 
0 
0 
0 
0 
0 
0 
0 
0 
0 
0 
0 
0 
0 
0 
0 
0 
0 
0 
0 
0 
0 
0 
0 
0 
0 
0 
0 
0 
0 
0 
0 
0 
0 
0 
0 
0 
0 
0 
0 
0 
0 
0 
0 
0 
0 
0 
0 
0 
0 
0 
0 
0 
0 
0 
0 
0 
0 
0 
0 
0 
0 
0 
0 
0 
0 
0 
0 
0 
0 
0 
0 
0 
0 
0 
0 
0 
0 
0 
0 
0 
0 
0 
0 
0 
0 
0 
0 
0 
0 
0 
0 
0 
0 
0 
0 
0 
0 
0 
0 
0 
0 
0 
0 
0 
0 
0 
0 
0 
0 
0 
0 
0 
0 
0 
0 
0 
0 
0 
0 
0 
0 
0 
0 
0 
0 
0 
0 
0 
0 
0 
0 
0 
0 
0 
0 
0 
0 
0 
0 
0 
0 
0 
0 
0 
0 
0 
0 
0 
0 
0 
0 
0 
0 
0 
0 
0 
0 
0 
0 
0 
0 
0 
0 
0 
0 
0 
0 
0 
0 
0 
0 
0 
0 
0 
0 
0 
0 
0 
0 
0 
0 
0 
0 
0 
0 
0 
0 
0 
0 
0 
0 
0 
0 
0 
0 
0 
0 
0 
0 
0 
0 
0 
0 
0 
0 
0 
0 
0 
0 
0 
0 
0 
0 
0 
0 
0 
0 
0 
0 
0 
0 
0 
0 
0 
0 
0 
0 
0 
0 
0 
0 
0 
0 
0 
0 
0 
0 
0 
0 
0 
0 
0 
0 
0 
0 
0 
0 
0 
0 
0 
0 
0 
0 
0 
0 
0 
0 
0 
0 
0 
0 
0 
0 
0 
0 
0 
0 
0 
0 
0 
0 
0 
0 
0 
0 
0 
0 
0 
0 
0 
0 
0 
0 
0 
0 
0 
0 
0 
0 
0 
0 
0 
0 
0 
0 
0 
0 
0 
0 
0 
0 
0 
0 
0 
0 
0 
0 
0 
0 
0 
0 
0 
0 
0 
0 
0 
0 
0 
0 
0 
0 
0 
0 
0 
0 
0 
0 
0 
0 
0 
0 
0 
0 
0 
0 
0 
0 
0 
0 
0 
0 
0 
0 
0 
0 
0 
0 
0 
0 
0 
0 
0 
0 
0 
0 
0 
0 
0 
0 
0 
0 
0 
0 
0 
0 
0 
0 
0 
0 
0 
0 
0 
0 
0 
0 
0 
0 
0 
0 
0 
0 
0 
0 
0 
0 
0 
0 
0 
0 
0 
0 
0 
0 
0 
0 
0 
0 
0 
0 
0 
0 
0 
0 
0 
0 
0 
0 
0 
0 
0 
0 
0 
0 
0 
0 
0 
0 
0 
0 
0 
0 
0 
0 
0 
0 
0 
0 
0 
0 
0 
0 
0 
0 
0 
0 
0 
0 
0 
0 
0 
0 
0 
0 
0 
0 
0 
0 
0 
0 
0 
0 
0 
0 
0 
0 
0 
0 
0 
0 
0 
0 
0 
0 
0 
0 
0 
0 
0 
0 
0 
0 
0 
0 
0 
0 
0 
0 
0 
0 
0 
0 
0 
0 
0 
0 
0 
0 
0 
0 
0 
0 
0 
0 
0 
0 
0 
0 
0 
0 
0 
0 
0 
0 
0 
0 
0 
0 
0 
0 
0 
0 
0 
0 
0 
0 
0 
0 
0 
0 
0 
0 
0 
0 
0 
0 
0 
0 
0 
0 
0 
0 
0 
0 
0 
0 
0 
0 
0 
0 
0 
0 
0 
0 
0 
0 
0 
0 
0 
0 
0 
0 
0 
0 
0 
0 
0 
0 
0 
0 
0 
0 
0 
0 
0 
0 
0 
0 
0 
0 
0 
0 
0 
0 
0 
0 
0 
0 
0 
0 
0 
0 
0 
0 
0 
0 
0 
0 
0 
0 
0 
0 
0 
0 
0 
0 
0 
0 
0 
0 
0 
0 
0 
0 
0 
0 
0 
0 
0 
0 
0 
0 
0 
0 
0 
0 
0 
0 
0 
0 
0 
0 
0 
0 
0 
0 
0 
0 
0 
0 
0 
0 
0 
0 
0 
0 
0 
0 
0 
0 
0 
0 
0 
0 
0 
0 
0 
0 
0 
0 
0 
0 
0 
0 
0 
0 
0 
0 
0 
0 
0 
0 
0 
0 
0 
0 
0 
0 
0 
0 
0 
0 
0 
0 
0 
0 
0 
0 
0 
0 
0 
0 
0 
0 
0 
0 
0 
0 
0 
0 
0 
0 
0 
0 
0 
0 
0 
0 
0 
0 
0 
0 
0 
0 
0 
0 
0 
0 
0 
0 
0 
0 
0 
0 
0 
0 
0 
0 
0 
0 
0 
0 
0 
0 
0 
0 
0 
0 
0 
0 
0 
0 
0 
0 
0 
0 
0 
0 
0 
0 
0 
0 
0 
0 
0 
0 
0 
0 
0 
0 
0 
0 
0 
0 
0 
0 
0 
0 
0 
0 
0 
0 
0 
0 
0 
0 
0 
0 
0 
0 
0 
0 
0 
0 
0 
0 
0 
0 
0 
0 
0 
0 
0 
0 
0 
0 
0 
0 
0 
0 
0 
0 
0 
0 
0 
0 
0 
0 
0 
0 
0 
0 
0 
0 
0 
0 
0 
0 
0 
0 
0 
0 
0 
0 
0 
0 
0 
0 
0 
0 
0 
0 
0 
0 
0 
0 
0 
0 
0 
0 
0 
0 
0 
0 
0 
0 
0 
0 
0 
0 
0 
0 
0 
0 
0 
0 
0 
0 
0 
0 
0 
0 
0 
0 
0 
0 
0 
0 
0 
0 
0 
0 
0 
0 
0 
0 
0 
0 
0 
0 
0 
0 
0 
0 
0 
0 
0 
0 
0 
0 
0 
0 
0 
0 
0 
0 
0 
0 
0 
0 
0 
0 
0 
0 
0 
0 
0 
0 
0 
0 
0 
0 
0 
0 
0 
0 
0 
0 
0 
0 
0 
0 
0 
0 
0 
0 
0 
0 
0 
0 
0 
0 
0 
0 
0 
0 
0 
0 
0 
0 
0 
0 
0 
0 
0 
0 
0 
0 
0 
0 
0 
0 
0 
0 
0 
0 
0 
0 
0 
0 
0 
0 
0 
0 
0 
0 
0 
0 
0 
0 
0 
0 
0 
0 
0 
0 
0 
0 
0 
0 
0 
0 
0 
0 
0 
0 
0 
0 
0 
0 
0 
0 
0 
0 
0 
0 
0 
0 
0 
0 
0 
0 
0 
0 
0 
0 
0 
0 
0 
0 
0 
0 
0 
0 
0 
0 
0 
0 
0 
0 
0 
0 
0 
0 
0 
0 
0 
0 
0 
0 
0 
0 
0 
0 
0 
0 
0 
0 
0 
0 
0 
0 
0 
0 
0 
0 
0 
0 
0 
0 
0 
0 
0 
0 
0 
0 
0 
0 
0 
0 
0 
0 
0 
0 
0 
0 
0 
0 
0 
0 
0 
0 
0 
0 
0 
0 
0 
0 
0 
0 
0 
0 
0 
0 
0 
0 
0 
0 
0 
0 
0 
0 
0 
0 
0 
0 
0 
0 
0 
0 
0 
0 
0 
0 
0 
0 
0 
0 
0 
0 
0 
0 
0 
0 
0 
0 
0 
0 
0 
0 
0 
0 
0 
0 
0 
0 
0 
0 
0 
0 
0 
0 
0 
0 
0 
0 
0 
0 
0 
0 
0 
0 
0 
0 
0 
0 
0 
0 
0 
0 
0 
0 
0 
0 
0 
0 
0 
0 
0 
0 
0 
0 
0 
0 
0 
0 
0 
0 
0 
0 
0 
0 
0 
0 
0 
0 
0 
0 
0 
0 
0 
0 
0 
0 
0 
0 
0 
0 
0 
0 
0 
0 
0 
0 
0 
0 
0 
0 
0 
0 
0 
0 
0 
0 
0 
0 
0 
0 
0 
0 
0 
0 
0 
0 
0 
0 
0 
0 
0 
0 
0 
0 
0 
0 
0 
0 
0 
0 
0 
0 
0 
0 
0 
0 
0 
0 
0 
0 
0 
0 
0 
0 
0 
0 
0 
0 
0 
0 
0 
0 
0 
0 
0 
0 
0 
0 
0 
0 
0 
0 
0 
0 
0 
0 
0 
0 
0 
0 
0 
0 
0 
0 
0 
0 
0 
0 
0 
0 
0 
0 
0 
0 
0 
0 
0 
0 
0 
0 
0 
0 
0 
0 
0 
0 
0 
0 
0 
0 
0 
0 
0 
0 
0 
0 
0 
0 
0 
0 
0 
0 
0 
0 
0 
0 
0 
0 
0 
0 
0 
0 
0 
0 
0 
0 
0 
0 
0 
0 
0 
0 
0 
0 
0 
0 
0 
0 
0 
0 
0 
0 
0 
0 
0 
0 
0 
0 
0 
0 
0 
0 
0 
0 
0 
0 
0 
0 
0 
0 
0 
0 
0 
0 
0 
0 
0 
0 
0 
0 
0 
0 
0 
0 
0 
0 
0 
0 
0 
0 
0 
0 
0 
0 
0 
0 
0 
0 
0 
0 
0 
0 
0 
0 
0 
0 
0 
0 
0 
0 
0 
0 
0 
0 
0 
0 
0 
0 
0 
0 
0 
0 
0 
0 
0 
0 
0 
0 
0 
0 
0 
0 
0 
0 
0 
0 
0 
0 
0 
0 
0 
0 
0 
0 
0 
0 
0 
0 
0 
0 
0 
0 
0 
0 
0 
0 
0 
0 
0 
0 
0 
0 
0 
0 
0 
0 
0 
0 
0 
0 
0 
0 
0 
0 
0 
0 
0 
0 
0 
0 
0 
0 
0 
0 
0 
0 
0 
0 
0 
0 
0 
0 
0 
0 
0 
0 
0 
0 
0 
0 
0 
0 
0 
0 
0 
0 
0 
0 
0 
0 
0 
0 
0 
0 
0 
0 
0 
0 
0 
0 
0 
0 
0 
0 
0 
0 
0 
0 
0 
0 
0 
0 
0 
0 
0 
0 
0 
0 
0 
0 
0 
0 
0 
0 
0 
0 
0 
0 
0 
0 
0 
0 
0 
0 
0 
0 
0 
0 
0 
0 
0 
0 
0 
0 
0 
0 
0 
0 
0 
0 
0 
0 
0 
0 
0 
0 
0 
0 
0 
0 
0 
0 
0 
0 
0 
0 
0 
0 
0 
0 
0 
0 
0 
0 
0 
0 
0 
0 
0 
0 
0 
0 
0 
0 
0 
0 
0 
0 
0 
0 
0 
0 
0 
0 
0 
0 
0 
0 
0 
0 
0 
0 
0 
0 
0 
0 
0 
0 
0 
0 
0 
0 
0 
0 
0 
0 
0 
0 
0 
0 
0 
0 
0 
0 
0 
0 
0 
0 
0 
0 
0 
0 
0 
0 
0 
0 
0 
0 
0 
0 
0 
0 
0 
0 
0 
0 
0 
0 
0 
0 
0 
0 
0 
0 
0 
0 
0 
0 
0 
0 
0 
0 
0 
0 
0 
0 
0 
0 
0 
0 
0 
0 
0 
0 
0 
0 
0 
0 
0 
0 
0 
0 
0 
0 
0 
0 
0 
0 
0 
0 
0 
0 
0 
0 
0 
0 
0 
0 
0 
0 
0 
0 
0 
0 
0 
0 
0 
0 
0 
0 
0 
0 
0 
0 
0 
0 
0 
0 
0 
0 
0 
0 
0 
0 
0 
0 
0 
0 
0 
0 
0 
0 
0 
0 
0 
0 
0 
0 
0 
0 
0 
0 
0 
0 
0 
0 
0 
0 
0 
0 
0 
0 
0 
0 
0 
0 
0 
0 
0 
0 
0 
0 
0 
0 
0 
0 
0 
0 
0 
0 
0 
0 
0 
0 
0 
0 
0 
0 
0 
0 
0 
0 
0 
0 
0 
0 
0 
0 
0 
0 
0 
0 
0 
0 
0 
0 
0 
0 
0 
0 
0 
0 
0 
0 
0 
0 
0 
0 
0 
0 
0 
0 
0 
0 
0 
0 
0 
0 
0 
0 
0 
0 
0 
0 
0 
0 
0 
0 
0 
0 
0 
0 
0 
0 
0 
0 
0 
0 
0 
0 
0 
0 
0 
0 
0 
0 
0 
0 
0 
0 
0 
0 
0 
0 
0 
0 
0 
0 
0 
0 
0 
0 
0 
0 
0 
0 
0 
0 
0 
0 
0 
0 
0 
0 
0 
0 
0 
0 
0 
0 
0 
0 
0 
0 
0 
0 
0 
0 
0 
0 
0 
0 
0 
0 
0 
0 
0 
0 
0 
0 
0 
0 
0 
0 
0 
0 
0 
0 
0 
0 
0 
0 
0 
0 
0 
0 
0 
0 
0 
0 
0 
0 
0 
0 
0 
0 
0 
0 
0 
0 
0 
0 
0 
0 
0 
0 
0 
0 
0 
0 
0 
0 
0 
0 
0 
0 
0 
0 
0 
0 
0 
0 
0 
0 
0 
0 
0 
0 
0 
0 
0 
0 
0 
0 
0 
0 
0 
0 
0 
0 
0 
0 
0 
0 
0 
0 
0 
0 
0 
0 
0 
0 
0 
0 
0 
0 
0 
0 
0 
0 
0 
0 
0 
0 
0 
0 
0 
0 
0 
0 
0 
0 
0 
0 
0 
0 
0 
0 
0 
0 
0 
0 
0 
0 
0 
0 
0 
0 
0 
0 
0 
0 
0 
0 
0 
0 
0 
0 
0 
0 
0 
0 
0 
0 
0 
0 
0 
0 
0 
0 
0 
0 
0 
0 
0 
0 
0 
0 
0 
0 
0 
0 
0 
0 
0 
0 
0 
0 
0 
0 
0 
0 
0 
0 
0 
0 
0 
0 
0 
0 
0 
0 
0 
0 
0 
0 
0 
0 
0 
0 
0 
0 
0 
0 
0 
0 
0 
0 
0 
0 
0 
0 
0 
0 
0 
0 
0 
0 
0 
0 
0 
0 
0 
0 
0 
0 
0 
0 
0 
0 
0 
0 
0 
0 
0 
0 
0 
0 
0 
0 
0 
0 
0 
0 
0 
0 
0 
0 
0 
0 
0 
0 
0 
0 
0 
0 
0 
0 
0 
0 
0 
0 
0 
0 
0 
0 
0 
0 
0 
0 
0 
0 
0 
0 
0 
0 
0 
0 
0 
0 
0 
0 
0 
0 
0 
0 
0 
0 
0 
0 
0 
0 
0 
0 
0 
0 
0 
0 
0 
0 
0 
0 
0 
0 
0 
0 
0 
0 
0 
0 
0 
0 
0 
0 
0 
0 
0 
0 
0 
0 
0 
0 
0 
0 
0 
0 
0 
0 
0 
0 
0 
0 
0 
0 
0 
0 
0 
0 
0 
0 
0 
0 
0 
0 
0 
0 
0 
0 
0 
0 
0 
0 
0 
0 
0 
0 
0 
0 
0 
0 
0 
0 
0 
0 
0 
0 
0 
0 
0 
0 
0 
0 
0 
0 
0 
0 
0 
0 
0 
0 
0 
0 
0 
0 
0 
0 
0 
0 
0 
0 
0 
0 
0 
0 
0 
0 
0 
0 
0 
0 
0 
0 
0 
0 
0 
0 
0 
0 
0 
0 
0 
0 
0 
0 
0 
0 
0 
0 
0 
0 
0 
0 
0 
0 
0 
0 
0 
0 
0 
0 
0 
0 
0 
0 
0 
0 
0 
0 
0 
0 
0 
0 
0 
0 
0 
0 
0 
0 
0 
0 
0 
0 
0 
0 
0 
0 
0 
0 
0 
0 
0 
0 
0 
0 
0 
0 
0 
0 
0 
0 
0 
0 
0 
0 
0 
0 
0 
0 
0 
0 
0 
0 
0 
0 
0 
0 
0 
0 
0 
0 
0 
0 
0 
0 
0 
0 
0 
0 
0 
0 
0 
0 
0 
0 
0 
0 
0 
0 
0 
0 
0 
0 
0 
0 
0 
0 
0 
0 
0 
0 
0 
0 
0 
0 
0 
0 
0 
0 
0 
0 
0 
0 
0 
0 
0 
0 
0 
0 
0 
0 
0 
0 
0 
0 
0 
0 
0 
0 
0 
0 
0 
0 
0 
0 
0 
0 
0 
0 
0 
0 
0 
0 
0 
0 
0 
0 
0 
0 
0 
0 
0 
0 
0 
0 
0 
0 
0 
0 
0 
0 
0 
0 
0 
0 
0 
0 
0 
0 
0 
0 
0 
0 
0 
0 
0 
0 
0 
0 
0 
0 
0 
0 
0 
0 
0 
0 
0 
0 
0 
0 
0 
0 
0 
0 
0 
0 
0 
0 
0 
0 
0 
0 
0 
0 
0 
0 
0 
0 
0 
0 
0 
0 
0 
0 
0 
0 
0 
0 
0 
0 
0 
0 
0 
0 
0 
0 
0 
0 
0 
0 
0 
0 
0 
0 
0 
0 
0 
0 
0 
0 
0 
0 
0 
0 
0 
0 
0 
0 
0 
0 
0 
0 
0 
0 
0 
0 
0 
0 
0 
0 
0 
0 
0 
0 
0 
0 
0 
0 
0 
0 
0 
0 
0 
0 
0 
0 
0 
0 
0 
0 
0 
0 
0 
0 
0 
0 
0 
0 
0 
0 
0 
0 
0 
0 
0 
0 
0 
0 
0 
0 
0 
0 
0 
0 
0 
0 
0 
0 
0 
0 
0 
0 
0 
0 
0 
0 
0 
0 
0 
0 
0 
0 
0 
0 
0 
0 
0 
0 
0 
0 
0 
0 
0 
0 
0 
0 
0 
0 
0 
0 
0 
0 
0 
0 
0 
0 
0 
0 
0 
0 
0 
0 
0 
0 
0 
0 
0 
0 
0 
0 
0 
0 
0 
0 
0 
0 
0 
0 
0 
0 
0 
0 
0 
0 
0 
0 
0 
0 
0 
0 
0 
0 
0 
0 
0 
0 
0 
0 
0 
0 
0 
0 
0 
0 
0 
0 
0 
0 
0 
0 
0 
0 
0 
0 
0 
0 
0 
0 
0 
0 
0 
0 
0 
0 
0 
0 
0 
0 
0 
0 
0 
0 
0 
0 
0 
0 
0 
0 
0 
0 
0 
0 
0 
0 
0 
0 
0 
0 
0 
0 
0 
0 
0 
0 
0 
0 
0 
0 
0 
0 
0 
0 
0 
0 
0 
0 
0 
0 
0 
0 
0 
0 
0 
0 
0 
0 
0 
0 
0 
0 
0 
0 
0 
0 
0 
0 
0 
0 
0 
0 
0 
0 
0 
0 
0 
0 
0 
0 
0 
0 
0 
0 
0 
0 
0 
0 
0 
0 
0 
0 
0 
0 
0 
0 
0 
0 
0 
0 
0 
0 
0 
0 
0 
0 
0 
0 
0 
0 
0 
0 
0 
0 
0 
0 
0 
0 
0 
0 
0 
0 
0 
0 
0 
0 
0 
0 
0 
0 
0 
0 
0 
0 
0 
0 
0 
0 
0 
0 
0 
0 
0 
0 
0 
0 
0 
0 
0 
0 
0 
0 
0 
0 
0 
0 
0 
0 
0 
0 
0 
0 
0 
0 
0 
0 
0 
0 
0 
0 
0 
0 
0 
0 
0 
0 
0 
0 
0 
0 
0 
0 
0 
0 
0 
0 
0 
0 
0 
0 
0 
0 
0 
0 
0 
0 
0 
0 
0 
0 
0 
0 
0 
0 
0 
0 
0 
0 
0 
0 
0 
0 
0 
0 
0 
0 
0 
0 
0 
0 
0 
0 
0 
0 
0 
0 
0 
0 
0 
0 
0 
0 
0 
0 
0 
0 
0 
0 
0 
0 
0 
0 
0 
0 
0 
0 
0 
0 
0 
0 
0 
0 
0 
0 
0 
0 
0 
0 
0 
0 
0 
0 
0 
0 
0 
0 
0 
0 
0 
0 
0 
0 
0 
0 
0 
0 
0 
0 
0 
0 
0 
0 
0 
0 
0 
0 
0 
0 
0 
0 
0 
0 
0 
0 
0 
0 
0 
0 
0 
0 
0 
0 
0 
0 
0 
0 
0 
0 
0 
0 
0 
0 
0 
0 
0 
0 
0 
0 
0 
0 
0 
0 
0 
0 
0 
0 
0 
0 
0 
0 
0 
0 
0 
0 
0 
0 
0 
0 
0 
0 
0 
0 
0 
0 
0 
0 
0 
0 
0 
0 
0 
0 
0 
0 
0 
0 
0 
0 
0 
0 
0 
0 
0 
0 
0 
0 
0 
0 
0 
0 
0 
0 
0 
0 
0 
0 
0 
0 
0 
0 
0 
0 
0 
0 
0 
0 
0 
0 
0 
0 
0 
0 
0 
0 
0 
0 
0 
0 
0 
0 
0 
0 
0 
0 
0 
0 
0 
0 
0 
0 
0 
0 
0 
0 
0 
0 
0 
0 
0 
0 
0 
0 
0 
0 
0 
0 
0 
0 
0 
0 
0 
0 
0 
0 
0 
0 
0 
0 
0 
0 
0 
0 
0 
0 
0 
0 
0 
0 
0 
0 
0 
0 
0 
0 
0 
0 
0 
0 
0 
0 
0 
0 
0 
0 
0 
0 
0 
0 
0 
0 
0 
0 
0 
0 
0 
0 
0 
0 
0 
0 
0 
0 
0 
0 
0 
0 
0 
0 
0 
0 
0 
0 
0 
0 
0 
0 
0 
0 
0 
0 
0 
0 
0 
0 
0 
0 
0 
0 
0 
0 
0 
0 
0 
0 
0 
0 
0 
0 
0 
0 
0 
0 
0 
0 
0 
0 
0 
0 
0 
0 
0 
0 
0 
0 
0 
0 
0 
0 
0 
0 
0 
0 
0 
0 
0 
0 
0 
0 
0 
0 
0 
0 
0 
0 
0 
0 
0 
0 
0 
0 
0 
0 
0 
0 
0 
0 
0 
0 
0 
0 
0 
0 
0 
0 
0 
0 
0 
0 
0 
0 
0 
0 
0 
0 
0 
0 
0 
0 
0 
0 
0 
0 
0 
0 
0 
0 
0 
0 
0 
0 
0 
0 
0 
0 
0 
0 
0 
0 
0 
0 
0 
0 
0 
0 
0 
0 
0 
0 
0 
0 
0 
0 
0 
0 
0 
0 
0 
0 
0 
0 
0 
0 
0 
0 
0 
0 
0 
0 
0 
0 
0 
0 
0 
0 
0 
0 
0 
0 
0 
0 
0 
0 
0 
0 
0 
0 
0 
0 
0 
0 
0 
0 
0 
0 
0 
0 
0 
0 
0 
0 
0 
0 
0 
0 
0 
0 
0 
0 
0 
0 
0 
0 
0 
0 
0 
0 
0 
0 
0 
0 
0 
0 
0 
0 
0 
0 
0 
0 
0 
0 
0 
0 
0 
0 
0 
0 
0 
0 
0 
0 
0 
0 
0 
0 
0 
0 
0 
0 
0 
0 
0 
0 
0 
0 
0 
0 
0 
0 
0 
0 
0 
0 
0 
0 
0 
0 
0 
0 
0 
0 
0 
0 
0 
0 
0 
0 
0 
0 
0 
0 
0 
0 
0 
0 
0 
0 
0 
0 
0 
0 
0 
0 
0 
0 
0 
0 
0 
0 
0 
0 
0 
0 
0 
0 
0 
0 
0 
0 
0 
0 
0 
0 
0 
0 
0 
0 
0 
0 
0 
0 
0 
0 
0 
0 
0 
0 
0 
0 
0 
0 
0 
0 
0 
0 
0 
0 
0 
0 
0 
0 
0 
0 
0 
0 
0 
0 
0 
0 
0 
0 
0 
0 
0 
0 
0 
0 
0 
0 
0 
0 
0 
0 
0 
0 
0 
0 
0 
0 
0 
0 
0 
0 
0 
0 
0 
0 
0 
0 
0 
0 
0 
0 
0 
0 
0 
0 
0 
0 
0 
0 
0 
0 
0 
0 
0 
0 
0 
0 
0 
0 
0 
0 
0 
0 
0 
0 
0 
0 
0 
0 
0 
0 
0 
0 
0 
0 
0 
0 
0 
0 
0 
0 
0 
0 
0 
0 
0 
0 
0 
0 
0 
0 
0 
0 
0 
0 
0 
0 
0 
0 
0 
0 
0 
0 
0 
0 
0 
0 
0 
0 
0 
0 
0 
0 
0 
0 
0 
0 
0 
0 
0 
0 
0 
0 
0 
0 
0 
0 
0 
0 
0 
0 
0 
0 
0 
0 
0 
0 
0 
0 
0 
0 
0 
0 
0 
0 
0 
0 
0 
0 
0 
0 
0 
0 
0 
0 
0 
0 
0 
0 
0 
0 
0 
0 
0 
0 
0 
0 
0 
0 
0 
0 
0 
0 
0 
0 
0 
0 
0 
0 
0 
0 
0 
0 
0 
0 
0 
0 
0 
0 
0 
0 
0 
0 
0 
0 
0 
0 
0 
0 
0 
0 
0 
0 
0 
0 
0 
0 
0 
0 
0 
0 
0 
0 
0 
0 
0 
0 
0 
0 
0 
0 
0 
0 
0 
0 
0 
0 
0 
0 
0 
0 
0 
0 
0 
0 
0 
0 
0 
0 
0 
0 
0 
0 
0 
0 
0 
0 
0 
0 
0 
0 
0 
0 
0 
0 
0 
0 
0 
0 
0 
0 
0 
0 
0 
0 
0 
0 
0 
0 
0 
0 
0 
0 
0 
0 
0 
0 
0 
0 
0 
0 
0 
0 
0 
0 
0 
0 
0 
0 
0 
0 
0 
0 
0 
0 
0 
0 
0 
0 
0 
0 
0 
0 
0 
0 
0 
0 
0 
0 
0 
0 
0 
0 
0 
0 
0 
0 
0 
0 
0 
0 
0 
0 
0 
0 
0 
0 
0 
0 
0 
0 
0 
0 
0 
0 
0 
0 
0 
0 
0 
0 
0 
0 
0 
0 
0 
0 
0 
0 
0 
0 
0 
0 
0 
0 
0 
0 
0 
0 
0 
0 
0 
0 
0 
0 
0 
0 
0 
0 
0 
0 
0 
0 
0 
0 
0 
0 
0 
0 
0 
0 
0 
0 
0 
0 
0 
0 
0 
0 
0 
0 
0 
0 
0 
0 
0 
0 
0 
0 
0 
0 
0 
0 
0 
0 
0 
0 
0 
0 
0 
0 
0 
0 
0 
0 
0 
0 
0 
0 
0 
0 
0 
0 
0 
0 
0 
0 
0 
0 
0 
0 
0 
0 
0 
0 
0 
0 
0 
0 
0 
0 
0 
0 
0 
0 
0 
0 
0 
0 
0 
0 
0 
0 
0 
0 
0 
0 
0 
0 
0 
0 
0 
0 
0 
0 
0 
0 
0 
0 
0 
0 
0 
0 
0 
0 
0 
0 
0 
0 
0 
0 
0 
0 
0 
0 
0 
0 
0 
0 
0 
0 
0 
0 
0 
0 
0 
0 
0 
0 
0 
0 
0 
0 
0 
0 
0 
0 
0 
0 
0 
0 
0 
0 
0 
0 
0 
0 
0 
0 
0 
0 
0 
0 
0 
0 
0 
0 
0 
0 
0 
0 
0 
0 
0 
0 
0 
0 
0 
0 
0 
0 
0 
0 
0 
0 
0 
0 
0 
0 
0 
0 
0 
0 
0 
0 
0 
0 
0 
0 
0 
0 
0 
0 
0 
0 
0 
0 
0 
0 
0 
0 
0 
0 
0 
0 
0 
0 
0 
0 
0 
0 
0 
0 
0 
0 
0 
0 
0 
0 
0 
0 
0 
0 
0 
0 
0 
0 
0 
0 
0 
0 
0 
0 
0 
0 
0 
0 
0 
0 
0 
0 
0 
0 
0 
0 
0 
0 
0 
0 
0 
0 
0 
0 
0 
0 
0 
0 
0 
0 
0 
0 
0 
0 
0 
0 
0 
0 
0 
0 
0 
0 
0 
0 
0 
0 
0 
0 
0 
0 
0 
0 
0 
0 
0 
0 
0 
0 
0 
0 
0 
0 
0 
0 
0 
0 
0 
0 
0 
0 
0 
0 
0 
0 
0 
0 
0 
0 
0 
0 
0 
0 
0 
0 
0 
0 
0 
0 
0 
0 
0 
0 
0 
0 
0 
0 
0 
0 
0 
0 
0 
0 
0 
0 
0 
0 
0 
0 
0 
0 
0 
0 
0 
0 
0 
0 
0 
0 
0 
0 
0 
0 
0 
0 
0 
0 
0 
0 
0 
0 
0 
0 
0 
0 
0 
0 
0 
0 
0 
0 
0 
0 
0 
0 
0 
0 
0 
0 
0 
0 
0 
0 
0 
0 
0 
0 
0 
0 
0 
0 
0 
0 
0 
0 
0 
0 
0 
0 
0 
0 
0 
0 
0 
0 
0 
0 
0 
0 
0 
0 
0 
0 
0 
0 
0 
0 
0 
0 
0 
0 
0 
0 
0 
0 
0 
0 
0 
0 
0 
0 
0 
0 
0 
0 
0 
0 
0 
0 
0 
0 
0 
0 
0 
0 
0 
0 
0 
0 
0 
0 
0 
0 
0 
0 
0 
0 
0 
0 
0 
0 
0 
0 
0 
0 
0 
0 
0 
0 
0 
0 
0 
0 
0 
0 
0 
0 
0 
0 
0 
0 
0 
0 
0 
0 
0 
0 
0 
0 
0 
0 
0 
0 
0 
0 
0 
0 
0 
0 
0 
0 
0 
0 
0 
0 
0 
0 
0 
0 
0 
0 
0 
0 
0 
0 
0 
0 
0 
0 
0 
0 
0 
0 
0 
0 
0 
0 
0 
0 
0 
0 
0 
0 
0 
0 
0 
0 
0 
0 
0 
0 
0 
0 
0 
0 
0 
0 
0 
0 
0 
0 
0 
0 
0 
0 
0 
0 
0 
0 
0 
0 
0 
0 
0 
0 
0 
0 
0 
0 
0 
0 
0 
0 
0 
0 
0 
0 
0 
0 
0 
0 
0 
0 
0 
0 
0 
0 
0 
0 
0 
0 
0 
0 
0 
0 
0 
0 
0 
0 
0 
0 
0 
0 
0 
0 
0 
0 
0 
0 
0 
0 
0 
0 
0 
0 
0 
0 
0 
0 
0 
0 
0 
0 
0 
0 
0 
0 
0 
0 
0 
0 
0 
0 
0 
0 
0 
0 
0 
0 
0 
0 
0 
0 
0 
0 
0 
0 
0 
0 
0 
0 
0 
0 
0 
0 
0 
0 
0 
0 
0 
0 
0 
0 
0 
0 
0 
0 
0 
0 
0 
0 
0 
0 
0 
0 
0 
0 
0 
0 
0 
0 
0 
0 
0 
0 
0 
0 
0 
0 
0 
0 
0 
0 
0 
0 
0 
0 
0 
0 
0 
0 
0 
0 
0 
0 
0 
0 
0 
0 
0 
0 
0 
0 
0 
0 
0 
0 
0 
0 
0 
0 
0 
0 
0 
0 
0 
0 
0 
0 
0 
0 
0 
0 
0 
0 
0 
0 
0 
0 
0 
0 
0 
0 
0 
0 
0 
0 
0 
0 
0 
0 
0 
0 
0 
0 
0 
0 
0 
0 
0 
0 
0 
0 
0 
0 
0 
0 
0 
0 
0 
0 
0 
0 
0 
0 
0 
0 
0 
0 
0 
0 
0 
0 
0 
0 
0 
0 
0 
0 
0 
0 
0 
0 
0 
0 
0 
0 
0 
0 
0 
0 
0 
0 
0 
0 
0 
0 
0 
0 
0 
0 
0 
0 
0 
0 
0 
0 
0 
0 
0 
0 
0 
0 
0 
0 
0 
0 
0 
0 
0 
0 
0 
0 
0 
0 
0 
0 
0 
0 
0 
0 
0 
0 
0 
0 
0 
0 
0 
0 
0 
0 
0 
0 
0 
0 
0 
0 
0 
0 
0 
0 
0 
0 
0 
0 
0 
0 
0 
0 
0 
0 
0 
0 
0 
0 
0 
0 
0 
0 
0 
0 
0 
0 
0 
0 
0 
0 
0 
0 
0 
0 
0 
0 
0 
0 
0 
0 
0 
0 
0 
0 
0 
0 
0 
0 
0 
0 
0 
0 
0 
0 
0 
0 
0 
0 
0 
0 
0 
0 
0 
0 
0 
0 
0 
0 
0 
0 
0 
0 
0 
0 
0 
0 
0 
0 
0 
0 
0 
0 
0 
0 
0 
0 
0 
0 
0 
0 
0 
0 
0 
0 
0 
0 
0 
0 
0 
0 
0 
0 
0 
0 
0 
0 
0 
0 
0 
0 
0 
0 
0 
0 
0 
0 
0 
0 
0 
0 
0 
0 
0 
0 
0 
0 
0 
0 
0 
0 
0 
0 
0 
0 
0 
0 
0 
0 
0 
0 
0 
0 
0 
0 
0 
0 
0 
0 
0 
0 
0 
0 
0 
0 
0 
0 
0 
0 
0 
0 
0 
0 
0 
0 
0 
0 
0 
0 
0 
0 
0 
0 
0 
0 
0 
0 
0 
0 
0 
0 
0 
0 
0 
0 
0 
0 
0 
0 
0 
0 
0 
0 
0 
0 
0 
0 
0 
0 
0 
0 
0 
0 
0 
0 
0 
0 
0 
0 
0 
0 
0 
0 
0 
0 
0 
0 
0 
0 
0 
0 
0 
0 
0 
0 
0 
0 
0 
0 
0 
0 
0 
0 
0 
0 
0 
0 
0 
0 
0 
0 
0 
0 
0 
0 
0 
0 
0 
0 
0 
0 
0 
0 
0 
0 
0 
0 
0 
0 
0 
0 
0 
0 
0 
0 
0 
0 
0 
0 
0 
0 
0 
0 
0 
0 
0 
0 
0 
0 
0 
0 
0 
0 
0 
0 
0 
0 
0 
0 
0 
0 
0 
0 
0 
0 
0 
0 
0 
0 
0 
0 
0 
0 
0 
0 
0 
0 
0 
0 
0 
0 
0 
0 
0 
0 
0 
0 
0 
0 
0 
0 
0 
0 
0 
0 
0 
0 
0 
0 
0 
0 
0 
0 
0 
0 
0 
0 
0 
0 
0 
0 
0 
0 
0 
0 
0 
0 
0 
0 
0 
0 
0 
0 
0 
0 
0 
0 
0 
0 
0 
0 
0 
0 
0 
0 
0 
0 
0 
0 
0 
0 
0 
0 
0 
0 
0 
0 
0 
0 
0 
0 
0 
0 
0 
0 
0 
0 
0 
0 
0 
0 
0 
0 
0 
0 
0 
0 
0 
0 
0 
0 
0 
0 
0 
0 
0 
0 
0 
0 
0 
0 
0 
0 
0 
0 
0 
0 
0 
0 
0 
0 
0 
0 
0 
0 
0 
0 
0 
0 
0 
0 
0 
0 
0 
0 
0 
0 
0 
0 
0 
0 
0 
0 
0 
0 
0 
0 
0 
0 
0 
0 
0 
0 
0 
0 
0 
0 
0 
0 
0 
0 
0 
0 
0 
0 
0 
0 
0 
0 
0 
0 
0 
0 
0 
0 
0 
0 
0 
0 
0 
0 
0 
0 
0 
0 
0 
0 
0 
0 
0 
0 
0 
0 
0 
0 
0 
0 
0 
0 
0 
0 
0 
0 
0 
0 
0 
0 
0 
0 
0 
0 
0 
0 
0 
0 
0 
0 
0 
0 
0 
0 
0 
0 
0 
0 
0 
0 
0 
0 
0 
0 
0 
0 
0 
0 
0 
0 
0 
0 
0 
0 
0 
0 
0 
0 
0 
0 
0 
0 
0 
0 
0 
0 
0 
0 
0 
0 
0 
0 
0 
0 
0 
0 
0 
0 
0 
0 
0 
0 
0 
0 
0 
0 
0 
0 
0 
0 
0 
0 
0 
0 
0 
0 
0 
0 
0 
0 
0 
0 
0 
0 
0 
0 
0 
0 
0 
0 
0 
0 
0 
0 
0 
0 
0 
0 
0 
0 
0 
0 
0 
0 
0 
0 
0 
0 
0 
0 
0 
0 
0 
0 
0 
0 
0 
0 
0 
0 
0 
0 
0 
0 
0 
0 
0 
0 
0 
0 
0 
0 
0 
0 
0 
0 
0 
0 
0 
0 
0 
0 
0 
0 
0 
0 
0 
0 
0 
0 
0 
0 
0 
0 
0 
0 
0 
0 
0 
0 
0 
0 
0 
0 
0 
0 
0 
0 
0 
0 
0 
0 
0 
0 
0 
0 
0 
0 
0 
0 
0 
0 
0 
0 
0 
0 
0 
0 
0 
0 
0 
0 
0 
0 
0 
0 
0 
0 
0 
0 
0 
0 
0 
0 
0 
0 
0 
0 
0 
0 
0 
0 
0 
0 
0 
0 
0 
0 
0 
0 
0 
0 
0 
0 
0 
0 
0 
0 
0 
0 
0 
0 
0 
0 
0 
0 
0 
0 
0 
0 
0 
0 
0 
0 
0 
0 
0 
0 
0 
0 
0 
0 
0 
0 
0 
0 
0 
0 
0 
0 
0 
0 
0 
0 
0 
0 
0 
0 
0 
0 
0 
0 
0 
0 
0 
0 
0 
0 
0 
0 
0 
0 
0 
0 
0 
0 
0 
0 
0 
0 
0 
0 
0 
0 
0 
0 
0 
0 
0 
0 
0 
0 
0 
0 
0 
0 
0 
0 
0 
0 
0 
0 
0 
0 
0 
0 
0 
0 
0 
0 
0 
0 
0 
0 
0 
0 
0 
0 
0 
0 
0 
0 
0 
0 
0 
0 
0 
0 
0 
0 
0 
0 
0 
0 
0 
0 
0 
0 
0 
0 
0 
0 
0 
0 
0 
0 
0 
0 
0 
0 
0 
0 
0 
0 
0 
0 
0 
0 
0 
0 
0 
0 
0 
0 
0 
0 
0 
0 
0 
0 
0 
0 
0 
0 
0 
0 
0 
0 
0 
0 
0 
0 
0 
0 
0 
0 
0 
0 
0 
0 
0 
0 
0 
0 
0 
0 
0 
0 
0 
0 
0 
0 
0 
0 
0 
0 
0 
0 
0 
0 
0 
0 
0 
0 
0 
0 
0 
0 
0 
0 
0 
0 
0 
0 
0 
0 
0 
0 
0 
0 
0 
0 
0 
0 
0 
0 
0 
0 
0 
0 
0 
0 
0 
0 
0 
0 
0 
0 
0 
0 
0 
0 
0 
0 
0 
0 
0 
0 
0 
0 
0 
0 
0 
0 
0 
0 
0 
0 
0 
0 
0 
0 
0 
0 
0 
0 
0 
0 
0 
0 
0 
0 
0 
0 
0 
0 
0 
0 
0 
0 
0 
0 
0 
0 
0 
0 
0 
0 
0 
0 
0 
0 
0 
0 
0 
0 
0 
0 
0 
0 
0 
0 
0 
0 
0 
0 
0 
0 
0 
0 
0 
0 
0 
0 
0 
0 
0 
0 
0 
0 
0 
0 
0 
0 
0 
0 
0 
0 
0 
0 
0 
0 
0 
0 
0 
0 
0 
0 
0 
0 
0 
0 
0 
0 
0 
0 
0 
0 
0 
0 
0 
0 
0 
0 
0 
0 
0 
0 
0 
0 
0 
0 
0 
0 
0 
0 
0 
0 
0 
0 
0 
0 
0 
0 
0 
0 
0 
0 
0 
0 
0 
0 
0 
0 
0 
0 
0 
0 
0 
0 
0 
0 
0 
0 
0 
0 
0 
0 
0 
0 
0 
0 
0 
0 
0 
0 
0 
0 
0 
0 
0 
0 
0 
0 
0 
0 
0 
0 
0 
0 
0 
0 
0 
0 
0 
0 
0 
0 
0 
0 
0 
0 
0 
0 
0 
0 
0 
0 
0 
0 
0 
0 
0 
0 
0 
0 
0 
0 
0 
0 
0 
0 
0 
0 
0 
0 
0 
0 
0 
0 
0 
0 
0 
0 
0 
0 
0 
0 
0 
0 
0 
0 
0 
0 
0 
0 
0 
0 
0 
0 
0 
0 
0 
0 
0 
0 
0 
0 
0 
0 
0 
0 
0 
0 
0 
0 
0 
0 
0 
0 
0 
0 
0 
0 
0 
0 
0 
0 
0 
0 
0 
0 
0 
0 
0 
0 
0 
0 
0 
0 
0 
0 
0 
0 
0 
0 
0 
0 
0 
0 
0 
0 
0 
0 
0 
0 
0 
0 
0 
0 
0 
0 
0 
0 
0 
0 
0 
0 
0 
0 
0 
0 
0 
0 
0 
0 
0 
0 
0 
0 
0 
0 
0 
0 
0 
0 
0 
0 
0 
0 
0 
0 
0 
0 
0 
0 
0 
0 
0 
0 
0 
0 
0 
0 
0 
0 
0 
0 
0 
0 
0 
0 
0 
0 
0 
0 
0 
0 
0 
0 
0 
0 
0 
0 
0 
0 
0 
0 
0 
0 
0 
0 
0 
0 
0 
0 
0 
0 
0 
0 
0 
0 
0 
0 
0 
0 
0 
0 
0 
0 
0 
0 
0 
0 
0 
0 
0 
0 
0 
0 
0 
0 
0 
0 
0 
0 
0 
0 
0 
0 
0 
0 
0 
0 
0 
0 
0 
0 
0 
0 
0 
0 
0 
0 
0 
0 
0 
0 
0 
0 
0 
0 
0 
0 
0 
0 
0 
0 
0 
0 
0 
0 
0 
0 
0 
0 
0 
0 
0 
0 
0 
0 
0 
0 
0 
0 
0 
0 
0 
0 
0 
0 
0 
0 
0 
0 
0 
0 
0 
0 
0 
0 
0 
0 
0 
0 
0 
0 
0 
0 
0 
0 
0 
0 
0 
0 
0 
0 
0 
0 
0 
0 
0 
0 
0 
0 
0 
0 
0 
0 
0 
0 
0 
0 
0 
0 
0 
0 
0 
0 
0 
0 
0 
0 
0 
0 
0 
0 
0 
0 
0 
0 
0 
0 
0 
0 
0 
0 
0 
0 
0 
0 
0 
0 
0 
0 
0 
0 
0 
0 
0 
0 
0 
0 
0 
0 
0 
0 
0 
0 
0 
0 
0 
0 
0 
0 
0 
0 
0 
0 
0 
0 
0 
0 
0 
0 
0 
0 
0 
0 
0 
0 
0 
0 
0 
0 
0 
0 
0 
0 
0 
0 
0 
0 
0 
0 
0 
0 
0 
0 
0 
0 
0 
0 
0 
0 
0 
0 
0 
0 
0 
0 
0 
0 
0 
0 
0 
0 
0 
0 
0 
0 
0 
0 
0 
0 
0 
0 
0 
0 
0 
0 
0 
0 
0 
0 
0 
0 
0 
0 
0 
0 
0 
0 
0 
0 
0 
0 
0 
0 
0 
0 
0 
0 
0 
0 
0 
0 
0 
0 
0 
0 
0 
0 
0 
0 
0 
0 
0 
0 
0 
0 
0 
0 
0 
0 
0 
0 
0 
0 
0 
0 
0 
0 
0 
0 
0 
0 
0 
0 
0 
0 
0 
0 
0 
0 
0 
0 
0 
0 
0 
0 
0 
0 
0 
0 
0 
0 
0 
0 
0 
0 
0 
0 
0 
0 
0 
0 
0 
0 
0 
0 
0 
0 
0 
0 
0 
0 
0 
0 
0 
0 
0 
0 
0 
0 
0 
0 
0 
0 
0 
0 
0 
0 
0 
0 
0 
0 
0 
0 
0 
0 
0 
0 
0 
0 
0 
0 
0 
0 
0 
0 
0 
0 
0 
0 
0 
0 
0 
0 
0 
0 
0 
0 
0 
0 
0 
0 
0 
0 
0 
0 
0 
0 
0 
0 
0 
0 
0 
0 
0 
0 
0 
0 
0 
0 
0 
0 
0 
0 
0 
0 
0 
0 
0 
0 
0 
0 
0 
0 
0 
0 
0 
0 
0 
0 
0 
0 
0 
0 
0 
0 
0 
0 
0 
0 
0 
0 
0 
0 
0 
0 
0 
0 
0 
0 
0 
0 
0 
0 
0 
0 
0 
0 
0 
0 
0 
0 
0 
0 
0 
0 
0 
0 
0 
0 
0 
0 
0 
0 
0 
0 
0 
0 
0 
0 
0 
0 
0 
0 
0 
0 
0 
0 
0 
0 
0 
0 
0 
0 
0 
0 
0 
0 
0 
0 
0 
0 
0 
0 
0 
0 
0 
0 
0 
0 
0 
0 
0 
0 
0 
0 
0 
0 
0 
0 
0 
0 
0 
0 
0 
0 
0 
0 
0 
0 
0 
0 
0 
0 
0 
0 
0 
0 
0 
0 
0 
0 
0 
0 
0 
0 
0 
0 
0 
0 
0 
0 
0 
0 
0 
0 
0 
0 
0 
0 
0 
0 
0 
0 
0 
0 
0 
0 
0 
0 
0 
0 
0 
0 
0 
0 
0 
0 
0 
0 
0 
0 
0 
0 
0 
0 
0 
0 
0 
0 
0 
0 
0 
0 
0 
0 
0 
0 
0 
0 
0 
0 
0 
0 
0 
0 
0 
0 
0 
0 
0 
0 
0 
0 
0 
0 
0 
0 
0 
0 
0 
0 
0 
0 
0 
0 
0 
0 
0 
0 
0 
0 
0 
0 
0 
0 
0 
0 
0 
0 
0 
0 
0 
0 
0 
0 
0 
0 
0 
0 
0 
0 
0 
0 
0 
0 
0 
0 
0 
0 
0 
0 
0 
0 
0 
0 
0 
0 
0 
0 
0 
0 
0 
0 
0 
0 
0 
0 
0 
0 
0 
0 
0 
0 
0 
0 
0 
0 
0 
0 
0 
0 
0 
0 
0 
0 
0 
0 
0 
0 
0 
0 
0 
0 
0 
0 
0 
0 
0 
0 
0 
0 
0 
0 
0 
0 
0 
0 
0 
0 
0 
0 
0 
0 
0 
0 
0 
0 
0 
0 
0 
0 
0 
0 
0 
0 
0 
0 
0 
0 
0 
0 
0 
0 
0 
0 
0 
0 
0 
0 
0 
0 
0 
0 
0 
0 
0 
0 
0 
0 
0 
0 
0 
0 
0 
0 
0 
0 
0 
0 
0 
0 
0 
0 
0 
0 
0 
0 
0 
0 
0 
0 
0 
0 
0 
0 
0 
0 
0 
0 
0 
0 
0 
0 
0 
0 
0 
0 
0 
0 
0 
0 
0 
0 
0 
0 
0 
0 
0 
0 
0 
0 
0 
0 
0 
0 
0 
0 
0 
0 
0 
0 
0 
0 
0 
0 
0 
0 
0 
0 
0 
0 
0 
0 
0 
0 
0 
0 
0 
0 
0 
0 
0 
0 
0 
0 
0 
0 
0 
0 
0 
0 
0 
0 
0 
0 
0 
0 
0 
0 
0 
0 
0 
0 
0 
0 
0 
0 
0 
0 
0 
0 
0 
0 
0 
0 
0 
0 
0 
0 
0 
0 
0 
0 
0 
0 
0 
0 
0 
0 
0 
0 
0 
0 
0 
0 
0 
0 
0 
0 
0 
0 
0 
0 
0 
0 
0 
0 
0 
0 
0 
0 
0 
0 
0 
0 
0 
0 
0 
0 
0 
0 
0 
0 
0 
0 
0 
0 
0 
0 
0 
0 
0 
0 
0 
0 
0 
0 
0 
0 
0 
0 
0 
0 
0 
0 
0 
0 
0 
0 
0 
0 
0 
0 
0 
0 
0 
0 
0 
0 
0 
0 
0 
0 
0 
0 
0 
0 
0 
0 
0 
0 
0 
0 
0 
0 
0 
0 
0 
0 
0 
0 
0 
0 
0 
0 
0 
0 
0 
0 
0 
0 
0 
0 
0 
0 
0 
0 
0 
0 
0 
0 
0 
0 
0 
0 
0 
0 
0 
0 
0 
0 
0 
0 
0 
0 
0 
0 
0 
0 
0 
0 
0 
0 
0 
0 
0 
0 
0 
0 
0 
0 
0 
0 
0 
0 
0 
0 
0 
0 
0 
0 
0 
0 
0 
0 
0 
0 
0 
0 
0 
0 
0 
0 
0 
0 
0 
0 
0 
0 
0 
0 
0 
0 
0 
0 
0 
0 
0 
0 
0 
0 
0 
0 
0 
0 
0 
0 
0 
0 
0 
0 
0 
0 
0 
0 
0 
0 
0 
0 
0 
0 
0 
0 
0 
0 
0 
0 
0 
0 
0 
0 
0 
0 
0 
0 
0 
0 
0 
0 
0 
0 
0 
0 
0 
0 
0 
0 
0 
0 
0 
0 
0 
0 
0 
0 
0 
0 
0 
0 
0 
0 
0 
0 
0 
0 
0 
0 
0 
0 
0 
0 
0 
0 
0 
0 
0 
0 
0 
0 
0 
0 
0 
0 
0 
0 
0 
0 
0 
0 
0 
0 
0 
0 
0 
0 
0 
0 
0 
0 
0 
0 
0 
0 
0 
0 
0 
0 
0 
0 
0 
0 
0 
0 
0 
0 
0 
0 
0 
0 
0 
0 
0 
0 
0 
0 
0 
0 
0 
0 
0 
0 
0 
0 
0 
0 
0 
0 
0 
0 
0 
0 
0 
0 
0 
0 
0 
0 
0 
0 
0 
0 
0 
0 
0 
0 
0 
0 
0 
0 
0 
0 
0 
0 
0 
0 
0 
0 
0 
0 
0 
0 
0 
0 
0 
0 
0 
0 
0 
0 
0 
0 
0 
0 
0 
0 
0 
0 
0 
0 
0 
0 
0 
0 
0 
0 
0 
0 
0 
0 
0 
0 
0 
0 
0 
0 
0 
0 
0 
0 
0 
0 
0 
0 
0 
0 
0 
0 
0 
0 
0 
0 
0 
0 
0 
0 
0 
0 
0 
0 
0 
0 
0 
0 
0 
0 
0 
0 
0 
0 
0 
0 
0 
0 
0 
0 
0 
0 
0 
0 
0 
0 
0 
0 
0 
0 
0 
0 
0 
0 
0 
0 
0 
0 
0 
0 
0 
0 
0 
0 
0 
0 
0 
0 
0 
0 
0 
0 
0 
0 
0 
0 
0 
0 
0 
0 
0 
0 
0 
0 
0 
0 
0 
0 
0 
0 
0 
0 
0 
0 
0 
0 
0 
0 
0 
0 
0 
0 
0 
0 
0 
0 
0 
0 
0 
0 
0 
0 
0 
0 
0 
0 
0 
0 
0 
0 
0 
0 
0 
0 
0 
0 
0 
0 
0 
0 
0 
0 
0 
0 
0 
0 
0 
0 
0 
0 
0 
0 
0 
0 
0 
0 
0 
0 
0 
0 
0 
0 
0 
0 
0 
0 
0 
0 
0 
0 
0 
0 
0 
0 
0 
0 
0 
0 
0 
0 
0 
0 
0 
0 
0 
0 
0 
0 
0 
0 
0 
0 
0 
0 
0 
0 
0 
0 
0 
0 
0 
0 
0 
0 
0 
0 
0 
0 
0 
0 
0 
0 
0 
0 
0 
0 
0 
0 
0 
0 
0 
0 
0 
0 
0 
0 
0 
0 
0 
0 
0 
0 
0 
0 
0 
0 
0 
0 
0 
0 
0 
0 
0 
0 
0 
0 
0 
0 
0 
0 
0 
0 
0 
0 
0 
0 
0 
0 
0 
0 
0 
0 
0 
0 
0 
0 
0 
0 
0 
0 
0 
0 
0 
0 
0 
0 
0 
0 
0 
0 
0 
0 
0 
0 
0 
0 
0 
0 
0 
0 
0 
0 
0 
0 
0 
0 
0 
0 
0 
0 
0 
0 
0 
0 
0 
0 
0 
0 
0 
0 
0 
0 
0 
0 
0 
0 
0 
0 
0 
0 
0 
0 
0 
0 
0 
0 
0 
0 
0 
0 
0 
0 
0 
0 
0 
0 
0 
0 
0 
0 
0 
0 
0 
0 
0 
0 
0 
0 
0 
0 
0 
0 
0 
0 
0 
0 
0 
0 
0 
0 
0 
0 
0 
0 
0 
0 
0 
0 
0 
0 
0 
0 
0 
0 
0 
0 
0 
0 
0 
0 
0 
0 
0 
0 
0 
0 
0 
0 
0 
0 
0 
0 
0 
0 
0 
0 
0 
0 
0 
0 
0 
0 
0 
0 
0 
0 
0 
0 
0 
0 
0 
0 
0 
0 
0 
0 
0 
0 
0 
0 
0 
0 
0 
0 
0 
0 
0 
0 
0 
0 
0 
0 
0 
0 
0 
0 
0 
0 
0 
0 
0 
0 
0 
0 
0 
0 
0 
0 
0 
0 
0 
0 
0 
0 
0 
0 
0 
0 
0 
0 
0 
0 
0 
0 
0 
0 
0 
0 
0 
0 
0 
0 
0 
0 
0 
0 
0 
0 
0 
0 
0 
0 
0 
0 
0 
0 
0 
0 
0 
0 
0 
0 
0 
0 
0 
0 
0 
0 
0 
0 
0 
0 
0 
0 
0 
0 
0 
0 
0 
0 
0 
0 
0 
0 
0 
0 
0 
0 
0 
0 
0 
0 
0 
0 
0 
0 
0 
0 
0 
0 
0 
0 
0 
0 
0 
0 
0 
0 
0 
0 
0 
0 
0 
0 
0 
0 
0 
0 
0 
0 
0 
0 
0 
0 
0 
0 
0 
0 
0 
0 
0 
0 
0 
0 
0 
0 
0 
0 
0 
0 
0 
0 
0 
0 
0 
0 
0 
0 
0 
0 
0 
0 
0 
0 
0 
0 
0 
0 
0 
0 
0 
0 
0 
0 
0 
0 
0 
0 
0 
0 
0 
0 
0 
0 
0 
0 
0 
0 
0 
0 
0 
0 
0 
0 
0 
0 
0 
0 
0 
0 
0 
0 
0 
0 
0 
0 
0 
0 
0 
0 
0 
0 
0 
0 
0 
0 
0 
0 
0 
0 
0 
0 
0 
0 
0 
0 
0 
0 
0 
0 
0 
0 
0 
0 
0 
0 
0 
0 
0 
0 
0 
0 
0 
0 
0 
0 
0 
0 
0 
0 
0 
0 
0 
0 
0 
0 
0 
0 
0 
0 
0 
0 
0 
0 
0 
0 
0 
0 
0 
0 
0 
0 
0 
0 
0 
0 
0 
0 
0 
0 
0 
0 
0 
0 
0 
0 
0 
0 
0 
0 
0 
0 
0 
0 
0 
0 
0 
0 
0 
0 
0 
0 
0 
0 
0 
0 
0 
0 
0 
0 
0 
0 
0 
0 
0 
0 
0 
0 
0 
0 
0 
0 
0 
0 
0 
0 
0 
0 
0 
0 
0 
0 
0 
0 
0 
0 
0 
0 
0 
0 
0 
0 
0 
0 
0 
0 
0 
0 
0 
0 
0 
0 
0 
0 
0 
0 
0 
0 
0 
0 
0 
0 
0 
0 
0 
0 
0 
0 
0 
0 
0 
0 
0 
0 
0 
0 
0 
0 
0 
0 
0 
0 
0 
0 
0 
0 
0 
0 
0 
0 
0 
0 
0 
0 
0 
0 
0 
0 
0 
0 
0 
0 
0 
0 
0 
0 
0 
0 
0 
0 
0 
0 
0 
0 
0 
0 
0 
0 
0 
0 
0 
0 
0 
0 
0 
0 
0 
0 
0 
0 
0 
0 
0 
0 
0 
0 
0 
0 
0 
0 
0 
0 
0 
0 
0 
0 
0 
0 
0 
0 
0 
0 
0 
0 
0 
0 
0 
0 
0 
0 
0 
0 
0 
0 
0 
0 
0 
0 
0 
0 
0 
0 
0 
0 
0 
0 
0 
0 
0 
0 
0 
0 
0 
0 
0 
0 
0 
0 
0 
0 
0 
0 
0 
0 
0 
0 
0 
0 
0 
0 
0 
0 
0 
0 
0 
0 
0 
0 
0 
0 
0 
0 
0 
0 
0 
0 
0 
0 
0 
0 
0 
0 
0 
0 
0 
0 
0 
0 
0 
0 
0 
0 
0 
0 
0 
0 
0 
0 
0 
0 
0 
0 
0 
0 
0 
0 
0 
0 
0 
0 
0 
0 
0 
0 
0 
0 
0 
0 
0 
0 
0 
0 
0 
0 
0 
0 
0 
0 
0 
0 
0 
0 
0 
0 
0 
0 
0 
0 
0 
0 
0 
0 
0 
0 
0 
0 
0 
0 
0 
0 
0 
0 
0 
0 
0 
0 
0 
0 
0 
0 
0 
0 
0 
0 
0 
0 
0 
0 
0 
0 
0 
0 
0 
0 
0 
0 
0 
0 
0 
0 
0 
0 
0 
0 
0 
0 
0 
0 
0 
0 
0 
0 
0 
0 
0 
0 
0 
0 
0 
0 
0 
0 
0 
0 
0 
0 
0 
0 
0 
0 
0 
0 
0 
0 
0 
0 
0 
0 
0 
0 
0 
0 
0 
0 
0 
0 
0 
0 
0 
0 
0 
0 
0 
0 
0 
0 
0 
0 
0 
0 
0 
0 
0 
0 
0 
0 
0 
0 
0 
0 
0 
0 
0 
0 
0 
0 
0 
0 
0 
0 
0 
0 
0 
0 
0 
0 
0 
0 
0 
0 
0 
0 
0 
0 
0 
0 
0 
0 
0 
0 
0 
0 
0 
0 
0 
0 
0 
0 
0 
0 
0 
0 
0 
0 
0 
0 
0 
0 
0 
0 
0 
0 
0 
0 
0 
0 
0 
0 
0 
0 
0 
0 
0 
0 
0 
0 
0 
0 
0 
0 
0 
0 
0 
0 
0 
0 
0 
0 
0 
0 
0 
0 
0 
0 
0 
0 
0 
0 
0 
0 
0 
0 
0 
0 
0 
0 
0 
0 
0 
0 
0 
0 
0 
0 
0 
0 
0 
0 
0 
0 
0 
0 
0 
0 
0 
0 
0 
0 
0 
0 
0 
0 
0 
0 
0 
0 
0 
0 
0 
0 
0 
0 
0 
0 
0 
0 
0 
0 
0 
0 
0 
0 
0 
0 
0 
0 
0 
0 
0 
0 
0 
0 
0 
0 
0 
0 
0 
0 
0 
0 
0 
0 
0 
0 
0 
0 
0 
0 
0 
0 
0 
0 
0 
0 
0 
0 
0 
0 
0 
0 
0 
0 
0 
0 
0 
0 
0 
0 
0 
0 
0 
0 
0 
0 
0 
0 
0 
0 
0 
0 
0 
0 
0 
0 
0 
0 
0 
0 
0 
0 
0 
0 
0 
0 
0 
0 
0 
0 
0 
0 
0 
0 
0 
0 
0 
0 
0 
0 
0 
0 
0 
0 
0 
0 
0 
0 
0 
0 
0 
0 
0 
0 
0 
0 
0 
0 
0 
0 
0 
0 
0 
0 
0 
0 
0 
0 
0 
0 
0 
0 
0 
0 
0 
0 
0 
0 
0 
0 
0 
0 
0 
0 
0 
0 
0 
0 
0 
0 
0 
0 
0 
0 
0 
0 
0 
0 
0 
0 
0 
0 
0 
0 
0 
0 
0 
0 
0 
0 
0 
0 
0 
0 
0 
0 
0 
0 
0 
0 
0 
0 
0 
0 
0 
0 
0 
0 
0 
0 
0 
0 
0 
0 
0 
0 
0 
0 
0 
0 
0 
0 
0 
0 
0 
0 
0 
0 
0 
0 
0 
0 
0 
0 
0 
0 
0 
0 
0 
0 
0 
0 
0 
0 
0 
0 
0 
0 
0 
0 
0 
0 
0 
0 
0 
0 
0 
0 
0 
0 
0 
0 
0 
0 
0 
0 
0 
0 
0 
0 
0 
0 
0 
0 
0 
0 
0 
0 
0 
0 
0 
0 
0 
0 
0 
0 
0 
0 
0 
0 
0 
0 
0 
0 
0 
0 
0 
0 
0 
0 
0 
0 
0 
0 
0 
0 
0 
0 
0 
0 
0 
0 
0 
0 
0 
0 
0 
0 
0 
0 
0 
0 
0 
0 
0 
0 
0 
0 
0 
0 
0 
0 
0 
0 
0 
0 
0 
0 
0 
0 
0 
0 
0 
0 
0 
0 
0 
0 
0 
0 
0 
0 
0 
0 
0 
0 
0 
0 
0 
0 
0 
0 
0 
0 
0 
0 
0 
0 
0 
0 
0 
0 
0 
0 
0 
0 
0 
0 
0 
0 
0 
0 
0 
0 
0 
0 
0 
0 
0 
0 
0 
0 
0 
0 
0 
0 
0 
0 
0 
0 
0 
0 
0 
0 
0 
0 
0 
0 
0 
0 
0 
0 
0 
0 
0 
0 
0 
0 
0 
0 
0 
0 
0 
0 
0 
0 
0 
0 
0 
0 
0 
0 
0 
0 
0 
0 
0 
0 
0 
0 
0 
0 
0 
0 
0 
0 
0 
0 
0 
0 
0 
0 
0 
0 
0 
0 
0 
0 
0 
0 
0 
0 
0 
0 
0 
0 
0 
0 
0 
0 
0 
0 
0 
0 
0 
0 
0 
0 
0 
0 
0 
0 
0 
0 
0 
0 
0 
0 
0 
0 
0 
0 
0 
0 
0 
0 
0 
0 
0 
0 
0 
0 
0 
0 
0 
0 
0 
0 
0 
0 
0 
0 
0 
0 
0 
0 
0 
0 
0 
0 
0 
0 
0 
0 
0 
0 
0 
0 
0 
0 
0 
0 
0 
0 
0 
0 
0 
0 
0 
0 
0 
0 
0 
0 
0 
0 
0 
0 
0 
0 
0 
0 
0 
0 
0 
0 
0 
0 
0 
0 
0 
0 
0 
0 
0 
0 
0 
0 
0 
0 
0 
0 
0 
0 
0 
0 
0 
0 
0 
0 
0 
0 
0 
0 
0 
0 
0 
0 
0 
0 
0 
0 
0 
0 
0 
0 
0 
0 
0 
0 
0 
0 
0 
0 
0 
0 
0 
0 
0 
0 
0 
0 
0 
0 
0 
0 
0 
0 
0 
0 
0 
0 
0 
0 
0 
0 
0 
0 
0 
0 
0 
0 
0 
0 
0 
0 
0 
0 
0 
0 
0 
0 
0 
0 
0 
0 
0 
0 
0 
0 
0 
0 
0 
0 
0 
0 
0 
0 
0 
0 
0 
0 
0 
0 
0 
0 
0 
0 
0 
0 
0 
0 
0 
0 
0 
0 
0 
0 
0 
0 
0 
0 
0 
0 
0 
0 
0 
0 
0 
0 
0 
0 
0 
0 
0 
0 
0 
0 
0 
0 
0 
0 
0 
0 
0 
0 
0 
0 
0 
0 
0 
0 
0 
0 
0 
0 
0 
0 
0 
0 
0 
0 
0 
0 
0 
0 
0 
0 
0 
0 
0 
0 
0 
0 
0 
0 
0 
0 
0 
0 
0 
0 
0 
0 
0 
0 
0 
0 
0 
0 
0 
0 
0 
0 
0 
0 
0 
0 
0 
0 
0 
0 
0 
0 
0 
0 
0 
0 
0 
0 
0 
0 
0 
0 
0 
0 
0 
0 
0 
0 
0 
0 
0 
0 
0 
0 
0 
0 
0 
0 
0 
0 
0 
0 
0 
0 
0 
0 
0 
0 
0 
0 
0 
0 
0 
0 
0 
0 
0 
0 
0 
0 
0 
0 
0 
0 
0 
0 
0 
0 
0 
0 
0 
0 
0 
0 
0 
0 
0 
0 
0 
0 
0 
0 
0 
0 
0 
0 
0 
0 
0 
0 
0 
0 
0 
0 
0 
0 
0 
0 
0 
0 
0 
0 
0 
0 
0 
0 
0 
0 
0 
0 
0 
0 
0 
0 
0 
0 
0 
0 
0 
0 
0 
0 
0 
0 
0 
0 
0 
0 
0 
0 
0 
0 
0 
0 
0 
0 
0 
0 
0 
0 
0 
0 
0 
0 
0 
0 
0 
0 
0 
0 
0 
0 
0 
0 
0 
0 
0 
0 
0 
0 
0 
0 
0 
0 
0 
0 
0 
0 
0 
0 
0 
0 
0 
0 
0 
0 
0 
0 
0 
0 
0 
0 
0 
0 
0 
0 
0 
0 
0 
0 
0 
0 
0 
0 
0 
0 
0 
0 
0 
0 
0 
0 
0 
0 
0 
0 
0 
0 
0 
0 
0 
0 
0 
0 
0 
0 
0 
0 
0 
0 
0 
0 
0 
0 
0 
0 
0 
0 
0 
0 
0 
0 
0 
0 
0 
0 
0 
0 
0 
0 
0 
0 
0 
0 
0 
0 
0 
0 
0 
0 
0 
0 
0 
0 
0 
0 
0 
0 
0 
0 
0 
0 
0 
0 
0 
0 
0 
0 
0 
0 
0 
0 
0 
0 
0 
0 
0 
0 
0 
0 
0 
0 
0 
0 
0 
0 
0 
0 
0 
0 
0 
0 
0 
0 
0 
0 
0 
0 
0 
0 
0 
0 
0 
0 
0 
0 
0 
0 
0 
0 
0 
0 
0 
0 
0 
0 
0 
0 
0 
0 
0 
0 
0 
0 
0 
0 
0 
0 
0 
0 
0 
0 
0 
0 
0 
0 
0 
0 
0 
0 
0 
0 
0 
0 
0 
0 
0 
0 
0 
0 
0 
0 
0 
0 
0 
0 
0 
0 
0 
0 
0 
0 
0 
0 
0 
0 
0 
0 
0 
0 
0 
0 
0 
0 
0 
0 
0 
0 
0 
0 
0 
0 
0 
0 
0 
0 
0 
0 
0 
0 
0 
0 
0 
0 
0 
0 
0 
0 
0 
0 
0 
0 
0 
0 
0 
0 
0 
0 
0 
0 
0 
0 
0 
0 
0 
0 
0 
0 
0 
0 
0 
0 
0 
0 
0 
0 
0 
0 
0 
0 
0 
0 
0 
0 
0 
0 
0 
0 
0 
0 
0 
0 
0 
0 
0 
0 
0 
0 
0 
0 
0 
0 
0 
0 
0 
0 
0 
0 
0 
0 
0 
0 
0 
0 
0 
0 
0 
0 
0 
0 
0 
0 
0 
0 
0 
0 
0 
0 
0 
0 
0 
0 
0 
0 
0 
0 
0 
0 
0 
0 
0 
0 
0 
0 
0 
0 
0 
0 
0 
0 
0 
0 
0 
0 
0 
0 
0 
0 
0 
0 
0 
0 
0 
0 
0 
0 
0 
0 
0 
0 
0 
0 
0 
0 
0 
0 
0 
0 
0 
0 
0 
0 
0 
0 
0 
0 
0 
0 
0 
0 
0 
0 
0 
0 
0 
0 
0 
0 
0 
0 
0 
0 
0 
0 
0 
0 
0 
0 
0 
0 
0 
0 
0 
0 
0 
0 
0 
0 
0 
0 
0 
0 
0 
0 
0 
0 
0 
0 
0 
0 
0 
0 
0 
0 
0 
0 
0 
0 
0 
0 
0 
0 
0 
0 
0 
0 
0 
0 
0 
0 
0 
0 
0 
0 
0 
0 
0 
0 
0 
0 
0 
0 
0 
0 
0 
0 
0 
0 
0 
0 
0 
0 
0 
0 
0 
0 
0 
0 
0 
0 
0 
0 
0 
0 
0 
0 
0 
0 
0 
0 
0 
0 
0 
0 
0 
0 
0 
0 
0 
0 
0 
0 
0 
0 
0 
0 
0 
0 
0 
0 
0 
0 
0 
0 
0 
0 
0 
0 
0 
0 
0 
0 
0 
0 
0 
0 
0 
0 
0 
0 
0 
0 
0 
0 
0 
0 
0 
0 
0 
0 
0 
0 
0 
0 
0 
0 
0 
0 
0 
0 
0 
0 
0 
0 
0 
0 
0 
0 
0 
0 
0 
0 
0 
0 
0 
0 
0 
0 
0 
0 
0 
0 
0 
0 
0 
0 
0 
0 
0 
0 
0 
0 
0 
0 
0 
0 
0 
0 
0 
0 
0 
0 
0 
0 
0 
0 
0 
0 
0 
0 
0 
0 
0 
0 
0 
0 
0 
0 
0 
0 
0 
0 
0 
0 
0 
0 
0 
0 
0 
0 
0 
0 
0 
0 
0 
0 
0 
0 
0 
0 
0 
0 
0 
0 
0 
0 
0 
0 
0 
0 
0 
0 
0 
0 
0 
0 
0 
0 
0 
0 
0 
0 
0 
0 
0 
0 
0 
0 
0 
0 
0 
0 
0 
0 
0 
0 
0 
0 
0 
0 
0 
0 
0 
0 
0 
0 
0 
0 
0 
0 
0 
0 
0 
0 
0 
0 
0 
0 
0 
0 
0 
0 
0 
0 
0 
0 
0 
0 
0 
0 
0 
0 
0 
0 
0 
0 
0 
0 
0 
0 
0 
0 
0 
0 
0 
0 
0 
0 
0 
0 
0 
0 
0 
0 
0 
0 
0 
0 
0 
0 
0 
0 
0 
0 
0 
0 
0 
0 
0 
0 
0 
0 
0 
0 
0 
0 
0 
0 
0 
0 
0 
0 
0 
0 
0 
0 
0 
0 
0 
0 
0 
0 
0 
0 
0 
0 
0 
0 
0 
0 
0 
0 
0 
0 
0 
0 
0 
0 
0 
0 
0 
0 
0 
0 
0 
0 
0 
0 
0 
0 
0 
0 
0 
0 
0 
0 
0 
0 
0 
0 
0 
0 
0 
0 
0 
0 
0 
0 
0 
0 
0 
0 
0 
0 
0 
0 
0 
0 
0 
0 
0 
0 
0 
0 
0 
0 
0 
0 
0 
0 
0 
0 
0 
0 
0 
0 
0 
0 
0 
0 
0 
0 
0 
0 
0 
0 
0 
0 
0 
0 
0 
0 
0 
0 
0 
0 
0 
0 
0 
0 
0 
0 
0 
0 
0 
0 
0 
0 
0 
0 
0 
0 
0 
0 
0 
0 
0 
0 
0 
0 
0 
0 
0 
0 
0 
0 
0 
0 
0 
0 
0 
0 
0 
0 
0 
0 
0 
0 
0 
0 
0 
0 
0 
0 
0 
0 
0 
0 
0 
0 
0 
0 
0 
0 
0 
0 
0 
0 
0 
0 
0 
0 
0 
0 
0 
0 
0 
0 
0 
0 
0 
0 
0 
0 
0 
0 
0 
0 
0 
0 
0 
0 
0 
0 
0 
0 
0 
0 
0 
0 
0 
0 
0 
0 
0 
0 
0 
0 
0 
0 
0 
0 
0 
0 
0 
0 
0 
0 
0 
0 
0 
0 
0 
0 
0 
0 
0 
0 
0 
0 
0 
0 
0 
0 
0 
0 
0 
0 
0 
0 
0 
0 
0 
0 
0 
0 
0 
0 
0 
0 
0 
0 
0 
0 
0 
0 
0 
0 
0 
0 
0 
0 
0 
0 
0 
0 
0 
0 
0 
0 
0 
0 
0 
0 
0 
0 
0 
0 
0 
0 
0 
0 
0 
0 
0 
0 
0 
0 
0 
0 
0 
0 
0 
0 
0 
0 
0 
0 
0 
0 
0 
0 
0 
0 
0 
0 
0 
0 
0 
0 
0 
0 
0 
0 
0 
0 
0 
0 
0 
0 
0 
0 
0 
0 
0 
0 
0 
0 
0 
0 
0 
0 
0 
0 
0 
0 
0 
0 
0 
0 
0 
0 
0 
0 
0 
0 
0 
0 
0 
0 
0 
0 
0 
0 
0 
0 
0 
0 
0 
0 
0 
0 
0 
0 
0 
0 
0 
0 
0 
0 
0 
0 
0 
0 
0 
0 
0 
0 
0 
0 
0 
0 
0 
0 
0 
0 
0 
0 
0 
0 
0 
0 
0 
0 
0 
0 
0 
0 
0 
0 
0 
0 
0 
0 
0 
0 
0 
0 
0 
0 
0 
0 
0 
0 
0 
0 
0 
0 
0 
0 
0 
0 
0 
0 
0 
0 
0 
0 
0 
0 
0 
0 
0 
0 
0 
0 
0 
0 
0 
0 
0 
0 
0 
0 
0 
0 
0 
0 
0 
0 
0 
0 
0 
0 
0 
0 
0 
0 
0 
0 
0 
0 
0 
0 
0 
0 
0 
0 
0 
0 
0 
0 
0 
0 
0 
0 
0 
0 
0 
0 
0 
0 
0 
0 
0 
0 
0 
0 
0 
0 
0 
0 
0 
0 
0 
0 
0 
0 
0 
0 
0 
0 
0 
0 
0 
0 
0 
0 
0 
0 
0 
0 
0 
0 
0 
0 
0 
0 
0 
0 
0 
0 
0 
0 
0 
0 
0 
0 
0 
0 
0 
0 
0 
0 
0 
0 
0 
0 
0 
0 
0 
0 
0 
0 
0 
0 
0 
0 
0 
0 
0 
0 
0 
0 
0 
0 
0 
0 
0 
0 
0 
0 
0 
0 
0 
0 
0 
0 
0 
0 
0 
0 
0 
0 
0 
0 
0 
0 
0 
0 
0 
0 
0 
0 
0 
0 
0 
0 
0 
0 
0 
0 
0 
0 
0 
0 
0 
0 
0 
0 
0 
0 
0 
0 
0 
0 
0 
0 
0 
0 
0 
0 
0 
0 
0 
0 
0 
0 
0 
0 
0 
0 
0 
0 
0 
0 
0 
0 
0 
0 
0 
0 
0 
0 
0 
0 
0 
0 
0 
0 
0 
0 
0 
0 
0 
0 
0 
0 
0 
0 
0 
0 
0 
0 
0 
0 
0 
0 
0 
0 
0 
0 
0 
0 
0 
0 
0 
0 
0 
0 
0 
0 
0 
0 
0 
0 
0 
0 
0 
0 
0 
0 
0 
0 
0 
0 
0 
0 
0 
0 
0 
0 
0 
0 
0 
0 
0 
0 
0 
0 
0 
0 
0 
0 
0 
0 
0 
0 
0 
0 
0 
0 
0 
0 
0 
0 
0 
0 
0 
0 
0 
0 
0 
0 
0 
0 
0 
0 
0 
0 
0 
0 
0 
0 
0 
0 
0 
0 
0 
0 
0 
0 
0 
0 
0 
0 
0 
0 
0 
0 
0 
0 
0 
0 
0 
0 
0 
0 
0 
0 
0 
0 
0 
0 
0 
0 
0 
0 
0 
0 
0 
0 
0 
0 
0 
0 
0 
0 
0 
0 
0 
0 
0 
0 
0 
0 
0 
0 
0 
0 
0 
0 
0 
0 
0 
0 
0 
0 
0 
0 
0 
0 
0 
0 
0 
0 
0 
0 
0 
0 
0 
0 
0 
0 
0 
0 
0 
0 
0 
0 
0 
0 
0 
0 
0 
0 
0 
0 
0 
0 
0 
0 
0 
0 
0 
0 
0 
0 
0 
0 
0 
0 
0 
0 
0 
0 
0 
0 
0 
0 
0 
0 
0 
0 
0 
0 
0 
0 
0 
0 
0 
0 
0 
0 
0 
0 
0 
0 
0 
0 
0 
0 
0 
0 
0 
0 
0 
0 
0 
0 
0 
0 
0 
0 
0 
0 
0 
0 
0 
0 
0 
0 
0 
0 
0 
0 
0 
0 
0 
0 
0 
0 
0 
0 
0 
0 
0 
0 
0 
0 
0 
0 
0 
0 
0 
0 
0 
0 
0 
0 
0 
0 
0 
0 
0 
0 
0 
0 
0 
0 
0 
0 
0 
0 
0 
0 
0 
0 
0 
0 
0 
0 
0 
0 
0 
0 
0 
0 
0 
0 
0 
0 
0 
0 
0 
0 
0 
0 
0 
0 
0 
0 
0 
0 
0 
0 
0 
0 
0 
0 
0 
0 
0 
0 
0 
0 
0 
0 
0 
0 
0 
0 
0 
0 
0 
0 
0 
0 
0 
0 
0 
0 
0 
0 
0 
0 
0 
0 
0 
0 
0 
0 
0 
0 
0 
0 
0 
0 
0 
0 
0 
0 
0 
0 
0 
0 
0 
0 
0 
0 
0 
0 
0 
0 
0 
0 
0 
0 
0 
0 
0 
0 
0 
0 
0 
0 
0 
0 
0 
0 
0 
0 
0 
0 
0 
0 
0 
0 
0 
0 
0 
0 
0 
0 
0 
0 
0 
0 
0 
0 
0 
0 
0 
0 
0 
0 
0 
0 
0 
0 
0 
0 
0 
0 
0 
0 
0 
0 
0 
0 
0 
0 
0 
0 
0 
0 
0 
0 
0 
0 
0 
0 
0 
0 
0 
0 
0 
0 
0 
0 
0 
0 
0 
0 
0 
0 
0 
0 
0 
0 
0 
0 
0 
0 
0 
0 
0 
0 
0 
0 
0 
0 
0 
0 
0 
0 
0 
0 
0 
0 
0 
0 
0 
0 
0 
0 
0 
0 
0 
0 
0 
0 
0 
0 
0 
0 
0 
0 
0 
0 
0 
0 
0 
0 
0 
0 
0 
0 
0 
0 
0 
0 
0 
0 
0 
0 
0 
0 
0 
0 
0 
0 
0 
0 
0 
0 
0 
0 
0 
0 
0 
0 
0 
0 
0 
0 
0 
0 
0 
0 
0 
0 
0 
0 
0 
0 
0 
0 
0 
0 
0 
0 
0 
0 
0 
0 
0 
0 
0 
0 
0 
0 
0 
0 
0 
0 
0 
0 
0 
0 
0 
0 
0 
0 
0 
0 
0 
0 
0 
0 
0 
0 
0 
0 
0 
0 
0 
0 
0 
0 
0 
0 
0 
0 
0 
0 
0 
0 
0 
0 
0 
0 
0 
0 
0 
0 
0 
0 
0 
0 
0 
0 
0 
0 
0 
0 
0 
0 
0 
0 
0 
0 
0 
0 
0 
0 
0 
0 
0 
0 
0 
0 
0 
0 
0 
0 
0 
0 
0 
0 
0 
0 
0 
0 
0 
0 
0 
0 
0 
0 
0 
0 
0 
0 
0 
0 
0 
0 
0 
0 
0 
0 
0 
0 
0 
0 
0 
0 
0 
0 
0 
0 
0 
0 
0 
0 
0 
0 
0 
0 
0 
0 
0 
0 
0 
0 
0 
0 
0 
0 
0 
0 
0 
0 
0 
0 
0 
0 
0 
0 
0 
0 
0 
0 
0 
0 
0 
0 
0 
0 
0 
0 
0 
0 
0 
0 
0 
0 
0 
0 
0 
0 
0 
0 
0 
0 
0 
0 
0 
0 
0 
0 
0 
0 
0 
0 
0 
0 
0 
0 
0 
0 
0 
0 
0 
0 
0 
0 
0 
0 
0 
0 
0 
0 
0 
0 
0 
0 
0 
0 
0 
0 
0 
0 
0 
0 
0 
0 
0 
0 
0 
0 
0 
0 
0 
0 
0 
0 
0 
0 
0 
0 
0 
0 
0 
0 
0 
0 
0 
0 
0 
0 
0 
0 
0 
0 
0 
0 
0 
0 
0 
0 
0 
0 
0 
0 
0 
0 
0 
0 
0 
0 
0 
0 
0 
0 
0 
0 
0 
0 
0 
0 
0 
0 
0 
0 
0 
0 
0 
0 
0 
0 
0 
0 
0 
0 
0 
0 
0 
0 
0 
0 
0 
0 
0 
0 
0 
0 
0 
0 
0 
0 
0 
0 
0 
0 
0 
0 
0 
0 
0 
0 
0 
0 
0 
0 
0 
0 
0 
0 
0 
0 
0 
0 
0 
0 
0 
0 
0 
0 
0 
0 
0 
0 
0 
0 
0 
0 
0 
0 
0 
0 
0 
0 
0 
0 
0 
0 
0 
0 
0 
0 
0 
0 
0 
0 
0 
0 
0 
0 
0 
0 
0 
0 
0 
0 
0 
0 
0 
0 
0 
0 
0 
0 
0 
0 
0 
0 
0 
0 
0 
0 
0 
0 
0 
0 
0 
0 
0 
0 
0 
0 
0 
0 
0 
0 
0 
0 
0 
0 
0 
0 
0 
0 
0 
0 
0 
0 
0 
0 
0 
0 
0 
0 
0 
0 
0 
0 
0 
0 
0 
0 
0 
0 
0 
0 
0 
0 
0 
0 
0 
0 
0 
0 
0 
0 
0 
0 
0 
0 
0 
0 
0 
0 
0 
0 
0 
0 
0 
0 
0 
0 
0 
0 
0 
0 
0 
0 
0 
0 
0 
0 
0 
0 
0 
0 
0 
0 
0 
0 
0 
0 
0 
0 
0 
0 
0 
0 
0 
0 
0 
0 
0 
0 
0 
0 
0 
0 
0 
0 
0 
0 
0 
0 
0 
0 
0 
0 
0 
0 
0 
0 
0 
0 
0 
0 
0 
0 
0 
0 
0 
0 
0 
0 
0 
0 
0 
0 
0 
0 
0 
0 
0 
0 
0 
0 
0 
0 
0 
0 
0 
0 
0 
0 
0 
0 
0 
0 
0 
0 
0 
0 
0 
0 
0 
0 
0 
0 
0 
0 
0 
0 
0 
0 
0 
0 
0 
0 
0 
0 
0 
0 
0 
0 
0 
0 
0 
0 
0 
0 
0 
0 
0 
0 
0 
0 
0 
0 
0 
0 
0 
0 
0 
0 
0 
0 
0 
0 
0 
0 
0 
0 
0 
0 
0 
0 
0 
0 
0 
0 
0 
0 
0 
0 
0 
0 
0 
0 
0 
0 
0 
0 
0 
0 
0 
0 
0 
0 
0 
0 
0 
0 
0 
0 
0 
0 
0 
0 
0 
0 
0 
0 
0 
0 
0 
0 
0 
0 
0 
0 
0 
0 
0 
0 
0 
0 
0 
0 
0 
0 
0 
0 
0 
0 
0 
0 
0 
0 
0 
0 
0 
0 
0 
0 
0 
0 
0 
0 
0 
0 
0 
0 
0 
0 
0 
0 
0 
0 
0 
0 
0 
0 
0 
0 
0 
0 
0 
0 
0 
0 
0 
0 
0 
0 
0 
0 
0 
0 
0 
0 
0 
0 
0 
0 
0 
0 
0 
0 
0 
0 
0 
0 
0 
0 
0 
0 
0 
0 
0 
0 
0 
0 
0 
0 
0 
0 
0 
0 
0 
0 
0 
0 
0 
0 
0 
0 
0 
0 
0 
0 
0 
0 
0 
0 
0 
0 
0 
0 
0 
0 
0 
0 
0 
0 
0 
0 
0 
0 
0 
0 
0 
0 
0 
0 
0 
0 
0 
0 
0 
0 
0 
0 
0 
0 
0 
0 
0 
0 
0 
0 
0 
0 
0 
0 
0 
0 
0 
0 
0 
0 
0 
0 
0 
0 
0 
0 
0 
0 
0 
0 
0 
0 
0 
0 
0 
0 
0 
0 
0 
0 
0 
0 
0 
0 
0 
0 
0 
0 
0 
0 
0 
0 
0 
0 
0 
0 
0 
0 
0 
0 
0 
0 
0 
0 
0 
0 
0 
0 
0 
0 
0 
0 
0 
0 
0 
0 
0 
0 
0 
0 
0 
0 
0 
0 
0 
0 
0 
0 
0 
0 
0 
0 
0 
0 
0 
0 
0 
0 
0 
0 
0 
0 
0 
0 
0 
0 
0 
0 
0 
0 
0 
0 
0 
0 
0 
0 
0 
0 
0 
0 
0 
0 
0 
0 
0 
0 
0 
0 
0 
0 
0 
0 
0 
0 
0 
0 
0 
0 
0 
0 
0 
0 
0 
0 
0 
0 
0 
0 
0 
0 
0 
0 
0 
0 
0 
0 
0 
0 
0 
0 
0 
0 
0 
0 
0 
0 
0 
0 
0 
0 
0 
0 
0 
0 
0 
0 
0 
0 
0 
0 
0 
0 
0 
0 
0 
0 
0 
0 
0 
0 
0 
0 
0 
0 
0 
0 
0 
0 
0 
0 
0 
0 
0 
0 
0 
0 
0 
0 
0 
0 
0 
0 
0 
0 
0 
0 
0 
0 
0 
0 
0 
0 
0 
0 
0 
0 
0 
0 
0 
0 
0 
0 
0 
0 
0 
0 
0 
0 
0 
0 
0 
0 
0 
0 
0 
0 
0 
0 
0 
0 
0 
0 
0 
0 
0 
0 
0 
0 
0 
0 
0 
0 
0 
0 
0 
0 
0 
0 
0 
0 
0 
0 
0 
0 
0 
0 
0 
0 
0 
0 
0 
0 
0 
0 
0 
0 
0 
0 
0 
0 
0 
0 
0 
0 
0 
0 
0 
0 
0 
0 
0 
0 
0 
0 
0 
0 
0 
0 
0 
0 
0 
0 
0 
0 
0 
0 
0 
0 
0 
0 
0 
0 
0 
0 
0 
0 
0 
0 
0 
0 
0 
0 
0 
0 
0 
0 
0 
0 
0 
0 
0 
0 
0 
0 
0 
0 
0 
0 
0 
0 
0 
0 
0 
0 
0 
0 
0 
0 
0 
0 
0 
0 
0 
0 
0 
0 
0 
0 
0 
0 
0 
0 
0 
0 
0 
0 
0 
0 
0 
0 
0 
0 
0 
0 
0 
0 
0 
0 
0 
0 
0 
0 
0 
0 
0 
0 
0 
0 
0 
0 
0 
0 
0 
0 
0 
0 
0 
0 
0 
0 
0 
0 
0 
0 
0 
0 
0 
0 
0 
0 
0 
0 
0 
0 
0 
0 
0 
0 
0 
0 
0 
0 
0 
0 
0 
0 
0 
0 
0 
0 
0 
0 
0 
0 
0 
0 
0 
0 
0 
0 
0 
0 
0 
0 
0 
0 
0 
0 
0 
0 
0 
0 
0 
0 
0 
0 
0 
0 
0 
0 
0 
0 
0 
0 
0 
0 
0 
0 
0 
0 
0 
0 
0 
0 
0 
0 
0 
0 
0 
0 
0 
0 
0 
0 
0 
0 
0 
0 
0 
0 
0 
0 
0 
0 
0 
0 
0 
0 
0 
0 
0 
0 
0 
0 
0 
0 
0 
0 
0 
0 
0 
0 
0 
0 
0 
0 
0 
0 
0 
0 
0 
0 
0 
0 
0 
0 
0 
0 
0 
0 
0 
0 
0 
0 
0 
0 
0 
0 
0 
0 
0 
0 
0 
0 
0 
0 
0 
0 
0 
0 
0 
0 
0 
0 
0 
0 
0 
0 
0 
0 
0 
0 
0 
0 
0 
0 
0 
0 
0 
0 
0 
0 
0 
0 
0 
0 
0 
0 
0 
0 
0 
0 
0 
0 
0 
0 
0 
0 
0 
0 
0 
0 
0 
0 
0 
0 
0 
0 
0 
0 
0 
0 
0 
0 
0 
0 
0 
0 
0 
0 
0 
0 
0 
0 
0 
0 
0 
0 
0 
0 
0 
0 
0 
0 
0 
0 
0 
0 
0 
0 
0 
0 
0 
0 
0 
0 
0 
0 
0 
0 
0 
0 
0 
0 
0 
0 
0 
0 
0 
0 
0 
0 
0 
0 
0 
0 
0 
0 
0 
0 
0 
0 
0 
0 
0 
0 
0 
0 
0 
0 
0 
0 
0 
0 
0 
0 
0 
0 
0 
0 
0 
0 
0 
0 
0 
0 
0 
0 
0 
0 
0 
0 
0 
0 
0 
0 
0 
0 
0 
0 
0 
0 
0 
0 
0 
0 
0 
0 
0 
0 
0 
0 
0 
0 
0 
0 
0 
0 
0 
0 
0 
0 
0 
0 
0 
0 
0 
0 
0 
0 
0 
0 
0 
0 
0 
0 
0 
0 
0 
0 
0 
0 
0 
0 
0 
0 
0 
0 
0 
0 
0 
0 
0 
0 
0 
0 
0 
0 
0 
0 
0 
0 
0 
0 
0 
0 
0 
0 
0 
0 
0 
0 
0 
0 
0 
0 
0 
0 
0 
0 
0 
0 
0 
0 
0 
0 
0 
0 
0 
0 
0 
0 
0 
0 
0 
0 
0 
0 
0 
0 
0 
0 
0 
0 
0 
0 
0 
0 
0 
0 
0 
0 
0 
0 
0 
0 
0 
0 
0 
0 
0 
0 
0 
0 
0 
0 
0 
0 
0 
0 
0 
0 
0 
0 
0 
0 
0 
0 
0 
0 
0 
0 
0 
0 
0 
0 
0 
0 
0 
0 
0 
0 
0 
0 
0 
0 
0 
0 
0 
0 
0 
0 
0 
0 
0 
0 
0 
0 
0 
0 
0 
0 
0 
0 
0 
0 
0 
0 
0 
0 
0 
0 
0 
0 
0 
0 
0 
0 
0 
0 
0 
0 
0 
0 
0 
0 
0 
0 
0 
0 
0 
0 
0 
0 
0 
0 
0 
0 
0 
0 
0 
0 
0 
0 
0 
0 
0 
0 
0 
0 
0 
0 
0 
0 
0 
0 
0 
0 
0 
0 
0 
0 
0 
0 
0 
0 
0 
0 
0 
0 
0 
0 
0 
0 
0 
0 
0 
0 
0 
0 
0 
0 
0 
0 
0 
0 
0 
0 
0 
0 
0 
0 
0 
0 
0 
0 
0 
0 
0 
0 
0 
0 
0 
0 
0 
0 
0 
0 
0 
0 
0 
0 
0 
0 
0 
0 
0 
0 
0 
0 
0 
0 
0 
0 
0 
0 
0 
0 
0 
0 
0 
0 
0 
0 
0 
0 
0 
0 
0 
0 
0 
0 
0 
0 
0 
0 
0 
0 
0 
0 
0 
0 
0 
0 
0 
0 
0 
0 
0 
0 
0 
0 
0 
0 
0 
0 
0 
0 
0 
0 
0 
0 
0 
0 
0 
0 
0 
0 
0 
0 
0 
0 
0 
0 
0 
0 
0 
0 
0 
0 
0 
0 
0 
0 
0 
0 
0 
0 
0 
0 
0 
0 
0 
0 
0 
0 
0 
0 
0 
0 
0 
0 
0 
0 
0 
0 
0 
0 
0 
0 
0 
0 
0 
0 
0 
0 
0 
0 
0 
0 
0 
0 
0 
0 
0 
0 
0 
0 
0 
0 
0 
0 
0 
0 
0 
0 
0 
0 
0 
0 
0 
0 
0 
0 
0 
0 
0 
0 
0 
0 
0 
0 
0 
0 
0 
0 
0 
0 
0 
0 
0 
0 
0 
0 
0 
0 
0 
0 
0 
0 
0 
0 
0 
0 
0 
0 
0 
0 
0 
0 
0 
0 
0 
0 
0 
0 
0 
0 
0 
0 
0 
0 
0 
0 
0 
0 
0 
0 
0 
0 
0 
0 
0 
0 
0 
0 
0 
0 
0 
0 
0 
0 
0 
0 
0 
0 
0 
0 
0 
0 
0 
0 
0 
0 
0 
0 
0 
0 
0 
0 
0 
0 
0 
0 
0 
0 
0 
0 
0 
0 
0 
0 
0 
0 
0 
0 
0 
0 
0 
0 
0 
0 
0 
0 
0 
0 
0 
0 
0 
0 
0 
0 
0 
0 
0 
0 
0 
0 
0 
0 
0 
0 
0 
0 
0 
0 
0 
0 
0 
0 
0 
0 
0 
0 
0 
0 
0 
0 
0 
0 
0 
0 
0 
0 
0 
0 
0 
0 
0 
0 
0 
0 
0 
0 
0 
0 
0 
0 
0 
0 
0 
0 
0 
0 
0 
0 
0 
0 
0 
0 
0 
0 
0 
0 
0 
0 
0 
0 
0 
0 
0 
0 
0 
0 
0 
0 
0 
0 
0 
0 
0 
0 
0 
0 
0 
0 
0 
0 
0 
0 
0 
0 
0 
0 
0 
0 
0 
0 
0 
0 
0 
0 
0 
0 
0 
0 
0 
0 
0 
0 
0 
0 
0 
0 
0 
0 
0 
0 
0 
0 
0 
0 
0 
0 
0 
0 
0 
0 
0 
0 
0 
0 
0 
0 
0 
0 
0 
0 
0 
0 
0 
0 
0 
0 
0 
0 
0 
0 
0 
0 
0 
0 
0 
0 
0 
0 
0 
0 
0 
0 
0 
0 
0 
0 
0 
0 
0 
0 
0 
0 
0 
0 
0 
0 
0 
0 
0 
0 
0 
0 
0 
0 
0 
0 
0 
0 
0 
0 
0 
0 
0 
0 
0 
0 
0 
0 
0 
0 
0 
0 
0 
0 
0 
0 
0 
0 
0 
0 
0 
0 
0 
0 
0 
0 
0 
0 
0 
0 
0 
0 
0 
0 
0 
0 
0 
0 
0 
0 
0 
0 
0 
0 
0 
0 
0 
0 
0 
0 
0 
0 
0 
0 
0 
0 
0 
0 
0 
0 
0 
0 
0 
0 
0 
0 
0 
0 
0 
0 
0 
0 
0 
0 
0 
0 
0 
0 
0 
0 
0 
0 
0 
0 
0 
0 
0 
0 
0 
0 
0 
0 
0 
0 
0 
0 
0 
0 
0 
0 
0 
0 
0 
0 
0 
0 
0 
0 
0 
0 
0 
0 
0 
0 
0 
0 
0 
0 
0 
0 
0 
0 
0 
0 
0 
0 
0 
0 
0 
0 
0 
0 
0 
0 
0 
0 
0 
0 
0 
0 
0 
0 
0 
0 
0 
0 
0 
0 
0 
0 
0 
0 
0 
0 
0 
0 
0 
0 
0 
0 
0 
0 
0 
0 
0 
0 
0 
0 
0 
0 
0 
0 
0 
0 
0 
0 
0 
0 
0 
0 
0 
0 
0 
0 
0 
0 
0 
0 
0 
0 
0 
0 
0 
0 
0 
0 
0 
0 
0 
0 
0 
0 
0 
0 
0 
0 
0 
0 
0 
0 
0 
0 
0 
0 
0 
0 
0 
0 
0 
0 
0 
0 
0 
0 
0 
0 
0 
0 
0 
0 
0 
0 
0 
0 
0 
0 
0 
0 
0 
0 
0 
0 
0 
0 
0 
0 
0 
0 
0 
0 
0 
0 
0 
0 
0 
0 
0 
0 
0 
0 
0 
0 
0 
0 
0 
0 
0 
0 
0 
0 
0 
0 
0 
0 
0 
0 
0 
0 
0 
0 
0 
0 
0 
0 
0 
0 
0 
0 
0 
0 
0 
0 
0 
0 
0 
0 
0 
0 
0 
0 
0 
0 
0 
0 
0 
0 
0 
0 
0 
0 
0 
0 
0 
0 
0 
0 
0 
0 
0 
0 
0 
0 
0 
0 
0 
0 
0 
0 
0 
0 
0 
0 
0 
0 
0 
0 
0 
0 
0 
0 
0 
0 
0 
0 
0 
0 
0 
0 
0 
0 
0 
0 
0 
0 
0 
0 
0 
0 
0 
0 
0 
0 
0 
0 
0 
0 
0 
0 
0 
0 
0 
0 
0 
0 
0 
0 
0 
0 
0 
0 
0 
0 
0 
0 
0 
0 
0 
0 
0 
0 
0 
0 
0 
0 
0 
0 
0 
0 
0 
0 
0 
0 
0 
0 
0 
0 
0 
0 
0 
0 
0 
0 
0 
0 
0 
0 
0 
0 
0 
0 
0 
0 
0 
0 
0 
0 
0 
0 
0 
0 
0 
0 
0 
0 
0 
0 
0 
0 
0 
0 
0 
0 
0 
0 
0 
0 
0 
0 
0 
0 
0 
0 
0 
0 
0 
0 
0 
0 
0 
0 
0 
0 
0 
0 
0 
0 
0 
0 
0 
0 
0 
0 
0 
0 
0 
0 
0 
0 
0 
0 
0 
0 
0 
0 
0 
0 
0 
0 
0 
0 
0 
0 
0 
0 
0 
0 
0 
0 
0 
0 
0 
0 
0 
0 
0 
0 
0 
0 
0 
0 
0 
0 
0 
0 
0 
0 
0 
0 
0 
0 
0 
0 
0 
0 
0 
0 
0 
0 
0 
0 
0 
0 
0 
0 
0 
0 
0 
0 
0 
0 
0 
0 
0 
0 
0 
0 
0 
0 
0 
0 
0 
0 
0 
0 
0 
0 
0 
0 
0 
0 
0 
0 
0 
0 
0 
0 
0 
0 
0 
0 
0 
0 
0 
0 
0 
0 
0 
0 
0 
0 
0 
0 
0 
0 
0 
0 
0 
0 
0 
0 
0 
0 
0 
0 
0 
0 
0 
0 
0 
0 
0 
0 
0 
0 
0 
0 
0 
0 
0 
0 
0 
0 
0 
0 
0 
0 
0 
0 
0 
0 
0 
0 
0 
0 
0 
0 
0 
0 
0 
0 
0 
0 
0 
0 
0 
0 
0 
0 
0 
0 
0 
0 
0 
0 
0 
0 
0 
0 
0 
0 
0 
0 
0 
0 
0 
0 
0 
0 
0 
0 
0 
0 
0 
0 
0 
0 
0 
0 
0 
0 
0 
0 
0 
0 
0 
0 
0 
0 
0 
0 
0 
0 
0 
0 
0 
0 
0 
0 
0 
0 
0 
0 
0 
0 
0 
0 
0 
0 
0 
0 
0 
0 
0 
0 
0 
0 
0 
0 
0 
0 
0 
0 
0 
0 
0 
0 
0 
0 
0 
0 
0 
0 
0 
0 
0 
0 
0 
0 
0 
0 
0 
0 
0 
0 
0 
0 
0 
0 
0 
0 
0 
0 
0 
0 
0 
0 
0 
0 
0 
0 
0 
0 
0 
0 
0 
0 
0 
0 
0 
0 
0 
0 
0 
0 
0 
0 
0 
0 
0 
0 
0 
0 
0 
0 
0 
0 
0 
0 
0 
0 
0 
0 
0 
0 
0 
0 
0 
0 
0 
0 
0 
0 
0 
0 
0 
0 
0 
0 
0 
0 
0 
0 
0 
0 
0 
0 
0 
0 
0 
0 
0 
0 
0 
0 
0 
0 
0 
0 
0 
0 
0 
0 
0 
0 
0 
0 
0 
0 
0 
0 
0 
0 
0 
0 
0 
0 
0 
0 
0 
0 
0 
0 
0 
0 
0 
0 
0 
0 
0 
0 
0 
0 
0 
0 
0 
0 
0 
0 
0 
0 
0 
0 
0 
0 
0 
0 
0 
0 
0 
0 
0 
0 
0 
0 
0 
0 
0 
0 
0 
0 
0 
0 
0 
0 
0 
0 
0 
0 
0 
0 
0 
0 
0 
0 
0 
0 
0 
0 
0 
0 
0 
0 
0 
0 
0 
0 
0 
0 
0 
0 
0 
0 
0 
0 
0 
0 
0 
0 
0 
0 
0 
0 
0 
0 
0 
0 
0 
0 
0 
0 
0 
0 
0 
0 
0 
0 
0 
0 
0 
0 
0 
0 
0 
0 
0 
0 
0 
0 
0 
0 
0 
0 
0 
0 
0 
0 
0 
0 
0 
0 
0 
0 
0 
0 
0 
0 
0 
0 
0 
0 
0 
0 
0 
0 
0 
0 
0 
0 
0 
0 
0 
0 
0 
0 
0 
0 
0 
0 
0 
0 
0 
0 
0 
0 
0 
0 
0 
0 
0 
0 
0 
0 
0 
0 
0 
0 
0 
0 
0 
0 
0 
0 
0 
0 
0 
0 
0 
0 
0 
0 
0 
0 
0 
0 
0 
0 
0 
0 
0 
0 
0 
0 
0 
0 
0 
0 
0 
0 
0 
0 
0 
0 
0 
0 
0 
0 
0 
0 
0 
0 
0 
0 
0 
0 
0 
0 
0 
0 
0 
0 
0 
0 
0 
0 
0 
0 
0 
0 
0 
0 
0 
0 
0 
0 
0 
0 
0 
0 
0 
0 
0 
0 
0 
0 
0 
0 
0 
0 
0 
0 
0 
0 
0 
0 
0 
0 
0 
0 
0 
0 
0 
0 
0 
0 
0 
0 
0 
0 
0 
0 
0 
0 
0 
0 
0 
0 
0 
0 
0 
0 
0 
0 
0 
0 
0 
0 
0 
0 
0 
0 
0 
0 
0 
0 
0 
0 
0 
0 
0 
0 
0 
0 
0 
0 
0 
0 
0 
0 
0 
0 
0 
0 
0 
0 
0 
0 
0 
0 
0 
0 
0 
0 
0 
0 
0 
0 
0 
0 
0 
0 
0 
0 
0 
0 
0 
0 
0 
0 
0 
0 
0 
0 
0 
0 
0 
0 
0 
0 
0 
0 
0 
0 
0 
0 
0 
0 
0 
0 
0 
0 
0 
0 
0 
0 
0 
0 
0 
0 
0 
0 
0 
0 
0 
0 
0 
0 
0 
0 
0 
0 
0 
0 
0 
0 
0 
0 
0 
0 
0 
0 
0 
0 
0 
0 
0 
0 
0 
0 
0 
0 
0 
0 
0 
0 
0 
0 
0 
0 
0 
0 
0 
0 
0 
0 
0 
0 
0 
0 
0 
0 
0 
0 
0 
0 
0 
0 
0 
0 
0 
0 
0 
0 
0 
0 
0 
0 
0 
0 
0 
0 
0 
0 
0 
0 
0 
0 
0 
0 
0 
0 
0 
0 
0 
0 
0 
0 
0 
0 
0 
0 
0 
0 
0 
0 
0 
0 
0 
0 
0 
0 
0 
0 
0 
0 
0 
0 
0 
0 
0 
0 
0 
0 
0 
0 
0 
0 
0 
0 
0 
0 
0 
0 
0 
0 
0 
0 
0 
0 
0 
0 
0 
0 
0 
0 
0 
0 
0 
0 
0 
0 
0 
0 
0 
0 
0 
0 
0 
0 
0 
0 
0 
0 
0 
0 
0 
0 
0 
0 
0 
0 
0 
0 
0 
0 
0 
0 
0 
0 
0 
0 
0 
0 
0 
0 
0 
0 
0 
0 
0 
0 
0 
0 
0 
0 
0 
0 
0 
0 
0 
0 
0 
0 
0 
0 
0 
0 
0 
0 
0 
0 
0 
0 
0 
0 
0 
0 
0 
0 
0 
0 
0 
0 
0 
0 
0 
0 
0 
0 
0 
0 
0 
0 
0 
0 
0 
0 
0 
0 
0 
0 
0 
0 
0 
0 
0 
0 
0 
0 
0 
0 
0 
0 
0 
0 
0 
0 
0 
0 
0 
0 
0 
0 
0 
0 
0 
0 
0 
0 
0 
0 
0 
0 
0 
0 
0 
0 
0 
0 
0 
0 
0 
0 
0 
0 
0 
0 
0 
0 
0 
0 
0 
0 
0 
0 
0 
0 
0 
0 
0 
0 
0 
0 
0 
0 
0 
0 
0 
0 
0 
0 
0 
0 
0 
0 
0 
0 
0 
0 
0 
0 
0 
0 
0 
0 
0 
0 
0 
0 
0 
0 
0 
0 
0 
0 
0 
0 
0 
0 
0 
0 
0 
0 
0 
0 
0 
0 
0 
0 
0 
0 
0 
0 
0 
0 
0 
0 
0 
0 
0 
0 
0 
0 
0 
0 
0 
0 
0 
0 
0 
0 
0 
0 
0 
0 
0 
0 
0 
0 
0 
0 
0 
0 
0 
0 
0 
0 
0 
0 
0 
0 
0 
0 
0 
0 
0 
0 
0 
0 
0 
0 
0 
0 
0 
0 
0 
0 
0 
0 
0 
0 
0 
0 
0 
0 
0 
0 
0 
0 
0 
0 
0 
0 
0 
0 
0 
0 
0 
0 
0 
0 
0 
0 
0 
0 
0 
0 
0 
0 
0 
0 
0 
0 
0 
0 
0 
0 
0 
0 
0 
0 
0 
0 
0 
0 
0 
0 
0 
0 
0 
0 
0 
0 
0 
0 
0 
0 
0 
0 
0 
0 
0 
0 
0 
0 
0 
0 
0 
0 
0 
0 
0 
0 
0 
0 
0 
0 
0 
0 
0 
0 
0 
0 
0 
0 
0 
0 
0 
0 
0 
0 
0 
0 
0 
0 
0 
0 
0 
0 
0 
0 
0 
0 
0 
0 
0 
0 
0 
0 
0 
0 
0 
0 
0 
0 
0 
0 
0 
0 
0 
0 
0 
0 
0 
0 
0 
0 
0 
0 
0 
0 
0 
0 
0 
0 
0 
0 
0 
0 
0 
0 
0 
0 
0 
0 
0 
0 
0 
0 
0 
0 
0 
0 
0 
0 
0 
0 
0 
0 
0 
0 
0 
0 
0 
0 
0 
0 
0 
0 
0 
0 
0 
0 
0 
0 
0 
0 
0 
0 
0 
0 
0 
0 
0 
0 
0 
0 
0 
0 
0 
0 
0 
0 
0 
0 
0 
0 
0 
0 
0 
0 
0 
0 
0 
0 
0 
0 
0 
0 
0 
0 
0 
0 
0 
0 
0 
0 
0 
0 
0 
0 
0 
0 
0 
0 
0 
0 
0 
0 
0 
0 
0 
0 
0 
0 
0 
0 
0 
0 
0 
0 
0 
0 
0 
0 
0 
0 
0 
0 
0 
0 
0 
0 
0 
0 
0 
0 
0 
0 
0 
0 
0 
0 
0 
0 
0 
0 
0 
0 
0 
0 
0 
0 
0 
0 
0 
0 
0 
0 
0 
0 
0 
0 
0 
0 
0 
0 
0 
0 
0 
0 
0 
0 
0 
0 
0 
0 
0 
0 
0 
0 
0 
0 
0 
0 
0 
0 
0 
0 
0 
0 
0 
0 
0 
0 
0 
0 
0 
0 
0 
0 
0 
0 
0 
0 
0 
0 
0 
0 
0 
0 
0 
0 
0 
0 
0 
0 
0 
0 
0 
0 
0 
0 
0 
0 
0 
0 
0 
0 
0 
0 
0 
0 
0 
0 
0 
0 
0 
0 
0 
0 
0 
0 
0 
0 
0 
0 
0 
0 
0 
0 
0 
0 
0 
0 
0 
0 
0 
0 
0 
0 
0 
0 
0 
0 
0 
0 
0 
0 
0 
0 
0 
0 
0 
0 
0 
0 
0 
0 
0 
0 
0 
0 
0 
0 
0 
0 
0 
0 
0 
0 
0 
0 
0 
0 
0 
0 
0 
0 
0 
0 
0 
0 
0 
0 
0 
0 
0 
0 
0 
0 
0 
0 
0 
0 
0 
0 
0 
0 
0 
0 
0 
0 
0 
0 
0 
0 
0 
0 
0 
0 
0 
0 
0 
0 
0 
0 
0 
0 
0 
0 
0 
0 
0 
0 
0 
0 
0 
0 
0 
0 
0 
0 
0 
0 
0 
0 
0 
0 
0 
0 
0 
0 
0 
0 
0 
0 
0 
0 
0 
0 
0 
0 
0 
0 
0 
0 
0 
0 
0 
0 
0 
0 
0 
0 
0 
0 
0 
0 
0 
0 
0 
0 
0 
0 
0 
0 
0 
0 
0 
0 
0 
0 
0 
0 
0 
0 
0 
0 
0 
0 
0 
0 
0 
0 
0 
0 
0 
0 
0 
0 
0 
0 
0 
0 
0 
0 
0 
0 
0 
0 
0 
0 
0 
0 
0 
0 
0 
0 
0 
0 
0 
0 
0 
0 
0 
0 
0 
0 
0 
0 
0 
0 
0 
0 
0 
0 
0 
0 
0 
0 
0 
0 
0 
0 
0 
0 
0 
0 
0 
0 
0 
0 
0 
0 
0 
0 
0 
0 
0 
0 
0 
0 
0 
0 
0 
0 
0 
0 
0 
0 
0 
0 
0 
0 
0 
0 
0 
0 
0 
0 
0 
0 
0 
0 
0 
0 
0 
0 
0 
0 
0 
0 
0 
0 
0 
0 
0 
0 
0 
0 
0 
0 
0 
0 
0 
0 
0 
0 
0 
0 
0 
0 
0 
0 
0 
0 
0 
0 
0 
0 
0 
0 
0 
0 
0 
0 
0 
0 
0 
0 
0 
0 
0 
0 
0 
0 
0 
0 
0 
0 
0 
0 
0 
0 
0 
0 
0 
0 
0 
0 
0 
0 
0 
0 
0 
0 
0 
0 
0 
0 
0 
0 
0 
0 
0 
0 
0 
0 
0 
0 
0 
0 
0 
0 
0 
0 
0 
0 
0 
0 
0 
0 
0 
0 
0 
0 
0 
0 
0 
0 
0 
0 
0 
0 
0 
0 
0 
0 
0 
0 
0 
0 
0 
0 
0 
0 
0 
0 
0 
0 
0 
0 
0 
0 
0 
0 
0 
0 
0 
0 
0 
0 
0 
0 
0 
0 
0 
0 
0 
0 
0 
0 
0 
0 
0 
0 
0 
0 
0 
0 
0 
0 
0 
0 
0 
0 
0 
0 
0 
0 
0 
0 
0 
0 
0 
0 
0 
0 
0 
0 
0 
0 
0 
0 
0 
0 
0 
0 
0 
0 
0 
0 
0 
0 
0 
0 
0 
0 
0 
0 
0 
0 
0 
0 
0 
0 
0 
0 
0 
0 
0 
0 
0 
0 
0 
0 
0 
0 
0 
0 
0 
0 
0 
0 
0 
0 
0 
0 
0 
0 
0 
0 
0 
0 
0 
0 
0 
0 
0 
0 
0 
0 
0 
0 
0 
0 
0 
0 
0 
0 
0 
0 
0 
0 
0 
0 
0 
0 
0 
0 
0 
0 
0 
0 
0 
0 
0 
0 
0 
0 
0 
0 
0 
0 
0 
0 
0 
0 
0 
0 
0 
0 
0 
0 
0 
0 
0 
0 
0 
0 
0 
0 
0 
0 
0 
0 
0 
0 
0 
0 
0 
0 
0 
0 
0 
0 
0 
0 
0 
0 
0 
0 
0 
0 
0 
0 
0 
0 
0 
0 
0 
0 
0 
0 
0 
0 
0 
0 
0 
0 
0 
0 
0 
0 
0 
0 
0 
0 
0 
0 
0 
0 
0 
0 
0 
0 
0 
0 
0 
0 
0 
0 
0 
0 
0 
0 
0 
0 
0 
0 
0 
0 
0 
0 
0 
0 
0 
0 
0 
0 
0 
0 
0 
0 
0 
0 
0 
0 
0 
0 
0 
0 
0 
0 
0 
0 
0 
0 
0 
0 
0 
0 
0 
0 
0 
0 
0 
0 
0 
0 
0 
0 
0 
0 
0 
0 
0 
0 
0 
0 
0 
0 
0 
0 
0 
0 
0 
0 
0 
0 
0 
0 
0 
0 
0 
0 
0 
0 
0 
0 
0 
0 
0 
0 
0 
0 
0 
0 
0 
0 
0 
0 
0 
0 
0 
0 
0 
0 
0 
0 
0 
0 
0 
0 
0 
0 
0 
0 
0 
0 
0 
0 
0 
0 
0 
0 
0 
0 
0 
0 
0 
0 
0 
0 
0 
0 
0 
0 
0 
0 
0 
0 
0 
0 
0 
0 
0 
0 
0 
0 
0 
0 
0 
0 
0 
0 
0 
0 
0 
0 
0 
0 
0 
0 
0 
0 
0 
0 
0 
0 
0 
0 
0 
0 
0 
0 
0 
0 
0 
0 
0 
0 
0 
0 
0 
0 
0 
0 
0 
0 
0 
0 
0 
0 
0 
0 
0 
0 
0 
0 
0 
0 
0 
0 
0 
0 
0 
0 
0 
0 
0 
0 
0 
0 
0 
0 
0 
0 
0 
0 
0 
0 
0 
0 
0 
0 
0 
0 
0 
0 
0 
0 
0 
0 
0 
0 
0 
0 
0 
0 
0 
0 
0 
0 
0 
0 
0 
0 
0 
0 
0 
0 
0 
0 
0 
0 
0 
0 
0 
0 
0 
0 
0 
0 
0 
0 
0 
0 
0 
0 
0 
0 
0 
0 
0 
0 
0 
0 
0 
0 
0 
0 
0 
0 
0 
0 
0 
0 
0 
0 
0 
0 
0 
0 
0 
0 
0 
0 
0 
0 
0 
0 
0 
0 
0 
0 
0 
0 
0 
0 
0 
0 
0 
0 
0 
0 
0 
0 
0 
0 
0 
0 
0 
0 
0 
0 
0 
0 
0 
0 
0 
0 
0 
0 
0 
0 
0 
0 
0 
0 
0 
0 
0 
0 
0 
0 
0 
0 
0 
0 
0 
0 
0 
0 
0 
0 
0 
0 
0 
0 
0 
0 
0 
0 
0 
0 
0 
0 
0 
0 
0 
0 
0 
0 
0 
0 
0 
0 
0 
0 
0 
0 
0 
0 
0 
0 
0 
0 
0 
0 
0 
0 
0 
0 
0 
0 
0 
0 
0 
0 
0 
0 
0 
0 
0 
0 
0 
0 
0 
0 
0 
0 
0 
0 
0 
0 
0 
0 
0 
0 
0 
0 
0 
0 
0 
0 
0 
0 
0 
0 
0 
0 
0 
0 
0 
0 
0 
0 
0 
0 
0 
0 
0 
0 
0 
0 
0 
0 
0 
0 
0 
0 
0 
0 
0 
0 
0 
0 
0 
0 
0 
0 
0 
0 
0 
0 
0 
0 
0 
0 
0 
0 
0 
0 
0 
0 
0 
0 
0 
0 
0 
0 
0 
0 
0 
0 
0 
0 
0 
0 
0 
0 
0 
0 
0 
0 
0 
0 
0 
0 
0 
0 
0 
0 
0 
0 
0 
0 
0 
0 
0 
0 
0 
0 
0 
0 
0 
0 
0 
0 
0 
0 
0 
0 
0 
0 
0 
0 
0 
0 
0 
0 
0 
0 
0 
0 
0 
0 
0 
0 
0 
0 
0 
0 
0 
0 
0 
0 
0 
0 
0 
0 
0 
0 
0 
0 
0 
0 
0 
0 
0 
0 
0 
0 
0 
0 
0 
0 
0 
0 
0 
0 
0 
0 
0 
0 
0 
0 
0 
0 
0 
0 
0 
0 
0 
0 
0 
0 
0 
0 
0 
0 
0 
0 
0 
0 
0 
0 
0 
0 
0 
0 
0 
0 
0 
0 
0 
0 
0 
0 
0 
0 
0 
0 
0 
0 
0 
0 
0 
0 
0 
0 
0 
0 
0 
0 
0 
0 
0 
0 
0 
0 
0 
0 
0 
0 
0 
0 
0 
0 
0 
0 
0 
0 
0 
0 
0 
0 
0 
0 
0 
0 
0 
0 
0 
0 
0 
0 
0 
0 
0 
0 
0 
0 
0 
0 
0 
0 
0 
0 
0 
0 
0 
0 
0 
0 
0 
0 
0 
0 
0 
0 
0 
0 
0 
0 
0 
0 
0 
0 
0 
0 
0 
0 
0 
0 
0 
0 
0 
0 
0 
0 
0 
0 
0 
0 
0 
0 
0 
0 
0 
0 
0 
0 
0 
0 
0 
0 
0 
0 
0 
0 
0 
0 
0 
0 
0 
0 
0 
0 
0 
0 
0 
0 
0 
0 
0 
0 
0 
0 
0 
0 
0 
0 
0 
0 
0 
0 
0 
0 
0 
0 
0 
0 
0 
0 
0 
0 
0 
0 
0 
0 
0 
0 
0 
0 
0 
0 
0 
0 
0 
0 
0 
0 
0 
0 
0 
0 
0 
0 
0 
0 
0 
0 
0 
0 
0 
0 
0 
0 
0 
0 
0 
0 
0 
0 
0 
0 
0 
0 
0 
0 
0 
0 
0 
0 
0 
0 
0 
0 
0 
0 
0 
0 
0 
0 
0 
0 
0 
0 
0 
0 
0 
0 
0 
0 
0 
0 
0 
0 
0 
0 
0 
0 
0 
0 
0 
0 
0 
0 
0 
0 
0 
0 
0 
0 
0 
0 
0 
0 
0 
0 
0 
0 
0 
0 
0 
0 
0 
0 
0 
0 
0 
0 
0 
0 
0 
0 
0 
0 
0 
0 
0 
0 
0 
0 
0 
0 
0 
0 
0 
0 
0 
0 
0 
0 
0 
0 
0 
0 
0 
0 
0 
0 
0 
0 
0 
0 
0 
0 
0 
0 
0 
0 
0 
0 
0 
0 
0 
0 
0 
0 
0 
0 
0 
0 
0 
0 
0 
0 
0 
0 
0 
0 
0 
0 
0 
0 
0 
0 
0 
0 
0 
0 
0 
0 
0 
0 
0 
0 
0 
0 
0 
0 
0 
0 
0 
0 
0 
0 
0 
0 
0 
0 
0 
0 
0 
0 
0 
0 
0 
0 
0 
0 
0 
0 
0 
0 
0 
0 
0 
0 
0 
0 
0 
0 
0 
0 
0 
0 
0 
0 
0 
0 
0 
0 
0 
0 
0 
0 
0 
0 
0 
0 
0 
0 
0 
0 
0 
0 
0 
0 
0 
0 
0 
0 
0 
0 
0 
0 
0 
0 
0 
0 
0 
0 
0 
0 
0 
0 
0 
0 
0 
0 
0 
0 
0 
0 
0 
0 
0 
0 
0 
0 
0 
0 
0 
0 
0 
0 
0 
0 
0 
0 
0 
0 
0 
0 
0 
0 
0 
0 
0 
0 
0 
0 
0 
0 
0 
0 
0 
0 
0 
0 
0 
0 
0 
0 
0 
0 
0 
0 
0 
0 
0 
0 
0 
0 
0 
0 
0 
0 
0 
0 
0 
0 
0 
0 
0 
0 
0 
0 
0 
0 
0 
0 
0 
0 
0 
0 
0 
0 
0 
0 
0 
0 
0 
0 
0 
0 
0 
0 
0 
0 
0 
0 
0 
0 
0 
0 
0 
0 
0 
0 
0 
0 
0 
0 
0 
0 
0 
0 
0 
0 
0 
0 
0 
0 
0 
0 
0 
0 
0 
0 
0 
0 
0 
0 
0 
0 
0 
0 
0 
0 
0 
0 
0 
0 
0 
0 
0 
0 
0 
0 
0 
0 
0 
0 
0 
0 
0 
0 
0 
0 
0 
0 
0 
0 
0 
0 
0 
0 
0 
0 
0 
0 
0 
0 
0 
0 
0 
0 
0 
0 
0 
0 
0 
0 
0 
0 
0 
0 
0 
0 
0 
0 
0 
0 
0 
0 
0 
0 
0 
0 
0 
0 
0 
0 
0 
0 
0 
0 
0 
0 
0 
0 
0 
0 
0 
0 
0 
0 
0 
0 
0 
0 
0 
0 
0 
0 
0 
0 
0 
0 
0 
0 
0 
0 
0 
0 
0 
0 
0 
0 
0 
0 
0 
0 
0 
0 
0 
0 
0 
0 
0 
0 
0 
0 
0 
0 
0 
0 
0 
0 
0 
0 
0 
0 
0 
0 
0 
0 
0 
0 
0 
0 
0 
0 
0 
0 
0 
0 
0 
0 
0 
0 
0 
0 
0 
0 
0 
0 
0 
0 
0 
0 
0 
0 
0 
0 
0 
0 
0 
0 
0 
0 
0 
0 
0 
0 
0 
0 
0 
0 
0 
0 
0 
0 
0 
0 
0 
0 
0 
0 
0 
0 
0 
0 
0 
0 
0 
0 
0 
0 
0 
0 
0 
0 
0 
0 
0 
0 
0 
0 
0 
0 
0 
0 
0 
0 
0 
0 
0 
0 
0 
0 
0 
0 
0 
0 
0 
0 
0 
0 
0 
0 
0 
0 
0 
0 
0 
0 
0 
0 
0 
0 
0 
0 
0 
0 
0 
0 
0 
0 
0 
0 
0 
0 
0 
0 
0 
0 
0 
0 
0 
0 
0 
0 
0 
0 
0 
0 
0 
0 
0 
0 
0 
0 
0 
0 
0 
0 
0 
0 
0 
0 
0 
0 
0 
0 
0 
0 
0 
0 
0 
0 
0 
0 
0 
0 
0 
0 
0 
0 
0 
0 
0 
0 
0 
0 
0 
0 
0 
0 
0 
0 
0 
0 
0 
0 
0 
0 
0 
0 
0 
0 
0 
0 
0 
0 
0 
0 
0 
0 
0 
0 
0 
0 
0 
0 
0 
0 
0 
0 
0 
0 
0 
0 
0 
0 
0 
0 
0 
0 
0 
0 
0 
0 
0 
0 
0 
0 
0 
0 
0 
0 
0 
0 
0 
0 
0 
0 
0 
0 
0 
0 
0 
0 
0 
0 
0 
0 
0 
0 
0 
0 
0 
0 
0 
0 
0 
0 
0 
0 
0 
0 
0 
0 
0 
0 
0 
0 
0 
0 
0 
0 
0 
0 
0 
0 
0 
0 
0 
0 
0 
0 
0 
0 
0 
0 
0 
0 
0 
0 
0 
0 
0 
0 
0 
0 
0 
0 
0 
0 
0 
0 
0 
0 
0 
0 
0 
0 
0 
0 
0 
0 
0 
0 
0 
0 
0 
0 
0 
0 
0 
0 
0 
0 
0 
0 
0 
0 
0 
0 
0 
0 
0 
0 
0 
0 
0 
0 
0 
0 
0 
0 
0 
0 
0 
0 
0 
0 
0 
0 
0 
0 
0 
0 
0 
0 
0 
0 
0 
0 
0 
0 
0 
0 
0 
0 
0 
0 
0 
0 
0 
0 
0 
0 
0 
0 
0 
0 
0 
0 
0 
0 
0 
0 
0 
0 
0 
0 
0 
0 
0 
0 
0 
0 
0 
0 
0 
0 
0 
0 
0 
0 
0 
0 
0 
0 
0 
0 
0 
0 
0 
0 
0 
0 
0 
0 
0 
0 
0 
0 
0 
0 
0 
0 
0 
0 
0 
0 
0 
0 
0 
0 
0 
0 
0 
0 
0 
0 
0 
0 
0 
0 
0 
0 
0 
0 
0 
0 
0 
0 
0 
0 
0 
0 
0 
0 
0 
0 
0 
0 
0 
0 
0 
0 
0 
0 
0 
0 
0 
0 
0 
0 
0 
0 
0 
0 
0 
0 
0 
0 
0 
0 
0 
0 
0 
0 
0 
0 
0 
0 
0 
0 
0 
0 
0 
0 
0 
0 
0 
0 
0 
0 
0 
0 
0 
0 
0 
0 
0 
0 
0 
0 
0 
0 
0 
0 
0 
0 
0 
0 
0 
0 
0 
0 
0 
0 
0 
0 
0 
0 
0 
0 
0 
0 
0 
0 
0 
0 
0 
0 
0 
0 
0 
0 
0 
0 
0 
0 
0 
0 
0 
0 
0 
0 
0 
0 
0 
0 
0 
0 
0 
0 
0 
0 
0 
0 
0 
0 
0 
0 
0 
0 
0 
0 
0 
0 
0 
0 
0 
0 
0 
0 
0 
0 
0 
0 
0 
0 
0 
0 
0 
0 
0 
0 
0 
0 
0 
0 
0 
0 
0 
0 
0 
0 
0 
0 
0 
0 
0 
0 
0 
0 
0 
0 
0 
0 
0 
0 
0 
0 
0 
0 
0 
0 
0 
0 
0 
0 
0 
0 
0 
0 
0 
0 
0 
0 
0 
0 
0 
0 
0 
0 
0 
0 
0 
0 
0 
0 
0 
0 
0 
0 
0 
0 
0 
0 
0 
0 
0 
0 
0 
0 
0 
0 
0 
0 
0 
0 
0 
0 
0 
0 
0 
0 
0 
0 
0 
0 
0 
0 
0 
0 
0 
0 
0 
0 
0 
0 
0 
0 
0 
0 
0 
0 
0 
0 
0 
0 
0 
0 
0 
0 
0 
0 
0 
0 
0 
0 
0 
0 
0 
0 
0 
0 
0 
0 
0 
0 
0 
0 
0 
0 
0 
0 
0 
0 
0 
0 
0 
0 
0 
0 
0 
0 
0 
0 
0 
0 
0 
0 
0 
0 
0 
0 
0 
0 
0 
0 
0 
0 
0 
0 
0 
0 
0 
0 
0 
0 
0 
0 
0 
0 
0 
0 
0 
0 
0 
0 
0 
0 
0 
0 
0 
0 
0 
0 
0 
0 
0 
0 
0 
0 
0 
0 
0 
0 
0 
0 
0 
0 
0 
0 
0 
0 
0 
0 
0 
0 
0 
0 
0 
0 
0 
0 
0 
0 
0 
0 
0 
0 
0 
0 
0 
0 
0 
0 
0 
0 
0 
0 
0 
0 
0 
0 
0 
0 
0 
0 
0 
0 
0 
0 
0 
0 
0 
0 
0 
0 
0 
0 
0 
0 
0 
0 
0 
0 
0 
0 
0 
0 
0 
0 
0 
0 
0 
0 
0 
0 
0 
0 
0 
0 
0 
0 
0 
0 
0 
0 
0 
0 
0 
0 
0 
0 
0 
0 
0 
0 
0 
0 
0 
0 
0 
0 
0 
0 
0 
0 
0 
0 
0 
0 
0 
0 
0 
0 
0 
0 
0 
0 
0 
0 
0 
0 
0 
0 
0 
0 
0 
0 
0 
0 
0 
0 
0 
0 
0 
0 
0 
0 
0 
0 
0 
0 
0 
0 
0 
0 
0 
0 
0 
0 
0 
0 
0 
0 
0 
0 
0 
0 
0 
0 
0 
0 
0 
0 
0 
0 
0 
0 
0 
0 
0 
0 
0 
0 
0 
0 
0 
0 
0 
0 
0 
0 
0 
0 
0 
0 
0 
0 
0 
0 
0 
0 
0 
0 
0 
0 
0 
0 
0 
0 
0 
0 
0 
0 
0 
0 
0 
0 
0 
0 
0 
0 
0 
0 
0 
0 
0 
0 
0 
0 
0 
0 
0 
0 
0 
0 
0 
0 
0 
0 
0 
0 
0 
0 
0 
0 
0 
0 
0 
0 
0 
0 
0 
0 
0 
0 
0 
0 
0 
0 
0 
0 
0 
0 
0 
0 
0 
0 
0 
0 
0 
0 
0 
0 
0 
0 
0 
0 
0 
0 
0 
0 
0 
0 
0 
0 
0 
0 
0 
0 
0 
0 
0 
0 
0 
0 
0 
0 
0 
0 
0 
0 
0 
0 
0 
0 
0 
0 
0 
0 
0 
0 
0 
0 
0 
0 
0 
0 
0 
0 
0 
0 
0 
0 
0 
0 
0 
0 
0 
0 
0 
0 
0 
0 
0 
0 
0 
0 
0 
0 
0 
0 
0 
0 
0 
0 
0 
0 
0 
0 
0 
0 
0 
0 
0 
0 
0 
0 
0 
0 
0 
0 
0 
0 
0 
0 
0 
0 
0 
0 
0 
0 
0 
0 
0 
0 
0 
0 
0 
0 
0 
0 
0 
0 
0 
0 
0 
0 
0 
0 
0 
0 
0 
0 
0 
0 
0 
0 
0 
0 
0 
0 
0 
0 
0 
0 
0 
0 
0 
0 
0 
0 
0 
0 
0 
0 
0 
0 
0 
0 
0 
0 
0 
0 
0 
0 
0 
0 
0 
0 
0 
0 
0 
0 
0 
0 
0 
0 
0 
0 
0 
0 
0 
0 
0 
0 
0 
0 
0 
0 
0 
0 
0 
0 
0 
0 
0 
0 
0 
0 
0 
0 
0 
0 
0 
0 
0 
0 
0 
0 
0 
0 
0 
0 
0 
0 
0 
0 
0 
0 
0 
0 
0 
0 
0 
0 
0 
0 
0 
0 
0 
0 
0 
0 
0 
0 
0 
0 
0 
0 
0 
0 
0 
0 
0 
0 
0 
0 
0 
0 
0 
0 
0 
0 
0 
0 
0 
0 
0 
0 
0 
0 
0 
0 
0 
0 
0 
0 
0 
0 
0 
0 
0 
0 
0 
0 
0 
0 
0 
0 
0 
0 
0 
0 
0 
0 
0 
0 
0 
0 
0 
0 
0 
0 
0 
0 
0 
0 
0 
0 
0 
0 
0 
0 
0 
0 
0 
0 
0 
0 
0 
0 
0 
0 
0 
0 
0 
0 
0 
0 
0 
0 
0 
0 
0 
0 
0 
0 
0 
0 
0 
0 
0 
0 
0 
0 
0 
0 
0 
0 
0 
0 
0 
0 
0 
0 
0 
0 
0 
0 
0 
0 
0 
0 
0 
0 
0 
0 
0 
0 
0 
0 
0 
0 
0 
0 
0 
0 
0 
0 
0 
0 
0 
0 
0 
0 
0 
0 
0 
0 
0 
0 
0 
0 
0 
0 
0 
0 
0 
0 
0 
0 
0 
0 
0 
0 
0 
0 
0 
0 
0 
0 
0 
0 
0 
0 
0 
0 
0 
0 
0 
0 
0 
0 
0 
0 
0 
0 
0 
0 
0 
0 
0 
0 
0 
0 
0 
0 
0 
0 
0 
0 
0 
0 
0 
0 
0 
0 
0 
0 
0 
0 
0 
0 
0 
0 
0 
0 
0 
0 
0 
0 
0 
0 
0 
0 
0 
0 
0 
0 
0 
0 
0 
0 
0 
0 
0 
0 
0 
0 
0 
0 
0 
0 
0 
0 
0 
0 
0 
0 
0 
0 
0 
0 
0 
0 
0 
0 
0 
0 
0 
0 
0 
0 
0 
0 
0 
0 
0 
0 
0 
0 
0 
0 
0 
0 
0 
0 
0 
0 
0 
0 
0 
0 
0 
0 
0 
0 
0 
0 
0 
0 
0 
0 
0 
0 
0 
0 
0 
0 
0 
0 
0 
0 
0 
0 
0 
0 
0 
0 
0 
0 
0 
0 
0 
0 
0 
0 
0 
0 
0 
0 
0 
0 
0 
0 
0 
0 
0 
0 
0 
0 
0 
0 
0 
0 
0 
0 
0 
0 
0 
0 
0 
0 
0 
0 
0 
0 
0 
0 
0 
0 
0 
0 
0 
0 
0 
0 
0 
0 
0 
0 
0 
0 
0 
0 
0 
0 
0 
0 
0 
0 
0 
0 
0 
0 
0 
0 
0 
0 
0 
0 
0 
0 
0 
0 
0 
0 
0 
0 
0 
0 
0 
0 
0 
0 
0 
0 
0 
0 
0 
0 
0 
0 
0 
0 
0 
0 
0 
0 
0 
0 
0 
0 
0 
0 
0 
0 
0 
0 
0 
0 
0 
0 
0 
0 
0 
0 
0 
0 
0 
0 
0 
0 
0 
0 
0 
0 
0 
0 
0 
0 
0 
0 
0 
0 
0 
0 
0 
0 
0 
0 
0 
0 
0 
0 
0 
0 
0 
0 
0 
0 
0 
0 
0 
0 
0 
0 
0 
0 
0 
0 
0 
0 
0 
0 
0 
0 
0 
0 
0 
0 
0 
0 
0 
0 
0 
0 
0 
0 
0 
0 
0 
0 
0 
0 
0 
0 
0 
0 
0 
0 
0 
0 
0 
0 
0 
0 
0 
0 
0 
0 
0 
0 
0 
0 
0 
0 
0 
0 
0 
0 
0 
0 
0 
0 
0 
0 
0 
0 
0 
0 
0 
0 
0 
0 
0 
0 
0 
0 
0 
0 
0 
0 
0 
0 
0 
0 
0 
0 
0 
0 
0 
0 
0 
0 
0 
0 
0 
0 
0 
0 
0 
0 
0 
0 
0 
0 
0 
0 
0 
0 
0 
0 
0 
0 
0 
0 
0 
0 
0 
0 
0 
0 
0 
0 
0 
0 
0 
0 
0 
0 
0 
0 
0 
0 
0 
0 
0 
0 
0 
0 
0 
0 
0 
0 
0 
0 
0 
0 
0 
0 
0 
0 
0 
0 
0 
0 
0 
0 
0 
0 
0 
0 
0 
0 
0 
0 
0 
0 
0 
0 
0 
0 
0 
0 
0 
0 
0 
0 
0 
0 
0 
0 
0 
0 
0 
0 
0 
0 
0 
0 
0 
0 
0 
0 
0 
0 
0 
0 
0 
0 
0 
0 
0 
0 
0 
0 
0 
0 
0 
0 
0 
0 
0 
0 
0 
0 
0 
0 
0 
0 
0 
0 
0 
0 
0 
0 
0 
0 
0 
0 
0 
0 
0 
0 
0 
0 
0 
0 
0 
0 
0 
0 
0 
0 
0 
0 
0 
0 
0 
0 
0 
0 
0 
0 
0 
0 
0 
0 
0 
0 
0 
0 
0 
0 
0 
0 
0 
0 
0 
0 
0 
0 
0 
0 
0 
0 
0 
0 
0 
0 
0 
0 
0 
0 
0 
0 
0 
0 
0 
0 
0 
0 
0 
0 
0 
0 
0 
0 
0 
0 
0 
0 
0 
0 
0 
0 
0 
0 
0 
0 
0 
0 
0 
0 
0 
0 
0 
0 
0 
0 
0 
0 
0 
0 
0 
0 
0 
0 
0 
0 
0 
0 
0 
0 
0 
0 
0 
0 
0 
0 
0 
0 
0 
0 
0 
0 
0 
0 
0 
0 
0 
0 
0 
0 
0 
0 
0 
0 
0 
0 
0 
0 
0 
0 
0 
0 
0 
0 
0 
0 
0 
0 
0 
0 
0 
0 
0 
0 
0 
0 
0 
0 
0 
0 
0 
0 
0 
0 
0 
0 
0 
0 
0 
0 
0 
0 
0 
0 
0 
0 
0 
0 
0 
0 
0 
0 
0 
0 
0 
0 
0 
0 
0 
0 
0 
0 
0 
0 
0 
0 
0 
0 
0 
0 
0 
0 
0 
0 
0 
0 
0 
0 
0 
0 
0 
0 
0 
0 
0 
0 
0 
0 
0 
0 
0 
0 
0 
0 
0 
0 
0 
0 
0 
0 
0 
0 
0 
0 
0 
0 
0 
0 
0 
0 
0 
0 
0 
0 
0 
0 
0 
0 
0 
0 
0 
0 
0 
0 
0 
0 
0 
0 
0 
0 
0 
0 
0 
0 
0 
0 
0 
0 
0 
0 
0 
0 
0 
0 
0 
0 
0 
0 
0 
0 
0 
0 
0 
0 
0 
0 
0 
0 
0 
0 
0 
0 
0 
0 
0 
0 
0 
0 
0 
0 
0 
0 
0 
0 
0 
0 
0 
0 
0 
0 
0 
0 
0 
0 
0 
0 
0 
0 
0 
0 
0 
0 
0 
0 
0 
0 
0 
0 
0 
0 
0 
0 
0 
0 
0 
0 
0 
0 
0 
0 
0 
0 
0 
0 
0 
0 
0 
0 
0 
0 
0 
0 
0 
0 
0 
0 
0 
0 
0 
0 
0 
0 
0 
0 
0 
0 
0 
0 
0 
0 
0 
0 
0 
0 
0 
0 
0 
0 
0 
0 
0 
0 
0 
0 
0 
0 
0 
0 
0 
0 
0 
0 
0 
0 
0 
0 
0 
0 
0 
0 
0 
0 
0 
0 
0 
0 
0 
0 
0 
0 
0 
0 
0 
0 
0 
0 
0 
0 
0 
0 
0 
0 
0 
0 
0 
0 
0 
0 
0 
0 
0 
0 
0 
0 
0 
0 
0 
0 
0 
0 
0 
0 
0 
0 
0 
0 
0 
0 
0 
0 
0 
0 
0 
0 
0 
0 
0 
0 
0 
0 
0 
0 
0 
0 
0 
0 
0 
0 
0 
0 
0 
0 
0 
0 
0 
0 
0 
0 
0 
0 
0 
0 
0 
0 
0 
0 
0 
0 
0 
0 
0 
0 
0 
0 
0 
0 
0 
0 
0 
0 
0 
0 
0 
0 
0 
0 
0 
0 
0 
0 
0 
0 
0 
0 
0 
0 
0 
0 
0 
0 
0 
0 
0 
0 
0 
0 
0 
0 
0 
0 
0 
0 
0 
0 
0 
0 
0 
0 
0 
0 
0 
0 
0 
0 
0 
0 
0 
0 
0 
0 
0 
0 
0 
0 
0 
0 
0 
0 
0 
0 
0 
0 
0 
0 
0 
0 
0 
0 
0 
0 
0 
0 
0 
0 
0 
0 
0 
0 
0 
0 
0 
0 
0 
0 
0 
0 
0 
0 
0 
0 
0 
0 
0 
0 
0 
0 
0 
0 
0 
0 
0 
0 
0 
0 
0 
0 
0 
0 
0 
0 
0 
0 
0 
0 
0 
0 
0 
0 
0 
0 
0 
0 
0 
0 
0 
0 
0 
0 
0 
0 
0 
0 
0 
0 
0 
0 
0 
0 
0 
0 
0 
0 
0 
0 
0 
0 
0 
0 
0 
0 
0 
0 
0 
0 
0 
0 
0 
0 
0 
0 
0 
0 
0 
0 
0 
0 
0 
0 
0 
0 
0 
0 
0 
0 
0 
0 
0 
0 
0 
0 
0 
0 
0 
0 
0 
0 
0 
0 
0 
0 
0 
0 
0 
0 
0 
0 
0 
0 
0 
0 
0 
0 
0 
0 
0 
0 
0 
0 
0 
0 
0 
0 
0 
0 
0 
0 
0 
0 
0 
0 
0 
0 
0 
0 
0 
0 
0 
0 
0 
0 
0 
0 
0 
0 
0 
0 
0 
0 
0 
0 
0 
0 
0 
0 
0 
0 
0 
0 
0 
0 
0 
0 
0 
0 
0 
0 
0 
0 
0 
0 
0 
0 
0 
0 
0 
0 
0 
0 
0 
0 
0 
0 
0 
0 
0 
0 
0 
0 
0 
0 
0 
0 
0 
0 
0 
0 
0 
0 
0 
0 
0 
0 
0 
0 
0 
0 
0 
0 
0 
0 
0 
0 
0 
0 
0 
0 
0 
0 
0 
0 
0 
0 
0 
0 
0 
0 
0 
0 
0 
0 
0 
0 
0 
0 
0 
0 
0 
0 
0 
0 
0 
0 
0 
0 
0 
0 
0 
0 
0 
0 
0 
0 
0 
0 
0 
0 
0 
0 
0 
0 
0 
0 
0 
0 
0 
0 
0 
0 
0 
0 
0 
0 
0 
0 
0 
0 
0 
0 
0 
0 
0 
0 
0 
0 
0 
0 
0 
0 
0 
0 
0 
0 
0 
0 
0 
0 
0 
0 
0 
0 
0 
0 
0 
0 
0 
0 
0 
0 
0 
0 
0 
0 
0 
0 
0 
0 
0 
0 
0 
0 
0 
0 
0 
0 
0 
0 
0 
0 
0 
0 
0 
0 
0 
0 
0 
0 
0 
0 
0 
0 
0 
0 
0 
0 
0 
0 
0 
0 
0 
0 
0 
0 
0 
0 
0 
0 
0 
0 
0 
0 
0 
0 
0 
0 
0 
0 
0 
0 
0 
0 
0 
0 
0 
0 
0 
0 
0 
0 
0 
0 
0 
0 
0 
0 
0 
0 
0 
0 
0 
0 
0 
0 
0 
0 
0 
0 
0 
0 
0 
0 
0 
0 
0 
0 
0 
0 
0 
0 
0 
0 
0 
0 
0 
0 
0 
0 
0 
0 
0 
0 
0 
0 
0 
0 
0 
0 
0 
0 
0 
0 
0 
0 
0 
0 
0 
0 
0 
0 
0 
0 
0 
0 
0 
0 
0 
0 
0 
0 
0 
0 
0 
0 
0 
0 
0 
0 
0 
0 
0 
0 
0 
0 
0 
0 
0 
0 
0 
0 
0 
0 
0 
0 
0 
0 
0 
0 
0 
0 
0 
0 
0 
0 
0 
0 
0 
0 
0 
0 
0 
0 
0 
0 
0 
0 
0 
0 
0 
0 
0 
0 
0 
0 
0 
0 
0 
0 
0 
0 
0 
0 
0 
0 
0 
0 
0 
0 
0 
0 
0 
0 
0 
0 
0 
0 
0 
0 
0 
0 
0 
0 
0 
0 
0 
0 
0 
0 
0 
0 
0 
0 
0 
0 
0 
0 
0 
0 
0 
0 
0 
0 
0 
0 
0 
0 
0 
0 
0 
0 
0 
0 
0 
0 
0 
0 
0 
0 
0 
0 
0 
0 
0 
0 
0 
0 
0 
0 
0 
0 
0 
0 
0 
0 
0 
0 
0 
0 
0 
0 
0 
0 
0 
0 
0 
0 
0 
0 
0 
0 
0 
0 
0 
0 
0 
0 
0 
0 
0 
0 
0 
0 
0 
0 
0 
0 
0 
0 
0 
0 
0 
0 
0 
0 
0 
0 
0 
0 
0 
0 
0 
0 
0 
0 
0 
0 
0 
0 
0 
0 
0 
0 
0 
0 
0 
0 
0 
0 
0 
0 
0 
0 
0 
0 
0 
0 
0 
0 
0 
0 
0 
0 
0 
0 
0 
0 
0 
0 
0 
0 
0 
0 
0 
0 
0 
0 
0 
0 
0 
0 
0 
0 
0 
0 
0 
0 
0 
0 
0 
0 
0 
0 
0 
0 
0 
0 
0 
0 
0 
0 
0 
0 
0 
0 
0 
0 
0 
0 
0 
0 
0 
0 
0 
0 
0 
0 
0 
0 
0 
0 
0 
0 
0 
0 
0 
0 
0 
0 
0 
0 
0 
0 
0 
0 
0 
7.622293e-01 
7.619028e-01 
7.615760e-01 
7.612492e-01 
7.609221e-01 
7.605950e-01 
7.602677e-01 
7.599402e-01 
7.596126e-01 
7.592848e-01 
7.589569e-01 
7.586289e-01 
7.583007e-01 
7.579723e-01 
7.576438e-01 
7.573152e-01 
7.569864e-01 
7.566575e-01 
7.563285e-01 
7.559993e-01 
7.556699e-01 
7.553404e-01 
7.550108e-01 
7.546810e-01 
7.543511e-01 
7.540211e-01 
7.536909e-01 
7.533606e-01 
7.530301e-01 
7.526995e-01 
7.523688e-01 
7.520379e-01 
7.517069e-01 
7.513758e-01 
7.510445e-01 
7.507131e-01 
7.503815e-01 
7.500498e-01 
7.497180e-01 
7.493861e-01 
7.490540e-01 
7.487218e-01 
7.483894e-01 
7.480569e-01 
7.477243e-01 
7.473916e-01 
7.470587e-01 
7.467257e-01 
7.463925e-01 
7.460593e-01 
7.457259e-01 
7.453924e-01 
7.450587e-01 
7.447250e-01 
7.443910e-01 
7.440570e-01 
7.437229e-01 
7.433886e-01 
7.430542e-01 
7.427196e-01 
7.423850e-01 
7.420502e-01 
7.417153e-01 
7.413803e-01 
7.410451e-01 
7.407099e-01 
7.403745e-01 
7.400390e-01 
7.397033e-01 
7.393676e-01 
7.390317e-01 
7.386957e-01 
7.383596e-01 
7.380233e-01 
7.376870e-01 
7.373505e-01 
7.370139e-01 
7.366772e-01 
7.363404e-01 
7.360035e-01 
7.356664e-01 
7.353292e-01 
7.349919e-01 
7.346545e-01 
7.343170e-01 
7.339794e-01 
7.336416e-01 
7.333038e-01 
7.329658e-01 
7.326277e-01 
7.322895e-01 
7.319512e-01 
7.316128e-01 
7.312743e-01 
7.309356e-01 
7.305969e-01 
7.302580e-01 
7.299191e-01 
7.295800e-01 
7.292408e-01 
7.289015e-01 
7.285621e-01 
7.282226e-01 
7.278830e-01 
7.275433e-01 
7.272034e-01 
7.268635e-01 
7.265235e-01 
7.261833e-01 
7.258431e-01 
7.255027e-01 
7.251622e-01 
7.248217e-01 
7.244810e-01 
7.241403e-01 
7.237994e-01 
7.234584e-01 
7.231173e-01 
7.227762e-01 
7.224349e-01 
7.220935e-01 
7.217520e-01 
7.214105e-01 
7.210688e-01 
7.207270e-01 
7.203852e-01 
7.200432e-01 
7.197011e-01 
7.193590e-01 
7.190167e-01 
7.186743e-01 
7.183319e-01 
7.179893e-01 
7.176467e-01 
7.173040e-01 
7.169611e-01 
7.166182e-01 
7.162752e-01 
7.159321e-01 
7.155889e-01 
7.152456e-01 
7.149022e-01 
7.145587e-01 
7.142151e-01 
7.138714e-01 
7.135277e-01 
7.131838e-01 
7.128399e-01 
7.124959e-01 
7.121517e-01 
7.118075e-01 
7.114632e-01 
7.111188e-01 
7.107744e-01 
7.104298e-01 
7.100852e-01 
7.097404e-01 
7.093956e-01 
7.090507e-01 
7.087057e-01 
7.083606e-01 
7.080155e-01 
7.076702e-01 
7.073249e-01 
7.069795e-01 
7.066340e-01 
7.062884e-01 
7.059427e-01 
7.055970e-01 
7.052511e-01 
7.049052e-01 
7.045592e-01 
7.042132e-01 
7.038670e-01 
7.035208e-01 
7.031744e-01 
7.028280e-01 
7.024816e-01 
7.021350e-01 
7.017884e-01 
7.014417e-01 
7.010949e-01 
7.007480e-01 
7.004011e-01 
7.000540e-01 
6.997069e-01 
6.993598e-01 
6.990125e-01 
6.986652e-01 
6.983178e-01 
6.979703e-01 
6.976228e-01 
6.972751e-01 
6.969274e-01 
6.965797e-01 
6.962318e-01 
6.958839e-01 
6.955359e-01 
6.951879e-01 
6.948397e-01 
6.944915e-01 
6.941432e-01 
6.937949e-01 
6.934465e-01 
6.930980e-01 
6.927494e-01 
6.924008e-01 
6.920521e-01 
6.917033e-01 
6.913545e-01 
6.910056e-01 
6.906566e-01 
6.903076e-01 
6.899585e-01 
6.896093e-01 
6.892601e-01 
6.889108e-01 
6.885614e-01 
6.882120e-01 
6.878625e-01 
6.875129e-01 
6.871633e-01 
6.868136e-01 
6.864638e-01 
6.861140e-01 
6.857641e-01 
6.854142e-01 
6.850642e-01 
6.847141e-01 
6.843640e-01 
6.840138e-01 
6.836635e-01 
6.833132e-01 
6.829629e-01 
6.826124e-01 
6.822619e-01 
6.819114e-01 
6.815608e-01 
6.812101e-01 
6.808594e-01 
6.805086e-01 
6.801577e-01 
6.798068e-01 
6.794558e-01 
6.791048e-01 
6.787538e-01 
6.784026e-01 
6.780514e-01 
6.777002e-01 
6.773489e-01 
6.769975e-01 
6.766461e-01 
6.762947e-01 
6.759431e-01 
6.755916e-01 
6.752399e-01 
6.748883e-01 
6.745365e-01 
6.741848e-01 
6.738329e-01 
6.734810e-01 
6.731291e-01 
6.727771e-01 
6.724251e-01 
6.720730e-01 
6.717208e-01 
6.713686e-01 
6.710164e-01 
6.706641e-01 
6.703118e-01 
6.699594e-01 
6.696069e-01 
6.692544e-01 
6.689019e-01 
6.685493e-01 
6.681967e-01 
6.678440e-01 
6.674913e-01 
6.671385e-01 
6.667857e-01 
6.664328e-01 
6.660799e-01 
6.657270e-01 
6.653740e-01 
6.650209e-01 
6.646678e-01 
6.643147e-01 
6.639615e-01 
6.636083e-01 
6.632551e-01 
6.629018e-01 
6.625484e-01 
6.621950e-01 
6.618416e-01 
6.614881e-01 
6.611346e-01 
6.607811e-01 
6.604275e-01 
6.600738e-01 
6.597201e-01 
6.593664e-01 
6.590127e-01 
6.586589e-01 
6.583050e-01 
6.579512e-01 
6.575973e-01 
6.572433e-01 
6.568893e-01 
6.565353e-01 
6.561812e-01 
6.558271e-01 
6.554730e-01 
6.551188e-01 
6.547646e-01 
6.544104e-01 
6.540561e-01 
6.537018e-01 
6.533474e-01 
6.529930e-01 
6.526386e-01 
6.522842e-01 
6.519297e-01 
6.515752e-01 
6.512206e-01 
6.508660e-01 
6.505114e-01 
6.501567e-01 
6.498021e-01 
6.494473e-01 
6.490926e-01 
6.487378e-01 
6.483830e-01 
6.480282e-01 
6.476733e-01 
6.473184e-01 
6.469634e-01 
6.466085e-01 
6.462535e-01 
6.458985e-01 
6.455434e-01 
6.451883e-01 
6.448332e-01 
6.444781e-01 
6.441229e-01 
6.437678e-01 
6.434125e-01 
6.430573e-01 
6.427020e-01 
6.423467e-01 
6.419914e-01 
6.416361e-01 
6.412807e-01 
6.409253e-01 
6.405699e-01 
6.402144e-01 
6.398589e-01 
6.395034e-01 
6.391479e-01 
6.387924e-01 
6.384368e-01 
6.380812e-01 
6.377256e-01 
6.373700e-01 
6.370143e-01 
6.366586e-01 
6.363029e-01 
6.359472e-01 
6.355914e-01 
6.352357e-01 
6.348799e-01 
6.345241e-01 
6.341682e-01 
6.338124e-01 
6.334565e-01 
6.331006e-01 
6.327447e-01 
6.323888e-01 
6.320329e-01 
6.316769e-01 
6.313209e-01 
6.309649e-01 
6.306089e-01 
6.302529e-01 
6.298968e-01 
6.295407e-01 
6.291847e-01 
6.288286e-01 
6.284724e-01 
6.281163e-01 
6.277602e-01 
6.274040e-01 
6.270478e-01 
6.266916e-01 
6.263354e-01 
6.259792e-01 
6.256230e-01 
6.252667e-01 
6.249104e-01 
6.245542e-01 
6.241979e-01 
6.238416e-01 
6.234852e-01 
6.231289e-01 
6.227726e-01 
6.224162e-01 
6.220599e-01 
6.217035e-01 
6.213471e-01 
6.209907e-01 
6.206343e-01 
6.202779e-01 
6.199215e-01 
6.195650e-01 
6.192086e-01 
6.188521e-01 
6.184957e-01 
6.181392e-01 
6.177827e-01 
6.174262e-01 
6.170697e-01 
6.167132e-01 
6.163567e-01 
6.160002e-01 
6.156436e-01 
6.152871e-01 
6.149306e-01 
6.145740e-01 
6.142174e-01 
6.138609e-01 
6.135043e-01 
6.131478e-01 
6.127912e-01 
6.124346e-01 
6.120780e-01 
6.117214e-01 
6.113648e-01 
6.110082e-01 
6.106516e-01 
6.102950e-01 
6.099384e-01 
6.095818e-01 
6.092252e-01 
6.088686e-01 
6.085119e-01 
6.081553e-01 
6.077987e-01 
6.074421e-01 
6.070854e-01 
6.067288e-01 
6.063722e-01 
6.060155e-01 
6.056589e-01 
6.053023e-01 
6.049457e-01 
6.045890e-01 
6.042324e-01 
6.038758e-01 
6.035191e-01 
6.031625e-01 
6.028059e-01 
6.024493e-01 
6.020926e-01 
6.017360e-01 
6.013794e-01 
6.010228e-01 
6.006662e-01 
6.003096e-01 
5.999530e-01 
5.995964e-01 
5.992398e-01 
5.988832e-01 
5.985266e-01 
5.981700e-01 
5.978134e-01 
5.974568e-01 
5.971003e-01 
5.967437e-01 
5.963871e-01 
5.960306e-01 
5.956740e-01 
5.953175e-01 
5.949610e-01 
5.946044e-01 
5.942479e-01 
5.938914e-01 
5.935349e-01 
5.931784e-01 
5.928219e-01 
5.924654e-01 
5.921089e-01 
5.917525e-01 
5.913960e-01 
5.910395e-01 
5.906831e-01 
5.903267e-01 
5.899702e-01 
5.896138e-01 
5.892574e-01 
5.889010e-01 
5.885446e-01 
5.881883e-01 
5.878319e-01 
5.874756e-01 
5.871192e-01 
5.867629e-01 
5.864066e-01 
5.860503e-01 
5.856940e-01 
5.853377e-01 
5.849814e-01 
5.846252e-01 
5.842689e-01 
5.839127e-01 
5.835565e-01 
5.832003e-01 
5.828441e-01 
5.824879e-01 
5.821318e-01 
5.817756e-01 
5.814195e-01 
5.810634e-01 
5.807073e-01 
5.803512e-01 
5.799951e-01 
5.796391e-01 
5.792830e-01 
5.789270e-01 
5.785710e-01 
5.782150e-01 
5.778590e-01 
5.775031e-01 
5.771471e-01 
5.767912e-01 
5.764353e-01 
5.760794e-01 
5.757236e-01 
5.753677e-01 
5.750119e-01 
5.746561e-01 
5.743003e-01 
5.739445e-01 
5.735888e-01 
5.732330e-01 
5.728773e-01 
5.725216e-01 
5.721659e-01 
5.718103e-01 
5.714546e-01 
5.710990e-01 
5.707434e-01 
5.703879e-01 
5.700323e-01 
5.696768e-01 
5.693213e-01 
5.689658e-01 
5.686103e-01 
5.682549e-01 
5.678995e-01 
5.675441e-01 
5.671887e-01 
5.668333e-01 
5.664780e-01 
5.661227e-01 
5.657674e-01 
5.654122e-01 
5.650569e-01 
5.647017e-01 
5.643465e-01 
5.639914e-01 
5.636362e-01 
5.632811e-01 
5.629260e-01 
5.625710e-01 
5.622159e-01 
5.618609e-01 
5.615060e-01 
5.611510e-01 
5.607961e-01 
5.604412e-01 
5.600863e-01 
5.597314e-01 
5.593766e-01 
5.590218e-01 
5.586671e-01 
5.583123e-01 
5.579576e-01 
5.576029e-01 
5.572483e-01 
5.568936e-01 
5.565390e-01 
5.561845e-01 
5.558299e-01 
5.554754e-01 
5.551209e-01 
5.547665e-01 
5.544121e-01 
5.540577e-01 
5.537033e-01 
5.533490e-01 
5.529947e-01 
5.526404e-01 
5.522862e-01 
5.519320e-01 
5.515778e-01 
5.512237e-01 
5.508695e-01 
5.505155e-01 
5.501614e-01 
5.498074e-01 
5.494534e-01 
5.490995e-01 
5.487455e-01 
5.483917e-01 
5.480378e-01 
5.476840e-01 
5.473302e-01 
5.469764e-01 
5.466227e-01 
5.462690e-01 
5.459154e-01 
5.455618e-01 
5.452082e-01 
5.448547e-01 
5.445011e-01 
5.441477e-01 
5.437942e-01 
5.434408e-01 
5.430875e-01 
5.427341e-01 
5.423808e-01 
5.420276e-01 
5.416743e-01 
5.413212e-01 
5.409680e-01 
5.406149e-01 
5.402618e-01 
5.399088e-01 
5.395558e-01 
5.392028e-01 
5.388499e-01 
5.384970e-01 
5.381441e-01 
5.377913e-01 
5.374386e-01 
5.370858e-01 
5.367331e-01 
5.363805e-01 
5.360279e-01 
5.356753e-01 
5.353227e-01 
5.349703e-01 
5.346178e-01 
5.342654e-01 
5.339130e-01 
5.335607e-01 
5.332084e-01 
5.328561e-01 
5.325039e-01 
5.321517e-01 
5.317996e-01 
5.314475e-01 
5.310955e-01 
5.307435e-01 
5.303915e-01 
5.300396e-01 
5.296877e-01 
5.293358e-01 
5.289841e-01 
5.286323e-01 
5.282806e-01 
5.279289e-01 
5.275773e-01 
5.272257e-01 
5.268742e-01 
5.265227e-01 
5.261713e-01 
5.258199e-01 
5.254685e-01 
5.251172e-01 
5.247659e-01 
5.244147e-01 
5.240635e-01 
5.237124e-01 
5.233613e-01 
5.230103e-01 
5.226593e-01 
5.223083e-01 
5.219574e-01 
5.216066e-01 
5.212557e-01 
5.209050e-01 
5.205543e-01 
5.202036e-01 
5.198530e-01 
5.195024e-01 
5.191519e-01 
5.188014e-01 
5.184509e-01 
5.181006e-01 
5.177502e-01 
5.173999e-01 
5.170497e-01 
5.166995e-01 
5.163494e-01 
5.159993e-01 
5.156492e-01 
5.152992e-01 
5.149493e-01 
5.145994e-01 
5.142495e-01 
5.138997e-01 
5.135500e-01 
5.132003e-01 
5.128506e-01 
5.125010e-01 
5.121515e-01 
5.118020e-01 
5.114525e-01 
5.111032e-01 
5.107538e-01 
5.104045e-01 
5.100553e-01 
5.097061e-01 
5.093570e-01 
5.090079e-01 
5.086588e-01 
5.083099e-01 
5.079609e-01 
5.076121e-01 
5.072632e-01 
5.069145e-01 
5.065658e-01 
5.062171e-01 
5.058685e-01 
5.055199e-01 
5.051714e-01 
5.048230e-01 
5.044746e-01 
5.041263e-01 
5.037780e-01 
5.034297e-01 
5.030816e-01 
5.027334e-01 
5.023854e-01 
5.020374e-01 
5.016894e-01 
5.013415e-01 
5.009937e-01 
5.006459e-01 
5.002982e-01 
4.999505e-01 
4.996029e-01 
4.992553e-01 
4.989078e-01 
4.985603e-01 
4.982130e-01 
4.978656e-01 
4.975183e-01 
4.971711e-01 
4.968239e-01 
4.964768e-01 
4.961298e-01 
4.957828e-01 
4.954359e-01 
4.950890e-01 
4.947422e-01 
4.943954e-01 
4.940487e-01 
4.937021e-01 
4.933555e-01 
4.930090e-01 
4.926625e-01 
4.923161e-01 
4.919698e-01 
4.916235e-01 
4.912772e-01 
4.909311e-01 
4.905850e-01 
4.902389e-01 
4.898929e-01 
4.895470e-01 
4.892012e-01 
4.888554e-01 
4.885096e-01 
4.881639e-01 
4.878183e-01 
4.874728e-01 
4.871273e-01 
4.867818e-01 
4.864364e-01 
4.860911e-01 
4.857459e-01 
4.854007e-01 
4.850556e-01 
4.847105e-01 
4.843655e-01 
4.840206e-01 
4.836757e-01 
4.833309e-01 
4.829861e-01 
4.826415e-01 
4.822968e-01 
4.819523e-01 
4.816078e-01 
4.812634e-01 
4.809190e-01 
4.805747e-01 
4.802305e-01 
4.798863e-01 
4.795422e-01 
4.791981e-01 
4.788542e-01 
4.785102e-01 
4.781664e-01 
4.778226e-01 
4.774789e-01 
4.771352e-01 
4.767917e-01 
4.764481e-01 
4.761047e-01 
4.757613e-01 
4.754180e-01 
4.750747e-01 
4.747315e-01 
4.743884e-01 
4.740453e-01 
4.737024e-01 
4.733594e-01 
4.730166e-01 
4.726738e-01 
4.723311e-01 
4.719884e-01 
4.716458e-01 
4.713033e-01 
4.709609e-01 
4.706185e-01 
4.702762e-01 
4.699339e-01 
4.695918e-01 
4.692497e-01 
4.689076e-01 
4.685657e-01 
4.682238e-01 
4.678819e-01 
4.675402e-01 
4.671985e-01 
4.668569e-01 
4.665153e-01 
4.661738e-01 
4.658324e-01 
4.654911e-01 
4.651498e-01 
4.648086e-01 
4.644675e-01 
4.641264e-01 
4.637854e-01 
4.634445e-01 
4.631037e-01 
4.627629e-01 
4.624222e-01 
4.620816e-01 
4.617410e-01 
4.614005e-01 
4.610601e-01 
4.607197e-01 
4.603795e-01 
4.600393e-01 
4.596991e-01 
4.593591e-01 
4.590191e-01 
4.586792e-01 
4.583393e-01 
4.579996e-01 
4.576599e-01 
4.573203e-01 
4.569807e-01 
4.566413e-01 
4.563019e-01 
4.559625e-01 
4.556233e-01 
4.552841e-01 
4.549450e-01 
4.546060e-01 
4.542670e-01 
4.539281e-01 
4.535893e-01 
4.532506e-01 
4.529119e-01 
4.525734e-01 
4.522349e-01 
4.518964e-01 
4.515581e-01 
4.512198e-01 
4.508816e-01 
4.505435e-01 
4.502054e-01 
4.498674e-01 
4.495295e-01 
4.491917e-01 
4.488540e-01 
4.485163e-01 
4.481787e-01 
4.478412e-01 
4.475037e-01 
4.471664e-01 
4.468291e-01 
4.464919e-01 
4.461548e-01 
4.458177e-01 
4.454807e-01 
4.451438e-01 
4.448070e-01 
4.444703e-01 
4.441336e-01 
4.437970e-01 
4.434605e-01 
4.431241e-01 
4.427877e-01 
4.424514e-01 
4.421153e-01 
4.417791e-01 
4.414431e-01 
4.411071e-01 
4.407713e-01 
4.404355e-01 
4.400997e-01 
4.397641e-01 
4.394285e-01 
4.390931e-01 
4.387577e-01 
4.384223e-01 
4.380871e-01 
4.377519e-01 
4.374169e-01 
4.370819e-01 
4.367470e-01 
4.364121e-01 
4.360774e-01 
4.357427e-01 
4.354081e-01 
4.350736e-01 
4.347391e-01 
4.344048e-01 
4.340705e-01 
4.337363e-01 
4.334022e-01 
4.330682e-01 
4.327343e-01 
4.324004e-01 
4.320666e-01 
4.317329e-01 
4.313993e-01 
4.310658e-01 
4.307324e-01 
4.303990e-01 
4.300657e-01 
4.297325e-01 
4.293994e-01 
4.290664e-01 
4.287334e-01 
4.284006e-01 
4.280678e-01 
4.277351e-01 
4.274025e-01 
4.270699e-01 
4.267375e-01 
4.264051e-01 
4.260729e-01 
4.257407e-01 
4.254086e-01 
4.250765e-01 
4.247446e-01 
4.244127e-01 
4.240810e-01 
4.237493e-01 
4.234177e-01 
4.230862e-01 
4.227547e-01 
4.224234e-01 
4.220921e-01 
4.217610e-01 
4.214299e-01 
4.210989e-01 
4.207680e-01 
4.204372e-01 
4.201064e-01 
4.197758e-01 
4.194452e-01 
4.191147e-01 
4.187843e-01 
4.184540e-01 
4.181238e-01 
4.177937e-01 
4.174636e-01 
4.171336e-01 
4.168038e-01 
4.164740e-01 
4.161443e-01 
4.158147e-01 
4.154852e-01 
4.151557e-01 
4.148264e-01 
4.144971e-01 
4.141680e-01 
4.138389e-01 
4.135099e-01 
4.131810e-01 
4.128522e-01 
4.125234e-01 
4.121948e-01 
4.118663e-01 
4.115378e-01 
4.112094e-01 
4.108811e-01 
4.105529e-01 
4.102248e-01 
4.098968e-01 
4.095689e-01 
4.092411e-01 
4.089133e-01 
4.085857e-01 
4.082581e-01 
4.079306e-01 
4.076033e-01 
4.072760e-01 
4.069488e-01 
4.066217e-01 
4.062946e-01 
4.059677e-01 
4.056409e-01 
4.053141e-01 
4.049875e-01 
4.046609e-01 
4.043344e-01 
4.040080e-01 
4.036817e-01 
4.033555e-01 
4.030294e-01 
4.027034e-01 
4.023775e-01 
4.020517e-01 
4.017259e-01 
4.014003e-01 
4.010747e-01 
4.007492e-01 
4.004239e-01 
4.000986e-01 
3.997734e-01 
3.994483e-01 
3.991233e-01 
3.987984e-01 
3.984736e-01 
3.981489e-01 
3.978242e-01 
3.974997e-01 
3.971753e-01 
3.968509e-01 
3.965267e-01 
3.962025e-01 
3.958784e-01 
3.955545e-01 
3.952306e-01 
3.949068e-01 
3.945831e-01 
3.942595e-01 
3.939360e-01 
3.936126e-01 
3.932893e-01 
3.929661e-01 
3.926430e-01 
3.923200e-01 
3.919970e-01 
3.916742e-01 
3.913514e-01 
3.910288e-01 
3.907062e-01 
3.903838e-01 
3.900614e-01 
3.897392e-01 
3.894170e-01 
3.890949e-01 
3.887730e-01 
3.884511e-01 
3.881293e-01 
3.878076e-01 
3.874860e-01 
3.871645e-01 
3.868431e-01 
3.865218e-01 
3.862006e-01 
3.858795e-01 
3.855585e-01 
3.852376e-01 
3.849168e-01 
3.845961e-01 
3.842754e-01 
3.839549e-01 
3.836345e-01 
3.833142e-01 
3.829939e-01 
3.826738e-01 
3.823538e-01 
3.820338e-01 
3.817140e-01 
3.813942e-01 
3.810746e-01 
3.807550e-01 
3.804356e-01 
3.801163e-01 
3.797970e-01 
3.794779e-01 
3.791588e-01 
3.788398e-01 
3.785210e-01 
3.782022e-01 
3.778836e-01 
3.775650e-01 
3.772466e-01 
3.769282e-01 
3.766100e-01 
3.762918e-01 
3.759737e-01 
3.756558e-01 
3.753379e-01 
3.750202e-01 
3.747025e-01 
3.743849e-01 
3.740675e-01 
3.737501e-01 
3.734329e-01 
3.731157e-01 
3.727987e-01 
3.724817e-01 
3.721648e-01 
3.718481e-01 
3.715314e-01 
3.712149e-01 
3.708984e-01 
3.705821e-01 
3.702658e-01 
3.699497e-01 
3.696336e-01 
3.693177e-01 
3.690019e-01 
3.686861e-01 
3.683705e-01 
3.680549e-01 
3.677395e-01 
3.674242e-01 
3.671089e-01 
3.667938e-01 
3.664788e-01 
3.661639e-01 
3.658490e-01 
3.655343e-01 
3.652197e-01 
3.649052e-01 
3.645908e-01 
3.642765e-01 
3.639623e-01 
3.636482e-01 
3.633342e-01 
3.630203e-01 
3.627065e-01 
3.623928e-01 
3.620792e-01 
3.617657e-01 
3.614524e-01 
3.611391e-01 
3.608259e-01 
3.605128e-01 
3.601999e-01 
3.598870e-01 
3.595743e-01 
3.592616e-01 
3.589491e-01 
3.586366e-01 
3.583243e-01 
3.580121e-01 
3.576999e-01 
3.573879e-01 
3.570760e-01 
3.567642e-01 
3.564525e-01 
3.561409e-01 
3.558294e-01 
3.555180e-01 
3.552067e-01 
3.548955e-01 
3.545845e-01 
3.542735e-01 
3.539626e-01 
3.536519e-01 
3.533412e-01 
3.530307e-01 
3.527202e-01 
3.524099e-01 
3.520997e-01 
3.517895e-01 
3.514795e-01 
3.511696e-01 
3.508598e-01 
3.505501e-01 
3.502405e-01 
3.499311e-01 
3.496217e-01 
3.493124e-01 
3.490032e-01 
3.486942e-01 
3.483852e-01 
3.480764e-01 
3.477677e-01 
3.474590e-01 
3.471505e-01 
3.468421e-01 
3.465338e-01 
3.462256e-01 
3.459175e-01 
3.456096e-01 
3.453017e-01 
3.449939e-01 
3.446863e-01 
3.443787e-01 
3.440713e-01 
3.437639e-01 
3.434567e-01 
3.431496e-01 
3.428426e-01 
3.425357e-01 
3.422289e-01 
3.419222e-01 
3.416157e-01 
3.413092e-01 
3.410028e-01 
3.406966e-01 
3.403905e-01 
3.400844e-01 
3.397785e-01 
3.394727e-01 
3.391670e-01 
3.388614e-01 
3.385560e-01 
3.382506e-01 
3.379453e-01 
3.376402e-01 
3.373351e-01 
3.370302e-01 
3.367254e-01 
3.364207e-01 
3.361161e-01 
3.358116e-01 
3.355072e-01 
3.352030e-01 
3.348988e-01 
3.345948e-01 
3.342908e-01 
3.339870e-01 
3.336833e-01 
3.333797e-01 
3.330762e-01 
3.327728e-01 
3.324695e-01 
3.321664e-01 
3.318633e-01 
3.315604e-01 
3.312576e-01 
3.309549e-01 
3.306523e-01 
3.303498e-01 
3.300474e-01 
3.297451e-01 
3.294430e-01 
3.291409e-01 
3.288390e-01 
3.285372e-01 
3.282355e-01 
3.279339e-01 
3.276324e-01 
3.273310e-01 
3.270298e-01 
3.267286e-01 
3.264276e-01 
3.261267e-01 
3.258259e-01 
3.255252e-01 
3.252246e-01 
3.249241e-01 
3.246238e-01 
3.243235e-01 
3.240234e-01 
3.237234e-01 
3.234235e-01 
3.231237e-01 
3.228240e-01 
3.225244e-01 
3.222250e-01 
3.219257e-01 
3.216264e-01 
3.213273e-01 
3.210283e-01 
3.207295e-01 
3.204307e-01 
3.201320e-01 
3.198335e-01 
3.195351e-01 
3.192368e-01 
3.189386e-01 
3.186405e-01 
3.183425e-01 
3.180447e-01 
3.177469e-01 
3.174493e-01 
3.171518e-01 
3.168544e-01 
3.165571e-01 
3.162600e-01 
3.159629e-01 
3.156660e-01 
3.153692e-01 
3.150725e-01 
3.147759e-01 
3.144794e-01 
3.141830e-01 
3.138868e-01 
3.135907e-01 
3.132947e-01 
3.129988e-01 
3.127030e-01 
3.124073e-01 
3.121118e-01 
3.118164e-01 
3.115210e-01 
3.112258e-01 
3.109308e-01 
3.106358e-01 
3.103409e-01 
3.100462e-01 
3.097516e-01 
3.094571e-01 
3.091627e-01 
3.088684e-01 
3.085743e-01 
3.082803e-01 
3.079863e-01 
3.076925e-01 
3.073989e-01 
3.071053e-01 
3.068118e-01 
3.065185e-01 
3.062253e-01 
3.059322e-01 
3.056392e-01 
3.053463e-01 
3.050536e-01 
3.047610e-01 
3.044685e-01 
3.041761e-01 
3.038838e-01 
3.035916e-01 
3.032996e-01 
3.030077e-01 
3.027159e-01 
3.024242e-01 
3.021326e-01 
3.018412e-01 
3.015498e-01 
3.012586e-01 
3.009675e-01 
3.006766e-01 
3.003857e-01 
3.000950e-01 
2.998043e-01 
2.995138e-01 
2.992235e-01 
2.989332e-01 
2.986431e-01 
2.983530e-01 
2.980631e-01 
2.977733e-01 
2.974837e-01 
2.971941e-01 
2.969047e-01 
2.966154e-01 
2.963262e-01 
2.960371e-01 
2.957482e-01 
2.954593e-01 
2.951706e-01 
2.948820e-01 
2.945935e-01 
2.943052e-01 
2.940169e-01 
2.937288e-01 
2.934408e-01 
2.931530e-01 
2.928652e-01 
2.925776e-01 
2.922901e-01 
2.920027e-01 
2.917154e-01 
2.914282e-01 
2.911412e-01 
2.908543e-01 
2.905675e-01 
2.902808e-01 
2.899943e-01 
2.897079e-01 
2.894215e-01 
2.891354e-01 
2.888493e-01 
2.885633e-01 
2.882775e-01 
2.879918e-01 
2.877062e-01 
2.874208e-01 
2.871354e-01 
2.868502e-01 
2.865651e-01 
2.862801e-01 
2.859953e-01 
2.857106e-01 
2.854259e-01 
2.851415e-01 
2.848571e-01 
2.845728e-01 
2.842887e-01 
2.840047e-01 
2.837208e-01 
2.834371e-01 
2.831535e-01 
2.828699e-01 
2.825865e-01 
2.823033e-01 
2.820201e-01 
2.817371e-01 
2.814542e-01 
2.811714e-01 
2.808888e-01 
2.806062e-01 
2.803238e-01 
2.800415e-01 
2.797594e-01 
2.794773e-01 
2.791954e-01 
2.789136e-01 
2.786319e-01 
2.783504e-01 
2.780690e-01 
2.777877e-01 
2.775065e-01 
2.772254e-01 
2.769445e-01 
2.766637e-01 
2.763830e-01 
2.761024e-01 
2.758220e-01 
2.755417e-01 
2.752615e-01 
2.749814e-01 
2.747015e-01 
2.744217e-01 
2.741420e-01 
2.738624e-01 
2.735829e-01 
2.733036e-01 
2.730244e-01 
2.727453e-01 
2.724664e-01 
2.721876e-01 
2.719089e-01 
2.716303e-01 
2.713518e-01 
2.710735e-01 
2.707953e-01 
2.705172e-01 
2.702392e-01 
2.699614e-01 
2.696837e-01 
2.694061e-01 
2.691287e-01 
2.688513e-01 
2.685741e-01 
2.682971e-01 
2.680201e-01 
2.677433e-01 
2.674666e-01 
2.671900e-01 
2.669135e-01 
2.666372e-01 
2.663610e-01 
2.660849e-01 
2.658090e-01 
2.655331e-01 
2.652574e-01 
2.649819e-01 
2.647064e-01 
2.644311e-01 
2.641559e-01 
2.638808e-01 
2.636059e-01 
2.633310e-01 
2.630564e-01 
2.627818e-01 
2.625073e-01 
2.622330e-01 
2.619588e-01 
2.616848e-01 
2.614108e-01 
2.611370e-01 
2.608633e-01 
2.605898e-01 
2.603164e-01 
2.600431e-01 
2.597699e-01 
2.594968e-01 
2.592239e-01 
2.589511e-01 
2.586784e-01 
2.584059e-01 
2.581335e-01 
2.578612e-01 
2.575890e-01 
2.573170e-01 
2.570451e-01 
2.567733e-01 
2.565017e-01 
2.562301e-01 
2.559587e-01 
2.556875e-01 
2.554163e-01 
2.551453e-01 
2.548744e-01 
2.546037e-01 
2.543330e-01 
2.540625e-01 
2.537921e-01 
2.535219e-01 
2.532518e-01 
2.529818e-01 
2.527119e-01 
2.524422e-01 
2.521726e-01 
2.519031e-01 
2.516337e-01 
2.513645e-01 
2.510954e-01 
2.508265e-01 
2.505576e-01 
2.502889e-01 
2.500203e-01 
2.497519e-01 
2.494835e-01 
2.492154e-01 
2.489473e-01 
2.486793e-01 
2.484115e-01 
2.481439e-01 
2.478763e-01 
2.476089e-01 
2.473416e-01 
2.470744e-01 
2.468074e-01 
2.465405e-01 
2.462737e-01 
2.460071e-01 
2.457405e-01 
2.454741e-01 
2.452079e-01 
2.449418e-01 
2.446758e-01 
2.444099e-01 
2.441441e-01 
2.438785e-01 
2.436130e-01 
2.433477e-01 
2.430825e-01 
2.428174e-01 
2.425524e-01 
2.422876e-01 
2.420229e-01 
2.417583e-01 
2.414939e-01 
2.412295e-01 
2.409654e-01 
2.407013e-01 
2.404374e-01 
2.401736e-01 
2.399099e-01 
2.396464e-01 
2.393830e-01 
2.391197e-01 
2.388566e-01 
2.385936e-01 
2.383307e-01 
2.380679e-01 
2.378053e-01 
2.375428e-01 
2.372805e-01 
2.370183e-01 
2.367562e-01 
2.364942e-01 
2.362324e-01 
2.359707e-01 
2.357091e-01 
2.354476e-01 
2.351863e-01 
2.349252e-01 
2.346641e-01 
2.344032e-01 
2.341424e-01 
2.338818e-01 
2.336212e-01 
2.333608e-01 
2.331006e-01 
2.328405e-01 
2.325805e-01 
2.323206e-01 
2.320609e-01 
2.318013e-01 
2.315418e-01 
2.312825e-01 
2.310233e-01 
2.307642e-01 
2.305052e-01 
2.302464e-01 
2.299878e-01 
2.297292e-01 
2.294708e-01 
2.292125e-01 
2.289544e-01 
2.286963e-01 
2.284385e-01 
2.281807e-01 
2.279231e-01 
2.276656e-01 
2.274082e-01 
2.271510e-01 
2.268939e-01 
2.266370e-01 
2.263802e-01 
2.261235e-01 
2.258669e-01 
2.256105e-01 
2.253542e-01 
2.250980e-01 
2.248420e-01 
2.245861e-01 
2.243303e-01 
2.240747e-01 
2.238192e-01 
2.235638e-01 
2.233086e-01 
2.230535e-01 
2.227985e-01 
2.225437e-01 
2.222890e-01 
2.220345e-01 
2.217800e-01 
2.215257e-01 
2.212716e-01 
2.210175e-01 
2.207636e-01 
2.205099e-01 
2.202562e-01 
2.200027e-01 
2.197494e-01 
2.194962e-01 
2.192431e-01 
2.189901e-01 
2.187373e-01 
2.184846e-01 
2.182320e-01 
2.179796e-01 
2.177273e-01 
2.174751e-01 
2.172231e-01 
2.169712e-01 
2.167195e-01 
2.164678e-01 
2.162164e-01 
2.159650e-01 
2.157138e-01 
2.154627e-01 
2.152118e-01 
2.149609e-01 
2.147103e-01 
2.144597e-01 
2.142093e-01 
2.139590e-01 
2.137089e-01 
2.134589e-01 
2.132090e-01 
2.129593e-01 
2.127097e-01 
2.124602e-01 
2.122109e-01 
2.119617e-01 
2.117126e-01 
2.114637e-01 
2.112149e-01 
2.109662e-01 
2.107177e-01 
2.104693e-01 
2.102210e-01 
2.099729e-01 
2.097249e-01 
2.094771e-01 
2.092294e-01 
2.089818e-01 
2.087344e-01 
2.084871e-01 
2.082399e-01 
2.079928e-01 
2.077459e-01 
2.074992e-01 
2.072526e-01 
2.070061e-01 
2.067597e-01 
2.065135e-01 
2.062674e-01 
2.060214e-01 
2.057756e-01 
2.055300e-01 
2.052844e-01 
2.050390e-01 
2.047937e-01 
2.045486e-01 
2.043036e-01 
2.040587e-01 
2.038140e-01 
2.035694e-01 
2.033250e-01 
2.030807e-01 
2.028365e-01 
2.025924e-01 
2.023485e-01 
2.021047e-01 
2.018611e-01 
2.016176e-01 
2.013742e-01 
2.011310e-01 
2.008879e-01 
2.006450e-01 
2.004022e-01 
2.001595e-01 
1.999169e-01 
1.996745e-01 
1.994323e-01 
1.991901e-01 
1.989481e-01 
1.987063e-01 
1.984646e-01 
1.982230e-01 
1.979815e-01 
1.977402e-01 
1.974990e-01 
1.972580e-01 
1.970171e-01 
1.967763e-01 
1.965357e-01 
1.962952e-01 
1.960549e-01 
1.958147e-01 
1.955746e-01 
1.953346e-01 
1.950948e-01 
1.948552e-01 
1.946157e-01 
1.943763e-01 
1.941370e-01 
1.938979e-01 
1.936589e-01 
1.934201e-01 
1.931814e-01 
1.929428e-01 
1.927044e-01 
1.924661e-01 
1.922280e-01 
1.919899e-01 
1.917521e-01 
1.915143e-01 
1.912767e-01 
1.910393e-01 
1.908020e-01 
1.905648e-01 
1.903277e-01 
1.900908e-01 
1.898540e-01 
1.896174e-01 
1.893809e-01 
1.891446e-01 
1.889083e-01 
1.886723e-01 
1.884363e-01 
1.882005e-01 
1.879649e-01 
1.877293e-01 
1.874940e-01 
1.872587e-01 
1.870236e-01 
1.867886e-01 
1.865538e-01 
1.863191e-01 
1.860845e-01 
1.858501e-01 
1.856159e-01 
1.853817e-01 
1.851477e-01 
1.849139e-01 
1.846801e-01 
1.844465e-01 
1.842131e-01 
1.839798e-01 
1.837466e-01 
1.835136e-01 
1.832807e-01 
1.830480e-01 
1.828154e-01 
1.825829e-01 
1.823506e-01 
1.821184e-01 
1.818863e-01 
1.816544e-01 
1.814226e-01 
1.811910e-01 
1.809595e-01 
1.807281e-01 
1.804969e-01 
1.802658e-01 
1.800349e-01 
1.798041e-01 
1.795734e-01 
1.793429e-01 
1.791125e-01 
1.788823e-01 
1.786522e-01 
1.784222e-01 
1.781924e-01 
1.779627e-01 
1.777332e-01 
1.775038e-01 
1.772745e-01 
1.770454e-01 
1.768164e-01 
1.765876e-01 
1.763589e-01 
1.761303e-01 
1.759019e-01 
1.756736e-01 
1.754455e-01 
1.752175e-01 
1.749896e-01 
1.747619e-01 
1.745343e-01 
1.743069e-01 
1.740796e-01 
1.738524e-01 
1.736254e-01 
1.733985e-01 
1.731718e-01 
1.729452e-01 
1.727187e-01 
1.724924e-01 
1.722662e-01 
1.720402e-01 
1.718143e-01 
1.715885e-01 
1.713629e-01 
1.711374e-01 
1.709121e-01 
1.706869e-01 
1.704618e-01 
1.702369e-01 
1.700121e-01 
1.697875e-01 
1.695630e-01 
1.693387e-01 
1.691145e-01 
1.688904e-01 
1.686665e-01 
1.684427e-01 
1.682190e-01 
1.679955e-01 
1.677722e-01 
1.675490e-01 
1.673259e-01 
1.671029e-01 
1.668801e-01 
1.666575e-01 
1.664350e-01 
1.662126e-01 
1.659904e-01 
1.657683e-01 
1.655463e-01 
1.653245e-01 
1.651028e-01 
1.648813e-01 
1.646599e-01 
1.644387e-01 
1.642176e-01 
1.639966e-01 
1.637758e-01 
1.635551e-01 
1.633346e-01 
1.631142e-01 
1.628940e-01 
1.626738e-01 
1.624539e-01 
1.622340e-01 
1.620144e-01 
1.617948e-01 
1.615754e-01 
1.613562e-01 
1.611370e-01 
1.609181e-01 
1.606992e-01 
1.604805e-01 
1.602620e-01 
1.600436e-01 
1.598253e-01 
1.596072e-01 
1.593892e-01 
1.591714e-01 
1.589537e-01 
1.587361e-01 
1.585187e-01 
1.583014e-01 
1.580843e-01 
1.578673e-01 
1.576505e-01 
1.574338e-01 
1.572172e-01 
1.570008e-01 
1.567845e-01 
1.565684e-01 
1.563524e-01 
1.561365e-01 
1.559208e-01 
1.557053e-01 
1.554898e-01 
1.552746e-01 
1.550594e-01 
1.548444e-01 
1.546296e-01 
1.544149e-01 
1.542003e-01 
1.539859e-01 
1.537716e-01 
1.535575e-01 
1.533435e-01 
1.531296e-01 
1.529159e-01 
1.527023e-01 
1.524889e-01 
1.522756e-01 
1.520625e-01 
1.518495e-01 
1.516367e-01 
1.514240e-01 
1.512114e-01 
1.509990e-01 
1.507867e-01 
1.505746e-01 
1.503626e-01 
1.501507e-01 
1.499390e-01 
1.497274e-01 
1.495160e-01 
1.493047e-01 
1.490936e-01 
1.488826e-01 
1.486718e-01 
1.484611e-01 
1.482505e-01 
1.480401e-01 
1.478298e-01 
1.476197e-01 
1.474097e-01 
1.471998e-01 
1.469901e-01 
1.467806e-01 
1.465712e-01 
1.463619e-01 
1.461528e-01 
1.459438e-01 
1.457350e-01 
1.455263e-01 
1.453177e-01 
1.451093e-01 
1.449010e-01 
1.446929e-01 
1.444849e-01 
1.442771e-01 
1.440694e-01 
1.438619e-01 
1.436545e-01 
1.434472e-01 
1.432401e-01 
1.430331e-01 
1.428263e-01 
1.426196e-01 
1.424131e-01 
1.422067e-01 
1.420004e-01 
1.417943e-01 
1.415884e-01 
1.413825e-01 
1.411769e-01 
1.409713e-01 
1.407659e-01 
1.405607e-01 
1.403556e-01 
1.401506e-01 
1.399458e-01 
1.397412e-01 
1.395366e-01 
1.393323e-01 
1.391280e-01 
1.389239e-01 
1.387200e-01 
1.385162e-01 
1.383125e-01 
1.381090e-01 
1.379057e-01 
1.377024e-01 
1.374994e-01 
1.372964e-01 
1.370936e-01 
1.368910e-01 
1.366885e-01 
1.364861e-01 
1.362839e-01 
1.360819e-01 
1.358799e-01 
1.356782e-01 
1.354765e-01 
1.352750e-01 
1.350737e-01 
1.348725e-01 
1.346714e-01 
1.344705e-01 
1.342698e-01 
1.340692e-01 
1.338687e-01 
1.336684e-01 
1.334682e-01 
1.332681e-01 
1.330682e-01 
1.328685e-01 
1.326689e-01 
1.324694e-01 
1.322701e-01 
1.320709e-01 
1.318719e-01 
1.316730e-01 
1.314743e-01 
1.312757e-01 
1.310772e-01 
1.308789e-01 
1.306808e-01 
1.304828e-01 
1.302849e-01 
1.300872e-01 
1.298896e-01 
1.296922e-01 
1.294949e-01 
1.292978e-01 
1.291008e-01 
1.289039e-01 
1.287072e-01 
1.285107e-01 
1.283142e-01 
1.281180e-01 
1.279219e-01 
1.277259e-01 
1.275301e-01 
1.273344e-01 
1.271388e-01 
1.269434e-01 
1.267482e-01 
1.265531e-01 
1.263581e-01 
1.261633e-01 
1.259686e-01 
1.257741e-01 
1.255797e-01 
1.253855e-01 
1.251914e-01 
1.249975e-01 
1.248037e-01 
1.246100e-01 
1.244165e-01 
1.242232e-01 
1.240300e-01 
1.238369e-01 
1.236440e-01 
1.234512e-01 
1.232586e-01 
1.230661e-01 
1.228738e-01 
1.226816e-01 
1.224895e-01 
1.222976e-01 
1.221059e-01 
1.219143e-01 
1.217228e-01 
1.215315e-01 
1.213403e-01 
1.211493e-01 
1.209584e-01 
1.207677e-01 
1.205771e-01 
1.203867e-01 
1.201964e-01 
1.200062e-01 
1.198162e-01 
1.196264e-01 
1.194367e-01 
1.192471e-01 
1.190577e-01 
1.188684e-01 
1.186793e-01 
1.184903e-01 
1.183015e-01 
1.181128e-01 
1.179242e-01 
1.177358e-01 
1.175476e-01 
1.173595e-01 
1.171715e-01 
1.169837e-01 
1.167961e-01 
1.166086e-01 
1.164212e-01 
1.162340e-01 
1.160469e-01 
1.158599e-01 
1.156732e-01 
1.154865e-01 
1.153000e-01 
1.151137e-01 
1.149275e-01 
1.147414e-01 
1.145555e-01 
1.143698e-01 
1.141842e-01 
1.139987e-01 
1.138134e-01 
1.136282e-01 
1.134432e-01 
1.132583e-01 
1.130736e-01 
1.128890e-01 
1.127045e-01 
1.125202e-01 
1.123361e-01 
1.121521e-01 
1.119682e-01 
1.117845e-01 
1.116010e-01 
1.114176e-01 
1.112343e-01 
1.110512e-01 
1.108682e-01 
1.106854e-01 
1.105027e-01 
1.103202e-01 
1.101378e-01 
1.099556e-01 
1.097735e-01 
1.095915e-01 
1.094097e-01 
1.092281e-01 
1.090466e-01 
1.088652e-01 
1.086840e-01 
1.085029e-01 
1.083220e-01 
1.081412e-01 
1.079606e-01 
1.077801e-01 
1.075998e-01 
1.074196e-01 
1.072396e-01 
1.070597e-01 
1.068800e-01 
1.067004e-01 
1.065209e-01 
1.063416e-01 
1.061625e-01 
1.059835e-01 
1.058046e-01 
1.056259e-01 
1.054474e-01 
1.052689e-01 
1.050907e-01 
1.049125e-01 
1.047346e-01 
1.045567e-01 
1.043791e-01 
1.042015e-01 
1.040241e-01 
1.038469e-01 
1.036698e-01 
1.034929e-01 
1.033161e-01 
1.031394e-01 
1.029629e-01 
1.027866e-01 
1.026104e-01 
1.024343e-01 
1.022584e-01 
1.020826e-01 
1.019070e-01 
1.017315e-01 
1.015562e-01 
1.013811e-01 
1.012060e-01 
1.010311e-01 
1.008564e-01 
1.006818e-01 
1.005074e-01 
1.003331e-01 
1.001590e-01 
9.998496e-02 
9.981111e-02 
9.963741e-02 
9.946386e-02 
9.929046e-02 
9.911720e-02 
9.894409e-02 
9.877113e-02 
9.859831e-02 
9.842565e-02 
9.825313e-02 
9.808076e-02 
9.790853e-02 
9.773646e-02 
9.756453e-02 
9.739275e-02 
9.722112e-02 
9.704963e-02 
9.687829e-02 
9.670710e-02 
9.653606e-02 
9.636517e-02 
9.619442e-02 
9.602382e-02 
9.585337e-02 
9.568307e-02 
9.551291e-02 
9.534291e-02 
9.517305e-02 
9.500333e-02 
9.483377e-02 
9.466435e-02 
9.449509e-02 
9.432596e-02 
9.415699e-02 
9.398817e-02 
9.381949e-02 
9.365096e-02 
9.348258e-02 
9.331435e-02 
9.314626e-02 
9.297833e-02 
9.281054e-02 
9.264290e-02 
9.247540e-02 
9.230806e-02 
9.214086e-02 
9.197381e-02 
9.180691e-02 
9.164016e-02 
9.147355e-02 
9.130709e-02 
9.114078e-02 
9.097462e-02 
9.080861e-02 
9.064275e-02 
9.047703e-02 
9.031146e-02 
9.014604e-02 
8.998077e-02 
8.981564e-02 
8.965067e-02 
8.948584e-02 
8.932116e-02 
8.915663e-02 
8.899224e-02 
8.882801e-02 
8.866392e-02 
8.849998e-02 
8.833619e-02 
8.817255e-02 
8.800905e-02 
8.784570e-02 
8.768251e-02 
8.751946e-02 
8.735655e-02 
8.719380e-02 
8.703120e-02 
8.686874e-02 
8.670643e-02 
8.654427e-02 
8.638226e-02 
8.622039e-02 
8.605868e-02 
8.589711e-02 
8.573569e-02 
8.557442e-02 
8.541330e-02 
8.525232e-02 
8.509150e-02 
8.493082e-02 
8.477029e-02 
8.460991e-02 
8.444968e-02 
8.428959e-02 
8.412966e-02 
8.396987e-02 
8.381023e-02 
8.365074e-02 
8.349140e-02 
8.333221e-02 
8.317316e-02 
8.301427e-02 
8.285552e-02 
8.269692e-02 
8.253847e-02 
8.238016e-02 
8.222201e-02 
8.206400e-02 
8.190614e-02 
8.174844e-02 
8.159088e-02 
8.143346e-02 
8.127620e-02 
8.111908e-02 
8.096212e-02 
8.080530e-02 
8.064863e-02 
8.049211e-02 
8.033574e-02 
8.017951e-02 
8.002344e-02 
7.986751e-02 
7.971173e-02 
7.955610e-02 
7.940062e-02 
7.924529e-02 
7.909010e-02 
7.893507e-02 
7.878018e-02 
7.862544e-02 
7.847085e-02 
7.831641e-02 
7.816212e-02 
7.800798e-02 
7.785398e-02 
7.770014e-02 
7.754644e-02 
7.739289e-02 
7.723949e-02 
7.708624e-02 
7.693313e-02 
7.678018e-02 
7.662737e-02 
7.647471e-02 
7.632221e-02 
7.616985e-02 
7.601763e-02 
7.586557e-02 
7.571366e-02 
7.556189e-02 
7.541028e-02 
7.525881e-02 
7.510749e-02 
7.495632e-02 
7.480530e-02 
7.465442e-02 
7.450370e-02 
7.435312e-02 
7.420270e-02 
7.405242e-02 
7.390229e-02 
7.375231e-02 
7.360248e-02 
7.345279e-02 
7.330326e-02 
7.315387e-02 
7.300464e-02 
7.285555e-02 
7.270661e-02 
7.255782e-02 
7.240918e-02 
7.226068e-02 
7.211234e-02 
7.196414e-02 
7.181610e-02 
7.166820e-02 
7.152045e-02 
7.137285e-02 
7.122540e-02 
7.107810e-02 
7.093094e-02 
7.078394e-02 
7.063708e-02 
7.049038e-02 
7.034382e-02 
7.019741e-02 
7.005115e-02 
6.990504e-02 
6.975907e-02 
6.961326e-02 
6.946759e-02 
6.932208e-02 
6.917671e-02 
6.903149e-02 
6.888642e-02 
6.874150e-02 
6.859673e-02 
6.845210e-02 
6.830763e-02 
6.816330e-02 
6.801913e-02 
6.787510e-02 
6.773122e-02 
6.758749e-02 
6.744391e-02 
6.730048e-02 
6.715719e-02 
6.701406e-02 
6.687107e-02 
6.672824e-02 
6.658555e-02 
6.644301e-02 
6.630062e-02 
6.615838e-02 
6.601629e-02 
6.587434e-02 
6.573255e-02 
6.559090e-02 
6.544941e-02 
6.530806e-02 
6.516686e-02 
6.502581e-02 
6.488491e-02 
6.474416e-02 
6.460355e-02 
6.446310e-02 
6.432279e-02 
6.418264e-02 
6.404263e-02 
6.390277e-02 
6.376306e-02 
6.362350e-02 
6.348409e-02 
6.334483e-02 
6.320571e-02 
6.306675e-02 
6.292793e-02 
6.278927e-02 
6.265075e-02 
6.251238e-02 
6.237416e-02 
6.223609e-02 
6.209816e-02 
6.196039e-02 
6.182277e-02 
6.168529e-02 
6.154796e-02 
6.141079e-02 
6.127376e-02 
6.113688e-02 
6.100015e-02 
6.086357e-02 
6.072713e-02 
6.059085e-02 
6.045471e-02 
6.031873e-02 
6.018289e-02 
6.004720e-02 
5.991166e-02 
5.977627e-02 
5.964103e-02 
5.950594e-02 
5.937100e-02 
5.923620e-02 
5.910156e-02 
5.896706e-02 
5.883271e-02 
5.869851e-02 
5.856446e-02 
5.843056e-02 
5.829681e-02 
5.816321e-02 
5.802976e-02 
5.789645e-02 
5.776330e-02 
5.763029e-02 
5.749743e-02 
5.736472e-02 
5.723216e-02 
5.709975e-02 
5.696749e-02 
5.683537e-02 
5.670341e-02 
5.657159e-02 
5.643993e-02 
5.630841e-02 
5.617704e-02 
5.604582e-02 
5.591475e-02 
5.578383e-02 
5.565306e-02 
5.552243e-02 
5.539196e-02 
5.526163e-02 
5.513145e-02 
5.500143e-02 
5.487155e-02 
5.474182e-02 
5.461223e-02 
5.448280e-02 
5.435352e-02 
5.422438e-02 
5.409540e-02 
5.396656e-02 
5.383787e-02 
5.370933e-02 
5.358094e-02 
5.345270e-02 
5.332461e-02 
5.319667e-02 
5.306887e-02 
5.294123e-02 
5.281373e-02 
5.268638e-02 
5.255918e-02 
5.243213e-02 
5.230523e-02 
5.217848e-02 
5.205188e-02 
5.192542e-02 
5.179912e-02 
5.167296e-02 
5.154695e-02 
5.142109e-02 
5.129538e-02 
5.116982e-02 
5.104441e-02 
5.091914e-02 
5.079403e-02 
5.066906e-02 
5.054425e-02 
5.041958e-02 
5.029506e-02 
5.017069e-02 
5.004647e-02 
4.992240e-02 
4.979847e-02 
4.967470e-02 
4.955107e-02 
4.942759e-02 
4.930426e-02 
4.918108e-02 
4.905805e-02 
4.893517e-02 
4.881244e-02 
4.868985e-02 
4.856742e-02 
4.844513e-02 
4.832299e-02 
4.820100e-02 
4.807916e-02 
4.795747e-02 
4.783593e-02 
4.771454e-02 
4.759329e-02 
4.747219e-02 
4.735125e-02 
4.723045e-02 
4.710980e-02 
4.698930e-02 
4.686894e-02 
4.674874e-02 
4.662868e-02 
4.650878e-02 
4.638902e-02 
4.626941e-02 
4.614995e-02 
4.603064e-02 
4.591148e-02 
4.579246e-02 
4.567360e-02 
4.555488e-02 
4.543631e-02 
4.531789e-02 
4.519962e-02 
4.508150e-02 
4.496353e-02 
4.484570e-02 
4.472803e-02 
4.461050e-02 
4.449312e-02 
4.437589e-02 
4.425881e-02 
4.414188e-02 
4.402509e-02 
4.390846e-02 
4.379197e-02 
4.367563e-02 
4.355945e-02 
4.344340e-02 
4.332751e-02 
4.321177e-02 
4.309617e-02 
4.298073e-02 
4.286543e-02 
4.275028e-02 
4.263528e-02 
4.252043e-02 
4.240573e-02 
4.229117e-02 
4.217677e-02 
4.206251e-02 
4.194840e-02 
4.183444e-02 
4.172063e-02 
4.160696e-02 
4.149345e-02 
4.138008e-02 
4.126687e-02 
4.115380e-02 
4.104088e-02 
4.092810e-02 
4.081548e-02 
4.070301e-02 
4.059068e-02 
4.047850e-02 
4.036647e-02 
4.025459e-02 
4.014286e-02 
4.003127e-02 
3.991984e-02 
3.980855e-02 
3.969741e-02 
3.958642e-02 
3.947558e-02 
3.936488e-02 
3.925434e-02 
3.914394e-02 
3.903369e-02 
3.892359e-02 
3.881364e-02 
3.870384e-02 
3.859418e-02 
3.848468e-02 
3.837532e-02 
3.826611e-02 
3.815705e-02 
3.804813e-02 
3.793937e-02 
3.783075e-02 
3.772229e-02 
3.761397e-02 
3.750579e-02 
3.739777e-02 
3.728990e-02 
3.718217e-02 
3.707459e-02 
3.696716e-02 
3.685988e-02 
3.675275e-02 
3.664576e-02 
3.653892e-02 
3.643223e-02 
3.632569e-02 
3.621930e-02 
3.611306e-02 
3.600696e-02 
3.590101e-02 
3.579521e-02 
3.568956e-02 
3.558406e-02 
3.547870e-02 
3.537350e-02 
3.526844e-02 
3.516353e-02 
3.505877e-02 
3.495415e-02 
3.484969e-02 
3.474537e-02 
3.464120e-02 
3.453718e-02 
3.443330e-02 
3.432958e-02 
3.422600e-02 
3.412257e-02 
3.401929e-02 
3.391615e-02 
3.381317e-02 
3.371033e-02 
3.360764e-02 
3.350510e-02 
3.340271e-02 
3.330046e-02 
3.319836e-02 
3.309642e-02 
3.299461e-02 
3.289296e-02 
3.279145e-02 
3.269010e-02 
3.258889e-02 
3.248783e-02 
3.238691e-02 
3.228615e-02 
3.218553e-02 
3.208506e-02 
3.198474e-02 
3.188456e-02 
3.178453e-02 
3.168466e-02 
3.158493e-02 
3.148534e-02 
3.138591e-02 
3.128662e-02 
3.118748e-02 
3.108849e-02 
3.098964e-02 
3.089095e-02 
3.079240e-02 
3.069400e-02 
3.059575e-02 
3.049764e-02 
3.039968e-02 
3.030187e-02 
3.020421e-02 
3.010670e-02 
3.000933e-02 
2.991211e-02 
2.981504e-02 
2.971812e-02 
2.962134e-02 
2.952471e-02 
2.942823e-02 
2.933190e-02 
2.923572e-02 
2.913968e-02 
2.904379e-02 
2.894804e-02 
2.885245e-02 
2.875700e-02 
2.866170e-02 
2.856655e-02 
2.847155e-02 
2.837669e-02 
2.828198e-02 
2.818742e-02 
2.809300e-02 
2.799873e-02 
2.790461e-02 
2.781064e-02 
2.771682e-02 
2.762314e-02 
2.752961e-02 
2.743623e-02 
2.734299e-02 
2.724990e-02 
2.715696e-02 
2.706417e-02 
2.697152e-02 
2.687902e-02 
2.678667e-02 
2.669447e-02 
2.660241e-02 
2.651050e-02 
2.641874e-02 
2.632713e-02 
2.623566e-02 
2.614434e-02 
2.605317e-02 
2.596214e-02 
2.587126e-02 
2.578053e-02 
2.568995e-02 
2.559951e-02 
2.550922e-02 
2.541908e-02 
2.532908e-02 
2.523924e-02 
2.514954e-02 
2.505998e-02 
2.497057e-02 
2.488131e-02 
2.479220e-02 
2.470324e-02 
2.461442e-02 
2.452575e-02 
2.443722e-02 
2.434885e-02 
2.426062e-02 
2.417253e-02 
2.408460e-02 
2.399681e-02 
2.390916e-02 
2.382167e-02 
2.373432e-02 
2.364712e-02 
2.356006e-02 
2.347316e-02 
2.338639e-02 
2.329978e-02 
2.321331e-02 
2.312699e-02 
2.304082e-02 
2.295479e-02 
2.286891e-02 
2.278318e-02 
2.269759e-02 
2.261215e-02 
2.252686e-02 
2.244172e-02 
2.235672e-02 
2.227186e-02 
2.218716e-02 
2.210260e-02 
2.201819e-02 
2.193392e-02 
2.184980e-02 
2.176583e-02 
2.168200e-02 
2.159833e-02 
2.151479e-02 
2.143141e-02 
2.134817e-02 
2.126507e-02 
2.118213e-02 
2.109933e-02 
2.101668e-02 
2.093417e-02 
2.085181e-02 
2.076960e-02 
2.068753e-02 
2.060561e-02 
2.052383e-02 
2.044221e-02 
2.036072e-02 
2.027939e-02 
2.019820e-02 
2.011716e-02 
2.003626e-02 
1.995551e-02 
1.987491e-02 
1.979445e-02 
1.971414e-02 
1.963398e-02 
1.955396e-02 
1.947409e-02 
1.939436e-02 
1.931478e-02 
1.923535e-02 
1.915606e-02 
1.907692e-02 
1.899793e-02 
1.891908e-02 
1.884038e-02 
1.876182e-02 
1.868341e-02 
1.860515e-02 
1.852703e-02 
1.844906e-02 
1.837123e-02 
1.829355e-02 
1.821602e-02 
1.813863e-02 
1.806139e-02 
1.798429e-02 
1.790734e-02 
1.783054e-02 
1.775388e-02 
1.767737e-02 
1.760100e-02 
1.752478e-02 
1.744871e-02 
1.737278e-02 
1.729700e-02 
1.722136e-02 
1.714587e-02 
1.707053e-02 
1.699533e-02 
1.692027e-02 
1.684537e-02 
1.677060e-02 
1.669599e-02 
1.662152e-02 
1.654719e-02 
1.647301e-02 
1.639898e-02 
1.632509e-02 
1.625135e-02 
1.617775e-02 
1.610430e-02 
1.603100e-02 
1.595784e-02 
1.588482e-02 
1.581196e-02 
1.573923e-02 
1.566665e-02 
1.559422e-02 
1.552194e-02 
1.544979e-02 
1.537780e-02 
1.530595e-02 
1.523424e-02 
1.516268e-02 
1.509127e-02 
1.502000e-02 
1.494888e-02 
1.487790e-02 
1.480707e-02 
1.473638e-02 
1.466584e-02 
1.459544e-02 
1.452519e-02 
1.445508e-02 
1.438512e-02 
1.431530e-02 
1.424563e-02 
1.417611e-02 
1.410673e-02 
1.403749e-02 
1.396840e-02 
1.389945e-02 
1.383065e-02 
1.376200e-02 
1.369349e-02 
1.362512e-02 
1.355690e-02 
1.348883e-02 
1.342090e-02 
1.335311e-02 
1.328547e-02 
1.321798e-02 
1.315063e-02 
1.308342e-02 
1.301636e-02 
1.294944e-02 
1.288267e-02 
1.281605e-02 
1.274957e-02 
1.268323e-02 
1.261704e-02 
1.255099e-02 
1.248509e-02 
1.241933e-02 
1.235372e-02 
1.228825e-02 
1.222293e-02 
1.215775e-02 
1.209271e-02 
1.202782e-02 
1.196308e-02 
1.189848e-02 
1.183402e-02 
1.176971e-02 
1.170554e-02 
1.164152e-02 
1.157764e-02 
1.151391e-02 
1.145032e-02 
1.138687e-02 
1.132357e-02 
1.126042e-02 
1.119741e-02 
1.113454e-02 
1.107182e-02 
1.100924e-02 
1.094680e-02 
1.088451e-02 
1.082237e-02 
1.076037e-02 
1.069851e-02 
1.063680e-02 
1.057523e-02 
1.051380e-02 
1.045252e-02 
1.039138e-02 
1.033039e-02 
1.026954e-02 
1.020884e-02 
1.014828e-02 
1.008786e-02 
1.002759e-02 
9.967464e-03 
9.907479e-03 
9.847639e-03 
9.787943e-03 
9.728391e-03 
9.668982e-03 
9.609718e-03 
9.550597e-03 
9.491620e-03 
9.432787e-03 
9.374098e-03 
9.315552e-03 
9.257150e-03 
9.198892e-03 
9.140778e-03 
9.082808e-03 
9.024981e-03 
8.967297e-03 
8.909758e-03 
8.852362e-03 
8.795110e-03 
8.738001e-03 
8.681036e-03 
8.624214e-03 
8.567536e-03 
8.511001e-03 
8.454610e-03 
8.398362e-03 
8.342258e-03 
8.286297e-03 
8.230480e-03 
8.174806e-03 
8.119275e-03 
8.063888e-03 
8.008644e-03 
7.953543e-03 
7.898585e-03 
7.843771e-03 
7.789100e-03 
7.734573e-03 
7.680188e-03 
7.625947e-03 
7.571849e-03 
7.517894e-03 
7.464082e-03 
7.410413e-03 
7.356887e-03 
7.303504e-03 
7.250265e-03 
7.197168e-03 
7.144214e-03 
7.091404e-03 
7.038736e-03 
6.986211e-03 
6.933829e-03 
6.881590e-03 
6.829494e-03 
6.777541e-03 
6.725730e-03 
6.674062e-03 
6.622537e-03 
6.571155e-03 
6.519916e-03 
6.468819e-03 
6.417865e-03 
6.367054e-03 
6.316385e-03 
6.265859e-03 
6.215476e-03 
6.165235e-03 
6.115136e-03 
6.065181e-03 
6.015367e-03 
5.965697e-03 
5.916169e-03 
5.866783e-03 
5.817539e-03 
5.768438e-03 
5.719480e-03 
5.670664e-03 
5.621990e-03 
5.573458e-03 
5.525069e-03 
5.476822e-03 
5.428718e-03 
5.380755e-03 
5.332935e-03 
5.285257e-03 
5.237721e-03 
5.190328e-03 
5.143076e-03 
5.095967e-03 
5.048999e-03 
5.002174e-03 
4.955491e-03 
4.908949e-03 
4.862550e-03 
4.816293e-03 
4.770177e-03 
4.724204e-03 
4.678372e-03 
4.632683e-03 
4.587135e-03 
4.541729e-03 
4.496465e-03 
4.451343e-03 
4.406362e-03 
4.361523e-03 
4.316826e-03 
4.272271e-03 
4.227857e-03 
4.183585e-03 
4.139454e-03 
4.095465e-03 
4.051618e-03 
4.007912e-03 
3.964348e-03 
3.920925e-03 
3.877644e-03 
3.834505e-03 
3.791506e-03 
3.748649e-03 
3.705934e-03 
3.663360e-03 
3.620927e-03 
3.578636e-03 
3.536485e-03 
3.494477e-03 
3.452609e-03 
3.410883e-03 
3.369297e-03 
3.327853e-03 
3.286551e-03 
3.245389e-03 
3.204368e-03 
3.163489e-03 
3.122750e-03 
3.082153e-03 
3.041697e-03 
3.001381e-03 
2.961207e-03 
2.921173e-03 
2.881281e-03 
2.841529e-03 
2.801918e-03 
2.762449e-03 
2.723119e-03 
2.683931e-03 
2.644884e-03 
2.605977e-03 
2.567211e-03 
2.528585e-03 
2.490101e-03 
2.451757e-03 
2.413553e-03 
2.375490e-03 
2.337568e-03 
2.299786e-03 
2.262145e-03 
2.224645e-03 
2.187285e-03 
2.150065e-03 
2.112986e-03 
2.076047e-03 
2.039248e-03 
2.002590e-03 
1.966072e-03 
1.929695e-03 
1.893458e-03 
1.857361e-03 
1.821404e-03 
1.785587e-03 
1.749911e-03 
1.714375e-03 
1.678979e-03 
1.643723e-03 
1.608607e-03 
1.573631e-03 
1.538795e-03 
1.504099e-03 
1.469544e-03 
1.435128e-03 
1.400852e-03 
1.366716e-03 
1.332720e-03 
1.298863e-03 
1.265147e-03 
1.231570e-03 
1.198133e-03 
1.164836e-03 
1.131679e-03 
1.098661e-03 
1.065783e-03 
1.033044e-03 
1.000445e-03 
9.679862e-04 
9.356666e-04 
9.034865e-04 
8.714458e-04 
8.395447e-04 
8.077831e-04 
7.761608e-04 
7.446780e-04 
7.133346e-04 
6.821305e-04 
6.510658e-04 
6.201404e-04 
5.893542e-04 
5.587073e-04 
5.281996e-04 
4.978311e-04 
4.676018e-04 
4.375117e-04 
4.075606e-04 
3.777487e-04 
3.480758e-04 
3.185419e-04 
2.891471e-04 
2.598913e-04 
2.307744e-04 
2.017964e-04 
1.729574e-04 
1.442572e-04 
1.156959e-04 
8.727341e-05 
5.898971e-05 
3.084479e-05 
2.838614e-06 
0 
0 
0 
0 
0 
0 
0 
0 
0 
0 
0 
0 
0 
0 
0 
0 
0 
0 
0 
0 
0 
0 
0 
0 
0 
0 
0 
0 
0 
0 
0 
0 
0 
0 
0 
0 
0 
0 
0 
0 
0 
0 
0 
0 
0 
0 
0 
0 
0 
0 
0 
0 
0 
0 
0 
0 
0 
0 
0 
0 
0 
0 
0 
0 
0 
0 
0 
0 
0 
0 
0 
0 
0 
0 
0 
0 
0 
0 
0 
0 
0 
0 
0 
0 
0 
0 
0 
0 
0 
0 
0 
0 
0 
0 
0 
0 
0 
0 
0 
0 
0 
0 
0 
0 
0 
0 
0 
0 
0 
0 
0 
0 
0 
0 
0 
0 
0 
0 
0 
0 
0 
0 
0 
0 
0 
0 
0 
0 
0 
0 
0 
0 
0 
0 
0 
0 
0 
0 
0 
0 
0 
0 
0 
0 
0 
0 
0 
0 
0 
0 
0 
0 
0 
0 
0 
0 
0 
0 
0 
0 
0 
0 
0 
0 
0 
0 
0 
0 
0 
0 
0 
0 
0 
0 
0 
0 
0 
0 
0 
0 
0 
0 
0 
0 
0 
0 
0 
0 
0 
0 
0 
0 
0 
0 
0 
0 
0 
0 
0 
0 
0 
0 
0 
0 
0 
0 
0 
0 
0 
0 
0 
0 
0 
0 
0 
0 
0 
0 
0 
0 
0 
0 
0 
0 
0 
0 
0 
0 
0 
0 
0 
0 
0 
0 
0 
0 
0 
0 
0 
0 
0 
0 
0 
0 
0 
0 
0 
0 
0 
0 
0 
0 
0 
0 
0 
0 
0 
0 
0 
0 
0 
0 
0 
0 
0 
0 
0 
0 
0 
0 
0 
0 
0 
0 
0 
0 
0 
0 
0 
0 
0 
0 
0 
0 
0 
0 
0 
0 
0 
0 
0 
0 
0 
0 
0 
0 
0 
0 
0 
0 
0 
0 
0 
0 
0 
0 
0 
0 
0 
0 
0 
0 
0 
0 
0 
0 
0 
0 
0 
0 
0 
0 
0 
0 
0 
0 
0 
0 
0 
0 
0 
0 
0 
0 
0 
0 
0 
0 
0 
0 
0 
0 
0 
0 
0 
0 
0 
0 
0 
0 
0 
0 
0 
0 
0 
0 
0 
0 
0 
0 
0 
0 
0 
0 
0 
0 
0 
0 
0 
0 
0 
0 
0 
0 
0 
0 
0 
0 
0 
0 
0 
0 
0 
0 
0 
0 
0 
0 
0 
0 
0 
0 
0 
0 
0 
0 
0 
0 
0 
0 
0 
0 
0 
0 
0 
0 
0 
0 
0 
0 
0 
0 
0 
0 
0 
1.730687e-05 
4.439553e-05 
7.160874e-05 
9.894647e-05 
1.264087e-04 
1.539953e-04 
1.817063e-04 
2.095417e-04 
2.375013e-04 
2.655853e-04 
2.937934e-04 
3.221258e-04 
3.505823e-04 
3.791629e-04 
4.078675e-04 
4.366962e-04 
4.656489e-04 
4.947254e-04 
5.239259e-04 
5.532503e-04 
5.826985e-04 
6.122704e-04 
6.419661e-04 
6.717854e-04 
7.017285e-04 
7.317951e-04 
7.619853e-04 
7.922990e-04 
8.227362e-04 
8.532969e-04 
8.839809e-04 
9.147883e-04 
9.457191e-04 
9.767731e-04 
1.007950e-03 
1.039251e-03 
1.070674e-03 
1.102221e-03 
1.133891e-03 
1.165684e-03 
1.197599e-03 
1.229638e-03 
1.261800e-03 
1.294084e-03 
1.326492e-03 
1.359022e-03 
1.391675e-03 
1.424450e-03 
1.457348e-03 
1.490369e-03 
1.523512e-03 
1.556778e-03 
1.590167e-03 
1.623677e-03 
1.657311e-03 
1.691066e-03 
1.724944e-03 
1.758944e-03 
1.793067e-03 
1.827311e-03 
1.861678e-03 
1.896167e-03 
1.930778e-03 
1.965510e-03 
2.000365e-03 
2.035342e-03 
2.070441e-03 
2.105661e-03 
2.141004e-03 
2.176468e-03 
2.212053e-03 
2.247761e-03 
2.283590e-03 
2.319541e-03 
2.355613e-03 
2.391807e-03 
2.428122e-03 
2.464559e-03 
2.501117e-03 
2.537796e-03 
2.574597e-03 
2.611519e-03 
2.648562e-03 
2.685726e-03 
2.723011e-03 
2.760418e-03 
2.797945e-03 
2.835594e-03 
2.873363e-03 
2.911254e-03 
2.949265e-03 
2.987397e-03 
3.025650e-03 
3.064023e-03 
3.102517e-03 
3.141132e-03 
3.179868e-03 
3.218724e-03 
3.257700e-03 
3.296797e-03 
3.336015e-03 
3.375352e-03 
3.414811e-03 
3.454389e-03 
3.494088e-03 
3.533907e-03 
3.573846e-03 
3.613905e-03 
3.654084e-03 
3.694383e-03 
3.734803e-03 
3.775342e-03 
3.816001e-03 
3.856780e-03 
3.897679e-03 
3.938697e-03 
3.979836e-03 
4.021094e-03 
4.062471e-03 
4.103968e-03 
4.145585e-03 
4.187321e-03 
4.229177e-03 
4.271152e-03 
4.313247e-03 
4.355461e-03 
4.397794e-03 
4.440246e-03 
4.482817e-03 
4.525508e-03 
4.568318e-03 
4.611247e-03 
4.654295e-03 
4.697462e-03 
4.740747e-03 
4.784152e-03 
4.827675e-03 
4.871318e-03 
4.915079e-03 
4.958959e-03 
5.002957e-03 
5.047074e-03 
5.091310e-03 
5.135664e-03 
5.180136e-03 
5.224727e-03 
5.269437e-03 
5.314264e-03 
5.359210e-03 
5.404275e-03 
5.449457e-03 
5.494758e-03 
5.540177e-03 
5.585714e-03 
5.631369e-03 
5.677142e-03 
5.723032e-03 
5.769041e-03 
5.815168e-03 
5.861412e-03 
5.907774e-03 
5.954254e-03 
6.000852e-03 
6.047567e-03 
6.094400e-03 
6.141350e-03 
6.188418e-03 
6.235603e-03 
6.282905e-03 
6.330325e-03 
6.377863e-03 
6.425517e-03 
6.473289e-03 
6.521178e-03 
6.569184e-03 
6.617307e-03 
6.665547e-03 
6.713904e-03 
6.762378e-03 
6.810969e-03 
6.859677e-03 
6.908501e-03 
6.957443e-03 
7.006501e-03 
7.055675e-03 
7.104967e-03 
7.154374e-03 
7.203899e-03 
7.253540e-03 
7.303297e-03 
7.353171e-03 
7.403161e-03 
7.453267e-03 
7.503490e-03 
7.553829e-03 
7.604284e-03 
7.654855e-03 
7.705542e-03 
7.756345e-03 
7.807264e-03 
7.858299e-03 
7.909450e-03 
7.960717e-03 
8.012099e-03 
8.063597e-03 
8.115211e-03 
8.166941e-03 
8.218786e-03 
8.270747e-03 
8.322823e-03 
8.375015e-03 
8.427322e-03 
8.479744e-03 
8.532282e-03 
8.584935e-03 
8.637703e-03 
8.690587e-03 
8.743585e-03 
8.796699e-03 
8.849928e-03 
8.903271e-03 
8.956730e-03 
9.010303e-03 
9.063992e-03 
9.117795e-03 
9.171713e-03 
9.225746e-03 
9.279893e-03 
9.334155e-03 
9.388531e-03 
9.443022e-03 
9.497628e-03 
9.552347e-03 
9.607182e-03 
9.662130e-03 
9.717193e-03 
9.772370e-03 
9.827661e-03 
9.883067e-03 
9.938586e-03 
9.994220e-03 
1.004997e-02 
1.010583e-02 
1.016180e-02 
1.021789e-02 
1.027410e-02 
1.033041e-02 
1.038684e-02 
1.044339e-02 
1.050005e-02 
1.055682e-02 
1.061370e-02 
1.067070e-02 
1.072781e-02 
1.078504e-02 
1.084237e-02 
1.089983e-02 
1.095739e-02 
1.101507e-02 
1.107286e-02 
1.113076e-02 
1.118878e-02 
1.124691e-02 
1.130516e-02 
1.136351e-02 
1.142198e-02 
1.148056e-02 
1.153926e-02 
1.159806e-02 
1.165698e-02 
1.171602e-02 
1.177516e-02 
1.183442e-02 
1.189379e-02 
1.195327e-02 
1.201287e-02 
1.207257e-02 
1.213239e-02 
1.219232e-02 
1.225237e-02 
1.231252e-02 
1.237279e-02 
1.243317e-02 
1.249366e-02 
1.255427e-02 
1.261498e-02 
1.267581e-02 
1.273675e-02 
1.279780e-02 
1.285896e-02 
1.292024e-02 
1.298162e-02 
1.304312e-02 
1.310473e-02 
1.316645e-02 
1.322828e-02 
1.329022e-02 
1.335228e-02 
1.341444e-02 
1.347672e-02 
1.353911e-02 
1.360161e-02 
1.366422e-02 
1.372694e-02 
1.378977e-02 
1.385271e-02 
1.391577e-02 
1.397893e-02 
1.404221e-02 
1.410559e-02 
1.416909e-02 
1.423270e-02 
1.429641e-02 
1.436024e-02 
1.442418e-02 
1.448823e-02 
1.455239e-02 
1.461666e-02 
1.468104e-02 
1.474553e-02 
1.481013e-02 
1.487484e-02 
1.493966e-02 
1.500459e-02 
1.506963e-02 
1.513478e-02 
1.520004e-02 
1.526541e-02 
1.533089e-02 
1.539648e-02 
1.546218e-02 
1.552799e-02 
1.559390e-02 
1.565993e-02 
1.572607e-02 
1.579231e-02 
1.585867e-02 
1.592513e-02 
1.599171e-02 
1.605839e-02 
1.612518e-02 
1.619209e-02 
1.625910e-02 
1.632622e-02 
1.639345e-02 
1.646078e-02 
1.652823e-02 
1.659578e-02 
1.666345e-02 
1.673122e-02 
1.679910e-02 
1.686709e-02 
1.693519e-02 
1.700340e-02 
1.707171e-02 
1.714014e-02 
1.720867e-02 
1.727731e-02 
1.734606e-02 
1.741491e-02 
1.748388e-02 
1.755295e-02 
1.762213e-02 
1.769142e-02 
1.776082e-02 
1.783032e-02 
1.789993e-02 
1.796965e-02 
1.803948e-02 
1.810942e-02 
1.817946e-02 
1.824961e-02 
1.831987e-02 
1.839024e-02 
1.846071e-02 
1.853129e-02 
1.860198e-02 
1.867277e-02 
1.874368e-02 
1.881469e-02 
1.888580e-02 
1.895703e-02 
1.902836e-02 
1.909979e-02 
1.917134e-02 
1.924299e-02 
1.931475e-02 
1.938661e-02 
1.945858e-02 
1.953066e-02 
1.960285e-02 
1.967514e-02 
1.974754e-02 
1.982004e-02 
1.989265e-02 
1.996537e-02 
2.003819e-02 
2.011112e-02 
2.018416e-02 
2.025730e-02 
2.033055e-02 
2.040390e-02 
2.047736e-02 
2.055093e-02 
2.062460e-02 
2.069838e-02 
2.077226e-02 
2.084625e-02 
2.092034e-02 
2.099455e-02 
2.106885e-02 
2.114326e-02 
2.121778e-02 
2.129240e-02 
2.136713e-02 
2.144196e-02 
2.151690e-02 
2.159194e-02 
2.166709e-02 
2.174235e-02 
2.181770e-02 
2.189317e-02 
2.196874e-02 
2.204441e-02 
2.212019e-02 
2.219607e-02 
2.227206e-02 
2.234815e-02 
2.242435e-02 
2.250065e-02 
2.257705e-02 
2.265356e-02 
2.273018e-02 
2.280690e-02 
2.288372e-02 
2.296065e-02 
2.303768e-02 
2.311482e-02 
2.319206e-02 
2.326940e-02 
2.334685e-02 
2.342440e-02 
2.350206e-02 
2.357982e-02 
2.365768e-02 
2.373565e-02 
2.381372e-02 
2.389189e-02 
2.397017e-02 
2.404855e-02 
2.412704e-02 
2.420563e-02 
2.428432e-02 
2.436311e-02 
2.444201e-02 
2.452101e-02 
2.460012e-02 
2.467932e-02 
2.475863e-02 
2.483805e-02 
2.491756e-02 
2.499718e-02 
2.507691e-02 
2.515673e-02 
2.523666e-02 
2.531669e-02 
2.539682e-02 
2.547706e-02 
2.555739e-02 
2.563784e-02 
2.571838e-02 
2.579902e-02 
2.587977e-02 
2.596062e-02 
2.604157e-02 
2.612262e-02 
2.620378e-02 
2.628504e-02 
2.636640e-02 
2.644786e-02 
2.652942e-02 
2.661109e-02 
2.669286e-02 
2.677472e-02 
2.685669e-02 
2.693877e-02 
2.702094e-02 
2.710321e-02 
2.718559e-02 
2.726807e-02 
2.735065e-02 
2.743333e-02 
2.751611e-02 
2.759899e-02 
2.768197e-02 
2.776506e-02 
2.784824e-02 
2.793153e-02 
2.801492e-02 
2.809841e-02 
2.818199e-02 
2.826568e-02 
2.834947e-02 
2.843337e-02 
2.851736e-02 
2.860145e-02 
2.868564e-02 
2.876993e-02 
2.885433e-02 
2.893882e-02 
2.902341e-02 
2.910811e-02 
2.919290e-02 
2.927779e-02 
2.936279e-02 
2.944788e-02 
2.953307e-02 
2.961837e-02 
2.970376e-02 
2.978925e-02 
2.987485e-02 
2.996054e-02 
3.004633e-02 
3.013222e-02 
3.021821e-02 
3.030430e-02 
3.039049e-02 
3.047678e-02 
3.056317e-02 
3.064965e-02 
3.073624e-02 
3.082293e-02 
3.090971e-02 
3.099659e-02 
3.108357e-02 
3.117065e-02 
3.125783e-02 
3.134511e-02 
3.143249e-02 
3.151997e-02 
3.160754e-02 
3.169521e-02 
3.178298e-02 
3.187085e-02 
3.195882e-02 
3.204689e-02 
3.213505e-02 
3.222331e-02 
3.231167e-02 
3.240013e-02 
3.248869e-02 
3.257734e-02 
3.266610e-02 
3.275495e-02 
3.284389e-02 
3.293294e-02 
3.302208e-02 
3.311132e-02 
3.320066e-02 
3.329010e-02 
3.337963e-02 
3.346926e-02 
3.355899e-02 
3.364882e-02 
3.373874e-02 
3.382876e-02 
3.391888e-02 
3.400909e-02 
3.409940e-02 
3.418981e-02 
3.428031e-02 
3.437092e-02 
3.446162e-02 
3.455241e-02 
3.464330e-02 
3.473429e-02 
3.482538e-02 
3.491656e-02 
3.500784e-02 
3.509921e-02 
3.519068e-02 
3.528225e-02 
3.537391e-02 
3.546567e-02 
3.555752e-02 
3.564948e-02 
3.574152e-02 
3.583367e-02 
3.592591e-02 
3.601824e-02 
3.611067e-02 
3.620320e-02 
3.629582e-02 
3.638854e-02 
3.648135e-02 
3.657426e-02 
3.666726e-02 
3.676036e-02 
3.685356e-02 
3.694685e-02 
3.704023e-02 
3.713371e-02 
3.722729e-02 
3.732096e-02 
3.741472e-02 
3.750859e-02 
3.760254e-02 
3.769659e-02 
3.779073e-02 
3.788497e-02 
3.797931e-02 
3.807374e-02 
3.816826e-02 
3.826288e-02 
3.835759e-02 
3.845239e-02 
3.854730e-02 
3.864229e-02 
3.873738e-02 
3.883256e-02 
3.892784e-02 
3.902321e-02 
3.911867e-02 
3.921423e-02 
3.930989e-02 
3.940563e-02 
3.950147e-02 
3.959741e-02 
3.969343e-02 
3.978955e-02 
3.988577e-02 
3.998208e-02 
4.007848e-02 
4.017497e-02 
4.027156e-02 
4.036824e-02 
4.046501e-02 
4.056188e-02 
4.065884e-02 
4.075589e-02 
4.085304e-02 
4.095028e-02 
4.104761e-02 
4.114503e-02 
4.124255e-02 
4.134016e-02 
4.143786e-02 
4.153566e-02 
4.163354e-02 
4.173152e-02 
4.182960e-02 
4.192776e-02 
4.202602e-02 
4.212436e-02 
4.222280e-02 
4.232134e-02 
4.241996e-02 
4.251868e-02 
4.261749e-02 
4.271639e-02 
4.281538e-02 
4.291446e-02 
4.301363e-02 
4.311290e-02 
4.321226e-02 
4.331171e-02 
4.341125e-02 
4.351088e-02 
4.361061e-02 
4.371042e-02 
4.381033e-02 
4.391032e-02 
4.401041e-02 
4.411059e-02 
4.421086e-02 
4.431122e-02 
4.441167e-02 
4.451221e-02 
4.461285e-02 
4.471357e-02 
4.481438e-02 
4.491529e-02 
4.501628e-02 
4.511737e-02 
4.521855e-02 
4.531981e-02 
4.542117e-02 
4.552261e-02 
4.562415e-02 
4.572578e-02 
4.582749e-02 
4.592930e-02 
4.603120e-02 
4.613318e-02 
4.623526e-02 
4.633743e-02 
4.643968e-02 
4.654203e-02 
4.664446e-02 
4.674698e-02 
4.684960e-02 
4.695230e-02 
4.705509e-02 
4.715797e-02 
4.726094e-02 
4.736400e-02 
4.746715e-02 
4.757039e-02 
4.767371e-02 
4.777713e-02 
4.788063e-02 
4.798423e-02 
4.808791e-02 
4.819168e-02 
4.829553e-02 
4.839948e-02 
4.850352e-02 
4.860764e-02 
4.871185e-02 
4.881615e-02 
4.892054e-02 
4.902502e-02 
4.912958e-02 
4.923424e-02 
4.933898e-02 
4.944381e-02 
4.954872e-02 
4.965373e-02 
4.975882e-02 
4.986400e-02 
4.996927e-02 
5.007462e-02 
5.018006e-02 
5.028559e-02 
5.039121e-02 
5.049692e-02 
5.060271e-02 
5.070859e-02 
5.081455e-02 
5.092061e-02 
5.102675e-02 
5.113297e-02 
5.123929e-02 
5.134569e-02 
5.145218e-02 
5.155875e-02 
5.166541e-02 
5.177216e-02 
5.187899e-02 
5.198591e-02 
5.209292e-02 
5.220001e-02 
5.230719e-02 
5.241446e-02 
5.252181e-02 
5.262925e-02 
5.273678e-02 
5.284439e-02 
5.295208e-02 
5.305986e-02 
5.316773e-02 
5.327569e-02 
5.338372e-02 
5.349185e-02 
5.360006e-02 
5.370836e-02 
5.381674e-02 
5.392520e-02 
5.403376e-02 
5.414239e-02 
5.425112e-02 
5.435992e-02 
5.446882e-02 
5.457780e-02 
5.468686e-02 
5.479601e-02 
5.490524e-02 
5.501456e-02 
5.512396e-02 
5.523345e-02 
5.534302e-02 
5.545267e-02 
5.556241e-02 
5.567224e-02 
5.578215e-02 
5.589214e-02 
5.600222e-02 
5.611238e-02 
5.622263e-02 
5.633296e-02 
5.644337e-02 
5.655387e-02 
5.666445e-02 
5.677512e-02 
5.688587e-02 
5.699670e-02 
5.710762e-02 
5.721862e-02 
5.732970e-02 
5.744087e-02 
5.755212e-02 
5.766345e-02 
5.777487e-02 
5.788637e-02 
5.799795e-02 
5.810962e-02 
5.822137e-02 
5.833320e-02 
5.844512e-02 
5.855712e-02 
5.866920e-02 
5.878136e-02 
5.889361e-02 
5.900594e-02 
5.911835e-02 
5.923084e-02 
5.934342e-02 
5.945608e-02 
5.956882e-02 
5.968164e-02 
5.979455e-02 
5.990753e-02 
6.002060e-02 
6.013376e-02 
6.024699e-02 
6.036030e-02 
6.047370e-02 
6.058718e-02 
6.070074e-02 
6.081438e-02 
6.092811e-02 
6.104191e-02 
6.115580e-02 
6.126977e-02 
6.138382e-02 
6.149795e-02 
6.161216e-02 
6.172645e-02 
6.184082e-02 
6.195528e-02 
6.206981e-02 
6.218443e-02 
6.229913e-02 
6.241391e-02 
6.252876e-02 
6.264370e-02 
6.275872e-02 
6.287382e-02 
6.298901e-02 
6.310427e-02 
6.321961e-02 
6.333503e-02 
6.345053e-02 
6.356611e-02 
6.368178e-02 
6.379752e-02 
6.391334e-02 
6.402924e-02 
6.414522e-02 
6.426128e-02 
6.437743e-02 
6.449365e-02 
6.460995e-02 
6.472633e-02 
6.484279e-02 
6.495932e-02 
6.507594e-02 
6.519264e-02 
6.530941e-02 
6.542627e-02 
6.554320e-02 
6.566022e-02 
6.577731e-02 
6.589448e-02 
6.601173e-02 
6.612906e-02 
6.624647e-02 
6.636395e-02 
6.648152e-02 
6.659916e-02 
6.671688e-02 
6.683468e-02 
6.695256e-02 
6.707052e-02 
6.718855e-02 
6.730667e-02 
6.742486e-02 
6.754313e-02 
6.766147e-02 
6.777990e-02 
6.789840e-02 
6.801698e-02 
6.813564e-02 
6.825437e-02 
6.837319e-02 
6.849208e-02 
6.861104e-02 
6.873009e-02 
6.884921e-02 
6.896841e-02 
6.908769e-02 
6.920704e-02 
6.932647e-02 
6.944598e-02 
6.956557e-02 
6.968523e-02 
6.980497e-02 
6.992478e-02 
7.004468e-02 
7.016464e-02 
7.028469e-02 
7.040481e-02 
7.052501e-02 
7.064528e-02 
7.076564e-02 
7.088606e-02 
7.100657e-02 
7.112714e-02 
7.124780e-02 
7.136853e-02 
7.148934e-02 
7.161022e-02 
7.173118e-02 
7.185222e-02 
7.197333e-02 
7.209451e-02 
7.221577e-02 
7.233711e-02 
7.245852e-02 
7.258001e-02 
7.270157e-02 
7.282321e-02 
7.294492e-02 
7.306671e-02 
7.318858e-02 
7.331051e-02 
7.343253e-02 
7.355462e-02 
7.367678e-02 
7.379902e-02 
7.392133e-02 
7.404371e-02 
7.416618e-02 
7.428871e-02 
7.441132e-02 
7.453401e-02 
7.465677e-02 
7.477960e-02 
7.490250e-02 
7.502549e-02 
7.514854e-02 
7.527167e-02 
7.539487e-02 
7.551815e-02 
7.564150e-02 
7.576492e-02 
7.588842e-02 
7.601199e-02 
7.613564e-02 
7.625936e-02 
7.638315e-02 
7.650701e-02 
7.663095e-02 
7.675496e-02 
7.687905e-02 
7.700320e-02 
7.712743e-02 
7.725174e-02 
7.737611e-02 
7.750056e-02 
7.762508e-02 
7.774968e-02 
7.787435e-02 
7.799909e-02 
7.812390e-02 
7.824878e-02 
7.837374e-02 
7.849877e-02 
7.862387e-02 
7.874904e-02 
7.887429e-02 
7.899960e-02 
7.912499e-02 
7.925046e-02 
7.937599e-02 
7.950159e-02 
7.962727e-02 
7.975302e-02 
7.987884e-02 
8.000473e-02 
8.013069e-02 
8.025673e-02 
8.038283e-02 
8.050901e-02 
8.063526e-02 
8.076157e-02 
8.088796e-02 
8.101442e-02 
8.114096e-02 
8.126756e-02 
8.139423e-02 
8.152098e-02 
8.164779e-02 
8.177468e-02 
8.190163e-02 
8.202866e-02 
8.215576e-02 
8.228292e-02 
8.241016e-02 
8.253747e-02 
8.266485e-02 
8.279229e-02 
8.291981e-02 
8.304740e-02 
8.317506e-02 
8.330278e-02 
8.343058e-02 
8.355845e-02 
8.368639e-02 
8.381439e-02 
8.394247e-02 
8.407061e-02 
8.419883e-02 
8.432711e-02 
8.445546e-02 
8.458389e-02 
8.471238e-02 
8.484094e-02 
8.496957e-02 
8.509826e-02 
8.522703e-02 
8.535587e-02 
8.548477e-02 
8.561374e-02 
8.574279e-02 
8.587190e-02 
8.600107e-02 
8.613032e-02 
8.625964e-02 
8.638902e-02 
8.651847e-02 
8.664799e-02 
8.677758e-02 
8.690724e-02 
8.703696e-02 
8.716675e-02 
8.729661e-02 
8.742654e-02 
8.755653e-02 
8.768660e-02 
8.781673e-02 
8.794692e-02 
8.807719e-02 
8.820752e-02 
8.833792e-02 
8.846839e-02 
8.859892e-02 
8.872952e-02 
8.886019e-02 
8.899092e-02 
8.912173e-02 
8.925259e-02 
8.938353e-02 
8.951453e-02 
8.964560e-02 
8.977674e-02 
8.990794e-02 
9.003921e-02 
9.017054e-02 
9.030194e-02 
9.043341e-02 
9.056494e-02 
9.069654e-02 
9.082820e-02 
9.095994e-02 
9.109173e-02 
9.122360e-02 
9.135552e-02 
9.148752e-02 
9.161958e-02 
9.175170e-02 
9.188390e-02 
9.201615e-02 
9.214847e-02 
9.228086e-02 
9.241331e-02 
9.254583e-02 
9.267841e-02 
9.281106e-02 
9.294377e-02 
9.307655e-02 
9.320939e-02 
9.334230e-02 
9.347527e-02 
9.360831e-02 
9.374141e-02 
9.387458e-02 
9.400781e-02 
9.414110e-02 
9.427446e-02 
9.440788e-02 
9.454137e-02 
9.467492e-02 
9.480853e-02 
9.494221e-02 
9.507596e-02 
9.520976e-02 
9.534363e-02 
9.547757e-02 
9.561157e-02 
9.574563e-02 
9.587975e-02 
9.601394e-02 
9.614820e-02 
9.628251e-02 
9.641689e-02 
9.655133e-02 
9.668584e-02 
9.682040e-02 
9.695503e-02 
9.708973e-02 
9.722448e-02 
9.735930e-02 
9.749419e-02 
9.762913e-02 
9.776414e-02 
9.789921e-02 
9.803434e-02 
9.816954e-02 
9.830479e-02 
9.844011e-02 
9.857549e-02 
9.871094e-02 
9.884644e-02 
9.898201e-02 
9.911764e-02 
9.925333e-02 
9.938908e-02 
9.952490e-02 
9.966078e-02 
9.979671e-02 
9.993271e-02 
1.000688e-01 
1.002049e-01 
1.003411e-01 
1.004773e-01 
1.006136e-01 
1.007500e-01 
1.008864e-01 
1.010229e-01 
1.011595e-01 
1.012961e-01 
1.014328e-01 
1.015695e-01 
1.017063e-01 
1.018431e-01 
1.019800e-01 
1.021170e-01 
1.022541e-01 
1.023912e-01 
1.025283e-01 
1.026655e-01 
1.028028e-01 
1.029401e-01 
1.030775e-01 
1.032150e-01 
1.033525e-01 
1.034901e-01 
1.036277e-01 
1.037654e-01 
1.039032e-01 
1.040410e-01 
1.041788e-01 
1.043168e-01 
1.044548e-01 
1.045928e-01 
1.047309e-01 
1.048691e-01 
1.050073e-01 
1.051456e-01 
1.052840e-01 
1.054224e-01 
1.055608e-01 
1.056994e-01 
1.058379e-01 
1.059766e-01 
1.061153e-01 
1.062540e-01 
1.063929e-01 
1.065317e-01 
1.066707e-01 
1.068096e-01 
1.069487e-01 
1.070878e-01 
1.072270e-01 
1.073662e-01 
1.075055e-01 
1.076448e-01 
1.077842e-01 
1.079237e-01 
1.080632e-01 
1.082027e-01 
1.083424e-01 
1.084820e-01 
1.086218e-01 
1.087616e-01 
1.089014e-01 
1.090413e-01 
1.091813e-01 
1.093213e-01 
1.094614e-01 
1.096016e-01 
1.097418e-01 
1.098820e-01 
1.100223e-01 
1.101627e-01 
1.103031e-01 
1.104436e-01 
1.105841e-01 
1.107247e-01 
1.108654e-01 
1.110061e-01 
1.111468e-01 
1.112876e-01 
1.114285e-01 
1.115694e-01 
1.117104e-01 
1.118515e-01 
1.119925e-01 
1.121337e-01 
1.122749e-01 
1.124162e-01 
1.125575e-01 
1.126989e-01 
1.128403e-01 
1.129818e-01 
1.131233e-01 
1.132649e-01 
1.134065e-01 
1.135482e-01 
1.136900e-01 
1.138318e-01 
1.139737e-01 
1.141156e-01 
1.142576e-01 
1.143996e-01 
1.145417e-01 
1.146838e-01 
1.148260e-01 
1.149683e-01 
1.151106e-01 
1.152529e-01 
1.153953e-01 
1.155378e-01 
1.156803e-01 
1.158229e-01 
1.159655e-01 
1.161082e-01 
1.162509e-01 
1.163937e-01 
1.165365e-01 
1.166794e-01 
1.168224e-01 
1.169654e-01 
1.171084e-01 
1.172515e-01 
1.173947e-01 
1.175379e-01 
1.176812e-01 
1.178245e-01 
1.179679e-01 
1.181113e-01 
1.182548e-01 
1.183983e-01 
1.185419e-01 
1.186855e-01 
1.188292e-01 
1.189729e-01 
1.191167e-01 
1.192606e-01 
1.194045e-01 
1.195484e-01 
1.196924e-01 
1.198365e-01 
1.199806e-01 
1.201247e-01 
1.202689e-01 
1.204132e-01 
1.205575e-01 
1.207019e-01 
1.208463e-01 
1.209907e-01 
1.211352e-01 
1.212798e-01 
1.214244e-01 
1.215691e-01 
1.217138e-01 
1.218586e-01 
1.220034e-01 
1.221483e-01 
1.222932e-01 
1.224382e-01 
1.225832e-01 
1.227283e-01 
1.228734e-01 
1.230186e-01 
1.231638e-01 
1.233091e-01 
1.234544e-01 
1.235998e-01 
1.237452e-01 
1.238907e-01 
1.240362e-01 
1.241818e-01 
1.243274e-01 
1.244731e-01 
1.246188e-01 
1.247646e-01 
1.249104e-01 
1.250563e-01 
1.252022e-01 
1.253482e-01 
1.254942e-01 
1.256403e-01 
1.257864e-01 
1.259326e-01 
1.260788e-01 
1.262250e-01 
1.263714e-01 
1.265177e-01 
1.266641e-01 
1.268106e-01 
1.269571e-01 
1.271037e-01 
1.272503e-01 
1.273969e-01 
1.275436e-01 
1.276904e-01 
1.278372e-01 
1.279840e-01 
1.281309e-01 
1.282779e-01 
1.284249e-01 
1.285719e-01 
1.287190e-01 
1.288661e-01 
1.290133e-01 
1.291605e-01 
1.293078e-01 
1.294551e-01 
1.296025e-01 
1.297499e-01 
1.298974e-01 
1.300449e-01 
1.301925e-01 
1.303401e-01 
1.304877e-01 
1.306354e-01 
1.307832e-01 
1.309310e-01 
1.310788e-01 
1.312267e-01 
1.313747e-01 
1.315226e-01 
1.316707e-01 
1.318187e-01 
1.319669e-01 
1.321150e-01 
1.322632e-01 
1.324115e-01 
1.325598e-01 
1.327081e-01 
1.328565e-01 
1.330050e-01 
1.331535e-01 
1.333020e-01 
1.334506e-01 
1.335992e-01 
1.337479e-01 
1.338966e-01 
1.340453e-01 
1.341941e-01 
1.343430e-01 
1.344919e-01 
1.346408e-01 
1.347898e-01 
1.349388e-01 
1.350879e-01 
1.352370e-01 
1.353862e-01 
1.355354e-01 
1.356847e-01 
1.358340e-01 
1.359833e-01 
1.361327e-01 
1.362821e-01 
1.364316e-01 
1.365811e-01 
1.367307e-01 
1.368803e-01 
1.370299e-01 
1.371796e-01 
1.373293e-01 
1.374791e-01 
1.376289e-01 
1.377788e-01 
1.379287e-01 
1.380787e-01 
1.382287e-01 
1.383787e-01 
1.385288e-01 
1.386789e-01 
1.388291e-01 
1.389793e-01 
1.391296e-01 
1.392799e-01 
1.394302e-01 
1.395806e-01 
1.397310e-01 
1.398815e-01 
1.400320e-01 
1.401825e-01 
1.403331e-01 
1.404838e-01 
1.406345e-01 
1.407852e-01 
1.409359e-01 
1.410868e-01 
1.412376e-01 
1.413885e-01 
1.415394e-01 
1.416904e-01 
1.418414e-01 
1.419925e-01 
1.421436e-01 
1.422947e-01 
1.424459e-01 
1.425971e-01 
1.427484e-01 
1.428997e-01 
1.430510e-01 
1.432024e-01 
1.433538e-01 
1.435053e-01 
1.436568e-01 
1.438084e-01 
1.439600e-01 
1.441116e-01 
1.442633e-01 
1.444150e-01 
1.445667e-01 
1.447185e-01 
1.448703e-01 
1.450222e-01 
1.451741e-01 
1.453261e-01 
1.454781e-01 
1.456301e-01 
1.457822e-01 
1.459343e-01 
1.460864e-01 
1.462386e-01 
1.463909e-01 
1.465431e-01 
1.466954e-01 
1.468478e-01 
1.470002e-01 
1.471526e-01 
1.473051e-01 
1.474576e-01 
1.476101e-01 
1.477627e-01 
1.479153e-01 
1.480680e-01 
1.482207e-01 
1.483734e-01 
1.485262e-01 
1.486790e-01 
1.488319e-01 
1.489848e-01 
1.491377e-01 
1.492907e-01 
1.494437e-01 
1.495967e-01 
1.497498e-01 
1.499029e-01 
1.500561e-01 
1.502093e-01 
1.503625e-01 
1.505158e-01 
1.506691e-01 
1.508224e-01 
1.509758e-01 
1.511292e-01 
1.512827e-01 
1.514362e-01 
1.515897e-01 
1.517433e-01 
1.518969e-01 
1.520505e-01 
1.522042e-01 
1.523579e-01 
1.525117e-01 
1.526655e-01 
1.528193e-01 
1.529732e-01 
1.531271e-01 
1.532810e-01 
1.534350e-01 
1.535890e-01 
1.537430e-01 
1.538971e-01 
1.540512e-01 
1.542054e-01 
1.543596e-01 
1.545138e-01 
1.546681e-01 
1.548224e-01 
1.549767e-01 
1.551311e-01 
1.552855e-01 
1.554399e-01 
1.555944e-01 
1.557489e-01 
1.559034e-01 
1.560580e-01 
1.562126e-01 
1.563673e-01 
1.565219e-01 
1.566767e-01 
1.568314e-01 
1.569862e-01 
1.571410e-01 
1.572959e-01 
1.574508e-01 
1.576057e-01 
1.577607e-01 
1.579157e-01 
1.580707e-01 
1.582257e-01 
1.583808e-01 
1.585360e-01 
1.586911e-01 
1.588463e-01 
1.590016e-01 
1.591568e-01 
1.593121e-01 
1.594675e-01 
1.596228e-01 
1.597782e-01 
1.599337e-01 
1.600891e-01 
1.602446e-01 
1.604002e-01 
1.605557e-01 
1.607113e-01 
1.608670e-01 
1.610226e-01 
1.611783e-01 
1.613341e-01 
1.614898e-01 
1.616456e-01 
1.618014e-01 
1.619573e-01 
1.621132e-01 
1.622691e-01 
1.624251e-01 
1.625811e-01 
1.627371e-01 
1.628931e-01 
1.630492e-01 
1.632053e-01 
1.633615e-01 
1.635177e-01 
1.636739e-01 
1.638301e-01 
1.639864e-01 
1.641427e-01 
1.642990e-01 
1.644554e-01 
1.646118e-01 
1.647682e-01 
1.649247e-01 
1.650812e-01 
1.652377e-01 
1.653943e-01 
1.655509e-01 
1.657075e-01 
1.658641e-01 
1.660208e-01 
1.661775e-01 
1.663343e-01 
1.664910e-01 
1.666478e-01 
1.668047e-01 
1.669615e-01 
1.671184e-01 
1.672753e-01 
1.674323e-01 
1.675893e-01 
1.677463e-01 
1.679033e-01 
1.680604e-01 
1.682175e-01 
1.683746e-01 
1.685318e-01 
1.686889e-01 
1.688462e-01 
1.690034e-01 
1.691607e-01 
1.693180e-01 
1.694753e-01 
1.696327e-01 
1.697901e-01 
1.699475e-01 
1.701049e-01 
1.702624e-01 
1.704199e-01 
1.705775e-01 
1.707350e-01 
1.708926e-01 
1.710502e-01 
1.712079e-01 
1.713656e-01 
1.715233e-01 
1.716810e-01 
1.718387e-01 
1.719965e-01 
1.721544e-01 
1.723122e-01 
1.724701e-01 
1.726280e-01 
1.727859e-01 
1.729438e-01 
1.731018e-01 
1.732598e-01 
1.734179e-01 
1.735759e-01 
1.737340e-01 
1.738921e-01 
1.740503e-01 
1.742085e-01 
1.743667e-01 
1.745249e-01 
1.746831e-01 
1.748414e-01 
1.749997e-01 
1.751580e-01 
1.753164e-01 
1.754748e-01 
1.756332e-01 
1.757916e-01 
1.759501e-01 
1.761086e-01 
1.762671e-01 
1.764256e-01 
1.765842e-01 
1.767428e-01 
1.769014e-01 
1.770601e-01 
1.772187e-01 
1.773774e-01 
1.775361e-01 
1.776949e-01 
1.778537e-01 
1.780124e-01 
1.781713e-01 
1.783301e-01 
1.784890e-01 
1.786479e-01 
1.788068e-01 
1.789657e-01 
1.791247e-01 
1.792837e-01 
1.794427e-01 
1.796018e-01 
1.797608e-01 
1.799199e-01 
1.800791e-01 
1.802382e-01 
1.803974e-01 
1.805565e-01 
1.807158e-01 
1.808750e-01 
1.810343e-01 
1.811935e-01 
1.813529e-01 
1.815122e-01 
1.816715e-01 
1.818309e-01 
1.819903e-01 
1.821497e-01 
1.823092e-01 
1.824687e-01 
1.826282e-01 
1.827877e-01 
1.829472e-01 
1.831068e-01 
1.832664e-01 
1.834260e-01 
1.835856e-01 
1.837453e-01 
1.839050e-01 
1.840647e-01 
1.842244e-01 
1.843841e-01 
1.845439e-01 
1.847037e-01 
1.848635e-01 
1.850233e-01 
1.851832e-01 
1.853431e-01 
1.855030e-01 
1.856629e-01 
1.858228e-01 
1.859828e-01 
1.861428e-01 
1.863028e-01 
1.864628e-01 
1.866229e-01 
1.867830e-01 
1.869430e-01 
1.871032e-01 
1.872633e-01 
1.874235e-01 
1.875836e-01 
1.877438e-01 
1.879041e-01 
1.880643e-01 
1.882246e-01 
1.883848e-01 
1.885451e-01 
1.887055e-01 
1.888658e-01 
1.890262e-01 
1.891866e-01 
1.893470e-01 
1.895074e-01 
1.896678e-01 
1.898283e-01 
1.899888e-01 
1.901493e-01 
1.903098e-01 
1.904703e-01 
1.906309e-01 
1.907915e-01 
1.909521e-01 
1.911127e-01 
1.912734e-01 
1.914340e-01 
1.915947e-01 
1.917554e-01 
1.919161e-01 
1.920768e-01 
1.922376e-01 
1.923984e-01 
1.925592e-01 
1.927200e-01 
1.928808e-01 
1.930417e-01 
1.932025e-01 
1.933634e-01 
1.935243e-01 
1.936852e-01 
1.938462e-01 
1.940071e-01 
1.941681e-01 
1.943291e-01 
1.944901e-01 
1.946511e-01 
1.948122e-01 
1.949733e-01 
1.951343e-01 
1.952954e-01 
1.954566e-01 
1.956177e-01 
1.957789e-01 
1.959400e-01 
1.961012e-01 
1.962624e-01 
1.964236e-01 
1.965849e-01 
1.967461e-01 
1.969074e-01 
1.970687e-01 
1.972300e-01 
1.973913e-01 
1.975527e-01 
1.977140e-01 
1.978754e-01 
1.980368e-01 
1.981982e-01 
1.983596e-01 
1.985210e-01 
1.986825e-01 
1.988440e-01 
1.990054e-01 
1.991670e-01 
1.993285e-01 
1.994900e-01 
1.996515e-01 
1.998131e-01 
1.999747e-01 
2.001363e-01 
2.002979e-01 
2.004595e-01 
2.006212e-01 
2.007828e-01 
2.009445e-01 
2.011062e-01 
2.012679e-01 
2.014296e-01 
2.015913e-01 
2.017531e-01 
2.019148e-01 
2.020766e-01 
2.022384e-01 
2.024002e-01 
2.025620e-01 
2.027238e-01 
2.028857e-01 
2.030475e-01 
2.032094e-01 
2.033713e-01 
2.035332e-01 
2.036951e-01 
2.038571e-01 
2.040190e-01 
2.041810e-01 
2.043429e-01 
2.045049e-01 
2.046669e-01 
2.048289e-01 
2.049909e-01 
2.051530e-01 
2.053150e-01 
2.054771e-01 
2.056392e-01 
2.058013e-01 
2.059634e-01 
2.061255e-01 
2.062876e-01 
2.064498e-01 
2.066119e-01 
2.067741e-01 
2.069362e-01 
2.070984e-01 
2.072606e-01 
2.074229e-01 
2.075851e-01 
2.077473e-01 
2.079096e-01 
2.080718e-01 
2.082341e-01 
2.083964e-01 
2.085587e-01 
2.087210e-01 
2.088833e-01 
2.090457e-01 
2.092080e-01 
2.093704e-01 
2.095327e-01 
2.096951e-01 
2.098575e-01 
2.100199e-01 
2.101823e-01 
2.103447e-01 
2.105072e-01 
2.106696e-01 
2.108321e-01 
2.109946e-01 
2.111570e-01 
2.113195e-01 
2.114820e-01 
2.116445e-01 
2.118070e-01 
2.119696e-01 
2.121321e-01 
2.122947e-01 
2.124572e-01 
2.126198e-01 
2.127824e-01 
2.129450e-01 
2.131076e-01 
2.132702e-01 
2.134328e-01 
2.135954e-01 
2.137581e-01 
2.139207e-01 
2.140834e-01 
2.142460e-01 
2.144087e-01 
2.145714e-01 
2.147341e-01 
2.148968e-01 
2.150595e-01 
2.152222e-01 
2.153849e-01 
2.155477e-01 
2.157104e-01 
2.158732e-01 
2.160359e-01 
2.161987e-01 
2.163615e-01 
2.165243e-01 
2.166871e-01 
2.168499e-01 
2.170127e-01 
2.171755e-01 
2.173383e-01 
2.175012e-01 
2.176640e-01 
2.178269e-01 
2.179897e-01 
2.181526e-01 
2.183155e-01 
2.184784e-01 
2.186412e-01 
2.188041e-01 
2.189670e-01 
2.191300e-01 
2.192929e-01 
2.194558e-01 
2.196187e-01 
2.197817e-01 
2.199446e-01 
2.201076e-01 
2.202705e-01 
2.204335e-01 
2.205965e-01 
2.207594e-01 
2.209224e-01 
2.210854e-01 
2.212484e-01 
2.214114e-01 
2.215744e-01 
2.217374e-01 
2.219005e-01 
2.220635e-01 
2.222265e-01 
2.223896e-01 
2.225526e-01 
2.227157e-01 
2.228787e-01 
2.230418e-01 
2.232048e-01 
2.233679e-01 
2.235310e-01 
2.236941e-01 
2.238572e-01 
2.240203e-01 
2.241834e-01 
2.243465e-01 
2.245096e-01 
2.246727e-01 
2.248358e-01 
2.249989e-01 
2.251620e-01 
2.253252e-01 
2.254883e-01 
2.256515e-01 
2.258146e-01 
2.259777e-01 
2.261409e-01 
2.263041e-01 
2.264672e-01 
2.266304e-01 
2.267935e-01 
2.269567e-01 
2.271199e-01 
2.272831e-01 
2.274462e-01 
2.276094e-01 
2.277726e-01 
2.279358e-01 
2.280990e-01 
2.282622e-01 
2.284254e-01 
2.285886e-01 
2.287518e-01 
2.289150e-01 
2.290783e-01 
2.292415e-01 
2.294047e-01 
2.295679e-01 
2.297311e-01 
2.298944e-01 
2.300576e-01 
2.302208e-01 
2.303841e-01 
2.305473e-01 
2.307105e-01 
2.308738e-01 
2.310370e-01 
2.312003e-01 
2.313635e-01 
2.315268e-01 
2.316900e-01 
2.318533e-01 
2.320165e-01 
2.321798e-01 
2.323430e-01 
2.325063e-01 
2.326695e-01 
2.328328e-01 
2.329961e-01 
2.331593e-01 
2.333226e-01 
2.334859e-01 
2.336491e-01 
2.338124e-01 
2.339757e-01 
2.341389e-01 
2.343022e-01 
2.344655e-01 
2.346287e-01 
2.347920e-01 
2.349553e-01 
2.351185e-01 
2.352818e-01 
2.354451e-01 
2.356084e-01 
2.357716e-01 
2.359349e-01 
2.360982e-01 
2.362614e-01 
2.364247e-01 
2.365880e-01 
2.367512e-01 
2.369145e-01 
2.370778e-01 
2.372410e-01 
2.374043e-01 
2.375676e-01 
2.377308e-01 
2.378941e-01 
2.380574e-01 
2.382206e-01 
2.383839e-01 
2.385472e-01 
2.387104e-01 
2.388737e-01 
2.390369e-01 
2.392002e-01 
2.393634e-01 
2.395267e-01 
2.396899e-01 
2.398532e-01 
2.400164e-01 
2.401797e-01 
2.403429e-01 
2.405062e-01 
2.406694e-01 
2.408326e-01 
2.409959e-01 
2.411591e-01 
2.413223e-01 
2.414855e-01 
2.416488e-01 
2.418120e-01 
2.419752e-01 
2.421384e-01 
2.423016e-01 
2.424648e-01 
2.426281e-01 
2.427913e-01 
2.429545e-01 
2.431177e-01 
2.432809e-01 
2.434440e-01 
2.436072e-01 
2.437704e-01 
2.439336e-01 
2.440968e-01 
2.442599e-01 
2.444231e-01 
2.445863e-01 
2.447494e-01 
2.449126e-01 
2.450758e-01 
2.452389e-01 
2.454021e-01 
2.455652e-01 
2.457283e-01 
2.458915e-01 
2.460546e-01 
2.462177e-01 
2.463808e-01 
2.465440e-01 
2.467071e-01 
2.468702e-01 
2.470333e-01 
2.471964e-01 
2.473595e-01 
2.475225e-01 
2.476856e-01 
2.478487e-01 
2.480118e-01 
2.481748e-01 
2.483379e-01 
2.485009e-01 
2.486640e-01 
2.488270e-01 
2.489901e-01 
2.491531e-01 
2.493161e-01 
2.494792e-01 
2.496422e-01 
2.498052e-01 
2.499682e-01 
2.501312e-01 
2.502942e-01 
2.504571e-01 
2.506201e-01 
2.507831e-01 
2.509461e-01 
2.511090e-01 
2.512720e-01 
2.514349e-01 
2.515978e-01 
2.517608e-01 
2.519237e-01 
2.520866e-01 
2.522495e-01 
2.524124e-01 
2.525753e-01 
2.527382e-01 
2.529011e-01 
2.530640e-01 
2.532268e-01 
2.533897e-01 
2.535525e-01 
2.537154e-01 
2.538782e-01 
2.540410e-01 
2.542039e-01 
2.543667e-01 
2.545295e-01 
2.546923e-01 
2.548551e-01 
2.550178e-01 
2.551806e-01 
2.553434e-01 
2.555061e-01 
2.556689e-01 
2.558316e-01 
2.559943e-01 
2.561571e-01 
2.563198e-01 
2.564825e-01 
2.566452e-01 
2.568078e-01 
2.569705e-01 
2.571332e-01 
2.572958e-01 
2.574585e-01 
2.576211e-01 
2.577838e-01 
2.579464e-01 
2.581090e-01 
2.582716e-01 
2.584342e-01 
2.585968e-01 
2.587593e-01 
2.589219e-01 
2.590844e-01 
2.592470e-01 
2.594095e-01 
2.595720e-01 
2.597345e-01 
2.598970e-01 
2.600595e-01 
2.602220e-01 
2.603845e-01 
2.605469e-01 
2.607094e-01 
2.608718e-01 
2.610342e-01 
2.611967e-01 
2.613591e-01 
2.615215e-01 
2.616838e-01 
2.618462e-01 
2.620086e-01 
2.621709e-01 
2.623333e-01 
2.624956e-01 
2.626579e-01 
2.628202e-01 
2.629825e-01 
2.631448e-01 
2.633070e-01 
2.634693e-01 
2.636315e-01 
2.637938e-01 
2.639560e-01 
2.641182e-01 
2.642804e-01 
2.644426e-01 
2.646048e-01 
2.647669e-01 
2.649291e-01 
2.650912e-01 
2.652533e-01 
2.654154e-01 
2.655775e-01 
2.657396e-01 
2.659017e-01 
2.660637e-01 
2.662258e-01 
2.663878e-01 
2.665498e-01 
2.667118e-01 
2.668738e-01 
2.670358e-01 
2.671978e-01 
2.673597e-01 
2.675217e-01 
2.676836e-01 
2.678455e-01 
2.680074e-01 
2.681693e-01 
2.683312e-01 
2.684930e-01 
2.686548e-01 
2.688167e-01 
2.689785e-01 
2.691403e-01 
2.693021e-01 
2.694638e-01 
2.696256e-01 
2.697873e-01 
2.699491e-01 
2.701108e-01 
2.702725e-01 
2.704342e-01 
2.705958e-01 
2.707575e-01 
2.709191e-01 
2.710808e-01 
2.712424e-01 
2.714040e-01 
2.715655e-01 
2.717271e-01 
2.718886e-01 
2.720502e-01 
2.722117e-01 
2.723732e-01 
2.725347e-01 
2.726961e-01 
2.728576e-01 
2.730190e-01 
2.731805e-01 
2.733419e-01 
2.735033e-01 
2.736646e-01 
2.738260e-01 
2.739873e-01 
2.741487e-01 
2.743100e-01 
2.744713e-01 
2.746325e-01 
2.747938e-01 
2.749550e-01 
2.751163e-01 
2.752775e-01 
2.754387e-01 
2.755998e-01 
2.757610e-01 
2.759221e-01 
2.760833e-01 
2.762444e-01 
2.764055e-01 
2.765665e-01 
2.767276e-01 
2.768886e-01 
2.770496e-01 
2.772107e-01 
2.773716e-01 
2.775326e-01 
2.776936e-01 
2.778545e-01 
2.780154e-01 
2.781763e-01 
2.783372e-01 
2.784980e-01 
2.786589e-01 
2.788197e-01 
2.789805e-01 
2.791413e-01 
2.793021e-01 
2.794628e-01 
2.796235e-01 
2.797842e-01 
2.799449e-01 
2.801056e-01 
2.802663e-01 
2.804269e-01 
2.805875e-01 
2.807481e-01 
2.809087e-01 
2.810693e-01 
2.812298e-01 
2.813903e-01 
2.815508e-01 
2.817113e-01 
2.818718e-01 
2.820322e-01 
2.821926e-01 
2.823530e-01 
2.825134e-01 
2.826738e-01 
2.828341e-01 
2.829945e-01 
2.831548e-01 
2.833150e-01 
2.834753e-01 
2.836355e-01 
2.837958e-01 
2.839560e-01 
2.841162e-01 
2.842763e-01 
2.844365e-01 
2.845966e-01 
2.847567e-01 
2.849168e-01 
2.850768e-01 
2.852368e-01 
2.853969e-01 
2.855569e-01 
2.857168e-01 
2.858768e-01 
2.860367e-01 
2.861966e-01 
2.863565e-01 
2.865164e-01 
2.866762e-01 
2.868360e-01 
2.869958e-01 
2.871556e-01 
2.873154e-01 
2.874751e-01 
2.876348e-01 
2.877945e-01 
2.879542e-01 
2.881138e-01 
2.882735e-01 
2.884331e-01 
2.885927e-01 
2.887522e-01 
2.889117e-01 
2.890713e-01 
2.892308e-01 
2.893902e-01 
2.895497e-01 
2.897091e-01 
2.898685e-01 
2.900279e-01 
2.901872e-01 
2.903465e-01 
2.905059e-01 
2.906651e-01 
2.908244e-01 
2.909836e-01 
2.911428e-01 
2.913020e-01 
2.914612e-01 
2.916203e-01 
2.917795e-01 
2.919386e-01 
2.920976e-01 
2.922567e-01 
2.924157e-01 
2.925747e-01 
2.927337e-01 
2.928926e-01 
2.930516e-01 
2.932105e-01 
2.933693e-01 
2.935282e-01 
2.936870e-01 
2.938458e-01 
2.940046e-01 
2.941634e-01 
2.943221e-01 
2.944808e-01 
2.946395e-01 
2.947981e-01 
2.949568e-01 
2.951154e-01 
2.952740e-01 
2.954325e-01 
2.955910e-01 
2.957496e-01 
2.959080e-01 
2.960665e-01 
2.962249e-01 
2.963833e-01 
2.965417e-01 
2.967001e-01 
2.968584e-01 
2.970167e-01 
2.971750e-01 
2.973332e-01 
2.974914e-01 
2.976496e-01 
2.978078e-01 
2.979659e-01 
2.981240e-01 
2.982821e-01 
2.984402e-01 
2.985982e-01 
2.987562e-01 
2.989142e-01 
2.990722e-01 
2.992301e-01 
2.993880e-01 
2.995459e-01 
2.997038e-01 
2.998616e-01 
3.000194e-01 
3.001771e-01 
3.003349e-01 
3.004926e-01 
3.006503e-01 
3.008079e-01 
3.009656e-01 
3.011232e-01 
3.012807e-01 
3.014383e-01 
3.015958e-01 
3.017533e-01 
3.019108e-01 
3.020682e-01 
3.022256e-01 
3.023830e-01 
3.025404e-01 
3.026977e-01 
3.028550e-01 
3.030122e-01 
3.031695e-01 
3.033267e-01 
3.034839e-01 
3.036410e-01 
3.037982e-01 
3.039552e-01 
3.041123e-01 
3.042694e-01 
3.044264e-01 
3.045833e-01 
3.047403e-01 
3.048972e-01 
3.050541e-01 
3.052110e-01 
3.053678e-01 
3.055246e-01 
3.056814e-01 
3.058381e-01 
3.059948e-01 
3.061515e-01 
3.063082e-01 
3.064648e-01 
3.066214e-01 
3.067780e-01 
3.069345e-01 
3.070910e-01 
3.072475e-01 
3.074039e-01 
3.075604e-01 
3.077167e-01 
3.078731e-01 
3.080294e-01 
3.081857e-01 
3.083420e-01 
3.084982e-01 
3.086544e-01 
3.088106e-01 
3.089667e-01 
3.091228e-01 
3.092789e-01 
3.094350e-01 
3.095910e-01 
3.097470e-01 
3.099029e-01 
3.100588e-01 
3.102147e-01 
3.103706e-01 
3.105264e-01 
3.106822e-01 
3.108380e-01 
3.109937e-01 
3.111494e-01 
3.113051e-01 
3.114607e-01 
3.116163e-01 
3.117719e-01 
3.119275e-01 
3.120830e-01 
3.122384e-01 
3.123939e-01 
3.125493e-01 
3.127047e-01 
3.128600e-01 
3.130154e-01 
3.131706e-01 
3.133259e-01 
3.134811e-01 
3.136363e-01 
3.137914e-01 
3.139466e-01 
3.141016e-01 
3.142567e-01 
3.144117e-01 
3.145667e-01 
3.147217e-01 
3.148766e-01 
3.150315e-01 
3.151863e-01 
3.153411e-01 
3.154959e-01 
3.156507e-01 
3.158054e-01 
3.159601e-01 
3.161147e-01 
3.162694e-01 
3.164239e-01 
3.165785e-01 
3.167330e-01 
3.168875e-01 
3.170419e-01 
3.171963e-01 
3.173507e-01 
3.175051e-01 
3.176594e-01 
3.178137e-01 
3.179679e-01 
3.181221e-01 
3.182763e-01 
3.184304e-01 
3.185845e-01 
3.187386e-01 
3.188926e-01 
3.190466e-01 
3.192006e-01 
3.193545e-01 
3.195084e-01 
3.196622e-01 
3.198161e-01 
3.199699e-01 
3.201236e-01 
3.202773e-01 
3.204310e-01 
3.205846e-01 
3.207383e-01 
3.208918e-01 
3.210454e-01 
3.211989e-01 
3.213523e-01 
3.215058e-01 
3.216591e-01 
3.218125e-01 
3.219658e-01 
3.221191e-01 
3.222724e-01 
3.224256e-01 
3.225787e-01 
3.227319e-01 
3.228850e-01 
3.230380e-01 
3.231911e-01 
3.233441e-01 
3.234970e-01 
3.236499e-01 
3.238028e-01 
3.239556e-01 
3.241085e-01 
3.242612e-01 
3.244140e-01 
3.245666e-01 
3.247193e-01 
3.248719e-01 
3.250245e-01 
3.251771e-01 
3.253296e-01 
3.254820e-01 
3.256345e-01 
3.257869e-01 
3.259392e-01 
3.260915e-01 
3.262438e-01 
3.263960e-01 
3.265482e-01 
3.267004e-01 
3.268525e-01 
3.270046e-01 
3.271567e-01 
3.273087e-01 
3.274607e-01 
3.276126e-01 
3.277645e-01 
3.279164e-01 
3.280682e-01 
3.282200e-01 
3.283717e-01 
3.285234e-01 
3.286751e-01 
3.288267e-01 
3.289783e-01 
3.291298e-01 
3.292813e-01 
3.294328e-01 
3.295842e-01 
3.297356e-01 
3.298870e-01 
3.300383e-01 
3.301895e-01 
3.303408e-01 
3.304920e-01 
3.306431e-01 
3.307942e-01 
3.309453e-01 
3.310963e-01 
3.312473e-01 
3.313983e-01 
3.315492e-01 
3.317000e-01 
3.318509e-01 
3.320017e-01 
3.321524e-01 
3.323031e-01 
3.324538e-01 
3.326044e-01 
3.327550e-01 
3.329055e-01 
3.330560e-01 
3.332065e-01 
3.333569e-01 
3.335073e-01 
3.336577e-01 
3.338080e-01 
3.339582e-01 
3.341084e-01 
3.342586e-01 
3.344087e-01 
3.345588e-01 
3.347089e-01 
3.348589e-01 
3.350089e-01 
3.351588e-01 
3.353087e-01 
3.354585e-01 
3.356083e-01 
3.357581e-01 
3.359078e-01 
3.360575e-01 
3.362071e-01 
3.363567e-01 
3.365063e-01 
3.366558e-01 
3.368052e-01 
3.369547e-01 
3.371040e-01 
3.372534e-01 
3.374027e-01 
3.375519e-01 
3.377011e-01 
3.378503e-01 
3.379994e-01 
3.381485e-01 
3.382976e-01 
3.384465e-01 
3.385955e-01 
3.387444e-01 
3.388933e-01 
3.390421e-01 
3.391909e-01 
3.393396e-01 
3.394883e-01 
3.396370e-01 
3.397856e-01 
3.399341e-01 
3.400826e-01 
3.402311e-01 
3.403795e-01 
3.405279e-01 
3.406763e-01 
3.408246e-01 
3.409728e-01 
3.411210e-01 
3.412692e-01 
3.414173e-01 
3.415654e-01 
3.417134e-01 
3.418614e-01 
3.420094e-01 
3.421573e-01 
3.423051e-01 
3.424529e-01 
3.426007e-01 
3.427484e-01 
3.428961e-01 
3.430437e-01 
3.431913e-01 
3.433389e-01 
3.434864e-01 
3.436338e-01 
3.437812e-01 
3.439286e-01 
3.440759e-01 
3.442232e-01 
3.443704e-01 
3.445176e-01 
3.446647e-01 
3.448118e-01 
3.449588e-01 
3.451058e-01 
3.452528e-01 
3.453997e-01 
3.455466e-01 
3.456934e-01 
3.458401e-01 
3.459869e-01 
3.461335e-01 
3.462802e-01 
3.464268e-01 
3.465733e-01 
3.467198e-01 
3.468662e-01 
3.470126e-01 
3.471590e-01 
3.473053e-01 
3.474515e-01 
3.475977e-01 
3.477439e-01 
3.478900e-01 
3.480361e-01 
3.481821e-01 
3.483281e-01 
3.484740e-01 
3.486199e-01 
3.487657e-01 
3.489115e-01 
3.490573e-01 
3.492030e-01 
3.493486e-01 
3.494942e-01 
3.496397e-01 
3.497852e-01 
3.499307e-01 
3.500761e-01 
3.502215e-01 
3.503668e-01 
3.505120e-01 
3.506573e-01 
3.508024e-01 
3.509475e-01 
3.510926e-01 
3.512376e-01 
3.513826e-01 
3.515275e-01 
3.516724e-01 
3.518172e-01 
3.519620e-01 
3.521068e-01 
3.522514e-01 
3.523961e-01 
3.525407e-01 
3.526852e-01 
3.528297e-01 
3.529741e-01 
3.531185e-01 
3.532628e-01 
3.534071e-01 
3.535514e-01 
3.536956e-01 
3.538397e-01 
3.539838e-01 
3.541279e-01 
3.542719e-01 
3.544158e-01 
3.545597e-01 
3.547035e-01 
3.548473e-01 
3.549911e-01 
3.551348e-01 
3.552784e-01 
3.554220e-01 
3.555656e-01 
3.557091e-01 
3.558525e-01 
3.559959e-01 
3.561393e-01 
3.562826e-01 
3.564258e-01 
3.565690e-01 
3.567122e-01 
3.568552e-01 
3.569983e-01 
3.571413e-01 
3.572842e-01 
3.574271e-01 
3.575700e-01 
3.577128e-01 
3.578555e-01 
3.579982e-01 
3.581408e-01 
3.582834e-01 
3.584259e-01 
3.585684e-01 
3.587109e-01 
3.588532e-01 
3.589956e-01 
3.591378e-01 
3.592801e-01 
3.594222e-01 
3.595644e-01 
3.597064e-01 
3.598485e-01 
3.599904e-01 
3.601323e-01 
3.602742e-01 
3.604160e-01 
3.605578e-01 
3.606995e-01 
3.608411e-01 
3.609828e-01 
3.611243e-01 
3.612658e-01 
3.614073e-01 
3.615486e-01 
3.616900e-01 
3.618313e-01 
3.619725e-01 
3.621137e-01 
3.622548e-01 
3.623959e-01 
3.625369e-01 
3.626779e-01 
3.628188e-01 
3.629597e-01 
3.631005e-01 
3.632413e-01 
3.633820e-01 
3.635226e-01 
3.636632e-01 
3.638038e-01 
3.639443e-01 
3.640847e-01 
3.642251e-01 
3.643654e-01 
3.645057e-01 
3.646459e-01 
3.647861e-01 
3.649262e-01 
3.650663e-01 
3.652063e-01 
3.653463e-01 
3.654862e-01 
3.656260e-01 
3.657658e-01 
3.659056e-01 
3.660452e-01 
3.661849e-01 
3.663245e-01 
3.664640e-01 
3.666034e-01 
3.667429e-01 
3.668822e-01 
3.670215e-01 
3.671608e-01 
3.673000e-01 
3.674391e-01 
3.675782e-01 
3.677172e-01 
3.678562e-01 
3.679951e-01 
3.681340e-01 
3.682728e-01 
3.684115e-01 
3.685502e-01 
3.686889e-01 
3.688275e-01 
3.689660e-01 
3.691045e-01 
3.692429e-01 
3.693813e-01 
3.695196e-01 
3.696578e-01 
3.697960e-01 
3.699342e-01 
3.700723e-01 
3.702103e-01 
3.703483e-01 
3.704862e-01 
3.706241e-01 
3.707619e-01 
3.708996e-01 
3.710373e-01 
3.711750e-01 
3.713125e-01 
3.714501e-01 
3.715875e-01 
3.717250e-01 
3.718623e-01 
3.719996e-01 
3.721368e-01 
3.722740e-01 
3.724112e-01 
3.725482e-01 
3.726853e-01 
3.728222e-01 
3.729591e-01 
3.730960e-01 
3.732327e-01 
3.733695e-01 
3.735061e-01 
3.736428e-01 
3.737793e-01 
3.739158e-01 
3.740523e-01 
3.741886e-01 
3.743250e-01 
3.744612e-01 
3.745974e-01 
3.747336e-01 
3.748697e-01 
3.750057e-01 
3.751417e-01 
3.752776e-01 
3.754135e-01 
3.755493e-01 
3.756851e-01 
3.758207e-01 
3.759564e-01 
3.760919e-01 
3.762275e-01 
3.763629e-01 
3.764983e-01 
3.766337e-01 
3.767689e-01 
3.769042e-01 
3.770393e-01 
3.771744e-01 
3.773095e-01 
3.774445e-01 
3.775794e-01 
3.777142e-01 
3.778491e-01 
3.779838e-01 
3.781185e-01 
3.782531e-01 
3.783877e-01 
3.785222e-01 
3.786567e-01 
3.787911e-01 
3.789254e-01 
3.790597e-01 
3.791939e-01 
3.793280e-01 
3.794621e-01 
3.795962e-01 
3.797302e-01 
3.798641e-01 
3.799979e-01 
3.801317e-01 
3.802655e-01 
3.803991e-01 
3.805328e-01 
3.806663e-01 
3.807998e-01 
3.809332e-01 
3.810666e-01 
3.811999e-01 
3.813332e-01 
3.814664e-01 
3.815995e-01 
3.817326e-01 
3.818656e-01 
3.819986e-01 
3.821314e-01 
3.822643e-01 
3.823970e-01 
3.825298e-01 
3.826624e-01 
3.827950e-01 
3.829275e-01 
3.830600e-01 
3.831924e-01 
3.833247e-01 
3.834570e-01 
3.835892e-01 
3.837214e-01 
3.838535e-01 
3.839855e-01 
3.841175e-01 
3.842494e-01 
3.843812e-01 
3.845130e-01 
3.846448e-01 
3.847764e-01 
3.849080e-01 
3.850396e-01 
3.851710e-01 
3.853025e-01 
3.854338e-01 
3.855651e-01 
3.856963e-01 
3.858275e-01 
3.859586e-01 
3.860896e-01 
3.862206e-01 
3.863515e-01 
3.864824e-01 
3.866132e-01 
3.867439e-01 
3.868746e-01 
3.870052e-01 
3.871357e-01 
3.872662e-01 
3.873966e-01 
3.875270e-01 
3.876573e-01 
3.877875e-01 
3.879177e-01 
3.880478e-01 
3.881778e-01 
3.883078e-01 
3.884377e-01 
3.885675e-01 
3.886973e-01 
3.888270e-01 
3.889567e-01 
3.890863e-01 
3.892158e-01 
3.893453e-01 
3.894747e-01 
3.896040e-01 
3.897333e-01 
3.898625e-01 
3.899916e-01 
3.901207e-01 
3.902497e-01 
3.903787e-01 
3.905076e-01 
3.906364e-01 
3.907652e-01 
3.908939e-01 
3.910225e-01 
3.911511e-01 
3.912796e-01 
3.914080e-01 
3.915364e-01 
3.916647e-01 
3.917929e-01 
3.919211e-01 
3.920492e-01 
3.921773e-01 
3.923053e-01 
3.924332e-01 
3.925611e-01 
3.926888e-01 
3.928166e-01 
3.929442e-01 
3.930718e-01 
3.931994e-01 
3.933268e-01 
3.934542e-01 
3.935816e-01 
3.937088e-01 
3.938360e-01 
3.939632e-01 
3.940902e-01 
3.942172e-01 
3.943442e-01 
3.944711e-01 
3.945979e-01 
3.947246e-01 
3.948513e-01 
3.949779e-01 
3.951045e-01 
3.952309e-01 
3.953573e-01 
3.954837e-01 
3.956100e-01 
3.957362e-01 
3.958623e-01 
3.959884e-01 
3.961144e-01 
3.962404e-01 
3.963663e-01 
3.964921e-01 
3.966178e-01 
3.967435e-01 
3.968691e-01 
3.969947e-01 
3.971202e-01 
3.972456e-01 
3.973709e-01 
3.974962e-01 
3.976214e-01 
3.977466e-01 
3.978717e-01 
3.979967e-01 
3.981216e-01 
3.982465e-01 
3.983713e-01 
3.984960e-01 
3.986207e-01 
3.987453e-01 
3.988699e-01 
3.989943e-01 
3.991188e-01 
3.992431e-01 
3.993674e-01 
3.994916e-01 
3.996157e-01 
3.997398e-01 
3.998638e-01 
3.999877e-01 
4.001116e-01 
4.002354e-01 
4.003591e-01 
4.004827e-01 
4.006063e-01 
4.007299e-01 
4.008533e-01 
4.009767e-01 
4.011000e-01 
4.012233e-01 
4.013464e-01 
4.014696e-01 
4.015926e-01 
4.017156e-01 
4.018385e-01 
4.019613e-01 
4.020841e-01 
4.022068e-01 
4.023294e-01 
4.024520e-01 
4.025745e-01 
4.026969e-01 
4.028193e-01 
4.029415e-01 
4.030638e-01 
4.031859e-01 
4.033080e-01 
4.034300e-01 
4.035519e-01 
4.036738e-01 
4.037956e-01 
4.039173e-01 
4.040390e-01 
4.041606e-01 
4.042821e-01 
4.044036e-01 
4.045249e-01 
4.046462e-01 
4.047675e-01 
4.048887e-01 
4.050098e-01 
4.051308e-01 
4.052518e-01 
4.053726e-01 
4.054935e-01 
4.056142e-01 
4.057349e-01 
4.058555e-01 
4.059761e-01 
4.060965e-01 
4.062169e-01 
4.063372e-01 
4.064575e-01 
4.065777e-01 
4.066978e-01 
4.068179e-01 
4.069378e-01 
4.070577e-01 
4.071776e-01 
4.072973e-01 
4.074170e-01 
4.075367e-01 
4.076562e-01 
4.077757e-01 
4.078951e-01 
4.080144e-01 
4.081337e-01 
4.082529e-01 
4.083720e-01 
4.084911e-01 
4.086100e-01 
4.087289e-01 
4.088478e-01 
4.089665e-01 
4.090852e-01 
4.092039e-01 
4.093224e-01 
4.094409e-01 
4.095593e-01 
4.096776e-01 
4.097959e-01 
4.099141e-01 
4.100322e-01 
4.101503e-01 
4.102682e-01 
4.103861e-01 
4.105040e-01 
4.106217e-01 
4.107394e-01 
4.108570e-01 
4.109746e-01 
4.110920e-01 
4.112094e-01 
4.113268e-01 
4.114440e-01 
4.115612e-01 
4.116783e-01 
4.117953e-01 
4.119123e-01 
4.120292e-01 
4.121460e-01 
4.122627e-01 
4.123794e-01 
4.124960e-01 
4.126125e-01 
4.127290e-01 
4.128453e-01 
4.129616e-01 
4.130779e-01 
4.131940e-01 
4.133101e-01 
4.134261e-01 
4.135421e-01 
4.136579e-01 
4.137737e-01 
4.138894e-01 
4.140051e-01 
4.141206e-01 
4.142361e-01 
4.143516e-01 
4.144669e-01 
4.145822e-01 
4.146974e-01 
4.148125e-01 
4.149276e-01 
4.150425e-01 
4.151575e-01 
4.152723e-01 
4.153870e-01 
4.155017e-01 
4.156163e-01 
4.157309e-01 
4.158453e-01 
4.159597e-01 
4.160740e-01 
4.161883e-01 
4.163024e-01 
4.164165e-01 
4.165305e-01 
4.166445e-01 
4.167583e-01 
4.168721e-01 
4.169858e-01 
4.170995e-01 
4.172130e-01 
4.173265e-01 
4.174399e-01 
4.175533e-01 
4.176665e-01 
4.177797e-01 
4.178928e-01 
4.180059e-01 
4.181188e-01 
4.182317e-01 
4.183445e-01 
4.184573e-01 
4.185699e-01 
4.186825e-01 
4.187950e-01 
4.189075e-01 
4.190198e-01 
4.191321e-01 
4.192443e-01 
4.193565e-01 
4.194685e-01 
4.195805e-01 
4.196924e-01 
4.198042e-01 
4.199160e-01 
4.200277e-01 
4.201393e-01 
4.202508e-01 
4.203622e-01 
4.204736e-01 
4.205849e-01 
4.206961e-01 
4.208073e-01 
4.209183e-01 
4.210293e-01 
4.211402e-01 
4.212511e-01 
4.213618e-01 
4.214725e-01 
4.215831e-01 
4.216937e-01 
4.218041e-01 
4.219145e-01 
4.220248e-01 
4.221350e-01 
4.222452e-01 
4.223553e-01 
4.224652e-01 
4.225752e-01 
4.226850e-01 
4.227948e-01 
4.229045e-01 
4.230141e-01 
4.231236e-01 
4.232331e-01 
4.233424e-01 
4.234517e-01 
4.235610e-01 
4.236701e-01 
4.237792e-01 
4.238882e-01 
4.239971e-01 
4.241059e-01 
4.242147e-01 
4.243233e-01 
4.244319e-01 
4.245405e-01 
4.246489e-01 
4.247573e-01 
4.248656e-01 
4.249738e-01 
4.250819e-01 
4.251900e-01 
4.252980e-01 
4.254059e-01 
4.255137e-01 
4.256214e-01 
4.257291e-01 
4.258367e-01 
4.259442e-01 
4.260516e-01 
4.261590e-01 
4.262662e-01 
4.263734e-01 
4.264805e-01 
4.265876e-01 
4.266945e-01 
4.268014e-01 
4.269082e-01 
4.270150e-01 
4.271216e-01 
4.272282e-01 
4.273346e-01 
4.274411e-01 
4.275474e-01 
4.276536e-01 
4.277598e-01 
4.278659e-01 
4.279719e-01 
4.280778e-01 
4.281837e-01 
4.282895e-01 
4.283952e-01 
4.285008e-01 
4.286063e-01 
4.287118e-01 
4.288172e-01 
4.289225e-01 
4.290277e-01 
4.291328e-01 
4.292379e-01 
4.293428e-01 
4.294477e-01 
4.295526e-01 
4.296573e-01 
4.297620e-01 
4.298665e-01 
4.299710e-01 
4.300755e-01 
4.301798e-01 
4.302841e-01 
4.303883e-01 
4.304924e-01 
4.305964e-01 
4.307003e-01 
4.308042e-01 
4.309079e-01 
4.310116e-01 
4.311153e-01 
4.312188e-01 
4.313223e-01 
4.314256e-01 
4.315289e-01 
4.316322e-01 
4.317353e-01 
4.318383e-01 
4.319413e-01 
4.320442e-01 
4.321470e-01 
4.322498e-01 
4.323524e-01 
4.324550e-01 
4.325575e-01 
4.326599e-01 
4.327622e-01 
4.328644e-01 
4.329666e-01 
4.330687e-01 
4.331707e-01 
4.332726e-01 
4.333744e-01 
4.334762e-01 
4.335779e-01 
4.336795e-01 
4.337810e-01 
4.338824e-01 
4.339838e-01 
4.340850e-01 
4.341862e-01 
4.342873e-01 
4.343884e-01 
4.344893e-01 
4.345902e-01 
4.346909e-01 
4.347916e-01 
4.348923e-01 
4.349928e-01 
4.350932e-01 
4.351936e-01 
4.352939e-01 
4.353941e-01 
4.354942e-01 
4.355943e-01 
4.356942e-01 
4.357941e-01 
4.358939e-01 
4.359936e-01 
4.360932e-01 
4.361928e-01 
4.362922e-01 
4.363916e-01 
4.364909e-01 
4.365901e-01 
4.366893e-01 
4.367883e-01 
4.368873e-01 
4.369862e-01 
4.370850e-01 
4.371837e-01 
4.372823e-01 
4.373809e-01 
4.374794e-01 
4.375778e-01 
4.376761e-01 
4.377743e-01 
4.378724e-01 
4.379705e-01 
4.380685e-01 
4.381664e-01 
4.382642e-01 
4.383619e-01 
4.384595e-01 
4.385571e-01 
4.386546e-01 
4.387520e-01 
4.388493e-01 
4.389465e-01 
4.390436e-01 
4.391407e-01 
4.392377e-01 
4.393345e-01 
4.394313e-01 
4.395281e-01 
4.396247e-01 
4.397213e-01 
4.398177e-01 
4.399141e-01 
4.400104e-01 
4.401066e-01 
4.402028e-01 
4.402988e-01 
4.403948e-01 
4.404907e-01 
4.405865e-01 
4.406822e-01 
4.407778e-01 
4.408734e-01 
4.409688e-01 
4.410642e-01 
4.411595e-01 
4.412547e-01 
4.413498e-01 
4.414449e-01 
4.415398e-01 
4.416347e-01 
4.417295e-01 
4.418242e-01 
4.419188e-01 
4.420133e-01 
4.421078e-01 
4.422021e-01 
4.422964e-01 
4.423906e-01 
4.424847e-01 
4.425787e-01 
4.426727e-01 
4.427665e-01 
4.428603e-01 
4.429540e-01 
4.430476e-01 
4.431411e-01 
4.432345e-01 
4.433279e-01 
4.434211e-01 
4.435143e-01 
4.436074e-01 
4.437004e-01 
4.437933e-01 
4.438861e-01 
4.439789e-01 
4.440715e-01 
4.441641e-01 
4.442566e-01 
4.443490e-01 
4.444413e-01 
4.445335e-01 
4.446257e-01 
4.447177e-01 
4.448097e-01 
4.449016e-01 
4.449934e-01 
4.450851e-01 
4.451767e-01 
4.452683e-01 
4.453597e-01 
4.454511e-01 
4.455424e-01 
4.456336e-01 
4.457247e-01 
4.458157e-01 
4.459067e-01 
4.459975e-01 
4.460883e-01 
4.461790e-01 
4.462696e-01 
4.463601e-01 
4.464505e-01 
4.465409e-01 
4.466311e-01 
4.467213e-01 
4.468113e-01 
4.469013e-01 
4.469912e-01 
4.470811e-01 
4.471708e-01 
4.472604e-01 
4.473500e-01 
4.474395e-01 
4.475288e-01 
4.476181e-01 
4.477073e-01 
4.477965e-01 
4.478855e-01 
4.479744e-01 
4.480633e-01 
4.481521e-01 
4.482408e-01 
4.483294e-01 
4.484179e-01 
4.485063e-01 
4.485946e-01 
4.486829e-01 
4.487711e-01 
4.488591e-01 
4.489471e-01 
4.490350e-01 
4.491228e-01 
4.492106e-01 
4.492982e-01 
4.493857e-01 
4.494732e-01 
4.495606e-01 
4.496479e-01 
4.497351e-01 
4.498222e-01 
4.499092e-01 
4.499961e-01 
4.500830e-01 
4.501697e-01 
4.502564e-01 
4.503430e-01 
4.504295e-01 
4.505159e-01 
4.506022e-01 
4.506885e-01 
4.507746e-01 
4.508607e-01 
4.509466e-01 
4.510325e-01 
4.511183e-01 
4.512040e-01 
4.512896e-01 
4.513751e-01 
4.514606e-01 
4.515459e-01 
4.516312e-01 
4.517164e-01 
4.518014e-01 
4.518864e-01 
4.519713e-01 
4.520562e-01 
4.521409e-01 
4.522255e-01 
4.523101e-01 
4.523945e-01 
4.524789e-01 
4.525632e-01 
4.526474e-01 
4.527315e-01 
4.528155e-01 
4.528994e-01 
4.529833e-01 
4.530670e-01 
4.531507e-01 
4.532343e-01 
4.533178e-01 
4.534012e-01 
4.534845e-01 
4.535677e-01 
4.536508e-01 
4.537338e-01 
4.538168e-01 
4.538996e-01 
4.539824e-01 
4.540651e-01 
4.541477e-01 
4.542302e-01 
4.543126e-01 
4.543949e-01 
4.544772e-01 
4.545593e-01 
4.546413e-01 
4.547233e-01 
4.548052e-01 
4.548870e-01 
4.549687e-01 
4.550503e-01 
4.551318e-01 
4.552132e-01 
4.552945e-01 
4.553758e-01 
4.554569e-01 
4.555380e-01 
4.556190e-01 
4.556999e-01 
4.557807e-01 
4.558614e-01 
4.559420e-01 
4.560225e-01 
4.561029e-01 
4.561833e-01 
4.562635e-01 
4.563437e-01 
4.564238e-01 
4.565037e-01 
4.565836e-01 
4.566634e-01 
4.567431e-01 
4.568228e-01 
4.569023e-01 
4.569817e-01 
4.570611e-01 
4.571403e-01 
4.572195e-01 
4.572986e-01 
4.573776e-01 
4.574565e-01 
4.575353e-01 
4.576140e-01 
4.576926e-01 
4.577711e-01 
4.578496e-01 
4.579279e-01 
4.580062e-01 
4.580844e-01 
4.581624e-01 
4.582404e-01 
4.583183e-01 
4.583961e-01 
4.584738e-01 
4.585514e-01 
4.586290e-01 
4.587064e-01 
4.587838e-01 
4.588610e-01 
4.589382e-01 
4.590153e-01 
4.590922e-01 
4.591691e-01 
4.592459e-01 
4.593226e-01 
4.593992e-01 
4.594758e-01 
4.595522e-01 
4.596285e-01 
4.597048e-01 
4.597809e-01 
4.598570e-01 
4.599330e-01 
4.600089e-01 
4.600847e-01 
4.601604e-01 
4.602360e-01 
4.603115e-01 
4.603869e-01 
4.604622e-01 
4.605375e-01 
4.606126e-01 
4.606877e-01 
4.607626e-01 
4.608375e-01 
4.609123e-01 
4.609870e-01 
4.610616e-01 
4.611361e-01 
4.612105e-01 
4.612848e-01 
4.613590e-01 
4.614332e-01 
4.615072e-01 
4.615812e-01 
4.616550e-01 
4.617288e-01 
4.618024e-01 
4.618760e-01 
4.619495e-01 
4.620229e-01 
4.620962e-01 
4.621694e-01 
4.622425e-01 
4.623156e-01 
4.623885e-01 
4.624613e-01 
4.625341e-01 
4.626067e-01 
4.626793e-01 
4.627517e-01 
4.628241e-01 
4.628964e-01 
4.629686e-01 
4.630407e-01 
4.631127e-01 
4.631846e-01 
4.632564e-01 
4.633281e-01 
4.633998e-01 
4.634713e-01 
4.635427e-01 
4.636141e-01 
4.636854e-01 
4.637565e-01 
4.638276e-01 
4.638986e-01 
4.639695e-01 
4.640402e-01 
4.641109e-01 
4.641815e-01 
4.642521e-01 
4.643225e-01 
4.643928e-01 
4.644630e-01 
4.645332e-01 
4.646032e-01 
4.646732e-01 
4.647430e-01 
4.648128e-01 
4.648824e-01 
4.649520e-01 
4.650215e-01 
4.650909e-01 
4.651602e-01 
4.652294e-01 
4.652985e-01 
4.653675e-01 
4.654364e-01 
4.655053e-01 
4.655740e-01 
4.656426e-01 
4.657112e-01 
4.657796e-01 
4.658480e-01 
4.659162e-01 
4.659844e-01 
4.660525e-01 
4.661204e-01 
4.661883e-01 
4.662561e-01 
4.663238e-01 
4.663914e-01 
4.664589e-01 
4.665263e-01 
4.665937e-01 
4.666609e-01 
4.667280e-01 
4.667950e-01 
4.668620e-01 
4.669288e-01 
4.669956e-01 
4.670622e-01 
4.671288e-01 
4.671953e-01 
4.672617e-01 
4.673279e-01 
4.673941e-01 
4.674602e-01 
4.675262e-01 
4.675921e-01 
4.676579e-01 
4.677236e-01 
4.677892e-01 
4.678548e-01 
4.679202e-01 
4.679855e-01 
4.680508e-01 
4.681159e-01 
4.681810e-01 
4.682459e-01 
4.683108e-01 
4.683755e-01 
4.684402e-01 
4.685048e-01 
4.685692e-01 
4.686336e-01 
4.686979e-01 
4.687621e-01 
4.688262e-01 
4.688902e-01 
4.689541e-01 
4.690179e-01 
4.690816e-01 
4.691453e-01 
4.692088e-01 
4.692722e-01 
4.693356e-01 
4.693988e-01 
4.694619e-01 
4.695250e-01 
4.695879e-01 
4.696508e-01 
4.697136e-01 
4.697762e-01 
4.698388e-01 
4.699013e-01 
4.699636e-01 
4.700259e-01 
4.700881e-01 
4.701502e-01 
4.702122e-01 
4.702741e-01 
4.703359e-01 
4.703976e-01 
4.704592e-01 
4.705208e-01 
4.705822e-01 
4.706435e-01 
4.707047e-01 
4.707659e-01 
4.708269e-01 
4.708879e-01 
4.709487e-01 
4.710094e-01 
4.710701e-01 
4.711307e-01 
4.711911e-01 
4.712515e-01 
4.713118e-01 
4.713719e-01 
4.714320e-01 
4.714920e-01 
4.715519e-01 
4.716117e-01 
4.716714e-01 
4.717310e-01 
4.717905e-01 
4.718499e-01 
4.719092e-01 
4.719684e-01 
4.720275e-01 
4.720865e-01 
4.721454e-01 
4.722043e-01 
4.722630e-01 
4.723216e-01 
4.723802e-01 
4.724386e-01 
4.724969e-01 
4.725552e-01 
4.726133e-01 
4.726714e-01 
4.727293e-01 
4.727872e-01 
4.728450e-01 
4.729026e-01 
4.729602e-01 
4.730177e-01 
4.730750e-01 
4.731323e-01 
4.731895e-01 
4.732466e-01 
4.733036e-01 
4.733605e-01 
4.734173e-01 
4.734740e-01 
4.735306e-01 
4.735871e-01 
4.736435e-01 
4.736998e-01 
4.737560e-01 
4.738121e-01 
4.738681e-01 
4.739240e-01 
4.739799e-01 
4.740356e-01 
4.740912e-01 
4.741467e-01 
4.742022e-01 
4.742575e-01 
4.743128e-01 
4.743679e-01 
4.744229e-01 
4.744779e-01 
4.745327e-01 
4.745875e-01 
4.746422e-01 
4.746967e-01 
4.747512e-01 
4.748055e-01 
4.748598e-01 
4.749140e-01 
4.749680e-01 
4.750220e-01 
4.750759e-01 
4.751297e-01 
4.751834e-01 
4.752369e-01 
4.752904e-01 
4.753438e-01 
4.753971e-01 
4.754503e-01 
4.755034e-01 
4.755564e-01 
4.756093e-01 
4.756621e-01 
4.757148e-01 
4.757674e-01 
4.758199e-01 
4.758723e-01 
4.759246e-01 
4.759768e-01 
4.760289e-01 
4.760810e-01 
4.761329e-01 
4.761847e-01 
4.762364e-01 
4.762881e-01 
4.763396e-01 
4.763910e-01 
4.764423e-01 
4.764936e-01 
4.765447e-01 
4.765957e-01 
4.766467e-01 
4.766975e-01 
4.767483e-01 
4.767989e-01 
4.768495e-01 
4.768999e-01 
4.769503e-01 
4.770005e-01 
4.770507e-01 
4.771007e-01 
4.771507e-01 
4.772005e-01 
4.772503e-01 
4.773000e-01 
4.773495e-01 
4.773990e-01 
4.774483e-01 
4.774976e-01 
4.775468e-01 
4.775958e-01 
4.776448e-01 
4.776937e-01 
4.777425e-01 
4.777911e-01 
4.778397e-01 
4.778882e-01 
4.779366e-01 
4.779849e-01 
4.780330e-01 
4.780811e-01 
4.781291e-01 
4.781770e-01 
4.782248e-01 
4.782725e-01 
4.783201e-01 
4.783676e-01 
4.784149e-01 
4.784622e-01 
4.785094e-01 
4.785565e-01 
4.786035e-01 
4.786504e-01 
4.786972e-01 
4.787439e-01 
4.787905e-01 
4.788370e-01 
4.788834e-01 
4.789297e-01 
4.789759e-01 
4.790220e-01 
4.790680e-01 
4.791139e-01 
4.791598e-01 
4.792055e-01 
4.792511e-01 
4.792966e-01 
4.793420e-01 
4.793873e-01 
4.794325e-01 
4.794776e-01 
4.795227e-01 
4.795676e-01 
4.796124e-01 
4.796571e-01 
4.797017e-01 
4.797462e-01 
4.797907e-01 
4.798350e-01 
4.798792e-01 
4.799233e-01 
4.799673e-01 
4.800113e-01 
4.800551e-01 
4.800988e-01 
4.801424e-01 
4.801859e-01 
4.802294e-01 
4.802727e-01 
4.803159e-01 
4.803590e-01 
4.804021e-01 
4.804450e-01 
4.804878e-01 
4.805305e-01 
4.805732e-01 
4.806157e-01 
4.806581e-01 
4.807005e-01 
4.807427e-01 
4.807848e-01 
4.808268e-01 
4.808688e-01 
4.809106e-01 
4.809523e-01 
4.809940e-01 
4.810355e-01 
4.810769e-01 
4.811182e-01 
4.811595e-01 
4.812006e-01 
4.812416e-01 
4.812826e-01 
4.813234e-01 
4.813641e-01 
4.814048e-01 
4.814453e-01 
4.814857e-01 
4.815260e-01 
4.815663e-01 
4.816064e-01 
4.816464e-01 
4.816864e-01 
4.817262e-01 
4.817659e-01 
4.818056e-01 
4.818451e-01 
4.818845e-01 
4.819238e-01 
4.819631e-01 
4.820022e-01 
4.820412e-01 
4.820802e-01 
4.821190e-01 
4.821577e-01 
4.821963e-01 
4.822349e-01 
4.822733e-01 
4.823116e-01 
4.823499e-01 
4.823880e-01 
4.824260e-01 
4.824639e-01 
4.825018e-01 
4.825395e-01 
4.825771e-01 
4.826146e-01 
4.826521e-01 
4.826894e-01 
4.827266e-01 
4.827637e-01 
4.828007e-01 
4.828377e-01 
4.828745e-01 
4.829112e-01 
4.829478e-01 
4.829843e-01 
4.830208e-01 
4.830571e-01 
4.830933e-01 
4.831294e-01 
4.831654e-01 
4.832013e-01 
4.832372e-01 
4.832729e-01 
4.833085e-01 
4.833440e-01 
4.833794e-01 
4.834147e-01 
4.834499e-01 
4.834850e-01 
4.835201e-01 
4.835550e-01 
4.835898e-01 
4.836245e-01 
4.836591e-01 
4.836936e-01 
4.837280e-01 
4.837623e-01 
4.837965e-01 
4.838306e-01 
4.838646e-01 
4.838985e-01 
4.839323e-01 
4.839660e-01 
4.839996e-01 
4.840331e-01 
4.840665e-01 
4.840998e-01 
4.841330e-01 
4.841661e-01 
4.841991e-01 
4.842319e-01 
4.842647e-01 
4.842974e-01 
4.843300e-01 
4.843625e-01 
4.843949e-01 
4.844272e-01 
4.844593e-01 
4.844914e-01 
4.845234e-01 
4.845553e-01 
4.845871e-01 
4.846187e-01 
4.846503e-01 
4.846818e-01 
4.847132e-01 
4.847444e-01 
4.847756e-01 
4.848067e-01 
4.848376e-01 
4.848685e-01 
4.848993e-01 
4.849299e-01 
4.849605e-01 
4.849910e-01 
4.850213e-01 
4.850516e-01 
4.850817e-01 
4.851118e-01 
4.851418e-01 
4.851716e-01 
4.852014e-01 
4.852310e-01 
4.852606e-01 
4.852900e-01 
4.853194e-01 
4.853486e-01 
4.853777e-01 
4.854068e-01 
4.854357e-01 
4.854646e-01 
4.854933e-01 
4.855219e-01 
4.855505e-01 
4.855789e-01 
4.856072e-01 
4.856355e-01 
4.856636e-01 
4.856916e-01 
4.857196e-01 
4.857474e-01 
4.857751e-01 
4.858027e-01 
4.858302e-01 
4.858577e-01 
4.858850e-01 
4.859122e-01 
4.859393e-01 
4.859663e-01 
4.859932e-01 
4.860200e-01 
4.860467e-01 
4.860734e-01 
4.860999e-01 
4.861263e-01 
4.861526e-01 
4.861788e-01 
4.862049e-01 
4.862308e-01 
4.862567e-01 
4.862825e-01 
4.863082e-01 
4.863338e-01 
4.863593e-01 
4.863847e-01 
4.864100e-01 
4.864351e-01 
4.864602e-01 
4.864852e-01 
4.865101e-01 
4.865348e-01 
4.865595e-01 
4.865841e-01 
4.866085e-01 
4.866329e-01 
4.866572e-01 
4.866813e-01 
4.867054e-01 
4.867294e-01 
4.867532e-01 
4.867770e-01 
4.868006e-01 
4.868242e-01 
4.868476e-01 
4.868710e-01 
4.868942e-01 
4.869173e-01 
4.869404e-01 
4.869633e-01 
4.869862e-01 
4.870089e-01 
4.870315e-01 
4.870541e-01 
4.870765e-01 
4.870988e-01 
4.871210e-01 
4.871432e-01 
4.871652e-01 
4.871871e-01 
4.872089e-01 
4.872306e-01 
4.872522e-01 
4.872737e-01 
4.872951e-01 
4.873164e-01 
4.873377e-01 
4.873588e-01 
4.873798e-01 
4.874006e-01 
4.874214e-01 
4.874421e-01 
4.874627e-01 
4.874832e-01 
4.875036e-01 
4.875239e-01 
4.875441e-01 
4.875641e-01 
4.875841e-01 
4.876040e-01 
4.876238e-01 
4.876434e-01 
4.876630e-01 
4.876825e-01 
4.877018e-01 
4.877211e-01 
4.877402e-01 
4.877593e-01 
4.877783e-01 
4.877971e-01 
4.878159e-01 
4.878345e-01 
4.878530e-01 
4.878715e-01 
4.878898e-01 
4.879081e-01 
4.879262e-01 
4.879442e-01 
4.879622e-01 
4.879800e-01 
4.879977e-01 
4.880153e-01 
4.880329e-01 
4.880503e-01 
4.880676e-01 
4.880848e-01 
4.881019e-01 
4.881189e-01 
4.881358e-01 
4.881526e-01 
4.881693e-01 
4.881859e-01 
4.882024e-01 
4.882188e-01 
4.882351e-01 
4.882513e-01 
4.882674e-01 
4.882834e-01 
4.882993e-01 
4.883151e-01 
4.883307e-01 
4.883463e-01 
4.883618e-01 
4.883772e-01 
4.883924e-01 
4.884076e-01 
4.884226e-01 
4.884376e-01 
4.884525e-01 
4.884672e-01 
4.884819e-01 
4.884964e-01 
4.885109e-01 
4.885252e-01 
4.885395e-01 
4.885536e-01 
4.885676e-01 
4.885816e-01 
4.885954e-01 
4.886091e-01 
4.886228e-01 
4.886363e-01 
4.886497e-01 
4.886630e-01 
4.886762e-01 
4.886894e-01 
4.887024e-01 
4.887153e-01 
4.887281e-01 
4.887408e-01 
4.887534e-01 
4.887659e-01 
4.887783e-01 
4.887906e-01 
4.888028e-01 
4.888148e-01 
4.888268e-01 
4.888387e-01 
4.888505e-01 
4.888622e-01 
4.888737e-01 
4.888852e-01 
4.888966e-01 
4.889079e-01 
4.889190e-01 
4.889301e-01 
4.889410e-01 
4.889519e-01 
4.889627e-01 
4.889733e-01 
4.889839e-01 
4.889943e-01 
4.890046e-01 
4.890149e-01 
4.890250e-01 
4.890351e-01 
4.890450e-01 
4.890548e-01 
4.890645e-01 
4.890742e-01 
4.890837e-01 
4.890931e-01 
4.891024e-01 
4.891116e-01 
4.891207e-01 
4.891297e-01 
4.891387e-01 
4.891475e-01 
4.891562e-01 
4.891648e-01 
4.891732e-01 
4.891816e-01 
4.891899e-01 
4.891981e-01 
4.892062e-01 
4.892142e-01 
4.892221e-01 
4.892298e-01 
4.892375e-01 
4.892451e-01 
4.892525e-01 
4.892599e-01 
4.892672e-01 
4.892743e-01 
4.892814e-01 
4.892883e-01 
4.892952e-01 
4.893019e-01 
4.893086e-01 
4.893151e-01 
4.893215e-01 
4.893279e-01 
4.893341e-01 
4.893402e-01 
4.893463e-01 
4.893522e-01 
4.893580e-01 
4.893637e-01 
4.893694e-01 
4.893749e-01 
4.893803e-01 
4.893856e-01 
4.893908e-01 
4.893959e-01 
4.894009e-01 
4.894058e-01 
4.894106e-01 
4.894153e-01 
4.894199e-01 
4.894244e-01 
4.894287e-01 
4.894330e-01 
4.894372e-01 
4.894413e-01 
4.894452e-01 
4.894491e-01 
4.894529e-01 
4.894565e-01 
4.894601e-01 
4.894636e-01 
4.894669e-01 
4.894702e-01 
4.894733e-01 
4.894764e-01 
4.894793e-01 
4.894822e-01 
4.894849e-01 
4.894875e-01 
4.894901e-01 
4.894925e-01 
4.894948e-01 
4.894970e-01 
4.894992e-01 
4.895012e-01 
4.895031e-01 
4.895049e-01 
4.895066e-01 
4.895082e-01 
4.895097e-01 
4.895111e-01 
4.895124e-01 
4.895136e-01 
4.895147e-01 
4.895157e-01 
4.895166e-01 
4.895174e-01 
4.895181e-01 
4.895187e-01 
4.895191e-01 
4.895195e-01 
4.895198e-01 
4.895200e-01 
4.895200e-01 
4.895200e-01 
4.895198e-01 
4.895196e-01 
4.895193e-01 
4.895188e-01 
4.895183e-01 
4.895176e-01 
4.895169e-01 
4.895160e-01 
4.895150e-01 
4.895140e-01 
4.895128e-01 
4.895115e-01 
4.895102e-01 
4.895087e-01 
4.895071e-01 
4.895054e-01 
4.895036e-01 
4.895018e-01 
4.894998e-01 
4.894977e-01 
4.894955e-01 
4.894932e-01 
4.894908e-01 
4.894883e-01 
4.894857e-01 
4.894830e-01 
4.894802e-01 
4.894772e-01 
4.894742e-01 
4.894711e-01 
4.894679e-01 
4.894646e-01 
4.894611e-01 
4.894576e-01 
4.894540e-01 
4.894502e-01 
4.894464e-01 
4.894425e-01 
4.894384e-01 
4.894343e-01 
4.894300e-01 
4.894257e-01 
4.894212e-01 
4.894167e-01 
4.894120e-01 
4.894072e-01 
4.894024e-01 
4.893974e-01 
4.893923e-01 
4.893872e-01 
4.893819e-01 
4.893765e-01 
4.893710e-01 
4.893654e-01 
4.893598e-01 
4.893540e-01 
4.893481e-01 
4.893421e-01 
4.893360e-01 
4.893298e-01 
4.893235e-01 
4.893171e-01 
4.893106e-01 
4.893040e-01 
4.892972e-01 
4.892904e-01 
4.892835e-01 
4.892765e-01 
4.892694e-01 
4.892621e-01 
4.892548e-01 
4.892474e-01 
4.892399e-01 
4.892322e-01 
4.892245e-01 
4.892166e-01 
4.892087e-01 
4.892006e-01 
4.891925e-01 
4.891842e-01 
4.891759e-01 
4.891674e-01 
4.891589e-01 
4.891502e-01 
4.891415e-01 
4.891326e-01 
4.891236e-01 
4.891145e-01 
4.891054e-01 
4.890961e-01 
4.890867e-01 
4.890772e-01 
4.890677e-01 
4.890580e-01 
4.890482e-01 
4.890383e-01 
4.890283e-01 
4.890182e-01 
4.890080e-01 
4.889977e-01 
4.889873e-01 
4.889768e-01 
4.889662e-01 
4.889555e-01 
4.889447e-01 
4.889337e-01 
4.889227e-01 
4.889116e-01 
4.889004e-01 
4.888890e-01 
4.888776e-01 
4.888661e-01 
4.888545e-01 
4.888427e-01 
4.888309e-01 
4.888189e-01 
4.888069e-01 
4.887948e-01 
4.887825e-01 
4.887702e-01 
4.887577e-01 
4.887452e-01 
4.887325e-01 
4.887197e-01 
4.887069e-01 
4.886939e-01 
4.886809e-01 
4.886677e-01 
4.886544e-01 
4.886410e-01 
4.886276e-01 
4.886140e-01 
4.886003e-01 
4.885865e-01 
4.885726e-01 
4.885587e-01 
4.885446e-01 
4.885304e-01 
4.885161e-01 
4.885017e-01 
4.884872e-01 
4.884726e-01 
4.884579e-01 
4.884431e-01 
4.884282e-01 
4.884132e-01 
4.883981e-01 
4.883829e-01 
4.883675e-01 
4.883521e-01 
4.883366e-01 
4.883210e-01 
4.883053e-01 
4.882894e-01 
4.882735e-01 
4.882575e-01 
4.882414e-01 
4.882251e-01 
4.882088e-01 
4.881924e-01 
4.881758e-01 
4.881592e-01 
4.881424e-01 
4.881256e-01 
4.881086e-01 
4.880916e-01 
4.880744e-01 
4.880572e-01 
4.880398e-01 
4.880224e-01 
4.880048e-01 
4.879871e-01 
4.879694e-01 
4.879515e-01 
4.879336e-01 
4.879155e-01 
4.878973e-01 
4.878790e-01 
4.878607e-01 
4.878422e-01 
4.878236e-01 
4.878049e-01 
4.877861e-01 
4.877673e-01 
4.877483e-01 
4.877292e-01 
4.877100e-01 
4.876907e-01 
4.876713e-01 
4.876518e-01 
4.876322e-01 
4.876125e-01 
4.875927e-01 
4.875728e-01 
4.875528e-01 
4.875327e-01 
4.875125e-01 
4.874922e-01 
4.874718e-01 
4.874513e-01 
4.874306e-01 
4.874099e-01 
4.873891e-01 
4.873682e-01 
4.873472e-01 
4.873260e-01 
4.873048e-01 
4.872835e-01 
4.872621e-01 
4.872405e-01 
4.872189e-01 
4.871972e-01 
4.871753e-01 
4.871534e-01 
4.871314e-01 
4.871092e-01 
4.870870e-01 
4.870646e-01 
4.870422e-01 
4.870197e-01 
4.869970e-01 
4.869743e-01 
4.869514e-01 
4.869285e-01 
4.869054e-01 
4.868822e-01 
4.868590e-01 
4.868356e-01 
4.868122e-01 
4.867886e-01 
4.867650e-01 
4.867412e-01 
4.867173e-01 
4.866934e-01 
4.866693e-01 
4.866451e-01 
4.866209e-01 
4.865965e-01 
4.865720e-01 
4.865474e-01 
4.865228e-01 
4.864980e-01 
4.864731e-01 
4.864481e-01 
4.864231e-01 
4.863979e-01 
4.863726e-01 
4.863472e-01 
4.863217e-01 
4.862961e-01 
4.862704e-01 
4.862447e-01 
4.862188e-01 
4.861928e-01 
4.861667e-01 
4.861405e-01 
4.861142e-01 
4.860878e-01 
4.860613e-01 
4.860347e-01 
4.860080e-01 
4.859812e-01 
4.859543e-01 
4.859273e-01 
4.859002e-01 
4.858730e-01 
4.858457e-01 
4.858183e-01 
4.857908e-01 
4.857632e-01 
4.857355e-01 
4.857077e-01 
4.856797e-01 
4.856517e-01 
4.856236e-01 
4.855954e-01 
4.855671e-01 
4.855387e-01 
4.855102e-01 
4.854815e-01 
4.854528e-01 
4.854240e-01 
4.853951e-01 
4.853661e-01 
4.853369e-01 
4.853077e-01 
4.852784e-01 
4.852490e-01 
4.852195e-01 
4.851898e-01 
4.851601e-01 
4.851303e-01 
4.851003e-01 
4.850703e-01 
4.850402e-01 
4.850100e-01 
4.849796e-01 
4.849492e-01 
4.849187e-01 
4.848880e-01 
4.848573e-01 
4.848265e-01 
4.847955e-01 
4.847645e-01 
4.847334e-01 
4.847021e-01 
4.846708e-01 
4.846394e-01 
4.846078e-01 
4.845762e-01 
4.845445e-01 
4.845126e-01 
4.844807e-01 
4.844487e-01 
4.844165e-01 
4.843843e-01 
4.843519e-01 
4.843195e-01 
4.842870e-01 
4.842543e-01 
4.842216e-01 
4.841887e-01 
4.841558e-01 
4.841228e-01 
4.840896e-01 
4.840564e-01 
4.840230e-01 
4.839896e-01 
4.839560e-01 
4.839224e-01 
4.838887e-01 
4.838548e-01 
4.838209e-01 
4.837868e-01 
4.837527e-01 
4.837184e-01 
4.836841e-01 
4.836497e-01 
4.836151e-01 
4.835805e-01 
4.835457e-01 
4.835109e-01 
4.834759e-01 
4.834409e-01 
4.834058e-01 
4.833705e-01 
4.833352e-01 
4.832997e-01 
4.832642e-01 
4.832285e-01 
4.831928e-01 
4.831570e-01 
4.831210e-01 
4.830850e-01 
4.830488e-01 
4.830126e-01 
4.829762e-01 
4.829398e-01 
4.829033e-01 
4.828666e-01 
4.828299e-01 
4.827930e-01 
4.827561e-01 
4.827191e-01 
4.826819e-01 
4.826447e-01 
4.826074e-01 
4.825699e-01 
4.825324e-01 
4.824947e-01 
4.824570e-01 
4.824192e-01 
4.823812e-01 
4.823432e-01 
4.823051e-01 
4.822668e-01 
4.822285e-01 
4.821901e-01 
4.821515e-01 
4.821129e-01 
4.820742e-01 
4.820353e-01 
4.819964e-01 
4.819574e-01 
4.819183e-01 
4.818790e-01 
4.818397e-01 
4.818003e-01 
4.817608e-01 
4.817211e-01 
4.816814e-01 
4.816416e-01 
4.816017e-01 
4.815616e-01 
4.815215e-01 
4.814813e-01 
4.814410e-01 
4.814006e-01 
4.813600e-01 
4.813194e-01 
4.812787e-01 
4.812379e-01 
4.811970e-01 
4.811560e-01 
4.811149e-01 
4.810737e-01 
4.810324e-01 
4.809909e-01 
4.809494e-01 
4.809078e-01 
4.808661e-01 
4.808243e-01 
4.807824e-01 
4.807404e-01 
4.806983e-01 
4.806561e-01 
4.806138e-01 
4.805714e-01 
4.805289e-01 
4.804863e-01 
4.804437e-01 
4.804009e-01 
4.803580e-01 
4.803150e-01 
4.802719e-01 
4.802287e-01 
4.801854e-01 
4.801421e-01 
4.800986e-01 
4.800550e-01 
4.800113e-01 
4.799675e-01 
4.799237e-01 
4.798797e-01 
4.798356e-01 
4.797915e-01 
4.797472e-01 
4.797028e-01 
4.796584e-01 
4.796138e-01 
4.795691e-01 
4.795244e-01 
4.794795e-01 
4.794346e-01 
4.793895e-01 
4.793444e-01 
4.792991e-01 
4.792538e-01 
4.792083e-01 
4.791628e-01 
4.791171e-01 
4.790714e-01 
4.790255e-01 
4.789796e-01 
4.789336e-01 
4.788874e-01 
4.788412e-01 
4.787949e-01 
4.787484e-01 
4.787019e-01 
4.786553e-01 
4.786086e-01 
4.785618e-01 
4.785148e-01 
4.784678e-01 
4.784207e-01 
4.783735e-01 
4.783262e-01 
4.782788e-01 
4.782313e-01 
4.781837e-01 
4.781360e-01 
4.780882e-01 
4.780403e-01 
4.779923e-01 
4.779442e-01 
4.778960e-01 
4.778477e-01 
4.777994e-01 
4.777509e-01 
4.777023e-01 
4.776536e-01 
4.776049e-01 
4.775560e-01 
4.775070e-01 
4.774580e-01 
4.774088e-01 
4.773595e-01 
4.773102e-01 
4.772607e-01 
4.772112e-01 
4.771615e-01 
4.771118e-01 
4.770619e-01 
4.770120e-01 
4.769620e-01 
4.769118e-01 
4.768616e-01 
4.768113e-01 
4.767608e-01 
4.767103e-01 
4.766597e-01 
4.766090e-01 
4.765582e-01 
4.765072e-01 
4.764562e-01 
4.764051e-01 
4.763539e-01 
4.763026e-01 
4.762512e-01 
4.761997e-01 
4.761481e-01 
4.760965e-01 
4.760447e-01 
4.759928e-01 
4.759408e-01 
4.758887e-01 
4.758366e-01 
4.757843e-01 
4.757319e-01 
4.756795e-01 
4.756269e-01 
4.755743e-01 
4.755215e-01 
4.754687e-01 
4.754157e-01 
4.753627e-01 
4.753095e-01 
4.752563e-01 
4.752030e-01 
4.751496e-01 
4.750960e-01 
4.750424e-01 
4.749887e-01 
4.749349e-01 
4.748810e-01 
4.748270e-01 
4.747729e-01 
4.747187e-01 
4.746644e-01 
4.746100e-01 
4.745555e-01 
4.745009e-01 
4.744463e-01 
4.743915e-01 
4.743366e-01 
4.742816e-01 
4.742266e-01 
4.741714e-01 
4.741162e-01 
4.740608e-01 
4.740054e-01 
4.739498e-01 
4.738942e-01 
4.738385e-01 
4.737826e-01 
4.737267e-01 
4.736707e-01 
4.736146e-01 
4.735583e-01 
4.735020e-01 
4.734456e-01 
4.733891e-01 
4.733325e-01 
4.732758e-01 
4.732191e-01 
4.731622e-01 
4.731052e-01 
4.730481e-01 
4.729910e-01 
4.729337e-01 
4.728763e-01 
4.728189e-01 
4.727613e-01 
4.727037e-01 
4.726459e-01 
4.725881e-01 
4.725302e-01 
4.724721e-01 
4.724140e-01 
4.723558e-01 
4.722975e-01 
4.722391e-01 
4.721806e-01 
4.721220e-01 
4.720633e-01 
4.720045e-01 
4.719456e-01 
4.718866e-01 
4.718275e-01 
4.717684e-01 
4.717091e-01 
4.716497e-01 
4.715903e-01 
4.715307e-01 
4.714711e-01 
4.714113e-01 
4.713515e-01 
4.712916e-01 
4.712316e-01 
4.711714e-01 
4.711112e-01 
4.710509e-01 
4.709905e-01 
4.709300e-01 
4.708694e-01 
4.708087e-01 
4.707479e-01 
4.706871e-01 
4.706261e-01 
4.705650e-01 
4.705039e-01 
4.704426e-01 
4.703813e-01 
4.703198e-01 
4.702583e-01 
4.701967e-01 
4.701349e-01 
4.700731e-01 
4.700112e-01 
4.699492e-01 
4.698871e-01 
4.698249e-01 
4.697626e-01 
4.697002e-01 
4.696377e-01 
4.695751e-01 
4.695125e-01 
4.694497e-01 
4.693869e-01 
4.693239e-01 
4.692609e-01 
4.691977e-01 
4.691345e-01 
4.690712e-01 
4.690077e-01 
4.689442e-01 
4.688806e-01 
4.688169e-01 
4.687531e-01 
4.686892e-01 
4.686252e-01 
4.685612e-01 
4.684970e-01 
4.684327e-01 
4.683684e-01 
4.683039e-01 
4.682394e-01 
4.681747e-01 
4.681100e-01 
4.680452e-01 
4.679803e-01 
4.679152e-01 
4.678501e-01 
4.677849e-01 
4.677196e-01 
4.676543e-01 
4.675888e-01 
4.675232e-01 
4.674575e-01 
4.673918e-01 
4.673259e-01 
4.672600e-01 
4.671939e-01 
4.671278e-01 
4.670616e-01 
4.669953e-01 
4.669289e-01 
4.668624e-01 
4.667958e-01 
4.667291e-01 
4.666623e-01 
4.665954e-01 
4.665284e-01 
4.664614e-01 
4.663942e-01 
4.663270e-01 
4.662596e-01 
4.661922e-01 
4.661247e-01 
4.660571e-01 
4.659894e-01 
4.659216e-01 
4.658537e-01 
4.657857e-01 
4.657176e-01 
4.656494e-01 
4.655812e-01 
4.655128e-01 
4.654443e-01 
4.653758e-01 
4.653072e-01 
4.652384e-01 
4.651696e-01 
4.651007e-01 
4.650317e-01 
4.649626e-01 
4.648934e-01 
4.648241e-01 
4.647548e-01 
4.646853e-01 
4.646157e-01 
4.645461e-01 
4.644764e-01 
4.644065e-01 
4.643366e-01 
4.642666e-01 
4.641965e-01 
4.641263e-01 
4.640560e-01 
4.639856e-01 
4.639151e-01 
4.638446e-01 
4.637739e-01 
4.637031e-01 
4.636323e-01 
4.635614e-01 
4.634903e-01 
4.634192e-01 
4.633480e-01 
4.632767e-01 
4.632053e-01 
4.631338e-01 
4.630623e-01 
4.629906e-01 
4.629188e-01 
4.628470e-01 
4.627750e-01 
4.627030e-01 
4.626309e-01 
4.625587e-01 
4.624864e-01 
4.624140e-01 
4.623415e-01 
4.622689e-01 
4.621962e-01 
4.621235e-01 
4.620506e-01 
4.619777e-01 
4.619047e-01 
4.618315e-01 
4.617583e-01 
4.616850e-01 
4.616116e-01 
4.615381e-01 
4.614645e-01 
4.613909e-01 
4.613171e-01 
4.612433e-01 
4.611693e-01 
4.610953e-01 
4.610212e-01 
4.609470e-01 
4.608727e-01 
4.607983e-01 
4.607238e-01 
4.606492e-01 
4.605745e-01 
4.604998e-01 
4.604249e-01 
4.603500e-01 
4.602750e-01 
4.601999e-01 
4.601247e-01 
4.600494e-01 
4.599740e-01 
4.598985e-01 
4.598229e-01 
4.597473e-01 
4.596715e-01 
4.595957e-01 
4.595198e-01 
4.594437e-01 
4.593676e-01 
4.592914e-01 
4.592151e-01 
4.591388e-01 
4.590623e-01 
4.589857e-01 
4.589091e-01 
4.588324e-01 
4.587555e-01 
4.586786e-01 
4.586016e-01 
4.585245e-01 
4.584473e-01 
4.583701e-01 
4.582927e-01 
4.582153e-01 
4.581377e-01 
4.580601e-01 
4.579824e-01 
4.579046e-01 
4.578267e-01 
4.577487e-01 
4.576706e-01 
4.575924e-01 
4.575142e-01 
4.574358e-01 
4.573574e-01 
4.572789e-01 
4.572003e-01 
4.571216e-01 
4.570428e-01 
4.569639e-01 
4.568849e-01 
4.568059e-01 
4.567267e-01 
4.566475e-01 
4.565682e-01 
4.564888e-01 
4.564093e-01 
4.563297e-01 
4.562500e-01 
4.561702e-01 
4.560904e-01 
4.560104e-01 
4.559304e-01 
4.558503e-01 
4.557701e-01 
4.556898e-01 
4.556094e-01 
4.555289e-01 
4.554484e-01 
4.553677e-01 
4.552870e-01 
4.552061e-01 
4.551252e-01 
4.550442e-01 
4.549631e-01 
4.548820e-01 
4.548007e-01 
4.547193e-01 
4.546379e-01 
4.545564e-01 
4.544747e-01 
4.543930e-01 
4.543112e-01 
4.542294e-01 
4.541474e-01 
4.540653e-01 
4.539832e-01 
4.539010e-01 
4.538186e-01 
4.537362e-01 
4.536537e-01 
4.535712e-01 
4.534885e-01 
4.534057e-01 
4.533229e-01 
4.532400e-01 
4.531569e-01 
4.530738e-01 
4.529906e-01 
4.529074e-01 
4.528240e-01 
4.527405e-01 
4.526570e-01 
4.525734e-01 
4.524896e-01 
4.524058e-01 
4.523219e-01 
4.522380e-01 
4.521539e-01 
4.520698e-01 
4.519855e-01 
4.519012e-01 
4.518168e-01 
4.517323e-01 
4.516477e-01 
4.515630e-01 
4.514783e-01 
4.513934e-01 
4.513085e-01 
4.512235e-01 
4.511384e-01 
4.510532e-01 
4.509679e-01 
4.508825e-01 
4.507971e-01 
4.507115e-01 
4.506259e-01 
4.505402e-01 
4.504544e-01 
4.503685e-01 
4.502826e-01 
4.501965e-01 
4.501104e-01 
4.500241e-01 
4.499378e-01 
4.498514e-01 
4.497649e-01 
4.496784e-01 
4.495917e-01 
4.495050e-01 
4.494181e-01 
4.493312e-01 
4.492442e-01 
4.491571e-01 
4.490700e-01 
4.489827e-01 
4.488954e-01 
4.488079e-01 
4.487204e-01 
4.486328e-01 
4.485452e-01 
4.484574e-01 
4.483695e-01 
4.482816e-01 
4.481936e-01 
4.481055e-01 
4.480173e-01 
4.479290e-01 
4.478406e-01 
4.477522e-01 
4.476636e-01 
4.475750e-01 
4.474863e-01 
4.473975e-01 
4.473086e-01 
4.472197e-01 
4.471306e-01 
4.470415e-01 
4.469523e-01 
4.468630e-01 
4.467736e-01 
4.466841e-01 
4.465946e-01 
4.465049e-01 
4.464152e-01 
4.463254e-01 
4.462355e-01 
4.461455e-01 
4.460555e-01 
4.459653e-01 
4.458751e-01 
4.457848e-01 
4.456944e-01 
4.456039e-01 
4.455133e-01 
4.454227e-01 
4.453319e-01 
4.452411e-01 
4.451502e-01 
4.450592e-01 
4.449681e-01 
4.448770e-01 
4.447857e-01 
4.446944e-01 
4.446030e-01 
4.445115e-01 
4.444199e-01 
4.443283e-01 
4.442365e-01 
4.441447e-01 
4.440528e-01 
4.439608e-01 
4.438687e-01 
4.437766e-01 
4.436843e-01 
4.435920e-01 
4.434996e-01 
4.434071e-01 
4.433145e-01 
4.432219e-01 
4.431291e-01 
4.430363e-01 
4.429434e-01 
4.428504e-01 
4.427573e-01 
4.426642e-01 
4.425709e-01 
4.424776e-01 
4.423842e-01 
4.422907e-01 
4.421971e-01 
4.421035e-01 
4.420097e-01 
4.419159e-01 
4.418220e-01 
4.417280e-01 
4.416339e-01 
4.415398e-01 
4.414455e-01 
4.413512e-01 
4.412568e-01 
4.411623e-01 
4.410678e-01 
4.409731e-01 
4.408784e-01 
4.407836e-01 
4.406887e-01 
4.405937e-01 
4.404987e-01 
4.404035e-01 
4.403083e-01 
4.402130e-01 
4.401176e-01 
4.400221e-01 
4.399266e-01 
4.398309e-01 
4.397352e-01 
4.396394e-01 
4.395436e-01 
4.394476e-01 
4.393516e-01 
4.392554e-01 
4.391592e-01 
4.390629e-01 
4.389666e-01 
4.388701e-01 
4.387736e-01 
4.386770e-01 
4.385803e-01 
4.384835e-01 
4.383867e-01 
4.382897e-01 
4.381927e-01 
4.380956e-01 
4.379984e-01 
4.379012e-01 
4.378038e-01 
4.377064e-01 
4.376089e-01 
4.375113e-01 
4.374136e-01 
4.373159e-01 
4.372181e-01 
4.371201e-01 
4.370222e-01 
4.369241e-01 
4.368259e-01 
4.367277e-01 
4.366294e-01 
4.365310e-01 
4.364325e-01 
4.363340e-01 
4.362353e-01 
4.361366e-01 
4.360378e-01 
4.359390e-01 
4.358400e-01 
4.357410e-01 
4.356418e-01 
4.355426e-01 
4.354434e-01 
4.353440e-01 
4.352446e-01 
4.351451e-01 
4.350455e-01 
4.349458e-01 
4.348460e-01 
4.347462e-01 
4.346463e-01 
4.345463e-01 
4.344462e-01 
4.343461e-01 
4.342458e-01 
4.341455e-01 
4.340451e-01 
4.339446e-01 
4.338441e-01 
4.337435e-01 
4.336427e-01 
4.335420e-01 
4.334411e-01 
4.333401e-01 
4.332391e-01 
4.331380e-01 
4.330368e-01 
4.329355e-01 
4.328342e-01 
4.327328e-01 
4.326313e-01 
4.325297e-01 
4.324280e-01 
4.323263e-01 
4.322245e-01 
4.321226e-01 
4.320206e-01 
4.319186e-01 
4.318164e-01 
4.317142e-01 
4.316119e-01 
4.315096e-01 
4.314071e-01 
4.313046e-01 
4.312020e-01 
4.310993e-01 
4.309965e-01 
4.308937e-01 
4.307908e-01 
4.306878e-01 
4.305847e-01 
4.304816e-01 
4.303783e-01 
4.302750e-01 
4.301716e-01 
4.300682e-01 
4.299646e-01 
4.298610e-01 
4.297573e-01 
4.296536e-01 
4.295497e-01 
4.294458e-01 
4.293418e-01 
4.292377e-01 
4.291335e-01 
4.290293e-01 
4.289250e-01 
4.288206e-01 
4.287161e-01 
4.286116e-01 
4.285069e-01 
4.284022e-01 
4.282974e-01 
4.281926e-01 
4.280877e-01 
4.279826e-01 
4.278776e-01 
4.277724e-01 
4.276671e-01 
4.275618e-01 
4.274564e-01 
4.273510e-01 
4.272454e-01 
4.271398e-01 
4.270341e-01 
4.269283e-01 
4.268224e-01 
4.267165e-01 
4.266105e-01 
4.265044e-01 
4.263983e-01 
4.262920e-01 
4.261857e-01 
4.260793e-01 
4.259728e-01 
4.258663e-01 
4.257597e-01 
4.256530e-01 
4.255462e-01 
4.254394e-01 
4.253324e-01 
4.252254e-01 
4.251184e-01 
4.250112e-01 
4.249040e-01 
4.247967e-01 
4.246893e-01 
4.245819e-01 
4.244743e-01 
4.243667e-01 
4.242590e-01 
4.241513e-01 
4.240434e-01 
4.239355e-01 
4.238276e-01 
4.237195e-01 
4.236114e-01 
4.235032e-01 
4.233949e-01 
4.232865e-01 
4.231781e-01 
4.230696e-01 
4.229610e-01 
4.228523e-01 
4.227436e-01 
4.226348e-01 
4.225259e-01 
4.224169e-01 
4.223079e-01 
4.221988e-01 
4.220896e-01 
4.219804e-01 
4.218710e-01 
4.217616e-01 
4.216521e-01 
4.215426e-01 
4.214330e-01 
4.213233e-01 
4.212135e-01 
4.211036e-01 
4.209937e-01 
4.208837e-01 
4.207736e-01 
4.206635e-01 
4.205533e-01 
4.204430e-01 
4.203326e-01 
4.202221e-01 
4.201116e-01 
4.200010e-01 
4.198904e-01 
4.197796e-01 
4.196688e-01 
4.195579e-01 
4.194470e-01 
4.193359e-01 
4.192248e-01 
4.191136e-01 
4.190024e-01 
4.188911e-01 
4.187797e-01 
4.186682e-01 
4.185566e-01 
4.184450e-01 
4.183333e-01 
4.182216e-01 
4.181097e-01 
4.179978e-01 
4.178858e-01 
4.177738e-01 
4.176616e-01 
4.175494e-01 
4.174371e-01 
4.173248e-01 
4.172124e-01 
4.170999e-01 
4.169873e-01 
4.168747e-01 
4.167620e-01 
4.166492e-01 
4.165363e-01 
4.164234e-01 
4.163104e-01 
4.161973e-01 
4.160842e-01 
4.159709e-01 
4.158576e-01 
4.157443e-01 
4.156308e-01 
4.155173e-01 
4.154038e-01 
4.152901e-01 
4.151764e-01 
4.150626e-01 
4.149487e-01 
4.148348e-01 
4.147208e-01 
4.146067e-01 
4.144925e-01 
4.143783e-01 
4.142640e-01 
4.141497e-01 
4.140352e-01 
4.139207e-01 
4.138061e-01 
4.136915e-01 
4.135767e-01 
4.134620e-01 
4.133471e-01 
4.132321e-01 
4.131171e-01 
4.130021e-01 
4.128869e-01 
4.127717e-01 
4.126564e-01 
4.125410e-01 
4.124256e-01 
4.123101e-01 
4.121945e-01 
4.120789e-01 
4.119632e-01 
4.118474e-01 
4.117315e-01 
4.116156e-01 
4.114996e-01 
4.113835e-01 
4.112674e-01 
4.111512e-01 
4.110349e-01 
4.109186e-01 
4.108021e-01 
4.106856e-01 
4.105691e-01 
4.104525e-01 
4.103358e-01 
4.102190e-01 
4.101022e-01 
4.099853e-01 
4.098683e-01 
4.097512e-01 
4.096341e-01 
4.095169e-01 
4.093997e-01 
4.092823e-01 
4.091649e-01 
4.090475e-01 
4.089300e-01 
4.088124e-01 
4.086947e-01 
4.085769e-01 
4.084591e-01 
4.083412e-01 
4.082233e-01 
4.081053e-01 
4.079872e-01 
4.078690e-01 
4.077508e-01 
4.076325e-01 
4.075142e-01 
4.073957e-01 
4.072772e-01 
4.071587e-01 
4.070400e-01 
4.069213e-01 
4.068026e-01 
4.066837e-01 
4.065648e-01 
4.064458e-01 
4.063268e-01 
4.062077e-01 
4.060885e-01 
4.059692e-01 
4.058499e-01 
4.057305e-01 
4.056111e-01 
4.054916e-01 
4.053720e-01 
4.052523e-01 
4.051326e-01 
4.050128e-01 
4.048929e-01 
4.047730e-01 
4.046530e-01 
4.045329e-01 
4.044128e-01 
4.042926e-01 
4.041723e-01 
4.040520e-01 
4.039316e-01 
4.038111e-01 
4.036906e-01 
4.035700e-01 
4.034493e-01 
4.033286e-01 
4.032078e-01 
4.030869e-01 
4.029660e-01 
4.028450e-01 
4.027239e-01 
4.026028e-01 
4.024816e-01 
4.023603e-01 
4.022390e-01 
4.021176e-01 
4.019961e-01 
4.018746e-01 
4.017530e-01 
4.016313e-01 
4.015096e-01 
4.013877e-01 
4.012659e-01 
4.011439e-01 
4.010219e-01 
4.008999e-01 
4.007777e-01 
4.006555e-01 
4.005333e-01 
4.004110e-01 
4.002886e-01 
4.001661e-01 
4.000436e-01 
3.999210e-01 
3.997983e-01 
3.996756e-01 
3.995528e-01 
3.994299e-01 
3.993070e-01 
3.991840e-01 
3.990610e-01 
3.989379e-01 
3.988147e-01 
3.986914e-01 
3.985681e-01 
3.984448e-01 
3.983213e-01 
3.981978e-01 
3.980742e-01 
3.979506e-01 
3.978269e-01 
3.977031e-01 
3.975793e-01 
3.974554e-01 
3.973314e-01 
3.972074e-01 
3.970833e-01 
3.969592e-01 
3.968350e-01 
3.967107e-01 
3.965863e-01 
3.964619e-01 
3.963374e-01 
3.962129e-01 
3.960883e-01 
3.959636e-01 
3.958389e-01 
3.957141e-01 
3.955892e-01 
3.954643e-01 
3.953393e-01 
3.952143e-01 
3.950892e-01 
3.949640e-01 
3.948387e-01 
3.947134e-01 
3.945881e-01 
3.944626e-01 
3.943371e-01 
3.942116e-01 
3.940860e-01 
3.939603e-01 
3.938345e-01 
3.937087e-01 
3.935828e-01 
3.934569e-01 
3.933309e-01 
3.932048e-01 
3.930787e-01 
3.929525e-01 
3.928263e-01 
3.926999e-01 
3.925736e-01 
3.924471e-01 
3.923206e-01 
3.921941e-01 
3.920674e-01 
3.919407e-01 
3.918140e-01 
3.916872e-01 
3.915603e-01 
3.914334e-01 
3.913063e-01 
3.911793e-01 
3.910522e-01 
3.909250e-01 
3.907977e-01 
3.906704e-01 
3.905430e-01 
3.904156e-01 
3.902881e-01 
3.901605e-01 
3.900329e-01 
3.899052e-01 
3.897775e-01 
3.896497e-01 
3.895218e-01 
3.893939e-01 
3.892659e-01 
3.891379e-01 
3.890097e-01 
3.888816e-01 
3.887533e-01 
3.886250e-01 
3.884967e-01 
3.883683e-01 
3.882398e-01 
3.881112e-01 
3.879826e-01 
3.878540e-01 
3.877253e-01 
3.875965e-01 
3.874676e-01 
3.873387e-01 
3.872098e-01 
3.870807e-01 
3.869517e-01 
3.868225e-01 
3.866933e-01 
3.865640e-01 
3.864347e-01 
3.863053e-01 
3.861759e-01 
3.860464e-01 
3.859168e-01 
3.857872e-01 
3.856575e-01 
3.855278e-01 
3.853979e-01 
3.852681e-01 
3.851382e-01 
3.850082e-01 
3.848781e-01 
3.847480e-01 
3.846179e-01 
3.844876e-01 
3.843574e-01 
3.842270e-01 
3.840966e-01 
3.839662e-01 
3.838356e-01 
3.837051e-01 
3.835744e-01 
3.834437e-01 
3.833130e-01 
3.831822e-01 
3.830513e-01 
3.829203e-01 
3.827894e-01 
3.826583e-01 
3.825272e-01 
3.823960e-01 
3.822648e-01 
3.821335e-01 
3.820022e-01 
3.818708e-01 
3.817393e-01 
3.816078e-01 
3.814762e-01 
3.813446e-01 
3.812129e-01 
3.810812e-01 
3.809494e-01 
3.808175e-01 
3.806856e-01 
3.805536e-01 
3.804216e-01 
3.802895e-01 
3.801573e-01 
3.800251e-01 
3.798928e-01 
3.797605e-01 
3.796281e-01 
3.794957e-01 
3.793632e-01 
3.792306e-01 
3.790980e-01 
3.789653e-01 
3.788326e-01 
3.786998e-01 
3.785670e-01 
3.784341e-01 
3.783011e-01 
3.781681e-01 
3.780350e-01 
3.779019e-01 
3.777687e-01 
3.776355e-01 
3.775022e-01 
3.773689e-01 
3.772354e-01 
3.771020e-01 
3.769685e-01 
3.768349e-01 
3.767012e-01 
3.765676e-01 
3.764338e-01 
3.763000e-01 
3.761661e-01 
3.760322e-01 
3.758983e-01 
3.757642e-01 
3.756302e-01 
3.754960e-01 
3.753618e-01 
3.752276e-01 
3.750933e-01 
3.749589e-01 
3.748245e-01 
3.746900e-01 
3.745555e-01 
3.744209e-01 
3.742863e-01 
3.741516e-01 
3.740168e-01 
3.738820e-01 
3.737472e-01 
3.736123e-01 
3.734773e-01 
3.733423e-01 
3.732072e-01 
3.730721e-01 
3.729369e-01 
3.728016e-01 
3.726663e-01 
3.725310e-01 
3.723956e-01 
3.722601e-01 
3.721246e-01 
3.719890e-01 
3.718534e-01 
3.717177e-01 
3.715820e-01 
3.714462e-01 
3.713104e-01 
3.711745e-01 
3.710385e-01 
3.709025e-01 
3.707665e-01 
3.706304e-01 
3.704942e-01 
3.703580e-01 
3.702217e-01 
3.700854e-01 
3.699490e-01 
3.698126e-01 
3.696761e-01 
3.695396e-01 
3.694030e-01 
3.692663e-01 
3.691296e-01 
3.689929e-01 
3.688561e-01 
3.687192e-01 
3.685823e-01 
3.684453e-01 
3.683083e-01 
3.681713e-01 
3.680341e-01 
3.678970e-01 
3.677597e-01 
3.676225e-01 
3.674851e-01 
3.673477e-01 
3.672103e-01 
3.670728e-01 
3.669353e-01 
3.667977e-01 
3.666600e-01 
3.665223e-01 
3.663846e-01 
3.662468e-01 
3.661089e-01 
3.659710e-01 
3.658331e-01 
3.656950e-01 
3.655570e-01 
3.654189e-01 
3.652807e-01 
3.651425e-01 
3.650042e-01 
3.648659e-01 
3.647275e-01 
3.645891e-01 
3.644506e-01 
3.643121e-01 
3.641735e-01 
3.640349e-01 
3.638962e-01 
3.637575e-01 
3.636187e-01 
3.634799e-01 
3.633410e-01 
3.632021e-01 
3.630631e-01 
3.629241e-01 
3.627850e-01 
3.626458e-01 
3.625066e-01 
3.623674e-01 
3.622281e-01 
3.620888e-01 
3.619494e-01 
3.618100e-01 
3.616705e-01 
3.615309e-01 
3.613913e-01 
3.612517e-01 
3.611120e-01 
3.609723e-01 
3.608325e-01 
3.606926e-01 
3.605528e-01 
3.604128e-01 
3.602728e-01 
3.601328e-01 
3.599927e-01 
3.598526e-01 
3.597124e-01 
3.595722e-01 
3.594319e-01 
3.592915e-01 
3.591512e-01 
3.590107e-01 
3.588702e-01 
3.587297e-01 
3.585891e-01 
3.584485e-01 
3.583078e-01 
3.581671e-01 
3.580263e-01 
3.578855e-01 
3.577446e-01 
3.576037e-01 
3.574628e-01 
3.573217e-01 
3.571807e-01 
3.570396e-01 
3.568984e-01 
3.567572e-01 
3.566159e-01 
3.564746e-01 
3.563333e-01 
3.561919e-01 
3.560504e-01 
3.559089e-01 
3.557674e-01 
3.556258e-01 
3.554841e-01 
3.553424e-01 
3.552007e-01 
3.550589e-01 
3.549171e-01 
3.547752e-01 
3.546333e-01 
3.544913e-01 
3.543493e-01 
3.542072e-01 
3.540651e-01 
3.539230e-01 
3.537807e-01 
3.536385e-01 
3.534962e-01 
3.533538e-01 
3.532114e-01 
3.530690e-01 
3.529265e-01 
3.527840e-01 
3.526414e-01 
3.524988e-01 
3.523561e-01 
3.522134e-01 
3.520706e-01 
3.519278e-01 
3.517849e-01 
3.516420e-01 
3.514991e-01 
3.513561e-01 
3.512130e-01 
3.510699e-01 
3.509268e-01 
3.507836e-01 
3.506404e-01 
3.504971e-01 
3.503538e-01 
3.502104e-01 
3.500670e-01 
3.499235e-01 
3.497800e-01 
3.496365e-01 
3.494929e-01 
3.493493e-01 
3.492056e-01 
3.490618e-01 
3.489181e-01 
3.487743e-01 
3.486304e-01 
3.484865e-01 
3.483425e-01 
3.481985e-01 
3.480545e-01 
3.479104e-01 
3.477663e-01 
3.476221e-01 
3.474779e-01 
3.473336e-01 
3.471893e-01 
3.470449e-01 
3.469006e-01 
3.467561e-01 
3.466116e-01 
3.464671e-01 
3.463225e-01 
3.461779e-01 
3.460332e-01 
3.458885e-01 
3.457438e-01 
3.455990e-01 
3.454542e-01 
3.453093e-01 
3.451643e-01 
3.450194e-01 
3.448744e-01 
3.447293e-01 
3.445842e-01 
3.444391e-01 
3.442939e-01 
3.441487e-01 
3.440034e-01 
3.438581e-01 
3.437127e-01 
3.435673e-01 
3.434219e-01 
3.432764e-01 
3.431309e-01 
3.429853e-01 
3.428397e-01 
3.426940e-01 
3.425483e-01 
3.424026e-01 
3.422568e-01 
3.421110e-01 
3.419651e-01 
3.418192e-01 
3.416733e-01 
3.415273e-01 
3.413812e-01 
3.412351e-01 
3.410890e-01 
3.409429e-01 
3.407967e-01 
3.406504e-01 
3.405041e-01 
3.403578e-01 
3.402114e-01 
3.400650e-01 
3.399186e-01 
3.397721e-01 
3.396255e-01 
3.394790e-01 
3.393323e-01 
3.391857e-01 
3.390390e-01 
3.388922e-01 
3.387455e-01 
3.385986e-01 
3.384518e-01 
3.383049e-01 
3.381579e-01 
3.380109e-01 
3.378639e-01 
3.377168e-01 
3.375697e-01 
3.374226e-01 
3.372754e-01 
3.371282e-01 
3.369809e-01 
3.368336e-01 
3.366862e-01 
3.365389e-01 
3.363914e-01 
3.362440e-01 
3.360964e-01 
3.359489e-01 
3.358013e-01 
3.356537e-01 
3.355060e-01 
3.353583e-01 
3.352106e-01 
3.350628e-01 
3.349149e-01 
3.347671e-01 
3.346192e-01 
3.344712e-01 
3.343232e-01 
3.341752e-01 
3.340272e-01 
3.338791e-01 
3.337309e-01 
3.335827e-01 
3.334345e-01 
3.332863e-01 
3.331380e-01 
3.329896e-01 
3.328413e-01 
3.326929e-01 
3.325444e-01 
3.323959e-01 
3.322474e-01 
3.320988e-01 
3.319502e-01 
3.318016e-01 
3.316529e-01 
3.315042e-01 
3.313554e-01 
3.312067e-01 
3.310578e-01 
3.309090e-01 
3.307600e-01 
3.306111e-01 
3.304621e-01 
3.303131e-01 
3.301640e-01 
3.300150e-01 
3.298658e-01 
3.297167e-01 
3.295675e-01 
3.294182e-01 
3.292689e-01 
3.291196e-01 
3.289703e-01 
3.288209e-01 
3.286714e-01 
3.285220e-01 
3.283725e-01 
3.282229e-01 
3.280734e-01 
3.279238e-01 
3.277741e-01 
3.276244e-01 
3.274747e-01 
3.273249e-01 
3.271751e-01 
3.270253e-01 
3.268755e-01 
3.267256e-01 
3.265756e-01 
3.264256e-01 
3.262756e-01 
3.261256e-01 
3.259755e-01 
3.258254e-01 
3.256752e-01 
3.255250e-01 
3.253748e-01 
3.252246e-01 
3.250743e-01 
3.249239e-01 
3.247736e-01 
3.246232e-01 
3.244727e-01 
3.243223e-01 
3.241718e-01 
3.240212e-01 
3.238706e-01 
3.237200e-01 
3.235694e-01 
3.234187e-01 
3.232680e-01 
3.231172e-01 
3.229664e-01 
3.228156e-01 
3.226648e-01 
3.225139e-01 
3.223630e-01 
3.222120e-01 
3.220610e-01 
3.219100e-01 
3.217589e-01 
3.216078e-01 
3.214567e-01 
3.213055e-01 
3.211543e-01 
3.210031e-01 
3.208518e-01 
3.207006e-01 
3.205492e-01 
3.203979e-01 
3.202465e-01 
3.200950e-01 
3.199436e-01 
3.197921e-01 
3.196405e-01 
3.194890e-01 
3.193374e-01 
3.191857e-01 
3.190341e-01 
3.188824e-01 
3.187307e-01 
3.185789e-01 
3.184271e-01 
3.182753e-01 
3.181234e-01 
3.179715e-01 
3.178196e-01 
3.176676e-01 
3.175156e-01 
3.173636e-01 
3.172116e-01 
3.170595e-01 
3.169074e-01 
3.167552e-01 
3.166030e-01 
3.164508e-01 
3.162986e-01 
3.161463e-01 
3.159940e-01 
3.158416e-01 
3.156892e-01 
3.155368e-01 
3.153844e-01 
3.152319e-01 
3.150794e-01 
3.149269e-01 
3.147743e-01 
3.146217e-01 
3.144691e-01 
3.143165e-01 
3.141638e-01 
3.140110e-01 
3.138583e-01 
3.137055e-01 
3.135527e-01 
3.133999e-01 
3.132470e-01 
3.130941e-01 
3.129412e-01 
3.127882e-01 
3.126352e-01 
3.124822e-01 
3.123291e-01 
3.121760e-01 
3.120229e-01 
3.118698e-01 
3.117166e-01 
3.115634e-01 
3.114101e-01 
3.112569e-01 
3.111036e-01 
3.109502e-01 
3.107969e-01 
3.106435e-01 
3.104901e-01 
3.103366e-01 
3.101832e-01 
3.100297e-01 
3.098761e-01 
3.097226e-01 
3.095690e-01 
3.094154e-01 
3.092617e-01 
3.091080e-01 
3.089543e-01 
3.088006e-01 
3.086468e-01 
3.084930e-01 
3.083392e-01 
3.081854e-01 
3.080315e-01 
3.078776e-01 
3.077236e-01 
3.075697e-01 
3.074157e-01 
3.072616e-01 
3.071076e-01 
3.069535e-01 
3.067994e-01 
3.066453e-01 
3.064911e-01 
3.063369e-01 
3.061827e-01 
3.060285e-01 
3.058742e-01 
3.057199e-01 
3.055655e-01 
3.054112e-01 
3.052568e-01 
3.051024e-01 
3.049480e-01 
3.047935e-01 
3.046390e-01 
3.044845e-01 
3.043299e-01 
3.041754e-01 
3.040207e-01 
3.038661e-01 
3.037115e-01 
3.035568e-01 
3.034021e-01 
3.032473e-01 
3.030926e-01 
3.029378e-01 
3.027830e-01 
3.026281e-01 
3.024733e-01 
3.023184e-01 
3.021634e-01 
3.020085e-01 
3.018535e-01 
3.016985e-01 
3.015435e-01 
3.013884e-01 
3.012334e-01 
3.010783e-01 
3.009231e-01 
3.007680e-01 
3.006128e-01 
3.004576e-01 
3.003024e-01 
3.001471e-01 
2.999918e-01 
2.998365e-01 
2.996812e-01 
2.995258e-01 
2.993704e-01 
2.992150e-01 
2.990596e-01 
2.989041e-01 
2.987487e-01 
2.985932e-01 
2.984376e-01 
2.982821e-01 
2.981265e-01 
2.979709e-01 
2.978152e-01 
2.976596e-01 
2.975039e-01 
2.973482e-01 
2.971925e-01 
2.970367e-01 
2.968809e-01 
2.967251e-01 
2.965693e-01 
2.964135e-01 
2.962576e-01 
2.961017e-01 
2.959458e-01 
2.957898e-01 
2.956339e-01 
2.954779e-01 
2.953219e-01 
2.951658e-01 
2.950098e-01 
2.948537e-01 
2.946976e-01 
2.945414e-01 
2.943853e-01 
2.942291e-01 
2.940729e-01 
2.939167e-01 
2.937605e-01 
2.936042e-01 
2.934479e-01 
2.932916e-01 
2.931352e-01 
2.929789e-01 
2.928225e-01 
2.926661e-01 
2.925097e-01 
2.923532e-01 
2.921968e-01 
2.920403e-01 
2.918837e-01 
2.917272e-01 
2.915706e-01 
2.914141e-01 
2.912575e-01 
2.911008e-01 
2.909442e-01 
2.907875e-01 
2.906308e-01 
2.904741e-01 
2.903174e-01 
2.901606e-01 
2.900039e-01 
2.898471e-01 
2.896902e-01 
2.895334e-01 
2.893765e-01 
2.892197e-01 
2.890628e-01 
2.889058e-01 
2.887489e-01 
2.885919e-01 
2.884349e-01 
2.882779e-01 
2.881209e-01 
2.879639e-01 
2.878068e-01 
2.876497e-01 
2.874926e-01 
2.873355e-01 
2.871783e-01 
2.870211e-01 
2.868640e-01 
2.867067e-01 
2.865495e-01 
2.863923e-01 
2.862350e-01 
2.860777e-01 
2.859204e-01 
2.857631e-01 
2.856057e-01 
2.854484e-01 
2.852910e-01 
2.851336e-01 
2.849761e-01 
2.848187e-01 
2.846612e-01 
2.845037e-01 
2.843462e-01 
2.841887e-01 
2.840312e-01 
2.838736e-01 
2.837160e-01 
2.835584e-01 
2.834008e-01 
2.832432e-01 
2.830855e-01 
2.829279e-01 
2.827702e-01 
2.826125e-01 
2.824547e-01 
2.822970e-01 
2.821392e-01 
2.819815e-01 
2.818237e-01 
2.816658e-01 
2.815080e-01 
2.813502e-01 
2.811923e-01 
2.810344e-01 
2.808765e-01 
2.807186e-01 
2.805606e-01 
2.804027e-01 
2.802447e-01 
2.800867e-01 
2.799287e-01 
2.797707e-01 
2.796126e-01 
2.794545e-01 
2.792965e-01 
2.791384e-01 
2.789803e-01 
2.788221e-01 
2.786640e-01 
2.785058e-01 
2.783476e-01 
2.781894e-01 
2.780312e-01 
2.778730e-01 
2.777147e-01 
2.775565e-01 
2.773982e-01 
2.772399e-01 
2.770816e-01 
2.769233e-01 
2.767649e-01 
2.766066e-01 
2.764482e-01 
2.762898e-01 
2.761314e-01 
2.759730e-01 
2.758145e-01 
2.756561e-01 
2.754976e-01 
2.753391e-01 
2.751806e-01 
2.750221e-01 
2.748636e-01 
2.747050e-01 
2.745465e-01 
2.743879e-01 
2.742293e-01 
2.740707e-01 
2.739121e-01 
2.737534e-01 
2.735948e-01 
2.734361e-01 
2.732774e-01 
2.731187e-01 
2.729600e-01 
2.728013e-01 
2.726426e-01 
2.724838e-01 
2.723250e-01 
2.721662e-01 
2.720075e-01 
2.718486e-01 
2.716898e-01 
2.715310e-01 
2.713721e-01 
2.712133e-01 
2.710544e-01 
2.708955e-01 
2.707366e-01 
2.705777e-01 
2.704187e-01 
2.702598e-01 
2.701008e-01 
2.699419e-01 
2.697829e-01 
2.696239e-01 
2.694649e-01 
2.693058e-01 
2.691468e-01 
2.689877e-01 
2.688287e-01 
2.686696e-01 
2.685105e-01 
2.683514e-01 
2.681923e-01 
2.680332e-01 
2.678740e-01 
2.677149e-01 
2.675557e-01 
2.673965e-01 
2.672373e-01 
2.670781e-01 
2.669189e-01 
2.667597e-01 
2.666004e-01 
2.664412e-01 
2.662819e-01 
2.661227e-01 
2.659634e-01 
2.658041e-01 
2.656448e-01 
2.654854e-01 
2.653261e-01 
2.651668e-01 
2.650074e-01 
2.648480e-01 
2.646887e-01 
2.645293e-01 
2.643699e-01 
2.642105e-01 
2.640511e-01 
2.638916e-01 
2.637322e-01 
2.635727e-01 
2.634133e-01 
2.632538e-01 
2.630943e-01 
2.629348e-01 
2.627753e-01 
2.626158e-01 
2.624563e-01 
2.622967e-01 
2.621372e-01 
2.619776e-01 
2.618180e-01 
2.616585e-01 
2.614989e-01 
2.613393e-01 
2.611797e-01 
2.610201e-01 
2.608604e-01 
2.607008e-01 
2.605411e-01 
2.603815e-01 
2.602218e-01 
2.600622e-01 
2.599025e-01 
2.597428e-01 
2.595831e-01 
2.594234e-01 
2.592636e-01 
2.591039e-01 
2.589442e-01 
2.587844e-01 
2.586247e-01 
2.584649e-01 
2.583051e-01 
2.581454e-01 
2.579856e-01 
2.578258e-01 
2.576660e-01 
2.575062e-01 
2.573463e-01 
2.571865e-01 
2.570267e-01 
2.568668e-01 
2.567070e-01 
2.565471e-01 
2.563872e-01 
2.562273e-01 
2.560675e-01 
2.559076e-01 
2.557477e-01 
2.555878e-01 
2.554278e-01 
2.552679e-01 
2.551080e-01 
2.549480e-01 
2.547881e-01 
2.546281e-01 
2.544682e-01 
2.543082e-01 
2.541482e-01 
2.539883e-01 
2.538283e-01 
2.536683e-01 
2.535083e-01 
2.533483e-01 
2.531883e-01 
2.530282e-01 
2.528682e-01 
2.527082e-01 
2.525481e-01 
2.523881e-01 
2.522280e-01 
2.520680e-01 
2.519079e-01 
2.517478e-01 
2.515878e-01 
2.514277e-01 
2.512676e-01 
2.511075e-01 
2.509474e-01 
2.507873e-01 
2.506272e-01 
2.504671e-01 
2.503069e-01 
2.501468e-01 
2.499867e-01 
2.498265e-01 
2.496664e-01 
2.495062e-01 
2.493461e-01 
2.491859e-01 
2.490258e-01 
2.488656e-01 
2.487054e-01 
2.485452e-01 
2.483851e-01 
2.482249e-01 
2.480647e-01 
2.479045e-01 
2.477443e-01 
2.475841e-01 
2.474239e-01 
2.472637e-01 
2.471034e-01 
2.469432e-01 
2.467830e-01 
2.466228e-01 
2.464625e-01 
2.463023e-01 
2.461421e-01 
2.459818e-01 
2.458216e-01 
2.456613e-01 
2.455011e-01 
2.453408e-01 
2.451805e-01 
2.450203e-01 
2.448600e-01 
2.446997e-01 
2.445395e-01 
2.443792e-01 
2.442189e-01 
2.440586e-01 
2.438983e-01 
2.437380e-01 
2.435777e-01 
2.434174e-01 
2.432571e-01 
2.430968e-01 
2.429365e-01 
2.427762e-01 
2.426159e-01 
2.424556e-01 
2.422953e-01 
2.421350e-01 
2.419747e-01 
2.418144e-01 
2.416540e-01 
2.414937e-01 
2.413334e-01 
2.411731e-01 
2.410127e-01 
2.408524e-01 
2.406921e-01 
2.405317e-01 
2.403714e-01 
2.402111e-01 
2.400507e-01 
2.398904e-01 
2.397301e-01 
2.395697e-01 
2.394094e-01 
2.392490e-01 
2.390887e-01 
2.389284e-01 
2.387680e-01 
2.386077e-01 
2.384473e-01 
2.382870e-01 
2.381266e-01 
2.379663e-01 
2.378059e-01 
2.376456e-01 
2.374852e-01 
2.373249e-01 
2.371645e-01 
2.370042e-01 
2.368438e-01 
2.366835e-01 
2.365231e-01 
2.363628e-01 
2.362024e-01 
2.360421e-01 
2.358818e-01 
2.357214e-01 
2.355611e-01 
2.354007e-01 
2.352404e-01 
2.350800e-01 
2.349197e-01 
2.347593e-01 
2.345990e-01 
2.344386e-01 
2.342783e-01 
2.341180e-01 
2.339576e-01 
2.337973e-01 
2.336370e-01 
2.334766e-01 
2.333163e-01 
2.331560e-01 
2.329956e-01 
2.328353e-01 
2.326750e-01 
2.325146e-01 
2.323543e-01 
2.321940e-01 
2.320337e-01 
2.318734e-01 
2.317130e-01 
2.315527e-01 
2.313924e-01 
2.312321e-01 
2.310718e-01 
2.309115e-01 
2.307512e-01 
2.305909e-01 
2.304306e-01 
2.302703e-01 
2.301100e-01 
2.299497e-01 
2.297894e-01 
2.296291e-01 
2.294689e-01 
2.293086e-01 
2.291483e-01 
2.289880e-01 
2.288278e-01 
2.286675e-01 
2.285072e-01 
2.283470e-01 
2.281867e-01 
2.280265e-01 
2.278662e-01 
2.277060e-01 
2.275457e-01 
2.273855e-01 
2.272253e-01 
2.270650e-01 
2.269048e-01 
2.267446e-01 
2.265844e-01 
2.264242e-01 
2.262640e-01 
2.261038e-01 
2.259436e-01 
2.257834e-01 
2.256232e-01 
2.254630e-01 
2.253028e-01 
2.251426e-01 
2.249824e-01 
2.248223e-01 
2.246621e-01 
2.245020e-01 
2.243418e-01 
2.241817e-01 
2.240215e-01 
2.238614e-01 
2.237012e-01 
2.235411e-01 
2.233810e-01 
2.232209e-01 
2.230608e-01 
2.229007e-01 
2.227406e-01 
2.225805e-01 
2.224204e-01 
2.222603e-01 
2.221002e-01 
2.219401e-01 
2.217801e-01 
2.216200e-01 
2.214600e-01 
2.212999e-01 
2.211399e-01 
2.209798e-01 
2.208198e-01 
2.206598e-01 
2.204998e-01 
2.203398e-01 
2.201798e-01 
2.200198e-01 
2.198598e-01 
2.196998e-01 
2.195398e-01 
2.193799e-01 
2.192199e-01 
2.190599e-01 
2.189000e-01 
2.187401e-01 
2.185801e-01 
2.184202e-01 
2.182603e-01 
2.181004e-01 
2.179405e-01 
2.177806e-01 
2.176207e-01 
2.174608e-01 
2.173009e-01 
2.171411e-01 
2.169812e-01 
2.168214e-01 
2.166615e-01 
2.165017e-01 
2.163419e-01 
2.161821e-01 
2.160223e-01 
2.158625e-01 
2.157027e-01 
2.155429e-01 
2.153831e-01 
2.152234e-01 
2.150636e-01 
2.149039e-01 
2.147441e-01 
2.145844e-01 
2.144247e-01 
2.142650e-01 
2.141053e-01 
2.139456e-01 
2.137859e-01 
2.136262e-01 
2.134666e-01 
2.133069e-01 
2.131472e-01 
2.129876e-01 
2.128280e-01 
2.126684e-01 
2.125088e-01 
2.123492e-01 
2.121896e-01 
2.120300e-01 
2.118704e-01 
2.117109e-01 
2.115513e-01 
2.113918e-01 
2.112323e-01 
2.110727e-01 
2.109132e-01 
2.107537e-01 
2.105943e-01 
2.104348e-01 
2.102753e-01 
2.101159e-01 
2.099564e-01 
2.097970e-01 
2.096376e-01 
2.094782e-01 
2.093188e-01 
2.091594e-01 
2.090000e-01 
2.088406e-01 
2.086813e-01 
2.085219e-01 
2.083626e-01 
2.082033e-01 
2.080440e-01 
2.078847e-01 
2.077254e-01 
2.075661e-01 
2.074068e-01 
2.072476e-01 
2.070884e-01 
2.069291e-01 
2.067699e-01 
2.066107e-01 
2.064515e-01 
2.062923e-01 
2.061332e-01 
2.059740e-01 
2.058149e-01 
2.056558e-01 
2.054966e-01 
2.053375e-01 
2.051784e-01 
2.050194e-01 
2.048603e-01 
2.047012e-01 
2.045422e-01 
2.043832e-01 
2.042242e-01 
2.040652e-01 
2.039062e-01 
2.037472e-01 
2.035882e-01 
2.034293e-01 
2.032704e-01 
2.031114e-01 
2.029525e-01 
2.027936e-01 
2.026348e-01 
2.024759e-01 
2.023170e-01 
2.021582e-01 
2.019994e-01 
2.018406e-01 
2.016818e-01 
2.015230e-01 
2.013642e-01 
2.012055e-01 
2.010467e-01 
2.008880e-01 
2.007293e-01 
2.005706e-01 
2.004119e-01 
2.002532e-01 
2.000946e-01 
1.999360e-01 
1.997773e-01 
1.996187e-01 
1.994601e-01 
1.993016e-01 
1.991430e-01 
1.989844e-01 
1.988259e-01 
1.986674e-01 
1.985089e-01 
1.983504e-01 
1.981919e-01 
1.980335e-01 
1.978750e-01 
1.977166e-01 
1.975582e-01 
1.973998e-01 
1.972414e-01 
1.970831e-01 
1.969247e-01 
1.967664e-01 
1.966081e-01 
1.964498e-01 
1.962915e-01 
1.961332e-01 
1.959750e-01 
1.958168e-01 
1.956585e-01 
1.955003e-01 
1.953422e-01 
1.951840e-01 
1.950259e-01 
1.948677e-01 
1.947096e-01 
1.945515e-01 
1.943934e-01 
1.942354e-01 
1.940773e-01 
1.939193e-01 
1.937613e-01 
1.936033e-01 
1.934453e-01 
1.932873e-01 
1.931294e-01 
1.929715e-01 
1.928136e-01 
1.926557e-01 
1.924978e-01 
1.923399e-01 
1.921821e-01 
1.920243e-01 
1.918665e-01 
1.917087e-01 
1.915509e-01 
1.913932e-01 
1.912355e-01 
1.910777e-01 
1.909201e-01 
1.907624e-01 
1.906047e-01 
1.904471e-01 
1.902895e-01 
1.901319e-01 
1.899743e-01 
1.898167e-01 
1.896592e-01 
1.895017e-01 
1.893442e-01 
1.891867e-01 
1.890292e-01 
1.888718e-01 
1.887143e-01 
1.885569e-01 
1.883995e-01 
1.882422e-01 
1.880848e-01 
1.879275e-01 
1.877702e-01 
1.876129e-01 
1.874556e-01 
1.872984e-01 
1.871411e-01 
1.869839e-01 
1.868267e-01 
1.866695e-01 
1.865124e-01 
1.863553e-01 
1.861982e-01 
1.860411e-01 
1.858840e-01 
1.857269e-01 
1.855699e-01 
1.854129e-01 
1.852559e-01 
1.850989e-01 
1.849420e-01 
1.847851e-01 
1.846282e-01 
1.844713e-01 
1.843144e-01 
1.841576e-01 
1.840008e-01 
1.838440e-01 
1.836872e-01 
1.835304e-01 
1.833737e-01 
1.832170e-01 
1.830603e-01 
1.829036e-01 
1.827470e-01 
1.825903e-01 
1.824337e-01 
1.822771e-01 
1.821206e-01 
1.819640e-01 
1.818075e-01 
1.816510e-01 
1.814945e-01 
1.813381e-01 
1.811817e-01 
1.810252e-01 
1.808689e-01 
1.807125e-01 
1.805562e-01 
1.803998e-01 
1.802435e-01 
1.800873e-01 
1.799310e-01 
1.797748e-01 
1.796186e-01 
1.794624e-01 
1.793063e-01 
1.791501e-01 
1.789940e-01 
1.788379e-01 
1.786818e-01 
1.785258e-01 
1.783698e-01 
1.782138e-01 
1.780578e-01 
1.779019e-01 
1.777459e-01 
1.775900e-01 
1.774342e-01 
1.772783e-01 
1.771225e-01 
1.769667e-01 
1.768109e-01 
1.766551e-01 
1.764994e-01 
1.763437e-01 
1.761880e-01 
1.760324e-01 
1.758767e-01 
1.757211e-01 
1.755655e-01 
1.754100e-01 
1.752544e-01 
1.750989e-01 
1.749434e-01 
1.747880e-01 
1.746325e-01 
1.744771e-01 
1.743217e-01 
1.741663e-01 
1.740110e-01 
1.738557e-01 
1.737004e-01 
1.735451e-01 
1.733899e-01 
1.732347e-01 
1.730795e-01 
1.729243e-01 
1.727692e-01 
1.726141e-01 
1.724590e-01 
1.723040e-01 
1.721489e-01 
1.719939e-01 
1.718389e-01 
1.716840e-01 
1.715291e-01 
1.713742e-01 
1.712193e-01 
1.710644e-01 
1.709096e-01 
1.707548e-01 
1.706000e-01 
1.704453e-01 
1.702906e-01 
1.701359e-01 
1.699812e-01 
1.698266e-01 
1.696720e-01 
1.695174e-01 
1.693628e-01 
1.692083e-01 
1.690538e-01 
1.688993e-01 
1.687449e-01 
1.685905e-01 
1.684361e-01 
1.682817e-01 
1.681274e-01 
1.679731e-01 
1.678188e-01 
1.676645e-01 
1.675103e-01 
1.673561e-01 
1.672019e-01 
1.670478e-01 
1.668937e-01 
1.667396e-01 
1.665855e-01 
1.664315e-01 
1.662775e-01 
1.661235e-01 
1.659696e-01 
1.658157e-01 
1.656618e-01 
1.655079e-01 
1.653541e-01 
1.652003e-01 
1.650465e-01 
1.648928e-01 
1.647390e-01 
1.645853e-01 
1.644317e-01 
1.642781e-01 
1.641245e-01 
1.639709e-01 
1.638173e-01 
1.636638e-01 
1.635103e-01 
1.633569e-01 
1.632035e-01 
1.630501e-01 
1.628967e-01 
1.627434e-01 
1.625901e-01 
1.624368e-01 
1.622835e-01 
1.621303e-01 
1.619771e-01 
1.618240e-01 
1.616708e-01 
1.615177e-01 
1.613647e-01 
1.612116e-01 
1.610586e-01 
1.609057e-01 
1.607527e-01 
1.605998e-01 
1.604469e-01 
1.602941e-01 
1.601412e-01 
1.599884e-01 
1.598357e-01 
1.596830e-01 
1.595303e-01 
1.593776e-01 
1.592249e-01 
1.590723e-01 
1.589198e-01 
1.587672e-01 
1.586147e-01 
1.584622e-01 
1.583098e-01 
1.581574e-01 
1.580050e-01 
1.578526e-01 
1.577003e-01 
1.575480e-01 
1.573957e-01 
1.572435e-01 
1.570913e-01 
1.569391e-01 
1.567870e-01 
1.566349e-01 
1.564828e-01 
1.563308e-01 
1.561788e-01 
1.560268e-01 
1.558749e-01 
1.557230e-01 
1.555711e-01 
1.554193e-01 
1.552675e-01 
1.551157e-01 
1.549639e-01 
1.548122e-01 
1.546606e-01 
1.545089e-01 
1.543573e-01 
1.542057e-01 
1.540542e-01 
1.539027e-01 
1.537512e-01 
1.535997e-01 
1.534483e-01 
1.532969e-01 
1.531456e-01 
1.529943e-01 
1.528430e-01 
1.526918e-01 
1.525405e-01 
1.523894e-01 
1.522382e-01 
1.520871e-01 
1.519360e-01 
1.517850e-01 
1.516340e-01 
1.514830e-01 
1.513321e-01 
1.511812e-01 
1.510303e-01 
1.508795e-01 
1.507287e-01 
1.505779e-01 
1.504272e-01 
1.502765e-01 
1.501258e-01 
1.499752e-01 
1.498246e-01 
1.496740e-01 
1.495235e-01 
1.493730e-01 
1.492226e-01 
1.490721e-01 
1.489217e-01 
1.487714e-01 
1.486211e-01 
1.484708e-01 
1.483206e-01 
1.481704e-01 
1.480202e-01 
1.478701e-01 
1.477200e-01 
1.475699e-01 
1.474199e-01 
1.472699e-01 
1.471199e-01 
1.469700e-01 
1.468201e-01 
1.466703e-01 
1.465204e-01 
1.463707e-01 
1.462209e-01 
1.460712e-01 
1.459216e-01 
1.457719e-01 
1.456223e-01 
1.454728e-01 
1.453232e-01 
1.451738e-01 
1.450243e-01 
1.448749e-01 
1.447255e-01 
1.445762e-01 
1.444269e-01 
1.442776e-01 
1.441284e-01 
1.439792e-01 
1.438301e-01 
1.436809e-01 
1.435319e-01 
1.433828e-01 
1.432338e-01 
1.430849e-01 
1.429359e-01 
1.427870e-01 
1.426382e-01 
1.424894e-01 
1.423406e-01 
1.421919e-01 
1.420432e-01 
1.418945e-01 
1.417459e-01 
1.415973e-01 
1.414487e-01 
1.413002e-01 
1.411517e-01 
1.410033e-01 
1.408549e-01 
1.407066e-01 
1.405582e-01 
1.404100e-01 
1.402617e-01 
1.401135e-01 
1.399654e-01 
1.398172e-01 
1.396691e-01 
1.395211e-01 
1.393731e-01 
1.392251e-01 
1.390772e-01 
1.389293e-01 
1.387814e-01 
1.386336e-01 
1.384859e-01 
1.383381e-01 
1.381904e-01 
1.380428e-01 
1.378952e-01 
1.377476e-01 
1.376001e-01 
1.374526e-01 
1.373051e-01 
1.371577e-01 
1.370103e-01 
1.368630e-01 
1.367157e-01 
1.365684e-01 
1.364212e-01 
1.362740e-01 
1.361269e-01 
1.359798e-01 
1.358327e-01 
1.356857e-01 
1.355388e-01 
1.353918e-01 
1.352449e-01 
1.350981e-01 
1.349513e-01 
1.348045e-01 
1.346578e-01 
1.345111e-01 
1.343644e-01 
1.342178e-01 
1.340713e-01 
1.339247e-01 
1.337783e-01 
1.336318e-01 
1.334854e-01 
1.333391e-01 
1.331927e-01 
1.330465e-01 
1.329002e-01 
1.327540e-01 
1.326079e-01 
1.324618e-01 
1.323157e-01 
1.321697e-01 
1.320237e-01 
1.318778e-01 
1.317319e-01 
1.315860e-01 
1.314402e-01 
1.312944e-01 
1.311487e-01 
1.310030e-01 
1.308574e-01 
1.307117e-01 
1.305662e-01 
1.304207e-01 
1.302752e-01 
1.301298e-01 
1.299844e-01 
1.298390e-01 
1.296937e-01 
1.295485e-01 
1.294032e-01 
1.292581e-01 
1.291129e-01 
1.289678e-01 
1.288228e-01 
1.286778e-01 
1.285328e-01 
1.283879e-01 
1.282430e-01 
1.280982e-01 
1.279534e-01 
1.278087e-01 
1.276640e-01 
1.275193e-01 
1.273747e-01 
1.272302e-01 
1.270856e-01 
1.269412e-01 
1.267967e-01 
1.266523e-01 
1.265080e-01 
1.263637e-01 
1.262194e-01 
1.260752e-01 
1.259310e-01 
1.257869e-01 
1.256428e-01 
1.254988e-01 
1.253548e-01 
1.252109e-01 
1.250670e-01 
1.249231e-01 
1.247793e-01 
1.246355e-01 
1.244918e-01 
1.243481e-01 
1.242045e-01 
1.240609e-01 
1.239174e-01 
1.237739e-01 
1.236304e-01 
1.234870e-01 
1.233436e-01 
1.232003e-01 
1.230571e-01 
1.229138e-01 
1.227707e-01 
1.226275e-01 
1.224844e-01 
1.223414e-01 
1.221984e-01 
1.220554e-01 
1.219125e-01 
1.217697e-01 
1.216269e-01 
1.214841e-01 
1.213414e-01 
1.211987e-01 
1.210561e-01 
1.209135e-01 
1.207710e-01 
1.206285e-01 
1.204860e-01 
1.203436e-01 
1.202013e-01 
1.200590e-01 
1.199167e-01 
1.197745e-01 
1.196324e-01 
1.194903e-01 
1.193482e-01 
1.192062e-01 
1.190642e-01 
1.189223e-01 
1.187804e-01 
1.186386e-01 
1.184968e-01 
1.183551e-01 
1.182134e-01 
1.180717e-01 
1.179301e-01 
1.177886e-01 
1.176471e-01 
1.175056e-01 
1.173642e-01 
1.172229e-01 
1.170816e-01 
1.169403e-01 
1.167991e-01 
1.166579e-01 
1.165168e-01 
1.163758e-01 
1.162347e-01 
1.160938e-01 
1.159529e-01 
1.158120e-01 
1.156712e-01 
1.155304e-01 
1.153897e-01 
1.152490e-01 
1.151083e-01 
1.149678e-01 
1.148272e-01 
1.146867e-01 
1.145463e-01 
1.144059e-01 
1.142656e-01 
1.141253e-01 
1.139851e-01 
1.138449e-01 
1.137047e-01 
1.135646e-01 
1.134246e-01 
1.132846e-01 
1.131447e-01 
1.130048e-01 
1.128649e-01 
1.127251e-01 
1.125854e-01 
1.124457e-01 
1.123061e-01 
1.121665e-01 
1.120269e-01 
1.118874e-01 
1.117480e-01 
1.116086e-01 
1.114692e-01 
1.113299e-01 
1.111907e-01 
1.110515e-01 
1.109124e-01 
1.107733e-01 
1.106342e-01 
1.104952e-01 
1.103563e-01 
1.102174e-01 
1.100786e-01 
1.099398e-01 
1.098010e-01 
1.096624e-01 
1.095237e-01 
1.093851e-01 
1.092466e-01 
1.091081e-01 
1.089697e-01 
1.088313e-01 
1.086930e-01 
1.085547e-01 
1.084165e-01 
1.082783e-01 
1.081402e-01 
1.080021e-01 
1.078641e-01 
1.077261e-01 
1.075882e-01 
1.074503e-01 
1.073125e-01 
1.071748e-01 
1.070370e-01 
1.068994e-01 
1.067618e-01 
1.066242e-01 
1.064867e-01 
1.063493e-01 
1.062119e-01 
1.060745e-01 
1.059372e-01 
1.058000e-01 
1.056628e-01 
1.055257e-01 
1.053886e-01 
1.052516e-01 
1.051146e-01 
1.049777e-01 
1.048408e-01 
1.047040e-01 
1.045672e-01 
1.044305e-01 
1.042938e-01 
1.041572e-01 
1.040207e-01 
1.038842e-01 
1.037477e-01 
1.036113e-01 
1.034750e-01 
1.033387e-01 
1.032025e-01 
1.030663e-01 
1.029302e-01 
1.027941e-01 
1.026581e-01 
1.025221e-01 
1.023862e-01 
1.022503e-01 
1.021145e-01 
1.019788e-01 
1.018431e-01 
1.017075e-01 
1.015719e-01 
1.014363e-01 
1.013009e-01 
1.011654e-01 
1.010301e-01 
1.008947e-01 
1.007595e-01 
1.006243e-01 
1.004891e-01 
1.003540e-01 
1.002190e-01 
1.000840e-01 
9.994906e-02 
9.981418e-02 
9.967936e-02 
9.954459e-02 
9.940987e-02 
9.927521e-02 
9.914061e-02 
9.900606e-02 
9.887157e-02 
9.873713e-02 
9.860274e-02 
9.846842e-02 
9.833414e-02 
9.819993e-02 
9.806576e-02 
9.793166e-02 
9.779761e-02 
9.766361e-02 
9.752967e-02 
9.739579e-02 
9.726196e-02 
9.712819e-02 
9.699448e-02 
9.686082e-02 
9.672721e-02 
9.659367e-02 
9.646017e-02 
9.632674e-02 
9.619336e-02 
9.606004e-02 
9.592677e-02 
9.579356e-02 
9.566041e-02 
9.552731e-02 
9.539427e-02 
9.526129e-02 
9.512836e-02 
9.499549e-02 
9.486268e-02 
9.472992e-02 
9.459722e-02 
9.446458e-02 
9.433199e-02 
9.419947e-02 
9.406699e-02 
9.393458e-02 
9.380222e-02 
9.366992e-02 
9.353768e-02 
9.340550e-02 
9.327337e-02 
9.314130e-02 
9.300929e-02 
9.287733e-02 
9.274544e-02 
9.261360e-02 
9.248181e-02 
9.235009e-02 
9.221842e-02 
9.208682e-02 
9.195527e-02 
9.182377e-02 
9.169234e-02 
9.156096e-02 
9.142965e-02 
9.129839e-02 
9.116718e-02 
9.103604e-02 
9.090496e-02 
9.077393e-02 
9.064296e-02 
9.051205e-02 
9.038120e-02 
9.025041e-02 
9.011968e-02 
8.998900e-02 
8.985839e-02 
8.972783e-02 
8.959733e-02 
8.946689e-02 
8.933651e-02 
8.920619e-02 
8.907593e-02 
8.894573e-02 
8.881558e-02 
8.868550e-02 
8.855548e-02 
8.842551e-02 
8.829560e-02 
8.816576e-02 
8.803597e-02 
8.790624e-02 
8.777658e-02 
8.764697e-02 
8.751742e-02 
8.738793e-02 
8.725850e-02 
8.712913e-02 
8.699982e-02 
8.687057e-02 
8.674139e-02 
8.661226e-02 
8.648319e-02 
8.635418e-02 
8.622523e-02 
8.609634e-02 
8.596752e-02 
8.583875e-02 
8.571004e-02 
8.558140e-02 
8.545281e-02 
8.532429e-02 
8.519582e-02 
8.506742e-02 
8.493908e-02 
8.481079e-02 
8.468257e-02 
8.455441e-02 
8.442631e-02 
8.429827e-02 
8.417030e-02 
8.404238e-02 
8.391453e-02 
8.378673e-02 
8.365900e-02 
8.353133e-02 
8.340372e-02 
8.327617e-02 
8.314869e-02 
8.302126e-02 
8.289390e-02 
8.276660e-02 
8.263936e-02 
8.251218e-02 
8.238506e-02 
8.225801e-02 
8.213101e-02 
8.200408e-02 
8.187721e-02 
8.175041e-02 
8.162366e-02 
8.149698e-02 
8.137036e-02 
8.124380e-02 
8.111730e-02 
8.099087e-02 
8.086450e-02 
8.073819e-02 
8.061194e-02 
8.048576e-02 
8.035964e-02 
8.023358e-02 
8.010758e-02 
7.998165e-02 
7.985578e-02 
7.972997e-02 
7.960423e-02 
7.947855e-02 
7.935293e-02 
7.922737e-02 
7.910188e-02 
7.897645e-02 
7.885109e-02 
7.872578e-02 
7.860054e-02 
7.847537e-02 
7.835025e-02 
7.822520e-02 
7.810022e-02 
7.797530e-02 
7.785044e-02 
7.772564e-02 
7.760091e-02 
7.747624e-02 
7.735164e-02 
7.722710e-02 
7.710263e-02 
7.697821e-02 
7.685387e-02 
7.672958e-02 
7.660536e-02 
7.648121e-02 
7.635711e-02 
7.623309e-02 
7.610912e-02 
7.598523e-02 
7.586139e-02 
7.573762e-02 
7.561392e-02 
7.549028e-02 
7.536670e-02 
7.524319e-02 
7.511974e-02 
7.499636e-02 
7.487304e-02 
7.474979e-02 
7.462660e-02 
7.450348e-02 
7.438042e-02 
7.425743e-02 
7.413450e-02 
7.401164e-02 
7.388884e-02 
7.376611e-02 
7.364345e-02 
7.352084e-02 
7.339831e-02 
7.327584e-02 
7.315343e-02 
7.303109e-02 
7.290882e-02 
7.278661e-02 
7.266447e-02 
7.254239e-02 
7.242038e-02 
7.229844e-02 
7.217656e-02 
7.205474e-02 
7.193300e-02 
7.181132e-02 
7.168970e-02 
7.156815e-02 
7.144667e-02 
7.132525e-02 
7.120390e-02 
7.108262e-02 
7.096140e-02 
7.084025e-02 
7.071916e-02 
7.059814e-02 
7.047719e-02 
7.035631e-02 
7.023549e-02 
7.011474e-02 
6.999405e-02 
6.987343e-02 
6.975288e-02 
6.963240e-02 
6.951198e-02 
6.939163e-02 
6.927134e-02 
6.915113e-02 
6.903098e-02 
6.891090e-02 
6.879088e-02 
6.867093e-02 
6.855105e-02 
6.843124e-02 
6.831149e-02 
6.819182e-02 
6.807220e-02 
6.795266e-02 
6.783319e-02 
6.771378e-02 
6.759444e-02 
6.747517e-02 
6.735596e-02 
6.723682e-02 
6.711776e-02 
6.699875e-02 
6.687982e-02 
6.676096e-02 
6.664216e-02 
6.652343e-02 
6.640477e-02 
6.628618e-02 
6.616765e-02 
6.604920e-02 
6.593081e-02 
6.581249e-02 
6.569424e-02 
6.557606e-02 
6.545795e-02 
6.533990e-02 
6.522193e-02 
6.510402e-02 
6.498618e-02 
6.486841e-02 
6.475071e-02 
6.463308e-02 
6.451551e-02 
6.439802e-02 
6.428060e-02 
6.416324e-02 
6.404595e-02 
6.392873e-02 
6.381159e-02 
6.369451e-02 
6.357750e-02 
6.346056e-02 
6.334369e-02 
6.322688e-02 
6.311015e-02 
6.299349e-02 
6.287690e-02 
6.276037e-02 
6.264392e-02 
6.252753e-02 
6.241122e-02 
6.229498e-02 
6.217880e-02 
6.206270e-02 
6.194666e-02 
6.183070e-02 
6.171480e-02 
6.159898e-02 
6.148322e-02 
6.136754e-02 
6.125193e-02 
6.113638e-02 
6.102091e-02 
6.090551e-02 
6.079017e-02 
6.067491e-02 
6.055972e-02 
6.044460e-02 
6.032955e-02 
6.021457e-02 
6.009966e-02 
5.998482e-02 
5.987006e-02 
5.975536e-02 
5.964073e-02 
5.952618e-02 
5.941170e-02 
5.929728e-02 
5.918294e-02 
5.906867e-02 
5.895447e-02 
5.884034e-02 
5.872629e-02 
5.861230e-02 
5.849839e-02 
5.838455e-02 
5.827077e-02 
5.815707e-02 
5.804345e-02 
5.792989e-02 
5.781640e-02 
5.770299e-02 
5.758965e-02 
5.747638e-02 
5.736318e-02 
5.725005e-02 
5.713700e-02 
5.702402e-02 
5.691111e-02 
5.679827e-02 
5.668550e-02 
5.657281e-02 
5.646019e-02 
5.634764e-02 
5.623516e-02 
5.612275e-02 
5.601042e-02 
5.589816e-02 
5.578597e-02 
5.567385e-02 
5.556181e-02 
5.544984e-02 
5.533794e-02 
5.522612e-02 
5.511436e-02 
5.500268e-02 
5.489108e-02 
5.477954e-02 
5.466808e-02 
5.455669e-02 
5.444538e-02 
5.433413e-02 
5.422297e-02 
5.411187e-02 
5.400085e-02 
5.388990e-02 
5.377902e-02 
5.366822e-02 
5.355749e-02 
5.344683e-02 
5.333624e-02 
5.322574e-02 
5.311530e-02 
5.300494e-02 
5.289465e-02 
5.278443e-02 
5.267429e-02 
5.256422e-02 
5.245423e-02 
5.234431e-02 
5.223446e-02 
5.212469e-02 
5.201499e-02 
5.190536e-02 
5.179581e-02 
5.168633e-02 
5.157693e-02 
5.146760e-02 
5.135835e-02 
5.124917e-02 
5.114006e-02 
5.103103e-02 
5.092207e-02 
5.081319e-02 
5.070438e-02 
5.059565e-02 
5.048699e-02 
5.037840e-02 
5.026989e-02 
5.016146e-02 
5.005310e-02 
4.994481e-02 
4.983660e-02 
4.972846e-02 
4.962040e-02 
4.951242e-02 
4.940451e-02 
4.929667e-02 
4.918891e-02 
4.908122e-02 
4.897361e-02 
4.886608e-02 
4.875861e-02 
4.865123e-02 
4.854392e-02 
4.843668e-02 
4.832953e-02 
4.822244e-02 
4.811543e-02 
4.800850e-02 
4.790164e-02 
4.779486e-02 
4.768816e-02 
4.758153e-02 
4.747497e-02 
4.736849e-02 
4.726209e-02 
4.715577e-02 
4.704951e-02 
4.694334e-02 
4.683724e-02 
4.673122e-02 
4.662527e-02 
4.651940e-02 
4.641361e-02 
4.630789e-02 
4.620225e-02 
4.609668e-02 
4.599119e-02 
4.588578e-02 
4.578044e-02 
4.567518e-02 
4.557000e-02 
4.546489e-02 
4.535986e-02 
4.525491e-02 
4.515003e-02 
4.504523e-02 
4.494051e-02 
4.483586e-02 
4.473129e-02 
4.462680e-02 
4.452238e-02 
4.441805e-02 
4.431378e-02 
4.420960e-02 
4.410549e-02 
4.400146e-02 
4.389751e-02 
4.379363e-02 
4.368983e-02 
4.358611e-02 
4.348247e-02 
4.337890e-02 
4.327541e-02 
4.317200e-02 
4.306867e-02 
4.296541e-02 
4.286223e-02 
4.275913e-02 
4.265610e-02 
4.255316e-02 
4.245029e-02 
4.234750e-02 
4.224479e-02 
4.214215e-02 
4.203960e-02 
4.193712e-02 
4.183472e-02 
4.173239e-02 
4.163015e-02 
4.152798e-02 
4.142589e-02 
4.132388e-02 
4.122195e-02 
4.112010e-02 
4.101832e-02 
4.091663e-02 
4.081501e-02 
4.071347e-02 
4.061201e-02 
4.051062e-02 
4.040932e-02 
4.030809e-02 
4.020695e-02 
4.010588e-02 
4.000489e-02 
3.990398e-02 
3.980315e-02 
3.970239e-02 
3.960172e-02 
3.950112e-02 
3.940061e-02 
3.930017e-02 
3.919981e-02 
3.909953e-02 
3.899933e-02 
3.889921e-02 
3.879917e-02 
3.869921e-02 
3.859933e-02 
3.849952e-02 
3.839980e-02 
3.830016e-02 
3.820059e-02 
3.810110e-02 
3.800170e-02 
3.790237e-02 
3.780313e-02 
3.770396e-02 
3.760487e-02 
3.750586e-02 
3.740694e-02 
3.730809e-02 
3.720932e-02 
3.711063e-02 
3.701202e-02 
3.691349e-02 
3.681505e-02 
3.671668e-02 
3.661839e-02 
3.652018e-02 
3.642205e-02 
3.632401e-02 
3.622604e-02 
3.612815e-02 
3.603034e-02 
3.593262e-02 
3.583497e-02 
3.573741e-02 
3.563992e-02 
3.554252e-02 
3.544519e-02 
3.534795e-02 
3.525079e-02 
3.515371e-02 
3.505670e-02 
3.495978e-02 
3.486294e-02 
3.476619e-02 
3.466951e-02 
3.457291e-02 
3.447639e-02 
3.437996e-02 
3.428361e-02 
3.418733e-02 
3.409114e-02 
3.399503e-02 
3.389900e-02 
3.380305e-02 
3.370719e-02 
3.361140e-02 
3.351570e-02 
3.342007e-02 
3.332453e-02 
3.322907e-02 
3.313369e-02 
3.303840e-02 
3.294318e-02 
3.284805e-02 
3.275300e-02 
3.265803e-02 
3.256314e-02 
3.246833e-02 
3.237360e-02 
3.227896e-02 
3.218440e-02 
3.208992e-02 
3.199552e-02 
3.190121e-02 
3.180697e-02 
3.171282e-02 
3.161875e-02 
3.152477e-02 
3.143086e-02 
3.133704e-02 
3.124330e-02 
3.114964e-02 
3.105606e-02 
3.096257e-02 
3.086916e-02 
3.077583e-02 
3.068259e-02 
3.058942e-02 
3.049634e-02 
3.040334e-02 
3.031043e-02 
3.021759e-02 
3.012484e-02 
3.003218e-02 
2.993959e-02 
2.984709e-02 
2.975467e-02 
2.966233e-02 
2.957008e-02 
2.947791e-02 
2.938582e-02 
2.929382e-02 
2.920190e-02 
2.911006e-02 
2.901830e-02 
2.892663e-02 
2.883504e-02 
2.874354e-02 
2.865211e-02 
2.856078e-02 
2.846952e-02 
2.837835e-02 
2.828726e-02 
2.819625e-02 
2.810533e-02 
2.801450e-02 
2.792374e-02 
2.783307e-02 
2.774248e-02 
2.765198e-02 
2.756156e-02 
2.747122e-02 
2.738097e-02 
2.729080e-02 
2.720072e-02 
2.711072e-02 
2.702080e-02 
2.693097e-02 
2.684122e-02 
2.675156e-02 
2.666198e-02 
2.657248e-02 
2.648307e-02 
2.639374e-02 
2.630450e-02 
2.621534e-02 
2.612626e-02 
2.603727e-02 
2.594837e-02 
2.585954e-02 
2.577081e-02 
2.568215e-02 
2.559358e-02 
2.550510e-02 
2.541670e-02 
2.532839e-02 
2.524016e-02 
2.515201e-02 
2.506395e-02 
2.497597e-02 
2.488808e-02 
2.480028e-02 
2.471256e-02 
2.462492e-02 
2.453737e-02 
2.444990e-02 
2.436252e-02 
2.427522e-02 
2.418801e-02 
2.410089e-02 
2.401385e-02 
2.392689e-02 
2.384002e-02 
2.375323e-02 
2.366653e-02 
2.357992e-02 
2.349339e-02 
2.340695e-02 
2.332059e-02 
2.323431e-02 
2.314813e-02 
2.306202e-02 
2.297601e-02 
2.289008e-02 
2.280423e-02 
2.271847e-02 
2.263280e-02 
2.254721e-02 
2.246171e-02 
2.237629e-02 
2.229096e-02 
2.220572e-02 
2.212056e-02 
2.203549e-02 
2.195050e-02 
2.186560e-02 
2.178078e-02 
2.169605e-02 
2.161141e-02 
2.152685e-02 
2.144238e-02 
2.135800e-02 
2.127370e-02 
2.118949e-02 
2.110537e-02 
2.102133e-02 
2.093737e-02 
2.085351e-02 
2.076973e-02 
2.068604e-02 
2.060243e-02 
2.051891e-02 
2.043548e-02 
2.035213e-02 
2.026887e-02 
2.018570e-02 
2.010261e-02 
2.001961e-02 
1.993670e-02 
1.985387e-02 
1.977113e-02 
1.968848e-02 
1.960591e-02 
1.952343e-02 
1.944104e-02 
1.935874e-02 
1.927652e-02 
1.919439e-02 
1.911234e-02 
1.903039e-02 
1.894852e-02 
1.886674e-02 
1.878504e-02 
1.870344e-02 
1.862192e-02 
1.854048e-02 
1.845914e-02 
1.837788e-02 
1.829671e-02 
1.821563e-02 
1.813463e-02 
1.805372e-02 
1.797290e-02 
1.789217e-02 
1.781152e-02 
1.773097e-02 
1.765050e-02 
1.757012e-02 
1.748982e-02 
1.740962e-02 
1.732950e-02 
1.724947e-02 
1.716952e-02 
1.708967e-02 
1.700990e-02 
1.693022e-02 
1.685063e-02 
1.677113e-02 
1.669171e-02 
1.661239e-02 
1.653315e-02 
1.645400e-02 
1.637494e-02 
1.629596e-02 
1.621708e-02 
1.613828e-02 
1.605957e-02 
1.598095e-02 
1.590242e-02 
1.582398e-02 
1.574562e-02 
1.566735e-02 
1.558918e-02 
1.551109e-02 
1.543309e-02 
1.535517e-02 
1.527735e-02 
1.519961e-02 
1.512197e-02 
1.504441e-02 
1.496694e-02 
1.488956e-02 
1.481227e-02 
1.473507e-02 
1.465796e-02 
1.458093e-02 
1.450400e-02 
1.442715e-02 
1.435039e-02 
1.427372e-02 
1.419715e-02 
1.412066e-02 
1.404425e-02 
1.396794e-02 
1.389172e-02 
1.381559e-02 
1.373954e-02 
1.366359e-02 
1.358772e-02 
1.351195e-02 
1.343626e-02 
1.336066e-02 
1.328516e-02 
1.320974e-02 
1.313441e-02 
1.305917e-02 
1.298402e-02 
1.290896e-02 
1.283399e-02 
1.275911e-02 
1.268432e-02 
1.260962e-02 
1.253501e-02 
1.246048e-02 
1.238605e-02 
1.231171e-02 
1.223746e-02 
1.216330e-02 
1.208922e-02 
1.201524e-02 
1.194135e-02 
1.186755e-02 
1.179384e-02 
1.172021e-02 
1.164668e-02 
1.157324e-02 
1.149989e-02 
1.142663e-02 
1.135346e-02 
1.128037e-02 
1.120738e-02 
1.113448e-02 
1.106167e-02 
1.098895e-02 
1.091632e-02 
1.084379e-02 
1.077134e-02 
1.069898e-02 
1.062671e-02 
1.055454e-02 
1.048245e-02 
1.041045e-02 
1.033855e-02 
1.026674e-02 
1.019501e-02 
1.012338e-02 
1.005184e-02 
9.980386e-03 
9.909026e-03 
9.837756e-03 
9.766577e-03 
9.695490e-03 
9.624493e-03 
9.553587e-03 
9.482772e-03 
9.412048e-03 
9.341415e-03 
9.270874e-03 
9.200423e-03 
9.130063e-03 
9.059795e-03 
8.989618e-03 
8.919532e-03 
8.849537e-03 
8.779633e-03 
8.709821e-03 
8.640100e-03 
8.570471e-03 
8.500933e-03 
8.431486e-03 
8.362131e-03 
8.292867e-03 
8.223694e-03 
8.154614e-03 
8.085624e-03 
8.016727e-03 
7.947920e-03 
7.879206e-03 
7.810583e-03 
7.742052e-03 
7.673613e-03 
7.605265e-03 
7.537009e-03 
7.468845e-03 
7.400773e-03 
7.332792e-03 
7.264904e-03 
7.197107e-03 
7.129402e-03 
7.061789e-03 
6.994269e-03 
6.926840e-03 
6.859503e-03 
6.792258e-03 
6.725106e-03 
6.658045e-03 
6.591077e-03 
6.524201e-03 
6.457417e-03 
6.390725e-03 
6.324126e-03 
6.257619e-03 
6.191204e-03 
6.124881e-03 
6.058651e-03 
5.992513e-03 
5.926468e-03 
5.860515e-03 
5.794655e-03 
5.728887e-03 
5.663211e-03 
5.597628e-03 
5.532138e-03 
5.466740e-03 
5.401435e-03 
5.336223e-03 
5.271103e-03 
5.206076e-03 
5.141141e-03 
5.076300e-03 
5.011551e-03 
4.946895e-03 
4.882332e-03 
4.817862e-03 
4.753484e-03 
4.689200e-03 
4.625008e-03 
4.560910e-03 
4.496904e-03 
4.432991e-03 
4.369172e-03 
4.305445e-03 
4.241812e-03 
4.178272e-03 
4.114824e-03 
4.051471e-03 
3.988210e-03 
3.925042e-03 
3.861968e-03 
3.798987e-03 
3.736099e-03 
3.673305e-03 
3.610604e-03 
3.547996e-03 
3.485482e-03 
3.423061e-03 
3.360733e-03 
3.298499e-03 
3.236359e-03 
3.174312e-03 
3.112358e-03 
3.050499e-03 
2.988732e-03 
2.927060e-03 
2.865481e-03 
2.803995e-03 
2.742604e-03 
2.681306e-03 
2.620102e-03 
2.558991e-03 
2.497975e-03 
2.437052e-03 
2.376223e-03 
2.315488e-03 
2.254847e-03 
2.194300e-03 
2.133846e-03 
2.073487e-03 
2.013222e-03 
1.953050e-03 
1.892973e-03 
1.832990e-03 
1.773101e-03 
1.713306e-03 
1.653605e-03 
1.593998e-03 
1.534485e-03 
1.475067e-03 
1.415743e-03 
1.356513e-03 
1.297377e-03 
1.238336e-03 
1.179389e-03 
1.120536e-03 
1.061778e-03 
1.003114e-03 
9.445446e-04 
8.860696e-04 
8.276890e-04 
7.694029e-04 
7.112114e-04 
6.531144e-04 
5.951119e-04 
5.372040e-04 
4.793907e-04 
4.216721e-04 
3.640481e-04 
3.065188e-04 
2.490842e-04 
1.917443e-04 
1.344991e-04 
7.734874e-05 
2.029314e-05 
0 
0 
0 
0 
0 
0 
0 
0 
0 
0 
0 
0 
0 
0 
0 
0 
0 
0 
0 
0 
0 
0 
0 
0 
0 
0 
0 
0 
0 
0 
0 
0 
0 
0 
0 
0 
0 
0 
0 
0 
0 
0 
0 
0 
0 
0 
0 
0 
0 
0 
0 
0 
0 
0 
0 
0 
0 
0 
0 
0 
0 
0 
0 
0 
0 
0 
0 
0 
0 
0 
0 
0 
0 
0 
0 
0 
0 
0 
0 
0 
0 
0 
0 
0 
0 
0 
0 
0 
0 
0 
0 
0 
0 
0 
0 
0 
0 
0 
0 
0 
0 
0 
0 
0 
0 
0 
0 
0 
0 
0 
0 
0 
0 
0 
0 
0 
0 
0 
0 
0 
0 
0 
0 
0 
0 
0 
0 
0 
0 
0 
0 
0 
0 
0 
0 
0 
0 
0 
0 
0 
0 
0 
0 
0 
0 
0 
0 
0 
0 
0 
0 
0 
0 
0 
0 
0 
0 
0 
0 
0 
0 
0 
0 
0 
0 
0 
0 
0 
0 
0 
0 
0 
0 
0 
0 
0 
0 
0 
0 
0 
0 
0 
0 
0 
0 
0 
0 
0 
0 
0 
0 
0 
0 
0 
0 
0 
0 
0 
0 
0 
0 
0 
0 
0 
0 
0 
0 
0 
0 
0 
0 
0 
0 
0 
0 
0 
0 
0 
0 
0 
0 
0 
0 
0 
0 
0 
0 
0 
0 
0 
0 
0 
0 
0 
0 
0 
0 
0 
0 
0 
0 
0 
0 
0 
0 
0 
0 
0 
0 
0 
0 
0 
0 
0 
0 
0 
0 
0 
0 
0 
0 
0 
0 
0 
0 
0 
0 
0 
0 
0 
0 
0 
0 
0 
0 
0 
0 
0 
0 
0 
0 
0 
0 
0 
0 
0 
0 
0 
0 
0 
0 
0 
0 
0 
0 
0 
0 
0 
0 
0 
0 
0 
0 
0 
0 
0 
0 
0 
0 
0 
0 
0 
0 
0 
0 
0 
0 
0 
0 
0 
0 
0 
0 
0 
0 
0 
0 
0 
0 
0 
0 
0 
0 
0 
0 
0 
0 
0 
0 
0 
0 
0 
0 
0 
0 
0 
0 
0 
0 
0 
0 
0 
0 
0 
0 
0 
0 
0 
0 
0 
0 
0 
0 
0 
0 
0 
0 
0 
0 
0 
0 
0 
0 
0 
0 
0 
0 
0 
0 
0 
0 
0 
0 
0 
0 
0 
0 
0 
0 
0 
0 
0 
0 
0 
0 
0 
0 
0 
0 
0 
0 
0 
0 
0 
0 
0 
0 
0 
0 
0 
0 
0 
0 
0 
0 
0 
0 
0 
0 
0 
0 
0 
0 
0 
0 
0 
0 
0 
0 
0 
0 
0 
0 
0 
0 
0 
0 
0 
0 
0 
0 
0 
0 
0 
0 
0 
0 
0 
0 
0 
0 
0 
0 
0 
0 
0 
0 
0 
0 
0 
0 
0 
0 
0 
0 
0 
0 
0 
0 
0 
0 
0 
0 
0 
0 
0 
0 
0 
0 
0 
0 
0 
0 
0 
0 
0 
0 
0 
0 
0 
0 
0 
0 
0 
0 
0 
0 
0 
0 
0 
0 
0 
0 
0 
0 
0 
0 
0 
0 
0 
0 
0 
0 
0 
0 
0 
0 
0 
0 
0 
0 
0 
0 
0 
0 
0 
0 
0 
0 
0 
0 
0 
0 
0 
0 
0 
0 
0 
0 
0 
0 
0 
0 
0 
0 
0 
0 
0 
0 
0 
0 
0 
0 
0 
0 
0 
0 
0 
0 
0 
0 
0 
0 
0 
0 
0 
0 
0 
0 
0 
0 
0 
0 
0 
0 
0 
0 
0 
0 
0 
0 
0 
0 
0 
0 
0 
0 
0 
0 
0 
0 
0 
0 
0 
0 
0 
0 
0 
0 
0 
0 
0 
0 
0 
0 
0 
0 
0 
0 
0 
0 
0 
0 
0 
0 
0 
0 
0 
0 
0 
0 
0 
0 
0 
0 
0 
0 
0 
0 
0 
0 
0 
0 
0 
0 
0 
0 
0 
0 
0 
0 
0 
0 
0 
0 
0 
0 
0 
0 
0 
0 
0 
0 
0 
0 
0 
0 
0 
0 
0 
0 
0 
0 
0 
0 
0 
0 
0 
0 
0 
0 
0 
0 
0 
0 
0 
0 
0 
0 
0 
0 
0 
0 
0 
0 
0 
0 
0 
0 
0 
0 
0 
0 
0 
0 
0 
0 
0 
0 
0 
0 
0 
0 
0 
0 
0 
0 
0 
0 
0 
0 
0 
0 
0 
0 
0 
0 
0 
0 
0 
0 
0 
0 
0 
0 
0 
0 
0 
0 
0 
0 
0 
0 
0 
0 
0 
0 
0 
0 
0 
0 
0 
0 
0 
0 
0 
0 
0 
0 
0 
0 
0 
0 
0 
0 
0 
0 
0 
0 
0 
0 
0 
0 
0 
0 
0 
0 
0 
0 
0 
0 
0 
0 
0 
0 
0 
0 
0 
0 
0 
0 
0 
0 
0 
0 
0 
0 
0 
0 
0 
0 
0 
0 
0 
0 
0 
0 
0 
0 
0 
0 
0 
0 
0 
0 
0 
0 
0 
0 
0 
0 
0 
0 
0 
0 
0 
0 
0 
0 
0 
0 
0 
0 
0 
0 
0 
0 
0 
0 
0 
0 
0 
0 
0 
0 
0 
0 
0 
0 
0 
0 
0 
0 
0 
0 
0 
0 
0 
0 
0 
0 
0 
0 
0 
0 
0 
0 
0 
0 
0 
0 
0 
0 
0 
0 
0 
0 
0 
0 
0 
0 
0 
0 
0 
0 
0 
0 
0 
0 
0 
0 
0 
0 
0 
0 
0 
0 
0 
0 
0 
0 
0 
0 
0 
0 
0 
0 
0 
0 
0 
0 
0 
0 
0 
0 
0 
0 
0 
0 
0 
0 
0 
0 
0 
0 
0 
0 
0 
0 
0 
0 
0 
0 
0 
0 
0 
0 
0 
0 
0 
0 
0 
0 
0 
0 
0 
0 
0 
0 
0 
0 
0 
0 
0 
0 
0 
0 
0 
0 
0 
0 
0 
0 
0 
0 
0 
0 
0 
0 
0 
0 
0 
0 
0 
0 
0 
0 
0 
0 
0 
0 
0 
0 
0 
0 
0 
0 
0 
0 
0 
0 
0 
0 
0 
0 
0 
0 
0 
0 
0 
0 
0 
0 
0 
0 
0 
0 
0 
0 
0 
0 
0 
0 
0 
0 
0 
0 
0 
0 
0 
0 
0 
0 
0 
0 
0 
0 
0 
0 
0 
0 
0 
0 
0 
0 
0 
0 
0 
0 
0 
0 
0 
0 
0 
0 
0 
0 
0 
0 
0 
0 
0 
0 
0 
0 
0 
0 
0 
0 
0 
0 
0 
0 
0 
0 
0 
0 
0 
0 
0 
0 
0 
0 
0 
0 
0 
0 
0 
0 
0 
0 
0 
0 
0 
0 
0 
0 
0 
0 
0 
0 
0 
0 
0 
0 
0 
0 
0 
0 
0 
0 
0 
0 
0 
0 
0 
0 
0 
0 
0 
0 
0 
0 
0 
0 
0 
0 
0 
0 
0 
0 
0 
0 
0 
0 
0 
0 
0 
0 
0 
0 
0 
0 
0 
0 
0 
0 
0 
0 
0 
0 
0 
0 
0 
0 
0 
0 
0 
0 
0 
0 
0 
0 
0 
0 
0 
0 
6.848432e-06 
6.394876e-05 
1.211442e-04 
1.784348e-04 
2.358205e-04 
2.933013e-04 
3.508771e-04 
4.085480e-04 
4.663139e-04 
5.241747e-04 
5.821306e-04 
6.401813e-04 
6.983270e-04 
7.565676e-04 
8.149031e-04 
8.733334e-04 
9.318585e-04 
9.904785e-04 
1.049193e-03 
1.108003e-03 
1.166907e-03 
1.225906e-03 
1.284999e-03 
1.344188e-03 
1.403471e-03 
1.462848e-03 
1.522320e-03 
1.581887e-03 
1.641548e-03 
1.701304e-03 
1.761155e-03 
1.821099e-03 
1.881139e-03 
1.941272e-03 
2.001500e-03 
2.061823e-03 
2.122240e-03 
2.182751e-03 
2.243357e-03 
2.304056e-03 
2.364850e-03 
2.425739e-03 
2.486721e-03 
2.547798e-03 
2.608969e-03 
2.670234e-03 
2.731593e-03 
2.793046e-03 
2.854594e-03 
2.916235e-03 
2.977971e-03 
3.039800e-03 
3.101724e-03 
3.163741e-03 
3.225852e-03 
3.288058e-03 
3.350357e-03 
3.412750e-03 
3.475236e-03 
3.537817e-03 
3.600491e-03 
3.663260e-03 
3.726121e-03 
3.789077e-03 
3.852126e-03 
3.915269e-03 
3.978506e-03 
4.041836e-03 
4.105260e-03 
4.168777e-03 
4.232388e-03 
4.296093e-03 
4.359891e-03 
4.423782e-03 
4.487767e-03 
4.551845e-03 
4.616017e-03 
4.680282e-03 
4.744640e-03 
4.809092e-03 
4.873636e-03 
4.938275e-03 
5.003006e-03 
5.067831e-03 
5.132748e-03 
5.197759e-03 
5.262864e-03 
5.328061e-03 
5.393351e-03 
5.458734e-03 
5.524211e-03 
5.589780e-03 
5.655443e-03 
5.721198e-03 
5.787046e-03 
5.852987e-03 
5.919021e-03 
5.985148e-03 
6.051368e-03 
6.117681e-03 
6.184086e-03 
6.250584e-03 
6.317175e-03 
6.383858e-03 
6.450634e-03 
6.517503e-03 
6.584465e-03 
6.651519e-03 
6.718665e-03 
6.785904e-03 
6.853236e-03 
6.920660e-03 
6.988177e-03 
7.055786e-03 
7.123487e-03 
7.191281e-03 
7.259167e-03 
7.327146e-03 
7.395216e-03 
7.463379e-03 
7.531635e-03 
7.599982e-03 
7.668422e-03 
7.736954e-03 
7.805578e-03 
7.874294e-03 
7.943102e-03 
8.012003e-03 
8.080995e-03 
8.150079e-03 
8.219255e-03 
8.288524e-03 
8.357884e-03 
8.427336e-03 
8.496880e-03 
8.566516e-03 
8.636243e-03 
8.706063e-03 
8.775974e-03 
8.845977e-03 
8.916071e-03 
8.986258e-03 
9.056536e-03 
9.126905e-03 
9.197366e-03 
9.267919e-03 
9.338563e-03 
9.409299e-03 
9.480126e-03 
9.551045e-03 
9.622055e-03 
9.693157e-03 
9.764349e-03 
9.835634e-03 
9.907009e-03 
9.978476e-03 
1.005003e-02 
1.012168e-02 
1.019342e-02 
1.026526e-02 
1.033718e-02 
1.040919e-02 
1.048130e-02 
1.055349e-02 
1.062578e-02 
1.069816e-02 
1.077063e-02 
1.084319e-02 
1.091584e-02 
1.098858e-02 
1.106141e-02 
1.113434e-02 
1.120735e-02 
1.128046e-02 
1.135365e-02 
1.142694e-02 
1.150032e-02 
1.157379e-02 
1.164735e-02 
1.172099e-02 
1.179473e-02 
1.186856e-02 
1.194249e-02 
1.201650e-02 
1.209060e-02 
1.216479e-02 
1.223907e-02 
1.231345e-02 
1.238791e-02 
1.246246e-02 
1.253711e-02 
1.261184e-02 
1.268667e-02 
1.276158e-02 
1.283659e-02 
1.291168e-02 
1.298687e-02 
1.306214e-02 
1.313751e-02 
1.321296e-02 
1.328851e-02 
1.336414e-02 
1.343987e-02 
1.351568e-02 
1.359159e-02 
1.366758e-02 
1.374367e-02 
1.381984e-02 
1.389611e-02 
1.397246e-02 
1.404891e-02 
1.412544e-02 
1.420206e-02 
1.427877e-02 
1.435558e-02 
1.443247e-02 
1.450945e-02 
1.458652e-02 
1.466368e-02 
1.474093e-02 
1.481827e-02 
1.489570e-02 
1.497321e-02 
1.505082e-02 
1.512852e-02 
1.520630e-02 
1.528418e-02 
1.536214e-02 
1.544019e-02 
1.551834e-02 
1.559657e-02 
1.567489e-02 
1.575330e-02 
1.583180e-02 
1.591038e-02 
1.598906e-02 
1.606782e-02 
1.614668e-02 
1.622562e-02 
1.630465e-02 
1.638377e-02 
1.646298e-02 
1.654228e-02 
1.662167e-02 
1.670114e-02 
1.678071e-02 
1.686036e-02 
1.694010e-02 
1.701993e-02 
1.709985e-02 
1.717985e-02 
1.725995e-02 
1.734013e-02 
1.742040e-02 
1.750076e-02 
1.758121e-02 
1.766175e-02 
1.774237e-02 
1.782309e-02 
1.790389e-02 
1.798478e-02 
1.806575e-02 
1.814682e-02 
1.822797e-02 
1.830921e-02 
1.839054e-02 
1.847196e-02 
1.855347e-02 
1.863506e-02 
1.871674e-02 
1.879851e-02 
1.888037e-02 
1.896231e-02 
1.904435e-02 
1.912647e-02 
1.920867e-02 
1.929097e-02 
1.937335e-02 
1.945582e-02 
1.953838e-02 
1.962103e-02 
1.970376e-02 
1.978658e-02 
1.986949e-02 
1.995248e-02 
2.003557e-02 
2.011874e-02 
2.020199e-02 
2.028534e-02 
2.036877e-02 
2.045229e-02 
2.053590e-02 
2.061959e-02 
2.070337e-02 
2.078724e-02 
2.087119e-02 
2.095523e-02 
2.103936e-02 
2.112358e-02 
2.120788e-02 
2.129227e-02 
2.137674e-02 
2.146131e-02 
2.154596e-02 
2.163069e-02 
2.171551e-02 
2.180042e-02 
2.188542e-02 
2.197050e-02 
2.205567e-02 
2.214093e-02 
2.222627e-02 
2.231170e-02 
2.239721e-02 
2.248282e-02 
2.256850e-02 
2.265428e-02 
2.274014e-02 
2.282608e-02 
2.291212e-02 
2.299824e-02 
2.308444e-02 
2.317073e-02 
2.325711e-02 
2.334357e-02 
2.343012e-02 
2.351676e-02 
2.360348e-02 
2.369029e-02 
2.377718e-02 
2.386416e-02 
2.395123e-02 
2.403838e-02 
2.412561e-02 
2.421294e-02 
2.430034e-02 
2.438784e-02 
2.447542e-02 
2.456308e-02 
2.465083e-02 
2.473867e-02 
2.482659e-02 
2.491459e-02 
2.500269e-02 
2.509086e-02 
2.517913e-02 
2.526747e-02 
2.535591e-02 
2.544443e-02 
2.553303e-02 
2.562172e-02 
2.571049e-02 
2.579935e-02 
2.588829e-02 
2.597732e-02 
2.606644e-02 
2.615564e-02 
2.624492e-02 
2.633429e-02 
2.642374e-02 
2.651328e-02 
2.660290e-02 
2.669261e-02 
2.678241e-02 
2.687228e-02 
2.696224e-02 
2.705229e-02 
2.714242e-02 
2.723264e-02 
2.732294e-02 
2.741332e-02 
2.750379e-02 
2.759434e-02 
2.768498e-02 
2.777570e-02 
2.786651e-02 
2.795740e-02 
2.804838e-02 
2.813943e-02 
2.823058e-02 
2.832180e-02 
2.841312e-02 
2.850451e-02 
2.859599e-02 
2.868755e-02 
2.877920e-02 
2.887093e-02 
2.896275e-02 
2.905464e-02 
2.914663e-02 
2.923869e-02 
2.933084e-02 
2.942308e-02 
2.951539e-02 
2.960779e-02 
2.970028e-02 
2.979285e-02 
2.988550e-02 
2.997823e-02 
3.007105e-02 
3.016395e-02 
3.025694e-02 
3.035000e-02 
3.044316e-02 
3.053639e-02 
3.062971e-02 
3.072311e-02 
3.081659e-02 
3.091016e-02 
3.100381e-02 
3.109754e-02 
3.119136e-02 
3.128526e-02 
3.137924e-02 
3.147330e-02 
3.156745e-02 
3.166168e-02 
3.175600e-02 
3.185039e-02 
3.194487e-02 
3.203943e-02 
3.213407e-02 
3.222880e-02 
3.232361e-02 
3.241850e-02 
3.251347e-02 
3.260853e-02 
3.270367e-02 
3.279889e-02 
3.289419e-02 
3.298958e-02 
3.308505e-02 
3.318060e-02 
3.327623e-02 
3.337194e-02 
3.346774e-02 
3.356362e-02 
3.365958e-02 
3.375562e-02 
3.385174e-02 
3.394795e-02 
3.404424e-02 
3.414061e-02 
3.423706e-02 
3.433359e-02 
3.443021e-02 
3.452690e-02 
3.462368e-02 
3.472054e-02 
3.481748e-02 
3.491450e-02 
3.501161e-02 
3.510879e-02 
3.520606e-02 
3.530341e-02 
3.540084e-02 
3.549835e-02 
3.559594e-02 
3.569362e-02 
3.579137e-02 
3.588921e-02 
3.598712e-02 
3.608512e-02 
3.618320e-02 
3.628136e-02 
3.637960e-02 
3.647792e-02 
3.657632e-02 
3.667481e-02 
3.677337e-02 
3.687202e-02 
3.697074e-02 
3.706955e-02 
3.716844e-02 
3.726740e-02 
3.736645e-02 
3.746558e-02 
3.756479e-02 
3.766408e-02 
3.776345e-02 
3.786290e-02 
3.796243e-02 
3.806204e-02 
3.816173e-02 
3.826150e-02 
3.836135e-02 
3.846128e-02 
3.856129e-02 
3.866139e-02 
3.876156e-02 
3.886181e-02 
3.896214e-02 
3.906255e-02 
3.916304e-02 
3.926361e-02 
3.936426e-02 
3.946499e-02 
3.956580e-02 
3.966669e-02 
3.976766e-02 
3.986871e-02 
3.996984e-02 
4.007105e-02 
4.017233e-02 
4.027370e-02 
4.037515e-02 
4.047667e-02 
4.057828e-02 
4.067996e-02 
4.078172e-02 
4.088356e-02 
4.098549e-02 
4.108749e-02 
4.118957e-02 
4.129172e-02 
4.139396e-02 
4.149628e-02 
4.159867e-02 
4.170115e-02 
4.180370e-02 
4.190633e-02 
4.200904e-02 
4.211183e-02 
4.221470e-02 
4.231764e-02 
4.242067e-02 
4.252377e-02 
4.262695e-02 
4.273021e-02 
4.283355e-02 
4.293697e-02 
4.304046e-02 
4.314404e-02 
4.324769e-02 
4.335142e-02 
4.345523e-02 
4.355911e-02 
4.366308e-02 
4.376712e-02 
4.387124e-02 
4.397544e-02 
4.407971e-02 
4.418407e-02 
4.428850e-02 
4.439301e-02 
4.449760e-02 
4.460226e-02 
4.470700e-02 
4.481182e-02 
4.491672e-02 
4.502170e-02 
4.512675e-02 
4.523188e-02 
4.533709e-02 
4.544237e-02 
4.554774e-02 
4.565317e-02 
4.575869e-02 
4.586429e-02 
4.596996e-02 
4.607571e-02 
4.618153e-02 
4.628743e-02 
4.639341e-02 
4.649947e-02 
4.660560e-02 
4.671181e-02 
4.681810e-02 
4.692446e-02 
4.703090e-02 
4.713742e-02 
4.724402e-02 
4.735069e-02 
4.745743e-02 
4.756426e-02 
4.767116e-02 
4.777813e-02 
4.788519e-02 
4.799232e-02 
4.809952e-02 
4.820680e-02 
4.831416e-02 
4.842160e-02 
4.852911e-02 
4.863669e-02 
4.874436e-02 
4.885210e-02 
4.895991e-02 
4.906780e-02 
4.917577e-02 
4.928381e-02 
4.939193e-02 
4.950012e-02 
4.960839e-02 
4.971674e-02 
4.982516e-02 
4.993366e-02 
5.004223e-02 
5.015088e-02 
5.025960e-02 
5.036840e-02 
5.047727e-02 
5.058622e-02 
5.069525e-02 
5.080435e-02 
5.091352e-02 
5.102277e-02 
5.113210e-02 
5.124150e-02 
5.135097e-02 
5.146052e-02 
5.157015e-02 
5.167985e-02 
5.178963e-02 
5.189948e-02 
5.200940e-02 
5.211940e-02 
5.222947e-02 
5.233962e-02 
5.244985e-02 
5.256015e-02 
5.267052e-02 
5.278097e-02 
5.289149e-02 
5.300208e-02 
5.311275e-02 
5.322350e-02 
5.333432e-02 
5.344521e-02 
5.355618e-02 
5.366722e-02 
5.377834e-02 
5.388953e-02 
5.400079e-02 
5.411213e-02 
5.422354e-02 
5.433502e-02 
5.444658e-02 
5.455822e-02 
5.466992e-02 
5.478170e-02 
5.489356e-02 
5.500549e-02 
5.511749e-02 
5.522956e-02 
5.534171e-02 
5.545393e-02 
5.556623e-02 
5.567860e-02 
5.579104e-02 
5.590355e-02 
5.601614e-02 
5.612880e-02 
5.624154e-02 
5.635434e-02 
5.646723e-02 
5.658018e-02 
5.669321e-02 
5.680630e-02 
5.691948e-02 
5.703272e-02 
5.714604e-02 
5.725943e-02 
5.737289e-02 
5.748643e-02 
5.760004e-02 
5.771372e-02 
5.782747e-02 
5.794130e-02 
5.805520e-02 
5.816917e-02 
5.828321e-02 
5.839733e-02 
5.851151e-02 
5.862577e-02 
5.874011e-02 
5.885451e-02 
5.896899e-02 
5.908353e-02 
5.919815e-02 
5.931285e-02 
5.942761e-02 
5.954245e-02 
5.965735e-02 
5.977233e-02 
5.988738e-02 
6.000251e-02 
6.011770e-02 
6.023297e-02 
6.034830e-02 
6.046371e-02 
6.057919e-02 
6.069474e-02 
6.081036e-02 
6.092606e-02 
6.104182e-02 
6.115766e-02 
6.127357e-02 
6.138955e-02 
6.150560e-02 
6.162172e-02 
6.173791e-02 
6.185417e-02 
6.197050e-02 
6.208691e-02 
6.220338e-02 
6.231993e-02 
6.243655e-02 
6.255323e-02 
6.266999e-02 
6.278682e-02 
6.290372e-02 
6.302069e-02 
6.313773e-02 
6.325484e-02 
6.337202e-02 
6.348927e-02 
6.360659e-02 
6.372398e-02 
6.384144e-02 
6.395897e-02 
6.407657e-02 
6.419424e-02 
6.431198e-02 
6.442979e-02 
6.454768e-02 
6.466563e-02 
6.478365e-02 
6.490174e-02 
6.501990e-02 
6.513813e-02 
6.525643e-02 
6.537479e-02 
6.549323e-02 
6.561174e-02 
6.573032e-02 
6.584896e-02 
6.596768e-02 
6.608646e-02 
6.620532e-02 
6.632424e-02 
6.644323e-02 
6.656229e-02 
6.668142e-02 
6.680062e-02 
6.691989e-02 
6.703923e-02 
6.715863e-02 
6.727811e-02 
6.739765e-02 
6.751726e-02 
6.763694e-02 
6.775669e-02 
6.787651e-02 
6.799640e-02 
6.811635e-02 
6.823637e-02 
6.835647e-02 
6.847663e-02 
6.859685e-02 
6.871715e-02 
6.883751e-02 
6.895795e-02 
6.907845e-02 
6.919902e-02 
6.931965e-02 
6.944036e-02 
6.956113e-02 
6.968197e-02 
6.980288e-02 
6.992385e-02 
7.004490e-02 
7.016601e-02 
7.028719e-02 
7.040843e-02 
7.052975e-02 
7.065113e-02 
7.077258e-02 
7.089409e-02 
7.101568e-02 
7.113733e-02 
7.125904e-02 
7.138083e-02 
7.150268e-02 
7.162460e-02 
7.174659e-02 
7.186864e-02 
7.199076e-02 
7.211295e-02 
7.223520e-02 
7.235752e-02 
7.247991e-02 
7.260236e-02 
7.272488e-02 
7.284747e-02 
7.297012e-02 
7.309284e-02 
7.321563e-02 
7.333848e-02 
7.346140e-02 
7.358439e-02 
7.370744e-02 
7.383056e-02 
7.395374e-02 
7.407699e-02 
7.420031e-02 
7.432369e-02 
7.444714e-02 
7.457065e-02 
7.469423e-02 
7.481788e-02 
7.494159e-02 
7.506537e-02 
7.518921e-02 
7.531312e-02 
7.543709e-02 
7.556113e-02 
7.568524e-02 
7.580941e-02 
7.593365e-02 
7.605795e-02 
7.618231e-02 
7.630675e-02 
7.643124e-02 
7.655581e-02 
7.668043e-02 
7.680512e-02 
7.692988e-02 
7.705470e-02 
7.717959e-02 
7.730454e-02 
7.742956e-02 
7.755464e-02 
7.767979e-02 
7.780500e-02 
7.793027e-02 
7.805561e-02 
7.818102e-02 
7.830649e-02 
7.843202e-02 
7.855762e-02 
7.868328e-02 
7.880900e-02 
7.893479e-02 
7.906065e-02 
7.918657e-02 
7.931255e-02 
7.943860e-02 
7.956471e-02 
7.969088e-02 
7.981712e-02 
7.994342e-02 
8.006979e-02 
8.019622e-02 
8.032271e-02 
8.044927e-02 
8.057589e-02 
8.070257e-02 
8.082932e-02 
8.095613e-02 
8.108300e-02 
8.120994e-02 
8.133694e-02 
8.146400e-02 
8.159113e-02 
8.171832e-02 
8.184557e-02 
8.197289e-02 
8.210027e-02 
8.222771e-02 
8.235521e-02 
8.248278e-02 
8.261041e-02 
8.273810e-02 
8.286586e-02 
8.299368e-02 
8.312156e-02 
8.324950e-02 
8.337751e-02 
8.350557e-02 
8.363370e-02 
8.376190e-02 
8.389015e-02 
8.401847e-02 
8.414685e-02 
8.427529e-02 
8.440379e-02 
8.453236e-02 
8.466098e-02 
8.478967e-02 
8.491842e-02 
8.504724e-02 
8.517611e-02 
8.530505e-02 
8.543404e-02 
8.556310e-02 
8.569222e-02 
8.582141e-02 
8.595065e-02 
8.607995e-02 
8.620932e-02 
8.633875e-02 
8.646824e-02 
8.659779e-02 
8.672740e-02 
8.685707e-02 
8.698680e-02 
8.711660e-02 
8.724645e-02 
8.737637e-02 
8.750635e-02 
8.763638e-02 
8.776648e-02 
8.789664e-02 
8.802686e-02 
8.815714e-02 
8.828748e-02 
8.841788e-02 
8.854834e-02 
8.867887e-02 
8.880945e-02 
8.894009e-02 
8.907079e-02 
8.920156e-02 
8.933238e-02 
8.946326e-02 
8.959421e-02 
8.972521e-02 
8.985627e-02 
8.998739e-02 
9.011858e-02 
9.024982e-02 
9.038112e-02 
9.051248e-02 
9.064390e-02 
9.077538e-02 
9.090692e-02 
9.103852e-02 
9.117018e-02 
9.130190e-02 
9.143368e-02 
9.156551e-02 
9.169741e-02 
9.182936e-02 
9.196138e-02 
9.209345e-02 
9.222558e-02 
9.235777e-02 
9.249002e-02 
9.262233e-02 
9.275470e-02 
9.288712e-02 
9.301961e-02 
9.315215e-02 
9.328475e-02 
9.341741e-02 
9.355013e-02 
9.368291e-02 
9.381574e-02 
9.394864e-02 
9.408159e-02 
9.421460e-02 
9.434767e-02 
9.448079e-02 
9.461398e-02 
9.474722e-02 
9.488052e-02 
9.501388e-02 
9.514729e-02 
9.528077e-02 
9.541430e-02 
9.554789e-02 
9.568153e-02 
9.581524e-02 
9.594900e-02 
9.608282e-02 
9.621669e-02 
9.635063e-02 
9.648462e-02 
9.661867e-02 
9.675277e-02 
9.688694e-02 
9.702115e-02 
9.715543e-02 
9.728976e-02 
9.742416e-02 
9.755860e-02 
9.769311e-02 
9.782767e-02 
9.796228e-02 
9.809696e-02 
9.823169e-02 
9.836648e-02 
9.850132e-02 
9.863622e-02 
9.877118e-02 
9.890619e-02 
9.904126e-02 
9.917638e-02 
9.931157e-02 
9.944680e-02 
9.958210e-02 
9.971745e-02 
9.985285e-02 
9.998831e-02 
1.001238e-01 
1.002594e-01 
1.003950e-01 
1.005307e-01 
1.006665e-01 
1.008023e-01 
1.009381e-01 
1.010740e-01 
1.012100e-01 
1.013460e-01 
1.014821e-01 
1.016182e-01 
1.017544e-01 
1.018906e-01 
1.020269e-01 
1.021633e-01 
1.022997e-01 
1.024361e-01 
1.025726e-01 
1.027092e-01 
1.028458e-01 
1.029825e-01 
1.031192e-01 
1.032560e-01 
1.033929e-01 
1.035298e-01 
1.036667e-01 
1.038037e-01 
1.039408e-01 
1.040779e-01 
1.042151e-01 
1.043523e-01 
1.044896e-01 
1.046269e-01 
1.047643e-01 
1.049017e-01 
1.050392e-01 
1.051767e-01 
1.053143e-01 
1.054520e-01 
1.055897e-01 
1.057275e-01 
1.058653e-01 
1.060032e-01 
1.061411e-01 
1.062790e-01 
1.064171e-01 
1.065552e-01 
1.066933e-01 
1.068315e-01 
1.069697e-01 
1.071080e-01 
1.072464e-01 
1.073848e-01 
1.075232e-01 
1.076617e-01 
1.078003e-01 
1.079389e-01 
1.080776e-01 
1.082163e-01 
1.083550e-01 
1.084939e-01 
1.086327e-01 
1.087717e-01 
1.089106e-01 
1.090497e-01 
1.091888e-01 
1.093279e-01 
1.094671e-01 
1.096063e-01 
1.097456e-01 
1.098850e-01 
1.100244e-01 
1.101638e-01 
1.103033e-01 
1.104429e-01 
1.105825e-01 
1.107221e-01 
1.108618e-01 
1.110016e-01 
1.111414e-01 
1.112813e-01 
1.114212e-01 
1.115611e-01 
1.117012e-01 
1.118412e-01 
1.119813e-01 
1.121215e-01 
1.122617e-01 
1.124020e-01 
1.125423e-01 
1.126827e-01 
1.128231e-01 
1.129636e-01 
1.131041e-01 
1.132447e-01 
1.133853e-01 
1.135260e-01 
1.136667e-01 
1.138075e-01 
1.139483e-01 
1.140892e-01 
1.142301e-01 
1.143711e-01 
1.145122e-01 
1.146532e-01 
1.147944e-01 
1.149355e-01 
1.150768e-01 
1.152181e-01 
1.153594e-01 
1.155008e-01 
1.156422e-01 
1.157837e-01 
1.159252e-01 
1.160668e-01 
1.162084e-01 
1.163501e-01 
1.164918e-01 
1.166336e-01 
1.167754e-01 
1.169173e-01 
1.170592e-01 
1.172012e-01 
1.173432e-01 
1.174853e-01 
1.176274e-01 
1.177696e-01 
1.179118e-01 
1.180540e-01 
1.181964e-01 
1.183387e-01 
1.184811e-01 
1.186236e-01 
1.187661e-01 
1.189087e-01 
1.190513e-01 
1.191939e-01 
1.193366e-01 
1.194794e-01 
1.196222e-01 
1.197650e-01 
1.199079e-01 
1.200509e-01 
1.201939e-01 
1.203369e-01 
1.204800e-01 
1.206231e-01 
1.207663e-01 
1.209095e-01 
1.210528e-01 
1.211961e-01 
1.213395e-01 
1.214829e-01 
1.216264e-01 
1.217699e-01 
1.219135e-01 
1.220571e-01 
1.222007e-01 
1.223444e-01 
1.224882e-01 
1.226320e-01 
1.227758e-01 
1.229197e-01 
1.230637e-01 
1.232076e-01 
1.233517e-01 
1.234958e-01 
1.236399e-01 
1.237840e-01 
1.239283e-01 
1.240725e-01 
1.242168e-01 
1.243612e-01 
1.245056e-01 
1.246501e-01 
1.247945e-01 
1.249391e-01 
1.250837e-01 
1.252283e-01 
1.253730e-01 
1.255177e-01 
1.256625e-01 
1.258073e-01 
1.259522e-01 
1.260971e-01 
1.262420e-01 
1.263870e-01 
1.265321e-01 
1.266772e-01 
1.268223e-01 
1.269675e-01 
1.271127e-01 
1.272580e-01 
1.274033e-01 
1.275486e-01 
1.276941e-01 
1.278395e-01 
1.279850e-01 
1.281305e-01 
1.282761e-01 
1.284218e-01 
1.285674e-01 
1.287131e-01 
1.288589e-01 
1.290047e-01 
1.291506e-01 
1.292965e-01 
1.294424e-01 
1.295884e-01 
1.297344e-01 
1.298805e-01 
1.300266e-01 
1.301728e-01 
1.303190e-01 
1.304652e-01 
1.306115e-01 
1.307579e-01 
1.309042e-01 
1.310507e-01 
1.311971e-01 
1.313437e-01 
1.314902e-01 
1.316368e-01 
1.317834e-01 
1.319301e-01 
1.320769e-01 
1.322236e-01 
1.323704e-01 
1.325173e-01 
1.326642e-01 
1.328112e-01 
1.329581e-01 
1.331052e-01 
1.332522e-01 
1.333994e-01 
1.335465e-01 
1.336937e-01 
1.338410e-01 
1.339882e-01 
1.341356e-01 
1.342829e-01 
1.344304e-01 
1.345778e-01 
1.347253e-01 
1.348728e-01 
1.350204e-01 
1.351681e-01 
1.353157e-01 
1.354634e-01 
1.356112e-01 
1.357590e-01 
1.359068e-01 
1.360547e-01 
1.362026e-01 
1.363505e-01 
1.364985e-01 
1.366466e-01 
1.367947e-01 
1.369428e-01 
1.370910e-01 
1.372392e-01 
1.373874e-01 
1.375357e-01 
1.376840e-01 
1.378324e-01 
1.379808e-01 
1.381293e-01 
1.382778e-01 
1.384263e-01 
1.385749e-01 
1.387235e-01 
1.388721e-01 
1.390208e-01 
1.391696e-01 
1.393183e-01 
1.394672e-01 
1.396160e-01 
1.397649e-01 
1.399139e-01 
1.400628e-01 
1.402119e-01 
1.403609e-01 
1.405100e-01 
1.406591e-01 
1.408083e-01 
1.409575e-01 
1.411068e-01 
1.412561e-01 
1.414054e-01 
1.415548e-01 
1.417042e-01 
1.418537e-01 
1.420032e-01 
1.421527e-01 
1.423023e-01 
1.424519e-01 
1.426015e-01 
1.427512e-01 
1.429010e-01 
1.430507e-01 
1.432005e-01 
1.433504e-01 
1.435003e-01 
1.436502e-01 
1.438002e-01 
1.439502e-01 
1.441002e-01 
1.442503e-01 
1.444004e-01 
1.445505e-01 
1.447007e-01 
1.448510e-01 
1.450012e-01 
1.451515e-01 
1.453019e-01 
1.454523e-01 
1.456027e-01 
1.457531e-01 
1.459036e-01 
1.460542e-01 
1.462047e-01 
1.463554e-01 
1.465060e-01 
1.466567e-01 
1.468074e-01 
1.469582e-01 
1.471090e-01 
1.472598e-01 
1.474107e-01 
1.475616e-01 
1.477125e-01 
1.478635e-01 
1.480145e-01 
1.481656e-01 
1.483167e-01 
1.484678e-01 
1.486190e-01 
1.487702e-01 
1.489214e-01 
1.490727e-01 
1.492240e-01 
1.493754e-01 
1.495267e-01 
1.496782e-01 
1.498296e-01 
1.499811e-01 
1.501327e-01 
1.502842e-01 
1.504358e-01 
1.505875e-01 
1.507391e-01 
1.508908e-01 
1.510426e-01 
1.511944e-01 
1.513462e-01 
1.514980e-01 
1.516499e-01 
1.518019e-01 
1.519538e-01 
1.521058e-01 
1.522578e-01 
1.524099e-01 
1.525620e-01 
1.527141e-01 
1.528663e-01 
1.530185e-01 
1.531708e-01 
1.533230e-01 
1.534754e-01 
1.536277e-01 
1.537801e-01 
1.539325e-01 
1.540849e-01 
1.542374e-01 
1.543899e-01 
1.545425e-01 
1.546951e-01 
1.548477e-01 
1.550004e-01 
1.551531e-01 
1.553058e-01 
1.554585e-01 
1.556113e-01 
1.557642e-01 
1.559170e-01 
1.560699e-01 
1.562228e-01 
1.563758e-01 
1.565288e-01 
1.566818e-01 
1.568349e-01 
1.569880e-01 
1.571411e-01 
1.572943e-01 
1.574475e-01 
1.576007e-01 
1.577540e-01 
1.579072e-01 
1.580606e-01 
1.582139e-01 
1.583673e-01 
1.585208e-01 
1.586742e-01 
1.588277e-01 
1.589812e-01 
1.591348e-01 
1.592884e-01 
1.594420e-01 
1.595957e-01 
1.597493e-01 
1.599031e-01 
1.600568e-01 
1.602106e-01 
1.603644e-01 
1.605183e-01 
1.606721e-01 
1.608260e-01 
1.609800e-01 
1.611340e-01 
1.612880e-01 
1.614420e-01 
1.615961e-01 
1.617502e-01 
1.619043e-01 
1.620585e-01 
1.622127e-01 
1.623669e-01 
1.625212e-01 
1.626755e-01 
1.628298e-01 
1.629841e-01 
1.631385e-01 
1.632929e-01 
1.634474e-01 
1.636018e-01 
1.637563e-01 
1.639109e-01 
1.640655e-01 
1.642201e-01 
1.643747e-01 
1.645293e-01 
1.646840e-01 
1.648387e-01 
1.649935e-01 
1.651483e-01 
1.653031e-01 
1.654579e-01 
1.656128e-01 
1.657677e-01 
1.659226e-01 
1.660776e-01 
1.662326e-01 
1.663876e-01 
1.665427e-01 
1.666977e-01 
1.668528e-01 
1.670080e-01 
1.671632e-01 
1.673183e-01 
1.674736e-01 
1.676288e-01 
1.677841e-01 
1.679394e-01 
1.680948e-01 
1.682501e-01 
1.684055e-01 
1.685610e-01 
1.687164e-01 
1.688719e-01 
1.690274e-01 
1.691830e-01 
1.693386e-01 
1.694942e-01 
1.696498e-01 
1.698054e-01 
1.699611e-01 
1.701169e-01 
1.702726e-01 
1.704284e-01 
1.705842e-01 
1.707400e-01 
1.708958e-01 
1.710517e-01 
1.712076e-01 
1.713636e-01 
1.715196e-01 
1.716755e-01 
1.718316e-01 
1.719876e-01 
1.721437e-01 
1.722998e-01 
1.724559e-01 
1.726121e-01 
1.727683e-01 
1.729245e-01 
1.730807e-01 
1.732370e-01 
1.733933e-01 
1.735496e-01 
1.737060e-01 
1.738623e-01 
1.740187e-01 
1.741752e-01 
1.743316e-01 
1.744881e-01 
1.746446e-01 
1.748011e-01 
1.749577e-01 
1.751143e-01 
1.752709e-01 
1.754275e-01 
1.755842e-01 
1.757409e-01 
1.758976e-01 
1.760544e-01 
1.762111e-01 
1.763679e-01 
1.765248e-01 
1.766816e-01 
1.768385e-01 
1.769954e-01 
1.771523e-01 
1.773092e-01 
1.774662e-01 
1.776232e-01 
1.777802e-01 
1.779373e-01 
1.780944e-01 
1.782515e-01 
1.784086e-01 
1.785657e-01 
1.787229e-01 
1.788801e-01 
1.790373e-01 
1.791946e-01 
1.793519e-01 
1.795092e-01 
1.796665e-01 
1.798238e-01 
1.799812e-01 
1.801386e-01 
1.802960e-01 
1.804535e-01 
1.806109e-01 
1.807684e-01 
1.809259e-01 
1.810835e-01 
1.812410e-01 
1.813986e-01 
1.815562e-01 
1.817139e-01 
1.818715e-01 
1.820292e-01 
1.821869e-01 
1.823447e-01 
1.825024e-01 
1.826602e-01 
1.828180e-01 
1.829758e-01 
1.831337e-01 
1.832915e-01 
1.834494e-01 
1.836073e-01 
1.837653e-01 
1.839232e-01 
1.840812e-01 
1.842392e-01 
1.843972e-01 
1.845553e-01 
1.847134e-01 
1.848715e-01 
1.850296e-01 
1.851877e-01 
1.853459e-01 
1.855041e-01 
1.856623e-01 
1.858205e-01 
1.859788e-01 
1.861370e-01 
1.862953e-01 
1.864537e-01 
1.866120e-01 
1.867704e-01 
1.869287e-01 
1.870871e-01 
1.872456e-01 
1.874040e-01 
1.875625e-01 
1.877210e-01 
1.878795e-01 
1.880380e-01 
1.881966e-01 
1.883551e-01 
1.885137e-01 
1.886724e-01 
1.888310e-01 
1.889896e-01 
1.891483e-01 
1.893070e-01 
1.894657e-01 
1.896245e-01 
1.897832e-01 
1.899420e-01 
1.901008e-01 
1.902596e-01 
1.904185e-01 
1.905774e-01 
1.907362e-01 
1.908951e-01 
1.910541e-01 
1.912130e-01 
1.913720e-01 
1.915310e-01 
1.916900e-01 
1.918490e-01 
1.920080e-01 
1.921671e-01 
1.923262e-01 
1.924853e-01 
1.926444e-01 
1.928035e-01 
1.929627e-01 
1.931219e-01 
1.932810e-01 
1.934403e-01 
1.935995e-01 
1.937587e-01 
1.939180e-01 
1.940773e-01 
1.942366e-01 
1.943960e-01 
1.945553e-01 
1.947147e-01 
1.948740e-01 
1.950335e-01 
1.951929e-01 
1.953523e-01 
1.955118e-01 
1.956712e-01 
1.958307e-01 
1.959902e-01 
1.961498e-01 
1.963093e-01 
1.964689e-01 
1.966285e-01 
1.967881e-01 
1.969477e-01 
1.971073e-01 
1.972670e-01 
1.974267e-01 
1.975863e-01 
1.977461e-01 
1.979058e-01 
1.980655e-01 
1.982253e-01 
1.983850e-01 
1.985448e-01 
1.987047e-01 
1.988645e-01 
1.990243e-01 
1.991842e-01 
1.993441e-01 
1.995039e-01 
1.996639e-01 
1.998238e-01 
1.999837e-01 
2.001437e-01 
2.003037e-01 
2.004637e-01 
2.006237e-01 
2.007837e-01 
2.009437e-01 
2.011038e-01 
2.012639e-01 
2.014239e-01 
2.015840e-01 
2.017442e-01 
2.019043e-01 
2.020645e-01 
2.022246e-01 
2.023848e-01 
2.025450e-01 
2.027052e-01 
2.028654e-01 
2.030257e-01 
2.031859e-01 
2.033462e-01 
2.035065e-01 
2.036668e-01 
2.038271e-01 
2.039875e-01 
2.041478e-01 
2.043082e-01 
2.044686e-01 
2.046290e-01 
2.047894e-01 
2.049498e-01 
2.051102e-01 
2.052707e-01 
2.054311e-01 
2.055916e-01 
2.057521e-01 
2.059126e-01 
2.060731e-01 
2.062337e-01 
2.063942e-01 
2.065548e-01 
2.067154e-01 
2.068760e-01 
2.070366e-01 
2.071972e-01 
2.073578e-01 
2.075185e-01 
2.076791e-01 
2.078398e-01 
2.080005e-01 
2.081612e-01 
2.083219e-01 
2.084826e-01 
2.086434e-01 
2.088041e-01 
2.089649e-01 
2.091257e-01 
2.092864e-01 
2.094473e-01 
2.096081e-01 
2.097689e-01 
2.099297e-01 
2.100906e-01 
2.102515e-01 
2.104123e-01 
2.105732e-01 
2.107341e-01 
2.108950e-01 
2.110560e-01 
2.112169e-01 
2.113779e-01 
2.115388e-01 
2.116998e-01 
2.118608e-01 
2.120218e-01 
2.121828e-01 
2.123438e-01 
2.125049e-01 
2.126659e-01 
2.128270e-01 
2.129880e-01 
2.131491e-01 
2.133102e-01 
2.134713e-01 
2.136324e-01 
2.137935e-01 
2.139547e-01 
2.141158e-01 
2.142770e-01 
2.144381e-01 
2.145993e-01 
2.147605e-01 
2.149217e-01 
2.150829e-01 
2.152441e-01 
2.154054e-01 
2.155666e-01 
2.157279e-01 
2.158891e-01 
2.160504e-01 
2.162117e-01 
2.163730e-01 
2.165343e-01 
2.166956e-01 
2.168569e-01 
2.170182e-01 
2.171796e-01 
2.173409e-01 
2.175023e-01 
2.176636e-01 
2.178250e-01 
2.179864e-01 
2.181478e-01 
2.183092e-01 
2.184706e-01 
2.186321e-01 
2.187935e-01 
2.189549e-01 
2.191164e-01 
2.192778e-01 
2.194393e-01 
2.196008e-01 
2.197623e-01 
2.199238e-01 
2.200853e-01 
2.202468e-01 
2.204083e-01 
2.205698e-01 
2.207314e-01 
2.208929e-01 
2.210545e-01 
2.212160e-01 
2.213776e-01 
2.215392e-01 
2.217008e-01 
2.218624e-01 
2.220240e-01 
2.221856e-01 
2.223472e-01 
2.225088e-01 
2.226705e-01 
2.228321e-01 
2.229938e-01 
2.231554e-01 
2.233171e-01 
2.234787e-01 
2.236404e-01 
2.238021e-01 
2.239638e-01 
2.241255e-01 
2.242872e-01 
2.244489e-01 
2.246106e-01 
2.247723e-01 
2.249341e-01 
2.250958e-01 
2.252576e-01 
2.254193e-01 
2.255811e-01 
2.257428e-01 
2.259046e-01 
2.260664e-01 
2.262282e-01 
2.263899e-01 
2.265517e-01 
2.267135e-01 
2.268753e-01 
2.270372e-01 
2.271990e-01 
2.273608e-01 
2.275226e-01 
2.276845e-01 
2.278463e-01 
2.280082e-01 
2.281700e-01 
2.283319e-01 
2.284937e-01 
2.286556e-01 
2.288175e-01 
2.289793e-01 
2.291412e-01 
2.293031e-01 
2.294650e-01 
2.296269e-01 
2.297888e-01 
2.299507e-01 
2.301126e-01 
2.302745e-01 
2.304364e-01 
2.305984e-01 
2.307603e-01 
2.309222e-01 
2.310842e-01 
2.312461e-01 
2.314080e-01 
2.315700e-01 
2.317319e-01 
2.318939e-01 
2.320559e-01 
2.322178e-01 
2.323798e-01 
2.325418e-01 
2.327037e-01 
2.328657e-01 
2.330277e-01 
2.331897e-01 
2.333517e-01 
2.335137e-01 
2.336757e-01 
2.338377e-01 
2.339997e-01 
2.341617e-01 
2.343237e-01 
2.344857e-01 
2.346477e-01 
2.348097e-01 
2.349717e-01 
2.351338e-01 
2.352958e-01 
2.354578e-01 
2.356198e-01 
2.357819e-01 
2.359439e-01 
2.361059e-01 
2.362680e-01 
2.364300e-01 
2.365921e-01 
2.367541e-01 
2.369161e-01 
2.370782e-01 
2.372402e-01 
2.374023e-01 
2.375643e-01 
2.377264e-01 
2.378885e-01 
2.380505e-01 
2.382126e-01 
2.383746e-01 
2.385367e-01 
2.386988e-01 
2.388608e-01 
2.390229e-01 
2.391849e-01 
2.393470e-01 
2.395091e-01 
2.396712e-01 
2.398332e-01 
2.399953e-01 
2.401574e-01 
2.403194e-01 
2.404815e-01 
2.406436e-01 
2.408056e-01 
2.409677e-01 
2.411298e-01 
2.412919e-01 
2.414539e-01 
2.416160e-01 
2.417781e-01 
2.419402e-01 
2.421022e-01 
2.422643e-01 
2.424264e-01 
2.425885e-01 
2.427505e-01 
2.429126e-01 
2.430747e-01 
2.432367e-01 
2.433988e-01 
2.435609e-01 
2.437229e-01 
2.438850e-01 
2.440471e-01 
2.442091e-01 
2.443712e-01 
2.445333e-01 
2.446953e-01 
2.448574e-01 
2.450195e-01 
2.451815e-01 
2.453436e-01 
2.455056e-01 
2.456677e-01 
2.458297e-01 
2.459918e-01 
2.461538e-01 
2.463159e-01 
2.464779e-01 
2.466400e-01 
2.468020e-01 
2.469641e-01 
2.471261e-01 
2.472881e-01 
2.474502e-01 
2.476122e-01 
2.477742e-01 
2.479362e-01 
2.480983e-01 
2.482603e-01 
2.484223e-01 
2.485843e-01 
2.487463e-01 
2.489083e-01 
2.490703e-01 
2.492324e-01 
2.493944e-01 
2.495564e-01 
2.497183e-01 
2.498803e-01 
2.500423e-01 
2.502043e-01 
2.503663e-01 
2.505283e-01 
2.506902e-01 
2.508522e-01 
2.510142e-01 
2.511761e-01 
2.513381e-01 
2.515001e-01 
2.516620e-01 
2.518240e-01 
2.519859e-01 
2.521479e-01 
2.523098e-01 
2.524717e-01 
2.526336e-01 
2.527956e-01 
2.529575e-01 
2.531194e-01 
2.532813e-01 
2.534432e-01 
2.536051e-01 
2.537670e-01 
2.539289e-01 
2.540908e-01 
2.542527e-01 
2.544145e-01 
2.545764e-01 
2.547383e-01 
2.549001e-01 
2.550620e-01 
2.552239e-01 
2.553857e-01 
2.555475e-01 
2.557094e-01 
2.558712e-01 
2.560330e-01 
2.561948e-01 
2.563566e-01 
2.565185e-01 
2.566803e-01 
2.568420e-01 
2.570038e-01 
2.571656e-01 
2.573274e-01 
2.574892e-01 
2.576509e-01 
2.578127e-01 
2.579744e-01 
2.581362e-01 
2.582979e-01 
2.584596e-01 
2.586214e-01 
2.587831e-01 
2.589448e-01 
2.591065e-01 
2.592682e-01 
2.594299e-01 
2.595916e-01 
2.597532e-01 
2.599149e-01 
2.600766e-01 
2.602382e-01 
2.603999e-01 
2.605615e-01 
2.607231e-01 
2.608848e-01 
2.610464e-01 
2.612080e-01 
2.613696e-01 
2.615312e-01 
2.616928e-01 
2.618544e-01 
2.620159e-01 
2.621775e-01 
2.623390e-01 
2.625006e-01 
2.626621e-01 
2.628236e-01 
2.629852e-01 
2.631467e-01 
2.633082e-01 
2.634697e-01 
2.636312e-01 
2.637926e-01 
2.639541e-01 
2.641156e-01 
2.642770e-01 
2.644385e-01 
2.645999e-01 
2.647613e-01 
2.649227e-01 
2.650841e-01 
2.652455e-01 
2.654069e-01 
2.655683e-01 
2.657297e-01 
2.658910e-01 
2.660524e-01 
2.662137e-01 
2.663750e-01 
2.665364e-01 
2.666977e-01 
2.668590e-01 
2.670203e-01 
2.671815e-01 
2.673428e-01 
2.675041e-01 
2.676653e-01 
2.678266e-01 
2.679878e-01 
2.681490e-01 
2.683102e-01 
2.684714e-01 
2.686326e-01 
2.687938e-01 
2.689550e-01 
2.691161e-01 
2.692773e-01 
2.694384e-01 
2.695995e-01 
2.697606e-01 
2.699217e-01 
2.700828e-01 
2.702439e-01 
2.704050e-01 
2.705660e-01 
2.707270e-01 
2.708881e-01 
2.710491e-01 
2.712101e-01 
2.713711e-01 
2.715321e-01 
2.716931e-01 
2.718540e-01 
2.720150e-01 
2.721759e-01 
2.723368e-01 
2.724978e-01 
2.726587e-01 
2.728195e-01 
2.729804e-01 
2.731413e-01 
2.733021e-01 
2.734630e-01 
2.736238e-01 
2.737846e-01 
2.739454e-01 
2.741062e-01 
2.742670e-01 
2.744278e-01 
2.745885e-01 
2.747492e-01 
2.749100e-01 
2.750707e-01 
2.752314e-01 
2.753921e-01 
2.755527e-01 
2.757134e-01 
2.758740e-01 
2.760347e-01 
2.761953e-01 
2.763559e-01 
2.765165e-01 
2.766771e-01 
2.768376e-01 
2.769982e-01 
2.771587e-01 
2.773192e-01 
2.774797e-01 
2.776402e-01 
2.778007e-01 
2.779612e-01 
2.781216e-01 
2.782820e-01 
2.784425e-01 
2.786029e-01 
2.787633e-01 
2.789236e-01 
2.790840e-01 
2.792443e-01 
2.794047e-01 
2.795650e-01 
2.797253e-01 
2.798856e-01 
2.800459e-01 
2.802061e-01 
2.803664e-01 
2.805266e-01 
2.806868e-01 
2.808470e-01 
2.810072e-01 
2.811673e-01 
2.813275e-01 
2.814876e-01 
2.816477e-01 
2.818078e-01 
2.819679e-01 
2.821280e-01 
2.822881e-01 
2.824481e-01 
2.826081e-01 
2.827681e-01 
2.829281e-01 
2.830881e-01 
2.832480e-01 
2.834080e-01 
2.835679e-01 
2.837278e-01 
2.838877e-01 
2.840476e-01 
2.842074e-01 
2.843673e-01 
2.845271e-01 
2.846869e-01 
2.848467e-01 
2.850065e-01 
2.851662e-01 
2.853260e-01 
2.854857e-01 
2.856454e-01 
2.858051e-01 
2.859647e-01 
2.861244e-01 
2.862840e-01 
2.864436e-01 
2.866032e-01 
2.867628e-01 
2.869224e-01 
2.870819e-01 
2.872415e-01 
2.874010e-01 
2.875605e-01 
2.877199e-01 
2.878794e-01 
2.880388e-01 
2.881982e-01 
2.883576e-01 
2.885170e-01 
2.886764e-01 
2.888357e-01 
2.889951e-01 
2.891544e-01 
2.893137e-01 
2.894729e-01 
2.896322e-01 
2.897914e-01 
2.899506e-01 
2.901098e-01 
2.902690e-01 
2.904281e-01 
2.905873e-01 
2.907464e-01 
2.909055e-01 
2.910646e-01 
2.912236e-01 
2.913827e-01 
2.915417e-01 
2.917007e-01 
2.918597e-01 
2.920186e-01 
2.921776e-01 
2.923365e-01 
2.924954e-01 
2.926543e-01 
2.928131e-01 
2.929720e-01 
2.931308e-01 
2.932896e-01 
2.934484e-01 
2.936071e-01 
2.937659e-01 
2.939246e-01 
2.940833e-01 
2.942419e-01 
2.944006e-01 
2.945592e-01 
2.947178e-01 
2.948764e-01 
2.950350e-01 
2.951936e-01 
2.953521e-01 
2.955106e-01 
2.956691e-01 
2.958276e-01 
2.959860e-01 
2.961444e-01 
2.963028e-01 
2.964612e-01 
2.966196e-01 
2.967779e-01 
2.969362e-01 
2.970945e-01 
2.972528e-01 
2.974110e-01 
2.975692e-01 
2.977274e-01 
2.978856e-01 
2.980438e-01 
2.982019e-01 
2.983600e-01 
2.985181e-01 
2.986762e-01 
2.988343e-01 
2.989923e-01 
2.991503e-01 
2.993083e-01 
2.994662e-01 
2.996242e-01 
2.997821e-01 
2.999400e-01 
3.000978e-01 
3.002557e-01 
3.004135e-01 
3.005713e-01 
3.007290e-01 
3.008868e-01 
3.010445e-01 
3.012022e-01 
3.013599e-01 
3.015176e-01 
3.016752e-01 
3.018328e-01 
3.019904e-01 
3.021479e-01 
3.023055e-01 
3.024630e-01 
3.026205e-01 
3.027780e-01 
3.029354e-01 
3.030928e-01 
3.032502e-01 
3.034076e-01 
3.035649e-01 
3.037222e-01 
3.038795e-01 
3.040368e-01 
3.041940e-01 
3.043513e-01 
3.045085e-01 
3.046656e-01 
3.048228e-01 
3.049799e-01 
3.051370e-01 
3.052941e-01 
3.054511e-01 
3.056081e-01 
3.057651e-01 
3.059221e-01 
3.060790e-01 
3.062360e-01 
3.063929e-01 
3.065497e-01 
3.067066e-01 
3.068634e-01 
3.070202e-01 
3.071769e-01 
3.073337e-01 
3.074904e-01 
3.076471e-01 
3.078037e-01 
3.079604e-01 
3.081170e-01 
3.082736e-01 
3.084301e-01 
3.085867e-01 
3.087432e-01 
3.088996e-01 
3.090561e-01 
3.092125e-01 
3.093689e-01 
3.095253e-01 
3.096816e-01 
3.098379e-01 
3.099942e-01 
3.101505e-01 
3.103067e-01 
3.104629e-01 
3.106191e-01 
3.107753e-01 
3.109314e-01 
3.110875e-01 
3.112436e-01 
3.113996e-01 
3.115556e-01 
3.117116e-01 
3.118676e-01 
3.120235e-01 
3.121794e-01 
3.123353e-01 
3.124912e-01 
3.126470e-01 
3.128028e-01 
3.129586e-01 
3.131143e-01 
3.132700e-01 
3.134257e-01 
3.135813e-01 
3.137370e-01 
3.138926e-01 
3.140481e-01 
3.142037e-01 
3.143592e-01 
3.145147e-01 
3.146701e-01 
3.148255e-01 
3.149809e-01 
3.151363e-01 
3.152916e-01 
3.154470e-01 
3.156022e-01 
3.157575e-01 
3.159127e-01 
3.160679e-01 
3.162231e-01 
3.163782e-01 
3.165333e-01 
3.166884e-01 
3.168434e-01 
3.169984e-01 
3.171534e-01 
3.173084e-01 
3.174633e-01 
3.176182e-01 
3.177731e-01 
3.179279e-01 
3.180827e-01 
3.182375e-01 
3.183922e-01 
3.185469e-01 
3.187016e-01 
3.188563e-01 
3.190109e-01 
3.191655e-01 
3.193201e-01 
3.194746e-01 
3.196291e-01 
3.197836e-01 
3.199380e-01 
3.200924e-01 
3.202468e-01 
3.204011e-01 
3.205555e-01 
3.207097e-01 
3.208640e-01 
3.210182e-01 
3.211724e-01 
3.213266e-01 
3.214807e-01 
3.216348e-01 
3.217888e-01 
3.219429e-01 
3.220969e-01 
3.222509e-01 
3.224048e-01 
3.225587e-01 
3.227126e-01 
3.228664e-01 
3.230202e-01 
3.231740e-01 
3.233277e-01 
3.234815e-01 
3.236351e-01 
3.237888e-01 
3.239424e-01 
3.240960e-01 
3.242495e-01 
3.244031e-01 
3.245565e-01 
3.247100e-01 
3.248634e-01 
3.250168e-01 
3.251702e-01 
3.253235e-01 
3.254768e-01 
3.256300e-01 
3.257832e-01 
3.259364e-01 
3.260896e-01 
3.262427e-01 
3.263958e-01 
3.265489e-01 
3.267019e-01 
3.268549e-01 
3.270078e-01 
3.271607e-01 
3.273136e-01 
3.274665e-01 
3.276193e-01 
3.277721e-01 
3.279248e-01 
3.280776e-01 
3.282302e-01 
3.283829e-01 
3.285355e-01 
3.286881e-01 
3.288406e-01 
3.289931e-01 
3.291456e-01 
3.292981e-01 
3.294505e-01 
3.296028e-01 
3.297552e-01 
3.299075e-01 
3.300598e-01 
3.302120e-01 
3.303642e-01 
3.305164e-01 
3.306685e-01 
3.308206e-01 
3.309726e-01 
3.311247e-01 
3.312767e-01 
3.314286e-01 
3.315805e-01 
3.317324e-01 
3.318843e-01 
3.320361e-01 
3.321878e-01 
3.323396e-01 
3.324913e-01 
3.326429e-01 
3.327946e-01 
3.329462e-01 
3.330977e-01 
3.332493e-01 
3.334007e-01 
3.335522e-01 
3.337036e-01 
3.338550e-01 
3.340063e-01 
3.341576e-01 
3.343089e-01 
3.344601e-01 
3.346113e-01 
3.347625e-01 
3.349136e-01 
3.350647e-01 
3.352158e-01 
3.353668e-01 
3.355177e-01 
3.356687e-01 
3.358196e-01 
3.359704e-01 
3.361213e-01 
3.362721e-01 
3.364228e-01 
3.365735e-01 
3.367242e-01 
3.368748e-01 
3.370254e-01 
3.371760e-01 
3.373265e-01 
3.374770e-01 
3.376275e-01 
3.377779e-01 
3.379283e-01 
3.380786e-01 
3.382289e-01 
3.383792e-01 
3.385294e-01 
3.386796e-01 
3.388297e-01 
3.389798e-01 
3.391299e-01 
3.392799e-01 
3.394299e-01 
3.395799e-01 
3.397298e-01 
3.398797e-01 
3.400295e-01 
3.401793e-01 
3.403291e-01 
3.404788e-01 
3.406285e-01 
3.407781e-01 
3.409277e-01 
3.410773e-01 
3.412268e-01 
3.413763e-01 
3.415257e-01 
3.416751e-01 
3.418245e-01 
3.419738e-01 
3.421231e-01 
3.422724e-01 
3.424216e-01 
3.425707e-01 
3.427199e-01 
3.428690e-01 
3.430180e-01 
3.431670e-01 
3.433160e-01 
3.434649e-01 
3.436138e-01 
3.437627e-01 
3.439115e-01 
3.440602e-01 
3.442090e-01 
3.443577e-01 
3.445063e-01 
3.446549e-01 
3.448035e-01 
3.449520e-01 
3.451005e-01 
3.452489e-01 
3.453973e-01 
3.455457e-01 
3.456940e-01 
3.458423e-01 
3.459905e-01 
3.461387e-01 
3.462869e-01 
3.464350e-01 
3.465831e-01 
3.467311e-01 
3.468791e-01 
3.470270e-01 
3.471749e-01 
3.473228e-01 
3.474706e-01 
3.476184e-01 
3.477662e-01 
3.479139e-01 
3.480615e-01 
3.482091e-01 
3.483567e-01 
3.485042e-01 
3.486517e-01 
3.487992e-01 
3.489466e-01 
3.490939e-01 
3.492412e-01 
3.493885e-01 
3.495357e-01 
3.496829e-01 
3.498301e-01 
3.499772e-01 
3.501243e-01 
3.502713e-01 
3.504183e-01 
3.505652e-01 
3.507121e-01 
3.508589e-01 
3.510057e-01 
3.511525e-01 
3.512992e-01 
3.514459e-01 
3.515925e-01 
3.517391e-01 
3.518857e-01 
3.520322e-01 
3.521786e-01 
3.523250e-01 
3.524714e-01 
3.526177e-01 
3.527640e-01 
3.529102e-01 
3.530564e-01 
3.532026e-01 
3.533487e-01 
3.534948e-01 
3.536408e-01 
3.537868e-01 
3.539327e-01 
3.540786e-01 
3.542244e-01 
3.543702e-01 
3.545160e-01 
3.546617e-01 
3.548073e-01 
3.549530e-01 
3.550985e-01 
3.552441e-01 
3.553895e-01 
3.555350e-01 
3.556804e-01 
3.558257e-01 
3.559710e-01 
3.561163e-01 
3.562615e-01 
3.564067e-01 
3.565518e-01 
3.566969e-01 
3.568419e-01 
3.569869e-01 
3.571318e-01 
3.572767e-01 
3.574216e-01 
3.575664e-01 
3.577112e-01 
3.578559e-01 
3.580005e-01 
3.581452e-01 
3.582897e-01 
3.584343e-01 
3.585787e-01 
3.587232e-01 
3.588676e-01 
3.590119e-01 
3.591562e-01 
3.593005e-01 
3.594447e-01 
3.595888e-01 
3.597329e-01 
3.598770e-01 
3.600210e-01 
3.601650e-01 
3.603089e-01 
3.604528e-01 
3.605966e-01 
3.607404e-01 
3.608842e-01 
3.610279e-01 
3.611715e-01 
3.613151e-01 
3.614586e-01 
3.616022e-01 
3.617456e-01 
3.618890e-01 
3.620324e-01 
3.621757e-01 
3.623190e-01 
3.624622e-01 
3.626053e-01 
3.627485e-01 
3.628915e-01 
3.630346e-01 
3.631775e-01 
3.633205e-01 
3.634634e-01 
3.636062e-01 
3.637490e-01 
3.638917e-01 
3.640344e-01 
3.641770e-01 
3.643196e-01 
3.644622e-01 
3.646047e-01 
3.647471e-01 
3.648895e-01 
3.650319e-01 
3.651742e-01 
3.653164e-01 
3.654586e-01 
3.656008e-01 
3.657429e-01 
3.658849e-01 
3.660270e-01 
3.661689e-01 
3.663108e-01 
3.664527e-01 
3.665945e-01 
3.667363e-01 
3.668780e-01 
3.670196e-01 
3.671613e-01 
3.673028e-01 
3.674443e-01 
3.675858e-01 
3.677272e-01 
3.678686e-01 
3.680099e-01 
3.681512e-01 
3.682924e-01 
3.684335e-01 
3.685747e-01 
3.687157e-01 
3.688567e-01 
3.689977e-01 
3.691386e-01 
3.692795e-01 
3.694203e-01 
3.695611e-01 
3.697018e-01 
3.698424e-01 
3.699830e-01 
3.701236e-01 
3.702641e-01 
3.704046e-01 
3.705450e-01 
3.706853e-01 
3.708257e-01 
3.709659e-01 
3.711061e-01 
3.712463e-01 
3.713864e-01 
3.715264e-01 
3.716664e-01 
3.718064e-01 
3.719463e-01 
3.720861e-01 
3.722259e-01 
3.723657e-01 
3.725054e-01 
3.726450e-01 
3.727846e-01 
3.729241e-01 
3.730636e-01 
3.732030e-01 
3.733424e-01 
3.734817e-01 
3.736210e-01 
3.737603e-01 
3.738994e-01 
3.740385e-01 
3.741776e-01 
3.743166e-01 
3.744556e-01 
3.745945e-01 
3.747334e-01 
3.748722e-01 
3.750109e-01 
3.751496e-01 
3.752883e-01 
3.754269e-01 
3.755654e-01 
3.757039e-01 
3.758423e-01 
3.759807e-01 
3.761191e-01 
3.762573e-01 
3.763956e-01 
3.765337e-01 
3.766718e-01 
3.768099e-01 
3.769479e-01 
3.770859e-01 
3.772238e-01 
3.773616e-01 
3.774994e-01 
3.776372e-01 
3.777749e-01 
3.779125e-01 
3.780501e-01 
3.781876e-01 
3.783251e-01 
3.784625e-01 
3.785999e-01 
3.787372e-01 
3.788745e-01 
3.790117e-01 
3.791488e-01 
3.792859e-01 
3.794230e-01 
3.795599e-01 
3.796969e-01 
3.798338e-01 
3.799706e-01 
3.801073e-01 
3.802441e-01 
3.803807e-01 
3.805173e-01 
3.806539e-01 
3.807904e-01 
3.809268e-01 
3.810632e-01 
3.811995e-01 
3.813358e-01 
3.814720e-01 
3.816082e-01 
3.817443e-01 
3.818804e-01 
3.820164e-01 
3.821523e-01 
3.822882e-01 
3.824240e-01 
3.825598e-01 
3.826955e-01 
3.828312e-01 
3.829668e-01 
3.831024e-01 
3.832379e-01 
3.833733e-01 
3.835087e-01 
3.836440e-01 
3.837793e-01 
3.839145e-01 
3.840497e-01 
3.841848e-01 
3.843198e-01 
3.844548e-01 
3.845898e-01 
3.847246e-01 
3.848595e-01 
3.849942e-01 
3.851289e-01 
3.852636e-01 
3.853982e-01 
3.855327e-01 
3.856672e-01 
3.858017e-01 
3.859360e-01 
3.860703e-01 
3.862046e-01 
3.863388e-01 
3.864729e-01 
3.866070e-01 
3.867411e-01 
3.868750e-01 
3.870089e-01 
3.871428e-01 
3.872766e-01 
3.874103e-01 
3.875440e-01 
3.876776e-01 
3.878112e-01 
3.879447e-01 
3.880782e-01 
3.882116e-01 
3.883449e-01 
3.884782e-01 
3.886114e-01 
3.887446e-01 
3.888777e-01 
3.890107e-01 
3.891437e-01 
3.892767e-01 
3.894095e-01 
3.895423e-01 
3.896751e-01 
3.898078e-01 
3.899404e-01 
3.900730e-01 
3.902055e-01 
3.903380e-01 
3.904704e-01 
3.906027e-01 
3.907350e-01 
3.908673e-01 
3.909994e-01 
3.911315e-01 
3.912636e-01 
3.913956e-01 
3.915275e-01 
3.916594e-01 
3.917912e-01 
3.919230e-01 
3.920547e-01 
3.921863e-01 
3.923179e-01 
3.924494e-01 
3.925809e-01 
3.927123e-01 
3.928436e-01 
3.929749e-01 
3.931061e-01 
3.932373e-01 
3.933684e-01 
3.934994e-01 
3.936304e-01 
3.937613e-01 
3.938922e-01 
3.940230e-01 
3.941537e-01 
3.942844e-01 
3.944150e-01 
3.945456e-01 
3.946761e-01 
3.948065e-01 
3.949369e-01 
3.950672e-01 
3.951974e-01 
3.953276e-01 
3.954578e-01 
3.955879e-01 
3.957179e-01 
3.958478e-01 
3.959777e-01 
3.961075e-01 
3.962373e-01 
3.963670e-01 
3.964967e-01 
3.966263e-01 
3.967558e-01 
3.968853e-01 
3.970147e-01 
3.971440e-01 
3.972733e-01 
3.974025e-01 
3.975317e-01 
3.976608e-01 
3.977898e-01 
3.979188e-01 
3.980477e-01 
3.981765e-01 
3.983053e-01 
3.984340e-01 
3.985627e-01 
3.986913e-01 
3.988199e-01 
3.989483e-01 
3.990768e-01 
3.992051e-01 
3.993334e-01 
3.994616e-01 
3.995898e-01 
3.997179e-01 
3.998459e-01 
3.999739e-01 
4.001018e-01 
4.002297e-01 
4.003575e-01 
4.004852e-01 
4.006129e-01 
4.007405e-01 
4.008680e-01 
4.009955e-01 
4.011229e-01 
4.012503e-01 
4.013776e-01 
4.015048e-01 
4.016320e-01 
4.017591e-01 
4.018861e-01 
4.020131e-01 
4.021400e-01 
4.022668e-01 
4.023936e-01 
4.025203e-01 
4.026470e-01 
4.027736e-01 
4.029001e-01 
4.030266e-01 
4.031530e-01 
4.032793e-01 
4.034056e-01 
4.035318e-01 
4.036580e-01 
4.037841e-01 
4.039101e-01 
4.040360e-01 
4.041619e-01 
4.042878e-01 
4.044135e-01 
4.045392e-01 
4.046648e-01 
4.047904e-01 
4.049159e-01 
4.050414e-01 
4.051667e-01 
4.052921e-01 
4.054173e-01 
4.055425e-01 
4.056676e-01 
4.057927e-01 
4.059176e-01 
4.060426e-01 
4.061674e-01 
4.062922e-01 
4.064170e-01 
4.065416e-01 
4.066662e-01 
4.067908e-01 
4.069152e-01 
4.070396e-01 
4.071640e-01 
4.072882e-01 
4.074124e-01 
4.075366e-01 
4.076607e-01 
4.077847e-01 
4.079086e-01 
4.080325e-01 
4.081563e-01 
4.082801e-01 
4.084037e-01 
4.085274e-01 
4.086509e-01 
4.087744e-01 
4.088978e-01 
4.090212e-01 
4.091445e-01 
4.092677e-01 
4.093908e-01 
4.095139e-01 
4.096369e-01 
4.097599e-01 
4.098828e-01 
4.100056e-01 
4.101284e-01 
4.102511e-01 
4.103737e-01 
4.104962e-01 
4.106187e-01 
4.107412e-01 
4.108635e-01 
4.109858e-01 
4.111080e-01 
4.112302e-01 
4.113523e-01 
4.114743e-01 
4.115963e-01 
4.117181e-01 
4.118400e-01 
4.119617e-01 
4.120834e-01 
4.122050e-01 
4.123266e-01 
4.124481e-01 
4.125695e-01 
4.126908e-01 
4.128121e-01 
4.129333e-01 
4.130545e-01 
4.131756e-01 
4.132966e-01 
4.134175e-01 
4.135384e-01 
4.136592e-01 
4.137799e-01 
4.139006e-01 
4.140212e-01 
4.141417e-01 
4.142622e-01 
4.143826e-01 
4.145029e-01 
4.146232e-01 
4.147434e-01 
4.148635e-01 
4.149836e-01 
4.151036e-01 
4.152235e-01 
4.153434e-01 
4.154631e-01 
4.155829e-01 
4.157025e-01 
4.158221e-01 
4.159416e-01 
4.160610e-01 
4.161804e-01 
4.162997e-01 
4.164190e-01 
4.165381e-01 
4.166572e-01 
4.167762e-01 
4.168952e-01 
4.170141e-01 
4.171329e-01 
4.172517e-01 
4.173703e-01 
4.174890e-01 
4.176075e-01 
4.177260e-01 
4.178444e-01 
4.179627e-01 
4.180810e-01 
4.181992e-01 
4.183173e-01 
4.184354e-01 
4.185533e-01 
4.186713e-01 
4.187891e-01 
4.189069e-01 
4.190246e-01 
4.191422e-01 
4.192598e-01 
4.193773e-01 
4.194947e-01 
4.196121e-01 
4.197294e-01 
4.198466e-01 
4.199637e-01 
4.200808e-01 
4.201978e-01 
4.203147e-01 
4.204316e-01 
4.205484e-01 
4.206651e-01 
4.207818e-01 
4.208983e-01 
4.210148e-01 
4.211313e-01 
4.212476e-01 
4.213639e-01 
4.214802e-01 
4.215963e-01 
4.217124e-01 
4.218284e-01 
4.219444e-01 
4.220602e-01 
4.221760e-01 
4.222918e-01 
4.224074e-01 
4.225230e-01 
4.226385e-01 
4.227540e-01 
4.228693e-01 
4.229846e-01 
4.230999e-01 
4.232150e-01 
4.233301e-01 
4.234451e-01 
4.235601e-01 
4.236749e-01 
4.237897e-01 
4.239045e-01 
4.240191e-01 
4.241337e-01 
4.242482e-01 
4.243626e-01 
4.244770e-01 
4.245913e-01 
4.247055e-01 
4.248197e-01 
4.249337e-01 
4.250478e-01 
4.251617e-01 
4.252755e-01 
4.253893e-01 
4.255030e-01 
4.256167e-01 
4.257303e-01 
4.258438e-01 
4.259572e-01 
4.260705e-01 
4.261838e-01 
4.262970e-01 
4.264101e-01 
4.265232e-01 
4.266362e-01 
4.267491e-01 
4.268619e-01 
4.269747e-01 
4.270874e-01 
4.272000e-01 
4.273126e-01 
4.274251e-01 
4.275375e-01 
4.276498e-01 
4.277620e-01 
4.278742e-01 
4.279863e-01 
4.280984e-01 
4.282103e-01 
4.283222e-01 
4.284340e-01 
4.285458e-01 
4.286574e-01 
4.287690e-01 
4.288805e-01 
4.289920e-01 
4.291033e-01 
4.292146e-01 
4.293259e-01 
4.294370e-01 
4.295481e-01 
4.296591e-01 
4.297700e-01 
4.298809e-01 
4.299916e-01 
4.301023e-01 
4.302130e-01 
4.303235e-01 
4.304340e-01 
4.305444e-01 
4.306547e-01 
4.307650e-01 
4.308752e-01 
4.309853e-01 
4.310953e-01 
4.312053e-01 
4.313152e-01 
4.314250e-01 
4.315347e-01 
4.316444e-01 
4.317539e-01 
4.318634e-01 
4.319729e-01 
4.320822e-01 
4.321915e-01 
4.323007e-01 
4.324098e-01 
4.325189e-01 
4.326279e-01 
4.327368e-01 
4.328456e-01 
4.329544e-01 
4.330631e-01 
4.331717e-01 
4.332802e-01 
4.333886e-01 
4.334970e-01 
4.336053e-01 
4.337135e-01 
4.338217e-01 
4.339298e-01 
4.340378e-01 
4.341457e-01 
4.342535e-01 
4.343613e-01 
4.344690e-01 
4.345766e-01 
4.346841e-01 
4.347916e-01 
4.348990e-01 
4.350063e-01 
4.351135e-01 
4.352207e-01 
4.353278e-01 
4.354348e-01 
4.355417e-01 
4.356486e-01 
4.357554e-01 
4.358621e-01 
4.359687e-01 
4.360752e-01 
4.361817e-01 
4.362881e-01 
4.363944e-01 
4.365006e-01 
4.366068e-01 
4.367129e-01 
4.368189e-01 
4.369248e-01 
4.370307e-01 
4.371365e-01 
4.372422e-01 
4.373478e-01 
4.374533e-01 
4.375588e-01 
4.376642e-01 
4.377695e-01 
4.378747e-01 
4.379799e-01 
4.380850e-01 
4.381900e-01 
4.382949e-01 
4.383998e-01 
4.385045e-01 
4.386092e-01 
4.387139e-01 
4.388184e-01 
4.389228e-01 
4.390272e-01 
4.391315e-01 
4.392358e-01 
4.393399e-01 
4.394440e-01 
4.395480e-01 
4.396519e-01 
4.397557e-01 
4.398595e-01 
4.399632e-01 
4.400668e-01 
4.401703e-01 
4.402737e-01 
4.403771e-01 
4.404804e-01 
4.405836e-01 
4.406867e-01 
4.407898e-01 
4.408927e-01 
4.409956e-01 
4.410985e-01 
4.412012e-01 
4.413039e-01 
4.414064e-01 
4.415089e-01 
4.416114e-01 
4.417137e-01 
4.418160e-01 
4.419182e-01 
4.420203e-01 
4.421223e-01 
4.422242e-01 
4.423261e-01 
4.424279e-01 
4.425296e-01 
4.426312e-01 
4.427328e-01 
4.428343e-01 
4.429357e-01 
4.430370e-01 
4.431382e-01 
4.432394e-01 
4.433404e-01 
4.434414e-01 
4.435423e-01 
4.436432e-01 
4.437439e-01 
4.438446e-01 
4.439452e-01 
4.440457e-01 
4.441462e-01 
4.442465e-01 
4.443468e-01 
4.444470e-01 
4.445471e-01 
4.446471e-01 
4.447471e-01 
4.448470e-01 
4.449468e-01 
4.450465e-01 
4.451461e-01 
4.452457e-01 
4.453452e-01 
4.454445e-01 
4.455439e-01 
4.456431e-01 
4.457422e-01 
4.458413e-01 
4.459403e-01 
4.460392e-01 
4.461381e-01 
4.462368e-01 
4.463355e-01 
4.464341e-01 
4.465326e-01 
4.466310e-01 
4.467293e-01 
4.468276e-01 
4.469258e-01 
4.470239e-01 
4.471219e-01 
4.472199e-01 
4.473177e-01 
4.474155e-01 
4.475132e-01 
4.476108e-01 
4.477083e-01 
4.478058e-01 
4.479032e-01 
4.480005e-01 
4.480977e-01 
4.481948e-01 
4.482918e-01 
4.483888e-01 
4.484857e-01 
4.485825e-01 
4.486792e-01 
4.487758e-01 
4.488724e-01 
4.489689e-01 
4.490653e-01 
4.491616e-01 
4.492578e-01 
4.493539e-01 
4.494500e-01 
4.495460e-01 
4.496419e-01 
4.497377e-01 
4.498334e-01 
4.499291e-01 
4.500247e-01 
4.501202e-01 
4.502156e-01 
4.503109e-01 
4.504061e-01 
4.505013e-01 
4.505964e-01 
4.506914e-01 
4.507863e-01 
4.508811e-01 
4.509759e-01 
4.510705e-01 
4.511651e-01 
4.512596e-01 
4.513540e-01 
4.514484e-01 
4.515426e-01 
4.516368e-01 
4.517309e-01 
4.518249e-01 
4.519188e-01 
4.520126e-01 
4.521064e-01 
4.522000e-01 
4.522936e-01 
4.523871e-01 
4.524806e-01 
4.525739e-01 
4.526672e-01 
4.527603e-01 
4.528534e-01 
4.529464e-01 
4.530393e-01 
4.531322e-01 
4.532249e-01 
4.533176e-01 
4.534102e-01 
4.535027e-01 
4.535951e-01 
4.536874e-01 
4.537797e-01 
4.538719e-01 
4.539639e-01 
4.540560e-01 
4.541479e-01 
4.542397e-01 
4.543315e-01 
4.544231e-01 
4.545147e-01 
4.546062e-01 
4.546976e-01 
4.547889e-01 
4.548802e-01 
4.549713e-01 
4.550624e-01 
4.551534e-01 
4.552443e-01 
4.553351e-01 
4.554259e-01 
4.555165e-01 
4.556071e-01 
4.556976e-01 
4.557880e-01 
4.558783e-01 
4.559685e-01 
4.560587e-01 
4.561488e-01 
4.562387e-01 
4.563286e-01 
4.564184e-01 
4.565082e-01 
4.565978e-01 
4.566874e-01 
4.567768e-01 
4.568662e-01 
4.569555e-01 
4.570447e-01 
4.571339e-01 
4.572229e-01 
4.573119e-01 
4.574007e-01 
4.574895e-01 
4.575782e-01 
4.576669e-01 
4.577554e-01 
4.578438e-01 
4.579322e-01 
4.580205e-01 
4.581087e-01 
4.581968e-01 
4.582848e-01 
4.583727e-01 
4.584606e-01 
4.585484e-01 
4.586360e-01 
4.587236e-01 
4.588111e-01 
4.588986e-01 
4.589859e-01 
4.590731e-01 
4.591603e-01 
4.592474e-01 
4.593344e-01 
4.594213e-01 
4.595081e-01 
4.595948e-01 
4.596815e-01 
4.597681e-01 
4.598545e-01 
4.599409e-01 
4.600272e-01 
4.601134e-01 
4.601996e-01 
4.602856e-01 
4.603716e-01 
4.604575e-01 
4.605432e-01 
4.606289e-01 
4.607146e-01 
4.608001e-01 
4.608855e-01 
4.609709e-01 
4.610562e-01 
4.611413e-01 
4.612264e-01 
4.613114e-01 
4.613964e-01 
4.614812e-01 
4.615659e-01 
4.616506e-01 
4.617352e-01 
4.618197e-01 
4.619041e-01 
4.619884e-01 
4.620726e-01 
4.621567e-01 
4.622408e-01 
4.623248e-01 
4.624086e-01 
4.624924e-01 
4.625761e-01 
4.626598e-01 
4.627433e-01 
4.628267e-01 
4.629101e-01 
4.629933e-01 
4.630765e-01 
4.631596e-01 
4.632426e-01 
4.633255e-01 
4.634084e-01 
4.634911e-01 
4.635738e-01 
4.636563e-01 
4.637388e-01 
4.638212e-01 
4.639035e-01 
4.639857e-01 
4.640679e-01 
4.641499e-01 
4.642319e-01 
4.643137e-01 
4.643955e-01 
4.644772e-01 
4.645588e-01 
4.646403e-01 
4.647217e-01 
4.648031e-01 
4.648843e-01 
4.649655e-01 
4.650466e-01 
4.651275e-01 
4.652084e-01 
4.652892e-01 
4.653700e-01 
4.654506e-01 
4.655311e-01 
4.656116e-01 
4.656920e-01 
4.657722e-01 
4.658524e-01 
4.659325e-01 
4.660125e-01 
4.660925e-01 
4.661723e-01 
4.662521e-01 
4.663317e-01 
4.664113e-01 
4.664908e-01 
4.665702e-01 
4.666495e-01 
4.667287e-01 
4.668078e-01 
4.668868e-01 
4.669658e-01 
4.670446e-01 
4.671234e-01 
4.672021e-01 
4.672807e-01 
4.673592e-01 
4.674376e-01 
4.675159e-01 
4.675942e-01 
4.676723e-01 
4.677504e-01 
4.678283e-01 
4.679062e-01 
4.679840e-01 
4.680617e-01 
4.681393e-01 
4.682168e-01 
4.682943e-01 
4.683716e-01 
4.684489e-01 
4.685260e-01 
4.686031e-01 
4.686801e-01 
4.687570e-01 
4.688338e-01 
4.689105e-01 
4.689871e-01 
4.690637e-01 
4.691401e-01 
4.692165e-01 
4.692927e-01 
4.693689e-01 
4.694450e-01 
4.695210e-01 
4.695969e-01 
4.696727e-01 
4.697485e-01 
4.698241e-01 
4.698996e-01 
4.699751e-01 
4.700505e-01 
4.701257e-01 
4.702009e-01 
4.702760e-01 
4.703510e-01 
4.704259e-01 
4.705008e-01 
4.705755e-01 
4.706501e-01 
4.707247e-01 
4.707992e-01 
4.708735e-01 
4.709478e-01 
4.710220e-01 
4.710961e-01 
4.711701e-01 
4.712440e-01 
4.713179e-01 
4.713916e-01 
4.714653e-01 
4.715388e-01 
4.716123e-01 
4.716857e-01 
4.717589e-01 
4.718321e-01 
4.719052e-01 
4.719783e-01 
4.720512e-01 
4.721240e-01 
4.721967e-01 
4.722694e-01 
4.723420e-01 
4.724144e-01 
4.724868e-01 
4.725591e-01 
4.726313e-01 
4.727034e-01 
4.727754e-01 
4.728473e-01 
4.729191e-01 
4.729909e-01 
4.730625e-01 
4.731341e-01 
4.732055e-01 
4.732769e-01 
4.733482e-01 
4.734194e-01 
4.734905e-01 
4.735615e-01 
4.736324e-01 
4.737032e-01 
4.737740e-01 
4.738446e-01 
4.739151e-01 
4.739856e-01 
4.740560e-01 
4.741262e-01 
4.741964e-01 
4.742665e-01 
4.743365e-01 
4.744064e-01 
4.744762e-01 
4.745459e-01 
4.746156e-01 
4.746851e-01 
4.747546e-01 
4.748239e-01 
4.748932e-01 
4.749623e-01 
4.750314e-01 
4.751004e-01 
4.751693e-01 
4.752381e-01 
4.753068e-01 
4.753754e-01 
4.754439e-01 
4.755124e-01 
4.755807e-01 
4.756490e-01 
4.757171e-01 
4.757852e-01 
4.758532e-01 
4.759210e-01 
4.759888e-01 
4.760565e-01 
4.761241e-01 
4.761916e-01 
4.762590e-01 
4.763264e-01 
4.763936e-01 
4.764607e-01 
4.765278e-01 
4.765947e-01 
4.766616e-01 
4.767283e-01 
4.767950e-01 
4.768616e-01 
4.769281e-01 
4.769945e-01 
4.770608e-01 
4.771270e-01 
4.771931e-01 
4.772591e-01 
4.773251e-01 
4.773909e-01 
4.774566e-01 
4.775223e-01 
4.775879e-01 
4.776533e-01 
4.777187e-01 
4.777840e-01 
4.778492e-01 
4.779142e-01 
4.779792e-01 
4.780442e-01 
4.781090e-01 
4.781737e-01 
4.782383e-01 
4.783028e-01 
4.783673e-01 
4.784316e-01 
4.784959e-01 
4.785600e-01 
4.786241e-01 
4.786881e-01 
4.787519e-01 
4.788157e-01 
4.788794e-01 
4.789430e-01 
4.790065e-01 
4.790699e-01 
4.791332e-01 
4.791965e-01 
4.792596e-01 
4.793226e-01 
4.793856e-01 
4.794484e-01 
4.795112e-01 
4.795738e-01 
4.796364e-01 
4.796989e-01 
4.797612e-01 
4.798235e-01 
4.798857e-01 
4.799478e-01 
4.800098e-01 
4.800717e-01 
4.801335e-01 
4.801952e-01 
4.802569e-01 
4.803184e-01 
4.803798e-01 
4.804412e-01 
4.805024e-01 
4.805636e-01 
4.806246e-01 
4.806856e-01 
4.807465e-01 
4.808072e-01 
4.808679e-01 
4.809285e-01 
4.809890e-01 
4.810494e-01 
4.811097e-01 
4.811699e-01 
4.812300e-01 
4.812901e-01 
4.813500e-01 
4.814098e-01 
4.814695e-01 
4.815292e-01 
4.815887e-01 
4.816482e-01 
4.817075e-01 
4.817668e-01 
4.818260e-01 
4.818850e-01 
4.819440e-01 
4.820029e-01 
4.820617e-01 
4.821204e-01 
4.821790e-01 
4.822375e-01 
4.822959e-01 
4.823542e-01 
4.824124e-01 
4.824706e-01 
4.825286e-01 
4.825865e-01 
4.826444e-01 
4.827021e-01 
4.827597e-01 
4.828173e-01 
4.828748e-01 
4.829321e-01 
4.829894e-01 
4.830466e-01 
4.831036e-01 
4.831606e-01 
4.832175e-01 
4.832743e-01 
4.833310e-01 
4.833876e-01 
4.834441e-01 
4.835005e-01 
4.835568e-01 
4.836130e-01 
4.836691e-01 
4.837252e-01 
4.837811e-01 
4.838369e-01 
4.838927e-01 
4.839483e-01 
4.840039e-01 
4.840593e-01 
4.841147e-01 
4.841699e-01 
4.842251e-01 
4.842802e-01 
4.843352e-01 
4.843900e-01 
4.844448e-01 
4.844995e-01 
4.845541e-01 
4.846086e-01 
4.846630e-01 
4.847173e-01 
4.847715e-01 
4.848256e-01 
4.848796e-01 
4.849335e-01 
4.849874e-01 
4.850411e-01 
4.850947e-01 
4.851483e-01 
4.852017e-01 
4.852550e-01 
4.853083e-01 
4.853614e-01 
4.854145e-01 
4.854675e-01 
4.855203e-01 
4.855731e-01 
4.856258e-01 
4.856783e-01 
4.857308e-01 
4.857832e-01 
4.858355e-01 
4.858877e-01 
4.859397e-01 
4.859917e-01 
4.860436e-01 
4.860954e-01 
4.861471e-01 
4.861988e-01 
4.862503e-01 
4.863017e-01 
4.863530e-01 
4.864042e-01 
4.864553e-01 
4.865064e-01 
4.865573e-01 
4.866081e-01 
4.866589e-01 
4.867095e-01 
4.867601e-01 
4.868105e-01 
4.868609e-01 
4.869111e-01 
4.869613e-01 
4.870113e-01 
4.870613e-01 
4.871112e-01 
4.871609e-01 
4.872106e-01 
4.872602e-01 
4.873097e-01 
4.873591e-01 
4.874084e-01 
4.874575e-01 
4.875066e-01 
4.875556e-01 
4.876045e-01 
4.876533e-01 
4.877020e-01 
4.877506e-01 
4.877991e-01 
4.878476e-01 
4.878959e-01 
4.879441e-01 
4.879922e-01 
4.880402e-01 
4.880882e-01 
4.881360e-01 
4.881837e-01 
4.882314e-01 
4.882789e-01 
4.883263e-01 
4.883737e-01 
4.884209e-01 
4.884681e-01 
4.885151e-01 
4.885621e-01 
4.886089e-01 
4.886557e-01 
4.887023e-01 
4.887489e-01 
4.887954e-01 
4.888417e-01 
4.888880e-01 
4.889342e-01 
4.889803e-01 
4.890262e-01 
4.890721e-01 
4.891179e-01 
4.891636e-01 
4.892092e-01 
4.892547e-01 
4.893000e-01 
4.893453e-01 
4.893905e-01 
4.894356e-01 
4.894806e-01 
4.895255e-01 
4.895703e-01 
4.896150e-01 
4.896596e-01 
4.897042e-01 
4.897486e-01 
4.897929e-01 
4.898371e-01 
4.898812e-01 
4.899252e-01 
4.899692e-01 
4.900130e-01 
4.900567e-01 
4.901003e-01 
4.901439e-01 
4.901873e-01 
4.902306e-01 
4.902739e-01 
4.903170e-01 
4.903601e-01 
4.904030e-01 
4.904458e-01 
4.904886e-01 
4.905312e-01 
4.905738e-01 
4.906162e-01 
4.906586e-01 
4.907008e-01 
4.907430e-01 
4.907850e-01 
4.908270e-01 
4.908689e-01 
4.909106e-01 
4.909523e-01 
4.909939e-01 
4.910353e-01 
4.910767e-01 
4.911180e-01 
4.911591e-01 
4.912002e-01 
4.912412e-01 
4.912821e-01 
4.913228e-01 
4.913635e-01 
4.914041e-01 
4.914446e-01 
4.914850e-01 
4.915252e-01 
4.915654e-01 
4.916055e-01 
4.916455e-01 
4.916854e-01 
4.917252e-01 
4.917649e-01 
4.918045e-01 
4.918440e-01 
4.918834e-01 
4.919227e-01 
4.919619e-01 
4.920010e-01 
4.920400e-01 
4.920789e-01 
4.921177e-01 
4.921564e-01 
4.921950e-01 
4.922335e-01 
4.922719e-01 
4.923102e-01 
4.923484e-01 
4.923865e-01 
4.924245e-01 
4.924624e-01 
4.925003e-01 
4.925380e-01 
4.925756e-01 
4.926131e-01 
4.926505e-01 
4.926878e-01 
4.927251e-01 
4.927622e-01 
4.927992e-01 
4.928361e-01 
4.928729e-01 
4.929097e-01 
4.929463e-01 
4.929828e-01 
4.930192e-01 
4.930556e-01 
4.930918e-01 
4.931279e-01 
4.931640e-01 
4.931999e-01 
4.932357e-01 
4.932714e-01 
4.933071e-01 
4.933426e-01 
4.933780e-01 
4.934134e-01 
4.934486e-01 
4.934837e-01 
4.935188e-01 
4.935537e-01 
4.935886e-01 
4.936233e-01 
4.936579e-01 
4.936925e-01 
4.937269e-01 
4.937612e-01 
4.937955e-01 
4.938296e-01 
4.938637e-01 
4.938976e-01 
4.939314e-01 
4.939652e-01 
4.939988e-01 
4.940324e-01 
4.940658e-01 
4.940992e-01 
4.941324e-01 
4.941655e-01 
4.941986e-01 
4.942315e-01 
4.942644e-01 
4.942971e-01 
4.943298e-01 
4.943623e-01 
4.943948e-01 
4.944271e-01 
4.944594e-01 
4.944915e-01 
4.945236e-01 
4.945555e-01 
4.945873e-01 
4.946191e-01 
4.946507e-01 
4.946823e-01 
4.947137e-01 
4.947451e-01 
4.947763e-01 
4.948075e-01 
4.948385e-01 
4.948695e-01 
4.949003e-01 
4.949311e-01 
4.949617e-01 
4.949923e-01 
4.950227e-01 
4.950531e-01 
4.950833e-01 
4.951135e-01 
4.951435e-01 
4.951735e-01 
4.952033e-01 
4.952330e-01 
4.952627e-01 
4.952922e-01 
4.953217e-01 
4.953510e-01 
4.953803e-01 
4.954094e-01 
4.954385e-01 
4.954674e-01 
4.954963e-01 
4.955250e-01 
4.955537e-01 
4.955822e-01 
4.956107e-01 
4.956390e-01 
4.956672e-01 
4.956954e-01 
4.957234e-01 
4.957514e-01 
4.957792e-01 
4.958070e-01 
4.958346e-01 
4.958622e-01 
4.958896e-01 
4.959169e-01 
4.959442e-01 
4.959713e-01 
4.959984e-01 
4.960253e-01 
4.960521e-01 
4.960789e-01 
4.961055e-01 
4.961321e-01 
4.961585e-01 
4.961848e-01 
4.962111e-01 
4.962372e-01 
4.962632e-01 
4.962892e-01 
4.963150e-01 
4.963408e-01 
4.963664e-01 
4.963919e-01 
4.964174e-01 
4.964427e-01 
4.964679e-01 
4.964930e-01 
4.965181e-01 
4.965430e-01 
4.965678e-01 
4.965926e-01 
4.966172e-01 
4.966417e-01 
4.966661e-01 
4.966905e-01 
4.967147e-01 
4.967388e-01 
4.967629e-01 
4.967868e-01 
4.968106e-01 
4.968343e-01 
4.968579e-01 
4.968815e-01 
4.969049e-01 
4.969282e-01 
4.969514e-01 
4.969745e-01 
4.969976e-01 
4.970205e-01 
4.970433e-01 
4.970660e-01 
4.970886e-01 
4.971111e-01 
4.971335e-01 
4.971558e-01 
4.971781e-01 
4.972002e-01 
4.972222e-01 
4.972441e-01 
4.972659e-01 
4.972876e-01 
4.973092e-01 
4.973307e-01 
4.973521e-01 
4.973734e-01 
4.973946e-01 
4.974157e-01 
4.974367e-01 
4.974576e-01 
4.974784e-01 
4.974991e-01 
4.975197e-01 
4.975402e-01 
4.975606e-01 
4.975809e-01 
4.976011e-01 
4.976212e-01 
4.976411e-01 
4.976610e-01 
4.976808e-01 
4.977005e-01 
4.977201e-01 
4.977396e-01 
4.977589e-01 
4.977782e-01 
4.977974e-01 
4.978165e-01 
4.978355e-01 
4.978543e-01 
4.978731e-01 
4.978918e-01 
4.979104e-01 
4.979288e-01 
4.979472e-01 
4.979655e-01 
4.979836e-01 
4.980017e-01 
4.980197e-01 
4.980375e-01 
4.980553e-01 
4.980730e-01 
4.980905e-01 
4.981080e-01 
4.981254e-01 
4.981426e-01 
4.981598e-01 
4.981768e-01 
4.981938e-01 
4.982106e-01 
4.982274e-01 
4.982440e-01 
4.982606e-01 
4.982770e-01 
4.982934e-01 
4.983096e-01 
4.983258e-01 
4.983418e-01 
4.983577e-01 
4.983736e-01 
4.983893e-01 
4.984050e-01 
4.984205e-01 
4.984359e-01 
4.984513e-01 
4.984665e-01 
4.984816e-01 
4.984967e-01 
4.985116e-01 
4.985264e-01 
4.985411e-01 
4.985558e-01 
4.985703e-01 
4.985847e-01 
4.985990e-01 
4.986132e-01 
4.986273e-01 
4.986414e-01 
4.986553e-01 
4.986691e-01 
4.986828e-01 
4.986964e-01 
4.987099e-01 
4.987233e-01 
4.987366e-01 
4.987498e-01 
4.987629e-01 
4.987759e-01 
4.987888e-01 
4.988016e-01 
4.988143e-01 
4.988269e-01 
4.988394e-01 
4.988518e-01 
4.988641e-01 
4.988763e-01 
4.988884e-01 
4.989003e-01 
4.989122e-01 
4.989240e-01 
4.989357e-01 
4.989473e-01 
4.989587e-01 
4.989701e-01 
4.989814e-01 
4.989926e-01 
4.990036e-01 
4.990146e-01 
4.990255e-01 
4.990362e-01 
4.990469e-01 
4.990575e-01 
4.990679e-01 
4.990783e-01 
4.990885e-01 
4.990987e-01 
4.991087e-01 
4.991187e-01 
4.991285e-01 
4.991383e-01 
4.991479e-01 
4.991575e-01 
4.991669e-01 
4.991763e-01 
4.991855e-01 
4.991947e-01 
4.992037e-01 
4.992126e-01 
4.992215e-01 
4.992302e-01 
4.992388e-01 
4.992473e-01 
4.992558e-01 
4.992641e-01 
4.992723e-01 
4.992804e-01 
4.992885e-01 
4.992964e-01 
4.993042e-01 
4.993119e-01 
4.993195e-01 
4.993270e-01 
4.993345e-01 
4.993418e-01 
4.993490e-01 
4.993561e-01 
4.993631e-01 
4.993700e-01 
4.993768e-01 
4.993835e-01 
4.993901e-01 
4.993966e-01 
4.994030e-01 
4.994093e-01 
4.994154e-01 
4.994215e-01 
4.994275e-01 
4.994334e-01 
4.994392e-01 
4.994449e-01 
4.994504e-01 
4.994559e-01 
4.994613e-01 
4.994666e-01 
4.994717e-01 
4.994768e-01 
4.994818e-01 
4.994866e-01 
4.994914e-01 
4.994961e-01 
4.995006e-01 
4.995051e-01 
4.995095e-01 
4.995137e-01 
4.995179e-01 
4.995219e-01 
4.995259e-01 
4.995297e-01 
4.995335e-01 
4.995371e-01 
4.995406e-01 
4.995441e-01 
4.995474e-01 
4.995507e-01 
4.995538e-01 
4.995568e-01 
4.995598e-01 
4.995626e-01 
4.995653e-01 
4.995680e-01 
4.995705e-01 
4.995729e-01 
4.995752e-01 
4.995774e-01 
4.995796e-01 
4.995816e-01 
4.995835e-01 
4.995853e-01 
4.995870e-01 
4.995886e-01 
4.995901e-01 
4.995915e-01 
4.995928e-01 
4.995940e-01 
4.995951e-01 
4.995961e-01 
4.995970e-01 
4.995978e-01 
4.995985e-01 
4.995991e-01 
4.995996e-01 
4.996000e-01 
4.996003e-01 
4.996004e-01 
4.996005e-01 
4.996005e-01 
4.996004e-01 
4.996002e-01 
4.995998e-01 
4.995994e-01 
4.995989e-01 
4.995982e-01 
4.995975e-01 
4.995967e-01 
4.995957e-01 
4.995947e-01 
4.995936e-01 
4.995923e-01 
4.995910e-01 
4.995895e-01 
4.995880e-01 
4.995863e-01 
4.995846e-01 
4.995827e-01 
4.995808e-01 
4.995787e-01 
4.995765e-01 
4.995743e-01 
4.995719e-01 
4.995695e-01 
4.995669e-01 
4.995642e-01 
4.995615e-01 
4.995586e-01 
4.995556e-01 
4.995525e-01 
4.995494e-01 
4.995461e-01 
4.995427e-01 
4.995392e-01 
4.995356e-01 
4.995319e-01 
4.995282e-01 
4.995243e-01 
4.995203e-01 
4.995162e-01 
4.995120e-01 
4.995077e-01 
4.995033e-01 
4.994988e-01 
4.994942e-01 
4.994895e-01 
4.994847e-01 
4.994798e-01 
4.994748e-01 
4.994696e-01 
4.994644e-01 
4.994591e-01 
4.994537e-01 
4.994482e-01 
4.994426e-01 
4.994368e-01 
4.994310e-01 
4.994251e-01 
4.994191e-01 
4.994129e-01 
4.994067e-01 
4.994004e-01 
4.993939e-01 
4.993874e-01 
4.993808e-01 
4.993740e-01 
4.993672e-01 
4.993602e-01 
4.993532e-01 
4.993460e-01 
4.993388e-01 
4.993314e-01 
4.993240e-01 
4.993164e-01 
4.993088e-01 
4.993010e-01 
4.992932e-01 
4.992852e-01 
4.992771e-01 
4.992690e-01 
4.992607e-01 
4.992524e-01 
4.992439e-01 
4.992353e-01 
4.992266e-01 
4.992179e-01 
4.992090e-01 
4.992000e-01 
4.991909e-01 
4.991818e-01 
4.991725e-01 
4.991631e-01 
4.991536e-01 
4.991440e-01 
4.991343e-01 
4.991245e-01 
4.991146e-01 
4.991046e-01 
4.990946e-01 
4.990844e-01 
4.990741e-01 
4.990637e-01 
4.990532e-01 
4.990425e-01 
4.990318e-01 
4.990210e-01 
4.990101e-01 
4.989991e-01 
4.989880e-01 
4.989768e-01 
4.989655e-01 
4.989541e-01 
4.989425e-01 
4.989309e-01 
4.989192e-01 
4.989074e-01 
4.988955e-01 
4.988834e-01 
4.988713e-01 
4.988591e-01 
4.988467e-01 
4.988343e-01 
4.988218e-01 
4.988091e-01 
4.987964e-01 
4.987836e-01 
4.987706e-01 
4.987576e-01 
4.987444e-01 
4.987312e-01 
4.987179e-01 
4.987044e-01 
4.986909e-01 
4.986772e-01 
4.986635e-01 
4.986496e-01 
4.986357e-01 
4.986216e-01 
4.986074e-01 
4.985932e-01 
4.985788e-01 
4.985644e-01 
4.985498e-01 
4.985351e-01 
4.985204e-01 
4.985055e-01 
4.984905e-01 
4.984755e-01 
4.984603e-01 
4.984450e-01 
4.984296e-01 
4.984142e-01 
4.983986e-01 
4.983829e-01 
4.983671e-01 
4.983512e-01 
4.983353e-01 
4.983192e-01 
4.983030e-01 
4.982867e-01 
4.982703e-01 
4.982538e-01 
4.982372e-01 
4.982206e-01 
4.982038e-01 
4.981869e-01 
4.981699e-01 
4.981528e-01 
4.981356e-01 
4.981183e-01 
4.981009e-01 
4.980834e-01 
4.980658e-01 
4.980481e-01 
4.980303e-01 
4.980124e-01 
4.979943e-01 
4.979762e-01 
4.979580e-01 
4.979397e-01 
4.979213e-01 
4.979028e-01 
4.978842e-01 
4.978655e-01 
4.978466e-01 
4.978277e-01 
4.978087e-01 
4.977896e-01 
4.977704e-01 
4.977510e-01 
4.977316e-01 
4.977121e-01 
4.976925e-01 
4.976727e-01 
4.976529e-01 
4.976330e-01 
4.976129e-01 
4.975928e-01 
4.975726e-01 
4.975523e-01 
4.975318e-01 
4.975113e-01 
4.974906e-01 
4.974699e-01 
4.974491e-01 
4.974281e-01 
4.974071e-01 
4.973859e-01 
4.973647e-01 
4.973434e-01 
4.973219e-01 
4.973004e-01 
4.972787e-01 
4.972570e-01 
4.972351e-01 
4.972132e-01 
4.971911e-01 
4.971690e-01 
4.971467e-01 
4.971244e-01 
4.971019e-01 
4.970794e-01 
4.970567e-01 
4.970340e-01 
4.970111e-01 
4.969881e-01 
4.969651e-01 
4.969419e-01 
4.969187e-01 
4.968953e-01 
4.968718e-01 
4.968483e-01 
4.968246e-01 
4.968009e-01 
4.967770e-01 
4.967530e-01 
4.967290e-01 
4.967048e-01 
4.966805e-01 
4.966562e-01 
4.966317e-01 
4.966071e-01 
4.965825e-01 
4.965577e-01 
4.965328e-01 
4.965078e-01 
4.964828e-01 
4.964576e-01 
4.964323e-01 
4.964069e-01 
4.963815e-01 
4.963559e-01 
4.963302e-01 
4.963044e-01 
4.962786e-01 
4.962526e-01 
4.962265e-01 
4.962003e-01 
4.961741e-01 
4.961477e-01 
4.961212e-01 
4.960946e-01 
4.960679e-01 
4.960412e-01 
4.960143e-01 
4.959873e-01 
4.959602e-01 
4.959330e-01 
4.959057e-01 
4.958784e-01 
4.958509e-01 
4.958233e-01 
4.957956e-01 
4.957678e-01 
4.957399e-01 
4.957120e-01 
4.956839e-01 
4.956557e-01 
4.956274e-01 
4.955990e-01 
4.955705e-01 
4.955419e-01 
4.955132e-01 
4.954845e-01 
4.954556e-01 
4.954266e-01 
4.953975e-01 
4.953683e-01 
4.953390e-01 
4.953096e-01 
4.952801e-01 
4.952506e-01 
4.952209e-01 
4.951911e-01 
4.951612e-01 
4.951312e-01 
4.951011e-01 
4.950709e-01 
4.950406e-01 
4.950102e-01 
4.949797e-01 
4.949492e-01 
4.949185e-01 
4.948877e-01 
4.948568e-01 
4.948258e-01 
4.947947e-01 
4.947635e-01 
4.947322e-01 
4.947008e-01 
4.946694e-01 
4.946378e-01 
4.946061e-01 
4.945743e-01 
4.945424e-01 
4.945104e-01 
4.944783e-01 
4.944461e-01 
4.944138e-01 
4.943815e-01 
4.943490e-01 
4.943164e-01 
4.942837e-01 
4.942509e-01 
4.942180e-01 
4.941850e-01 
4.941520e-01 
4.941188e-01 
4.940855e-01 
4.940521e-01 
4.940186e-01 
4.939850e-01 
4.939513e-01 
4.939176e-01 
4.938837e-01 
4.938497e-01 
4.938156e-01 
4.937814e-01 
4.937471e-01 
4.937128e-01 
4.936783e-01 
4.936437e-01 
4.936090e-01 
4.935743e-01 
4.935394e-01 
4.935044e-01 
4.934693e-01 
4.934341e-01 
4.933989e-01 
4.933635e-01 
4.933280e-01 
4.932924e-01 
4.932568e-01 
4.932210e-01 
4.931851e-01 
4.931492e-01 
4.931131e-01 
4.930769e-01 
4.930406e-01 
4.930043e-01 
4.929678e-01 
4.929312e-01 
4.928946e-01 
4.928578e-01 
4.928209e-01 
4.927840e-01 
4.927469e-01 
4.927098e-01 
4.926725e-01 
4.926351e-01 
4.925977e-01 
4.925601e-01 
4.925225e-01 
4.924847e-01 
4.924469e-01 
4.924089e-01 
4.923708e-01 
4.923327e-01 
4.922944e-01 
4.922561e-01 
4.922176e-01 
4.921791e-01 
4.921404e-01 
4.921017e-01 
4.920629e-01 
4.920239e-01 
4.919849e-01 
4.919457e-01 
4.919065e-01 
4.918672e-01 
4.918277e-01 
4.917882e-01 
4.917485e-01 
4.917088e-01 
4.916690e-01 
4.916290e-01 
4.915890e-01 
4.915489e-01 
4.915087e-01 
4.914683e-01 
4.914279e-01 
4.913874e-01 
4.913468e-01 
4.913060e-01 
4.912652e-01 
4.912243e-01 
4.911833e-01 
4.911422e-01 
4.911010e-01 
4.910597e-01 
4.910182e-01 
4.909767e-01 
4.909351e-01 
4.908934e-01 
4.908516e-01 
4.908097e-01 
4.907677e-01 
4.907256e-01 
4.906834e-01 
4.906411e-01 
4.905987e-01 
4.905562e-01 
4.905137e-01 
4.904710e-01 
4.904282e-01 
4.903853e-01 
4.903423e-01 
4.902992e-01 
4.902561e-01 
4.902128e-01 
4.901694e-01 
4.901259e-01 
4.900824e-01 
4.900387e-01 
4.899949e-01 
4.899510e-01 
4.899071e-01 
4.898630e-01 
4.898189e-01 
4.897746e-01 
4.897302e-01 
4.896858e-01 
4.896412e-01 
4.895966e-01 
4.895518e-01 
4.895070e-01 
4.894621e-01 
4.894170e-01 
4.893719e-01 
4.893266e-01 
4.892813e-01 
4.892359e-01 
4.891903e-01 
4.891447e-01 
4.890990e-01 
4.890532e-01 
4.890072e-01 
4.889612e-01 
4.889151e-01 
4.888689e-01 
4.888226e-01 
4.887762e-01 
4.887297e-01 
4.886831e-01 
4.886364e-01 
4.885896e-01 
4.885427e-01 
4.884957e-01 
4.884486e-01 
4.884014e-01 
4.883541e-01 
4.883067e-01 
4.882592e-01 
4.882117e-01 
4.881640e-01 
4.881162e-01 
4.880683e-01 
4.880204e-01 
4.879723e-01 
4.879242e-01 
4.878759e-01 
4.878275e-01 
4.877791e-01 
4.877305e-01 
4.876819e-01 
4.876331e-01 
4.875843e-01 
4.875354e-01 
4.874863e-01 
4.874372e-01 
4.873880e-01 
4.873386e-01 
4.872892e-01 
4.872397e-01 
4.871901e-01 
4.871403e-01 
4.870905e-01 
4.870406e-01 
4.869906e-01 
4.869405e-01 
4.868903e-01 
4.868400e-01 
4.867896e-01 
4.867391e-01 
4.866885e-01 
4.866379e-01 
4.865871e-01 
4.865362e-01 
4.864852e-01 
4.864342e-01 
4.863830e-01 
4.863317e-01 
4.862804e-01 
4.862289e-01 
4.861774e-01 
4.861257e-01 
4.860740e-01 
4.860221e-01 
4.859702e-01 
4.859181e-01 
4.858660e-01 
4.858138e-01 
4.857615e-01 
4.857090e-01 
4.856565e-01 
4.856039e-01 
4.855512e-01 
4.854984e-01 
4.854455e-01 
4.853925e-01 
4.853394e-01 
4.852862e-01 
4.852329e-01 
4.851795e-01 
4.851260e-01 
4.850725e-01 
4.850188e-01 
4.849650e-01 
4.849112e-01 
4.848572e-01 
4.848031e-01 
4.847490e-01 
4.846947e-01 
4.846404e-01 
4.845860e-01 
4.845314e-01 
4.844768e-01 
4.844221e-01 
4.843672e-01 
4.843123e-01 
4.842573e-01 
4.842022e-01 
4.841470e-01 
4.840917e-01 
4.840363e-01 
4.839808e-01 
4.839252e-01 
4.838695e-01 
4.838137e-01 
4.837579e-01 
4.837019e-01 
4.836458e-01 
4.835896e-01 
4.835334e-01 
4.834770e-01 
4.834206e-01 
4.833640e-01 
4.833074e-01 
4.832507e-01 
4.831938e-01 
4.831369e-01 
4.830799e-01 
4.830228e-01 
4.829656e-01 
4.829082e-01 
4.828508e-01 
4.827933e-01 
4.827357e-01 
4.826781e-01 
4.826203e-01 
4.825624e-01 
4.825044e-01 
4.824463e-01 
4.823882e-01 
4.823299e-01 
4.822716e-01 
4.822131e-01 
4.821546e-01 
4.820959e-01 
4.820372e-01 
4.819784e-01 
4.819194e-01 
4.818604e-01 
4.818013e-01 
4.817421e-01 
4.816828e-01 
4.816234e-01 
4.815639e-01 
4.815043e-01 
4.814446e-01 
4.813849e-01 
4.813250e-01 
4.812650e-01 
4.812050e-01 
4.811448e-01 
4.810846e-01 
4.810242e-01 
4.809638e-01 
4.809032e-01 
4.808426e-01 
4.807819e-01 
4.807211e-01 
4.806602e-01 
4.805992e-01 
4.805381e-01 
4.804769e-01 
4.804156e-01 
4.803542e-01 
4.802927e-01 
4.802311e-01 
4.801695e-01 
4.801077e-01 
4.800459e-01 
4.799839e-01 
4.799219e-01 
4.798597e-01 
4.797975e-01 
4.797352e-01 
4.796728e-01 
4.796102e-01 
4.795476e-01 
4.794849e-01 
4.794221e-01 
4.793593e-01 
4.792963e-01 
4.792332e-01 
4.791700e-01 
4.791068e-01 
4.790434e-01 
4.789800e-01 
4.789164e-01 
4.788528e-01 
4.787890e-01 
4.787252e-01 
4.786613e-01 
4.785973e-01 
4.785332e-01 
4.784690e-01 
4.784047e-01 
4.783403e-01 
4.782758e-01 
4.782113e-01 
4.781466e-01 
4.780818e-01 
4.780170e-01 
4.779520e-01 
4.778870e-01 
4.778219e-01 
4.777566e-01 
4.776913e-01 
4.776259e-01 
4.775604e-01 
4.774948e-01 
4.774291e-01 
4.773633e-01 
4.772974e-01 
4.772315e-01 
4.771654e-01 
4.770992e-01 
4.770330e-01 
4.769666e-01 
4.769002e-01 
4.768337e-01 
4.767671e-01 
4.767003e-01 
4.766335e-01 
4.765666e-01 
4.764996e-01 
4.764326e-01 
4.763654e-01 
4.762981e-01 
4.762307e-01 
4.761633e-01 
4.760957e-01 
4.760281e-01 
4.759604e-01 
4.758925e-01 
4.758246e-01 
4.757566e-01 
4.756885e-01 
4.756203e-01 
4.755520e-01 
4.754836e-01 
4.754152e-01 
4.753466e-01 
4.752779e-01 
4.752092e-01 
4.751403e-01 
4.750714e-01 
4.750024e-01 
4.749333e-01 
4.748641e-01 
4.747948e-01 
4.747254e-01 
4.746559e-01 
4.745863e-01 
4.745166e-01 
4.744469e-01 
4.743770e-01 
4.743071e-01 
4.742370e-01 
4.741669e-01 
4.740967e-01 
4.740263e-01 
4.739559e-01 
4.738854e-01 
4.738149e-01 
4.737442e-01 
4.736734e-01 
4.736025e-01 
4.735316e-01 
4.734605e-01 
4.733894e-01 
4.733182e-01 
4.732468e-01 
4.731754e-01 
4.731039e-01 
4.730323e-01 
4.729606e-01 
4.728889e-01 
4.728170e-01 
4.727450e-01 
4.726730e-01 
4.726008e-01 
4.725286e-01 
4.724563e-01 
4.723839e-01 
4.723114e-01 
4.722388e-01 
4.721661e-01 
4.720933e-01 
4.720204e-01 
4.719475e-01 
4.718744e-01 
4.718013e-01 
4.717280e-01 
4.716547e-01 
4.715813e-01 
4.715078e-01 
4.714342e-01 
4.713605e-01 
4.712867e-01 
4.712128e-01 
4.711389e-01 
4.710648e-01 
4.709907e-01 
4.709164e-01 
4.708421e-01 
4.707677e-01 
4.706932e-01 
4.706186e-01 
4.705439e-01 
4.704691e-01 
4.703943e-01 
4.703193e-01 
4.702443e-01 
4.701691e-01 
4.700939e-01 
4.700186e-01 
4.699432e-01 
4.698677e-01 
4.697921e-01 
4.697164e-01 
4.696406e-01 
4.695648e-01 
4.694888e-01 
4.694128e-01 
4.693367e-01 
4.692605e-01 
4.691841e-01 
4.691077e-01 
4.690313e-01 
4.689547e-01 
4.688780e-01 
4.688013e-01 
4.687244e-01 
4.686475e-01 
4.685705e-01 
4.684933e-01 
4.684161e-01 
4.683388e-01 
4.682615e-01 
4.681840e-01 
4.681064e-01 
4.680288e-01 
4.679510e-01 
4.678732e-01 
4.677953e-01 
4.677173e-01 
4.676392e-01 
4.675610e-01 
4.674827e-01 
4.674043e-01 
4.673259e-01 
4.672473e-01 
4.671687e-01 
4.670900e-01 
4.670112e-01 
4.669323e-01 
4.668533e-01 
4.667742e-01 
4.666950e-01 
4.666158e-01 
4.665364e-01 
4.664570e-01 
4.663775e-01 
4.662979e-01 
4.662182e-01 
4.661384e-01 
4.660585e-01 
4.659785e-01 
4.658985e-01 
4.658183e-01 
4.657381e-01 
4.656578e-01 
4.655774e-01 
4.654969e-01 
4.654163e-01 
4.653356e-01 
4.652549e-01 
4.651740e-01 
4.650931e-01 
4.650121e-01 
4.649309e-01 
4.648497e-01 
4.647684e-01 
4.646871e-01 
4.646056e-01 
4.645240e-01 
4.644424e-01 
4.643607e-01 
4.642789e-01 
4.641969e-01 
4.641149e-01 
4.640329e-01 
4.639507e-01 
4.638684e-01 
4.637861e-01 
4.637037e-01 
4.636211e-01 
4.635385e-01 
4.634558e-01 
4.633731e-01 
4.632902e-01 
4.632072e-01 
4.631242e-01 
4.630410e-01 
4.629578e-01 
4.628745e-01 
4.627911e-01 
4.627076e-01 
4.626241e-01 
4.625404e-01 
4.624567e-01 
4.623728e-01 
4.622889e-01 
4.622049e-01 
4.621208e-01 
4.620366e-01 
4.619524e-01 
4.618680e-01 
4.617836e-01 
4.616990e-01 
4.616144e-01 
4.615297e-01 
4.614449e-01 
4.613601e-01 
4.612751e-01 
4.611900e-01 
4.611049e-01 
4.610197e-01 
4.609344e-01 
4.608490e-01 
4.607635e-01 
4.606779e-01 
4.605923e-01 
4.605065e-01 
4.604207e-01 
4.603348e-01 
4.602488e-01 
4.601627e-01 
4.600765e-01 
4.599903e-01 
4.599039e-01 
4.598175e-01 
4.597310e-01 
4.596444e-01 
4.595577e-01 
4.594709e-01 
4.593840e-01 
4.592971e-01 
4.592101e-01 
4.591229e-01 
4.590357e-01 
4.589484e-01 
4.588611e-01 
4.587736e-01 
4.586861e-01 
4.585984e-01 
4.585107e-01 
4.584229e-01 
4.583350e-01 
4.582470e-01 
4.581590e-01 
4.580708e-01 
4.579826e-01 
4.578943e-01 
4.578059e-01 
4.577174e-01 
4.576288e-01 
4.575401e-01 
4.574514e-01 
4.573626e-01 
4.572736e-01 
4.571846e-01 
4.570956e-01 
4.570064e-01 
4.569171e-01 
4.568278e-01 
4.567384e-01 
4.566488e-01 
4.565593e-01 
4.564696e-01 
4.563798e-01 
4.562900e-01 
4.562000e-01 
4.561100e-01 
4.560199e-01 
4.559297e-01 
4.558394e-01 
4.557491e-01 
4.556586e-01 
4.555681e-01 
4.554775e-01 
4.553868e-01 
4.552960e-01 
4.552052e-01 
4.551142e-01 
4.550232e-01 
4.549321e-01 
4.548409e-01 
4.547496e-01 
4.546582e-01 
4.545667e-01 
4.544752e-01 
4.543836e-01 
4.542919e-01 
4.542001e-01 
4.541082e-01 
4.540163e-01 
4.539242e-01 
4.538321e-01 
4.537399e-01 
4.536476e-01 
4.535552e-01 
4.534627e-01 
4.533702e-01 
4.532776e-01 
4.531849e-01 
4.530921e-01 
4.529992e-01 
4.529062e-01 
4.528132e-01 
4.527201e-01 
4.526268e-01 
4.525335e-01 
4.524402e-01 
4.523467e-01 
4.522532e-01 
4.521595e-01 
4.520658e-01 
4.519720e-01 
4.518782e-01 
4.517842e-01 
4.516901e-01 
4.515960e-01 
4.515018e-01 
4.514075e-01 
4.513131e-01 
4.512187e-01 
4.511242e-01 
4.510295e-01 
4.509348e-01 
4.508400e-01 
4.507452e-01 
4.506502e-01 
4.505552e-01 
4.504601e-01 
4.503649e-01 
4.502696e-01 
4.501742e-01 
4.500788e-01 
4.499832e-01 
4.498876e-01 
4.497919e-01 
4.496961e-01 
4.496003e-01 
4.495043e-01 
4.494083e-01 
4.493122e-01 
4.492160e-01 
4.491198e-01 
4.490234e-01 
4.489270e-01 
4.488305e-01 
4.487339e-01 
4.486372e-01 
4.485404e-01 
4.484436e-01 
4.483467e-01 
4.482497e-01 
4.481526e-01 
4.480554e-01 
4.479582e-01 
4.478608e-01 
4.477634e-01 
4.476659e-01 
4.475683e-01 
4.474707e-01 
4.473730e-01 
4.472751e-01 
4.471772e-01 
4.470793e-01 
4.469812e-01 
4.468830e-01 
4.467848e-01 
4.466865e-01 
4.465881e-01 
4.464897e-01 
4.463911e-01 
4.462925e-01 
4.461938e-01 
4.460950e-01 
4.459961e-01 
4.458972e-01 
4.457981e-01 
4.456990e-01 
4.455998e-01 
4.455005e-01 
4.454012e-01 
4.453018e-01 
4.452022e-01 
4.451026e-01 
4.450030e-01 
4.449032e-01 
4.448034e-01 
4.447035e-01 
4.446035e-01 
4.445034e-01 
4.444032e-01 
4.443030e-01 
4.442027e-01 
4.441023e-01 
4.440018e-01 
4.439012e-01 
4.438006e-01 
4.436999e-01 
4.435991e-01 
4.434982e-01 
4.433973e-01 
4.432962e-01 
4.431951e-01 
4.430939e-01 
4.429926e-01 
4.428913e-01 
4.427899e-01 
4.426883e-01 
4.425868e-01 
4.424851e-01 
4.423833e-01 
4.422815e-01 
4.421796e-01 
4.420776e-01 
4.419755e-01 
4.418734e-01 
4.417712e-01 
4.416689e-01 
4.415665e-01 
4.414640e-01 
4.413615e-01 
4.412588e-01 
4.411561e-01 
4.410534e-01 
4.409505e-01 
4.408476e-01 
4.407446e-01 
4.406415e-01 
4.405383e-01 
4.404351e-01 
4.403317e-01 
4.402283e-01 
4.401248e-01 
4.400213e-01 
4.399176e-01 
4.398139e-01 
4.397101e-01 
4.396062e-01 
4.395023e-01 
4.393982e-01 
4.392941e-01 
4.391899e-01 
4.390857e-01 
4.389813e-01 
4.388769e-01 
4.387724e-01 
4.386678e-01 
4.385632e-01 
4.384584e-01 
4.383536e-01 
4.382487e-01 
4.381438e-01 
4.380387e-01 
4.379336e-01 
4.378284e-01 
4.377231e-01 
4.376178e-01 
4.375123e-01 
4.374068e-01 
4.373013e-01 
4.371956e-01 
4.370898e-01 
4.369840e-01 
4.368781e-01 
4.367722e-01 
4.366661e-01 
4.365600e-01 
4.364538e-01 
4.363475e-01 
4.362411e-01 
4.361347e-01 
4.360282e-01 
4.359216e-01 
4.358150e-01 
4.357082e-01 
4.356014e-01 
4.354945e-01 
4.353875e-01 
4.352805e-01 
4.351734e-01 
4.350662e-01 
4.349589e-01 
4.348515e-01 
4.347441e-01 
4.346366e-01 
4.345290e-01 
4.344214e-01 
4.343136e-01 
4.342058e-01 
4.340979e-01 
4.339900e-01 
4.338819e-01 
4.337738e-01 
4.336656e-01 
4.335574e-01 
4.334490e-01 
4.333406e-01 
4.332321e-01 
4.331236e-01 
4.330149e-01 
4.329062e-01 
4.327974e-01 
4.326885e-01 
4.325796e-01 
4.324706e-01 
4.323615e-01 
4.322523e-01 
4.321430e-01 
4.320337e-01 
4.319243e-01 
4.318149e-01 
4.317053e-01 
4.315957e-01 
4.314860e-01 
4.313762e-01 
4.312664e-01 
4.311564e-01 
4.310465e-01 
4.309364e-01 
4.308262e-01 
4.307160e-01 
4.306057e-01 
4.304953e-01 
4.303849e-01 
4.302744e-01 
4.301638e-01 
4.300531e-01 
4.299424e-01 
4.298316e-01 
4.297207e-01 
4.296097e-01 
4.294987e-01 
4.293876e-01 
4.292764e-01 
4.291651e-01 
4.290538e-01 
4.289424e-01 
4.288309e-01 
4.287193e-01 
4.286077e-01 
4.284960e-01 
4.283842e-01 
4.282723e-01 
4.281604e-01 
4.280484e-01 
4.279363e-01 
4.278242e-01 
4.277120e-01 
4.275997e-01 
4.274873e-01 
4.273749e-01 
4.272624e-01 
4.271498e-01 
4.270371e-01 
4.269244e-01 
4.268116e-01 
4.266987e-01 
4.265857e-01 
4.264727e-01 
4.263596e-01 
4.262464e-01 
4.261332e-01 
4.260199e-01 
4.259065e-01 
4.257930e-01 
4.256795e-01 
4.255659e-01 
4.254522e-01 
4.253384e-01 
4.252246e-01 
4.251107e-01 
4.249967e-01 
4.248827e-01 
4.247686e-01 
4.246544e-01 
4.245401e-01 
4.244258e-01 
4.243114e-01 
4.241969e-01 
4.240824e-01 
4.239677e-01 
4.238530e-01 
4.237383e-01 
4.236234e-01 
4.235085e-01 
4.233936e-01 
4.232785e-01 
4.231634e-01 
4.230482e-01 
4.229329e-01 
4.228176e-01 
4.227022e-01 
4.225867e-01 
4.224711e-01 
4.223555e-01 
4.222398e-01 
4.221240e-01 
4.220082e-01 
4.218923e-01 
4.217763e-01 
4.216603e-01 
4.215441e-01 
4.214279e-01 
4.213117e-01 
4.211953e-01 
4.210789e-01 
4.209624e-01 
4.208459e-01 
4.207293e-01 
4.206126e-01 
4.204958e-01 
4.203790e-01 
4.202621e-01 
4.201451e-01 
4.200281e-01 
4.199110e-01 
4.197938e-01 
4.196765e-01 
4.195592e-01 
4.194418e-01 
4.193243e-01 
4.192068e-01 
4.190892e-01 
4.189715e-01 
4.188538e-01 
4.187360e-01 
4.186181e-01 
4.185001e-01 
4.183821e-01 
4.182640e-01 
4.181458e-01 
4.180276e-01 
4.179093e-01 
4.177909e-01 
4.176725e-01 
4.175540e-01 
4.174354e-01 
4.173167e-01 
4.171980e-01 
4.170792e-01 
4.169604e-01 
4.168414e-01 
4.167224e-01 
4.166034e-01 
4.164842e-01 
4.163650e-01 
4.162457e-01 
4.161264e-01 
4.160070e-01 
4.158875e-01 
4.157680e-01 
4.156483e-01 
4.155287e-01 
4.154089e-01 
4.152891e-01 
4.151692e-01 
4.150492e-01 
4.149292e-01 
4.148091e-01 
4.146889e-01 
4.145687e-01 
4.144484e-01 
4.143280e-01 
4.142076e-01 
4.140871e-01 
4.139665e-01 
4.138458e-01 
4.137251e-01 
4.136044e-01 
4.134835e-01 
4.133626e-01 
4.132416e-01 
4.131206e-01 
4.129994e-01 
4.128783e-01 
4.127570e-01 
4.126357e-01 
4.125143e-01 
4.123928e-01 
4.122713e-01 
4.121497e-01 
4.120281e-01 
4.119063e-01 
4.117845e-01 
4.116627e-01 
4.115407e-01 
4.114188e-01 
4.112967e-01 
4.111746e-01 
4.110524e-01 
4.109301e-01 
4.108078e-01 
4.106854e-01 
4.105629e-01 
4.104404e-01 
4.103178e-01 
4.101951e-01 
4.100724e-01 
4.099496e-01 
4.098267e-01 
4.097038e-01 
4.095808e-01 
4.094578e-01 
4.093346e-01 
4.092114e-01 
4.090882e-01 
4.089648e-01 
4.088415e-01 
4.087180e-01 
4.085945e-01 
4.084709e-01 
4.083472e-01 
4.082235e-01 
4.080997e-01 
4.079759e-01 
4.078519e-01 
4.077280e-01 
4.076039e-01 
4.074798e-01 
4.073556e-01 
4.072314e-01 
4.071071e-01 
4.069827e-01 
4.068582e-01 
4.067337e-01 
4.066092e-01 
4.064845e-01 
4.063598e-01 
4.062350e-01 
4.061102e-01 
4.059853e-01 
4.058604e-01 
4.057353e-01 
4.056102e-01 
4.054851e-01 
4.053599e-01 
4.052346e-01 
4.051092e-01 
4.049838e-01 
4.048583e-01 
4.047328e-01 
4.046072e-01 
4.044815e-01 
4.043558e-01 
4.042300e-01 
4.041041e-01 
4.039782e-01 
4.038522e-01 
4.037261e-01 
4.036000e-01 
4.034738e-01 
4.033475e-01 
4.032212e-01 
4.030949e-01 
4.029684e-01 
4.028419e-01 
4.027153e-01 
4.025887e-01 
4.024620e-01 
4.023353e-01 
4.022084e-01 
4.020815e-01 
4.019546e-01 
4.018276e-01 
4.017005e-01 
4.015734e-01 
4.014462e-01 
4.013189e-01 
4.011916e-01 
4.010642e-01 
4.009367e-01 
4.008092e-01 
4.006816e-01 
4.005540e-01 
4.004263e-01 
4.002985e-01 
4.001707e-01 
4.000428e-01 
3.999148e-01 
3.997868e-01 
3.996587e-01 
3.995306e-01 
3.994024e-01 
3.992741e-01 
3.991458e-01 
3.990174e-01 
3.988889e-01 
3.987604e-01 
3.986318e-01 
3.985032e-01 
3.983745e-01 
3.982457e-01 
3.981169e-01 
3.979880e-01 
3.978591e-01 
3.977300e-01 
3.976010e-01 
3.974718e-01 
3.973426e-01 
3.972134e-01 
3.970841e-01 
3.969547e-01 
3.968252e-01 
3.966957e-01 
3.965662e-01 
3.964365e-01 
3.963069e-01 
3.961771e-01 
3.960473e-01 
3.959174e-01 
3.957875e-01 
3.956575e-01 
3.955275e-01 
3.953973e-01 
3.952672e-01 
3.951369e-01 
3.950066e-01 
3.948763e-01 
3.947459e-01 
3.946154e-01 
3.944848e-01 
3.943542e-01 
3.942236e-01 
3.940929e-01 
3.939621e-01 
3.938313e-01 
3.937004e-01 
3.935694e-01 
3.934384e-01 
3.933073e-01 
3.931762e-01 
3.930450e-01 
3.929137e-01 
3.927824e-01 
3.926510e-01 
3.925196e-01 
3.923881e-01 
3.922565e-01 
3.921249e-01 
3.919932e-01 
3.918615e-01 
3.917297e-01 
3.915979e-01 
3.914659e-01 
3.913340e-01 
3.912019e-01 
3.910698e-01 
3.909377e-01 
3.908055e-01 
3.906732e-01 
3.905409e-01 
3.904085e-01 
3.902761e-01 
3.901436e-01 
3.900110e-01 
3.898784e-01 
3.897457e-01 
3.896130e-01 
3.894802e-01 
3.893473e-01 
3.892144e-01 
3.890815e-01 
3.889484e-01 
3.888153e-01 
3.886822e-01 
3.885490e-01 
3.884157e-01 
3.882824e-01 
3.881490e-01 
3.880156e-01 
3.878821e-01 
3.877486e-01 
3.876150e-01 
3.874813e-01 
3.873476e-01 
3.872138e-01 
3.870800e-01 
3.869461e-01 
3.868121e-01 
3.866781e-01 
3.865440e-01 
3.864099e-01 
3.862757e-01 
3.861415e-01 
3.860072e-01 
3.858729e-01 
3.857384e-01 
3.856040e-01 
3.854695e-01 
3.853349e-01 
3.852002e-01 
3.850656e-01 
3.849308e-01 
3.847960e-01 
3.846611e-01 
3.845262e-01 
3.843912e-01 
3.842562e-01 
3.841211e-01 
3.839860e-01 
3.838508e-01 
3.837155e-01 
3.835802e-01 
3.834448e-01 
3.833094e-01 
3.831739e-01 
3.830384e-01 
3.829028e-01 
3.827672e-01 
3.826315e-01 
3.824957e-01 
3.823599e-01 
3.822240e-01 
3.820881e-01 
3.819521e-01 
3.818161e-01 
3.816800e-01 
3.815438e-01 
3.814076e-01 
3.812714e-01 
3.811351e-01 
3.809987e-01 
3.808623e-01 
3.807258e-01 
3.805893e-01 
3.804527e-01 
3.803160e-01 
3.801793e-01 
3.800426e-01 
3.799058e-01 
3.797689e-01 
3.796320e-01 
3.794950e-01 
3.793580e-01 
3.792209e-01 
3.790838e-01 
3.789466e-01 
3.788094e-01 
3.786721e-01 
3.785347e-01 
3.783973e-01 
3.782598e-01 
3.781223e-01 
3.779848e-01 
3.778471e-01 
3.777095e-01 
3.775717e-01 
3.774340e-01 
3.772961e-01 
3.771582e-01 
3.770203e-01 
3.768823e-01 
3.767443e-01 
3.766062e-01 
3.764680e-01 
3.763298e-01 
3.761915e-01 
3.760532e-01 
3.759148e-01 
3.757764e-01 
3.756379e-01 
3.754994e-01 
3.753608e-01 
3.752222e-01 
3.750835e-01 
3.749448e-01 
3.748060e-01 
3.746672e-01 
3.745283e-01 
3.743893e-01 
3.742503e-01 
3.741113e-01 
3.739722e-01 
3.738330e-01 
3.736938e-01 
3.735545e-01 
3.734152e-01 
3.732758e-01 
3.731364e-01 
3.729970e-01 
3.728574e-01 
3.727179e-01 
3.725782e-01 
3.724386e-01 
3.722988e-01 
3.721590e-01 
3.720192e-01 
3.718793e-01 
3.717394e-01 
3.715994e-01 
3.714594e-01 
3.713193e-01 
3.711791e-01 
3.710390e-01 
3.708987e-01 
3.707584e-01 
3.706181e-01 
3.704777e-01 
3.703372e-01 
3.701967e-01 
3.700562e-01 
3.699156e-01 
3.697749e-01 
3.696342e-01 
3.694935e-01 
3.693527e-01 
3.692118e-01 
3.690709e-01 
3.689300e-01 
3.687890e-01 
3.686479e-01 
3.685068e-01 
3.683657e-01 
3.682245e-01 
3.680832e-01 
3.679419e-01 
3.678006e-01 
3.676592e-01 
3.675177e-01 
3.673762e-01 
3.672347e-01 
3.670931e-01 
3.669514e-01 
3.668097e-01 
3.666680e-01 
3.665262e-01 
3.663843e-01 
3.662424e-01 
3.661005e-01 
3.659585e-01 
3.658164e-01 
3.656744e-01 
3.655322e-01 
3.653900e-01 
3.652478e-01 
3.651055e-01 
3.649632e-01 
3.648208e-01 
3.646783e-01 
3.645359e-01 
3.643933e-01 
3.642507e-01 
3.641081e-01 
3.639654e-01 
3.638227e-01 
3.636799e-01 
3.635371e-01 
3.633942e-01 
3.632513e-01 
3.631084e-01 
3.629653e-01 
3.628223e-01 
3.626792e-01 
3.625360e-01 
3.623928e-01 
3.622496e-01 
3.621063e-01 
3.619629e-01 
3.618195e-01 
3.616761e-01 
3.615326e-01 
3.613890e-01 
3.612455e-01 
3.611018e-01 
3.609581e-01 
3.608144e-01 
3.606706e-01 
3.605268e-01 
3.603830e-01 
3.602390e-01 
3.600951e-01 
3.599511e-01 
3.598070e-01 
3.596629e-01 
3.595188e-01 
3.593746e-01 
3.592303e-01 
3.590860e-01 
3.589417e-01 
3.587973e-01 
3.586529e-01 
3.585084e-01 
3.583639e-01 
3.582193e-01 
3.580747e-01 
3.579301e-01 
3.577854e-01 
3.576406e-01 
3.574958e-01 
3.573510e-01 
3.572061e-01 
3.570612e-01 
3.569162e-01 
3.567712e-01 
3.566261e-01 
3.564810e-01 
3.563358e-01 
3.561906e-01 
3.560454e-01 
3.559001e-01 
3.557547e-01 
3.556094e-01 
3.554639e-01 
3.553184e-01 
3.551729e-01 
3.550274e-01 
3.548818e-01 
3.547361e-01 
3.545904e-01 
3.544447e-01 
3.542989e-01 
3.541530e-01 
3.540072e-01 
3.538612e-01 
3.537153e-01 
3.535693e-01 
3.534232e-01 
3.532771e-01 
3.531310e-01 
3.529848e-01 
3.528386e-01 
3.526923e-01 
3.525460e-01 
3.523996e-01 
3.522532e-01 
3.521067e-01 
3.519603e-01 
3.518137e-01 
3.516671e-01 
3.515205e-01 
3.513738e-01 
3.512271e-01 
3.510804e-01 
3.509336e-01 
3.507868e-01 
3.506399e-01 
3.504929e-01 
3.503460e-01 
3.501990e-01 
3.500519e-01 
3.499048e-01 
3.497577e-01 
3.496105e-01 
3.494633e-01 
3.493160e-01 
3.491687e-01 
3.490213e-01 
3.488739e-01 
3.487265e-01 
3.485790e-01 
3.484315e-01 
3.482839e-01 
3.481363e-01 
3.479887e-01 
3.478410e-01 
3.476933e-01 
3.475455e-01 
3.473977e-01 
3.472498e-01 
3.471019e-01 
3.469540e-01 
3.468060e-01 
3.466580e-01 
3.465099e-01 
3.463618e-01 
3.462136e-01 
3.460654e-01 
3.459172e-01 
3.457689e-01 
3.456206e-01 
3.454723e-01 
3.453239e-01 
3.451754e-01 
3.450270e-01 
3.448784e-01 
3.447299e-01 
3.445813e-01 
3.444326e-01 
3.442840e-01 
3.441352e-01 
3.439865e-01 
3.438377e-01 
3.436888e-01 
3.435400e-01 
3.433910e-01 
3.432421e-01 
3.430931e-01 
3.429440e-01 
3.427949e-01 
3.426458e-01 
3.424967e-01 
3.423475e-01 
3.421982e-01 
3.420489e-01 
3.418996e-01 
3.417502e-01 
3.416008e-01 
3.414514e-01 
3.413019e-01 
3.411524e-01 
3.410028e-01 
3.408532e-01 
3.407036e-01 
3.405539e-01 
3.404042e-01 
3.402545e-01 
3.401047e-01 
3.399548e-01 
3.398050e-01 
3.396551e-01 
3.395051e-01 
3.393551e-01 
3.392051e-01 
3.390550e-01 
3.389049e-01 
3.387548e-01 
3.386046e-01 
3.384544e-01 
3.383041e-01 
3.381538e-01 
3.380035e-01 
3.378531e-01 
3.377027e-01 
3.375523e-01 
3.374018e-01 
3.372513e-01 
3.371007e-01 
3.369501e-01 
3.367995e-01 
3.366488e-01 
3.364981e-01 
3.363473e-01 
3.361966e-01 
3.360457e-01 
3.358949e-01 
3.357440e-01 
3.355931e-01 
3.354421e-01 
3.352911e-01 
3.351400e-01 
3.349889e-01 
3.348378e-01 
3.346867e-01 
3.345355e-01 
3.343842e-01 
3.342330e-01 
3.340817e-01 
3.339303e-01 
3.337790e-01 
3.336276e-01 
3.334761e-01 
3.333246e-01 
3.331731e-01 
3.330215e-01 
3.328700e-01 
3.327183e-01 
3.325667e-01 
3.324150e-01 
3.322632e-01 
3.321114e-01 
3.319596e-01 
3.318078e-01 
3.316559e-01 
3.315040e-01 
3.313521e-01 
3.312001e-01 
3.310480e-01 
3.308960e-01 
3.307439e-01 
3.305918e-01 
3.304396e-01 
3.302874e-01 
3.301352e-01 
3.299829e-01 
3.298306e-01 
3.296783e-01 
3.295259e-01 
3.293735e-01 
3.292211e-01 
3.290686e-01 
3.289161e-01 
3.287635e-01 
3.286109e-01 
3.284583e-01 
3.283057e-01 
3.281530e-01 
3.280003e-01 
3.278475e-01 
3.276948e-01 
3.275419e-01 
3.273891e-01 
3.272362e-01 
3.270833e-01 
3.269303e-01 
3.267773e-01 
3.266243e-01 
3.264713e-01 
3.263182e-01 
3.261651e-01 
3.260119e-01 
3.258587e-01 
3.257055e-01 
3.255522e-01 
3.253990e-01 
3.252456e-01 
3.250923e-01 
3.249389e-01 
3.247855e-01 
3.246320e-01 
3.244785e-01 
3.243250e-01 
3.241715e-01 
3.240179e-01 
3.238643e-01 
3.237106e-01 
3.235569e-01 
3.234032e-01 
3.232495e-01 
3.230957e-01 
3.229419e-01 
3.227881e-01 
3.226342e-01 
3.224803e-01 
3.223263e-01 
3.221724e-01 
3.220184e-01 
3.218643e-01 
3.217103e-01 
3.215562e-01 
3.214020e-01 
3.212479e-01 
3.210937e-01 
3.209395e-01 
3.207852e-01 
3.206309e-01 
3.204766e-01 
3.203223e-01 
3.201679e-01 
3.200135e-01 
3.198591e-01 
3.197046e-01 
3.195501e-01 
3.193955e-01 
3.192410e-01 
3.190864e-01 
3.189318e-01 
3.187771e-01 
3.186224e-01 
3.184677e-01 
3.183130e-01 
3.181582e-01 
3.180034e-01 
3.178485e-01 
3.176937e-01 
3.175388e-01 
3.173839e-01 
3.172289e-01 
3.170739e-01 
3.169189e-01 
3.167638e-01 
3.166088e-01 
3.164537e-01 
3.162985e-01 
3.161434e-01 
3.159882e-01 
3.158330e-01 
3.156777e-01 
3.155224e-01 
3.153671e-01 
3.152118e-01 
3.150564e-01 
3.149010e-01 
3.147456e-01 
3.145901e-01 
3.144346e-01 
3.142791e-01 
3.141236e-01 
3.139680e-01 
3.138124e-01 
3.136568e-01 
3.135011e-01 
3.133454e-01 
3.131897e-01 
3.130340e-01 
3.128782e-01 
3.127224e-01 
3.125666e-01 
3.124107e-01 
3.122549e-01 
3.120989e-01 
3.119430e-01 
3.117870e-01 
3.116311e-01 
3.114750e-01 
3.113190e-01 
3.111629e-01 
3.110068e-01 
3.108507e-01 
3.106945e-01 
3.105383e-01 
3.103821e-01 
3.102259e-01 
3.100696e-01 
3.099133e-01 
3.097570e-01 
3.096007e-01 
3.094443e-01 
3.092879e-01 
3.091315e-01 
3.089750e-01 
3.088185e-01 
3.086620e-01 
3.085055e-01 
3.083489e-01 
3.081923e-01 
3.080357e-01 
3.078791e-01 
3.077224e-01 
3.075657e-01 
3.074090e-01 
3.072523e-01 
3.070955e-01 
3.069387e-01 
3.067819e-01 
3.066250e-01 
3.064682e-01 
3.063113e-01 
3.061543e-01 
3.059974e-01 
3.058404e-01 
3.056834e-01 
3.055264e-01 
3.053693e-01 
3.052123e-01 
3.050552e-01 
3.048980e-01 
3.047409e-01 
3.045837e-01 
3.044265e-01 
3.042693e-01 
3.041120e-01 
3.039548e-01 
3.037975e-01 
3.036401e-01 
3.034828e-01 
3.033254e-01 
3.031680e-01 
3.030106e-01 
3.028531e-01 
3.026957e-01 
3.025382e-01 
3.023807e-01 
3.022231e-01 
3.020656e-01 
3.019080e-01 
3.017504e-01 
3.015927e-01 
3.014351e-01 
3.012774e-01 
3.011197e-01 
3.009619e-01 
3.008042e-01 
3.006464e-01 
3.004886e-01 
3.003308e-01 
3.001729e-01 
3.000151e-01 
2.998572e-01 
2.996992e-01 
2.995413e-01 
2.993833e-01 
2.992254e-01 
2.990673e-01 
2.989093e-01 
2.987513e-01 
2.985932e-01 
2.984351e-01 
2.982770e-01 
2.981188e-01 
2.979607e-01 
2.978025e-01 
2.976443e-01 
2.974860e-01 
2.973278e-01 
2.971695e-01 
2.970112e-01 
2.968529e-01 
2.966945e-01 
2.965362e-01 
2.963778e-01 
2.962194e-01 
2.960609e-01 
2.959025e-01 
2.957440e-01 
2.955855e-01 
2.954270e-01 
2.952685e-01 
2.951099e-01 
2.949513e-01 
2.947927e-01 
2.946341e-01 
2.944755e-01 
2.943168e-01 
2.941581e-01 
2.939994e-01 
2.938407e-01 
2.936820e-01 
2.935232e-01 
2.933644e-01 
2.932056e-01 
2.930468e-01 
2.928879e-01 
2.927291e-01 
2.925702e-01 
2.924113e-01 
2.922523e-01 
2.920934e-01 
2.919344e-01 
2.917754e-01 
2.916164e-01 
2.914574e-01 
2.912984e-01 
2.911393e-01 
2.909802e-01 
2.908211e-01 
2.906620e-01 
2.905028e-01 
2.903437e-01 
2.901845e-01 
2.900253e-01 
2.898661e-01 
2.897068e-01 
2.895476e-01 
2.893883e-01 
2.892290e-01 
2.890697e-01 
2.889103e-01 
2.887510e-01 
2.885916e-01 
2.884322e-01 
2.882728e-01 
2.881134e-01 
2.879540e-01 
2.877945e-01 
2.876350e-01 
2.874755e-01 
2.873160e-01 
2.871565e-01 
2.869969e-01 
2.868373e-01 
2.866777e-01 
2.865181e-01 
2.863585e-01 
2.861989e-01 
2.860392e-01 
2.858795e-01 
2.857198e-01 
2.855601e-01 
2.854004e-01 
2.852406e-01 
2.850809e-01 
2.849211e-01 
2.847613e-01 
2.846015e-01 
2.844416e-01 
2.842818e-01 
2.841219e-01 
2.839620e-01 
2.838021e-01 
2.836422e-01 
2.834823e-01 
2.833223e-01 
2.831624e-01 
2.830024e-01 
2.828424e-01 
2.826824e-01 
2.825223e-01 
2.823623e-01 
2.822022e-01 
2.820422e-01 
2.818821e-01 
2.817219e-01 
2.815618e-01 
2.814017e-01 
2.812415e-01 
2.810813e-01 
2.809211e-01 
2.807609e-01 
2.806007e-01 
2.804405e-01 
2.802802e-01 
2.801200e-01 
2.799597e-01 
2.797994e-01 
2.796391e-01 
2.794787e-01 
2.793184e-01 
2.791580e-01 
2.789977e-01 
2.788373e-01 
2.786769e-01 
2.785165e-01 
2.783560e-01 
2.781956e-01 
2.780351e-01 
2.778746e-01 
2.777142e-01 
2.775537e-01 
2.773931e-01 
2.772326e-01 
2.770721e-01 
2.769115e-01 
2.767509e-01 
2.765903e-01 
2.764297e-01 
2.762691e-01 
2.761085e-01 
2.759479e-01 
2.757872e-01 
2.756265e-01 
2.754658e-01 
2.753052e-01 
2.751444e-01 
2.749837e-01 
2.748230e-01 
2.746622e-01 
2.745015e-01 
2.743407e-01 
2.741799e-01 
2.740191e-01 
2.738583e-01 
2.736975e-01 
2.735366e-01 
2.733758e-01 
2.732149e-01 
2.730540e-01 
2.728931e-01 
2.727322e-01 
2.725713e-01 
2.724104e-01 
2.722495e-01 
2.720885e-01 
2.719276e-01 
2.717666e-01 
2.716056e-01 
2.714446e-01 
2.712836e-01 
2.711226e-01 
2.709615e-01 
2.708005e-01 
2.706394e-01 
2.704784e-01 
2.703173e-01 
2.701562e-01 
2.699951e-01 
2.698340e-01 
2.696729e-01 
2.695117e-01 
2.693506e-01 
2.691894e-01 
2.690283e-01 
2.688671e-01 
2.687059e-01 
2.685447e-01 
2.683835e-01 
2.682223e-01 
2.680610e-01 
2.678998e-01 
2.677385e-01 
2.675773e-01 
2.674160e-01 
2.672547e-01 
2.670934e-01 
2.669321e-01 
2.667708e-01 
2.666095e-01 
2.664481e-01 
2.662868e-01 
2.661254e-01 
2.659641e-01 
2.658027e-01 
2.656413e-01 
2.654799e-01 
2.653185e-01 
2.651571e-01 
2.649957e-01 
2.648343e-01 
2.646728e-01 
2.645114e-01 
2.643499e-01 
2.641885e-01 
2.640270e-01 
2.638655e-01 
2.637040e-01 
2.635425e-01 
2.633810e-01 
2.632195e-01 
2.630580e-01 
2.628964e-01 
2.627349e-01 
2.625733e-01 
2.624118e-01 
2.622502e-01 
2.620886e-01 
2.619271e-01 
2.617655e-01 
2.616039e-01 
2.614423e-01 
2.612806e-01 
2.611190e-01 
2.609574e-01 
2.607957e-01 
2.606341e-01 
2.604724e-01 
2.603108e-01 
2.601491e-01 
2.599874e-01 
2.598258e-01 
2.596641e-01 
2.595024e-01 
2.593407e-01 
2.591790e-01 
2.590172e-01 
2.588555e-01 
2.586938e-01 
2.585320e-01 
2.583703e-01 
2.582085e-01 
2.580468e-01 
2.578850e-01 
2.577232e-01 
2.575615e-01 
2.573997e-01 
2.572379e-01 
2.570761e-01 
2.569143e-01 
2.567525e-01 
2.565907e-01 
2.564288e-01 
2.562670e-01 
2.561052e-01 
2.559433e-01 
2.557815e-01 
2.556197e-01 
2.554578e-01 
2.552959e-01 
2.551341e-01 
2.549722e-01 
2.548103e-01 
2.546484e-01 
2.544866e-01 
2.543247e-01 
2.541628e-01 
2.540009e-01 
2.538390e-01 
2.536770e-01 
2.535151e-01 
2.533532e-01 
2.531913e-01 
2.530294e-01 
2.528674e-01 
2.527055e-01 
2.525435e-01 
2.523816e-01 
2.522196e-01 
2.520577e-01 
2.518957e-01 
2.517338e-01 
2.515718e-01 
2.514098e-01 
2.512478e-01 
2.510859e-01 
2.509239e-01 
2.507619e-01 
2.505999e-01 
2.504379e-01 
2.502759e-01 
2.501139e-01 
2.499519e-01 
2.497899e-01 
2.496279e-01 
2.494659e-01 
2.493038e-01 
2.491418e-01 
2.489798e-01 
2.488178e-01 
2.486557e-01 
2.484937e-01 
2.483317e-01 
2.481696e-01 
2.480076e-01 
2.478456e-01 
2.476835e-01 
2.475215e-01 
2.473594e-01 
2.471974e-01 
2.470353e-01 
2.468732e-01 
2.467112e-01 
2.465491e-01 
2.463871e-01 
2.462250e-01 
2.460629e-01 
2.459009e-01 
2.457388e-01 
2.455767e-01 
2.454147e-01 
2.452526e-01 
2.450905e-01 
2.449284e-01 
2.447663e-01 
2.446043e-01 
2.444422e-01 
2.442801e-01 
2.441180e-01 
2.439559e-01 
2.437938e-01 
2.436318e-01 
2.434697e-01 
2.433076e-01 
2.431455e-01 
2.429834e-01 
2.428213e-01 
2.426592e-01 
2.424971e-01 
2.423350e-01 
2.421730e-01 
2.420109e-01 
2.418488e-01 
2.416867e-01 
2.415246e-01 
2.413625e-01 
2.412004e-01 
2.410383e-01 
2.408762e-01 
2.407141e-01 
2.405520e-01 
2.403900e-01 
2.402279e-01 
2.400658e-01 
2.399037e-01 
2.397416e-01 
2.395795e-01 
2.394174e-01 
2.392553e-01 
2.390933e-01 
2.389312e-01 
2.387691e-01 
2.386070e-01 
2.384449e-01 
2.382829e-01 
2.381208e-01 
2.379587e-01 
2.377966e-01 
2.376346e-01 
2.374725e-01 
2.373104e-01 
2.371483e-01 
2.369863e-01 
2.368242e-01 
2.366621e-01 
2.365001e-01 
2.363380e-01 
2.361760e-01 
2.360139e-01 
2.358519e-01 
2.356898e-01 
2.355278e-01 
2.353657e-01 
2.352037e-01 
2.350416e-01 
2.348796e-01 
2.347176e-01 
2.345555e-01 
2.343935e-01 
2.342315e-01 
2.340695e-01 
2.339074e-01 
2.337454e-01 
2.335834e-01 
2.334214e-01 
2.332594e-01 
2.330974e-01 
2.329354e-01 
2.327734e-01 
2.326114e-01 
2.324494e-01 
2.322874e-01 
2.321254e-01 
2.319634e-01 
2.318015e-01 
2.316395e-01 
2.314775e-01 
2.313156e-01 
2.311536e-01 
2.309916e-01 
2.308297e-01 
2.306677e-01 
2.305058e-01 
2.303439e-01 
2.301819e-01 
2.300200e-01 
2.298581e-01 
2.296961e-01 
2.295342e-01 
2.293723e-01 
2.292104e-01 
2.290485e-01 
2.288866e-01 
2.287247e-01 
2.285628e-01 
2.284010e-01 
2.282391e-01 
2.280772e-01 
2.279153e-01 
2.277535e-01 
2.275916e-01 
2.274298e-01 
2.272679e-01 
2.271061e-01 
2.269443e-01 
2.267824e-01 
2.266206e-01 
2.264588e-01 
2.262970e-01 
2.261352e-01 
2.259734e-01 
2.258116e-01 
2.256498e-01 
2.254880e-01 
2.253263e-01 
2.251645e-01 
2.250027e-01 
2.248410e-01 
2.246792e-01 
2.245175e-01 
2.243558e-01 
2.241940e-01 
2.240323e-01 
2.238706e-01 
2.237089e-01 
2.235472e-01 
2.233855e-01 
2.232238e-01 
2.230622e-01 
2.229005e-01 
2.227388e-01 
2.225772e-01 
2.224155e-01 
2.222539e-01 
2.220923e-01 
2.219306e-01 
2.217690e-01 
2.216074e-01 
2.214458e-01 
2.212842e-01 
2.211226e-01 
2.209611e-01 
2.207995e-01 
2.206379e-01 
2.204764e-01 
2.203148e-01 
2.201533e-01 
2.199918e-01 
2.198303e-01 
2.196688e-01 
2.195073e-01 
2.193458e-01 
2.191843e-01 
2.190228e-01 
2.188613e-01 
2.186999e-01 
2.185384e-01 
2.183770e-01 
2.182156e-01 
2.180542e-01 
2.178927e-01 
2.177313e-01 
2.175700e-01 
2.174086e-01 
2.172472e-01 
2.170858e-01 
2.169245e-01 
2.167631e-01 
2.166018e-01 
2.164405e-01 
2.162792e-01 
2.161179e-01 
2.159566e-01 
2.157953e-01 
2.156340e-01 
2.154728e-01 
2.153115e-01 
2.151503e-01 
2.149890e-01 
2.148278e-01 
2.146666e-01 
2.145054e-01 
2.143442e-01 
2.141830e-01 
2.140219e-01 
2.138607e-01 
2.136996e-01 
2.135384e-01 
2.133773e-01 
2.132162e-01 
2.130551e-01 
2.128940e-01 
2.127329e-01 
2.125718e-01 
2.124108e-01 
2.122497e-01 
2.120887e-01 
2.119277e-01 
2.117667e-01 
2.116057e-01 
2.114447e-01 
2.112837e-01 
2.111228e-01 
2.109618e-01 
2.108009e-01 
2.106399e-01 
2.104790e-01 
2.103181e-01 
2.101572e-01 
2.099964e-01 
2.098355e-01 
2.096747e-01 
2.095138e-01 
2.093530e-01 
2.091922e-01 
2.090314e-01 
2.088706e-01 
2.087098e-01 
2.085490e-01 
2.083883e-01 
2.082276e-01 
2.080668e-01 
2.079061e-01 
2.077454e-01 
2.075848e-01 
2.074241e-01 
2.072634e-01 
2.071028e-01 
2.069422e-01 
2.067815e-01 
2.066209e-01 
2.064604e-01 
2.062998e-01 
2.061392e-01 
2.059787e-01 
2.058181e-01 
2.056576e-01 
2.054971e-01 
2.053366e-01 
2.051762e-01 
2.050157e-01 
2.048553e-01 
2.046948e-01 
2.045344e-01 
2.043740e-01 
2.042136e-01 
2.040532e-01 
2.038929e-01 
2.037325e-01 
2.035722e-01 
2.034119e-01 
2.032516e-01 
2.030913e-01 
2.029311e-01 
2.027708e-01 
2.026106e-01 
2.024503e-01 
2.022901e-01 
2.021299e-01 
2.019698e-01 
2.018096e-01 
2.016495e-01 
2.014893e-01 
2.013292e-01 
2.011691e-01 
2.010091e-01 
2.008490e-01 
2.006889e-01 
2.005289e-01 
2.003689e-01 
2.002089e-01 
2.000489e-01 
1.998889e-01 
1.997290e-01 
1.995691e-01 
1.994091e-01 
1.992492e-01 
1.990894e-01 
1.989295e-01 
1.987696e-01 
1.986098e-01 
1.984500e-01 
1.982902e-01 
1.981304e-01 
1.979706e-01 
1.978109e-01 
1.976512e-01 
1.974915e-01 
1.973318e-01 
1.971721e-01 
1.970124e-01 
1.968528e-01 
1.966932e-01 
1.965335e-01 
1.963740e-01 
1.962144e-01 
1.960548e-01 
1.958953e-01 
1.957358e-01 
1.955763e-01 
1.954168e-01 
1.952573e-01 
1.950979e-01 
1.949385e-01 
1.947790e-01 
1.946197e-01 
1.944603e-01 
1.943009e-01 
1.941416e-01 
1.939823e-01 
1.938230e-01 
1.936637e-01 
1.935045e-01 
1.933452e-01 
1.931860e-01 
1.930268e-01 
1.928676e-01 
1.927084e-01 
1.925493e-01 
1.923902e-01 
1.922311e-01 
1.920720e-01 
1.919129e-01 
1.917539e-01 
1.915948e-01 
1.914358e-01 
1.912769e-01 
1.911179e-01 
1.909589e-01 
1.908000e-01 
1.906411e-01 
1.904822e-01 
1.903233e-01 
1.901645e-01 
1.900057e-01 
1.898469e-01 
1.896881e-01 
1.895293e-01 
1.893706e-01 
1.892118e-01 
1.890531e-01 
1.888945e-01 
1.887358e-01 
1.885772e-01 
1.884185e-01 
1.882599e-01 
1.881014e-01 
1.879428e-01 
1.877843e-01 
1.876258e-01 
1.874673e-01 
1.873088e-01 
1.871503e-01 
1.869919e-01 
1.868335e-01 
1.866751e-01 
1.865168e-01 
1.863584e-01 
1.862001e-01 
1.860418e-01 
1.858835e-01 
1.857253e-01 
1.855670e-01 
1.854088e-01 
1.852506e-01 
1.850925e-01 
1.849343e-01 
1.847762e-01 
1.846181e-01 
1.844600e-01 
1.843020e-01 
1.841439e-01 
1.839859e-01 
1.838279e-01 
1.836700e-01 
1.835120e-01 
1.833541e-01 
1.831962e-01 
1.830384e-01 
1.828805e-01 
1.827227e-01 
1.825649e-01 
1.824071e-01 
1.822494e-01 
1.820916e-01 
1.819339e-01 
1.817762e-01 
1.816186e-01 
1.814609e-01 
1.813033e-01 
1.811457e-01 
1.809882e-01 
1.808306e-01 
1.806731e-01 
1.805156e-01 
1.803581e-01 
1.802007e-01 
1.800433e-01 
1.798859e-01 
1.797285e-01 
1.795712e-01 
1.794138e-01 
1.792565e-01 
1.790993e-01 
1.789420e-01 
1.787848e-01 
1.786276e-01 
1.784704e-01 
1.783133e-01 
1.781561e-01 
1.779990e-01 
1.778420e-01 
1.776849e-01 
1.775279e-01 
1.773709e-01 
1.772139e-01 
1.770570e-01 
1.769000e-01 
1.767431e-01 
1.765863e-01 
1.764294e-01 
1.762726e-01 
1.761158e-01 
1.759590e-01 
1.758023e-01 
1.756456e-01 
1.754889e-01 
1.753322e-01 
1.751756e-01 
1.750190e-01 
1.748624e-01 
1.747058e-01 
1.745493e-01 
1.743928e-01 
1.742363e-01 
1.740798e-01 
1.739234e-01 
1.737670e-01 
1.736106e-01 
1.734543e-01 
1.732980e-01 
1.731417e-01 
1.729854e-01 
1.728292e-01 
1.726730e-01 
1.725168e-01 
1.723606e-01 
1.722045e-01 
1.720484e-01 
1.718923e-01 
1.717363e-01 
1.715802e-01 
1.714243e-01 
1.712683e-01 
1.711124e-01 
1.709564e-01 
1.708006e-01 
1.706447e-01 
1.704889e-01 
1.703331e-01 
1.701773e-01 
1.700216e-01 
1.698659e-01 
1.697102e-01 
1.695545e-01 
1.693989e-01 
1.692433e-01 
1.690877e-01 
1.689322e-01 
1.687767e-01 
1.686212e-01 
1.684657e-01 
1.683103e-01 
1.681549e-01 
1.679995e-01 
1.678442e-01 
1.676889e-01 
1.675336e-01 
1.673784e-01 
1.672231e-01 
1.670679e-01 
1.669128e-01 
1.667576e-01 
1.666025e-01 
1.664475e-01 
1.662924e-01 
1.661374e-01 
1.659824e-01 
1.658275e-01 
1.656725e-01 
1.655176e-01 
1.653628e-01 
1.652079e-01 
1.650531e-01 
1.648983e-01 
1.647436e-01 
1.645889e-01 
1.644342e-01 
1.642795e-01 
1.641249e-01 
1.639703e-01 
1.638158e-01 
1.636612e-01 
1.635067e-01 
1.633523e-01 
1.631978e-01 
1.630434e-01 
1.628890e-01 
1.627347e-01 
1.625804e-01 
1.624261e-01 
1.622718e-01 
1.621176e-01 
1.619634e-01 
1.618093e-01 
1.616551e-01 
1.615010e-01 
1.613470e-01 
1.611929e-01 
1.610389e-01 
1.608850e-01 
1.607310e-01 
1.605771e-01 
1.604233e-01 
1.602694e-01 
1.601156e-01 
1.599618e-01 
1.598081e-01 
1.596544e-01 
1.595007e-01 
1.593470e-01 
1.591934e-01 
1.590398e-01 
1.588863e-01 
1.587328e-01 
1.585793e-01 
1.584258e-01 
1.582724e-01 
1.581190e-01 
1.579657e-01 
1.578124e-01 
1.576591e-01 
1.575058e-01 
1.573526e-01 
1.571994e-01 
1.570463e-01 
1.568931e-01 
1.567400e-01 
1.565870e-01 
1.564340e-01 
1.562810e-01 
1.561280e-01 
1.559751e-01 
1.558222e-01 
1.556694e-01 
1.555166e-01 
1.553638e-01 
1.552110e-01 
1.550583e-01 
1.549056e-01 
1.547530e-01 
1.546004e-01 
1.544478e-01 
1.542952e-01 
1.541427e-01 
1.539903e-01 
1.538378e-01 
1.536854e-01 
1.535330e-01 
1.533807e-01 
1.532284e-01 
1.530761e-01 
1.529239e-01 
1.527717e-01 
1.526195e-01 
1.524674e-01 
1.523153e-01 
1.521633e-01 
1.520113e-01 
1.518593e-01 
1.517073e-01 
1.515554e-01 
1.514035e-01 
1.512517e-01 
1.510999e-01 
1.509481e-01 
1.507964e-01 
1.506447e-01 
1.504930e-01 
1.503414e-01 
1.501898e-01 
1.500382e-01 
1.498867e-01 
1.497352e-01 
1.495838e-01 
1.494324e-01 
1.492810e-01 
1.491296e-01 
1.489783e-01 
1.488271e-01 
1.486758e-01 
1.485247e-01 
1.483735e-01 
1.482224e-01 
1.480713e-01 
1.479203e-01 
1.477692e-01 
1.476183e-01 
1.474673e-01 
1.473164e-01 
1.471656e-01 
1.470148e-01 
1.468640e-01 
1.467132e-01 
1.465625e-01 
1.464119e-01 
1.462612e-01 
1.461106e-01 
1.459601e-01 
1.458095e-01 
1.456591e-01 
1.455086e-01 
1.453582e-01 
1.452078e-01 
1.450575e-01 
1.449072e-01 
1.447569e-01 
1.446067e-01 
1.444566e-01 
1.443064e-01 
1.441563e-01 
1.440062e-01 
1.438562e-01 
1.437062e-01 
1.435563e-01 
1.434064e-01 
1.432565e-01 
1.431067e-01 
1.429569e-01 
1.428071e-01 
1.426574e-01 
1.425077e-01 
1.423581e-01 
1.422085e-01 
1.420589e-01 
1.419094e-01 
1.417599e-01 
1.416105e-01 
1.414611e-01 
1.413117e-01 
1.411624e-01 
1.410131e-01 
1.408639e-01 
1.407147e-01 
1.405655e-01 
1.404164e-01 
1.402673e-01 
1.401183e-01 
1.399693e-01 
1.398203e-01 
1.396714e-01 
1.395225e-01 
1.393737e-01 
1.392249e-01 
1.390761e-01 
1.389274e-01 
1.387787e-01 
1.386301e-01 
1.384815e-01 
1.383329e-01
[truncated: 751,581 more chars]
