# Supplementary material for: Wide-Field Motion Integration in Fly VS Cells: Insights from an Inverse Approach
Source: PLoS Comput Biol. 2010 Sep 30;6(9):e1000932. doi: 10.1371/journal.pcbi.1000932 (PMC2947983; doi:10.1371/journal.pcbi.1000932)
Supplement: Dataset S1 — The passive and active optimized model to reproduce Figures 2 and 3 of the manuscript. (11.65 MB ZIP) [file pcbi.1000932.s001.zip › models/emd_traces/emd_trace_all_ex_12.dat]

0 
0 
0 
0 
0 
0 
0 
0 
0 
0 
0 
0 
0 
0 
0 
0 
0 
0 
0 
0 
0 
0 
0 
0 
0 
0 
0 
0 
0 
0 
0 
0 
0 
0 
0 
0 
0 
0 
0 
0 
0 
0 
0 
0 
0 
0 
0 
0 
0 
0 
0 
0 
0 
0 
0 
0 
0 
0 
0 
0 
0 
0 
0 
0 
0 
0 
0 
0 
0 
0 
0 
0 
0 
0 
0 
0 
0 
0 
0 
0 
0 
0 
0 
0 
0 
0 
0 
0 
0 
0 
0 
0 
0 
0 
0 
0 
0 
0 
0 
0 
0 
0 
0 
0 
0 
0 
0 
0 
0 
0 
0 
0 
0 
0 
0 
0 
0 
0 
0 
0 
0 
0 
0 
0 
0 
0 
0 
0 
0 
0 
0 
0 
0 
0 
0 
0 
0 
0 
0 
0 
0 
0 
0 
0 
0 
0 
0 
0 
0 
0 
0 
0 
0 
0 
0 
0 
0 
0 
0 
0 
0 
0 
0 
0 
0 
0 
0 
0 
0 
0 
0 
0 
0 
0 
0 
0 
0 
0 
0 
0 
0 
0 
0 
0 
0 
0 
0 
0 
0 
0 
0 
0 
0 
0 
0 
0 
0 
0 
0 
0 
0 
0 
0 
0 
0 
0 
0 
0 
0 
0 
0 
0 
0 
0 
0 
0 
0 
0 
0 
0 
0 
0 
0 
0 
0 
0 
0 
0 
0 
0 
0 
0 
0 
0 
0 
0 
0 
0 
0 
0 
0 
0 
0 
0 
0 
0 
0 
0 
0 
0 
0 
0 
0 
0 
0 
0 
0 
0 
0 
0 
0 
0 
0 
0 
0 
0 
0 
0 
0 
0 
0 
0 
0 
0 
0 
0 
0 
0 
0 
0 
0 
0 
0 
0 
0 
0 
0 
0 
0 
0 
0 
0 
0 
0 
0 
0 
0 
0 
0 
0 
0 
0 
0 
0 
0 
0 
0 
0 
0 
0 
0 
0 
0 
0 
0 
0 
0 
0 
0 
0 
0 
0 
0 
0 
0 
0 
0 
0 
0 
0 
0 
0 
0 
0 
0 
0 
0 
0 
0 
0 
0 
0 
0 
0 
0 
0 
0 
0 
0 
0 
0 
0 
0 
0 
0 
0 
0 
0 
0 
0 
0 
0 
0 
0 
0 
0 
0 
0 
0 
0 
0 
0 
0 
0 
0 
0 
0 
0 
0 
0 
0 
0 
0 
0 
0 
0 
0 
0 
0 
0 
0 
0 
0 
0 
0 
0 
0 
0 
0 
0 
0 
0 
0 
0 
0 
0 
0 
0 
0 
0 
0 
0 
0 
0 
0 
0 
0 
0 
0 
0 
0 
0 
0 
0 
0 
0 
0 
0 
0 
0 
0 
0 
0 
0 
0 
0 
0 
0 
0 
0 
0 
0 
0 
0 
0 
0 
0 
0 
0 
0 
0 
0 
0 
0 
0 
0 
0 
0 
0 
0 
0 
0 
0 
0 
0 
0 
0 
0 
0 
0 
0 
0 
0 
0 
0 
0 
0 
0 
0 
0 
0 
0 
0 
0 
0 
0 
0 
0 
0 
0 
0 
0 
0 
0 
0 
0 
0 
0 
0 
0 
0 
0 
0 
0 
0 
0 
0 
0 
0 
0 
0 
0 
0 
0 
0 
0 
0 
0 
0 
0 
0 
0 
0 
0 
0 
0 
0 
0 
0 
0 
0 
0 
0 
0 
0 
0 
0 
0 
0 
0 
0 
0 
0 
0 
0 
0 
0 
0 
0 
0 
0 
0 
0 
0 
0 
0 
0 
0 
0 
0 
0 
0 
0 
0 
0 
0 
0 
0 
0 
0 
0 
0 
0 
0 
0 
0 
0 
0 
0 
0 
0 
0 
0 
0 
0 
0 
0 
0 
0 
0 
0 
0 
0 
0 
0 
0 
0 
0 
0 
0 
0 
0 
0 
0 
0 
0 
0 
0 
0 
0 
0 
0 
0 
0 
0 
0 
0 
0 
0 
0 
0 
0 
0 
0 
0 
0 
0 
0 
0 
0 
0 
0 
0 
0 
0 
0 
0 
0 
0 
0 
0 
0 
0 
0 
0 
0 
0 
0 
0 
0 
0 
0 
0 
0 
0 
0 
0 
0 
0 
0 
0 
0 
0 
0 
0 
0 
0 
0 
0 
0 
0 
0 
0 
0 
0 
0 
0 
0 
0 
0 
0 
0 
0 
0 
0 
0 
0 
0 
0 
0 
0 
0 
0 
0 
0 
0 
0 
0 
0 
0 
0 
0 
0 
0 
0 
0 
0 
0 
0 
0 
0 
0 
0 
0 
0 
0 
0 
0 
0 
0 
0 
0 
0 
0 
0 
0 
0 
0 
0 
0 
0 
0 
0 
0 
0 
0 
0 
0 
0 
0 
0 
0 
0 
0 
0 
0 
0 
0 
0 
0 
0 
0 
0 
0 
0 
0 
0 
0 
0 
0 
0 
0 
0 
0 
0 
0 
0 
0 
0 
0 
0 
0 
0 
0 
0 
0 
0 
0 
0 
0 
0 
0 
0 
0 
0 
0 
0 
0 
0 
0 
0 
0 
0 
0 
0 
0 
0 
0 
0 
0 
0 
0 
0 
0 
0 
0 
0 
0 
0 
0 
0 
0 
0 
0 
0 
0 
0 
0 
0 
0 
0 
0 
0 
0 
0 
0 
0 
0 
0 
0 
0 
0 
0 
0 
0 
0 
0 
0 
0 
0 
0 
0 
0 
0 
0 
0 
0 
0 
0 
0 
0 
0 
0 
0 
0 
0 
0 
0 
0 
0 
0 
0 
0 
0 
0 
0 
0 
0 
0 
0 
0 
0 
0 
0 
0 
0 
0 
0 
0 
0 
0 
0 
0 
0 
0 
0 
0 
0 
0 
0 
0 
0 
0 
0 
0 
0 
0 
0 
0 
0 
0 
0 
0 
0 
0 
0 
0 
0 
0 
0 
0 
0 
0 
0 
0 
0 
0 
0 
0 
0 
0 
0 
0 
0 
0 
0 
0 
0 
0 
0 
0 
0 
0 
0 
0 
0 
0 
0 
0 
0 
0 
0 
0 
0 
0 
0 
0 
0 
0 
0 
0 
0 
0 
0 
0 
0 
0 
0 
0 
0 
0 
0 
0 
0 
0 
0 
0 
0 
0 
0 
0 
0 
0 
0 
0 
0 
0 
0 
0 
0 
0 
0 
0 
0 
0 
0 
0 
0 
0 
0 
0 
0 
0 
0 
0 
0 
0 
0 
0 
0 
0 
0 
0 
0 
0 
0 
0 
0 
0 
0 
0 
0 
0 
0 
0 
0 
0 
0 
0 
0 
0 
0 
0 
0 
0 
0 
0 
0 
0 
0 
0 
0 
0 
0 
0 
0 
0 
0 
0 
0 
0 
0 
0 
0 
0 
0 
0 
0 
0 
0 
0 
0 
0 
0 
0 
0 
0 
0 
0 
0 
0 
0 
0 
0 
0 
0 
0 
0 
0 
0 
0 
0 
0 
0 
0 
0 
0 
0 
0 
0 
0 
0 
0 
0 
0 
0 
0 
0 
0 
0 
0 
0 
0 
0 
0 
0 
0 
0 
0 
0 
0 
0 
0 
0 
0 
0 
0 
0 
0 
0 
0 
0 
0 
0 
0 
0 
0 
0 
0 
0 
0 
0 
0 
0 
0 
0 
0 
0 
0 
0 
0 
0 
0 
0 
0 
0 
0 
0 
0 
0 
0 
0 
0 
0 
0 
0 
0 
0 
0 
0 
0 
0 
0 
0 
0 
0 
0 
0 
0 
0 
0 
0 
0 
0 
0 
0 
0 
0 
0 
0 
0 
0 
0 
0 
0 
0 
0 
0 
0 
0 
0 
0 
0 
0 
0 
0 
0 
0 
0 
0 
0 
0 
0 
0 
0 
0 
0 
0 
0 
0 
0 
0 
0 
0 
0 
0 
0 
0 
0 
0 
0 
0 
0 
0 
0 
0 
0 
0 
0 
0 
0 
0 
0 
0 
0 
0 
0 
0 
0 
0 
0 
0 
0 
0 
0 
0 
0 
0 
0 
0 
0 
0 
0 
0 
0 
0 
0 
0 
0 
0 
0 
0 
0 
0 
0 
0 
0 
0 
0 
0 
0 
0 
0 
0 
0 
0 
0 
0 
0 
0 
0 
0 
0 
0 
0 
0 
0 
0 
0 
0 
0 
0 
0 
0 
0 
0 
0 
0 
0 
0 
0 
0 
0 
0 
0 
0 
0 
0 
0 
0 
0 
0 
0 
0 
0 
0 
0 
0 
0 
0 
0 
0 
0 
0 
0 
0 
0 
0 
0 
0 
0 
0 
0 
0 
0 
0 
0 
0 
0 
0 
0 
0 
0 
0 
0 
0 
0 
0 
0 
0 
0 
0 
0 
0 
0 
0 
0 
0 
0 
0 
0 
0 
0 
0 
0 
0 
0 
0 
0 
0 
0 
0 
0 
0 
0 
0 
0 
0 
0 
0 
0 
0 
0 
0 
0 
0 
0 
0 
0 
0 
0 
0 
0 
0 
0 
0 
0 
0 
0 
0 
0 
0 
0 
0 
0 
0 
0 
0 
0 
0 
0 
0 
0 
0 
0 
0 
0 
0 
0 
0 
0 
0 
0 
0 
0 
0 
0 
0 
0 
0 
0 
0 
0 
0 
0 
0 
0 
0 
0 
0 
0 
0 
0 
0 
0 
0 
0 
0 
0 
0 
0 
0 
0 
0 
0 
0 
0 
0 
0 
0 
0 
0 
0 
0 
0 
0 
0 
0 
0 
0 
0 
0 
0 
0 
0 
0 
0 
0 
0 
0 
0 
0 
0 
0 
0 
0 
0 
0 
0 
0 
0 
0 
0 
0 
0 
0 
0 
0 
0 
0 
0 
0 
0 
0 
0 
0 
0 
0 
0 
0 
0 
0 
0 
0 
0 
0 
0 
0 
0 
0 
0 
0 
0 
0 
0 
0 
0 
0 
0 
0 
0 
0 
0 
0 
0 
0 
0 
0 
0 
0 
0 
0 
0 
0 
0 
0 
0 
0 
0 
0 
0 
0 
0 
0 
0 
0 
0 
0 
0 
0 
0 
0 
0 
0 
0 
0 
0 
0 
0 
0 
0 
0 
0 
0 
0 
0 
0 
0 
0 
0 
0 
0 
0 
0 
0 
0 
0 
0 
0 
0 
0 
0 
0 
0 
0 
0 
0 
0 
0 
0 
0 
0 
0 
0 
0 
0 
0 
0 
0 
0 
0 
0 
0 
0 
0 
0 
0 
0 
0 
0 
0 
0 
0 
0 
0 
0 
0 
0 
0 
0 
0 
0 
0 
0 
0 
0 
0 
0 
0 
0 
0 
0 
0 
0 
0 
0 
0 
0 
0 
0 
0 
0 
0 
0 
0 
0 
0 
0 
0 
0 
0 
0 
0 
0 
0 
0 
0 
0 
0 
0 
0 
0 
0 
0 
0 
0 
0 
0 
0 
0 
0 
0 
0 
0 
0 
0 
0 
0 
0 
0 
0 
0 
0 
0 
0 
0 
0 
0 
0 
0 
0 
0 
0 
0 
0 
0 
0 
0 
0 
0 
0 
0 
0 
0 
0 
0 
0 
0 
0 
0 
0 
0 
0 
0 
0 
0 
0 
0 
0 
0 
0 
0 
0 
0 
0 
0 
0 
0 
0 
0 
0 
0 
0 
0 
0 
0 
0 
0 
0 
0 
0 
0 
0 
0 
0 
0 
0 
0 
0 
0 
0 
0 
0 
0 
0 
0 
0 
0 
0 
0 
0 
0 
0 
0 
0 
0 
0 
0 
0 
0 
0 
0 
0 
0 
0 
0 
0 
0 
0 
0 
0 
0 
0 
0 
0 
0 
0 
0 
0 
0 
0 
0 
0 
0 
0 
0 
0 
0 
0 
0 
0 
0 
0 
0 
0 
0 
0 
0 
0 
0 
0 
0 
0 
0 
0 
0 
0 
0 
0 
0 
0 
0 
0 
0 
0 
0 
0 
0 
0 
0 
0 
0 
0 
0 
0 
0 
0 
0 
0 
0 
0 
0 
0 
0 
0 
0 
0 
0 
0 
0 
0 
0 
0 
0 
0 
0 
0 
0 
0 
0 
0 
0 
0 
0 
0 
0 
0 
0 
0 
0 
0 
0 
0 
0 
0 
0 
0 
0 
0 
0 
0 
0 
0 
0 
0 
0 
0 
0 
0 
0 
0 
0 
0 
0 
0 
0 
0 
0 
0 
0 
0 
0 
0 
0 
0 
0 
0 
0 
0 
0 
0 
0 
0 
0 
0 
0 
0 
0 
0 
0 
0 
0 
0 
0 
0 
0 
0 
0 
0 
0 
0 
0 
0 
0 
0 
0 
0 
0 
0 
0 
0 
0 
0 
0 
0 
0 
0 
0 
0 
0 
0 
0 
0 
0 
0 
0 
0 
0 
0 
0 
0 
0 
0 
0 
0 
0 
0 
0 
0 
0 
0 
0 
0 
0 
0 
0 
0 
0 
0 
0 
0 
0 
0 
0 
0 
0 
0 
0 
0 
0 
0 
0 
0 
0 
0 
0 
0 
0 
0 
0 
0 
0 
0 
0 
0 
0 
0 
0 
0 
0 
0 
0 
0 
0 
0 
0 
0 
0 
0 
0 
0 
0 
0 
0 
0 
0 
0 
0 
0 
0 
0 
0 
0 
0 
0 
0 
0 
0 
0 
0 
0 
0 
0 
0 
0 
0 
0 
0 
0 
0 
0 
0 
0 
0 
0 
0 
0 
0 
0 
0 
0 
0 
0 
0 
0 
0 
0 
0 
0 
0 
0 
0 
0 
0 
0 
0 
0 
0 
0 
0 
0 
0 
0 
0 
0 
0 
0 
0 
0 
0 
0 
0 
0 
0 
0 
0 
0 
0 
0 
0 
0 
0 
0 
0 
0 
0 
0 
0 
0 
0 
0 
0 
0 
0 
0 
0 
0 
0 
0 
0 
0 
0 
0 
0 
0 
0 
0 
0 
0 
0 
0 
0 
0 
0 
0 
0 
0 
0 
0 
0 
0 
0 
0 
0 
0 
0 
0 
0 
0 
0 
0 
0 
0 
0 
0 
0 
0 
0 
0 
0 
0 
0 
0 
0 
0 
0 
0 
0 
0 
0 
0 
0 
0 
0 
0 
0 
0 
0 
0 
0 
0 
0 
0 
0 
0 
0 
0 
0 
0 
0 
0 
0 
0 
0 
0 
0 
0 
0 
0 
0 
0 
0 
0 
0 
0 
0 
0 
0 
0 
0 
0 
0 
0 
0 
0 
0 
0 
0 
0 
0 
0 
0 
0 
0 
0 
0 
0 
0 
0 
0 
0 
0 
0 
0 
0 
0 
0 
0 
0 
0 
0 
0 
0 
0 
0 
0 
0 
0 
0 
0 
0 
0 
0 
0 
0 
0 
0 
0 
0 
0 
0 
0 
0 
0 
0 
0 
0 
0 
0 
0 
0 
0 
0 
0 
0 
0 
0 
0 
0 
0 
0 
0 
0 
0 
0 
0 
0 
0 
0 
0 
0 
0 
0 
0 
0 
0 
0 
0 
0 
0 
0 
0 
0 
0 
0 
0 
0 
0 
0 
0 
0 
0 
0 
0 
0 
0 
0 
0 
0 
0 
0 
0 
0 
0 
0 
0 
0 
0 
0 
0 
0 
0 
0 
0 
0 
0 
0 
0 
0 
0 
0 
0 
0 
0 
0 
0 
0 
0 
0 
0 
0 
0 
0 
0 
0 
0 
0 
0 
0 
0 
0 
0 
0 
0 
0 
0 
0 
0 
0 
0 
0 
0 
0 
0 
0 
0 
0 
0 
0 
0 
0 
0 
0 
0 
0 
0 
0 
0 
0 
0 
0 
0 
0 
0 
0 
0 
0 
0 
0 
0 
0 
0 
0 
0 
0 
0 
0 
0 
0 
0 
0 
0 
0 
0 
0 
0 
0 
0 
0 
0 
0 
0 
0 
0 
0 
0 
0 
0 
0 
0 
0 
0 
0 
0 
0 
0 
0 
0 
0 
0 
0 
0 
0 
0 
0 
0 
0 
0 
0 
0 
0 
0 
0 
0 
0 
0 
0 
0 
0 
0 
0 
0 
0 
0 
0 
0 
0 
0 
0 
0 
0 
0 
0 
0 
0 
0 
0 
0 
0 
0 
0 
0 
0 
0 
0 
0 
0 
0 
0 
0 
0 
0 
0 
0 
0 
0 
0 
0 
0 
0 
0 
0 
0 
0 
0 
0 
0 
0 
0 
0 
0 
0 
0 
0 
0 
0 
0 
0 
0 
0 
0 
0 
0 
0 
0 
0 
0 
0 
0 
0 
0 
0 
0 
0 
0 
0 
0 
0 
0 
0 
0 
0 
0 
0 
0 
0 
0 
0 
0 
0 
0 
0 
0 
0 
0 
0 
0 
0 
0 
0 
0 
0 
0 
0 
0 
0 
0 
0 
0 
0 
0 
0 
0 
0 
0 
0 
0 
0 
0 
0 
0 
0 
0 
0 
0 
0 
0 
0 
0 
0 
0 
0 
0 
0 
0 
0 
0 
0 
0 
0 
0 
0 
0 
0 
0 
0 
0 
0 
0 
0 
0 
0 
0 
0 
0 
0 
0 
0 
0 
0 
0 
0 
0 
0 
0 
0 
0 
0 
0 
0 
0 
0 
0 
0 
0 
0 
0 
0 
0 
0 
0 
0 
0 
0 
0 
0 
0 
0 
0 
0 
0 
0 
0 
0 
0 
0 
0 
0 
0 
0 
0 
0 
0 
0 
0 
0 
0 
0 
0 
0 
0 
0 
0 
0 
0 
0 
0 
0 
0 
0 
0 
0 
0 
0 
0 
0 
0 
0 
0 
0 
0 
0 
0 
0 
0 
0 
0 
0 
0 
0 
0 
0 
0 
0 
0 
0 
0 
0 
0 
0 
0 
0 
0 
0 
0 
0 
0 
0 
0 
0 
0 
0 
0 
0 
0 
0 
0 
0 
0 
0 
0 
0 
0 
0 
0 
0 
0 
0 
0 
0 
0 
0 
0 
0 
0 
0 
0 
0 
0 
0 
0 
0 
0 
0 
0 
0 
0 
0 
0 
0 
0 
0 
0 
0 
0 
0 
0 
0 
0 
0 
0 
0 
0 
0 
0 
0 
0 
0 
0 
0 
0 
0 
0 
0 
0 
0 
0 
0 
0 
0 
0 
0 
0 
0 
0 
0 
0 
0 
0 
0 
0 
0 
0 
0 
0 
0 
0 
0 
0 
0 
0 
0 
0 
0 
0 
0 
0 
0 
0 
0 
0 
0 
0 
0 
0 
0 
0 
0 
0 
0 
0 
0 
0 
0 
0 
0 
0 
0 
0 
0 
0 
0 
0 
0 
0 
0 
0 
0 
0 
0 
0 
0 
0 
0 
0 
0 
0 
0 
0 
0 
0 
0 
0 
0 
0 
0 
0 
0 
0 
0 
0 
0 
0 
0 
0 
0 
0 
0 
0 
0 
0 
0 
0 
0 
0 
0 
0 
0 
0 
0 
0 
0 
0 
0 
0 
0 
0 
0 
0 
0 
0 
0 
0 
0 
0 
0 
0 
0 
0 
0 
0 
0 
0 
0 
0 
0 
0 
0 
0 
0 
0 
0 
0 
0 
0 
0 
0 
0 
0 
0 
0 
0 
0 
0 
0 
0 
0 
0 
0 
0 
0 
0 
0 
0 
0 
0 
0 
0 
0 
0 
0 
0 
0 
0 
0 
0 
0 
0 
0 
0 
0 
0 
0 
0 
0 
0 
0 
0 
0 
0 
0 
0 
0 
0 
0 
0 
0 
0 
0 
0 
0 
0 
0 
0 
0 
0 
0 
0 
0 
0 
0 
0 
0 
0 
0 
0 
0 
0 
0 
0 
0 
0 
0 
0 
0 
0 
0 
0 
0 
0 
0 
0 
0 
0 
0 
0 
0 
0 
0 
0 
0 
0 
0 
0 
0 
0 
0 
0 
0 
0 
0 
0 
0 
0 
0 
0 
0 
0 
0 
0 
0 
0 
0 
0 
0 
0 
0 
0 
0 
0 
0 
0 
0 
0 
0 
0 
0 
0 
0 
0 
0 
0 
0 
0 
0 
0 
0 
0 
0 
0 
0 
0 
0 
0 
0 
0 
0 
0 
0 
0 
0 
0 
0 
0 
0 
0 
0 
0 
0 
0 
0 
0 
0 
0 
0 
0 
0 
0 
0 
0 
0 
0 
0 
0 
0 
0 
0 
0 
0 
0 
0 
0 
0 
0 
0 
0 
0 
0 
0 
0 
0 
0 
0 
0 
0 
0 
0 
0 
0 
0 
0 
0 
0 
0 
0 
0 
0 
0 
0 
0 
0 
0 
0 
0 
0 
0 
0 
0 
0 
0 
0 
0 
0 
0 
0 
0 
0 
0 
0 
0 
0 
0 
0 
0 
0 
0 
0 
0 
0 
0 
0 
0 
0 
0 
0 
0 
0 
0 
0 
0 
0 
0 
0 
0 
0 
0 
0 
0 
0 
0 
0 
0 
0 
0 
0 
0 
0 
0 
0 
0 
0 
0 
0 
0 
0 
0 
0 
0 
0 
0 
0 
0 
0 
0 
0 
0 
0 
0 
0 
0 
0 
0 
0 
0 
0 
0 
0 
0 
0 
0 
0 
0 
0 
0 
0 
0 
0 
0 
0 
0 
0 
0 
0 
0 
0 
0 
0 
0 
0 
0 
0 
0 
0 
0 
0 
0 
0 
0 
0 
0 
0 
0 
0 
0 
0 
0 
0 
0 
0 
0 
0 
0 
0 
0 
0 
0 
0 
0 
0 
0 
0 
0 
0 
0 
0 
0 
0 
0 
0 
0 
0 
0 
0 
0 
0 
0 
0 
0 
0 
0 
0 
0 
0 
0 
0 
0 
0 
0 
0 
0 
0 
0 
0 
0 
0 
0 
0 
0 
0 
0 
0 
0 
0 
0 
0 
0 
0 
0 
0 
0 
0 
0 
0 
0 
0 
0 
0 
0 
0 
0 
0 
0 
0 
0 
0 
0 
0 
0 
0 
0 
0 
0 
0 
0 
0 
0 
0 
0 
0 
0 
0 
0 
0 
0 
0 
0 
0 
0 
0 
0 
0 
0 
0 
0 
0 
0 
0 
0 
0 
0 
0 
0 
0 
0 
0 
0 
0 
0 
0 
0 
0 
0 
0 
0 
0 
0 
0 
0 
0 
0 
0 
0 
0 
0 
0 
0 
0 
0 
0 
0 
0 
0 
0 
0 
0 
0 
0 
0 
0 
0 
0 
0 
0 
0 
0 
0 
0 
0 
0 
0 
0 
0 
0 
0 
0 
0 
0 
0 
0 
0 
0 
0 
0 
0 
0 
0 
0 
0 
0 
0 
0 
0 
0 
0 
0 
0 
0 
0 
0 
0 
0 
0 
0 
0 
0 
0 
0 
0 
0 
0 
0 
0 
0 
0 
0 
0 
0 
0 
0 
0 
0 
0 
0 
0 
0 
0 
0 
0 
0 
0 
0 
0 
0 
0 
0 
0 
0 
0 
0 
0 
0 
0 
0 
0 
0 
0 
0 
0 
0 
0 
0 
0 
0 
0 
0 
0 
0 
0 
0 
0 
0 
0 
0 
0 
0 
0 
0 
0 
0 
0 
0 
0 
0 
0 
0 
0 
0 
0 
0 
0 
0 
0 
0 
0 
0 
0 
0 
0 
0 
0 
0 
0 
0 
0 
0 
0 
0 
0 
0 
0 
0 
0 
0 
0 
0 
0 
0 
0 
0 
0 
0 
0 
0 
0 
0 
0 
0 
0 
0 
0 
0 
0 
0 
0 
0 
0 
0 
0 
0 
0 
0 
0 
0 
0 
0 
0 
0 
0 
0 
0 
0 
0 
0 
0 
0 
0 
0 
0 
0 
0 
0 
0 
0 
0 
0 
0 
0 
0 
0 
0 
0 
0 
0 
0 
0 
0 
0 
0 
0 
0 
0 
0 
0 
0 
0 
0 
0 
0 
0 
0 
0 
0 
0 
0 
0 
0 
0 
0 
0 
0 
0 
0 
0 
0 
0 
0 
0 
0 
0 
0 
0 
0 
0 
0 
0 
0 
0 
0 
0 
0 
0 
0 
0 
0 
0 
0 
0 
0 
0 
0 
0 
0 
0 
0 
0 
0 
0 
0 
0 
0 
0 
0 
0 
0 
0 
0 
0 
0 
0 
0 
0 
0 
0 
0 
0 
0 
0 
0 
0 
0 
0 
0 
0 
0 
0 
0 
0 
0 
0 
0 
0 
0 
0 
0 
0 
0 
0 
0 
0 
0 
0 
0 
0 
0 
0 
0 
0 
0 
0 
0 
0 
0 
0 
0 
0 
0 
0 
0 
0 
0 
0 
0 
0 
0 
0 
0 
0 
0 
0 
0 
0 
0 
0 
0 
0 
0 
0 
0 
0 
0 
0 
0 
0 
0 
0 
0 
0 
0 
0 
0 
0 
0 
0 
0 
0 
0 
0 
0 
0 
0 
0 
0 
0 
0 
0 
0 
0 
0 
0 
0 
0 
0 
0 
0 
0 
0 
0 
0 
0 
0 
0 
0 
0 
0 
0 
0 
0 
0 
0 
0 
0 
0 
0 
0 
0 
0 
0 
0 
0 
0 
0 
0 
0 
0 
0 
0 
0 
0 
0 
0 
0 
0 
0 
0 
0 
0 
0 
0 
0 
0 
0 
0 
0 
0 
0 
0 
0 
0 
0 
0 
0 
0 
0 
0 
0 
0 
0 
0 
0 
0 
0 
0 
0 
0 
0 
0 
0 
0 
0 
0 
0 
0 
0 
0 
0 
0 
0 
0 
0 
0 
0 
0 
0 
0 
0 
0 
0 
0 
0 
0 
0 
0 
0 
0 
0 
0 
0 
0 
0 
0 
0 
0 
0 
0 
0 
0 
0 
0 
0 
0 
0 
0 
0 
0 
0 
0 
0 
0 
0 
0 
0 
0 
0 
0 
0 
0 
0 
0 
0 
0 
0 
0 
0 
0 
0 
0 
0 
0 
0 
0 
0 
0 
0 
0 
0 
0 
0 
0 
0 
0 
0 
0 
0 
0 
0 
0 
0 
0 
0 
0 
0 
0 
0 
0 
0 
0 
0 
0 
0 
0 
0 
0 
0 
0 
0 
0 
0 
0 
0 
0 
0 
0 
0 
0 
0 
0 
0 
0 
0 
0 
0 
0 
0 
0 
0 
0 
0 
0 
0 
0 
0 
0 
0 
0 
0 
0 
0 
0 
0 
0 
0 
0 
0 
0 
0 
0 
0 
0 
0 
0 
0 
0 
0 
0 
0 
0 
0 
0 
0 
0 
0 
0 
0 
0 
0 
0 
0 
0 
0 
0 
0 
0 
0 
0 
0 
0 
0 
0 
0 
0 
0 
0 
0 
0 
0 
0 
0 
0 
0 
0 
0 
0 
0 
0 
0 
0 
0 
0 
0 
0 
0 
0 
0 
0 
0 
0 
0 
0 
0 
0 
0 
0 
0 
0 
0 
0 
0 
0 
0 
0 
0 
0 
0 
0 
0 
0 
0 
0 
0 
0 
0 
0 
0 
0 
0 
0 
0 
0 
0 
0 
0 
0 
0 
0 
0 
0 
0 
0 
0 
0 
0 
0 
0 
0 
0 
0 
0 
0 
0 
0 
0 
0 
0 
0 
0 
0 
0 
0 
0 
0 
0 
0 
0 
0 
0 
0 
0 
0 
0 
0 
0 
0 
0 
0 
0 
0 
0 
0 
0 
0 
0 
0 
0 
0 
0 
0 
0 
0 
0 
0 
0 
0 
0 
0 
0 
0 
0 
0 
0 
0 
0 
0 
0 
0 
0 
0 
0 
0 
0 
0 
0 
0 
0 
0 
0 
0 
0 
0 
0 
0 
0 
0 
0 
0 
0 
0 
0 
0 
0 
0 
0 
0 
0 
0 
0 
0 
0 
0 
0 
0 
0 
0 
0 
0 
0 
0 
0 
0 
0 
0 
0 
0 
0 
0 
0 
0 
0 
0 
0 
0 
0 
0 
0 
0 
0 
0 
0 
0 
0 
0 
0 
0 
0 
0 
0 
0 
0 
0 
0 
0 
0 
0 
0 
0 
0 
0 
0 
0 
0 
0 
0 
0 
0 
0 
0 
0 
0 
0 
0 
0 
0 
0 
0 
0 
0 
0 
0 
0 
0 
0 
0 
0 
0 
0 
0 
0 
0 
0 
0 
0 
0 
0 
0 
0 
0 
0 
0 
0 
0 
0 
0 
0 
0 
0 
0 
0 
0 
0 
0 
0 
0 
0 
0 
0 
0 
0 
0 
0 
0 
0 
0 
0 
0 
0 
0 
0 
0 
0 
0 
0 
0 
0 
0 
0 
0 
0 
0 
0 
0 
0 
0 
0 
0 
0 
0 
0 
0 
0 
0 
0 
0 
0 
0 
0 
0 
0 
0 
0 
0 
0 
0 
0 
0 
0 
0 
0 
0 
0 
0 
0 
0 
0 
0 
0 
0 
0 
0 
0 
0 
0 
0 
0 
0 
0 
0 
0 
0 
0 
0 
0 
0 
0 
0 
0 
0 
0 
0 
0 
0 
0 
0 
0 
0 
0 
0 
0 
0 
0 
0 
0 
0 
0 
0 
0 
0 
0 
0 
0 
0 
0 
0 
0 
0 
0 
0 
0 
0 
0 
0 
0 
0 
0 
0 
0 
0 
0 
0 
0 
0 
0 
0 
0 
0 
0 
0 
0 
0 
0 
0 
0 
0 
0 
0 
0 
0 
0 
0 
0 
0 
0 
0 
0 
0 
0 
0 
0 
0 
0 
0 
0 
0 
0 
0 
0 
0 
0 
0 
0 
0 
0 
0 
0 
0 
0 
0 
0 
0 
0 
0 
0 
0 
0 
0 
0 
0 
0 
0 
0 
0 
0 
0 
0 
0 
0 
0 
0 
0 
0 
0 
0 
0 
0 
0 
0 
0 
0 
0 
0 
0 
0 
0 
0 
0 
0 
0 
0 
0 
0 
0 
0 
0 
0 
0 
0 
0 
0 
0 
0 
0 
0 
0 
0 
0 
0 
0 
0 
0 
0 
0 
0 
0 
0 
0 
0 
0 
0 
0 
0 
0 
0 
0 
0 
0 
0 
0 
0 
0 
0 
0 
0 
0 
0 
0 
0 
0 
0 
0 
0 
0 
0 
0 
0 
0 
0 
0 
0 
0 
0 
0 
0 
0 
0 
0 
0 
0 
0 
0 
0 
0 
0 
0 
0 
0 
0 
0 
0 
0 
0 
0 
0 
0 
0 
0 
0 
0 
0 
0 
0 
0 
0 
0 
0 
0 
0 
0 
0 
0 
0 
0 
0 
0 
0 
0 
0 
0 
0 
0 
0 
0 
0 
0 
0 
0 
0 
0 
0 
0 
0 
0 
0 
0 
0 
0 
0 
0 
0 
0 
0 
0 
0 
0 
0 
0 
0 
0 
0 
0 
0 
0 
0 
0 
0 
0 
0 
0 
0 
0 
0 
0 
0 
0 
0 
0 
0 
0 
0 
0 
0 
0 
0 
0 
0 
0 
0 
0 
0 
0 
0 
0 
0 
0 
0 
0 
0 
0 
0 
0 
0 
0 
0 
0 
0 
0 
0 
0 
0 
0 
0 
0 
0 
0 
0 
0 
0 
0 
0 
0 
0 
0 
0 
0 
0 
0 
0 
0 
0 
0 
0 
0 
0 
0 
0 
0 
0 
0 
0 
0 
0 
0 
0 
0 
0 
0 
0 
0 
0 
0 
0 
0 
0 
0 
0 
0 
0 
0 
0 
0 
0 
0 
0 
0 
0 
0 
0 
0 
0 
0 
0 
0 
0 
0 
0 
0 
0 
0 
0 
0 
0 
0 
0 
0 
0 
0 
0 
0 
0 
0 
0 
0 
0 
0 
0 
0 
0 
0 
0 
0 
0 
0 
0 
0 
0 
0 
0 
0 
0 
0 
0 
0 
0 
0 
0 
0 
0 
0 
0 
0 
0 
0 
0 
0 
0 
0 
0 
0 
0 
0 
0 
0 
0 
0 
0 
0 
0 
0 
0 
0 
0 
0 
0 
0 
0 
0 
0 
0 
0 
0 
0 
0 
0 
0 
0 
0 
0 
0 
0 
0 
0 
0 
0 
0 
0 
0 
0 
0 
0 
0 
0 
0 
0 
0 
0 
0 
0 
0 
0 
0 
0 
0 
0 
0 
0 
0 
0 
0 
0 
0 
0 
0 
0 
0 
0 
0 
0 
0 
0 
0 
0 
0 
0 
0 
0 
0 
0 
0 
0 
0 
0 
0 
0 
0 
0 
0 
0 
0 
0 
0 
0 
0 
0 
0 
0 
0 
0 
0 
0 
0 
0 
0 
0 
0 
0 
0 
0 
0 
0 
0 
0 
0 
0 
0 
0 
0 
0 
0 
0 
0 
0 
0 
0 
0 
0 
0 
0 
0 
0 
0 
0 
0 
0 
0 
0 
0 
0 
0 
0 
0 
0 
0 
0 
0 
0 
0 
0 
0 
0 
0 
0 
0 
0 
0 
0 
0 
0 
0 
0 
0 
0 
0 
0 
0 
0 
0 
0 
0 
0 
0 
0 
0 
0 
0 
0 
0 
0 
0 
0 
0 
0 
0 
0 
0 
0 
0 
0 
0 
0 
0 
0 
0 
0 
0 
0 
0 
0 
0 
0 
0 
0 
0 
0 
0 
0 
0 
0 
0 
0 
0 
0 
0 
0 
0 
0 
0 
0 
0 
0 
0 
0 
0 
0 
0 
0 
0 
0 
0 
0 
0 
0 
0 
0 
0 
0 
0 
0 
0 
0 
0 
0 
0 
0 
0 
0 
0 
0 
0 
0 
0 
0 
0 
0 
0 
0 
0 
0 
0 
0 
0 
0 
0 
0 
0 
0 
0 
0 
0 
0 
0 
0 
0 
0 
0 
0 
0 
0 
0 
0 
0 
0 
0 
0 
0 
0 
0 
0 
0 
0 
0 
0 
0 
0 
0 
0 
0 
0 
0 
0 
0 
0 
0 
0 
0 
0 
0 
0 
0 
0 
0 
0 
0 
0 
0 
0 
0 
0 
0 
0 
0 
0 
0 
0 
0 
0 
0 
0 
0 
0 
0 
0 
0 
0 
0 
0 
0 
0 
0 
0 
0 
0 
0 
0 
0 
0 
0 
0 
0 
0 
0 
0 
0 
0 
0 
0 
0 
0 
0 
0 
0 
0 
0 
0 
0 
0 
0 
0 
0 
0 
0 
0 
0 
0 
0 
0 
0 
0 
0 
0 
0 
0 
0 
0 
0 
0 
0 
0 
0 
0 
0 
0 
0 
0 
0 
0 
0 
0 
0 
0 
0 
0 
0 
0 
0 
0 
0 
0 
0 
0 
0 
0 
0 
0 
0 
0 
0 
0 
0 
0 
0 
0 
0 
0 
0 
0 
0 
0 
0 
0 
0 
0 
0 
0 
0 
0 
0 
0 
0 
0 
0 
0 
0 
0 
0 
0 
0 
0 
0 
0 
0 
0 
0 
0 
0 
0 
0 
0 
0 
0 
0 
0 
0 
0 
0 
0 
0 
0 
0 
0 
0 
0 
0 
0 
0 
0 
0 
0 
0 
0 
0 
0 
0 
0 
0 
0 
0 
0 
0 
0 
0 
0 
0 
0 
0 
0 
0 
0 
0 
0 
0 
0 
0 
0 
0 
0 
0 
0 
0 
0 
0 
0 
0 
0 
0 
0 
0 
0 
0 
0 
0 
0 
0 
0 
0 
0 
0 
0 
0 
0 
0 
0 
0 
0 
0 
0 
0 
0 
0 
0 
0 
0 
0 
0 
0 
0 
0 
0 
0 
0 
0 
0 
0 
0 
0 
0 
0 
0 
0 
0 
0 
0 
0 
0 
0 
0 
0 
0 
0 
0 
0 
0 
0 
0 
0 
0 
0 
0 
0 
0 
0 
0 
0 
0 
0 
0 
0 
0 
0 
0 
0 
0 
0 
0 
0 
0 
0 
0 
0 
0 
0 
0 
0 
0 
0 
0 
0 
0 
0 
0 
0 
0 
0 
0 
0 
0 
0 
0 
0 
0 
0 
0 
0 
0 
0 
0 
0 
0 
0 
0 
0 
0 
0 
0 
0 
0 
0 
0 
0 
0 
0 
0 
0 
0 
0 
0 
0 
0 
0 
0 
0 
0 
0 
0 
0 
0 
0 
0 
0 
0 
0 
0 
0 
0 
0 
0 
0 
0 
0 
0 
0 
0 
0 
0 
0 
0 
0 
0 
0 
0 
0 
0 
0 
0 
0 
0 
0 
0 
0 
0 
0 
0 
0 
0 
0 
0 
0 
0 
0 
0 
0 
0 
0 
0 
0 
0 
0 
0 
0 
0 
0 
0 
0 
0 
0 
0 
0 
0 
0 
0 
0 
0 
0 
0 
0 
0 
0 
0 
0 
0 
0 
0 
0 
0 
0 
0 
0 
0 
0 
0 
0 
0 
0 
0 
0 
0 
0 
0 
0 
0 
0 
0 
0 
0 
0 
0 
0 
0 
0 
0 
0 
0 
0 
0 
0 
0 
0 
0 
0 
0 
0 
0 
0 
0 
0 
0 
0 
0 
0 
0 
0 
0 
0 
0 
0 
0 
0 
0 
0 
0 
0 
0 
0 
0 
0 
0 
0 
0 
0 
0 
0 
0 
0 
0 
0 
0 
0 
0 
0 
0 
0 
0 
0 
0 
0 
0 
0 
0 
0 
0 
0 
0 
0 
0 
0 
0 
0 
0 
0 
0 
0 
0 
0 
0 
0 
0 
0 
0 
0 
0 
0 
0 
0 
0 
0 
0 
0 
0 
0 
0 
0 
0 
0 
0 
0 
0 
0 
0 
0 
0 
0 
0 
0 
0 
0 
0 
0 
0 
0 
0 
0 
0 
0 
0 
0 
0 
0 
0 
0 
0 
0 
0 
0 
0 
0 
0 
0 
0 
0 
0 
0 
0 
0 
0 
0 
0 
0 
0 
0 
0 
0 
0 
0 
0 
0 
0 
0 
0 
0 
0 
0 
0 
0 
0 
0 
0 
0 
0 
0 
0 
0 
0 
0 
0 
0 
0 
0 
0 
0 
0 
0 
0 
0 
0 
0 
0 
0 
0 
0 
0 
0 
0 
0 
0 
0 
0 
0 
0 
0 
0 
0 
0 
0 
0 
0 
0 
0 
0 
0 
0 
0 
0 
0 
0 
0 
0 
0 
0 
0 
0 
0 
0 
0 
0 
0 
0 
0 
0 
0 
0 
0 
0 
0 
0 
0 
0 
0 
0 
0 
0 
0 
0 
0 
0 
0 
0 
0 
0 
0 
0 
0 
0 
0 
0 
0 
0 
0 
0 
0 
0 
0 
0 
0 
0 
0 
0 
0 
0 
0 
0 
0 
0 
0 
0 
0 
0 
0 
0 
0 
0 
0 
0 
0 
0 
0 
0 
0 
0 
0 
0 
0 
0 
0 
0 
0 
0 
0 
0 
0 
0 
0 
0 
0 
0 
0 
0 
0 
0 
0 
0 
0 
0 
0 
0 
0 
0 
0 
0 
0 
0 
0 
0 
0 
0 
0 
0 
0 
0 
0 
0 
0 
0 
0 
0 
0 
0 
0 
0 
0 
0 
0 
0 
0 
0 
0 
0 
0 
0 
0 
0 
0 
0 
0 
0 
0 
0 
0 
0 
0 
0 
0 
0 
0 
0 
0 
0 
0 
0 
0 
0 
0 
0 
0 
0 
0 
0 
0 
0 
0 
0 
0 
0 
0 
0 
0 
0 
0 
0 
0 
0 
0 
0 
0 
0 
0 
0 
0 
0 
0 
0 
0 
0 
0 
0 
0 
0 
0 
0 
0 
0 
0 
0 
0 
0 
0 
0 
0 
0 
0 
0 
0 
0 
0 
0 
0 
0 
0 
0 
0 
0 
0 
0 
0 
0 
0 
0 
0 
0 
0 
0 
0 
0 
0 
0 
0 
0 
0 
0 
0 
0 
0 
0 
0 
0 
0 
0 
0 
0 
0 
0 
0 
0 
0 
0 
0 
0 
0 
0 
0 
0 
0 
0 
0 
0 
0 
0 
0 
0 
0 
0 
0 
0 
0 
0 
0 
0 
0 
0 
0 
0 
0 
0 
0 
0 
0 
0 
0 
0 
0 
0 
0 
0 
0 
0 
0 
0 
0 
0 
0 
0 
0 
0 
0 
0 
0 
0 
0 
0 
0 
0 
0 
0 
0 
0 
0 
0 
0 
0 
0 
0 
0 
0 
0 
0 
0 
0 
0 
0 
0 
0 
0 
0 
0 
0 
0 
0 
0 
0 
0 
0 
0 
0 
0 
0 
0 
0 
0 
0 
0 
0 
0 
0 
0 
0 
0 
0 
0 
0 
0 
0 
0 
0 
0 
0 
0 
0 
0 
0 
0 
0 
0 
0 
0 
0 
0 
0 
0 
0 
0 
0 
0 
0 
0 
0 
0 
0 
0 
0 
0 
0 
0 
0 
0 
0 
0 
0 
0 
0 
0 
0 
0 
0 
0 
0 
0 
0 
0 
0 
0 
0 
0 
0 
0 
0 
0 
0 
0 
0 
0 
0 
0 
0 
0 
0 
0 
0 
0 
0 
0 
0 
0 
0 
0 
0 
0 
0 
0 
0 
0 
0 
0 
0 
0 
0 
0 
0 
0 
0 
0 
0 
0 
0 
0 
0 
0 
0 
0 
0 
0 
0 
0 
0 
0 
0 
0 
0 
0 
0 
0 
0 
0 
0 
0 
0 
0 
0 
0 
0 
0 
0 
0 
0 
0 
0 
0 
0 
0 
0 
0 
0 
0 
0 
0 
0 
0 
0 
0 
0 
0 
0 
0 
0 
0 
0 
0 
0 
0 
0 
0 
0 
0 
0 
0 
0 
0 
0 
0 
0 
0 
0 
0 
0 
0 
0 
0 
0 
0 
0 
0 
0 
0 
0 
0 
0 
0 
0 
0 
0 
0 
0 
0 
0 
0 
0 
0 
0 
0 
0 
0 
0 
0 
0 
0 
0 
0 
0 
0 
0 
0 
0 
0 
0 
0 
0 
0 
0 
0 
0 
0 
0 
0 
0 
0 
0 
0 
0 
0 
0 
0 
0 
0 
0 
0 
0 
0 
0 
0 
0 
0 
0 
0 
0 
0 
0 
0 
0 
0 
0 
0 
0 
0 
0 
0 
0 
0 
0 
0 
0 
0 
0 
0 
0 
0 
0 
0 
0 
0 
0 
0 
0 
0 
0 
0 
0 
0 
0 
0 
0 
0 
0 
0 
0 
0 
0 
0 
0 
0 
0 
0 
0 
0 
0 
0 
0 
0 
0 
0 
0 
0 
0 
0 
0 
0 
0 
0 
0 
0 
0 
0 
0 
0 
0 
0 
0 
0 
0 
0 
0 
0 
0 
0 
0 
0 
0 
0 
0 
0 
0 
0 
0 
0 
0 
0 
0 
0 
0 
0 
0 
0 
0 
0 
0 
0 
0 
0 
0 
0 
0 
0 
0 
0 
0 
0 
0 
0 
0 
0 
0 
0 
0 
0 
0 
0 
0 
0 
0 
0 
0 
0 
0 
0 
0 
0 
0 
0 
0 
0 
0 
0 
0 
0 
0 
0 
0 
0 
0 
0 
0 
0 
0 
0 
0 
0 
0 
0 
0 
0 
0 
0 
0 
0 
0 
0 
0 
0 
0 
0 
0 
0 
0 
0 
0 
0 
0 
0 
0 
0 
0 
0 
0 
0 
0 
0 
0 
0 
0 
0 
0 
0 
0 
0 
0 
0 
0 
0 
0 
0 
0 
0 
0 
0 
0 
0 
0 
0 
0 
0 
0 
0 
0 
0 
0 
0 
0 
0 
0 
0 
0 
0 
0 
0 
0 
0 
0 
0 
0 
0 
0 
0 
0 
0 
0 
0 
0 
0 
0 
0 
0 
0 
0 
0 
0 
0 
0 
0 
0 
0 
0 
0 
0 
0 
0 
0 
0 
0 
0 
0 
0 
0 
0 
0 
0 
0 
0 
0 
0 
0 
0 
0 
0 
0 
0 
0 
0 
0 
0 
0 
0 
0 
0 
0 
0 
0 
0 
0 
0 
0 
0 
0 
0 
0 
0 
0 
0 
0 
0 
0 
0 
0 
0 
0 
0 
0 
0 
0 
0 
0 
0 
0 
0 
0 
0 
0 
0 
0 
0 
0 
0 
0 
0 
0 
0 
0 
0 
0 
0 
0 
0 
0 
0 
0 
0 
0 
0 
0 
0 
0 
0 
0 
0 
0 
0 
0 
0 
0 
0 
0 
0 
0 
0 
0 
0 
0 
0 
0 
0 
0 
0 
0 
0 
0 
0 
0 
0 
0 
0 
0 
0 
0 
0 
0 
0 
0 
0 
0 
0 
0 
0 
0 
0 
0 
0 
0 
0 
0 
0 
0 
0 
0 
0 
0 
0 
0 
0 
0 
0 
0 
0 
0 
0 
0 
0 
0 
0 
0 
0 
0 
0 
0 
0 
0 
0 
0 
0 
0 
0 
0 
0 
0 
0 
0 
0 
0 
0 
0 
0 
0 
0 
0 
0 
0 
0 
0 
0 
0 
0 
0 
0 
0 
0 
0 
0 
0 
0 
0 
0 
0 
0 
0 
0 
0 
0 
0 
0 
0 
0 
0 
0 
0 
0 
0 
0 
0 
0 
0 
0 
0 
0 
0 
0 
0 
0 
0 
0 
0 
0 
0 
0 
0 
0 
0 
0 
0 
0 
0 
0 
0 
0 
0 
0 
0 
0 
0 
0 
0 
0 
0 
0 
0 
0 
0 
0 
0 
0 
0 
0 
0 
0 
0 
0 
0 
0 
0 
0 
0 
0 
0 
0 
0 
0 
0 
0 
0 
0 
0 
0 
0 
0 
0 
0 
0 
0 
0 
0 
0 
0 
0 
0 
0 
0 
0 
0 
0 
0 
0 
0 
0 
0 
0 
0 
0 
0 
0 
0 
0 
0 
0 
0 
0 
0 
0 
0 
0 
0 
0 
0 
0 
0 
0 
0 
0 
0 
0 
0 
0 
0 
0 
0 
0 
0 
0 
0 
0 
0 
0 
0 
0 
0 
0 
0 
0 
0 
0 
0 
0 
0 
0 
0 
0 
0 
0 
0 
0 
0 
0 
0 
0 
0 
0 
0 
0 
0 
0 
0 
0 
0 
0 
0 
0 
0 
0 
0 
0 
0 
0 
0 
0 
0 
0 
0 
0 
0 
0 
0 
0 
0 
0 
0 
0 
0 
0 
0 
0 
0 
0 
0 
0 
0 
0 
0 
0 
0 
0 
0 
0 
0 
0 
0 
0 
0 
0 
0 
0 
0 
0 
0 
0 
0 
0 
0 
0 
0 
0 
0 
0 
0 
0 
0 
0 
0 
0 
0 
0 
0 
0 
0 
0 
0 
0 
0 
0 
0 
0 
0 
0 
0 
0 
0 
0 
0 
0 
0 
0 
0 
0 
0 
0 
0 
0 
0 
0 
0 
0 
0 
0 
0 
0 
0 
0 
0 
0 
0 
0 
0 
0 
0 
0 
0 
0 
0 
0 
0 
0 
0 
0 
0 
0 
0 
0 
0 
0 
0 
0 
0 
0 
0 
0 
0 
0 
0 
0 
0 
0 
0 
0 
0 
0 
0 
0 
0 
0 
0 
0 
0 
0 
0 
0 
0 
0 
0 
0 
0 
0 
0 
0 
0 
0 
0 
0 
0 
0 
0 
0 
0 
0 
0 
0 
0 
0 
0 
0 
0 
0 
0 
0 
0 
0 
0 
0 
0 
0 
0 
0 
0 
0 
0 
0 
0 
0 
0 
0 
0 
0 
0 
0 
0 
0 
0 
0 
0 
0 
0 
0 
0 
0 
0 
0 
0 
0 
0 
0 
0 
0 
0 
0 
0 
0 
0 
0 
0 
0 
0 
0 
0 
0 
0 
0 
0 
0 
0 
0 
0 
0 
0 
0 
0 
0 
0 
0 
0 
0 
0 
0 
0 
0 
0 
0 
0 
0 
0 
0 
0 
0 
0 
0 
0 
0 
0 
0 
0 
0 
0 
0 
0 
0 
0 
0 
0 
0 
0 
0 
0 
0 
0 
0 
0 
0 
0 
0 
0 
0 
0 
0 
0 
0 
0 
0 
0 
0 
0 
0 
0 
0 
0 
0 
0 
0 
0 
0 
0 
0 
0 
0 
0 
0 
0 
0 
0 
0 
0 
0 
0 
0 
0 
0 
0 
0 
0 
0 
0 
0 
0 
0 
0 
0 
0 
0 
0 
0 
0 
0 
0 
0 
0 
0 
0 
0 
0 
0 
0 
0 
0 
0 
0 
0 
0 
0 
0 
0 
0 
0 
0 
0 
0 
0 
0 
0 
0 
0 
0 
0 
0 
0 
0 
0 
0 
0 
0 
0 
0 
0 
0 
0 
0 
0 
0 
0 
0 
0 
0 
0 
0 
0 
0 
0 
0 
0 
0 
0 
0 
0 
0 
0 
0 
0 
0 
0 
0 
0 
0 
0 
0 
0 
0 
0 
0 
0 
0 
0 
0 
0 
0 
0 
0 
0 
0 
0 
0 
0 
0 
0 
0 
0 
0 
0 
0 
0 
0 
0 
0 
0 
0 
0 
0 
0 
0 
0 
0 
0 
0 
0 
0 
0 
0 
0 
0 
0 
0 
0 
0 
0 
0 
0 
0 
0 
0 
0 
0 
0 
0 
0 
0 
0 
0 
0 
0 
0 
0 
0 
0 
0 
0 
0 
0 
0 
0 
0 
0 
0 
0 
0 
0 
0 
0 
0 
0 
0 
0 
0 
0 
0 
0 
0 
0 
0 
0 
0 
0 
0 
0 
0 
0 
0 
0 
0 
0 
0 
0 
0 
0 
0 
0 
0 
0 
0 
0 
0 
0 
0 
0 
0 
0 
0 
0 
0 
0 
0 
0 
0 
0 
0 
0 
0 
0 
0 
0 
0 
0 
0 
0 
0 
0 
0 
0 
0 
0 
0 
0 
0 
0 
0 
0 
0 
0 
0 
0 
0 
0 
0 
0 
0 
0 
0 
0 
0 
0 
0 
0 
0 
0 
0 
0 
0 
0 
0 
0 
0 
0 
0 
0 
0 
0 
0 
0 
0 
0 
0 
0 
0 
0 
0 
0 
0 
0 
0 
0 
0 
0 
0 
0 
0 
0 
0 
0 
0 
0 
0 
0 
0 
0 
0 
0 
0 
0 
0 
0 
0 
0 
0 
0 
0 
0 
0 
0 
0 
0 
0 
0 
0 
0 
0 
0 
0 
0 
0 
0 
0 
0 
0 
0 
0 
0 
0 
0 
0 
0 
0 
0 
0 
0 
0 
0 
0 
0 
0 
0 
0 
0 
0 
0 
0 
0 
0 
0 
0 
0 
0 
0 
0 
0 
0 
0 
0 
0 
0 
0 
0 
0 
0 
0 
0 
0 
0 
0 
0 
0 
0 
0 
0 
0 
0 
0 
0 
0 
0 
0 
0 
0 
0 
0 
0 
0 
0 
0 
0 
0 
0 
0 
0 
0 
0 
0 
0 
0 
0 
0 
0 
0 
0 
0 
0 
0 
0 
0 
0 
0 
0 
0 
0 
0 
0 
0 
0 
0 
0 
0 
0 
0 
0 
0 
0 
0 
0 
0 
0 
0 
0 
0 
0 
0 
0 
0 
0 
0 
0 
0 
0 
0 
0 
0 
0 
0 
0 
0 
0 
0 
0 
0 
0 
0 
0 
0 
0 
0 
0 
0 
0 
0 
0 
0 
0 
0 
0 
0 
0 
0 
0 
0 
0 
0 
0 
0 
0 
0 
0 
0 
0 
0 
0 
0 
0 
0 
0 
0 
0 
0 
0 
0 
0 
0 
0 
0 
0 
0 
0 
0 
0 
0 
0 
0 
0 
0 
0 
0 
0 
0 
0 
0 
0 
0 
0 
0 
0 
0 
0 
0 
0 
0 
0 
0 
0 
0 
0 
0 
0 
0 
0 
0 
0 
0 
0 
0 
0 
0 
0 
0 
0 
0 
0 
0 
0 
0 
0 
0 
0 
0 
0 
0 
0 
0 
0 
0 
0 
0 
0 
0 
0 
0 
0 
0 
0 
0 
0 
0 
0 
0 
0 
0 
0 
0 
0 
0 
0 
0 
0 
0 
0 
0 
0 
0 
0 
0 
0 
0 
0 
0 
0 
0 
0 
0 
0 
0 
0 
0 
0 
0 
0 
0 
0 
0 
0 
0 
0 
0 
0 
0 
0 
0 
0 
0 
0 
0 
0 
0 
0 
0 
0 
0 
0 
0 
0 
0 
0 
0 
0 
0 
0 
0 
0 
0 
0 
0 
0 
0 
0 
0 
0 
0 
0 
0 
0 
0 
0 
0 
0 
0 
0 
0 
0 
0 
0 
0 
0 
0 
0 
0 
0 
0 
0 
0 
0 
0 
0 
0 
0 
0 
0 
0 
0 
0 
0 
0 
0 
0 
0 
0 
0 
0 
0 
0 
0 
0 
0 
0 
0 
0 
0 
0 
0 
0 
0 
0 
0 
0 
0 
0 
0 
0 
0 
0 
0 
0 
0 
0 
0 
0 
0 
0 
0 
0 
0 
0 
0 
0 
0 
0 
0 
0 
0 
0 
0 
0 
0 
0 
0 
0 
0 
0 
0 
0 
0 
0 
0 
0 
0 
0 
0 
0 
0 
0 
0 
0 
0 
0 
0 
0 
0 
0 
0 
0 
0 
0 
0 
0 
0 
0 
0 
0 
0 
0 
0 
0 
0 
0 
0 
0 
0 
0 
0 
0 
0 
0 
0 
0 
0 
0 
0 
0 
0 
0 
0 
0 
0 
0 
0 
0 
0 
0 
0 
0 
0 
0 
0 
0 
0 
0 
0 
0 
0 
0 
0 
0 
0 
0 
0 
0 
0 
0 
0 
0 
0 
0 
0 
0 
0 
0 
0 
0 
0 
0 
0 
0 
0 
0 
0 
0 
0 
0 
0 
0 
0 
0 
0 
0 
0 
0 
0 
0 
0 
0 
0 
0 
0 
0 
0 
0 
0 
0 
0 
0 
0 
0 
0 
0 
0 
0 
0 
0 
0 
0 
0 
0 
0 
0 
0 
0 
0 
0 
0 
0 
0 
0 
0 
0 
0 
0 
0 
0 
0 
0 
0 
0 
0 
0 
0 
0 
0 
0 
0 
0 
0 
0 
0 
0 
0 
0 
0 
0 
0 
0 
0 
0 
0 
0 
0 
0 
0 
0 
0 
0 
0 
0 
0 
0 
0 
0 
0 
0 
0 
0 
0 
0 
0 
0 
0 
0 
0 
0 
0 
0 
0 
0 
0 
0 
0 
0 
0 
0 
0 
0 
0 
0 
0 
0 
0 
0 
0 
0 
0 
0 
0 
0 
0 
0 
0 
0 
0 
0 
0 
0 
0 
0 
0 
0 
0 
0 
0 
0 
0 
0 
0 
0 
0 
0 
0 
0 
0 
0 
0 
0 
0 
0 
0 
0 
0 
0 
0 
0 
0 
0 
0 
0 
0 
0 
0 
0 
0 
0 
0 
0 
0 
0 
0 
0 
0 
0 
0 
0 
0 
0 
0 
0 
0 
0 
0 
0 
0 
0 
0 
0 
0 
0 
0 
0 
0 
0 
0 
0 
0 
0 
0 
0 
0 
0 
0 
0 
0 
0 
0 
0 
0 
0 
0 
0 
0 
0 
0 
0 
0 
0 
0 
0 
0 
0 
0 
0 
0 
0 
0 
0 
0 
0 
0 
0 
0 
0 
0 
0 
0 
0 
0 
0 
0 
0 
0 
0 
0 
0 
0 
0 
0 
0 
0 
0 
0 
0 
0 
0 
0 
0 
0 
0 
0 
0 
0 
0 
0 
0 
0 
0 
0 
0 
0 
0 
0 
0 
0 
0 
0 
0 
0 
0 
0 
0 
0 
0 
0 
0 
0 
0 
0 
0 
0 
0 
0 
0 
0 
0 
0 
0 
0 
0 
0 
0 
0 
0 
0 
0 
0 
0 
0 
0 
0 
0 
0 
0 
0 
0 
0 
0 
0 
0 
0 
0 
0 
0 
0 
0 
0 
0 
0 
0 
0 
0 
0 
0 
0 
0 
0 
0 
0 
0 
0 
0 
0 
0 
0 
0 
0 
0 
0 
0 
0 
0 
0 
0 
0 
0 
0 
0 
0 
0 
0 
0 
0 
0 
0 
0 
0 
0 
0 
0 
0 
0 
0 
0 
0 
0 
0 
0 
0 
0 
0 
0 
0 
0 
0 
0 
0 
0 
0 
0 
0 
0 
0 
0 
0 
0 
0 
0 
0 
0 
0 
0 
0 
0 
0 
0 
0 
0 
0 
0 
0 
0 
0 
0 
0 
0 
0 
0 
0 
0 
0 
0 
0 
0 
0 
0 
0 
0 
0 
0 
0 
0 
0 
0 
0 
0 
0 
0 
0 
0 
0 
0 
0 
0 
0 
0 
0 
0 
0 
0 
0 
0 
0 
0 
0 
0 
0 
0 
0 
0 
0 
0 
0 
0 
0 
0 
0 
0 
0 
0 
0 
0 
0 
0 
0 
0 
0 
0 
0 
0 
0 
0 
0 
0 
0 
0 
0 
0 
0 
0 
0 
0 
0 
0 
0 
0 
0 
0 
0 
0 
0 
0 
0 
0 
0 
0 
0 
0 
0 
0 
0 
0 
0 
0 
0 
0 
0 
0 
0 
0 
0 
0 
0 
0 
0 
0 
0 
0 
0 
0 
0 
0 
0 
0 
0 
0 
0 
0 
0 
0 
0 
0 
0 
0 
0 
0 
0 
0 
0 
0 
0 
0 
0 
0 
0 
0 
0 
0 
0 
0 
0 
0 
0 
0 
0 
0 
0 
0 
0 
0 
0 
0 
0 
0 
0 
0 
0 
0 
0 
0 
0 
0 
0 
0 
0 
0 
0 
0 
0 
0 
0 
0 
0 
0 
0 
0 
0 
0 
0 
0 
0 
0 
0 
0 
0 
0 
0 
0 
0 
0 
0 
0 
0 
0 
0 
0 
0 
0 
0 
0 
0 
0 
0 
0 
0 
0 
0 
0 
0 
0 
0 
0 
0 
0 
0 
0 
0 
0 
0 
0 
0 
0 
0 
0 
0 
0 
0 
0 
0 
0 
0 
0 
0 
0 
0 
0 
0 
0 
0 
0 
0 
0 
0 
0 
0 
0 
0 
0 
0 
0 
0 
0 
0 
0 
0 
0 
0 
0 
0 
0 
0 
0 
0 
0 
0 
0 
0 
0 
0 
0 
0 
0 
0 
0 
0 
0 
0 
0 
0 
0 
0 
0 
0 
0 
0 
0 
0 
0 
0 
0 
0 
0 
0 
0 
0 
0 
0 
0 
0 
0 
0 
0 
0 
0 
0 
0 
0 
0 
0 
0 
0 
0 
0 
0 
0 
0 
0 
0 
0 
0 
0 
0 
0 
0 
0 
0 
0 
0 
0 
0 
0 
0 
0 
0 
0 
0 
0 
0 
0 
0 
0 
0 
0 
0 
0 
0 
0 
0 
0 
0 
0 
0 
0 
0 
0 
0 
0 
0 
0 
0 
0 
0 
0 
0 
0 
0 
0 
0 
0 
0 
0 
0 
0 
0 
0 
0 
0 
0 
0 
0 
0 
0 
0 
0 
0 
0 
0 
0 
0 
0 
0 
0 
0 
0 
0 
0 
0 
0 
0 
0 
0 
0 
0 
0 
0 
0 
0 
0 
0 
0 
0 
0 
0 
0 
0 
0 
0 
0 
0 
0 
0 
0 
0 
0 
0 
0 
0 
0 
0 
0 
0 
0 
0 
0 
0 
0 
0 
0 
0 
0 
0 
0 
0 
0 
0 
0 
0 
0 
0 
0 
0 
0 
0 
0 
0 
0 
0 
0 
0 
0 
0 
0 
0 
0 
0 
0 
0 
0 
0 
0 
0 
0 
0 
0 
0 
0 
0 
0 
0 
0 
0 
0 
0 
0 
0 
0 
0 
0 
0 
0 
0 
0 
0 
0 
0 
0 
0 
0 
0 
0 
0 
0 
0 
0 
0 
0 
0 
0 
0 
0 
0 
0 
0 
0 
0 
0 
0 
0 
0 
0 
0 
0 
0 
0 
0 
0 
0 
0 
0 
0 
0 
0 
0 
0 
0 
0 
0 
0 
0 
0 
0 
0 
0 
0 
0 
0 
0 
0 
0 
0 
0 
0 
0 
0 
0 
0 
0 
0 
0 
0 
0 
0 
0 
0 
0 
0 
0 
0 
0 
0 
0 
0 
0 
0 
0 
0 
0 
0 
0 
0 
0 
0 
0 
0 
0 
0 
0 
0 
0 
0 
0 
0 
0 
0 
0 
0 
0 
0 
0 
0 
0 
0 
0 
0 
0 
0 
0 
0 
0 
0 
0 
0 
0 
0 
0 
0 
0 
0 
0 
0 
0 
0 
0 
0 
0 
0 
0 
0 
0 
0 
0 
0 
0 
0 
0 
0 
0 
0 
0 
0 
0 
0 
0 
0 
0 
0 
0 
0 
0 
0 
0 
0 
0 
0 
0 
0 
0 
0 
0 
0 
0 
0 
0 
0 
0 
0 
0 
0 
0 
0 
0 
0 
0 
0 
0 
0 
0 
0 
0 
0 
0 
0 
0 
0 
0 
0 
0 
0 
0 
0 
0 
0 
0 
0 
0 
0 
0 
0 
0 
0 
0 
0 
0 
0 
0 
0 
0 
0 
0 
0 
0 
0 
0 
0 
0 
0 
0 
0 
0 
0 
0 
0 
0 
0 
0 
0 
0 
0 
0 
0 
0 
0 
0 
0 
0 
0 
0 
0 
0 
0 
0 
0 
0 
0 
0 
0 
0 
0 
0 
0 
0 
0 
0 
0 
0 
0 
0 
0 
0 
0 
0 
0 
0 
0 
0 
0 
0 
0 
0 
0 
0 
0 
0 
0 
0 
0 
0 
0 
0 
0 
0 
0 
0 
0 
0 
0 
0 
0 
0 
0 
0 
0 
0 
0 
0 
0 
0 
0 
0 
0 
0 
0 
0 
0 
0 
0 
0 
0 
0 
0 
0 
0 
0 
0 
0 
0 
0 
0 
0 
0 
0 
0 
0 
0 
0 
0 
0 
0 
0 
0 
0 
0 
0 
0 
0 
0 
0 
0 
0 
0 
0 
0 
0 
0 
0 
0 
0 
0 
0 
0 
0 
0 
0 
0 
0 
0 
0 
0 
0 
0 
0 
0 
0 
0 
0 
0 
0 
0 
0 
0 
0 
0 
0 
0 
0 
0 
0 
0 
0 
0 
0 
0 
0 
0 
0 
0 
0 
0 
0 
0 
0 
0 
0 
0 
0 
0 
0 
0 
0 
0 
0 
0 
0 
0 
0 
0 
0 
0 
0 
0 
0 
0 
0 
0 
0 
0 
0 
0 
0 
0 
0 
0 
0 
0 
0 
0 
0 
0 
0 
0 
0 
0 
0 
0 
0 
0 
0 
0 
0 
0 
0 
0 
0 
0 
0 
0 
0 
0 
0 
0 
0 
0 
0 
0 
0 
0 
0 
0 
0 
0 
0 
0 
0 
0 
0 
0 
0 
0 
0 
0 
0 
0 
0 
0 
0 
0 
0 
0 
0 
0 
0 
0 
0 
0 
0 
0 
0 
0 
0 
0 
0 
0 
0 
0 
0 
0 
0 
0 
0 
0 
0 
0 
0 
0 
0 
0 
0 
0 
0 
0 
0 
0 
0 
0 
0 
0 
0 
0 
0 
0 
0 
0 
0 
0 
0 
0 
0 
0 
0 
0 
0 
0 
0 
0 
0 
0 
0 
0 
0 
0 
0 
0 
0 
0 
0 
0 
0 
0 
0 
0 
0 
0 
0 
0 
0 
0 
0 
0 
0 
0 
0 
0 
0 
0 
0 
0 
0 
0 
0 
0 
0 
0 
0 
0 
0 
0 
0 
0 
0 
0 
0 
0 
0 
0 
0 
0 
0 
0 
0 
0 
0 
0 
0 
0 
0 
0 
0 
0 
0 
0 
0 
0 
0 
0 
0 
0 
0 
0 
0 
0 
0 
0 
0 
0 
0 
0 
0 
0 
0 
0 
0 
0 
0 
0 
0 
0 
0 
0 
0 
0 
0 
0 
0 
0 
0 
0 
0 
0 
0 
0 
0 
0 
0 
0 
0 
0 
0 
0 
0 
0 
0 
0 
0 
0 
0 
0 
0 
0 
0 
0 
0 
0 
0 
0 
0 
0 
0 
0 
0 
0 
0 
0 
0 
0 
0 
0 
0 
0 
0 
0 
0 
0 
0 
0 
0 
0 
0 
0 
0 
0 
0 
0 
0 
0 
0 
0 
0 
0 
0 
0 
0 
0 
0 
0 
0 
0 
0 
0 
0 
0 
0 
0 
0 
0 
0 
0 
0 
0 
0 
0 
0 
0 
0 
0 
0 
0 
0 
0 
0 
0 
0 
0 
0 
0 
0 
0 
0 
0 
0 
0 
0 
0 
0 
0 
0 
0 
0 
0 
0 
0 
0 
0 
0 
0 
0 
0 
0 
0 
0 
0 
0 
0 
0 
0 
0 
0 
0 
0 
0 
0 
0 
0 
0 
0 
0 
0 
0 
0 
0 
0 
0 
0 
0 
0 
0 
0 
0 
0 
0 
0 
0 
0 
0 
0 
0 
0 
0 
0 
0 
0 
0 
0 
0 
0 
0 
0 
0 
0 
0 
0 
0 
0 
0 
0 
0 
0 
0 
0 
0 
0 
0 
0 
0 
0 
0 
0 
0 
0 
0 
0 
0 
0 
0 
0 
0 
0 
0 
0 
0 
0 
0 
0 
0 
0 
0 
0 
0 
0 
0 
0 
0 
0 
0 
0 
0 
0 
0 
0 
0 
0 
0 
0 
0 
0 
0 
0 
0 
0 
0 
0 
0 
0 
0 
0 
0 
0 
0 
0 
0 
0 
0 
0 
0 
0 
0 
0 
0 
0 
0 
0 
0 
0 
0 
0 
0 
0 
0 
0 
0 
0 
0 
0 
0 
0 
0 
0 
0 
0 
0 
0 
0 
0 
0 
0 
0 
0 
0 
0 
0 
0 
0 
0 
0 
0 
0 
0 
0 
0 
0 
0 
0 
0 
0 
0 
0 
0 
0 
0 
0 
0 
0 
0 
0 
0 
0 
0 
0 
0 
0 
0 
0 
0 
0 
0 
0 
0 
0 
0 
0 
0 
0 
0 
0 
0 
0 
0 
0 
0 
0 
0 
0 
0 
0 
0 
0 
0 
0 
0 
0 
0 
0 
0 
0 
0 
0 
0 
0 
0 
0 
0 
0 
0 
0 
0 
0 
0 
0 
0 
0 
0 
0 
0 
0 
0 
0 
0 
0 
0 
0 
0 
0 
0 
0 
0 
0 
0 
0 
0 
0 
0 
0 
0 
0 
0 
0 
0 
0 
0 
0 
0 
0 
0 
0 
0 
0 
0 
0 
0 
0 
0 
0 
0 
0 
0 
0 
0 
0 
0 
0 
0 
0 
0 
0 
0 
0 
0 
0 
0 
0 
0 
0 
0 
0 
0 
0 
0 
0 
0 
0 
0 
0 
0 
0 
0 
0 
0 
0 
0 
0 
0 
0 
0 
0 
0 
0 
0 
0 
0 
0 
0 
0 
0 
0 
0 
0 
0 
0 
0 
0 
0 
0 
0 
0 
0 
0 
0 
0 
0 
0 
0 
0 
0 
0 
0 
0 
0 
0 
0 
0 
0 
0 
0 
0 
0 
0 
0 
0 
0 
0 
0 
0 
0 
0 
0 
0 
0 
0 
0 
0 
0 
0 
0 
0 
0 
0 
0 
0 
0 
0 
0 
0 
0 
0 
0 
0 
0 
0 
0 
0 
0 
0 
0 
0 
0 
0 
0 
0 
0 
0 
0 
0 
0 
0 
0 
0 
0 
0 
0 
0 
0 
0 
0 
0 
0 
0 
0 
0 
0 
0 
0 
0 
0 
0 
0 
0 
0 
0 
0 
0 
0 
0 
0 
0 
0 
0 
0 
0 
0 
0 
0 
0 
0 
0 
0 
0 
0 
0 
0 
0 
0 
0 
0 
0 
0 
0 
0 
0 
0 
0 
0 
0 
0 
0 
0 
0 
0 
0 
0 
0 
0 
0 
0 
0 
0 
0 
0 
0 
0 
0 
0 
0 
0 
0 
0 
0 
0 
0 
0 
0 
0 
0 
0 
0 
0 
0 
0 
0 
0 
0 
0 
0 
0 
0 
0 
0 
0 
0 
0 
0 
0 
0 
0 
0 
0 
0 
0 
0 
0 
0 
0 
0 
0 
0 
0 
0 
0 
0 
0 
0 
0 
0 
0 
0 
0 
0 
0 
0 
0 
0 
0 
0 
0 
0 
0 
0 
0 
0 
0 
0 
0 
0 
0 
0 
0 
0 
0 
0 
0 
0 
0 
0 
0 
0 
0 
0 
0 
0 
0 
0 
0 
0 
0 
0 
0 
0 
0 
0 
0 
0 
0 
0 
0 
0 
0 
0 
0 
0 
0 
0 
0 
0 
0 
0 
0 
0 
0 
0 
0 
0 
0 
0 
0 
0 
0 
0 
0 
0 
0 
0 
0 
0 
0 
0 
0 
0 
0 
0 
0 
0 
0 
0 
0 
0 
0 
0 
0 
0 
0 
0 
0 
0 
0 
0 
0 
0 
0 
0 
0 
0 
0 
0 
0 
0 
0 
0 
0 
0 
0 
0 
0 
0 
0 
0 
0 
0 
0 
0 
0 
0 
0 
0 
0 
0 
0 
0 
0 
0 
0 
0 
0 
0 
0 
0 
0 
0 
0 
0 
0 
0 
0 
0 
0 
0 
0 
0 
0 
0 
0 
0 
0 
0 
0 
0 
0 
0 
0 
0 
0 
0 
0 
0 
0 
0 
0 
0 
0 
0 
0 
0 
0 
0 
0 
0 
0 
0 
0 
0 
0 
0 
0 
0 
0 
0 
0 
0 
0 
0 
0 
0 
0 
0 
0 
0 
0 
0 
0 
0 
0 
0 
0 
0 
0 
0 
0 
0 
0 
0 
0 
0 
0 
0 
0 
0 
0 
0 
0 
0 
0 
0 
0 
0 
0 
0 
0 
0 
0 
0 
0 
0 
0 
0 
0 
0 
0 
0 
0 
0 
0 
0 
0 
0 
0 
0 
0 
0 
0 
0 
0 
0 
0 
0 
0 
0 
0 
0 
0 
0 
0 
0 
0 
0 
0 
0 
0 
0 
0 
0 
0 
0 
0 
0 
0 
0 
0 
0 
0 
0 
0 
0 
0 
0 
0 
0 
0 
0 
0 
0 
0 
0 
0 
0 
0 
0 
0 
0 
0 
0 
0 
0 
0 
0 
0 
0 
0 
0 
0 
0 
0 
0 
0 
0 
0 
0 
0 
0 
0 
0 
0 
0 
0 
0 
0 
0 
0 
0 
0 
0 
0 
0 
0 
0 
0 
0 
0 
0 
0 
0 
0 
0 
0 
0 
0 
0 
0 
0 
0 
0 
0 
0 
0 
0 
0 
0 
0 
0 
0 
0 
0 
0 
0 
0 
0 
0 
0 
0 
0 
0 
0 
0 
0 
0 
0 
0 
0 
0 
0 
0 
0 
0 
0 
0 
0 
0 
0 
0 
0 
0 
0 
0 
0 
0 
0 
0 
0 
0 
0 
0 
0 
0 
0 
0 
0 
0 
0 
0 
0 
0 
0 
0 
0 
0 
0 
0 
0 
0 
0 
0 
0 
0 
0 
0 
0 
0 
0 
0 
0 
0 
0 
0 
0 
0 
0 
0 
0 
0 
0 
0 
0 
0 
0 
0 
0 
0 
0 
0 
0 
0 
0 
0 
0 
0 
0 
0 
0 
0 
0 
0 
0 
0 
0 
0 
0 
0 
0 
0 
0 
0 
0 
0 
0 
0 
0 
0 
0 
0 
0 
0 
0 
0 
0 
0 
0 
0 
0 
0 
0 
0 
0 
0 
0 
0 
0 
0 
0 
0 
0 
0 
0 
0 
0 
0 
0 
0 
0 
0 
0 
0 
0 
0 
0 
0 
0 
0 
0 
0 
0 
0 
0 
0 
0 
0 
0 
0 
0 
0 
0 
0 
0 
0 
0 
0 
0 
0 
0 
0 
0 
0 
0 
0 
0 
0 
0 
0 
0 
0 
0 
0 
0 
0 
0 
0 
0 
0 
0 
0 
0 
0 
0 
0 
0 
0 
0 
0 
0 
0 
0 
0 
0 
0 
0 
0 
0 
0 
0 
0 
0 
0 
0 
0 
0 
0 
0 
0 
0 
0 
0 
0 
0 
0 
0 
0 
0 
0 
0 
0 
0 
0 
0 
0 
0 
0 
0 
0 
0 
0 
0 
0 
0 
0 
0 
0 
0 
0 
0 
0 
0 
0 
0 
0 
0 
0 
0 
0 
0 
0 
0 
0 
0 
0 
0 
0 
0 
0 
0 
0 
0 
0 
0 
0 
0 
0 
0 
0 
0 
0 
0 
0 
0 
0 
0 
0 
0 
0 
0 
0 
0 
0 
0 
0 
0 
0 
0 
0 
0 
0 
0 
0 
0 
0 
0 
0 
0 
0 
0 
0 
0 
0 
0 
0 
0 
0 
0 
0 
0 
0 
0 
0 
0 
0 
0 
0 
0 
0 
0 
0 
0 
0 
0 
0 
0 
0 
0 
0 
0 
0 
0 
0 
0 
0 
0 
0 
0 
0 
0 
0 
0 
0 
0 
0 
0 
0 
0 
0 
0 
0 
0 
0 
0 
0 
0 
0 
0 
0 
0 
0 
0 
0 
0 
0 
0 
0 
0 
0 
0 
0 
0 
0 
0 
0 
0 
0 
0 
0 
0 
0 
0 
0 
0 
0 
0 
0 
0 
0 
0 
0 
0 
0 
0 
0 
0 
0 
0 
0 
0 
0 
0 
0 
0 
0 
0 
0 
0 
0 
0 
0 
0 
0 
0 
0 
0 
0 
0 
0 
0 
0 
0 
0 
0 
0 
0 
0 
0 
0 
0 
0 
0 
0 
0 
0 
0 
0 
0 
0 
0 
0 
0 
0 
0 
0 
0 
0 
0 
0 
0 
0 
0 
0 
0 
0 
0 
0 
0 
0 
0 
0 
0 
0 
0 
0 
0 
0 
0 
0 
0 
0 
0 
0 
0 
0 
0 
0 
0 
0 
0 
0 
0 
0 
0 
0 
0 
0 
0 
0 
0 
0 
0 
0 
0 
0 
0 
0 
0 
0 
0 
0 
0 
0 
0 
0 
0 
0 
0 
0 
0 
0 
0 
0 
0 
0 
0 
0 
0 
0 
0 
0 
0 
0 
0 
0 
0 
0 
0 
0 
0 
0 
0 
0 
0 
0 
0 
0 
0 
0 
0 
0 
0 
0 
0 
0 
0 
0 
0 
0 
0 
0 
0 
0 
0 
0 
0 
0 
0 
0 
0 
0 
0 
0 
0 
0 
0 
0 
0 
0 
0 
0 
0 
0 
0 
0 
0 
0 
0 
0 
0 
0 
0 
0 
0 
0 
0 
0 
0 
0 
0 
0 
0 
0 
0 
0 
0 
0 
0 
0 
0 
0 
0 
0 
0 
0 
0 
0 
0 
0 
0 
0 
0 
0 
0 
0 
0 
0 
0 
0 
0 
0 
0 
0 
0 
0 
0 
0 
0 
0 
0 
0 
0 
0 
0 
0 
0 
0 
0 
0 
0 
0 
0 
0 
0 
0 
0 
0 
0 
0 
0 
0 
0 
0 
0 
0 
0 
0 
0 
0 
0 
0 
0 
0 
0 
0 
0 
0 
0 
0 
0 
0 
0 
0 
0 
0 
0 
0 
0 
0 
0 
0 
0 
0 
0 
0 
0 
0 
0 
0 
0 
0 
0 
0 
0 
0 
0 
0 
0 
0 
0 
0 
0 
0 
0 
0 
0 
0 
0 
0 
0 
0 
0 
0 
0 
0 
0 
0 
0 
0 
0 
0 
0 
0 
0 
0 
0 
0 
0 
0 
0 
0 
0 
0 
0 
0 
0 
0 
0 
0 
0 
0 
0 
0 
0 
0 
0 
0 
0 
0 
0 
0 
0 
0 
0 
0 
0 
0 
0 
0 
0 
0 
0 
0 
0 
0 
0 
0 
0 
0 
0 
0 
0 
0 
0 
0 
0 
0 
0 
0 
0 
0 
0 
0 
0 
0 
0 
0 
0 
0 
0 
0 
0 
0 
0 
0 
0 
0 
0 
0 
0 
0 
0 
0 
0 
0 
0 
0 
0 
0 
0 
0 
0 
0 
0 
0 
0 
0 
0 
0 
0 
0 
0 
0 
0 
0 
0 
0 
0 
0 
0 
0 
0 
0 
0 
0 
0 
0 
0 
0 
0 
0 
0 
0 
0 
0 
0 
0 
0 
0 
0 
0 
0 
0 
0 
0 
0 
0 
0 
0 
0 
0 
0 
0 
0 
0 
0 
0 
0 
0 
0 
0 
0 
0 
0 
0 
0 
0 
0 
0 
0 
0 
0 
0 
0 
0 
0 
0 
0 
0 
0 
0 
0 
0 
0 
0 
0 
0 
0 
0 
0 
0 
0 
0 
0 
0 
0 
0 
0 
0 
0 
0 
0 
0 
0 
0 
0 
0 
0 
0 
0 
0 
0 
0 
0 
0 
0 
0 
0 
0 
0 
0 
0 
0 
0 
0 
0 
0 
0 
0 
0 
0 
0 
0 
0 
0 
0 
0 
0 
0 
0 
0 
0 
0 
0 
0 
0 
0 
0 
0 
0 
0 
0 
0 
0 
0 
0 
0 
0 
0 
0 
0 
0 
0 
0 
0 
0 
0 
0 
0 
0 
0 
0 
0 
0 
0 
0 
0 
0 
0 
0 
0 
0 
0 
0 
0 
0 
0 
0 
0 
0 
0 
0 
0 
0 
0 
0 
0 
0 
0 
0 
0 
0 
0 
0 
0 
0 
0 
0 
0 
0 
0 
0 
0 
0 
0 
0 
0 
0 
0 
0 
0 
0 
0 
0 
0 
0 
0 
0 
0 
0 
0 
0 
0 
0 
0 
0 
0 
0 
0 
0 
0 
0 
0 
0 
0 
0 
0 
0 
0 
0 
0 
0 
0 
0 
0 
0 
0 
0 
0 
0 
0 
0 
0 
0 
0 
0 
0 
0 
0 
0 
0 
0 
0 
0 
0 
0 
0 
0 
0 
0 
0 
0 
0 
0 
0 
0 
0 
0 
0 
0 
0 
0 
0 
0 
0 
0 
0 
0 
0 
0 
0 
0 
0 
0 
0 
0 
0 
0 
0 
0 
0 
0 
0 
0 
0 
0 
0 
0 
0 
0 
0 
0 
0 
0 
0 
0 
0 
0 
0 
0 
0 
0 
0 
0 
0 
0 
0 
0 
0 
0 
0 
0 
0 
0 
0 
0 
0 
0 
0 
0 
0 
0 
0 
0 
0 
0 
0 
0 
0 
0 
0 
0 
0 
0 
0 
0 
0 
0 
0 
0 
0 
0 
0 
0 
0 
0 
0 
0 
0 
0 
0 
0 
0 
0 
0 
0 
0 
0 
0 
0 
0 
0 
0 
0 
0 
0 
0 
0 
0 
0 
0 
0 
0 
0 
0 
0 
0 
0 
0 
0 
0 
0 
0 
0 
0 
0 
0 
0 
0 
0 
0 
0 
0 
0 
0 
0 
0 
0 
0 
0 
0 
0 
0 
0 
0 
0 
0 
0 
0 
0 
0 
0 
0 
0 
0 
0 
0 
0 
0 
0 
0 
0 
0 
0 
0 
0 
0 
0 
0 
0 
0 
0 
0 
0 
0 
0 
0 
0 
0 
0 
0 
0 
0 
0 
0 
0 
0 
0 
0 
0 
0 
0 
0 
0 
0 
0 
0 
0 
0 
0 
0 
0 
0 
0 
0 
0 
0 
0 
0 
0 
0 
0 
0 
0 
0 
0 
0 
0 
0 
0 
0 
0 
0 
0 
0 
0 
0 
0 
0 
0 
0 
0 
0 
0 
0 
0 
0 
0 
0 
0 
0 
0 
0 
0 
0 
0 
0 
0 
0 
0 
0 
0 
0 
0 
0 
0 
0 
0 
0 
0 
0 
0 
0 
0 
0 
0 
0 
0 
0 
0 
0 
0 
0 
0 
0 
0 
0 
0 
0 
0 
0 
0 
0 
0 
0 
0 
0 
0 
0 
0 
0 
0 
0 
0 
0 
0 
0 
0 
0 
0 
0 
0 
0 
0 
0 
0 
0 
0 
0 
0 
0 
0 
0 
0 
0 
0 
0 
0 
0 
0 
0 
0 
0 
0 
0 
0 
0 
0 
0 
0 
0 
0 
0 
0 
0 
0 
0 
0 
0 
0 
0 
0 
0 
0 
0 
0 
0 
0 
0 
0 
0 
0 
0 
0 
0 
0 
0 
0 
0 
0 
0 
0 
0 
0 
0 
0 
0 
0 
0 
0 
0 
0 
0 
0 
0 
0 
0 
0 
0 
0 
0 
0 
0 
0 
0 
0 
0 
0 
0 
0 
0 
0 
0 
0 
0 
0 
0 
0 
0 
0 
0 
0 
0 
0 
0 
0 
0 
0 
0 
0 
0 
0 
0 
0 
0 
0 
0 
0 
0 
0 
0 
0 
0 
0 
0 
0 
0 
0 
0 
0 
0 
0 
0 
0 
0 
0 
0 
0 
0 
0 
0 
0 
0 
0 
0 
0 
0 
0 
0 
0 
0 
0 
0 
0 
0 
0 
0 
0 
0 
0 
0 
0 
0 
0 
0 
0 
0 
0 
0 
0 
0 
0 
0 
0 
0 
0 
0 
0 
0 
0 
0 
0 
0 
0 
0 
0 
0 
0 
0 
0 
0 
0 
0 
0 
0 
0 
0 
0 
0 
0 
0 
0 
0 
0 
0 
0 
0 
0 
0 
0 
0 
0 
0 
0 
0 
0 
0 
0 
0 
0 
0 
0 
0 
0 
0 
0 
0 
0 
0 
0 
0 
0 
0 
0 
0 
0 
0 
0 
0 
0 
0 
0 
0 
0 
0 
0 
0 
0 
0 
0 
0 
0 
0 
0 
0 
0 
0 
0 
0 
0 
0 
0 
0 
0 
0 
0 
0 
0 
0 
0 
0 
0 
0 
0 
0 
0 
0 
0 
0 
0 
0 
0 
0 
0 
0 
0 
0 
0 
0 
0 
0 
0 
0 
0 
0 
0 
0 
0 
0 
0 
0 
0 
0 
0 
0 
0 
0 
0 
0 
0 
0 
0 
0 
0 
0 
0 
0 
0 
0 
0 
0 
0 
0 
0 
0 
0 
0 
0 
0 
0 
0 
0 
0 
0 
0 
0 
0 
0 
0 
0 
0 
0 
0 
0 
0 
0 
0 
0 
0 
0 
0 
0 
0 
0 
0 
0 
0 
0 
0 
0 
0 
0 
0 
0 
0 
0 
0 
0 
0 
0 
0 
0 
0 
0 
0 
0 
0 
0 
0 
0 
0 
0 
0 
0 
0 
0 
0 
0 
0 
0 
0 
0 
0 
0 
0 
0 
0 
0 
0 
0 
0 
0 
0 
0 
0 
0 
0 
0 
0 
0 
0 
0 
0 
0 
0 
0 
0 
0 
0 
0 
0 
0 
0 
0 
0 
0 
0 
0 
0 
0 
0 
0 
0 
0 
0 
0 
0 
0 
0 
0 
0 
0 
0 
0 
0 
0 
0 
0 
0 
0 
0 
0 
0 
0 
0 
0 
0 
0 
0 
0 
0 
0 
0 
0 
0 
0 
0 
0 
0 
0 
0 
0 
0 
0 
0 
0 
0 
0 
0 
0 
0 
0 
0 
0 
0 
0 
0 
0 
0 
0 
0 
0 
0 
0 
0 
0 
0 
0 
0 
0 
0 
0 
0 
0 
0 
0 
0 
0 
0 
0 
0 
0 
0 
0 
0 
0 
0 
0 
0 
0 
0 
0 
0 
0 
0 
0 
0 
0 
0 
0 
0 
0 
0 
0 
0 
0 
0 
0 
0 
0 
0 
0 
0 
0 
0 
0 
0 
0 
0 
0 
0 
0 
0 
0 
0 
0 
0 
0 
0 
0 
0 
0 
0 
0 
0 
0 
0 
0 
0 
0 
0 
0 
0 
0 
0 
0 
0 
0 
0 
0 
0 
0 
0 
0 
0 
0 
0 
0 
0 
0 
0 
0 
0 
0 
0 
0 
0 
0 
0 
0 
0 
0 
0 
0 
0 
0 
0 
0 
0 
0 
0 
0 
0 
0 
0 
0 
0 
0 
0 
0 
0 
0 
0 
0 
0 
0 
0 
0 
0 
0 
0 
0 
0 
0 
0 
0 
0 
0 
0 
0 
0 
0 
0 
0 
0 
0 
0 
0 
0 
0 
0 
0 
0 
0 
0 
0 
0 
0 
0 
0 
0 
0 
0 
0 
0 
0 
0 
0 
0 
0 
0 
0 
0 
0 
0 
0 
0 
0 
0 
0 
0 
0 
0 
0 
0 
0 
0 
0 
0 
0 
0 
0 
0 
0 
0 
0 
0 
0 
0 
0 
0 
0 
0 
0 
0 
0 
0 
0 
0 
0 
0 
0 
0 
0 
0 
0 
0 
0 
0 
0 
0 
0 
0 
0 
0 
0 
0 
0 
0 
0 
0 
0 
0 
0 
0 
0 
0 
0 
0 
0 
0 
0 
0 
0 
0 
0 
0 
0 
0 
0 
0 
0 
0 
0 
0 
0 
0 
0 
0 
0 
0 
0 
0 
0 
0 
0 
0 
0 
0 
0 
0 
0 
0 
0 
0 
0 
0 
0 
0 
0 
0 
0 
0 
0 
0 
0 
0 
0 
0 
0 
0 
0 
0 
0 
0 
0 
0 
0 
0 
0 
0 
0 
0 
0 
0 
0 
0 
0 
0 
0 
0 
0 
0 
0 
0 
0 
0 
0 
0 
0 
0 
0 
0 
0 
0 
0 
0 
0 
0 
0 
0 
0 
0 
0 
0 
0 
0 
0 
0 
0 
0 
0 
0 
0 
0 
0 
0 
0 
0 
0 
0 
0 
0 
0 
0 
0 
0 
0 
0 
0 
0 
0 
0 
0 
0 
0 
0 
0 
0 
0 
0 
0 
0 
0 
0 
0 
0 
0 
0 
0 
0 
0 
0 
0 
0 
0 
0 
0 
0 
0 
0 
0 
0 
0 
0 
0 
0 
0 
0 
0 
0 
0 
0 
0 
0 
0 
0 
0 
0 
0 
0 
0 
0 
0 
0 
0 
0 
0 
0 
0 
0 
0 
0 
0 
0 
0 
0 
0 
0 
0 
0 
0 
0 
0 
0 
0 
0 
0 
0 
0 
0 
0 
0 
0 
0 
0 
0 
0 
0 
0 
0 
0 
0 
0 
0 
0 
0 
0 
0 
0 
0 
0 
0 
0 
0 
0 
0 
0 
0 
0 
0 
0 
0 
0 
0 
0 
0 
0 
0 
0 
0 
0 
0 
0 
0 
0 
0 
0 
0 
0 
0 
0 
0 
0 
0 
0 
0 
0 
0 
0 
0 
0 
0 
0 
0 
0 
0 
0 
0 
0 
0 
0 
0 
0 
0 
0 
0 
0 
0 
0 
0 
0 
0 
0 
0 
0 
0 
0 
0 
0 
0 
0 
0 
0 
0 
0 
0 
0 
0 
0 
0 
0 
0 
0 
0 
0 
0 
0 
0 
0 
0 
0 
0 
0 
0 
0 
0 
0 
0 
0 
0 
0 
0 
0 
0 
0 
0 
0 
0 
0 
0 
0 
0 
0 
0 
0 
0 
0 
0 
0 
0 
0 
0 
0 
0 
0 
0 
0 
0 
0 
0 
0 
0 
0 
0 
0 
0 
0 
0 
0 
0 
0 
0 
0 
0 
0 
0 
0 
0 
0 
0 
0 
0 
0 
0 
0 
0 
0 
0 
0 
0 
0 
0 
0 
0 
0 
0 
0 
0 
0 
0 
0 
0 
0 
0 
0 
0 
0 
0 
0 
0 
0 
0 
0 
0 
0 
0 
0 
0 
0 
0 
0 
0 
0 
0 
0 
0 
0 
0 
0 
0 
0 
0 
0 
0 
0 
0 
0 
0 
0 
0 
0 
0 
0 
0 
0 
0 
0 
0 
0 
0 
0 
0 
0 
0 
0 
0 
0 
0 
0 
0 
0 
0 
0 
0 
0 
0 
0 
0 
0 
0 
0 
0 
0 
0 
0 
0 
0 
0 
0 
0 
0 
0 
0 
0 
0 
0 
0 
0 
0 
0 
0 
0 
0 
0 
0 
0 
0 
0 
0 
0 
0 
0 
0 
0 
0 
0 
0 
0 
0 
0 
0 
0 
0 
0 
0 
0 
0 
0 
0 
0 
0 
0 
0 
0 
0 
0 
0 
0 
0 
0 
0 
0 
0 
0 
0 
0 
0 
0 
0 
0 
0 
0 
0 
0 
0 
0 
0 
0 
0 
0 
0 
0 
0 
0 
0 
0 
0 
0 
0 
0 
0 
0 
0 
0 
0 
0 
0 
0 
0 
0 
0 
0 
0 
0 
0 
0 
0 
0 
0 
0 
0 
0 
0 
0 
0 
0 
0 
0 
0 
0 
0 
0 
0 
0 
0 
0 
0 
0 
0 
0 
0 
0 
0 
0 
0 
0 
0 
0 
0 
0 
0 
0 
0 
0 
0 
0 
0 
0 
0 
0 
0 
0 
0 
0 
0 
0 
0 
0 
0 
0 
0 
0 
0 
0 
0 
0 
0 
0 
0 
0 
0 
0 
0 
0 
0 
0 
0 
0 
0 
0 
0 
0 
0 
0 
0 
0 
0 
0 
0 
0 
0 
0 
0 
0 
0 
0 
0 
0 
0 
0 
0 
0 
0 
0 
0 
0 
0 
0 
0 
0 
0 
0 
0 
0 
0 
0 
0 
0 
0 
0 
0 
0 
0 
0 
0 
0 
0 
0 
0 
0 
0 
0 
0 
0 
0 
0 
0 
0 
0 
0 
0 
0 
0 
0 
0 
0 
0 
0 
0 
0 
0 
0 
0 
0 
0 
0 
0 
0 
0 
0 
0 
0 
0 
0 
0 
0 
0 
0 
0 
0 
0 
0 
0 
0 
0 
0 
0 
0 
0 
0 
0 
0 
0 
0 
0 
0 
0 
0 
0 
0 
0 
0 
0 
0 
0 
0 
0 
0 
0 
0 
0 
0 
0 
0 
0 
0 
0 
0 
0 
0 
0 
0 
0 
0 
0 
0 
0 
0 
0 
0 
0 
0 
0 
0 
0 
0 
0 
0 
0 
0 
0 
0 
0 
0 
0 
0 
0 
0 
0 
0 
0 
0 
0 
0 
0 
0 
0 
0 
0 
0 
0 
0 
0 
0 
0 
0 
0 
0 
0 
0 
0 
0 
0 
0 
0 
0 
0 
0 
0 
0 
0 
0 
0 
0 
0 
0 
0 
0 
0 
0 
0 
0 
0 
0 
0 
0 
0 
0 
0 
0 
0 
0 
0 
0 
0 
0 
0 
0 
0 
0 
0 
0 
0 
0 
0 
0 
0 
0 
0 
0 
0 
0 
0 
0 
0 
0 
0 
0 
0 
0 
0 
0 
0 
0 
0 
0 
0 
0 
0 
0 
0 
0 
0 
0 
0 
0 
0 
0 
0 
0 
0 
0 
0 
0 
0 
0 
0 
0 
0 
0 
0 
0 
0 
0 
0 
0 
0 
0 
0 
0 
0 
0 
0 
0 
0 
0 
0 
0 
0 
0 
0 
0 
0 
0 
0 
0 
0 
0 
0 
0 
0 
0 
0 
0 
0 
0 
0 
0 
0 
0 
0 
0 
0 
0 
0 
0 
0 
0 
0 
0 
0 
0 
0 
0 
0 
0 
0 
0 
0 
0 
0 
0 
0 
0 
0 
0 
0 
0 
0 
0 
0 
0 
0 
0 
0 
0 
0 
0 
0 
0 
0 
0 
0 
0 
0 
0 
0 
0 
0 
0 
0 
0 
0 
0 
0 
0 
0 
0 
0 
0 
0 
0 
0 
0 
0 
0 
0 
0 
0 
0 
0 
0 
0 
0 
0 
0 
0 
0 
0 
0 
0 
0 
0 
0 
0 
0 
0 
0 
0 
0 
0 
0 
0 
0 
0 
0 
0 
0 
0 
0 
0 
0 
0 
0 
0 
0 
0 
0 
0 
0 
0 
0 
0 
0 
0 
0 
0 
0 
0 
0 
0 
0 
0 
0 
0 
0 
0 
0 
0 
0 
0 
0 
0 
0 
0 
0 
0 
0 
0 
0 
0 
0 
0 
0 
0 
0 
0 
0 
0 
0 
0 
0 
0 
0 
0 
0 
0 
0 
0 
0 
0 
0 
0 
0 
0 
0 
0 
0 
0 
0 
0 
0 
0 
0 
0 
0 
0 
0 
0 
0 
0 
0 
0 
0 
0 
0 
0 
0 
0 
0 
0 
0 
0 
0 
0 
0 
0 
0 
0 
0 
0 
0 
0 
0 
0 
0 
0 
0 
0 
0 
0 
0 
0 
0 
0 
0 
0 
0 
0 
0 
0 
0 
0 
0 
0 
0 
0 
0 
0 
0 
0 
0 
0 
0 
0 
0 
0 
0 
0 
0 
0 
0 
0 
0 
0 
0 
0 
0 
0 
0 
0 
0 
0 
0 
0 
0 
0 
0 
0 
0 
0 
0 
0 
0 
0 
0 
0 
0 
0 
0 
0 
0 
0 
0 
0 
0 
0 
0 
0 
0 
0 
0 
0 
0 
0 
0 
0 
0 
0 
0 
0 
0 
0 
0 
0 
0 
0 
0 
0 
0 
0 
0 
0 
0 
0 
0 
0 
0 
0 
0 
0 
0 
0 
0 
0 
0 
0 
0 
0 
0 
0 
0 
0 
0 
0 
0 
0 
0 
0 
0 
0 
0 
0 
0 
0 
0 
0 
0 
0 
0 
0 
0 
0 
0 
0 
0 
0 
0 
0 
0 
0 
0 
0 
0 
0 
0 
0 
0 
0 
0 
0 
0 
0 
0 
0 
0 
0 
0 
0 
0 
0 
0 
0 
0 
0 
0 
0 
0 
0 
0 
0 
0 
0 
0 
0 
0 
0 
0 
0 
0 
0 
0 
0 
0 
0 
0 
0 
0 
0 
0 
0 
0 
0 
0 
0 
0 
0 
0 
0 
0 
0 
0 
0 
0 
0 
0 
0 
0 
0 
0 
0 
0 
0 
0 
0 
0 
0 
0 
0 
0 
0 
0 
0 
0 
0 
0 
0 
0 
0 
0 
0 
0 
0 
0 
0 
0 
0 
0 
0 
0 
0 
0 
0 
0 
0 
0 
0 
0 
0 
0 
0 
0 
0 
0 
0 
0 
0 
0 
0 
0 
0 
0 
0 
0 
0 
0 
0 
0 
0 
0 
0 
0 
0 
0 
0 
0 
0 
0 
0 
0 
0 
0 
0 
0 
0 
0 
0 
0 
0 
0 
0 
0 
0 
0 
0 
0 
0 
0 
0 
0 
0 
0 
0 
0 
0 
0 
0 
0 
0 
0 
0 
0 
0 
0 
0 
0 
0 
0 
0 
0 
0 
0 
0 
0 
0 
0 
0 
0 
0 
0 
0 
0 
0 
0 
0 
0 
0 
0 
0 
0 
0 
0 
0 
0 
0 
0 
0 
0 
0 
0 
0 
0 
0 
0 
0 
0 
0 
0 
0 
0 
0 
0 
0 
0 
0 
0 
0 
0 
0 
0 
0 
0 
0 
0 
0 
0 
0 
0 
0 
0 
0 
0 
0 
0 
0 
0 
0 
0 
0 
0 
0 
0 
0 
0 
0 
0 
0 
0 
0 
0 
0 
0 
0 
0 
0 
0 
0 
0 
0 
0 
0 
0 
0 
0 
0 
0 
0 
0 
0 
0 
0 
0 
0 
0 
0 
0 
0 
0 
0 
0 
0 
0 
0 
0 
0 
0 
0 
0 
0 
0 
0 
0 
0 
0 
0 
0 
0 
0 
0 
0 
0 
0 
0 
0 
0 
0 
0 
0 
0 
0 
0 
0 
0 
0 
0 
0 
0 
0 
0 
0 
0 
0 
0 
0 
0 
0 
0 
0 
0 
0 
0 
0 
0 
0 
0 
0 
0 
0 
0 
0 
0 
0 
0 
0 
0 
0 
0 
0 
0 
0 
0 
0 
0 
0 
0 
0 
0 
0 
0 
0 
0 
0 
0 
0 
0 
0 
0 
0 
0 
0 
0 
0 
0 
0 
0 
0 
0 
0 
0 
0 
0 
0 
0 
0 
0 
0 
0 
0 
0 
0 
0 
0 
0 
0 
0 
0 
0 
0 
0 
0 
0 
0 
0 
0 
0 
0 
0 
0 
0 
0 
0 
0 
0 
0 
0 
0 
0 
0 
0 
0 
0 
0 
0 
0 
0 
0 
0 
0 
0 
0 
0 
0 
0 
0 
0 
0 
0 
0 
0 
0 
0 
0 
0 
0 
0 
0 
0 
0 
0 
0 
0 
0 
0 
0 
0 
0 
0 
0 
0 
0 
0 
0 
0 
0 
0 
0 
0 
0 
0 
0 
0 
0 
0 
0 
0 
0 
0 
0 
0 
0 
0 
0 
0 
0 
0 
0 
0 
0 
0 
0 
0 
0 
0 
0 
0 
0 
0 
0 
0 
0 
0 
0 
0 
0 
0 
0 
0 
0 
0 
0 
0 
0 
0 
0 
0 
0 
0 
0 
0 
0 
0 
0 
0 
0 
0 
0 
0 
0 
0 
0 
0 
0 
0 
0 
0 
0 
0 
0 
0 
0 
0 
0 
0 
0 
0 
0 
0 
0 
0 
0 
0 
0 
0 
0 
0 
0 
0 
0 
0 
0 
0 
0 
0 
0 
0 
0 
0 
0 
0 
0 
0 
0 
0 
0 
0 
0 
0 
0 
0 
0 
0 
0 
0 
0 
0 
0 
0 
0 
0 
0 
0 
0 
0 
0 
0 
0 
0 
0 
0 
0 
0 
0 
0 
0 
0 
0 
0 
0 
0 
0 
0 
0 
0 
0 
0 
0 
0 
0 
0 
0 
0 
0 
0 
0 
0 
0 
0 
0 
0 
0 
0 
0 
0 
0 
0 
0 
0 
0 
0 
0 
0 
0 
0 
0 
0 
0 
0 
0 
0 
0 
0 
0 
0 
0 
0 
0 
0 
0 
0 
0 
0 
0 
0 
0 
0 
0 
0 
0 
0 
0 
0 
0 
0 
0 
0 
0 
0 
0 
0 
0 
0 
0 
0 
0 
0 
0 
0 
0 
0 
0 
0 
0 
0 
0 
0 
0 
0 
0 
0 
0 
0 
0 
0 
0 
0 
0 
0 
0 
0 
0 
0 
0 
0 
0 
0 
0 
0 
0 
0 
0 
0 
0 
0 
0 
0 
0 
0 
0 
0 
0 
0 
0 
0 
0 
0 
0 
0 
0 
0 
0 
0 
0 
0 
0 
0 
0 
0 
0 
0 
0 
0 
0 
0 
0 
0 
0 
0 
0 
0 
0 
0 
0 
0 
0 
0 
0 
0 
0 
0 
0 
0 
0 
0 
0 
0 
0 
0 
0 
0 
0 
0 
0 
0 
0 
0 
0 
0 
0 
0 
0 
0 
0 
0 
0 
0 
0 
0 
0 
0 
0 
0 
0 
0 
0 
0 
0 
0 
0 
0 
0 
0 
0 
0 
0 
0 
0 
0 
0 
0 
0 
0 
0 
0 
0 
0 
0 
0 
0 
0 
0 
0 
0 
0 
0 
0 
0 
0 
0 
0 
0 
0 
0 
0 
0 
0 
0 
0 
0 
0 
0 
0 
0 
0 
0 
0 
0 
0 
0 
0 
0 
0 
0 
0 
0 
0 
0 
0 
0 
0 
0 
0 
0 
0 
0 
0 
0 
0 
0 
0 
0 
0 
0 
0 
0 
0 
0 
0 
0 
0 
0 
0 
0 
0 
0 
0 
0 
0 
0 
0 
0 
0 
0 
0 
0 
0 
0 
0 
0 
0 
0 
0 
0 
0 
0 
0 
0 
0 
0 
0 
0 
0 
0 
0 
0 
0 
0 
0 
0 
0 
0 
0 
0 
0 
0 
0 
0 
0 
0 
0 
0 
0 
0 
0 
0 
0 
0 
0 
0 
0 
0 
0 
0 
0 
0 
0 
0 
0 
0 
0 
0 
0 
0 
0 
0 
0 
0 
0 
0 
0 
0 
0 
0 
0 
0 
0 
0 
0 
0 
0 
0 
0 
0 
0 
0 
0 
0 
0 
0 
0 
0 
0 
0 
0 
0 
0 
0 
0 
0 
0 
0 
0 
0 
0 
0 
0 
0 
0 
0 
0 
0 
0 
0 
0 
0 
0 
0 
0 
0 
0 
0 
0 
0 
0 
0 
0 
0 
0 
0 
0 
0 
0 
0 
0 
0 
0 
0 
0 
0 
0 
0 
0 
0 
0 
0 
0 
0 
0 
0 
0 
0 
0 
0 
0 
0 
0 
0 
0 
0 
0 
0 
0 
0 
0 
0 
0 
0 
0 
0 
0 
0 
0 
0 
0 
0 
0 
0 
0 
0 
0 
0 
0 
0 
0 
0 
0 
0 
0 
0 
0 
0 
0 
0 
0 
0 
0 
0 
0 
0 
0 
0 
0 
0 
0 
0 
0 
0 
0 
0 
0 
0 
0 
0 
0 
0 
0 
0 
0 
0 
0 
0 
0 
0 
0 
0 
0 
0 
0 
0 
0 
0 
0 
0 
0 
0 
0 
0 
0 
0 
0 
0 
0 
0 
0 
0 
0 
0 
0 
0 
0 
0 
0 
0 
0 
0 
0 
0 
0 
0 
0 
0 
0 
0 
0 
0 
0 
0 
0 
0 
0 
0 
0 
0 
0 
0 
0 
0 
0 
0 
0 
0 
0 
0 
0 
0 
0 
0 
0 
0 
0 
0 
0 
0 
0 
0 
0 
0 
0 
0 
0 
0 
0 
0 
0 
0 
0 
0 
0 
0 
0 
0 
0 
0 
0 
0 
0 
0 
0 
0 
0 
0 
0 
0 
0 
0 
0 
0 
0 
0 
0 
0 
0 
0 
0 
0 
0 
0 
0 
0 
0 
0 
0 
0 
0 
0 
0 
0 
0 
0 
0 
0 
0 
0 
0 
0 
0 
0 
0 
0 
0 
0 
0 
0 
0 
0 
0 
0 
0 
0 
0 
0 
0 
0 
0 
0 
0 
0 
0 
0 
0 
0 
0 
0 
0 
0 
0 
0 
0 
0 
0 
0 
0 
0 
0 
0 
0 
0 
0 
0 
0 
0 
0 
0 
0 
0 
0 
0 
0 
0 
0 
0 
0 
0 
0 
0 
0 
0 
0 
0 
0 
0 
0 
0 
0 
0 
0 
0 
0 
0 
0 
0 
0 
0 
0 
0 
0 
0 
0 
0 
0 
0 
0 
0 
0 
0 
0 
0 
0 
0 
0 
0 
0 
0 
0 
0 
0 
0 
0 
0 
0 
0 
0 
0 
0 
0 
0 
0 
0 
0 
0 
0 
0 
0 
0 
0 
0 
0 
0 
0 
0 
0 
0 
0 
0 
0 
0 
0 
0 
0 
0 
0 
0 
0 
0 
0 
0 
0 
0 
0 
0 
0 
0 
0 
0 
0 
0 
0 
0 
0 
0 
0 
0 
0 
0 
0 
0 
0 
0 
0 
0 
0 
0 
0 
0 
0 
0 
0 
0 
0 
0 
0 
0 
0 
0 
0 
0 
0 
0 
0 
0 
0 
0 
0 
0 
0 
0 
0 
0 
0 
0 
0 
0 
0 
0 
0 
0 
0 
0 
0 
0 
0 
0 
0 
0 
0 
0 
0 
0 
0 
0 
0 
0 
0 
0 
0 
0 
0 
0 
0 
0 
0 
0 
0 
0 
0 
0 
0 
0 
0 
0 
0 
0 
0 
0 
0 
0 
0 
0 
0 
0 
0 
0 
0 
0 
0 
0 
0 
0 
0 
0 
0 
0 
0 
0 
0 
0 
0 
0 
0 
0 
0 
0 
0 
0 
0 
0 
0 
0 
0 
0 
0 
0 
0 
0 
0 
0 
0 
0 
0 
0 
0 
0 
0 
0 
0 
0 
0 
0 
0 
0 
0 
0 
0 
0 
0 
0 
0 
0 
0 
0 
0 
0 
0 
0 
0 
0 
0 
0 
0 
0 
0 
0 
0 
0 
0 
0 
0 
0 
0 
0 
0 
0 
0 
0 
0 
0 
0 
0 
0 
0 
0 
0 
0 
0 
0 
0 
0 
0 
0 
0 
0 
0 
0 
0 
0 
0 
0 
0 
0 
0 
0 
0 
0 
0 
0 
0 
0 
0 
0 
0 
0 
0 
0 
0 
0 
0 
0 
0 
0 
0 
0 
0 
0 
0 
0 
0 
0 
0 
0 
0 
0 
0 
0 
0 
0 
0 
0 
0 
0 
0 
0 
0 
0 
0 
0 
0 
0 
0 
0 
0 
0 
0 
0 
0 
0 
0 
0 
0 
0 
0 
0 
0 
0 
0 
0 
0 
0 
0 
0 
0 
0 
0 
0 
0 
0 
0 
0 
0 
0 
0 
0 
0 
0 
0 
0 
0 
0 
0 
0 
0 
0 
0 
0 
0 
0 
0 
0 
0 
0 
0 
0 
0 
0 
0 
0 
0 
0 
0 
0 
0 
0 
0 
0 
0 
0 
0 
0 
0 
0 
0 
0 
0 
0 
0 
0 
0 
0 
0 
0 
0 
0 
0 
0 
0 
0 
0 
0 
0 
0 
0 
0 
0 
0 
0 
0 
0 
0 
0 
0 
0 
0 
0 
0 
0 
0 
0 
0 
0 
0 
0 
0 
0 
0 
0 
0 
0 
0 
0 
0 
0 
0 
0 
0 
0 
0 
0 
0 
0 
0 
0 
0 
0 
0 
0 
0 
0 
0 
0 
0 
0 
0 
0 
0 
0 
0 
0 
0 
0 
0 
0 
0 
0 
0 
0 
0 
0 
0 
0 
0 
0 
0 
0 
0 
0 
0 
0 
0 
0 
0 
0 
0 
0 
0 
0 
0 
0 
0 
0 
0 
0 
0 
0 
0 
0 
0 
0 
0 
0 
0 
0 
0 
0 
0 
0 
0 
0 
0 
0 
0 
0 
0 
0 
0 
0 
0 
0 
0 
0 
0 
0 
0 
0 
0 
0 
0 
0 
0 
0 
0 
0 
0 
0 
0 
0 
0 
0 
0 
0 
0 
0 
0 
0 
0 
0 
0 
0 
0 
0 
0 
0 
0 
0 
0 
0 
0 
0 
0 
0 
0 
0 
0 
0 
0 
0 
0 
0 
0 
0 
0 
0 
0 
0 
0 
0 
0 
0 
0 
0 
0 
0 
0 
0 
0 
0 
0 
0 
0 
0 
0 
0 
0 
0 
0 
0 
0 
0 
0 
0 
0 
0 
0 
0 
0 
0 
0 
0 
0 
0 
0 
0 
0 
0 
0 
0 
0 
0 
0 
0 
0 
0 
0 
0 
0 
0 
0 
0 
0 
0 
0 
0 
0 
0 
0 
0 
0 
0 
0 
0 
0 
0 
0 
0 
0 
0 
0 
0 
0 
0 
0 
0 
0 
0 
0 
0 
0 
0 
0 
0 
0 
0 
0 
0 
0 
0 
0 
0 
0 
0 
0 
0 
0 
0 
0 
0 
0 
0 
0 
0 
0 
0 
0 
0 
0 
0 
0 
0 
0 
0 
0 
0 
0 
0 
0 
0 
0 
0 
0 
0 
0 
0 
0 
0 
0 
0 
0 
0 
0 
0 
0 
0 
0 
0 
0 
0 
0 
0 
0 
0 
0 
0 
0 
0 
0 
0 
0 
0 
0 
0 
0 
0 
0 
0 
0 
0 
0 
0 
0 
0 
0 
0 
0 
0 
0 
0 
0 
0 
0 
0 
0 
0 
0 
0 
0 
0 
0 
0 
0 
0 
0 
0 
0 
0 
0 
0 
0 
0 
0 
0 
0 
0 
0 
0 
0 
0 
0 
0 
0 
0 
0 
0 
0 
0 
0 
0 
0 
0 
0 
0 
0 
0 
0 
0 
0 
0 
0 
0 
0 
0 
0 
0 
0 
0 
0 
0 
0 
0 
0 
0 
0 
0 
0 
0 
0 
0 
0 
0 
0 
0 
0 
0 
0 
0 
0 
0 
0 
0 
0 
0 
0 
0 
0 
0 
0 
0 
0 
0 
0 
0 
0 
0 
0 
0 
0 
0 
0 
0 
0 
0 
0 
0 
0 
0 
0 
0 
0 
0 
0 
0 
0 
0 
0 
0 
0 
0 
0 
0 
0 
0 
0 
0 
0 
0 
0 
0 
0 
0 
0 
0 
0 
0 
0 
0 
0 
0 
0 
0 
0 
0 
0 
0 
0 
0 
0 
0 
0 
0 
0 
0 
0 
0 
0 
0 
0 
0 
0 
0 
0 
0 
0 
0 
0 
0 
0 
0 
0 
0 
0 
0 
0 
0 
0 
0 
0 
0 
0 
0 
0 
0 
0 
0 
0 
0 
0 
0 
0 
0 
0 
0 
0 
0 
0 
0 
0 
0 
0 
0 
0 
0 
0 
0 
0 
0 
0 
0 
0 
0 
0 
0 
0 
0 
0 
0 
0 
0 
0 
0 
0 
0 
0 
0 
0 
0 
0 
0 
0 
0 
0 
0 
0 
0 
0 
0 
0 
0 
0 
0 
0 
0 
0 
0 
0 
0 
0 
0 
0 
0 
0 
0 
0 
0 
0 
0 
0 
0 
0 
0 
0 
0 
0 
0 
0 
0 
0 
0 
0 
0 
0 
0 
0 
0 
0 
0 
0 
0 
0 
0 
0 
0 
0 
0 
0 
0 
0 
0 
0 
0 
0 
0 
0 
0 
0 
0 
0 
0 
0 
0 
0 
0 
0 
0 
0 
0 
0 
0 
0 
0 
0 
0 
0 
0 
0 
0 
0 
0 
0 
0 
0 
0 
0 
0 
0 
0 
0 
0 
0 
0 
0 
0 
0 
0 
0 
0 
0 
0 
0 
0 
0 
0 
0 
0 
0 
0 
0 
0 
0 
0 
0 
0 
0 
0 
0 
0 
0 
0 
0 
0 
0 
0 
0 
0 
0 
0 
0 
0 
0 
0 
0 
0 
0 
0 
0 
0 
0 
0 
0 
0 
0 
0 
0 
0 
0 
0 
0 
0 
0 
0 
0 
0 
0 
0 
0 
0 
0 
0 
0 
0 
0 
0 
0 
0 
0 
0 
0 
0 
0 
0 
0 
0 
0 
0 
0 
0 
0 
0 
0 
0 
0 
0 
0 
0 
0 
0 
0 
0 
0 
0 
0 
0 
0 
0 
0 
0 
0 
0 
0 
0 
0 
0 
0 
0 
0 
0 
0 
0 
0 
0 
0 
0 
0 
0 
0 
0 
0 
0 
0 
0 
0 
0 
0 
0 
0 
0 
0 
0 
0 
0 
0 
0 
0 
0 
0 
0 
0 
0 
0 
0 
0 
0 
0 
0 
0 
0 
0 
0 
0 
0 
0 
0 
0 
0 
0 
0 
0 
0 
0 
0 
0 
0 
0 
0 
0 
0 
0 
0 
0 
0 
0 
0 
0 
0 
0 
0 
0 
0 
0 
0 
0 
0 
0 
0 
0 
0 
0 
0 
0 
0 
0 
0 
0 
0 
0 
0 
0 
0 
0 
0 
0 
0 
0 
0 
0 
0 
0 
0 
0 
0 
0 
0 
0 
0 
0 
0 
0 
0 
0 
0 
0 
0 
0 
0 
0 
0 
0 
0 
0 
0 
0 
0 
0 
0 
0 
0 
0 
0 
0 
0 
0 
0 
0 
0 
0 
0 
0 
0 
0 
0 
0 
0 
0 
0 
0 
0 
0 
0 
0 
0 
0 
0 
0 
0 
0 
0 
0 
0 
0 
0 
0 
0 
0 
0 
0 
0 
0 
0 
0 
0 
0 
0 
0 
0 
0 
0 
0 
0 
0 
0 
0 
0 
0 
0 
0 
0 
0 
0 
0 
0 
0 
0 
0 
0 
0 
0 
0 
0 
0 
0 
0 
0 
0 
0 
0 
0 
0 
0 
0 
0 
0 
0 
0 
0 
0 
0 
0 
0 
0 
0 
0 
0 
0 
0 
0 
0 
0 
0 
0 
0 
0 
0 
0 
0 
0 
0 
0 
0 
0 
0 
0 
0 
0 
0 
0 
0 
0 
0 
0 
0 
0 
0 
0 
0 
0 
0 
0 
0 
0 
0 
0 
0 
0 
0 
0 
0 
0 
0 
0 
0 
0 
0 
0 
0 
0 
0 
0 
0 
0 
0 
0 
0 
0 
0 
0 
0 
0 
0 
0 
0 
0 
0 
0 
0 
0 
0 
0 
0 
0 
0 
0 
0 
0 
0 
0 
0 
0 
0 
0 
0 
0 
0 
0 
0 
0 
0 
0 
0 
0 
0 
0 
0 
0 
0 
0 
0 
0 
0 
0 
0 
0 
0 
0 
0 
0 
0 
0 
0 
0 
0 
0 
0 
0 
0 
0 
0 
0 
0 
0 
0 
0 
0 
0 
0 
0 
0 
0 
0 
0 
0 
0 
0 
0 
0 
0 
0 
0 
0 
0 
0 
0 
0 
0 
0 
0 
0 
0 
0 
0 
0 
0 
0 
0 
0 
0 
0 
0 
0 
0 
0 
0 
0 
0 
0 
0 
0 
0 
0 
0 
0 
0 
0 
0 
0 
0 
0 
0 
0 
0 
0 
0 
0 
0 
0 
0 
0 
0 
0 
0 
0 
0 
0 
0 
0 
0 
0 
0 
0 
0 
0 
0 
0 
0 
0 
0 
0 
0 
0 
0 
0 
0 
0 
0 
0 
0 
0 
0 
0 
0 
0 
0 
0 
0 
0 
0 
0 
0 
0 
0 
0 
0 
0 
0 
0 
0 
0 
0 
0 
0 
0 
0 
0 
0 
0 
0 
0 
0 
0 
0 
0 
0 
0 
0 
0 
0 
0 
0 
0 
0 
0 
0 
0 
0 
0 
0 
0 
0 
0 
0 
0 
0 
0 
0 
0 
0 
0 
0 
0 
0 
0 
0 
0 
0 
0 
0 
0 
0 
0 
0 
0 
0 
0 
0 
0 
0 
0 
0 
0 
0 
0 
0 
0 
0 
0 
0 
0 
0 
0 
0 
0 
0 
0 
0 
0 
0 
0 
0 
0 
0 
0 
0 
0 
0 
0 
0 
0 
0 
0 
0 
0 
0 
0 
0 
0 
0 
0 
0 
0 
0 
0 
0 
0 
0 
0 
0 
0 
0 
0 
0 
0 
0 
0 
0 
0 
0 
0 
0 
0 
0 
0 
0 
0 
0 
0 
0 
0 
0 
0 
0 
0 
0 
0 
0 
0 
0 
0 
0 
0 
0 
0 
0 
0 
0 
0 
0 
0 
0 
0 
0 
0 
0 
0 
0 
0 
0 
0 
0 
0 
0 
0 
0 
0 
0 
0 
0 
0 
0 
0 
0 
0 
0 
0 
0 
0 
0 
0 
0 
0 
0 
0 
0 
0 
0 
0 
0 
0 
0 
0 
0 
0 
0 
0 
0 
0 
0 
0 
0 
0 
0 
0 
0 
0 
0 
0 
0 
0 
0 
0 
0 
0 
0 
0 
0 
0 
0 
0 
0 
0 
0 
0 
0 
0 
0 
0 
0 
0 
0 
0 
0 
0 
0 
0 
0 
0 
0 
0 
0 
0 
0 
0 
0 
0 
0 
0 
0 
0 
0 
0 
0 
0 
0 
0 
0 
0 
0 
0 
0 
0 
0 
0 
0 
0 
0 
0 
0 
0 
0 
0 
0 
0 
0 
0 
0 
0 
0 
0 
0 
0 
0 
0 
0 
0 
0 
0 
0 
0 
0 
0 
0 
0 
0 
0 
0 
0 
0 
0 
0 
0 
0 
0 
0 
0 
0 
0 
0 
0 
0 
0 
0 
0 
0 
0 
0 
0 
0 
0 
0 
0 
0 
0 
0 
0 
0 
0 
0 
0 
0 
0 
0 
0 
0 
0 
0 
0 
0 
0 
0 
0 
0 
0 
0 
0 
0 
0 
0 
0 
0 
0 
0 
0 
0 
0 
0 
0 
0 
0 
0 
0 
0 
0 
0 
0 
0 
0 
0 
0 
0 
0 
0 
0 
0 
0 
0 
0 
0 
0 
0 
0 
0 
0 
0 
0 
0 
0 
0 
0 
0 
0 
0 
0 
0 
0 
0 
0 
0 
0 
0 
0 
0 
0 
0 
0 
0 
0 
0 
0 
0 
0 
0 
0 
0 
0 
0 
0 
0 
0 
0 
0 
0 
0 
0 
0 
0 
0 
0 
0 
0 
0 
0 
0 
0 
0 
0 
0 
0 
0 
0 
0 
0 
0 
0 
0 
0 
0 
0 
0 
0 
0 
0 
0 
0 
0 
0 
0 
0 
0 
0 
0 
0 
0 
0 
0 
0 
0 
0 
0 
0 
0 
0 
0 
0 
0 
0 
0 
0 
0 
0 
0 
0 
0 
0 
0 
0 
0 
0 
0 
0 
0 
0 
0 
0 
0 
0 
0 
0 
0 
0 
0 
0 
0 
0 
0 
0 
0 
0 
0 
0 
0 
0 
0 
0 
0 
0 
0 
0 
0 
0 
0 
0 
0 
0 
0 
0 
0 
0 
0 
0 
0 
0 
0 
0 
0 
0 
0 
0 
0 
0 
0 
0 
0 
0 
0 
0 
0 
0 
0 
0 
0 
0 
0 
0 
0 
0 
0 
0 
0 
0 
0 
0 
0 
0 
0 
0 
0 
0 
0 
0 
0 
0 
0 
0 
0 
0 
0 
0 
0 
0 
0 
0 
0 
0 
0 
0 
0 
0 
0 
0 
0 
0 
0 
0 
0 
0 
0 
0 
0 
0 
0 
0 
0 
0 
0 
0 
0 
0 
0 
0 
0 
0 
0 
0 
0 
0 
0 
0 
0 
0 
0 
0 
0 
0 
0 
0 
0 
0 
0 
0 
0 
0 
0 
0 
0 
0 
0 
0 
0 
0 
0 
0 
0 
0 
0 
0 
0 
0 
0 
0 
0 
0 
0 
0 
0 
0 
0 
0 
0 
0 
0 
0 
0 
0 
0 
0 
0 
0 
0 
0 
0 
0 
0 
0 
0 
0 
0 
0 
0 
0 
0 
0 
0 
0 
0 
0 
0 
0 
0 
0 
0 
0 
0 
0 
0 
0 
0 
0 
0 
0 
0 
0 
0 
0 
0 
0 
0 
0 
0 
0 
0 
0 
0 
0 
0 
0 
0 
0 
0 
0 
0 
0 
0 
0 
0 
0 
0 
0 
0 
0 
0 
0 
0 
0 
0 
0 
0 
0 
0 
0 
0 
0 
0 
0 
0 
0 
0 
0 
0 
0 
0 
0 
0 
0 
0 
0 
0 
0 
0 
0 
0 
0 
0 
0 
0 
0 
0 
0 
0 
0 
0 
0 
0 
0 
0 
0 
0 
0 
0 
0 
0 
0 
0 
0 
0 
0 
0 
0 
0 
0 
0 
0 
0 
0 
0 
0 
0 
0 
0 
0 
0 
0 
0 
0 
0 
0 
0 
0 
0 
0 
0 
0 
0 
0 
0 
0 
0 
0 
0 
0 
0 
0 
0 
0 
0 
0 
0 
0 
0 
0 
0 
0 
0 
0 
0 
0 
0 
0 
0 
0 
0 
0 
0 
0 
0 
0 
0 
0 
0 
0 
0 
0 
0 
0 
0 
0 
0 
0 
0 
0 
0 
0 
0 
0 
0 
0 
0 
0 
0 
0 
0 
0 
0 
0 
0 
0 
0 
0 
0 
0 
0 
0 
0 
0 
0 
0 
0 
0 
0 
0 
0 
0 
0 
0 
0 
0 
0 
0 
0 
0 
0 
0 
0 
0 
0 
0 
0 
0 
0 
0 
0 
0 
0 
0 
0 
0 
0 
0 
0 
0 
0 
0 
0 
0 
0 
0 
0 
0 
0 
0 
0 
0 
0 
0 
0 
0 
0 
0 
0 
0 
0 
0 
0 
0 
0 
0 
0 
0 
0 
0 
0 
0 
0 
0 
0 
0 
0 
0 
0 
0 
0 
0 
0 
0 
0 
0 
0 
0 
0 
0 
0 
0 
0 
0 
0 
0 
0 
0 
0 
0 
0 
0 
0 
0 
0 
0 
0 
0 
0 
0 
0 
0 
0 
0 
0 
0 
0 
0 
0 
0 
0 
0 
0 
0 
0 
0 
0 
0 
0 
0 
0 
0 
0 
0 
0 
0 
0 
0 
0 
0 
0 
0 
0 
0 
0 
0 
0 
0 
0 
0 
0 
0 
0 
0 
0 
0 
0 
0 
0 
0 
0 
0 
0 
0 
0 
0 
0 
0 
0 
0 
0 
0 
0 
0 
0 
0 
0 
0 
0 
0 
0 
0 
0 
0 
0 
0 
0 
0 
0 
0 
0 
0 
0 
0 
0 
0 
0 
0 
0 
0 
0 
0 
0 
0 
0 
0 
0 
0 
0 
0 
0 
0 
0 
0 
0 
0 
0 
0 
0 
0 
0 
0 
0 
0 
0 
0 
0 
0 
0 
0 
0 
0 
0 
0 
0 
0 
0 
0 
0 
0 
0 
0 
0 
0 
0 
0 
0 
0 
0 
0 
0 
0 
0 
0 
0 
0 
0 
0 
0 
0 
0 
0 
0 
0 
0 
0 
0 
0 
0 
0 
0 
0 
0 
0 
0 
0 
0 
0 
0 
0 
0 
0 
0 
0 
0 
0 
0 
0 
0 
0 
0 
0 
0 
0 
0 
0 
0 
0 
0 
0 
0 
0 
0 
0 
0 
0 
0 
0 
0 
0 
0 
0 
0 
0 
0 
0 
0 
0 
0 
0 
0 
0 
0 
0 
0 
0 
0 
0 
0 
0 
0 
0 
0 
0 
0 
0 
0 
0 
0 
0 
0 
0 
0 
0 
0 
0 
0 
0 
0 
0 
0 
0 
0 
0 
0 
0 
0 
0 
0 
0 
0 
0 
0 
0 
0 
0 
0 
0 
0 
0 
0 
0 
0 
0 
0 
0 
0 
0 
0 
0 
0 
0 
0 
0 
0 
0 
0 
0 
0 
0 
0 
0 
0 
0 
0 
0 
0 
0 
0 
0 
0 
0 
0 
0 
0 
0 
0 
0 
0 
0 
0 
0 
0 
0 
0 
0 
0 
0 
0 
0 
0 
0 
0 
0 
0 
0 
0 
0 
0 
0 
0 
0 
0 
0 
0 
0 
0 
0 
0 
0 
0 
0 
0 
0 
0 
0 
0 
0 
0 
0 
0 
0 
0 
0 
0 
0 
0 
0 
0 
0 
0 
0 
0 
0 
0 
0 
0 
0 
0 
0 
0 
0 
0 
0 
0 
0 
0 
0 
0 
0 
0 
0 
0 
0 
0 
0 
0 
0 
0 
0 
0 
0 
0 
0 
0 
0 
0 
0 
0 
0 
0 
0 
0 
0 
0 
0 
0 
0 
0 
0 
0 
0 
0 
0 
0 
0 
0 
0 
0 
0 
0 
0 
0 
0 
0 
0 
0 
0 
0 
0 
0 
0 
0 
0 
0 
0 
0 
0 
0 
0 
0 
0 
0 
0 
0 
0 
0 
0 
0 
0 
0 
0 
0 
0 
0 
0 
0 
0 
0 
0 
0 
0 
0 
0 
0 
0 
0 
0 
0 
0 
0 
0 
0 
0 
0 
0 
0 
0 
0 
0 
0 
0 
0 
0 
0 
0 
0 
0 
0 
0 
0 
0 
0 
0 
0 
0 
0 
0 
0 
0 
0 
0 
0 
0 
0 
0 
0 
0 
0 
0 
0 
0 
0 
0 
0 
0 
0 
0 
0 
0 
0 
0 
0 
0 
0 
0 
0 
0 
0 
0 
0 
0 
0 
0 
0 
0 
0 
0 
0 
0 
0 
0 
0 
0 
0 
0 
0 
0 
0 
0 
0 
0 
0 
0 
0 
0 
0 
0 
0 
0 
0 
0 
0 
0 
0 
0 
0 
0 
0 
0 
0 
0 
0 
0 
0 
0 
0 
0 
0 
0 
0 
0 
0 
0 
0 
0 
0 
0 
0 
0 
0 
0 
0 
0 
0 
0 
0 
0 
0 
0 
0 
0 
0 
0 
0 
0 
0 
0 
0 
0 
0 
0 
0 
0 
0 
0 
0 
0 
0 
0 
0 
0 
0 
0 
0 
0 
0 
0 
0 
0 
0 
0 
0 
0 
0 
0 
0 
0 
0 
0 
0 
0 
0 
0 
0 
0 
0 
0 
0 
0 
0 
0 
0 
0 
0 
0 
0 
0 
0 
0 
0 
0 
0 
0 
0 
0 
0 
0 
0 
0 
0 
0 
0 
0 
0 
0 
0 
0 
0 
0 
0 
0 
0 
0 
0 
0 
0 
0 
0 
0 
0 
0 
0 
0 
0 
0 
0 
0 
0 
0 
0 
0 
0 
0 
0 
0 
0 
0 
0 
0 
0 
0 
0 
0 
0 
0 
0 
0 
0 
0 
0 
0 
0 
0 
0 
0 
0 
0 
0 
0 
0 
0 
0 
0 
0 
0 
0 
0 
0 
0 
0 
0 
0 
0 
0 
0 
0 
0 
0 
0 
0 
0 
0 
0 
0 
0 
0 
0 
0 
0 
0 
0 
0 
0 
0 
0 
0 
0 
0 
0 
0 
0 
0 
0 
0 
0 
0 
0 
0 
0 
0 
0 
0 
0 
0 
0 
0 
0 
0 
0 
0 
0 
0 
0 
0 
0 
0 
0 
0 
0 
0 
0 
0 
0 
0 
0 
0 
0 
0 
0 
0 
0 
0 
0 
0 
0 
0 
0 
0 
0 
0 
0 
0 
0 
0 
0 
0 
0 
0 
0 
0 
0 
0 
0 
0 
0 
0 
0 
0 
0 
0 
0 
0 
0 
0 
0 
0 
0 
0 
0 
0 
0 
0 
0 
0 
0 
0 
0 
0 
0 
0 
0 
0 
0 
0 
0 
0 
0 
0 
0 
0 
0 
0 
0 
0 
0 
0 
0 
0 
0 
0 
0 
0 
0 
0 
0 
0 
0 
0 
0 
0 
0 
0 
0 
0 
0 
0 
0 
0 
0 
0 
0 
0 
0 
0 
0 
0 
0 
0 
0 
0 
0 
0 
0 
0 
0 
0 
0 
0 
0 
0 
0 
0 
0 
0 
0 
0 
0 
0 
0 
0 
0 
0 
0 
0 
0 
0 
0 
0 
0 
0 
0 
0 
0 
0 
0 
0 
0 
0 
0 
0 
0 
0 
0 
0 
0 
0 
0 
0 
0 
0 
0 
0 
0 
0 
0 
0 
0 
0 
0 
0 
0 
0 
0 
0 
0 
0 
0 
0 
0 
0 
0 
0 
0 
0 
0 
0 
0 
0 
0 
0 
0 
0 
0 
0 
0 
0 
0 
0 
0 
0 
0 
0 
0 
0 
0 
0 
0 
0 
0 
0 
0 
0 
0 
0 
0 
0 
0 
0 
0 
0 
0 
0 
0 
0 
0 
0 
0 
0 
0 
0 
0 
0 
0 
0 
0 
0 
0 
0 
0 
0 
0 
0 
0 
0 
0 
0 
0 
0 
0 
0 
0 
0 
0 
0 
0 
0 
0 
0 
0 
0 
0 
0 
0 
0 
0 
0 
0 
0 
0 
0 
0 
0 
0 
0 
0 
0 
0 
0 
0 
0 
0 
0 
0 
0 
0 
0 
0 
0 
0 
0 
0 
0 
0 
0 
0 
0 
0 
0 
0 
0 
0 
0 
0 
0 
0 
0 
0 
0 
0 
0 
0 
0 
0 
0 
0 
0 
0 
0 
0 
0 
0 
0 
0 
0 
0 
0 
0 
0 
0 
0 
0 
0 
0 
0 
0 
0 
0 
0 
0 
0 
0 
0 
0 
0 
0 
0 
0 
0 
0 
0 
0 
0 
0 
0 
0 
0 
0 
0 
0 
0 
0 
0 
0 
0 
0 
0 
0 
0 
0 
0 
0 
0 
0 
0 
0 
0 
0 
0 
0 
0 
0 
0 
0 
0 
0 
0 
0 
0 
0 
0 
0 
0 
0 
0 
0 
0 
0 
0 
0 
0 
0 
0 
0 
0 
0 
0 
0 
0 
0 
0 
0 
0 
0 
0 
0 
0 
0 
0 
0 
0 
0 
0 
0 
0 
0 
0 
0 
0 
0 
0 
0 
0 
0 
0 
0 
0 
0 
0 
0 
0 
0 
0 
0 
0 
0 
0 
0 
0 
0 
0 
0 
0 
0 
0 
0 
0 
0 
0 
0 
0 
0 
0 
0 
0 
0 
0 
0 
0 
0 
0 
0 
0 
0 
0 
0 
0 
0 
0 
0 
0 
0 
0 
0 
0 
0 
0 
0 
0 
0 
0 
0 
0 
0 
0 
0 
0 
0 
0 
0 
0 
0 
0 
0 
0 
0 
0 
0 
0 
0 
0 
0 
0 
0 
0 
0 
0 
0 
0 
0 
0 
0 
0 
0 
0 
0 
0 
0 
0 
0 
0 
0 
0 
0 
0 
0 
0 
0 
0 
0 
0 
0 
0 
0 
0 
0 
0 
0 
0 
0 
0 
0 
0 
0 
0 
0 
0 
0 
0 
0 
0 
0 
0 
0 
0 
0 
0 
0 
0 
0 
0 
0 
0 
0 
0 
0 
0 
0 
0 
0 
0 
0 
0 
0 
0 
0 
0 
0 
0 
0 
0 
0 
0 
0 
0 
0 
0 
0 
0 
0 
0 
0 
0 
0 
0 
0 
0 
0 
0 
0 
0 
0 
0 
0 
0 
0 
0 
0 
0 
0 
0 
0 
0 
0 
0 
0 
0 
0 
0 
0 
0 
0 
0 
0 
0 
0 
0 
0 
0 
0 
0 
0 
0 
0 
0 
0 
0 
0 
0 
0 
0 
0 
0 
0 
0 
0 
0 
0 
0 
0 
0 
0 
0 
0 
0 
0 
0 
0 
0 
0 
0 
0 
0 
0 
0 
0 
0 
0 
0 
0 
0 
0 
0 
0 
0 
0 
0 
0 
0 
0 
0 
0 
0 
0 
0 
0 
0 
0 
0 
0 
0 
0 
0 
0 
0 
0 
0 
0 
0 
0 
0 
0 
0 
0 
0 
0 
0 
0 
0 
0 
0 
0 
0 
0 
0 
0 
0 
0 
0 
0 
0 
0 
0 
0 
0 
0 
0 
0 
0 
0 
0 
0 
0 
0 
0 
0 
0 
0 
0 
0 
0 
0 
0 
0 
0 
0 
0 
0 
0 
0 
0 
0 
0 
0 
0 
0 
0 
0 
0 
0 
0 
0 
0 
0 
0 
0 
0 
0 
0 
0 
0 
0 
0 
0 
0 
0 
0 
0 
0 
0 
0 
0 
0 
0 
0 
0 
0 
0 
0 
0 
0 
0 
0 
0 
0 
0 
0 
0 
0 
0 
0 
0 
0 
0 
0 
0 
0 
0 
0 
0 
0 
0 
0 
0 
0 
0 
0 
0 
0 
0 
0 
0 
0 
0 
0 
0 
0 
0 
0 
0 
0 
0 
0 
0 
0 
0 
0 
0 
0 
0 
0 
0 
0 
0 
0 
0 
0 
0 
0 
0 
0 
0 
0 
0 
0 
0 
0 
0 
0 
0 
0 
0 
0 
0 
0 
0 
0 
0 
0 
0 
0 
0 
0 
0 
0 
0 
0 
0 
0 
0 
0 
0 
0 
0 
0 
0 
0 
0 
0 
0 
0 
0 
0 
0 
0 
0 
0 
0 
0 
0 
0 
0 
0 
0 
0 
0 
0 
0 
0 
0 
0 
0 
0 
0 
0 
0 
0 
0 
0 
0 
0 
0 
0 
0 
0 
0 
0 
0 
0 
0 
0 
0 
0 
0 
0 
0 
0 
0 
0 
0 
0 
0 
0 
0 
0 
0 
0 
0 
0 
0 
0 
0 
0 
0 
0 
0 
0 
0 
0 
0 
0 
0 
0 
0 
0 
0 
0 
0 
0 
0 
0 
0 
0 
0 
0 
0 
0 
0 
0 
0 
0 
0 
0 
0 
0 
0 
0 
0 
0 
0 
0 
0 
0 
0 
0 
0 
0 
0 
0 
0 
0 
0 
0 
0 
0 
0 
0 
0 
0 
0 
0 
0 
0 
0 
0 
0 
0 
0 
0 
0 
0 
0 
0 
0 
0 
0 
0 
0 
0 
0 
0 
0 
0 
0 
0 
0 
0 
0 
0 
0 
0 
0 
0 
0 
0 
0 
0 
0 
0 
0 
0 
0 
0 
0 
0 
0 
0 
0 
0 
0 
0 
0 
0 
0 
0 
0 
0 
0 
0 
0 
0 
0 
0 
0 
0 
0 
0 
0 
0 
0 
0 
0 
0 
0 
0 
0 
0 
0 
0 
0 
0 
0 
0 
0 
0 
0 
0 
0 
0 
0 
0 
0 
0 
0 
0 
0 
0 
0 
0 
0 
0 
0 
0 
0 
0 
0 
0 
0 
0 
0 
0 
0 
0 
0 
0 
0 
0 
0 
0 
0 
0 
0 
0 
0 
0 
0 
0 
0 
0 
0 
0 
0 
0 
0 
0 
0 
0 
0 
0 
0 
0 
0 
0 
0 
0 
0 
0 
0 
0 
0 
0 
0 
0 
0 
0 
0 
0 
0 
0 
0 
0 
0 
0 
0 
0 
0 
0 
0 
0 
0 
0 
0 
0 
0 
0 
0 
0 
0 
0 
0 
0 
0 
0 
0 
0 
0 
0 
0 
0 
0 
0 
0 
0 
0 
0 
0 
0 
0 
0 
0 
0 
0 
0 
0 
0 
0 
0 
0 
0 
0 
0 
0 
0 
0 
0 
0 
0 
0 
0 
0 
0 
0 
0 
0 
0 
0 
0 
0 
0 
0 
0 
0 
0 
0 
0 
0 
0 
0 
0 
0 
0 
0 
0 
0 
0 
0 
0 
0 
0 
0 
0 
0 
0 
0 
0 
0 
0 
0 
0 
0 
0 
0 
0 
0 
0 
0 
0 
0 
0 
0 
0 
0 
0 
0 
0 
0 
0 
0 
0 
0 
0 
0 
0 
0 
0 
0 
0 
0 
0 
0 
0 
0 
0 
0 
0 
0 
0 
0 
0 
0 
0 
0 
0 
0 
0 
0 
0 
0 
0 
0 
0 
0 
0 
0 
0 
0 
0 
0 
0 
0 
0 
0 
0 
0 
0 
0 
0 
0 
0 
0 
0 
0 
0 
0 
0 
0 
0 
0 
0 
0 
0 
0 
0 
0 
0 
0 
0 
0 
0 
0 
0 
0 
0 
0 
0 
0 
0 
0 
0 
0 
0 
0 
0 
0 
0 
0 
0 
0 
0 
0 
0 
0 
0 
0 
0 
0 
0 
0 
0 
0 
0 
0 
0 
0 
0 
0 
0 
0 
0 
0 
0 
0 
0 
0 
0 
0 
0 
0 
0 
0 
0 
0 
0 
0 
0 
0 
0 
0 
0 
0 
0 
0 
0 
0 
0 
0 
0 
0 
0 
0 
0 
0 
0 
0 
0 
0 
0 
0 
0 
0 
0 
0 
0 
0 
0 
0 
0 
0 
0 
0 
0 
0 
0 
0 
0 
0 
0 
0 
0 
0 
0 
0 
0 
0 
0 
0 
0 
0 
0 
0 
0 
0 
0 
0 
0 
0 
0 
0 
0 
0 
0 
0 
0 
0 
0 
0 
0 
0 
0 
0 
0 
0 
0 
0 
0 
0 
0 
0 
0 
0 
0 
0 
0 
0 
0 
0 
0 
0 
0 
0 
0 
0 
0 
0 
0 
0 
0 
0 
0 
0 
0 
0 
0 
0 
0 
0 
0 
0 
0 
0 
0 
0 
0 
0 
0 
0 
0 
0 
0 
0 
0 
0 
0 
0 
0 
0 
0 
0 
0 
0 
0 
0 
0 
0 
0 
0 
0 
0 
0 
0 
0 
0 
0 
0 
0 
0 
0 
0 
0 
0 
0 
0 
0 
0 
0 
0 
0 
0 
0 
0 
0 
0 
0 
0 
0 
0 
0 
0 
0 
0 
0 
0 
0 
0 
0 
0 
0 
0 
0 
0 
0 
0 
0 
0 
0 
0 
0 
0 
0 
0 
0 
0 
0 
0 
0 
0 
0 
0 
0 
0 
0 
0 
0 
0 
0 
0 
0 
0 
0 
0 
0 
0 
0 
0 
0 
0 
0 
0 
0 
0 
0 
0 
0 
0 
0 
0 
0 
0 
0 
0 
0 
0 
0 
0 
0 
0 
0 
0 
0 
0 
0 
0 
0 
0 
0 
0 
0 
0 
0 
0 
0 
0 
0 
0 
0 
0 
0 
0 
0 
0 
0 
0 
0 
0 
0 
0 
0 
0 
0 
0 
0 
0 
0 
0 
0 
0 
0 
0 
0 
0 
0 
0 
0 
0 
0 
0 
0 
0 
0 
0 
0 
0 
0 
0 
0 
0 
0 
0 
0 
0 
0 
0 
0 
0 
0 
0 
0 
0 
0 
0 
0 
0 
0 
0 
0 
0 
0 
0 
0 
0 
0 
0 
0 
0 
0 
0 
0 
0 
0 
0 
0 
0 
0 
0 
0 
0 
0 
0 
0 
0 
0 
0 
0 
0 
0 
0 
0 
0 
0 
0 
0 
0 
0 
0 
0 
0 
0 
0 
0 
0 
0 
0 
0 
0 
0 
0 
0 
0 
0 
0 
0 
0 
0 
0 
0 
0 
0 
0 
0 
0 
0 
0 
0 
0 
0 
0 
0 
0 
0 
0 
0 
0 
0 
0 
0 
0 
0 
0 
0 
0 
0 
0 
0 
0 
0 
0 
0 
0 
0 
0 
0 
0 
0 
0 
0 
0 
0 
0 
0 
0 
0 
0 
0 
0 
0 
0 
0 
0 
0 
0 
0 
0 
0 
0 
0 
0 
0 
0 
0 
0 
0 
0 
0 
0 
0 
0 
0 
0 
0 
0 
0 
0 
0 
0 
0 
0 
0 
0 
0 
0 
0 
0 
0 
0 
0 
0 
0 
0 
0 
0 
0 
0 
0 
0 
0 
0 
0 
0 
0 
0 
0 
0 
0 
0 
0 
0 
0 
0 
0 
0 
0 
0 
0 
0 
0 
0 
0 
0 
0 
0 
0 
0 
0 
0 
0 
0 
0 
0 
0 
0 
0 
0 
0 
0 
0 
0 
0 
0 
0 
0 
0 
0 
0 
0 
0 
0 
0 
0 
0 
0 
0 
0 
0 
0 
0 
0 
0 
0 
0 
0 
0 
0 
0 
0 
0 
0 
0 
0 
0 
0 
0 
0 
0 
0 
0 
0 
0 
0 
0 
0 
0 
0 
0 
0 
0 
0 
0 
0 
0 
0 
0 
0 
0 
0 
0 
0 
0 
0 
0 
0 
0 
0 
0 
0 
0 
0 
0 
0 
0 
0 
0 
0 
0 
0 
0 
0 
0 
0 
0 
0 
0 
0 
0 
0 
0 
0 
0 
0 
0 
0 
0 
0 
0 
0 
0 
0 
0 
0 
0 
0 
0 
0 
0 
0 
0 
0 
0 
0 
0 
0 
0 
0 
0 
0 
0 
0 
0 
0 
0 
0 
0 
0 
0 
0 
0 
0 
0 
0 
0 
0 
0 
0 
0 
0 
0 
0 
0 
0 
0 
0 
0 
0 
0 
0 
0 
0 
0 
0 
0 
0 
0 
0 
0 
0 
0 
0 
0 
0 
0 
0 
0 
0 
0 
0 
0 
0 
0 
0 
0 
0 
0 
0 
0 
0 
0 
0 
0 
0 
0 
0 
0 
0 
0 
0 
0 
0 
0 
0 
0 
0 
0 
0 
0 
0 
0 
0 
0 
0 
0 
0 
0 
0 
0 
0 
0 
0 
0 
0 
0 
0 
0 
0 
0 
0 
0 
0 
0 
0 
0 
0 
0 
0 
0 
0 
0 
0 
0 
0 
0 
0 
0 
0 
0 
0 
0 
0 
0 
0 
0 
0 
0 
0 
0 
0 
0 
0 
0 
0 
0 
0 
0 
0 
0 
0 
0 
0 
0 
0 
0 
0 
0 
0 
0 
0 
0 
0 
0 
0 
0 
0 
0 
0 
0 
0 
0 
0 
0 
0 
0 
0 
0 
0 
0 
0 
0 
0 
0 
0 
0 
0 
0 
0 
0 
0 
0 
0 
0 
0 
0 
0 
0 
0 
0 
0 
0 
0 
0 
0 
0 
0 
0 
0 
0 
0 
0 
0 
0 
0 
0 
0 
0 
0 
0 
0 
0 
0 
0 
0 
0 
0 
0 
0 
0 
0 
0 
0 
0 
0 
0 
0 
0 
0 
0 
0 
0 
0 
0 
0 
0 
0 
0 
0 
0 
0 
0 
0 
0 
0 
0 
0 
0 
0 
0 
0 
0 
0 
0 
0 
0 
0 
0 
0 
0 
0 
0 
0 
0 
0 
0 
0 
0 
0 
0 
0 
0 
0 
0 
0 
0 
0 
0 
0 
0 
0 
0 
0 
0 
0 
0 
0 
0 
0 
0 
0 
0 
0 
0 
0 
0 
0 
0 
0 
0 
0 
0 
0 
0 
0 
0 
0 
0 
0 
0 
0 
0 
0 
0 
0 
0 
0 
0 
0 
0 
0 
0 
0 
0 
0 
0 
0 
0 
0 
0 
0 
0 
0 
0 
0 
0 
0 
0 
0 
0 
0 
0 
0 
0 
0 
0 
0 
0 
0 
0 
0 
0 
0 
0 
0 
0 
0 
0 
0 
0 
0 
0 
0 
0 
0 
0 
0 
0 
0 
0 
0 
0 
0 
0 
0 
0 
0 
0 
0 
0 
0 
0 
0 
0 
0 
0 
0 
0 
0 
0 
0 
0 
0 
0 
0 
0 
0 
0 
0 
0 
0 
0 
0 
0 
0 
0 
0 
0 
0 
0 
0 
0 
0 
0 
0 
0 
0 
0 
0 
0 
0 
0 
0 
0 
0 
0 
0 
0 
0 
0 
0 
0 
0 
0 
0 
0 
0 
0 
0 
0 
0 
0 
0 
0 
0 
0 
0 
0 
0 
0 
0 
0 
0 
0 
0 
0 
0 
0 
0 
0 
0 
0 
0 
0 
0 
0 
0 
0 
0 
0 
0 
0 
0 
0 
0 
0 
0 
0 
0 
0 
0 
0 
0 
0 
0 
0 
0 
0 
0 
0 
0 
0 
0 
0 
0 
0 
0 
0 
0 
0 
0 
0 
0 
0 
0 
0 
0 
0 
0 
0 
0 
0 
0 
0 
0 
0 
0 
0 
0 
0 
0 
0 
0 
0 
0 
0 
0 
0 
0 
0 
0 
0 
0 
0 
0 
0 
0 
0 
0 
0 
0 
0 
0 
0 
0 
0 
0 
0 
0 
0 
0 
0 
0 
0 
0 
0 
0 
0 
0 
0 
0 
0 
0 
0 
0 
0 
0 
0 
0 
0 
0 
0 
0 
0 
0 
0 
0 
0 
0 
0 
0 
0 
0 
0 
0 
0 
0 
0 
0 
0 
0 
0 
0 
0 
0 
0 
0 
0 
0 
0 
0 
0 
0 
0 
0 
0 
0 
0 
0 
0 
0 
0 
0 
0 
0 
0 
0 
0 
0 
0 
0 
0 
0 
0 
0 
0 
0 
0 
0 
0 
0 
0 
0 
0 
0 
0 
0 
0 
0 
0 
0 
0 
0 
0 
0 
0 
0 
0 
0 
0 
0 
0 
0 
0 
0 
0 
0 
0 
0 
0 
0 
0 
0 
0 
0 
0 
0 
0 
0 
0 
0 
0 
0 
0 
0 
0 
0 
0 
0 
0 
0 
0 
0 
0 
0 
0 
0 
0 
0 
0 
0 
0 
0 
0 
0 
0 
0 
0 
0 
0 
0 
0 
0 
0 
0 
0 
0 
0 
0 
0 
0 
0 
0 
0 
0 
0 
0 
0 
0 
0 
0 
0 
0 
0 
0 
0 
0 
0 
0 
0 
0 
0 
0 
0 
0 
0 
0 
0 
0 
0 
0 
0 
0 
0 
0 
0 
0 
0 
0 
0 
0 
0 
0 
0 
0 
0 
0 
0 
0 
0 
0 
0 
0 
0 
0 
0 
0 
0 
0 
0 
0 
0 
0 
0 
0 
0 
0 
0 
0 
0 
0 
0 
0 
0 
0 
0 
0 
0 
0 
0 
0 
0 
0 
0 
0 
0 
0 
0 
0 
0 
0 
0 
0 
0 
0 
0 
0 
0 
0 
0 
0 
0 
0 
0 
0 
0 
0 
0 
0 
0 
0 
0 
0 
0 
0 
0 
0 
0 
0 
0 
0 
0 
0 
0 
0 
0 
0 
0 
0 
0 
0 
0 
0 
0 
0 
0 
0 
0 
0 
0 
0 
0 
0 
0 
0 
0 
0 
0 
0 
0 
0 
0 
0 
0 
0 
0 
0 
0 
0 
0 
0 
0 
0 
0 
0 
0 
0 
0 
0 
0 
0 
0 
0 
0 
0 
0 
0 
0 
0 
0 
0 
0 
0 
0 
0 
0 
0 
0 
0 
0 
0 
0 
0 
0 
0 
0 
0 
0 
0 
0 
0 
0 
0 
0 
0 
0 
0 
0 
0 
0 
0 
0 
0 
0 
0 
0 
0 
0 
0 
0 
0 
0 
0 
0 
0 
0 
0 
0 
0 
0 
0 
0 
0 
0 
0 
0 
0 
0 
0 
0 
0 
0 
0 
0 
0 
0 
0 
0 
0 
0 
0 
0 
0 
0 
0 
0 
0 
0 
0 
0 
0 
0 
0 
0 
0 
0 
0 
0 
0 
0 
0 
0 
0 
0 
0 
0 
0 
0 
0 
0 
0 
0 
0 
0 
0 
0 
0 
0 
0 
0 
0 
0 
0 
0 
0 
0 
0 
0 
0 
0 
0 
0 
0 
0 
0 
0 
0 
0 
0 
0 
0 
0 
0 
0 
0 
0 
0 
0 
0 
0 
0 
0 
0 
0 
0 
0 
0 
0 
0 
0 
0 
0 
0 
0 
0 
0 
0 
0 
0 
0 
0 
0 
0 
0 
0 
0 
0 
0 
0 
0 
0 
0 
0 
0 
0 
0 
0 
0 
0 
0 
0 
0 
0 
0 
0 
0 
0 
0 
0 
0 
0 
0 
0 
0 
0 
0 
0 
0 
0 
0 
0 
0 
0 
0 
0 
0 
0 
0 
0 
0 
0 
0 
0 
0 
0 
0 
0 
0 
0 
0 
0 
0 
0 
0 
0 
0 
0 
0 
0 
0 
0 
0 
0 
0 
0 
0 
0 
0 
0 
0 
0 
0 
0 
0 
0 
0 
0 
0 
0 
0 
0 
0 
0 
0 
0 
0 
0 
0 
0 
0 
0 
0 
0 
0 
0 
0 
0 
0 
0 
0 
0 
0 
0 
0 
0 
0 
0 
0 
0 
0 
0 
0 
0 
0 
0 
0 
0 
0 
0 
0 
0 
0 
0 
0 
0 
0 
0 
0 
0 
0 
0 
0 
0 
0 
0 
0 
0 
0 
0 
0 
0 
0 
0 
0 
0 
0 
0 
0 
0 
0 
0 
0 
0 
0 
0 
0 
0 
0 
0 
0 
0 
0 
0 
0 
0 
0 
0 
0 
0 
0 
0 
0 
0 
0 
0 
0 
0 
0 
0 
0 
0 
0 
0 
0 
0 
0 
0 
0 
0 
0 
0 
0 
0 
0 
0 
0 
0 
0 
0 
0 
0 
0 
0 
0 
0 
0 
0 
0 
0 
0 
0 
0 
0 
0 
0 
0 
0 
0 
0 
0 
0 
0 
0 
0 
0 
0 
0 
0 
0 
0 
0 
0 
0 
0 
0 
0 
0 
0 
0 
0 
0 
0 
0 
0 
0 
0 
0 
0 
0 
0 
0 
0 
0 
0 
0 
0 
0 
0 
0 
0 
0 
0 
0 
0 
0 
0 
0 
0 
0 
0 
0 
0 
0 
0 
0 
0 
0 
0 
0 
0 
0 
0 
0 
0 
0 
0 
0 
0 
0 
0 
0 
0 
0 
0 
0 
0 
0 
0 
0 
0 
0 
0 
0 
0 
0 
0 
0 
0 
0 
0 
0 
0 
0 
0 
0 
0 
0 
0 
0 
0 
0 
0 
0 
0 
0 
0 
0 
0 
0 
0 
0 
0 
0 
0 
0 
0 
0 
0 
0 
0 
0 
0 
0 
0 
0 
0 
0 
0 
0 
0 
0 
0 
0 
0 
0 
0 
0 
0 
0 
0 
0 
0 
0 
0 
0 
0 
0 
0 
0 
0 
0 
0 
0 
0 
0 
0 
0 
0 
0 
0 
0 
0 
0 
0 
0 
0 
0 
0 
0 
0 
0 
0 
0 
0 
0 
0 
0 
0 
0 
0 
0 
0 
0 
0 
0 
0 
0 
0 
0 
0 
0 
0 
0 
0 
0 
0 
0 
0 
0 
0 
0 
0 
0 
0 
0 
0 
0 
0 
0 
0 
0 
0 
0 
0 
0 
0 
0 
0 
0 
0 
0 
0 
0 
0 
0 
0 
0 
0 
0 
0 
0 
0 
0 
0 
0 
0 
0 
0 
0 
0 
0 
0 
0 
0 
0 
0 
0 
0 
0 
0 
0 
0 
0 
0 
0 
0 
0 
0 
0 
0 
0 
0 
0 
0 
0 
0 
0 
0 
0 
0 
0 
0 
0 
0 
0 
0 
0 
0 
0 
0 
0 
0 
0 
0 
0 
0 
0 
0 
0 
0 
0 
0 
0 
0 
0 
0 
0 
0 
0 
0 
0 
0 
0 
0 
0 
0 
0 
0 
0 
0 
0 
0 
0 
0 
0 
0 
0 
0 
0 
0 
0 
0 
0 
0 
0 
0 
0 
0 
0 
0 
0 
0 
0 
0 
0 
0 
0 
0 
0 
0 
0 
0 
0 
0 
0 
0 
0 
0 
0 
0 
0 
0 
0 
0 
0 
0 
0 
0 
0 
0 
0 
0 
0 
0 
0 
0 
0 
0 
0 
0 
0 
0 
0 
0 
0 
0 
0 
0 
0 
0 
0 
0 
0 
0 
0 
0 
0 
0 
0 
0 
0 
0 
0 
0 
0 
0 
0 
0 
0 
0 
0 
0 
0 
0 
0 
0 
0 
0 
0 
0 
0 
0 
0 
0 
0 
0 
0 
0 
0 
0 
0 
0 
0 
0 
0 
0 
0 
0 
0 
0 
0 
0 
0 
0 
0 
0 
0 
0 
0 
0 
0 
0 
0 
0 
0 
0 
0 
0 
0 
0 
0 
0 
0 
0 
0 
0 
0 
0 
0 
0 
0 
0 
0 
0 
0 
0 
0 
0 
0 
0 
0 
0 
0 
0 
0 
0 
0 
0 
0 
0 
0 
0 
0 
0 
0 
0 
0 
0 
0 
0 
0 
0 
0 
0 
0 
0 
0 
0 
0 
0 
0 
0 
0 
0 
0 
0 
0 
0 
0 
0 
0 
0 
0 
0 
0 
0 
0 
0 
0 
0 
0 
0 
0 
0 
0 
0 
0 
0 
0 
0 
0 
0 
0 
0 
0 
0 
0 
0 
0 
0 
0 
0 
0 
0 
0 
0 
0 
0 
0 
0 
0 
0 
0 
0 
0 
0 
0 
0 
0 
0 
0 
0 
0 
0 
0 
0 
0 
0 
0 
0 
0 
0 
0 
0 
0 
0 
0 
0 
0 
0 
0 
0 
0 
0 
0 
0 
0 
0 
0 
0 
0 
0 
0 
0 
0 
0 
0 
0 
0 
0 
0 
0 
0 
0 
0 
0 
0 
0 
0 
0 
0 
0 
0 
0 
0 
0 
0 
0 
0 
0 
0 
0 
0 
0 
0 
0 
0 
0 
0 
0 
0 
0 
0 
0 
0 
0 
0 
0 
0 
0 
0 
0 
0 
0 
0 
0 
0 
0 
0 
0 
0 
0 
0 
0 
0 
0 
0 
0 
0 
0 
0 
0 
0 
0 
0 
0 
0 
0 
0 
0 
0 
0 
0 
0 
0 
0 
0 
0 
0 
0 
0 
0 
0 
0 
0 
0 
0 
0 
0 
0 
0 
0 
0 
0 
0 
0 
0 
0 
0 
0 
0 
0 
0 
0 
0 
0 
0 
0 
0 
0 
0 
0 
0 
0 
0 
0 
0 
0 
0 
0 
0 
0 
0 
0 
0 
0 
0 
0 
0 
0 
0 
0 
0 
0 
0 
0 
0 
0 
0 
0 
0 
0 
0 
0 
0 
0 
0 
0 
0 
0 
0 
0 
0 
0 
0 
0 
0 
0 
0 
0 
0 
0 
0 
0 
0 
0 
0 
0 
0 
0 
0 
0 
0 
0 
0 
0 
0 
0 
0 
0 
0 
0 
0 
0 
0 
0 
0 
0 
0 
0 
0 
0 
0 
0 
0 
0 
0 
0 
0 
0 
0 
0 
0 
0 
0 
0 
0 
0 
0 
0 
0 
0 
0 
0 
0 
0 
0 
0 
0 
0 
0 
0 
0 
0 
0 
0 
0 
0 
0 
0 
0 
0 
0 
0 
0 
0 
0 
0 
0 
0 
0 
0 
0 
0 
0 
0 
0 
0 
0 
0 
0 
0 
0 
0 
0 
0 
0 
0 
0 
0 
0 
0 
0 
0 
0 
0 
0 
0 
0 
0 
0 
0 
0 
0 
0 
0 
0 
0 
0 
0 
0 
0 
0 
0 
0 
0 
0 
0 
0 
0 
0 
0 
0 
0 
0 
0 
0 
0 
0 
0 
0 
0 
0 
0 
0 
0 
0 
0 
0 
0 
0 
0 
0 
0 
0 
0 
0 
0 
0 
0 
0 
0 
0 
0 
0 
0 
0 
0 
0 
0 
0 
0 
0 
0 
0 
0 
0 
0 
0 
0 
0 
0 
0 
0 
0 
0 
0 
0 
0 
0 
0 
0 
0 
0 
0 
0 
0 
0 
0 
0 
0 
0 
0 
0 
0 
0 
0 
0 
0 
0 
0 
0 
0 
0 
0 
0 
0 
0 
0 
0 
0 
0 
0 
0 
0 
0 
0 
0 
0 
0 
0 
0 
0 
0 
0 
0 
0 
0 
0 
0 
0 
0 
0 
0 
0 
0 
0 
0 
0 
0 
0 
0 
0 
0 
0 
0 
0 
0 
0 
0 
0 
0 
0 
0 
0 
0 
0 
0 
0 
0 
0 
0 
0 
0 
0 
0 
0 
0 
0 
0 
0 
0 
0 
0 
0 
0 
0 
0 
0 
0 
0 
0 
0 
0 
0 
0 
0 
0 
0 
0 
0 
0 
0 
0 
0 
0 
0 
0 
0 
0 
0 
0 
0 
0 
0 
0 
0 
0 
0 
0 
0 
0 
0 
0 
0 
0 
0 
0 
0 
0 
0 
0 
0 
0 
0 
0 
0 
0 
0 
0 
0 
0 
0 
0 
0 
0 
0 
0 
0 
0 
0 
0 
0 
0 
0 
0 
0 
0 
0 
0 
0 
0 
0 
0 
0 
0 
0 
0 
0 
0 
0 
0 
0 
0 
0 
0 
0 
0 
0 
0 
0 
0 
0 
0 
0 
0 
0 
0 
0 
0 
0 
0 
0 
0 
0 
0 
0 
0 
0 
0 
0 
0 
0 
0 
0 
0 
0 
0 
0 
0 
0 
0 
0 
0 
0 
0 
0 
0 
0 
0 
0 
0 
0 
0 
0 
0 
0 
0 
0 
0 
0 
0 
0 
0 
0 
0 
0 
0 
0 
0 
0 
0 
0 
0 
0 
0 
0 
0 
0 
0 
0 
0 
0 
0 
0 
0 
0 
0 
0 
0 
0 
0 
0 
0 
0 
0 
0 
0 
0 
0 
0 
0 
0 
0 
0 
0 
0 
0 
0 
0 
0 
0 
0 
0 
0 
0 
0 
0 
0 
0 
0 
0 
0 
0 
0 
0 
0 
0 
0 
0 
0 
0 
0 
0 
0 
0 
0 
0 
0 
0 
0 
0 
0 
0 
0 
0 
0 
0 
0 
0 
0 
0 
0 
0 
0 
0 
0 
0 
0 
0 
0 
0 
0 
0 
0 
0 
0 
0 
0 
0 
0 
0 
0 
0 
0 
0 
0 
0 
0 
0 
0 
0 
0 
0 
0 
0 
0 
0 
0 
0 
0 
0 
0 
0 
0 
0 
0 
0 
0 
0 
0 
0 
0 
0 
0 
0 
0 
0 
0 
0 
0 
0 
0 
0 
0 
0 
0 
0 
0 
0 
0 
0 
0 
0 
0 
0 
0 
0 
0 
0 
0 
0 
0 
0 
0 
0 
0 
0 
0 
0 
0 
0 
0 
0 
0 
0 
0 
0 
0 
0 
0 
0 
0 
0 
0 
0 
0 
0 
0 
0 
0 
0 
0 
0 
0 
0 
0 
0 
0 
0 
0 
0 
0 
0 
0 
0 
0 
0 
0 
0 
0 
0 
0 
0 
0 
0 
0 
0 
0 
0 
0 
0 
0 
0 
0 
0 
0 
0 
0 
0 
0 
0 
0 
0 
0 
0 
0 
0 
0 
0 
0 
0 
0 
0 
0 
0 
0 
0 
0 
0 
0 
0 
0 
0 
0 
0 
0 
0 
0 
0 
0 
0 
0 
0 
0 
0 
0 
0 
0 
0 
0 
0 
0 
0 
0 
0 
0 
0 
0 
0 
0 
0 
0 
0 
0 
0 
0 
0 
0 
0 
0 
0 
0 
0 
0 
0 
0 
0 
0 
0 
0 
0 
0 
0 
0 
0 
0 
0 
0 
0 
0 
0 
0 
0 
0 
0 
0 
0 
0 
0 
0 
0 
0 
0 
0 
0 
0 
0 
0 
0 
0 
0 
0 
0 
0 
0 
0 
0 
0 
0 
0 
0 
0 
0 
0 
0 
0 
0 
0 
0 
0 
0 
0 
0 
0 
0 
0 
0 
0 
0 
0 
0 
0 
0 
0 
0 
0 
0 
0 
0 
0 
0 
0 
0 
0 
0 
0 
0 
0 
0 
0 
0 
0 
0 
0 
0 
0 
0 
0 
0 
0 
0 
0 
0 
0 
0 
0 
0 
0 
0 
0 
0 
0 
0 
0 
0 
0 
0 
0 
0 
0 
0 
0 
0 
0 
0 
0 
0 
0 
0 
0 
0 
0 
0 
0 
0 
0 
0 
0 
0 
0 
0 
0 
0 
0 
0 
0 
0 
0 
0 
0 
0 
0 
0 
0 
0 
0 
0 
0 
0 
0 
0 
0 
0 
0 
0 
0 
0 
0 
0 
0 
0 
0 
0 
0 
0 
0 
0 
0 
0 
0 
0 
0 
0 
0 
0 
0 
0 
0 
0 
0 
0 
0 
0 
0 
0 
0 
0 
0 
0 
0 
0 
0 
0 
0 
0 
0 
0 
0 
0 
0 
0 
0 
0 
0 
0 
0 
0 
0 
0 
0 
0 
0 
0 
0 
0 
0 
0 
0 
0 
0 
0 
0 
0 
0 
0 
0 
0 
0 
0 
0 
0 
0 
0 
0 
0 
0 
0 
0 
0 
0 
0 
0 
0 
0 
0 
0 
0 
0 
0 
0 
0 
0 
0 
0 
0 
0 
0 
0 
0 
0 
0 
0 
0 
0 
0 
0 
0 
0 
0 
0 
0 
0 
0 
0 
0 
0 
0 
0 
0 
0 
0 
0 
0 
0 
0 
0 
0 
0 
0 
0 
0 
0 
0 
0 
0 
0 
0 
0 
0 
0 
0 
0 
0 
0 
0 
0 
0 
0 
0 
0 
0 
0 
0 
0 
0 
0 
0 
0 
0 
0 
0 
0 
0 
0 
0 
0 
0 
0 
0 
0 
0 
0 
0 
0 
0 
0 
0 
0 
0 
0 
0 
0 
0 
0 
0 
0 
0 
0 
0 
0 
0 
0 
0 
0 
0 
0 
0 
0 
0 
0 
0 
0 
0 
0 
0 
0 
0 
0 
0 
0 
0 
0 
0 
0 
0 
0 
0 
0 
0 
0 
0 
0 
0 
0 
0 
0 
0 
0 
0 
0 
0 
0 
0 
0 
0 
0 
0 
0 
0 
0 
0 
0 
0 
0 
0 
0 
0 
0 
0 
0 
0 
0 
0 
0 
0 
0 
0 
0 
0 
0 
0 
0 
0 
0 
0 
0 
0 
0 
0 
0 
0 
0 
0 
0 
0 
0 
0 
0 
0 
0 
0 
0 
0 
0 
0 
0 
0 
0 
0 
0 
0 
0 
0 
0 
0 
0 
0 
0 
0 
0 
0 
0 
0 
0 
0 
0 
0 
0 
0 
0 
0 
0 
0 
0 
0 
0 
0 
0 
0 
0 
0 
0 
0 
0 
0 
0 
0 
0 
0 
0 
0 
0 
0 
0 
0 
0 
0 
0 
0 
0 
0 
0 
0 
0 
0 
0 
0 
0 
0 
0 
0 
0 
0 
0 
0 
0 
0 
0 
0 
0 
0 
0 
0 
0 
0 
0 
0 
0 
0 
0 
0 
0 
0 
0 
0 
0 
0 
0 
0 
0 
0 
0 
0 
0 
0 
0 
0 
0 
0 
0 
0 
0 
0 
0 
0 
0 
0 
0 
0 
0 
0 
0 
0 
0 
0 
0 
0 
0 
0 
0 
0 
0 
0 
0 
0 
0 
0 
0 
0 
0 
0 
0 
0 
0 
0 
0 
0 
0 
0 
0 
0 
0 
0 
0 
0 
0 
0 
0 
0 
0 
0 
0 
0 
0 
0 
0 
0 
0 
0 
0 
0 
0 
0 
0 
0 
0 
0 
0 
0 
0 
0 
0 
0 
0 
0 
0 
0 
0 
0 
0 
0 
0 
0 
0 
0 
0 
0 
0 
0 
0 
0 
0 
0 
0 
0 
0 
0 
0 
0 
0 
0 
0 
0 
0 
0 
0 
0 
0 
0 
0 
0 
0 
0 
0 
0 
0 
0 
0 
0 
0 
0 
0 
0 
0 
0 
0 
0 
0 
0 
0 
0 
0 
0 
0 
0 
0 
0 
0 
0 
0 
0 
0 
0 
0 
0 
0 
0 
0 
0 
0 
0 
0 
0 
0 
0 
0 
0 
0 
0 
0 
0 
0 
0 
0 
0 
0 
0 
0 
0 
0 
0 
0 
0 
0 
0 
0 
0 
0 
0 
0 
0 
0 
0 
0 
0 
0 
0 
0 
0 
0 
0 
0 
0 
0 
0 
0 
0 
0 
0 
0 
0 
0 
0 
0 
0 
0 
0 
0 
0 
0 
0 
0 
0 
0 
0 
0 
0 
0 
0 
0 
0 
0 
0 
0 
0 
0 
0 
0 
0 
0 
0 
0 
0 
0 
0 
0 
0 
0 
0 
0 
0 
0 
0 
0 
0 
0 
0 
0 
0 
0 
0 
0 
0 
0 
0 
0 
0 
0 
0 
0 
0 
0 
0 
0 
0 
0 
0 
0 
0 
0 
0 
0 
0 
0 
0 
0 
0 
0 
0 
0 
0 
0 
0 
0 
0 
0 
0 
0 
0 
0 
0 
0 
0 
0 
0 
0 
0 
0 
0 
0 
0 
0 
0 
0 
0 
0 
0 
0 
0 
0 
0 
0 
0 
0 
0 
0 
0 
0 
0 
0 
0 
0 
0 
0 
0 
0 
0 
0 
0 
0 
0 
0 
0 
0 
0 
0 
0 
0 
0 
0 
0 
0 
0 
0 
0 
0 
0 
0 
0 
0 
0 
0 
0 
0 
0 
0 
0 
0 
0 
0 
0 
0 
0 
0 
0 
0 
0 
0 
0 
0 
0 
0 
0 
0 
0 
0 
0 
0 
0 
0 
0 
0 
0 
0 
0 
0 
0 
0 
0 
0 
0 
0 
0 
0 
0 
0 
0 
0 
0 
0 
0 
0 
0 
0 
0 
0 
0 
0 
0 
0 
0 
0 
0 
0 
0 
0 
0 
0 
0 
0 
0 
0 
0 
0 
0 
0 
0 
0 
0 
0 
0 
0 
0 
0 
0 
0 
0 
0 
0 
0 
0 
0 
0 
0 
0 
0 
0 
0 
0 
0 
0 
0 
0 
0 
0 
0 
0 
0 
0 
0 
0 
0 
0 
0 
0 
0 
0 
0 
0 
0 
0 
0 
0 
0 
0 
0 
0 
0 
0 
0 
0 
0 
0 
0 
0 
0 
0 
0 
0 
0 
0 
0 
0 
0 
0 
0 
0 
0 
0 
0 
0 
0 
0 
0 
0 
0 
0 
0 
0 
0 
0 
0 
0 
0 
0 
0 
0 
0 
0 
0 
0 
0 
0 
0 
0 
0 
0 
0 
0 
0 
0 
0 
0 
0 
0 
0 
0 
0 
0 
0 
0 
0 
0 
0 
0 
0 
0 
0 
0 
0 
0 
0 
0 
0 
0 
0 
0 
0 
0 
0 
0 
0 
0 
0 
0 
0 
0 
0 
0 
0 
0 
0 
0 
0 
0 
0 
0 
0 
0 
0 
0 
0 
0 
0 
0 
0 
0 
0 
0 
0 
0 
0 
0 
0 
0 
0 
0 
0 
0 
0 
0 
0 
0 
0 
0 
0 
0 
0 
0 
0 
0 
0 
0 
0 
0 
0 
0 
0 
0 
0 
0 
0 
0 
0 
0 
0 
0 
0 
0 
0 
0 
0 
0 
0 
0 
0 
0 
0 
0 
0 
0 
0 
0 
0 
0 
0 
0 
0 
0 
0 
0 
0 
0 
0 
0 
0 
0 
0 
0 
0 
0 
0 
0 
0 
0 
0 
0 
0 
0 
0 
0 
0 
0 
0 
0 
0 
0 
0 
0 
0 
0 
0 
0 
0 
0 
0 
0 
0 
0 
0 
0 
0 
0 
0 
0 
0 
0 
0 
0 
0 
0 
0 
0 
0 
0 
0 
0 
0 
0 
0 
0 
0 
0 
0 
0 
0 
0 
0 
0 
0 
0 
0 
0 
0 
0 
0 
0 
0 
0 
0 
0 
0 
0 
0 
0 
0 
0 
0 
0 
0 
0 
0 
0 
0 
0 
0 
0 
0 
0 
0 
0 
0 
0 
0 
0 
0 
0 
0 
0 
0 
0 
0 
0 
0 
0 
0 
0 
0 
0 
0 
0 
0 
0 
0 
0 
0 
0 
0 
0 
0 
0 
0 
0 
0 
0 
0 
0 
0 
0 
0 
0 
0 
0 
0 
0 
0 
0 
0 
0 
0 
0 
0 
0 
0 
0 
0 
0 
0 
0 
0 
0 
0 
0 
0 
0 
0 
0 
0 
0 
0 
0 
0 
0 
0 
0 
0 
0 
0 
0 
0 
0 
0 
0 
0 
0 
0 
0 
0 
0 
0 
0 
0 
0 
0 
0 
0 
0 
0 
0 
0 
0 
0 
0 
0 
0 
0 
0 
0 
0 
0 
0 
0 
0 
0 
0 
0 
0 
0 
0 
0 
0 
0 
0 
0 
0 
0 
0 
0 
0 
0 
0 
0 
0 
0 
0 
0 
0 
0 
0 
0 
0 
0 
0 
0 
0 
0 
0 
0 
0 
0 
0 
0 
0 
0 
0 
0 
0 
0 
0 
0 
0 
0 
0 
0 
0 
0 
0 
0 
0 
0 
0 
0 
0 
0 
0 
0 
0 
0 
0 
0 
0 
0 
0 
0 
0 
0 
0 
0 
0 
0 
0 
0 
0 
0 
0 
0 
0 
0 
0 
0 
0 
0 
0 
0 
0 
0 
0 
0 
0 
0 
0 
0 
0 
0 
0 
0 
0 
0 
0 
0 
0 
0 
0 
0 
0 
0 
0 
0 
0 
0 
0 
0 
0 
0 
0 
0 
0 
0 
0 
0 
0 
0 
0 
0 
0 
0 
0 
0 
0 
0 
0 
0 
0 
0 
0 
0 
0 
0 
0 
0 
0 
0 
0 
0 
0 
0 
0 
0 
0 
0 
0 
0 
0 
0 
0 
0 
0 
0 
0 
0 
0 
0 
0 
0 
0 
0 
0 
0 
0 
0 
0 
0 
0 
0 
0 
0 
0 
0 
0 
0 
0 
0 
0 
0 
0 
0 
0 
0 
0 
0 
0 
0 
0 
0 
0 
0 
0 
0 
0 
0 
0 
0 
0 
0 
0 
0 
0 
0 
0 
0 
0 
0 
0 
0 
0 
0 
0 
0 
0 
0 
0 
0 
0 
0 
0 
0 
0 
0 
0 
0 
0 
0 
0 
0 
0 
0 
0 
0 
0 
0 
0 
0 
0 
0 
0 
0 
0 
0 
0 
0 
0 
0 
0 
0 
0 
0 
0 
0 
0 
0 
0 
0 
0 
0 
0 
0 
0 
0 
0 
0 
0 
0 
0 
0 
0 
0 
0 
0 
0 
0 
0 
0 
0 
0 
0 
0 
0 
0 
0 
0 
0 
0 
0 
0 
0 
0 
0 
0 
0 
0 
0 
0 
0 
0 
0 
0 
0 
0 
0 
0 
0 
0 
0 
0 
0 
0 
0 
0 
0 
0 
0 
0 
0 
0 
0 
0 
0 
0 
0 
0 
0 
0 
0 
0 
0 
0 
0 
0 
0 
0 
0 
0 
0 
0 
0 
0 
0 
0 
0 
0 
0 
0 
0 
0 
0 
0 
0 
0 
0 
0 
0 
0 
0 
0 
0 
0 
0 
0 
0 
0 
0 
0 
0 
0 
0 
0 
0 
0 
0 
0 
0 
0 
0 
0 
0 
0 
0 
0 
0 
0 
0 
0 
0 
0 
0 
0 
0 
0 
0 
0 
0 
0 
0 
0 
0 
0 
0 
0 
0 
0 
0 
0 
0 
0 
0 
0 
0 
0 
0 
0 
0 
0 
0 
0 
0 
0 
0 
0 
0 
0 
0 
0 
0 
0 
0 
0 
0 
0 
0 
0 
0 
0 
0 
0 
0 
0 
0 
0 
0 
0 
0 
0 
0 
0 
0 
0 
0 
0 
0 
0 
0 
0 
0 
0 
0 
0 
0 
0 
0 
0 
0 
0 
0 
0 
0 
0 
0 
0 
0 
0 
0 
0 
0 
0 
0 
0 
0 
0 
0 
0 
0 
0 
0 
0 
0 
0 
0 
0 
0 
0 
0 
0 
0 
0 
0 
0 
0 
0 
0 
0 
0 
0 
0 
0 
0 
0 
0 
0 
0 
0 
0 
0 
0 
0 
0 
0 
0 
0 
0 
0 
0 
0 
0 
0 
0 
0 
0 
0 
0 
0 
0 
0 
0 
0 
0 
0 
0 
0 
0 
0 
0 
0 
0 
0 
0 
0 
0 
0 
0 
0 
0 
0 
0 
0 
0 
0 
0 
0 
0 
0 
0 
0 
0 
0 
0 
0 
0 
0 
0 
0 
0 
0 
0 
0 
0 
0 
0 
0 
0 
0 
0 
0 
0 
0 
0 
0 
0 
0 
0 
0 
0 
0 
0 
0 
0 
0 
0 
0 
0 
0 
0 
0 
0 
0 
0 
0 
0 
0 
0 
0 
0 
0 
0 
0 
0 
0 
0 
0 
0 
0 
0 
0 
0 
0 
0 
0 
0 
0 
0 
0 
0 
0 
0 
0 
0 
0 
0 
0 
0 
0 
0 
0 
0 
0 
0 
0 
0 
0 
0 
0 
0 
0 
0 
0 
0 
0 
0 
0 
0 
0 
0 
0 
0 
0 
0 
0 
0 
0 
0 
0 
0 
0 
0 
0 
0 
0 
0 
0 
0 
0 
0 
0 
0 
0 
0 
0 
0 
0 
0 
0 
0 
0 
0 
0 
0 
0 
0 
0 
0 
0 
0 
0 
0 
0 
0 
0 
0 
0 
0 
0 
0 
0 
0 
0 
0 
0 
0 
0 
0 
0 
0 
0 
0 
0 
0 
0 
0 
0 
0 
0 
0 
0 
0 
0 
0 
0 
0 
0 
0 
0 
0 
0 
0 
0 
0 
0 
0 
0 
0 
0 
0 
0 
0 
0 
0 
0 
0 
0 
0 
0 
0 
0 
0 
0 
0 
0 
0 
0 
0 
0 
0 
0 
0 
0 
0 
0 
0 
0 
0 
0 
0 
0 
0 
0 
0 
0 
0 
0 
0 
0 
0 
0 
0 
0 
0 
0 
0 
0 
0 
0 
0 
0 
0 
0 
0 
0 
0 
0 
0 
0 
0 
0 
0 
0 
0 
0 
0 
0 
0 
0 
0 
0 
0 
0 
0 
0 
0 
0 
0 
0 
0 
0 
0 
0 
0 
0 
0 
0 
0 
0 
0 
0 
0 
0 
0 
0 
0 
0 
0 
0 
0 
0 
0 
0 
0 
0 
0 
0 
0 
0 
0 
0 
0 
0 
0 
0 
0 
0 
0 
0 
0 
0 
0 
0 
0 
0 
0 
0 
0 
0 
0 
0 
0 
0 
0 
0 
0 
0 
0 
0 
0 
0 
0 
0 
0 
0 
0 
0 
0 
0 
0 
0 
0 
0 
0 
0 
0 
0 
0 
0 
0 
0 
0 
0 
0 
0 
0 
0 
0 
0 
0 
0 
0 
0 
0 
0 
0 
0 
0 
0 
0 
0 
0 
0 
0 
0 
0 
0 
0 
0 
0 
0 
0 
0 
0 
0 
0 
0 
0 
0 
0 
0 
0 
0 
0 
0 
0 
0 
0 
0 
0 
0 
0 
0 
0 
0 
0 
0 
0 
0 
0 
0 
0 
0 
0 
0 
0 
0 
0 
0 
0 
0 
0 
0 
0 
0 
0 
0 
0 
0 
0 
0 
0 
0 
0 
0 
0 
0 
0 
0 
0 
0 
0 
0 
0 
0 
0 
0 
0 
0 
0 
0 
0 
0 
0 
0 
0 
0 
0 
0 
0 
0 
0 
0 
0 
0 
0 
0 
0 
0 
0 
0 
0 
0 
0 
0 
0 
0 
0 
0 
0 
0 
0 
0 
0 
0 
0 
0 
0 
0 
0 
0 
0 
0 
0 
0 
0 
0 
0 
0 
0 
0 
0 
0 
0 
0 
0 
0 
0 
0 
0 
0 
0 
0 
0 
0 
0 
0 
0 
0 
0 
0 
0 
0 
0 
0 
0 
0 
0 
0 
0 
0 
0 
0 
0 
0 
0 
0 
0 
0 
0 
0 
0 
0 
0 
0 
0 
0 
0 
0 
0 
0 
0 
0 
0 
0 
0 
0 
0 
0 
0 
0 
0 
0 
0 
0 
0 
0 
0 
0 
0 
0 
0 
0 
0 
0 
0 
0 
0 
0 
0 
0 
0 
0 
0 
0 
0 
0 
0 
0 
0 
0 
0 
0 
0 
0 
0 
0 
0 
0 
0 
0 
0 
0 
0 
0 
0 
0 
0 
0 
0 
0 
0 
0 
0 
0 
0 
0 
0 
0 
0 
0 
0 
0 
0 
0 
0 
0 
0 
0 
0 
0 
0 
0 
0 
0 
0 
0 
0 
0 
0 
0 
0 
0 
0 
0 
0 
0 
0 
0 
0 
0 
0 
0 
0 
0 
0 
0 
0 
0 
0 
0 
0 
0 
0 
0 
0 
0 
0 
0 
0 
0 
0 
0 
0 
0 
0 
0 
0 
0 
0 
0 
0 
0 
0 
0 
0 
0 
0 
0 
0 
0 
0 
0 
0 
0 
0 
0 
0 
0 
0 
0 
0 
0 
0 
0 
0 
0 
0 
0 
0 
0 
0 
0 
0 
0 
0 
0 
0 
0 
0 
0 
0 
0 
0 
0 
0 
0 
0 
0 
0 
0 
0 
0 
0 
0 
0 
0 
0 
0 
0 
0 
0 
0 
0 
0 
0 
0 
0 
0 
0 
0 
0 
0 
0 
0 
0 
0 
0 
0 
0 
0 
0 
0 
0 
0 
0 
0 
0 
0 
0 
0 
0 
0 
0 
0 
0 
0 
0 
0 
0 
0 
0 
0 
0 
0 
0 
0 
0 
0 
0 
0 
0 
0 
0 
0 
0 
0 
0 
0 
0 
0 
0 
0 
0 
0 
0 
0 
0 
0 
0 
0 
0 
0 
0 
0 
0 
0 
0 
0 
0 
0 
0 
0 
0 
0 
0 
0 
0 
0 
0 
0 
0 
0 
0 
0 
0 
0 
0 
0 
0 
0 
0 
0 
0 
0 
0 
0 
0 
0 
0 
0 
0 
0 
0 
0 
0 
0 
0 
0 
0 
0 
0 
0 
0 
0 
0 
0 
0 
0 
0 
0 
0 
0 
0 
0 
0 
0 
0 
0 
0 
0 
0 
0 
0 
0 
0 
0 
0 
0 
0 
0 
0 
0 
0 
0 
0 
0 
0 
0 
0 
0 
0 
0 
0 
0 
0 
0 
0 
0 
0 
0 
0 
0 
0 
0 
0 
0 
0 
0 
0 
0 
0 
0 
0 
0 
0 
0 
0 
0 
0 
0 
0 
0 
0 
0 
0 
0 
0 
0 
0 
0 
0 
0 
0 
0 
0 
0 
0 
0 
0 
0 
0 
0 
0 
0 
0 
0 
0 
0 
0 
0 
0 
0 
0 
0 
0 
0 
0 
0 
0 
0 
0 
0 
0 
0 
0 
0 
0 
0 
0 
0 
0 
0 
0 
0 
0 
0 
0 
0 
0 
0 
0 
0 
0 
0 
0 
0 
0 
0 
0 
0 
0 
0 
0 
0 
0 
0 
0 
0 
0 
0 
0 
0 
0 
0 
0 
0 
0 
0 
0 
0 
0 
0 
0 
0 
0 
0 
0 
0 
0 
0 
0 
0 
0 
0 
0 
0 
0 
0 
0 
0 
0 
0 
0 
0 
0 
0 
0 
0 
0 
0 
0 
0 
0 
0 
0 
0 
0 
0 
0 
0 
0 
0 
0 
0 
0 
0 
0 
0 
0 
0 
0 
0 
0 
0 
0 
0 
0 
0 
0 
0 
0 
0 
0 
0 
0 
0 
0 
0 
0 
0 
0 
0 
0 
0 
0 
0 
0 
0 
0 
0 
0 
0 
0 
0 
0 
0 
0 
0 
0 
0 
0 
0 
0 
0 
0 
0 
0 
0 
0 
0 
0 
0 
0 
0 
0 
0 
0 
0 
0 
0 
0 
0 
0 
0 
0 
0 
0 
0 
0 
0 
0 
0 
0 
0 
0 
0 
0 
0 
0 
0 
0 
0 
0 
0 
0 
0 
0 
0 
0 
0 
0 
0 
0 
0 
0 
0 
0 
0 
0 
0 
0 
0 
0 
0 
0 
0 
0 
0 
0 
0 
0 
0 
0 
0 
0 
0 
0 
0 
0 
0 
0 
0 
0 
0 
0 
0 
0 
0 
0 
0 
0 
0 
0 
0 
0 
0 
0 
0 
0 
0 
0 
0 
0 
0 
0 
0 
0 
0 
0 
0 
0 
0 
0 
0 
0 
0 
0 
0 
0 
0 
0 
0 
0 
0 
0 
0 
0 
0 
0 
0 
0 
0 
0 
0 
0 
0 
0 
0 
0 
0 
0 
0 
0 
0 
0 
0 
0 
0 
0 
0 
0 
0 
0 
0 
0 
0 
0 
0 
0 
0 
0 
0 
0 
0 
0 
0 
0 
0 
0 
0 
0 
0 
0 
0 
0 
0 
0 
0 
0 
0 
0 
0 
0 
0 
0 
0 
0 
0 
0 
0 
0 
0 
0 
0 
0 
0 
0 
0 
0 
0 
0 
0 
0 
0 
0 
0 
0 
0 
0 
0 
0 
0 
0 
0 
0 
0 
0 
0 
0 
0 
0 
0 
0 
0 
0 
0 
0 
0 
0 
0 
0 
0 
0 
0 
0 
0 
0 
0 
0 
0 
0 
0 
0 
0 
0 
0 
0 
0 
0 
0 
0 
0 
0 
0 
0 
0 
0 
0 
0 
0 
0 
0 
0 
0 
0 
0 
0 
0 
0 
0 
0 
0 
0 
0 
0 
0 
0 
0 
0 
0 
0 
0 
0 
0 
0 
0 
0 
0 
0 
0 
0 
0 
0 
0 
0 
0 
0 
0 
0 
0 
0 
0 
0 
0 
0 
0 
0 
0 
0 
0 
0 
0 
0 
0 
0 
0 
0 
0 
0 
0 
0 
0 
0 
0 
0 
0 
0 
0 
0 
0 
0 
0 
0 
0 
0 
0 
0 
0 
0 
0 
0 
0 
0 
0 
0 
0 
0 
0 
0 
0 
0 
0 
0 
0 
0 
0 
0 
0 
0 
0 
0 
0 
0 
0 
0 
0 
0 
0 
0 
0 
0 
0 
0 
0 
0 
0 
0 
0 
0 
0 
0 
0 
0 
0 
0 
0 
0 
0 
0 
0 
0 
0 
0 
0 
0 
0 
0 
0 
0 
0 
0 
0 
0 
0 
0 
0 
0 
0 
0 
0 
0 
0 
0 
0 
0 
0 
0 
0 
0 
0 
0 
0 
0 
0 
0 
0 
0 
0 
0 
0 
0 
0 
0 
0 
0 
0 
0 
0 
0 
0 
0 
0 
0 
0 
0 
0 
0 
0 
0 
0 
0 
0 
0 
0 
0 
0 
0 
0 
0 
0 
0 
0 
0 
0 
0 
0 
0 
0 
0 
0 
0 
0 
0 
0 
0 
0 
0 
0 
0 
0 
0 
0 
0 
0 
0 
0 
0 
0 
0 
0 
0 
0 
0 
0 
0 
0 
0 
0 
0 
0 
0 
0 
0 
0 
0 
0 
0 
0 
0 
0 
0 
0 
0 
0 
0 
0 
0 
0 
0 
0 
0 
0 
0 
0 
0 
0 
0 
0 
0 
0 
0 
0 
0 
0 
0 
0 
0 
0 
0 
0 
0 
0 
0 
0 
0 
0 
0 
0 
0 
0 
0 
0 
0 
0 
0 
0 
0 
0 
0 
0 
0 
0 
0 
0 
0 
0 
0 
0 
0 
0 
0 
0 
0 
0 
0 
0 
0 
0 
0 
0 
0 
0 
0 
0 
0 
0 
0 
0 
0 
0 
0 
0 
0 
0 
0 
0 
0 
0 
0 
0 
0 
0 
0 
0 
0 
0 
0 
0 
0 
0 
0 
0 
0 
0 
0 
0 
0 
0 
0 
0 
0 
0 
0 
0 
0 
0 
0 
0 
0 
0 
0 
0 
0 
0 
0 
0 
0 
0 
0 
0 
0 
0 
0 
0 
0 
0 
0 
0 
0 
0 
0 
0 
0 
0 
0 
0 
0 
0 
0 
0 
0 
0 
0 
0 
0 
0 
0 
0 
0 
0 
0 
0 
0 
0 
0 
0 
0 
0 
0 
0 
0 
0 
0 
0 
0 
0 
0 
0 
0 
0 
0 
0 
0 
0 
0 
0 
0 
0 
0 
0 
0 
0 
0 
0 
0 
0 
0 
0 
0 
0 
0 
0 
0 
0 
0 
0 
0 
0 
0 
0 
0 
0 
0 
0 
0 
0 
0 
0 
0 
0 
0 
0 
0 
0 
0 
0 
0 
0 
0 
0 
0 
0 
0 
0 
0 
0 
0 
0 
0 
0 
0 
0 
0 
0 
0 
0 
0 
0 
0 
0 
0 
0 
0 
0 
0 
0 
0 
0 
0 
0 
0 
0 
0 
0 
0 
0 
0 
0 
0 
0 
0 
0 
0 
0 
0 
0 
0 
0 
0 
0 
0 
0 
0 
0 
0 
0 
0 
0 
0 
0 
0 
0 
0 
0 
0 
0 
0 
0 
0 
0 
0 
0 
0 
0 
0 
0 
0 
0 
0 
0 
0 
0 
0 
0 
0 
0 
0 
0 
0 
0 
0 
0 
0 
0 
0 
0 
0 
0 
0 
0 
0 
0 
0 
0 
0 
0 
0 
0 
0 
0 
0 
0 
0 
0 
0 
0 
0 
0 
0 
0 
0 
0 
0 
0 
0 
0 
0 
0 
0 
0 
0 
0 
0 
0 
0 
0 
0 
0 
0 
0 
0 
0 
0 
0 
0 
0 
0 
0 
0 
0 
0 
0 
0 
0 
0 
0 
0 
0 
0 
0 
0 
0 
0 
0 
0 
0 
0 
0 
0 
0 
0 
0 
0 
0 
0 
0 
0 
0 
0 
0 
0 
0 
0 
0 
0 
0 
0 
0 
0 
0 
0 
0 
0 
0 
0 
0 
0 
0 
0 
0 
0 
0 
0 
0 
0 
0 
0 
0 
0 
0 
0 
0 
0 
0 
0 
0 
0 
0 
0 
0 
0 
0 
0 
0 
0 
0 
0 
0 
0 
0 
0 
0 
0 
0 
0 
0 
0 
0 
0 
0 
0 
0 
0 
0 
0 
0 
0 
0 
0 
0 
0 
0 
0 
0 
0 
0 
0 
0 
0 
0 
0 
0 
0 
0 
0 
0 
0 
0 
0 
0 
0 
0 
0 
0 
0 
0 
0 
0 
0 
0 
0 
0 
0 
0 
0 
0 
0 
0 
0 
0 
0 
0 
0 
0 
0 
0 
0 
0 
0 
0 
0 
0 
0 
0 
0 
0 
0 
0 
0 
0 
0 
0 
0 
0 
0 
0 
0 
0 
0 
0 
0 
0 
0 
0 
0 
0 
0 
0 
0 
0 
0 
0 
0 
0 
0 
0 
0 
0 
0 
0 
0 
0 
0 
0 
0 
0 
0 
0 
0 
0 
0 
0 
0 
0 
0 
0 
0 
0 
0 
0 
0 
0 
0 
0 
0 
0 
0 
0 
0 
0 
0 
0 
0 
0 
0 
0 
0 
0 
0 
0 
0 
0 
0 
0 
0 
0 
0 
0 
0 
0 
0 
0 
0 
0 
0 
0 
0 
0 
0 
0 
0 
0 
0 
0 
0 
0 
0 
0 
0 
0 
0 
0 
0 
0 
0 
0 
0 
0 
0 
0 
0 
0 
0 
0 
0 
0 
0 
0 
0 
0 
0 
0 
0 
0 
0 
0 
0 
0 
0 
0 
0 
0 
0 
0 
0 
0 
0 
0 
0 
0 
0 
0 
0 
0 
0 
0 
0 
0 
0 
0 
0 
0 
0 
0 
0 
0 
0 
0 
0 
0 
0 
0 
0 
0 
0 
0 
0 
0 
0 
0 
0 
0 
0 
0 
0 
0 
0 
0 
0 
0 
0 
0 
0 
0 
0 
0 
0 
0 
0 
0 
0 
0 
0 
0 
0 
0 
0 
0 
0 
0 
0 
0 
0 
0 
0 
0 
0 
0 
0 
0 
0 
0 
0 
0 
0 
0 
0 
0 
0 
0 
0 
0 
0 
0 
0 
0 
0 
0 
0 
0 
0 
0 
0 
0 
0 
0 
0 
0 
0 
0 
0 
0 
0 
0 
0 
0 
0 
0 
0 
0 
0 
0 
0 
0 
0 
0 
0 
0 
0 
0 
0 
0 
0 
0 
0 
0 
0 
0 
0 
0 
0 
0 
0 
0 
0 
0 
0 
0 
0 
0 
0 
0 
0 
0 
0 
0 
0 
0 
0 
0 
0 
0 
0 
0 
0 
0 
0 
0 
0 
0 
0 
0 
0 
0 
0 
0 
0 
0 
0 
0 
0 
0 
0 
0 
0 
0 
0 
0 
0 
0 
0 
0 
0 
0 
0 
0 
0 
0 
0 
0 
0 
0 
0 
0 
0 
0 
0 
0 
0 
0 
0 
0 
0 
0 
0 
0 
0 
0 
0 
0 
0 
0 
0 
0 
0 
0 
0 
0 
0 
0 
0 
0 
0 
0 
0 
0 
0 
0 
0 
0 
0 
0 
0 
0 
0 
0 
0 
0 
0 
0 
0 
0 
0 
0 
0 
0 
0 
0 
0 
0 
0 
0 
0 
0 
0 
0 
0 
0 
0 
0 
0 
0 
0 
0 
0 
0 
0 
0 
0 
0 
0 
0 
0 
0 
0 
0 
0 
0 
0 
0 
0 
0 
0 
0 
0 
0 
0 
0 
0 
0 
0 
0 
0 
0 
0 
0 
0 
0 
0 
0 
0 
0 
0 
0 
0 
0 
0 
0 
0 
0 
0 
0 
0 
0 
0 
0 
0 
0 
0 
0 
0 
0 
0 
0 
0 
0 
0 
0 
0 
0 
0 
0 
0 
0 
0 
0 
0 
0 
0 
0 
0 
0 
0 
0 
0 
0 
0 
0 
0 
0 
0 
0 
0 
0 
0 
0 
0 
0 
0 
0 
0 
0 
0 
0 
0 
0 
0 
0 
0 
0 
0 
0 
0 
0 
0 
0 
0 
0 
0 
0 
0 
0 
0 
0 
0 
0 
0 
0 
0 
0 
0 
0 
0 
0 
0 
0 
0 
0 
0 
0 
0 
0 
0 
0 
0 
0 
0 
0 
0 
0 
0 
0 
0 
0 
0 
0 
0 
0 
0 
0 
0 
0 
0 
0 
0 
0 
0 
0 
0 
0 
0 
0 
0 
0 
0 
0 
0 
0 
0 
0 
0 
0 
0 
0 
0 
0 
0 
0 
0 
0 
0 
0 
0 
0 
0 
0 
0 
0 
0 
0 
0 
0 
0 
0 
0 
0 
0 
0 
0 
0 
0 
0 
0 
0 
0 
0 
0 
0 
0 
0 
0 
0 
0 
0 
0 
0 
0 
0 
0 
0 
0 
0 
0 
0 
0 
0 
0 
0 
0 
0 
0 
0 
0 
0 
0 
0 
0 
0 
0 
0 
0 
0 
0 
0 
0 
0 
0 
0 
0 
0 
0 
0 
0 
0 
0 
0 
0 
0 
0 
0 
0 
0 
0 
0 
0 
0 
0 
0 
0 
0 
0 
0 
0 
0 
0 
0 
0 
0 
0 
0 
0 
0 
0 
0 
0 
0 
0 
0 
0 
0 
0 
0 
0 
0 
0 
0 
0 
0 
0 
0 
0 
0 
0 
0 
0 
0 
0 
0 
0 
0 
0 
0 
0 
0 
0 
0 
0 
0 
0 
0 
0 
0 
0 
0 
0 
0 
0 
0 
0 
0 
0 
0 
0 
0 
0 
0 
0 
0 
0 
0 
0 
0 
0 
0 
0 
0 
0 
0 
0 
0 
0 
0 
0 
0 
0 
0 
0 
0 
0 
0 
0 
0 
0 
0 
0 
0 
0 
0 
0 
0 
0 
0 
0 
0 
0 
0 
0 
0 
0 
0 
0 
0 
0 
0 
0 
0 
0 
0 
0 
0 
0 
0 
0 
0 
0 
0 
0 
0 
0 
0 
0 
0 
0 
0 
0 
0 
0 
0 
0 
0 
0 
0 
0 
0 
0 
0 
0 
0 
0 
0 
0 
0 
0 
0 
0 
0 
0 
0 
0 
0 
0 
0 
0 
0 
0 
0 
0 
0 
0 
0 
0 
0 
0 
0 
0 
0 
0 
0 
0 
0 
0 
0 
0 
0 
0 
0 
0 
0 
0 
0 
0 
0 
0 
0 
0 
0 
0 
0 
0 
0 
0 
0 
0 
0 
0 
0 
0 
0 
0 
0 
0 
0 
0 
0 
0 
0 
0 
0 
0 
0 
0 
0 
0 
0 
0 
0 
0 
0 
0 
0 
0 
0 
0 
0 
0 
0 
0 
0 
0 
0 
0 
0 
0 
0 
0 
0 
0 
0 
0 
0 
0 
0 
0 
0 
0 
0 
0 
0 
0 
0 
0 
0 
0 
0 
0 
0 
0 
0 
0 
0 
0 
0 
0 
0 
0 
0 
0 
0 
0 
0 
0 
0 
0 
0 
0 
0 
0 
0 
0 
0 
0 
0 
0 
0 
0 
0 
0 
0 
0 
0 
0 
0 
0 
0 
0 
0 
0 
0 
0 
0 
0 
0 
0 
0 
0 
0 
0 
0 
0 
0 
0 
0 
0 
0 
0 
0 
0 
0 
0 
0 
0 
0 
0 
0 
0 
0 
0 
0 
0 
0 
0 
0 
0 
0 
0 
0 
0 
0 
0 
0 
0 
0 
0 
0 
0 
0 
0 
0 
0 
0 
0 
0 
0 
0 
0 
0 
0 
0 
0 
0 
0 
0 
0 
0 
0 
0 
0 
0 
0 
0 
0 
0 
0 
0 
0 
0 
0 
0 
0 
0 
0 
0 
0 
0 
0 
0 
0 
0 
0 
0 
0 
0 
0 
0 
0 
0 
0 
0 
0 
0 
0 
0 
0 
0 
0 
0 
0 
0 
0 
0 
0 
0 
0 
0 
0 
0 
0 
0 
0 
0 
0 
0 
0 
0 
0 
0 
0 
0 
0 
0 
0 
0 
0 
0 
0 
0 
0 
0 
0 
0 
0 
0 
0 
0 
0 
0 
0 
0 
0 
0 
0 
0 
0 
0 
0 
0 
0 
0 
0 
0 
0 
0 
0 
0 
0 
0 
0 
0 
0 
0 
0 
0 
0 
0 
0 
0 
0 
0 
0 
0 
0 
0 
0 
0 
0 
0 
0 
0 
0 
0 
0 
0 
0 
0 
0 
0 
0 
0 
0 
0 
0 
0 
0 
0 
0 
0 
0 
0 
0 
0 
0 
0 
0 
0 
0 
0 
0 
0 
0 
0 
0 
0 
0 
0 
0 
0 
0 
0 
0 
0 
0 
0 
0 
0 
0 
0 
0 
0 
0 
0 
0 
0 
0 
0 
0 
0 
0 
0 
0 
0 
0 
0 
0 
0 
0 
0 
0 
0 
0 
0 
0 
0 
0 
0 
0 
0 
0 
0 
0 
0 
0 
0 
0 
0 
0 
0 
0 
0 
0 
0 
0 
0 
0 
0 
0 
0 
0 
0 
0 
0 
0 
0 
0 
0 
0 
0 
0 
0 
0 
0 
0 
0 
0 
0 
0 
0 
0 
0 
0 
0 
0 
0 
0 
0 
0 
0 
0 
0 
0 
0 
0 
0 
0 
0 
0 
0 
0 
0 
0 
0 
0 
0 
0 
0 
0 
0 
0 
0 
0 
0 
0 
0 
0 
0 
0 
0 
0 
0 
0 
0 
0 
0 
0 
0 
0 
0 
0 
0 
0 
0 
0 
0 
0 
0 
0 
0 
0 
0 
0 
0 
0 
0 
0 
0 
0 
0 
0 
0 
0 
0 
0 
0 
0 
0 
0 
0 
0 
0 
0 
0 
0 
0 
0 
0 
0 
0 
0 
0 
0 
0 
0 
0 
0 
0 
0 
0 
0 
0 
0 
0 
0 
0 
0 
0 
0 
0 
0 
0 
0 
0 
0 
0 
0 
0 
0 
0 
0 
0 
0 
0 
0 
0 
0 
0 
0 
0 
0 
0 
0 
0 
0 
0 
0 
0 
0 
0 
0 
0 
0 
0 
0 
0 
0 
0 
0 
0 
0 
0 
0 
0 
0 
0 
0 
0 
0 
0 
0 
0 
0 
0 
0 
0 
0 
0 
0 
0 
0 
0 
0 
0 
0 
0 
0 
0 
0 
0 
0 
0 
0 
0 
0 
0 
0 
0 
0 
0 
0 
0 
0 
0 
0 
0 
0 
0 
0 
0 
0 
0 
0 
0 
0 
0 
0 
0 
0 
0 
0 
0 
0 
0 
0 
0 
0 
0 
0 
0 
0 
0 
0 
0 
0 
0 
0 
0 
0 
0 
0 
0 
0 
0 
0 
0 
0 
0 
0 
0 
0 
0 
0 
0 
0 
0 
0 
0 
0 
0 
0 
0 
0 
0 
0 
0 
0 
0 
0 
0 
0 
0 
0 
0 
0 
0 
0 
0 
0 
0 
0 
0 
0 
0 
0 
0 
0 
0 
0 
0 
0 
0 
0 
0 
0 
0 
0 
0 
0 
0 
0 
0 
0 
0 
0 
0 
0 
0 
0 
0 
0 
0 
0 
0 
0 
0 
0 
0 
0 
0 
0 
0 
0 
0 
0 
0 
0 
0 
0 
0 
0 
0 
0 
0 
0 
0 
0 
0 
0 
0 
0 
0 
0 
0 
0 
0 
0 
0 
0 
0 
0 
0 
0 
0 
0 
0 
0 
0 
0 
0 
0 
0 
0 
0 
0 
0 
0 
0 
0 
0 
0 
0 
0 
0 
0 
0 
0 
0 
0 
0 
0 
0 
0 
0 
0 
0 
0 
0 
0 
0 
0 
0 
0 
0 
0 
0 
0 
0 
0 
0 
0 
0 
0 
0 
0 
0 
0 
0 
0 
0 
0 
0 
0 
0 
0 
0 
0 
0 
0 
0 
0 
0 
0 
0 
0 
0 
0 
0 
0 
0 
0 
0 
0 
0 
0 
0 
0 
0 
0 
0 
0 
0 
0 
0 
0 
0 
0 
0 
0 
0 
0 
0 
0 
0 
0 
0 
0 
0 
0 
0 
0 
0 
0 
0 
0 
0 
0 
0 
0 
0 
0 
0 
0 
0 
0 
0 
0 
0 
0 
0 
0 
0 
0 
0 
0 
0 
0 
0 
0 
0 
0 
0 
0 
0 
0 
0 
0 
0 
0 
0 
0 
0 
0 
0 
0 
0 
0 
0 
0 
0 
0 
0 
0 
0 
0 
0 
0 
0 
0 
0 
0 
0 
0 
0 
0 
0 
0 
0 
0 
0 
0 
0 
0 
0 
0 
0 
0 
0 
0 
0 
0 
0 
0 
0 
0 
0 
0 
0 
0 
0 
0 
0 
0 
0 
0 
0 
0 
0 
0 
0 
0 
0 
0 
0 
0 
0 
0 
0 
0 
0 
0 
0 
0 
0 
0 
0 
0 
0 
0 
0 
0 
0 
0 
0 
0 
0 
0 
0 
0 
0 
0 
0 
0 
0 
0 
0 
0 
0 
0 
0 
0 
0 
0 
0 
0 
0 
0 
0 
0 
0 
0 
0 
0 
0 
0 
0 
0 
0 
0 
0 
0 
0 
0 
0 
0 
0 
0 
0 
0 
0 
0 
0 
0 
0 
0 
0 
0 
0 
0 
0 
0 
0 
0 
0 
0 
0 
0 
0 
0 
0 
0 
0 
0 
0 
0 
0 
0 
0 
0 
0 
0 
0 
0 
0 
0 
0 
0 
0 
0 
0 
0 
0 
0 
0 
0 
0 
0 
0 
0 
0 
0 
0 
0 
0 
0 
0 
0 
0 
0 
0 
0 
0 
0 
0 
0 
0 
0 
0 
0 
0 
0 
0 
0 
0 
0 
0 
0 
0 
0 
0 
0 
0 
0 
0 
0 
0 
0 
0 
0 
0 
0 
0 
0 
0 
0 
0 
0 
0 
0 
0 
0 
0 
0 
0 
0 
0 
0 
0 
0 
0 
0 
0 
0 
0 
0 
0 
0 
0 
0 
0 
0 
0 
0 
0 
0 
0 
0 
0 
0 
0 
0 
0 
0 
0 
0 
0 
0 
0 
0 
0 
0 
0 
0 
0 
0 
0 
0 
0 
0 
0 
0 
0 
0 
0 
0 
0 
0 
0 
0 
0 
0 
0 
0 
0 
0 
0 
0 
0 
0 
0 
0 
0 
0 
0 
0 
0 
0 
0 
0 
0 
0 
0 
0 
0 
0 
0 
0 
0 
0 
0 
0 
0 
0 
0 
0 
0 
0 
0 
0 
0 
0 
0 
0 
0 
0 
0 
0 
0 
0 
0 
0 
0 
0 
0 
0 
0 
0 
0 
0 
0 
0 
0 
0 
0 
0 
0 
0 
0 
0 
0 
0 
0 
0 
0 
0 
0 
0 
0 
0 
0 
0 
0 
0 
0 
0 
0 
0 
0 
0 
0 
0 
0 
0 
0 
0 
0 
0 
0 
0 
0 
0 
0 
0 
0 
0 
0 
0 
0 
0 
0 
0 
0 
0 
0 
0 
0 
0 
0 
0 
0 
0 
0 
0 
0 
0 
0 
0 
0 
0 
0 
0 
0 
0 
0 
0 
0 
0 
0 
0 
0 
0 
0 
0 
0 
0 
0 
0 
0 
0 
0 
0 
0 
0 
0 
0 
0 
0 
0 
0 
0 
0 
0 
0 
0 
0 
0 
0 
0 
0 
0 
0 
0 
0 
0 
0 
0 
0 
0 
0 
0 
0 
0 
0 
0 
0 
0 
0 
0 
0 
0 
0 
0 
0 
0 
0 
0 
0 
0 
0 
0 
0 
0 
0 
0 
0 
0 
0 
0 
0 
0 
0 
0 
0 
0 
0 
0 
0 
0 
0 
0 
0 
0 
0 
0 
0 
0 
0 
0 
0 
0 
0 
0 
0 
0 
0 
0 
0 
0 
0 
0 
0 
0 
0 
0 
0 
0 
0 
0 
0 
0 
0 
0 
0 
0 
0 
0 
0 
0 
0 
0 
0 
0 
0 
0 
0 
0 
0 
0 
0 
0 
0 
0 
0 
0 
0 
0 
0 
0 
0 
0 
0 
0 
0 
0 
0 
0 
0 
0 
0 
0 
0 
0 
0 
0 
0 
0 
0 
0 
0 
0 
0 
0 
0 
0 
0 
0 
0 
0 
0 
0 
0 
0 
0 
0 
0 
0 
0 
0 
0 
0 
0 
0 
0 
0 
0 
0 
0 
0 
0 
0 
0 
0 
0 
0 
0 
0 
0 
0 
0 
0 
0 
0 
0 
0 
0 
0 
0 
0 
0 
0 
0 
0 
0 
0 
0 
0 
0 
0 
0 
0 
0 
0 
0 
0 
0 
0 
0 
0 
0 
0 
0 
0 
0 
0 
0 
0 
0 
0 
0 
0 
0 
0 
0 
0 
0 
0 
0 
0 
0 
0 
0 
0 
0 
0 
0 
0 
0 
0 
0 
0 
0 
0 
0 
0 
0 
0 
0 
0 
0 
0 
0 
0 
0 
0 
0 
0 
0 
0 
0 
0 
0 
0 
0 
0 
0 
0 
0 
0 
0 
0 
0 
0 
0 
0 
0 
0 
0 
0 
0 
0 
0 
0 
0 
0 
0 
0 
0 
0 
0 
0 
0 
0 
0 
0 
0 
0 
0 
0 
0 
0 
0 
0 
0 
0 
0 
0 
0 
0 
0 
0 
0 
0 
0 
0 
0 
0 
0 
0 
0 
0 
0 
0 
0 
0 
0 
0 
0 
0 
0 
0 
0 
0 
0 
0 
0 
0 
0 
0 
0 
0 
0 
0 
0 
0 
0 
0 
0 
0 
0 
0 
0 
0 
0 
0 
0 
0 
0 
0 
0 
0 
0 
0 
0 
0 
0 
0 
0 
0 
0 
0 
0 
0 
0 
0 
0 
0 
0 
0 
0 
0 
0 
0 
0 
0 
0 
0 
0 
0 
0 
0 
0 
0 
0 
0 
0 
0 
0 
0 
0 
0 
0 
0 
0 
0 
0 
0 
0 
0 
0 
0 
0 
0 
0 
0 
0 
0 
0 
0 
0 
0 
0 
0 
0 
0 
0 
0 
0 
0 
0 
0 
0 
0 
0 
0 
0 
0 
0 
0 
0 
0 
0 
0 
0 
0 
0 
0 
0 
0 
0 
0 
0 
0 
0 
0 
0 
0 
0 
0 
0 
0 
0 
0 
0 
0 
0 
0 
0 
0 
0 
0 
0 
0 
0 
0 
0 
0 
0 
0 
0 
0 
0 
0 
0 
0 
0 
0 
0 
0 
0 
0 
0 
0 
0 
0 
0 
0 
0 
0 
0 
0 
0 
0 
0 
0 
0 
0 
0 
0 
0 
0 
0 
0 
0 
0 
0 
0 
0 
0 
0 
0 
0 
0 
0 
0 
0 
0 
0 
0 
0 
0 
0 
0 
0 
0 
0 
0 
0 
0 
0 
0 
0 
0 
0 
0 
0 
0 
0 
0 
0 
0 
0 
0 
0 
0 
0 
0 
0 
0 
0 
0 
0 
0 
0 
0 
0 
0 
0 
0 
0 
0 
0 
0 
0 
0 
0 
0 
0 
0 
0 
0 
0 
0 
0 
0 
0 
0 
0 
0 
0 
0 
0 
0 
0 
0 
0 
0 
0 
0 
0 
0 
0 
0 
0 
0 
0 
0 
0 
0 
0 
0 
0 
0 
0 
0 
0 
0 
0 
0 
0 
0 
0 
0 
0 
0 
0 
0 
0 
0 
0 
0 
0 
0 
0 
0 
0 
0 
0 
0 
0 
0 
0 
0 
0 
0 
0 
0 
0 
0 
0 
0 
0 
0 
0 
0 
0 
0 
0 
0 
0 
0 
0 
0 
0 
0 
0 
0 
0 
0 
0 
0 
0 
0 
0 
0 
0 
0 
0 
0 
0 
0 
0 
0 
0 
0 
0 
0 
0 
0 
0 
0 
0 
0 
0 
0 
0 
0 
0 
0 
0 
0 
0 
0 
0 
0 
0 
0 
0 
0 
0 
0 
0 
0 
0 
0 
0 
0 
0 
0 
0 
0 
0 
0 
0 
0 
0 
0 
0 
0 
0 
0 
0 
0 
0 
0 
0 
0 
0 
0 
0 
0 
0 
0 
0 
0 
0 
0 
0 
0 
0 
0 
0 
0 
0 
0 
0 
0 
0 
0 
0 
0 
0 
0 
0 
0 
0 
0 
0 
0 
0 
0 
0 
0 
0 
0 
0 
0 
0 
0 
0 
0 
0 
0 
0 
0 
0 
0 
0 
0 
0 
0 
0 
0 
0 
0 
0 
0 
0 
0 
0 
0 
0 
0 
0 
0 
0 
0 
0 
0 
0 
0 
0 
0 
0 
0 
0 
0 
0 
0 
0 
0 
0 
0 
0 
0 
0 
0 
0 
0 
0 
0 
0 
0 
0 
0 
0 
0 
0 
0 
0 
0 
0 
0 
0 
0 
0 
0 
0 
0 
0 
0 
0 
0 
0 
0 
0 
0 
0 
0 
0 
0 
0 
0 
0 
0 
0 
0 
0 
0 
0 
0 
0 
0 
0 
0 
0 
0 
0 
0 
0 
0 
0 
0 
0 
0 
0 
0 
0 
0 
0 
0 
0 
0 
0 
0 
0 
0 
0 
0 
0 
0 
0 
0 
0 
0 
0 
0 
0 
0 
0 
0 
0 
0 
0 
0 
0 
0 
0 
0 
0 
0 
0 
0 
0 
0 
0 
0 
0 
0 
0 
0 
0 
0 
0 
0 
0 
0 
0 
0 
0 
0 
0 
0 
0 
0 
0 
0 
0 
0 
0 
0 
0 
0 
0 
0 
0 
0 
0 
0 
0 
0 
0 
0 
0 
0 
0 
0 
0 
0 
0 
0 
0 
0 
0 
0 
0 
0 
0 
0 
0 
0 
0 
0 
0 
0 
0 
0 
0 
0 
0 
0 
0 
0 
0 
0 
0 
0 
0 
0 
0 
0 
0 
0 
0 
0 
0 
0 
0 
0 
0 
0 
0 
0 
0 
0 
0 
0 
0 
0 
0 
0 
0 
0 
0 
0 
0 
0 
0 
0 
0 
0 
0 
0 
0 
0 
0 
0 
0 
0 
0 
0 
0 
0 
0 
0 
0 
0 
0 
0 
0 
0 
0 
0 
0 
0 
0 
0 
0 
0 
0 
0 
0 
0 
0 
0 
0 
0 
0 
0 
0 
0 
0 
0 
0 
0 
0 
0 
0 
0 
0 
0 
0 
0 
0 
0 
0 
0 
0 
0 
0 
0 
0 
0 
0 
0 
0 
0 
0 
0 
0 
0 
0 
0 
0 
0 
0 
0 
0 
0 
0 
0 
0 
0 
0 
0 
0 
0 
0 
0 
0 
0 
0 
0 
0 
0 
0 
0 
0 
0 
0 
0 
0 
0 
0 
0 
0 
0 
0 
0 
0 
0 
0 
0 
0 
0 
0 
0 
0 
0 
0 
0 
0 
0 
0 
0 
0 
0 
0 
0 
0 
0 
0 
0 
0 
0 
0 
0 
0 
0 
0 
0 
0 
0 
0 
0 
0 
0 
0 
0 
0 
0 
0 
0 
0 
0 
0 
0 
0 
0 
0 
0 
0 
0 
0 
0 
0 
0 
0 
0 
0 
0 
0 
0 
0 
0 
0 
0 
0 
0 
0 
0 
0 
0 
0 
0 
0 
0 
0 
0 
0 
0 
0 
0 
0 
0 
0 
0 
0 
0 
0 
0 
0 
0 
0 
0 
0 
0 
0 
0 
0 
0 
0 
0 
0 
0 
0 
0 
0 
0 
0 
0 
0 
0 
0 
0 
0 
0 
0 
0 
0 
0 
0 
0 
0 
0 
0 
0 
0 
0 
0 
0 
0 
0 
0 
0 
0 
0 
0 
0 
0 
0 
0 
0 
0 
0 
0 
0 
0 
0 
0 
0 
0 
0 
0 
0 
0 
0 
0 
0 
0 
0 
0 
0 
0 
0 
0 
0 
0 
0 
0 
0 
0 
0 
0 
0 
0 
0 
0 
0 
0 
0 
0 
0 
0 
0 
0 
0 
0 
0 
0 
0 
0 
0 
0 
0 
0 
0 
0 
0 
0 
0 
0 
0 
0 
0 
0 
0 
0 
0 
0 
0 
0 
0 
0 
0 
0 
0 
0 
0 
0 
0 
0 
0 
0 
0 
0 
0 
0 
0 
0 
0 
0 
0 
0 
0 
0 
0 
0 
0 
0 
0 
0 
0 
0 
0 
0 
0 
0 
0 
0 
0 
0 
0 
0 
0 
0 
0 
0 
0 
0 
0 
0 
0 
0 
0 
0 
0 
0 
0 
0 
0 
0 
0 
0 
0 
0 
0 
0 
0 
0 
0 
0 
0 
0 
0 
0 
0 
0 
0 
0 
0 
0 
0 
0 
0 
0 
0 
0 
0 
0 
0 
0 
0 
0 
0 
0 
0 
0 
0 
0 
0 
0 
0 
0 
0 
0 
0 
0 
0 
0 
0 
0 
0 
0 
0 
0 
0 
0 
0 
0 
0 
0 
0 
0 
0 
0 
0 
0 
0 
0 
0 
0 
0 
0 
0 
0 
0 
0 
0 
0 
0 
0 
0 
0 
0 
0 
0 
0 
0 
0 
0 
0 
0 
0 
0 
0 
0 
0 
0 
0 
0 
0 
0 
0 
0 
0 
0 
0 
0 
0 
0 
0 
0 
0 
0 
0 
0 
0 
0 
0 
0 
0 
0 
0 
0 
0 
0 
0 
0 
0 
0 
0 
0 
0 
0 
0 
0 
0 
0 
0 
0 
0 
0 
0 
0 
0 
0 
0 
0 
0 
0 
0 
0 
0 
0 
0 
0 
0 
0 
0 
0 
0 
0 
0 
0 
0 
0 
0 
0 
0 
0 
0 
0 
0 
0 
0 
0 
0 
0 
0 
0 
0 
0 
0 
0 
0 
0 
0 
0 
0 
0 
0 
0 
0 
0 
0 
0 
0 
0 
0 
0 
0 
0 
0 
0 
0 
0 
0 
0 
0 
0 
0 
0 
0 
0 
0 
0 
0 
0 
0 
0 
0 
0 
0 
0 
0 
0 
0 
0 
0 
0 
0 
0 
0 
0 
0 
0 
0 
0 
0 
0 
0 
0 
0 
0 
0 
0 
0 
0 
0 
0 
0 
0 
0 
0 
0 
0 
0 
0 
0 
0 
0 
0 
0 
0 
0 
0 
0 
0 
0 
0 
0 
0 
0 
0 
0 
0 
0 
0 
0 
0 
0 
0 
0 
0 
0 
0 
0 
0 
0 
0 
0 
0 
0 
0 
0 
0 
0 
0 
0 
0 
0 
0 
0 
0 
0 
0 
0 
0 
0 
0 
0 
0 
0 
0 
0 
0 
0 
0 
0 
0 
0 
0 
0 
0 
0 
0 
0 
0 
0 
0 
0 
0 
0 
0 
0 
0 
0 
0 
0 
0 
0 
0 
0 
0 
0 
0 
0 
0 
0 
0 
0 
0 
0 
0 
0 
0 
0 
0 
0 
0 
0 
0 
0 
0 
0 
0 
0 
0 
0 
0 
0 
0 
0 
0 
0 
0 
0 
0 
0 
0 
0 
0 
0 
0 
0 
0 
0 
0 
0 
0 
0 
0 
0 
0 
0 
0 
0 
0 
0 
0 
0 
0 
0 
0 
0 
0 
0 
0 
0 
0 
0 
0 
0 
0 
0 
0 
0 
0 
0 
0 
0 
0 
0 
0 
0 
0 
0 
0 
0 
0 
0 
0 
0 
0 
0 
0 
0 
0 
0 
0 
0 
0 
0 
0 
0 
0 
0 
0 
0 
0 
0 
0 
0 
0 
0 
0 
0 
0 
0 
0 
0 
0 
0 
0 
0 
0 
0 
0 
0 
0 
0 
0 
0 
0 
0 
0 
0 
0 
0 
0 
0 
0 
0 
0 
0 
0 
0 
0 
0 
0 
0 
0 
0 
0 
0 
0 
0 
0 
0 
0 
0 
0 
0 
0 
0 
0 
0 
0 
0 
0 
0 
0 
0 
0 
0 
0 
0 
0 
0 
0 
0 
0 
0 
0 
0 
0 
0 
0 
0 
0 
0 
0 
0 
0 
0 
0 
0 
0 
0 
0 
0 
0 
0 
0 
0 
0 
0 
0 
0 
0 
0 
0 
0 
0 
0 
0 
0 
0 
0 
0 
0 
0 
0 
0 
0 
0 
0 
0 
0 
0 
0 
0 
0 
0 
0 
0 
0 
0 
0 
0 
0 
0 
0 
0 
0 
0 
0 
0 
0 
0 
0 
0 
0 
0 
0 
0 
0 
0 
0 
0 
0 
0 
0 
0 
0 
0 
0 
0 
0 
0 
0 
0 
0 
0 
0 
0 
0 
0 
0 
0 
0 
0 
0 
0 
0 
0 
0 
0 
0 
0 
0 
0 
0 
0 
0 
0 
0 
0 
0 
0 
0 
0 
0 
0 
0 
0 
0 
0 
0 
0 
0 
0 
0 
0 
0 
0 
0 
0 
0 
0 
0 
0 
0 
0 
0 
0 
0 
0 
0 
0 
0 
0 
0 
0 
0 
0 
0 
0 
0 
0 
0 
0 
0 
0 
0 
0 
0 
0 
0 
0 
0 
0 
0 
0 
0 
0 
0 
0 
0 
0 
0 
0 
0 
0 
0 
0 
0 
0 
0 
0 
0 
0 
0 
0 
0 
0 
0 
0 
0 
0 
0 
0 
0 
0 
0 
0 
0 
0 
0 
0 
0 
0 
0 
0 
0 
0 
0 
0 
0 
0 
0 
0 
0 
0 
0 
0 
0 
0 
0 
0 
0 
0 
0 
0 
0 
0 
0 
0 
0 
0 
0 
0 
0 
0 
0 
0 
0 
0 
0 
0 
0 
0 
0 
0 
0 
0 
0 
0 
0 
0 
0 
0 
0 
0 
0 
0 
0 
0 
0 
0 
0 
0 
0 
0 
0 
0 
0 
0 
0 
0 
0 
0 
0 
0 
0 
0 
0 
0 
0 
0 
0 
0 
0 
0 
0 
0 
0 
0 
0 
0 
0 
0 
0 
0 
0 
0 
0 
0 
0 
0 
0 
0 
0 
0 
0 
0 
0 
0 
0 
0 
0 
0 
0 
0 
0 
0 
0 
0 
0 
0 
0 
0 
0 
0 
0 
0 
0 
0 
0 
0 
0 
0 
0 
0 
0 
0 
0 
0 
0 
0 
0 
0 
0 
0 
0 
0 
0 
0 
0 
0 
0 
0 
0 
0 
0 
0 
0 
0 
0 
0 
0 
0 
0 
0 
0 
0 
0 
0 
0 
0 
0 
0 
0 
0 
0 
0 
0 
0 
0 
0 
0 
0 
0 
0 
0 
0 
0 
0 
0 
0 
0 
0 
0 
0 
0 
0 
0 
0 
0 
0 
0 
0 
0 
0 
0 
0 
0 
0 
0 
0 
0 
0 
0 
0 
0 
0 
0 
0 
0 
0 
0 
0 
0 
0 
0 
0 
0 
0 
0 
0 
0 
0 
0 
0 
0 
0 
0 
0 
0 
0 
0 
0 
0 
0 
0 
0 
0 
0 
0 
0 
0 
0 
0 
0 
0 
0 
0 
0 
0 
0 
0 
0 
0 
0 
0 
0 
0 
0 
0 
0 
0 
0 
0 
0 
0 
0 
0 
0 
0 
0 
0 
0 
0 
0 
0 
0 
0 
0 
0 
0 
0 
0 
0 
0 
0 
0 
0 
0 
0 
0 
0 
0 
0 
0 
0 
0 
0 
0 
0 
0 
0 
0 
0 
0 
0 
0 
0 
0 
0 
0 
0 
0 
0 
0 
0 
0 
0 
0 
0 
0 
0 
0 
0 
0 
0 
0 
0 
0 
0 
0 
0 
0 
0 
0 
0 
0 
0 
0 
0 
0 
0 
0 
0 
0 
0 
0 
0 
0 
0 
0 
0 
0 
0 
0 
0 
0 
0 
0 
0 
0 
0 
0 
0 
0 
0 
0 
0 
0 
0 
0 
0 
0 
0 
0 
0 
0 
0 
0 
0 
0 
0 
0 
0 
0 
0 
0 
0 
0 
0 
0 
0 
0 
0 
0 
0 
0 
0 
0 
0 
0 
0 
0 
0 
0 
0 
0 
0 
0 
0 
0 
0 
0 
0 
0 
0 
0 
0 
0 
0 
0 
0 
0 
0 
0 
0 
0 
0 
0 
0 
0 
0 
0 
0 
0 
0 
0 
0 
0 
0 
0 
0 
0 
0 
0 
0 
0 
0 
0 
0 
0 
0 
0 
0 
0 
0 
0 
0 
0 
0 
0 
0 
0 
0 
0 
0 
0 
0 
0 
0 
0 
0 
0 
0 
0 
0 
0 
0 
0 
0 
0 
0 
0 
0 
0 
0 
0 
0 
0 
0 
0 
0 
0 
0 
0 
0 
0 
0 
0 
0 
0 
0 
0 
0 
0 
0 
0 
0 
0 
0 
0 
0 
0 
0 
0 
0 
0 
0 
0 
0 
0 
0 
0 
0 
0 
0 
0 
0 
0 
0 
0 
0 
0 
0 
0 
0 
0 
0 
0 
0 
0 
0 
0 
0 
0 
0 
0 
0 
0 
0 
0 
0 
0 
0 
0 
0 
0 
0 
0 
0 
0 
0 
0 
0 
0 
0 
0 
0 
0 
0 
0 
0 
0 
0 
0 
0 
0 
0 
0 
0 
0 
0 
0 
0 
0 
0 
0 
0 
0 
0 
0 
0 
0 
0 
0 
0 
0 
0 
0 
0 
0 
0 
0 
0 
0 
0 
0 
0 
0 
0 
0 
0 
0 
0 
0 
0 
0 
0 
0 
0 
0 
0 
0 
0 
0 
0 
0 
0 
0 
0 
0 
0 
0 
0 
0 
0 
0 
0 
0 
0 
0 
0 
0 
0 
0 
0 
0 
0 
0 
0 
0 
0 
0 
0 
0 
0 
0 
0 
0 
0 
0 
0 
0 
0 
0 
0 
0 
0 
0 
0 
0 
0 
0 
0 
0 
0 
0 
0 
0 
0 
0 
0 
0 
0 
0 
0 
0 
0 
0 
0 
0 
0 
0 
0 
0 
0 
0 
0 
0 
0 
0 
0 
0 
0 
0 
0 
0 
0 
0 
0 
0 
0 
0 
0 
0 
0 
0 
0 
0 
0 
0 
0 
0 
0 
0 
0 
0 
0 
0 
0 
0 
0 
0 
0 
0 
0 
0 
0 
0 
0 
0 
0 
0 
0 
0 
0 
0 
0 
0 
0 
0 
0 
0 
0 
0 
0 
0 
0 
0 
0 
0 
0 
0 
0 
0 
0 
0 
0 
0 
0 
0 
0 
0 
0 
0 
0 
0 
0 
0 
0 
0 
0 
0 
0 
0 
0 
0 
0 
0 
0 
0 
0 
0 
0 
0 
0 
0 
0 
0 
0 
0 
0 
0 
0 
0 
0 
0 
0 
0 
0 
0 
0 
0 
0 
0 
0 
0 
0 
0 
0 
0 
0 
0 
0 
0 
0 
0 
0 
0 
0 
0 
0 
0 
0 
0 
0 
0 
0 
0 
0 
0 
0 
0 
0 
0 
0 
0 
0 
0 
0 
0 
0 
0 
0 
0 
0 
0 
0 
0 
0 
0 
0 
0 
0 
0 
0 
0 
0 
0 
0 
0 
0 
0 
0 
0 
0 
0 
0 
0 
0 
0 
0 
0 
0 
0 
0 
0 
0 
0 
0 
0 
0 
0 
0 
0 
0 
0 
0 
0 
0 
0 
0 
0 
0 
0 
0 
0 
0 
0 
0 
0 
0 
0 
0 
0 
0 
0 
0 
0 
0 
0 
0 
0 
0 
0 
0 
0 
0 
0 
0 
0 
0 
0 
0 
0 
0 
0 
0 
0 
0 
0 
0 
0 
0 
0 
0 
0 
0 
0 
0 
0 
0 
0 
0 
0 
0 
0 
0 
0 
0 
0 
0 
0 
0 
0 
0 
0 
0 
0 
0 
0 
0 
0 
0 
0 
0 
0 
0 
0 
0 
0 
0 
0 
0 
0 
0 
0 
0 
0 
0 
0 
0 
0 
0 
0 
0 
0 
0 
0 
0 
0 
0 
0 
0 
0 
0 
0 
0 
0 
0 
0 
0 
0 
0 
0 
0 
0 
0 
0 
0 
0 
0 
0 
0 
0 
0 
0 
0 
0 
0 
0 
0 
0 
0 
0 
0 
0 
0 
0 
0 
0 
0 
0 
0 
0 
0 
0 
0 
0 
0 
0 
0 
0 
0 
0 
0 
0 
0 
0 
0 
0 
0 
0 
0 
0 
0 
0 
0 
0 
0 
0 
0 
0 
0 
0 
0 
0 
0 
0 
0 
0 
0 
0 
0 
0 
0 
0 
0 
0 
0 
0 
0 
0 
0 
0 
0 
0 
0 
0 
0 
0 
0 
0 
0 
0 
0 
0 
0 
0 
0 
0 
0 
0 
0 
0 
0 
0 
0 
0 
0 
0 
0 
0 
0 
0 
0 
0 
0 
0 
0 
0 
0 
0 
0 
0 
0 
0 
0 
0 
0 
0 
0 
0 
0 
0 
0 
0 
0 
0 
0 
0 
0 
0 
0 
0 
0 
0 
0 
0 
0 
0 
0 
0 
0 
0 
0 
0 
0 
0 
0 
0 
0 
0 
0 
0 
0 
0 
0 
0 
0 
0 
0 
0 
0 
0 
0 
0 
0 
0 
0 
0 
0 
0 
0 
0 
0 
0 
0 
0 
0 
0 
0 
0 
0 
0 
0 
0 
0 
0 
0 
0 
0 
0 
0 
0 
0 
0 
0 
0 
0 
0 
0 
0 
0 
0 
0 
0 
0 
0 
0 
0 
0 
0 
0 
0 
0 
0 
0 
0 
0 
0 
0 
0 
0 
0 
0 
0 
0 
0 
0 
0 
0 
0 
0 
0 
0 
0 
0 
0 
0 
0 
0 
0 
0 
0 
0 
0 
0 
0 
0 
0 
0 
0 
0 
0 
0 
0 
0 
0 
0 
0 
0 
0 
0 
0 
0 
0 
0 
0 
0 
0 
0 
0 
0 
0 
0 
0 
0 
0 
0 
0 
0 
0 
0 
0 
0 
0 
0 
0 
0 
0 
0 
0 
0 
0 
0 
0 
0 
0 
0 
0 
0 
0 
0 
0 
0 
0 
0 
0 
0 
0 
0 
0 
0 
0 
0 
0 
0 
0 
0 
0 
0 
0 
0 
0 
0 
0 
0 
0 
0 
0 
0 
0 
0 
0 
0 
0 
0 
0 
0 
0 
0 
0 
0 
0 
0 
0 
0 
0 
0 
0 
0 
0 
0 
0 
0 
0 
0 
0 
0 
0 
0 
0 
0 
0 
0 
0 
0 
0 
0 
0 
0 
0 
0 
0 
0 
0 
0 
0 
0 
0 
0 
0 
0 
0 
0 
0 
0 
0 
0 
0 
0 
0 
0 
0 
0 
0 
0 
0 
0 
0 
0 
0 
0 
0 
0 
0 
0 
0 
0 
0 
0 
0 
0 
0 
0 
0 
0 
0 
0 
0 
0 
0 
0 
0 
0 
0 
0 
0 
0 
0 
0 
0 
0 
0 
0 
0 
0 
0 
0 
0 
0 
0 
0 
0 
0 
0 
0 
0 
0 
0 
0 
0 
0 
0 
0 
0 
0 
0 
0 
0 
0 
0 
0 
0 
0 
0 
0 
0 
0 
0 
0 
0 
0 
0 
0 
0 
0 
0 
0 
0 
0 
0 
0 
0 
0 
0 
0 
0 
0 
0 
0 
0 
0 
0 
0 
0 
0 
0 
0 
0 
0 
0 
0 
0 
0 
0 
0 
0 
0 
0 
0 
0 
0 
0 
0 
0 
0 
0 
0 
0 
0 
0 
0 
0 
0 
0 
0 
0 
0 
0 
0 
0 
0 
0 
0 
0 
0 
0 
0 
0 
0 
0 
0 
0 
0 
0 
0 
0 
0 
0 
0 
0 
0 
0 
0 
0 
0 
0 
0 
0 
0 
0 
0 
0 
0 
0 
0 
0 
0 
0 
0 
0 
0 
0 
0 
0 
0 
0 
0 
0 
0 
0 
0 
0 
0 
0 
0 
0 
0 
0 
0 
0 
0 
0 
0 
0 
0 
0 
0 
0 
0 
0 
0 
0 
0 
0 
0 
0 
0 
0 
0 
0 
0 
0 
0 
0 
0 
0 
0 
0 
0 
0 
0 
0 
0 
0 
0 
0 
0 
0 
0 
0 
0 
0 
0 
0 
0 
0 
0 
0 
0 
0 
0 
0 
0 
0 
0 
0 
0 
0 
0 
0 
0 
0 
0 
0 
0 
0 
0 
0 
0 
0 
0 
0 
0 
0 
0 
0 
0 
0 
0 
0 
0 
0 
0 
0 
0 
0 
0 
0 
0 
0 
0 
0 
0 
0 
0 
0 
0 
0 
0 
0 
0 
0 
0 
0 
0 
0 
0 
0 
0 
0 
0 
0 
0 
0 
0 
0 
0 
0 
0 
0 
0 
0 
0 
0 
0 
0 
0 
0 
0 
0 
0 
0 
0 
0 
0 
0 
0 
0 
0 
0 
0 
0 
0 
0 
0 
0 
0 
0 
0 
0 
0 
0 
0 
0 
0 
0 
0 
0 
0 
0 
0 
0 
0 
0 
0 
0 
0 
0 
0 
0 
0 
0 
0 
0 
0 
0 
0 
0 
0 
0 
0 
0 
0 
0 
0 
0 
0 
0 
0 
0 
0 
0 
0 
0 
0 
0 
0 
0 
0 
0 
0 
0 
0 
0 
0 
0 
0 
0 
0 
0 
0 
0 
0 
0 
0 
0 
0 
0 
0 
0 
0 
0 
0 
0 
0 
0 
0 
0 
0 
0 
0 
0 
0 
0 
0 
0 
0 
0 
0 
0 
0 
0 
0 
0 
0 
0 
0 
0 
0 
0 
0 
0 
0 
0 
0 
0 
0 
0 
0 
0 
0 
0 
0 
0 
0 
0 
0 
0 
0 
0 
0 
0 
0 
0 
0 
0 
0 
0 
0 
0 
0 
0 
0 
0 
0 
0 
0 
0 
0 
0 
0 
0 
0 
0 
0 
0 
0 
0 
0 
0 
0 
0 
0 
0 
0 
0 
0 
0 
0 
0 
0 
0 
0 
0 
0 
0 
0 
0 
0 
0 
0 
0 
0 
0 
0 
0 
0 
0 
0 
0 
0 
0 
0 
0 
0 
0 
0 
0 
0 
0 
0 
0 
0 
0 
0 
0 
0 
0 
0 
0 
0 
0 
0 
0 
0 
0 
0 
0 
0 
0 
0 
0 
0 
0 
0 
0 
0 
0 
0 
0 
0 
0 
0 
0 
0 
0 
0 
0 
0 
0 
0 
0 
0 
0 
0 
0 
0 
0 
0 
0 
0 
0 
0 
0 
0 
0 
0 
0 
0 
0 
0 
0 
0 
0 
0 
0 
0 
0 
0 
0 
0 
0 
0 
0 
0 
0 
0 
0 
0 
0 
0 
0 
0 
0 
0 
0 
0 
0 
0 
0 
0 
0 
0 
0 
0 
0 
0 
0 
0 
0 
0 
0 
0 
0 
0 
0 
0 
0 
0 
0 
0 
0 
0 
0 
0 
0 
0 
0 
0 
0 
0 
0 
0 
0 
0 
0 
0 
0 
0 
0 
0 
0 
0 
0 
0 
0 
0 
0 
0 
0 
0 
0 
0 
0 
0 
0 
0 
0 
0 
0 
0 
0 
0 
0 
0 
0 
0 
0 
0 
0 
0 
0 
0 
0 
0 
0 
0 
0 
0 
0 
0 
0 
0 
0 
0 
0 
0 
0 
0 
0 
0 
0 
0 
0 
0 
0 
0 
0 
0 
0 
0 
0 
0 
0 
0 
0 
0 
0 
0 
0 
0 
0 
0 
0 
0 
0 
0 
0 
0 
0 
0 
0 
0 
0 
0 
0 
0 
0 
0 
0 
0 
0 
0 
0 
0 
0 
0 
0 
0 
0 
0 
0 
0 
0 
0 
0 
0 
0 
0 
0 
0 
0 
0 
0 
0 
0 
0 
0 
0 
0 
0 
0 
0 
0 
0 
0 
0 
0 
0 
0 
0 
0 
0 
0 
0 
0 
0 
0 
0 
0 
0 
0 
0 
0 
0 
0 
0 
0 
0 
0 
0 
0 
0 
0 
0 
0 
0 
0 
0 
0 
0 
0 
0 
0 
0 
0 
0 
0 
0 
0 
0 
0 
0 
0 
0 
0 
0 
0 
0 
0 
0 
0 
0 
0 
0 
0 
0 
0 
0 
0 
0 
0 
0 
0 
0 
0 
0 
0 
0 
0 
0 
0 
0 
0 
0 
0 
0 
0 
0 
0 
0 
0 
0 
0 
0 
0 
0 
0 
0 
0 
0 
0 
0 
0 
0 
0 
0 
0 
0 
0 
0 
0 
0 
0 
0 
0 
0 
0 
0 
0 
0 
0 
0 
0 
0 
0 
0 
0 
0 
0 
0 
0 
0 
0 
0 
0 
0 
0 
0 
0 
0 
0 
0 
0 
0 
0 
0 
0 
0 
0 
0 
0 
0 
0 
0 
0 
0 
0 
0 
0 
0 
0 
0 
0 
0 
0 
0 
0 
0 
0 
0 
0 
0 
0 
0 
0 
0 
0 
0 
0 
0 
0 
0 
0 
0 
0 
0 
0 
0 
0 
0 
0 
0 
0 
0 
0 
0 
0 
0 
0 
0 
0 
0 
0 
0 
0 
0 
0 
0 
0 
0 
0 
0 
0 
0 
0 
0 
0 
0 
0 
0 
0 
0 
0 
0 
0 
0 
0 
0 
0 
0 
0 
0 
0 
0 
0 
0 
0 
0 
0 
0 
0 
0 
0 
0 
0 
0 
0 
0 
0 
0 
0 
0 
0 
0 
0 
0 
0 
0 
0 
0 
0 
0 
0 
0 
0 
0 
0 
0 
0 
0 
0 
0 
0 
0 
0 
0 
0 
0 
0 
0 
0 
0 
0 
0 
0 
0 
0 
0 
0 
0 
0 
0 
0 
0 
0 
0 
0 
0 
0 
0 
0 
0 
0 
0 
0 
0 
0 
0 
0 
0 
0 
0 
0 
0 
0 
0 
0 
0 
0 
0 
0 
0 
0 
0 
0 
0 
0 
0 
0 
0 
0 
0 
0 
0 
0 
0 
0 
0 
0 
0 
0 
0 
0 
0 
0 
0 
0 
0 
0 
0 
0 
0 
0 
0 
0 
0 
0 
0 
0 
0 
0 
0 
0 
0 
0 
0 
0 
0 
0 
0 
0 
0 
0 
0 
0 
0 
0 
0 
0 
0 
0 
0 
0 
0 
0 
0 
0 
0 
0 
0 
0 
0 
0 
0 
0 
0 
0 
0 
0 
0 
0 
0 
0 
0 
0 
0 
0 
0 
0 
0 
0 
0 
0 
0 
0 
0 
0 
0 
0 
0 
0 
0 
0 
0 
0 
0 
0 
0 
0 
0 
0 
0 
0 
0 
0 
0 
0 
0 
0 
0 
0 
0 
0 
0 
0 
0 
0 
0 
0 
0 
0 
0 
0 
0 
0 
0 
0 
0 
0 
0 
0 
0 
0 
0 
0 
0 
0 
0 
0 
0 
0 
0 
0 
0 
0 
0 
0 
0 
0 
0 
0 
0 
0 
0 
0 
0 
0 
0 
0 
0 
0 
0 
0 
0 
0 
0 
0 
0 
0 
0 
0 
0 
0 
0 
0 
0 
0 
0 
0 
0 
0 
0 
0 
0 
0 
0 
0 
0 
0 
0 
0 
0 
0 
0 
0 
0 
0 
0 
0 
0 
0 
0 
0 
0 
0 
0 
0 
0 
0 
0 
0 
0 
0 
0 
0 
0 
0 
0 
0 
0 
0 
0 
0 
0 
0 
0 
0 
0 
0 
0 
0 
0 
0 
0 
0 
0 
0 
0 
0 
0 
0 
0 
0 
0 
0 
0 
0 
0 
0 
0 
0 
0 
0 
0 
0 
0 
0 
0 
0 
0 
0 
0 
0 
0 
0 
0 
0 
0 
0 
0 
0 
0 
0 
0 
0 
0 
0 
0 
0 
0 
0 
0 
0 
0 
0 
0 
0 
0 
0 
0 
0 
0 
0 
0 
0 
0 
0 
0 
0 
0 
0 
0 
0 
0 
0 
0 
0 
0 
0 
0 
0 
0 
0 
0 
0 
0 
0 
0 
0 
0 
0 
0 
0 
0 
0 
0 
0 
0 
0 
0 
0 
0 
0 
0 
0 
0 
0 
0 
0 
0 
0 
0 
0 
0 
0 
0 
0 
0 
0 
0 
0 
0 
0 
0 
0 
0 
0 
0 
0 
0 
0 
0 
0 
0 
0 
0 
0 
0 
0 
0 
0 
0 
0 
0 
0 
0 
0 
0 
0 
0 
0 
0 
0 
0 
0 
0 
0 
0 
0 
0 
0 
0 
0 
0 
0 
0 
0 
0 
0 
0 
0 
0 
0 
0 
0 
0 
0 
0 
0 
0 
0 
0 
0 
0 
0 
0 
0 
0 
0 
0 
0 
0 
0 
0 
0 
0 
0 
0 
0 
0 
0 
0 
0 
0 
0 
0 
0 
0 
0 
0 
0 
0 
0 
0 
0 
0 
0 
0 
0 
0 
0 
0 
0 
0 
0 
0 
0 
0 
0 
0 
0 
0 
0 
0 
0 
0 
0 
0 
0 
0 
0 
0 
0 
0 
0 
0 
0 
0 
0 
0 
0 
0 
0 
0 
0 
0 
0 
0 
0 
0 
0 
0 
0 
0 
0 
0 
0 
0 
0 
0 
0 
0 
0 
0 
0 
0 
0 
0 
0 
0 
0 
0 
0 
0 
0 
0 
0 
0 
0 
0 
0 
0 
0 
0 
0 
0 
0 
0 
0 
0 
0 
0 
0 
0 
0 
0 
0 
0 
0 
0 
0 
0 
0 
0 
0 
0 
0 
0 
0 
0 
0 
0 
0 
0 
0 
0 
0 
0 
0 
0 
0 
0 
0 
0 
0 
0 
0 
0 
0 
0 
0 
0 
0 
0 
0 
0 
0 
0 
0 
0 
0 
0 
0 
0 
0 
0 
0 
0 
0 
0 
0 
0 
0 
0 
0 
0 
0 
0 
0 
0 
0 
0 
0 
0 
0 
0 
0 
0 
0 
0 
0 
0 
0 
0 
0 
0 
0 
0 
0 
0 
0 
0 
0 
0 
0 
0 
0 
0 
0 
0 
0 
0 
0 
0 
0 
0 
0 
0 
0 
0 
0 
0 
0 
0 
0 
0 
0 
0 
0 
0 
0 
0 
0 
0 
0 
0 
0 
0 
0 
0 
0 
0 
0 
0 
0 
0 
0 
0 
0 
0 
0 
0 
0 
0 
0 
0 
0 
0 
0 
0 
0 
0 
0 
0 
0 
0 
0 
0 
0 
0 
0 
0 
0 
0 
0 
0 
0 
0 
0 
0 
0 
0 
0 
0 
0 
0 
0 
0 
0 
0 
0 
0 
0 
0 
0 
0 
0 
0 
0 
0 
0 
0 
0 
0 
0 
0 
0 
0 
0 
0 
0 
0 
0 
0 
0 
0 
0 
0 
0 
0 
0 
0 
0 
0 
0 
0 
0 
0 
0 
0 
0 
0 
0 
0 
0 
0 
0 
0 
0 
0 
0 
0 
0 
0 
0 
0 
0 
0 
0 
0 
0 
0 
0 
0 
0 
0 
0 
0 
0 
0 
0 
0 
0 
0 
0 
0 
0 
0 
0 
0 
0 
0 
0 
0 
0 
0 
0 
0 
0 
0 
0 
0 
0 
0 
0 
0 
0 
0 
0 
0 
0 
0 
0 
0 
0 
0 
0 
0 
0 
0 
0 
0 
0 
0 
0 
0 
0 
0 
0 
0 
0 
0 
0 
0 
0 
0 
0 
0 
0 
0 
0 
0 
0 
0 
0 
0 
0 
0 
0 
0 
0 
0 
0 
0 
0 
0 
0 
0 
0 
0 
0 
0 
0 
0 
0 
0 
0 
0 
0 
0 
0 
0 
0 
0 
0 
0 
0 
0 
0 
0 
0 
0 
0 
0 
0 
0 
0 
0 
0 
0 
0 
0 
0 
0 
0 
0 
0 
0 
0 
0 
0 
0 
0 
0 
0 
0 
0 
0 
0 
0 
0 
0 
0 
0 
0 
0 
0 
0 
0 
0 
0 
0 
0 
0 
0 
0 
0 
0 
0 
0 
0 
0 
0 
0 
0 
0 
0 
0 
0 
0 
0 
0 
0 
0 
0 
0 
0 
0 
0 
0 
0 
0 
0 
0 
0 
0 
0 
0 
0 
0 
0 
0 
0 
0 
0 
0 
0 
0 
0 
0 
0 
0 
0 
0 
0 
0 
0 
0 
0 
0 
0 
0 
0 
0 
0 
0 
0 
0 
0 
0 
0 
0 
0 
0 
0 
0 
0 
0 
0 
0 
0 
0 
0 
0 
0 
0 
0 
0 
0 
0 
0 
0 
0 
0 
0 
0 
0 
0 
0 
0 
0 
0 
0 
0 
0 
0 
0 
0 
0 
0 
0 
0 
0 
0 
0 
0 
0 
0 
0 
0 
0 
0 
0 
0 
0 
0 
0 
0 
0 
0 
0 
0 
0 
0 
0 
0 
0 
0 
0 
0 
0 
0 
0 
0 
0 
0 
0 
0 
0 
0 
0 
0 
0 
0 
0 
0 
0 
0 
0 
0 
0 
0 
0 
0 
0 
0 
0 
0 
0 
0 
0 
0 
0 
0 
0 
0 
0 
0 
0 
0 
0 
0 
0 
0 
0 
0 
0 
0 
0 
0 
0 
0 
0 
0 
0 
0 
0 
0 
0 
0 
0 
0 
0 
0 
0 
0 
0 
0 
0 
0 
0 
0 
0 
0 
0 
0 
0 
0 
0 
0 
0 
0 
0 
0 
0 
0 
0 
0 
0 
0 
0 
0 
0 
0 
0 
0 
0 
0 
0 
0 
0 
0 
0 
0 
0 
0 
0 
0 
0 
0 
0 
0 
0 
0 
0 
0 
0 
0 
0 
0 
0 
0 
0 
0 
0 
0 
0 
0 
0 
0 
0 
0 
0 
0 
0 
0 
0 
0 
0 
0 
0 
0 
0 
0 
0 
0 
0 
0 
0 
0 
0 
0 
0 
0 
0 
0 
0 
0 
0 
0 
0 
0 
0 
0 
0 
0 
0 
0 
0 
0 
0 
0 
0 
0 
0 
0 
0 
0 
0 
0 
0 
0 
0 
0 
0 
0 
0 
0 
0 
0 
0 
0 
0 
0 
0 
0 
0 
0 
0 
0 
0 
0 
0 
0 
0 
0 
0 
0 
0 
0 
0 
0 
0 
0 
0 
0 
0 
0 
0 
0 
0 
0 
0 
0 
0 
0 
0 
0 
0 
0 
0 
0 
0 
0 
0 
0 
0 
0 
0 
0 
0 
0 
0 
0 
0 
0 
0 
0 
0 
0 
0 
0 
0 
0 
0 
0 
0 
0 
0 
0 
0 
0 
0 
0 
0 
0 
0 
0 
0 
0 
0 
0 
0 
0 
0 
0 
0 
0 
0 
0 
0 
0 
0 
0 
0 
0 
0 
0 
0 
0 
0 
0 
0 
0 
0 
0 
0 
0 
0 
0 
0 
0 
0 
0 
0 
0 
0 
0 
0 
0 
0 
0 
0 
0 
0 
0 
0 
0 
0 
0 
0 
0 
0 
0 
0 
0 
0 
0 
0 
0 
0 
0 
0 
0 
0 
0 
0 
0 
0 
0 
0 
0 
0 
0 
0 
0 
0 
0 
0 
0 
0 
0 
0 
0 
0 
0 
0 
0 
0 
0 
0 
0 
0 
0 
0 
0 
0 
0 
0 
0 
0 
0 
0 
0 
0 
0 
0 
0 
0 
0 
0 
0 
0 
0 
0 
0 
0 
0 
0 
0 
0 
0 
0 
0 
0 
0 
0 
0 
0 
0 
0 
0 
0 
0 
0 
0 
0 
0 
0 
0 
0 
0 
0 
0 
0 
0 
0 
0 
0 
0 
0 
0 
0 
0 
0 
0 
0 
0 
0 
0 
0 
0 
0 
0 
0 
0 
0 
0 
0 
0 
0 
0 
0 
0 
0 
0 
0 
0 
0 
0 
0 
0 
0 
0 
0 
0 
0 
0 
0 
0 
0 
0 
0 
0 
0 
0 
0 
0 
0 
0 
0 
0 
0 
0 
0 
0 
0 
0 
0 
0 
0 
0 
0 
0 
0 
0 
0 
0 
0 
0 
0 
0 
0 
0 
0 
0 
0 
0 
0 
0 
0 
0 
0 
0 
0 
0 
0 
0 
0 
0 
0 
0 
0 
0 
0 
0 
0 
0 
0 
0 
0 
0 
0 
0 
0 
0 
0 
0 
0 
0 
0 
0 
0 
0 
0 
0 
0 
0 
0 
0 
0 
0 
0 
0 
0 
0 
0 
0 
0 
0 
0 
0 
0 
0 
0 
0 
0 
0 
0 
0 
0 
0 
0 
0 
0 
0 
0 
0 
0 
0 
0 
0 
0 
0 
0 
0 
0 
0 
0 
0 
0 
0 
0 
0 
0 
0 
0 
0 
0 
0 
0 
0 
0 
0 
0 
0 
0 
0 
0 
0 
0 
0 
0 
0 
0 
0 
0 
0 
0 
0 
0 
0 
0 
0 
0 
0 
0 
0 
0 
0 
0 
0 
0 
0 
0 
0 
0 
0 
0 
0 
0 
0 
0 
0 
0 
0 
0 
0 
0 
0 
0 
0 
0 
0 
0 
0 
0 
0 
0 
0 
0 
0 
0 
0 
0 
0 
0 
0 
0 
0 
0 
0 
0 
0 
0 
0 
0 
0 
0 
0 
0 
0 
0 
0 
0 
0 
0 
0 
0 
0 
0 
0 
0 
0 
0 
0 
0 
0 
0 
0 
0 
0 
0 
0 
0 
0 
0 
0 
0 
0 
0 
0 
0 
0 
0 
0 
0 
0 
0 
0 
0 
0 
0 
0 
0 
0 
0 
0 
0 
0 
0 
0 
0 
0 
0 
0 
0 
0 
0 
0 
0 
0 
0 
0 
0 
0 
0 
0 
0 
0 
0 
0 
0 
0 
0 
0 
0 
0 
0 
0 
0 
0 
0 
0 
0 
0 
0 
0 
0 
0 
0 
0 
0 
0 
0 
0 
0 
0 
0 
0 
0 
0 
0 
0 
0 
0 
0 
0 
0 
0 
0 
0 
0 
0 
0 
0 
0 
0 
0 
0 
0 
0 
0 
0 
0 
0 
0 
0 
0 
0 
0 
0 
0 
0 
0 
0 
0 
0 
0 
0 
0 
0 
0 
0 
0 
0 
0 
0 
0 
0 
0 
0 
0 
0 
0 
0 
0 
0 
0 
0 
0 
0 
0 
0 
0 
0 
0 
0 
0 
0 
0 
0 
0 
0 
0 
0 
0 
0 
0 
0 
0 
0 
0 
0 
0 
0 
0 
0 
0 
0 
0 
0 
0 
0 
0 
0 
0 
0 
0 
0 
0 
0 
0 
0 
0 
0 
0 
0 
0 
0 
0 
0 
0 
0 
0 
0 
0 
0 
0 
0 
0 
0 
0 
0 
0 
0 
0 
0 
0 
0 
0 
0 
0 
0 
0 
0 
0 
0 
0 
0 
0 
0 
0 
0 
0 
0 
0 
0 
0 
0 
0 
0 
0 
0 
0 
0 
0 
0 
0 
0 
0 
0 
0 
0 
0 
0 
0 
0 
0 
0 
0 
0 
0 
0 
0 
0 
0 
0 
0 
0 
0 
0 
0 
0 
0 
0 
0 
0 
0 
0 
0 
0 
0 
0 
0 
0 
0 
0 
0 
0 
0 
0 
0 
0 
0 
0 
0 
0 
0 
0 
0 
0 
0 
0 
0 
0 
0 
0 
0 
0 
0 
0 
0 
0 
0 
0 
0 
0 
0 
0 
0 
0 
0 
0 
0 
0 
0 
0 
0 
0 
0 
0 
0 
0 
0 
0 
0 
0 
0 
0 
0 
0 
0 
0 
0 
0 
0 
0 
0 
0 
0 
0 
0 
0 
0 
0 
0 
0 
0 
0 
0 
0 
0 
0 
0 
0 
0 
0 
0 
0 
0 
0 
0 
0 
0 
0 
0 
0 
0 
0 
0 
0 
0 
0 
0 
0 
0 
0 
0 
0 
0 
0 
0 
0 
0 
0 
0 
0 
0 
0 
0 
0 
0 
0 
0 
0 
0 
0 
0 
0 
0 
0 
0 
0 
0 
0 
0 
0 
0 
0 
0 
0 
0 
0 
0 
0 
0 
0 
0 
0 
0 
0 
0 
0 
0 
0 
0 
0 
0 
0 
0 
0 
0 
0 
0 
0 
0 
0 
0 
0 
0 
0 
0 
0 
0 
0 
0 
0 
0 
0 
0 
0 
0 
0 
0 
0 
0 
0 
0 
0 
0 
0 
0 
0 
0 
0 
0 
0 
0 
0 
0 
0 
0 
0 
0 
0 
0 
0 
0 
0 
0 
0 
0 
0 
0 
0 
0 
0 
0 
0 
0 
0 
0 
0 
0 
0 
0 
0 
0 
0 
0 
0 
0 
0 
0 
0 
0 
0 
0 
0 
0 
0 
0 
0 
0 
0 
0 
0 
0 
0 
0 
0 
0 
0 
0 
0 
0 
0 
0 
0 
0 
0 
0 
0 
0 
0 
0 
0 
0 
0 
0 
0 
0 
0 
0 
0 
0 
0 
0 
0 
0 
0 
0 
0 
0 
0 
0 
0 
0 
0 
0 
0 
0 
0 
0 
0 
0 
0 
0 
0 
0 
0 
0 
0 
0 
0 
0 
0 
0 
0 
0 
0 
0 
0 
0 
0 
0 
0 
0 
0 
0 
0 
0 
0 
0 
0 
0 
0 
0 
0 
0 
0 
0 
0 
0 
0 
0 
0 
0 
0 
0 
0 
0 
0 
0 
0 
0 
0 
0 
0 
0 
0 
0 
0 
0 
0 
0 
0 
0 
0 
0 
0 
0 
0 
0 
0 
0 
0 
0 
0 
0 
0 
0 
0 
0 
0 
0 
0 
0 
0 
0 
0 
0 
0 
0 
0 
0 
0 
0 
0 
0 
0 
0 
0 
0 
0 
0 
0 
0 
0 
0 
0 
0 
0 
0 
0 
0 
0 
0 
0 
0 
0 
0 
0 
0 
0 
0 
0 
0 
0 
0 
0 
0 
0 
0 
0 
0 
0 
0 
0 
0 
0 
0 
0 
0 
0 
0 
0 
0 
0 
0 
0 
0 
0 
0 
0 
0 
0 
0 
0 
0 
0 
0 
0 
0 
0 
0 
0 
0 
0 
0 
0 
0 
0 
0 
0 
0 
0 
0 
0 
0 
0 
0 
0 
0 
0 
0 
0 
0 
0 
0 
0 
0 
0 
0 
0 
0 
0 
0 
0 
0 
0 
0 
0 
0 
0 
0 
0 
0 
0 
0 
0 
0 
0 
0 
0 
0 
0 
0 
0 
0 
0 
0 
0 
0 
0 
0 
0 
0 
0 
0 
0 
0 
0 
0 
0 
0 
0 
0 
0 
0 
0 
0 
0 
0 
0 
0 
0 
0 
0 
0 
0 
0 
0 
0 
0 
0 
0 
0 
0 
0 
0 
0 
0 
0 
0 
0 
0 
0 
0 
0 
0 
0 
0 
0 
0 
0 
0 
0 
0 
0 
0 
0 
0 
0 
0 
0 
0 
0 
0 
0 
0 
0 
0 
0 
0 
0 
0 
0 
0 
0 
0 
0 
0 
0 
0 
0 
0 
0 
0 
0 
0 
0 
0 
0 
0 
0 
0 
0 
0 
0 
0 
0 
0 
0 
0 
0 
0 
0 
0 
0 
0 
0 
0 
0 
0 
0 
0 
0 
0 
0 
0 
0 
0 
0 
0 
0 
0 
0 
0 
0 
0 
0 
0 
0 
0 
0 
0 
0 
0 
0 
0 
0 
0 
0 
0 
0 
0 
0 
0 
0 
0 
0 
0 
0 
0 
0 
0 
0 
0 
0 
0 
0 
0 
0 
0 
0 
0 
0 
0 
0 
0 
0 
0 
0 
0 
0 
0 
0 
0 
0 
0 
0 
0 
0 
0 
0 
0 
0 
0 
0 
0 
0 
0 
0 
0 
0 
0 
0 
0 
0 
0 
0 
0 
0 
0 
0 
0 
0 
0 
0 
0 
0 
0 
0 
0 
0 
0 
0 
0 
0 
0 
0 
0 
0 
0 
0 
0 
0 
0 
0 
0 
0 
0 
0 
0 
0 
0 
0 
0 
0 
0 
0 
0 
0 
0 
0 
0 
0 
0 
0 
0 
0 
0 
0 
0 
0 
0 
0 
0 
0 
0 
0 
0 
0 
0 
0 
0 
0 
0 
0 
0 
0 
0 
0 
0 
0 
0 
0 
0 
0 
0 
0 
0 
0 
0 
0 
0 
0 
0 
0 
0 
0 
0 
0 
0 
0 
0 
0 
0 
0 
0 
0 
0 
0 
0 
0 
0 
0 
0 
0 
0 
0 
0 
0 
0 
0 
0 
0 
0 
0 
0 
0 
0 
0 
0 
0 
0 
0 
0 
0 
0 
0 
0 
0 
0 
0 
0 
0 
0 
0 
0 
0 
0 
0 
0 
0 
0 
0 
0 
0 
0 
0 
0 
0 
0 
0 
0 
0 
0 
0 
0 
0 
0 
0 
0 
0 
0 
0 
0 
0 
0 
0 
0 
0 
0 
0 
0 
0 
0 
0 
0 
0 
0 
0 
0 
0 
0 
0 
0 
0 
0 
0 
0 
0 
0 
0 
0 
0 
0 
0 
0 
0 
0 
0 
0 
0 
0 
0 
0 
0 
0 
0 
0 
0 
0 
0 
0 
0 
0 
0 
0 
0 
0 
0 
0 
0 
0 
0 
0 
0 
0 
0 
0 
0 
0 
0 
0 
0 
0 
0 
0 
0 
0 
0 
0 
0 
0 
0 
0 
0 
0 
0 
0 
0 
0 
0 
0 
0 
0 
0 
0 
0 
0 
0 
0 
0 
0 
0 
0 
0 
0 
0 
0 
0 
0 
0 
0 
0 
0 
0 
0 
0 
0 
0 
0 
0 
0 
0 
0 
0 
0 
0 
0 
0 
0 
0 
0 
0 
0 
0 
0 
0 
0 
0 
0 
0 
0 
0 
0 
0 
0 
0 
0 
0 
0 
0 
0 
0 
0 
0 
0 
0 
0 
0 
0 
0 
0 
0 
0 
0 
0 
0 
0 
0 
0 
0 
0 
0 
0 
0 
0 
0 
0 
0 
0 
0 
0 
0 
0 
0 
0 
0 
0 
0 
0 
0 
0 
0 
0 
0 
0 
0 
0 
0 
0 
0 
0 
0 
0 
0 
0 
0 
0 
0 
0 
0 
0 
0 
0 
0 
0 
0 
0 
0 
0 
0 
0 
0 
0 
0 
0 
0 
0 
0 
0 
0 
0 
0 
0 
0 
0 
0 
0 
0 
0 
0 
0 
0 
0 
0 
0 
0 
0 
0 
0 
0 
0 
0 
0 
0 
0 
0 
0 
0 
0 
0 
0 
0 
0 
0 
0 
0 
0 
0 
0 
0 
0 
0 
0 
0 
0 
0 
0 
0 
0 
0 
0 
0 
0 
0 
0 
0 
0 
0 
0 
0 
0 
0 
0 
0 
0 
0 
0 
0 
0 
0 
0 
0 
0 
0 
0 
0 
0 
0 
0 
0 
0 
0 
0 
0 
0 
0 
0 
0 
0 
0 
0 
0 
0 
0 
0 
0 
0 
0 
0 
0 
0 
0 
0 
0 
0 
0 
0 
0 
0 
0 
0 
0 
0 
0 
0 
0 
0 
0 
0 
0 
0 
0 
0 
0 
0 
0 
0 
0 
0 
0 
0 
0 
0 
0 
0 
0 
0 
0 
0 
0 
0 
0 
0 
0 
0 
0 
0 
0 
0 
0 
0 
0 
0 
0 
0 
0 
0 
0 
0 
0 
0 
0 
0 
0 
0 
0 
0 
0 
0 
0 
0 
0 
0 
0 
0 
0 
0 
0 
0 
0 
0 
0 
0 
0 
0 
0 
0 
0 
0 
0 
0 
0 
0 
0 
0 
0 
0 
0 
0 
0 
0 
0 
0 
0 
0 
0 
0 
0 
0 
0 
0 
0 
0 
0 
0 
0 
0 
0 
0 
0 
0 
0 
0 
0 
0 
0 
0 
0 
0 
0 
0 
0 
0 
0 
0 
0 
0 
0 
0 
0 
0 
0 
0 
0 
0 
0 
0 
0 
0 
0 
0 
0 
0 
0 
0 
0 
0 
0 
0 
0 
0 
0 
0 
0 
0 
0 
0 
0 
0 
0 
0 
0 
0 
0 
0 
0 
0 
0 
0 
0 
0 
0 
0 
0 
0 
0 
0 
0 
0 
0 
0 
0 
0 
0 
0 
0 
0 
0 
0 
0 
0 
0 
0 
0 
0 
0 
0 
0 
0 
0 
0 
0 
0 
0 
0 
0 
0 
0 
0 
0 
0 
0 
0 
0 
0 
0 
0 
0 
0 
0 
0 
0 
0 
0 
0 
0 
0 
0 
0 
0 
0 
0 
0 
0 
0 
0 
0 
0 
0 
0 
0 
0 
0 
0 
0 
0 
0 
0 
0 
0 
0 
0 
0 
0 
0 
0 
0 
0 
0 
0 
0 
0 
0 
0 
0 
0 
0 
0 
0 
0 
0 
0 
0 
0 
0 
0 
0 
0 
0 
0 
0 
0 
0 
0 
0 
0 
0 
0 
0 
0 
0 
0 
0 
0 
0 
0 
0 
0 
0 
0 
0 
0 
0 
0 
0 
0 
0 
0 
0 
0 
0 
0 
0 
0 
0 
0 
0 
0 
0 
0 
0 
0 
0 
0 
0 
0 
0 
0 
0 
0 
0 
0 
0 
0 
0 
0 
0 
0 
0 
0 
0 
0 
0 
0 
0 
0 
0 
0 
0 
0 
0 
0 
0 
0 
0 
0 
0 
0 
0 
0 
0 
0 
0 
0 
0 
0 
0 
0 
0 
0 
0 
0 
0 
0 
0 
0 
0 
0 
0 
0 
0 
0 
0 
0 
0 
0 
0 
0 
0 
0 
0 
0 
0 
0 
0 
0 
0 
0 
0 
0 
0 
0 
0 
0 
0 
0 
0 
0 
0 
0 
0 
0 
0 
0 
0 
0 
0 
0 
0 
0 
0 
0 
0 
0 
0 
0 
0 
0 
0 
0 
0 
0 
0 
0 
0 
0 
0 
0 
0 
0 
0 
0 
0 
0 
0 
0 
0 
0 
0 
0 
0 
0 
0 
0 
0 
0 
0 
0 
0 
0 
0 
0 
0 
0 
0 
0 
0 
0 
0 
0 
0 
0 
0 
0 
0 
0 
0 
0 
0 
0 
0 
0 
0 
0 
0 
0 
0 
0 
0 
0 
0 
0 
0 
0 
0 
0 
0 
0 
0 
0 
0 
0 
0 
0 
0 
0 
0 
0 
0 
0 
0 
0 
0 
0 
0 
0 
0 
0 
0 
0 
0 
0 
0 
0 
0 
0 
0 
0 
0 
0 
0 
0 
0 
0 
0 
0 
0 
0 
0 
0 
0 
0 
0 
0 
0 
0 
0 
0 
0 
0 
0 
0 
0 
0 
0 
0 
0 
0 
0 
0 
0 
0 
0 
0 
0 
0 
0 
0 
0 
0 
0 
0 
0 
0 
0 
0 
0 
0 
0 
0 
0 
0 
0 
0 
0 
0 
0 
0 
0 
0 
0 
0 
0 
0 
0 
0 
0 
0 
0 
0 
0 
0 
0 
0 
0 
0 
0 
0 
0 
0 
0 
0 
0 
0 
0 
0 
0 
0 
0 
0 
0 
0 
0 
0 
0 
0 
0 
0 
0 
0 
0 
0 
0 
0 
0 
0 
0 
0 
0 
0 
0 
0 
0 
0 
0 
0 
0 
0 
0 
0 
0 
0 
0 
0 
0 
0 
0 
0 
0 
0 
0 
0 
0 
0 
0 
0 
0 
0 
0 
0 
0 
0 
0 
0 
0 
0 
0 
0 
0 
0 
0 
0 
0 
0 
0 
0 
0 
0 
0 
0 
0 
0 
0 
0 
0 
0 
0 
0 
0 
0 
0 
0 
0 
0 
0 
0 
0 
0 
0 
0 
0 
0 
0 
0 
0 
0 
0 
0 
0 
0 
0 
0 
0 
0 
0 
0 
0 
0 
0 
0 
0 
0 
0 
0 
0 
0 
0 
0 
0 
0 
0 
0 
0 
0 
0 
0 
0 
0 
0 
0 
0 
0 
0 
0 
0 
0 
0 
0 
0 
0 
0 
0 
0 
0 
0 
0 
0 
0 
0 
0 
0 
0 
0 
0 
0 
0 
0 
0 
0 
0 
0 
0 
0 
0 
0 
0 
0 
0 
0 
0 
0 
0 
0 
0 
0 
0 
0 
0 
0 
0 
0 
0 
0 
0 
0 
0 
0 
0 
0 
0 
0 
0 
0 
0 
0 
0 
0 
0 
0 
0 
0 
0 
0 
0 
0 
0 
0 
0 
0 
0 
0 
0 
0 
0 
0 
0 
0 
0 
0 
0 
0 
0 
0 
0 
0 
0 
0 
0 
0 
0 
0 
0 
0 
0 
0 
0 
0 
0 
0 
0 
0 
0 
0 
0 
0 
0 
0 
0 
0 
0 
0 
0 
0 
0 
0 
0 
0 
0 
0 
0 
0 
0 
0 
0 
0 
0 
0 
0 
0 
0 
0 
0 
0 
0 
0 
0 
0 
0 
0 
0 
0 
0 
0 
0 
0 
0 
0 
0 
0 
0 
0 
0 
0 
0 
0 
0 
0 
0 
0 
0 
0 
0 
0 
0 
0 
0 
0 
0 
0 
0 
0 
0 
0 
0 
0 
0 
0 
0 
0 
0 
0 
0 
0 
0 
0 
0 
0 
0 
0 
0 
0 
0 
0 
0 
0 
0 
0 
0 
0 
0 
0 
0 
0 
0 
0 
0 
0 
0 
0 
0 
0 
0 
0 
0 
0 
0 
0 
0 
0 
0 
0 
0 
0 
0 
0 
0 
0 
0 
0 
0 
0 
0 
0 
0 
0 
0 
0 
0 
0 
0 
0 
0 
0 
0 
0 
0 
0 
0 
0 
0 
0 
0 
0 
0 
0 
0 
0 
0 
0 
0 
0 
0 
0 
0 
0 
0 
0 
0 
0 
0 
0 
0 
0 
0 
0 
0 
0 
0 
0 
0 
0 
0 
0 
0 
0 
0 
0 
0 
0 
0 
0 
0 
0 
0 
0 
0 
0 
0 
0 
0 
0 
0 
0 
0 
0 
0 
0 
0 
0 
0 
0 
0 
0 
0 
0 
0 
0 
0 
0 
0 
0 
0 
0 
0 
0 
0 
0 
0 
0 
0 
0 
0 
0 
0 
0 
0 
0 
0 
0 
0 
0 
0 
0 
0 
0 
0 
0 
0 
0 
0 
0 
0 
0 
0 
0 
0 
0 
0 
0 
0 
0 
0 
0 
0 
0 
0 
0 
0 
0 
0 
0 
0 
0 
0 
0 
0 
0 
0 
0 
0 
0 
0 
0 
0 
0 
0 
0 
0 
0 
0 
0 
0 
0 
0 
0 
0 
0 
0 
0 
0 
0 
0 
0 
0 
0 
0 
0 
0 
0 
0 
0 
0 
0 
0 
0 
0 
0 
0 
0 
0 
0 
0 
0 
0 
0 
0 
0 
0 
0 
0 
0 
0 
0 
0 
0 
0 
0 
0 
0 
0 
0 
0 
0 
0 
0 
0 
0 
0 
0 
0 
0 
0 
0 
0 
0 
0 
0 
0 
0 
0 
0 
0 
0 
0 
0 
0 
0 
0 
0 
0 
0 
0 
0 
0 
0 
0 
0 
0 
0 
0 
0 
0 
0 
0 
0 
0 
0 
0 
0 
0 
0 
0 
0 
0 
0 
0 
0 
0 
0 
0 
0 
0 
0 
0 
0 
0 
0 
0 
0 
0 
0 
0 
0 
0 
0 
0 
0 
0 
0 
0 
0 
0 
0 
0 
0 
0 
0 
0 
0 
0 
0 
0 
0 
0 
0 
0 
0 
0 
0 
0 
0 
0 
0 
0 
0 
0 
0 
0 
0 
0 
0 
0 
0 
0 
0 
0 
0 
0 
0 
0 
0 
0 
0 
0 
0 
0 
0 
0 
0 
0 
0 
0 
0 
0 
0 
0 
0 
0 
0 
0 
0 
0 
0 
0 
0 
0 
0 
0 
0 
0 
0 
0 
0 
0 
0 
0 
0 
0 
0 
0 
0 
0 
0 
0 
0 
0 
0 
0 
0 
0 
0 
0 
0 
0 
0 
0 
0 
0 
0 
0 
0 
0 
0 
0 
0 
0 
0 
0 
0 
0 
0 
0 
0 
0 
0 
0 
0 
0 
0 
0 
0 
0 
0 
0 
0 
0 
0 
0 
0 
0 
0 
0 
0 
0 
0 
0 
0 
0 
0 
0 
0 
0 
0 
0 
0 
0 
0 
0 
0 
0 
0 
0 
0 
0 
0 
0 
0 
0 
0 
0 
0 
0 
0 
0 
0 
0 
0 
0 
0 
0 
0 
0 
0 
0 
0 
0 
0 
0 
0 
0 
0 
0 
0 
0 
0 
0 
0 
0 
0 
0 
0 
0 
0 
0 
0 
0 
0 
0 
0 
0 
0 
0 
0 
0 
0 
0 
0 
0 
0 
0 
0 
0 
0 
0 
0 
0 
0 
0 
0 
0 
0 
0 
0 
0 
0 
0 
0 
0 
0 
0 
0 
0 
0 
0 
0 
0 
0 
0 
0 
0 
0 
0 
0 
0 
0 
0 
0 
0 
0 
0 
0 
0 
0 
0 
0 
0 
0 
0 
0 
0 
0 
0 
0 
0 
0 
0 
0 
0 
0 
0 
0 
0 
0 
0 
0 
0 
0 
0 
0 
0 
0 
0 
0 
0 
0 
0 
0 
0 
0 
0 
0 
0 
0 
0 
0 
0 
0 
0 
0 
0 
0 
0 
0 
0 
0 
0 
0 
0 
0 
0 
0 
0 
0 
0 
0 
0 
0 
0 
0 
0 
0 
0 
0 
0 
0 
0 
0 
0 
0 
0 
0 
0 
0 
0 
0 
0 
0 
0 
0 
0 
0 
0 
0 
0 
0 
0 
0 
0 
0 
0 
0 
0 
0 
0 
0 
0 
0 
0 
0 
0 
0 
0 
0 
0 
0 
0 
0 
0 
0 
0 
0 
0 
0 
0 
0 
0 
0 
0 
0 
0 
0 
0 
0 
0 
0 
0 
0 
0 
0 
0 
0 
0 
0 
0 
0 
0 
0 
0 
0 
0 
0 
0 
0 
0 
0 
0 
0 
0 
0 
0 
0 
0 
0 
0 
0 
0 
0 
0 
0 
0 
0 
0 
0 
0 
0 
0 
0 
0 
0 
0 
0 
0 
0 
0 
0 
0 
0 
0 
0 
0 
0 
0 
0 
0 
0 
0 
0 
0 
0 
0 
0 
0 
0 
0 
0 
0 
0 
0 
0 
0 
0 
0 
0 
0 
0 
0 
0 
0 
0 
0 
0 
0 
0 
0 
0 
0 
0 
0 
0 
0 
0 
0 
0 
0 
0 
0 
0 
0 
0 
0 
0 
0 
0 
0 
0 
0 
0 
0 
0 
0 
0 
0 
0 
0 
0 
0 
0 
0 
0 
0 
0 
0 
0 
0 
0 
0 
0 
0 
0 
0 
0 
0 
0 
0 
0 
0 
0 
0 
0 
0 
0 
0 
0 
0 
0 
0 
0 
0 
0 
0 
0 
0 
0 
2.454969e-04 
4.908715e-04 
7.361238e-04 
9.812544e-04 
1.226263e-03 
1.471151e-03 
1.715917e-03 
1.960563e-03 
2.205088e-03 
2.449493e-03 
2.693778e-03 
2.937943e-03 
3.181988e-03 
3.425914e-03 
3.669722e-03 
3.913410e-03 
4.156980e-03 
4.400432e-03 
4.643766e-03 
4.886982e-03 
5.130080e-03 
5.373062e-03 
5.615926e-03 
5.858674e-03 
6.101305e-03 
6.343820e-03 
6.586219e-03 
6.828502e-03 
7.070670e-03 
7.312723e-03 
7.554660e-03 
7.796483e-03 
8.038192e-03 
8.279786e-03 
8.521266e-03 
8.762632e-03 
9.003885e-03 
9.245025e-03 
9.486051e-03 
9.726965e-03 
9.967766e-03 
1.020846e-02 
1.044903e-02 
1.068950e-02 
1.092985e-02 
1.117009e-02 
1.141022e-02 
1.165024e-02 
1.189015e-02 
1.212995e-02 
1.236964e-02 
1.260922e-02 
1.284869e-02 
1.308805e-02 
1.332730e-02 
1.356644e-02 
1.380547e-02 
1.404439e-02 
1.428321e-02 
1.452191e-02 
1.476051e-02 
1.499900e-02 
1.523739e-02 
1.547567e-02 
1.571383e-02 
1.595190e-02 
1.618985e-02 
1.642770e-02 
1.666545e-02 
1.690309e-02 
1.714062e-02 
1.737804e-02 
1.761536e-02 
1.785258e-02 
1.808969e-02 
1.832670e-02 
1.856360e-02 
1.880040e-02 
1.903709e-02 
1.927368e-02 
1.951017e-02 
1.974655e-02 
1.998283e-02 
2.021901e-02 
2.045509e-02 
2.069106e-02 
2.092693e-02 
2.116270e-02 
2.139836e-02 
2.163393e-02 
2.186939e-02 
2.210475e-02 
2.234001e-02 
2.257517e-02 
2.281023e-02 
2.304519e-02 
2.328004e-02 
2.351480e-02 
2.374946e-02 
2.398402e-02 
2.421848e-02 
2.445284e-02 
2.468710e-02 
2.492126e-02 
2.515532e-02 
2.538929e-02 
2.562315e-02 
2.585692e-02 
2.609059e-02 
2.632417e-02 
2.655764e-02 
2.679102e-02 
2.702430e-02 
2.725748e-02 
2.749057e-02 
2.772356e-02 
2.795646e-02 
2.818925e-02 
2.842196e-02 
2.865456e-02 
2.888707e-02 
2.911949e-02 
2.935181e-02 
2.958403e-02 
2.981616e-02 
3.004820e-02 
3.028014e-02 
3.051199e-02 
3.074374e-02 
3.097540e-02 
3.120696e-02 
3.143844e-02 
3.166981e-02 
3.190110e-02 
3.213229e-02 
3.236339e-02 
3.259440e-02 
3.282531e-02 
3.305613e-02 
3.328686e-02 
3.351750e-02 
3.374804e-02 
3.397850e-02 
3.420886e-02 
3.443913e-02 
3.466931e-02 
3.489940e-02 
3.512940e-02 
3.535931e-02 
3.558913e-02 
3.581885e-02 
3.604849e-02 
3.627804e-02 
3.650749e-02 
3.673686e-02 
3.696614e-02 
3.719533e-02 
3.742443e-02 
3.765344e-02 
3.788237e-02 
3.811120e-02 
3.833994e-02 
3.856860e-02 
3.879717e-02 
3.902565e-02 
3.925405e-02 
3.948235e-02 
3.971057e-02 
3.993870e-02 
4.016675e-02 
4.039470e-02 
4.062258e-02 
4.085036e-02 
4.107806e-02 
4.130567e-02 
4.153319e-02 
4.176063e-02 
4.198798e-02 
4.221525e-02 
4.244243e-02 
4.266953e-02 
4.289654e-02 
4.312347e-02 
4.335031e-02 
4.357707e-02 
4.380374e-02 
4.403033e-02 
4.425683e-02 
4.448325e-02 
4.470958e-02 
4.493583e-02 
4.516200e-02 
4.538808e-02 
4.561408e-02 
4.584000e-02 
4.606583e-02 
4.629159e-02 
4.651725e-02 
4.674284e-02 
4.696834e-02 
4.719376e-02 
4.741910e-02 
4.764436e-02 
4.786953e-02 
4.809462e-02 
4.831963e-02 
4.854456e-02 
4.876941e-02 
4.899417e-02 
4.921886e-02 
4.944346e-02 
4.966799e-02 
4.989243e-02 
5.011679e-02 
5.034107e-02 
5.056527e-02 
5.078939e-02 
5.101343e-02 
5.123740e-02 
5.146128e-02 
5.168508e-02 
5.190880e-02 
5.213244e-02 
5.235601e-02 
5.257949e-02 
5.280290e-02 
5.302622e-02 
5.324947e-02 
5.347264e-02 
5.369573e-02 
5.391874e-02 
5.414168e-02 
5.436453e-02 
5.458731e-02 
5.481001e-02 
5.503263e-02 
5.525518e-02 
5.547764e-02 
5.570004e-02 
5.592235e-02 
5.614458e-02 
5.636674e-02 
5.658883e-02 
5.681083e-02 
5.703276e-02 
5.725461e-02 
5.747639e-02 
5.769809e-02 
5.791971e-02 
5.814126e-02 
5.836273e-02 
5.858413e-02 
5.880545e-02 
5.902670e-02 
5.924787e-02 
5.946896e-02 
5.968998e-02 
5.991092e-02 
6.013179e-02 
6.035259e-02 
6.057331e-02 
6.079396e-02 
6.101453e-02 
6.123502e-02 
6.145545e-02 
6.167579e-02 
6.189607e-02 
6.211627e-02 
6.233640e-02 
6.255645e-02 
6.277643e-02 
6.299634e-02 
6.321617e-02 
6.343593e-02 
6.365562e-02 
6.387523e-02 
6.409477e-02 
6.431424e-02 
6.453364e-02 
6.475296e-02 
6.497221e-02 
6.519139e-02 
6.541049e-02 
6.562953e-02 
6.584849e-02 
6.606738e-02 
6.628620e-02 
6.650494e-02 
6.672362e-02 
6.694222e-02 
6.716075e-02 
6.737922e-02 
6.759760e-02 
6.781592e-02 
6.803417e-02 
6.825235e-02 
6.847045e-02 
6.868849e-02 
6.890645e-02 
6.912435e-02 
6.934217e-02 
6.955992e-02 
6.977761e-02 
6.999522e-02 
7.021276e-02 
7.043023e-02 
7.064764e-02 
7.086497e-02 
7.108224e-02 
7.129943e-02 
7.151655e-02 
7.173361e-02 
7.195060e-02 
7.216751e-02 
7.238436e-02 
7.260114e-02 
7.281785e-02 
7.303449e-02 
7.325107e-02 
7.346757e-02 
7.368401e-02 
7.390037e-02 
7.411667e-02 
7.433290e-02 
7.454907e-02 
7.476516e-02 
7.498119e-02 
7.519715e-02 
7.541304e-02 
7.562886e-02 
7.584462e-02 
7.606031e-02 
7.627593e-02 
7.649148e-02 
7.670697e-02 
7.692239e-02 
7.713774e-02 
7.735302e-02 
7.756824e-02 
7.778339e-02 
7.799848e-02 
7.821349e-02 
7.842844e-02 
7.864333e-02 
7.885815e-02 
7.907290e-02 
7.928758e-02 
7.950220e-02 
7.971676e-02 
7.993124e-02 
8.014566e-02 
8.036002e-02 
8.057431e-02 
8.078853e-02 
8.100269e-02 
8.121678e-02 
8.143081e-02 
8.164477e-02 
8.185867e-02 
8.207250e-02 
8.228627e-02 
8.249997e-02 
8.271360e-02 
8.292717e-02 
8.314068e-02 
8.335412e-02 
8.356750e-02 
8.378081e-02 
8.399406e-02 
8.420724e-02 
8.442036e-02 
8.463341e-02 
8.484640e-02 
8.505933e-02 
8.527219e-02 
8.548498e-02 
8.569772e-02 
8.591039e-02 
8.612299e-02 
8.633553e-02 
8.654801e-02 
8.676043e-02 
8.697278e-02 
8.718506e-02 
8.739729e-02 
8.760945e-02 
8.782154e-02 
8.803358e-02 
8.824555e-02 
8.845746e-02 
8.866930e-02 
8.888108e-02 
8.909280e-02 
8.930446e-02 
8.951605e-02 
8.972758e-02 
8.993905e-02 
9.015045e-02 
9.036179e-02 
9.057307e-02 
9.078429e-02 
9.099544e-02 
9.120654e-02 
9.141757e-02 
9.162853e-02 
9.183944e-02 
9.205028e-02 
9.226107e-02 
9.247179e-02 
9.268245e-02 
9.289304e-02 
9.310358e-02 
9.331405e-02 
9.352446e-02 
9.373481e-02 
9.394510e-02 
9.415533e-02 
9.436549e-02 
9.457559e-02 
9.478564e-02 
9.499562e-02 
9.520554e-02 
9.541540e-02 
9.562520e-02 
9.583493e-02 
9.604461e-02 
9.625422e-02 
9.646378e-02 
9.667327e-02 
9.688271e-02 
9.709208e-02 
9.730139e-02 
9.751064e-02 
9.771983e-02 
9.792896e-02 
9.813803e-02 
9.834704e-02 
9.855599e-02 
9.876488e-02 
9.897370e-02 
9.918247e-02 
9.939118e-02 
9.959983e-02 
9.980841e-02 
1.000169e-01 
1.002254e-01 
1.004338e-01 
1.006422e-01 
1.008505e-01 
1.010587e-01 
1.012669e-01 
1.014750e-01 
1.016830e-01 
1.018910e-01 
1.020989e-01 
1.023068e-01 
1.025146e-01 
1.027224e-01 
1.029301e-01 
1.031377e-01 
1.033453e-01 
1.035528e-01 
1.037602e-01 
1.039676e-01 
1.041750e-01 
1.043823e-01 
1.045895e-01 
1.047966e-01 
1.050037e-01 
1.052108e-01 
1.054178e-01 
1.056247e-01 
1.058316e-01 
1.060384e-01 
1.062451e-01 
1.064518e-01 
1.066584e-01 
1.068650e-01 
1.070715e-01 
1.072780e-01 
1.074844e-01 
1.076907e-01 
1.078970e-01 
1.081032e-01 
1.083094e-01 
1.085155e-01 
1.087215e-01 
1.089275e-01 
1.091335e-01 
1.093393e-01 
1.095452e-01 
1.097509e-01 
1.099566e-01 
1.101623e-01 
1.103679e-01 
1.105734e-01 
1.107788e-01 
1.109843e-01 
1.111896e-01 
1.113949e-01 
1.116001e-01 
1.118053e-01 
1.120104e-01 
1.122155e-01 
1.124205e-01 
1.126255e-01 
1.128304e-01 
1.130352e-01 
1.132400e-01 
1.134447e-01 
1.136494e-01 
1.138540e-01 
1.140585e-01 
1.142630e-01 
1.144674e-01 
1.146718e-01 
1.148761e-01 
1.150804e-01 
1.152846e-01 
1.154887e-01 
1.156928e-01 
1.158969e-01 
1.161008e-01 
1.163048e-01 
1.165086e-01 
1.167124e-01 
1.169162e-01 
1.171199e-01 
1.173235e-01 
1.175271e-01 
1.177306e-01 
1.179341e-01 
1.181375e-01 
1.183408e-01 
1.185441e-01 
1.187474e-01 
1.189505e-01 
1.191537e-01 
1.193567e-01 
1.195598e-01 
1.197627e-01 
1.199656e-01 
1.201684e-01 
1.203712e-01 
1.205740e-01 
1.207766e-01 
1.209792e-01 
1.211818e-01 
1.213843e-01 
1.215868e-01 
1.217891e-01 
1.219915e-01 
1.221938e-01 
1.223960e-01 
1.225981e-01 
1.228003e-01 
1.230023e-01 
1.232043e-01 
1.234062e-01 
1.236081e-01 
1.238100e-01 
1.240117e-01 
1.242134e-01 
1.244151e-01 
1.246167e-01 
1.248183e-01 
1.250198e-01 
1.252212e-01 
1.254226e-01 
1.256239e-01 
1.258252e-01 
1.260264e-01 
1.262275e-01 
1.264286e-01 
1.266297e-01 
1.268307e-01 
1.270316e-01 
1.272325e-01 
1.274333e-01 
1.276341e-01 
1.278348e-01 
1.280354e-01 
1.282360e-01 
1.284366e-01 
1.286370e-01 
1.288375e-01 
1.290378e-01 
1.292382e-01 
1.294384e-01 
1.296386e-01 
1.298388e-01 
1.300389e-01 
1.302389e-01 
1.304389e-01 
1.306388e-01 
1.308387e-01 
1.310385e-01 
1.312383e-01 
1.314380e-01 
1.316377e-01 
1.318373e-01 
1.320368e-01 
1.322363e-01 
1.324357e-01 
1.326351e-01 
1.328344e-01 
1.330337e-01 
1.332329e-01 
1.334320e-01 
1.336311e-01 
1.338302e-01 
1.340291e-01 
1.342281e-01 
1.344270e-01 
1.346258e-01 
1.348245e-01 
1.350232e-01 
1.352219e-01 
1.354205e-01 
1.356190e-01 
1.358175e-01 
1.360160e-01 
1.362143e-01 
1.364127e-01 
1.366109e-01 
1.368091e-01 
1.370073e-01 
1.372054e-01 
1.374034e-01 
1.376014e-01 
1.377994e-01 
1.379972e-01 
1.381951e-01 
1.383928e-01 
1.385905e-01 
1.387882e-01 
1.389858e-01 
1.391833e-01 
1.393808e-01 
1.395783e-01 
1.397756e-01 
1.399730e-01 
1.401702e-01 
1.403675e-01 
1.405646e-01 
1.407617e-01 
1.409588e-01 
1.411558e-01 
1.413527e-01 
1.415496e-01 
1.417464e-01 
1.419432e-01 
1.421399e-01 
1.423366e-01 
1.425332e-01 
1.427297e-01 
1.429262e-01 
1.431227e-01 
1.433191e-01 
1.435154e-01 
1.437117e-01 
1.439079e-01 
1.441040e-01 
1.443002e-01 
1.444962e-01 
1.446922e-01 
1.448882e-01 
1.450840e-01 
1.452799e-01 
1.454757e-01 
1.456714e-01 
1.458670e-01 
1.460627e-01 
1.462582e-01 
1.464537e-01 
1.466492e-01 
1.468446e-01 
1.470399e-01 
1.472352e-01 
1.474304e-01 
1.476256e-01 
1.478207e-01 
1.480157e-01 
1.482107e-01 
1.484057e-01 
1.486006e-01 
1.487954e-01 
1.489902e-01 
1.491849e-01 
1.493796e-01 
1.495742e-01 
1.497688e-01 
1.499633e-01 
1.501577e-01 
1.503521e-01 
1.505465e-01 
1.507408e-01 
1.509350e-01 
1.511292e-01 
1.513233e-01 
1.515173e-01 
1.517114e-01 
1.519053e-01 
1.520992e-01 
1.522930e-01 
1.524868e-01 
1.526806e-01 
1.528742e-01 
1.530679e-01 
1.532614e-01 
1.534549e-01 
1.536484e-01 
1.538418e-01 
1.540351e-01 
1.542284e-01 
1.544216e-01 
1.546148e-01 
1.548079e-01 
1.550010e-01 
1.551940e-01 
1.553870e-01 
1.555799e-01 
1.557727e-01 
1.559655e-01 
1.561582e-01 
1.563509e-01 
1.565435e-01 
1.567361e-01 
1.569286e-01 
1.571210e-01 
1.573134e-01 
1.575058e-01 
1.576981e-01 
1.578903e-01 
1.580825e-01 
1.582746e-01 
1.584666e-01 
1.586586e-01 
1.588506e-01 
1.590425e-01 
1.592343e-01 
1.594261e-01 
1.596178e-01 
1.598095e-01 
1.600011e-01 
1.601927e-01 
1.603842e-01 
1.605756e-01 
1.607670e-01 
1.609584e-01 
1.611496e-01 
1.613409e-01 
1.615320e-01 
1.617231e-01 
1.619142e-01 
1.621052e-01 
1.622961e-01 
1.624870e-01 
1.626779e-01 
1.628686e-01 
1.630594e-01 
1.632500e-01 
1.634406e-01 
1.636312e-01 
1.638217e-01 
1.640121e-01 
1.642025e-01 
1.643928e-01 
1.645831e-01 
1.647733e-01 
1.649635e-01 
1.651536e-01 
1.653436e-01 
1.655336e-01 
1.657235e-01 
1.659134e-01 
1.661032e-01 
1.662930e-01 
1.664827e-01 
1.666724e-01 
1.668620e-01 
1.670515e-01 
1.672410e-01 
1.674304e-01 
1.676198e-01 
1.678091e-01 
1.679983e-01 
1.681875e-01 
1.683767e-01 
1.685658e-01 
1.687548e-01 
1.689438e-01 
1.691327e-01 
1.693215e-01 
1.695103e-01 
1.696991e-01 
1.698878e-01 
1.700764e-01 
1.702650e-01 
1.704535e-01 
1.706420e-01 
1.708304e-01 
1.710187e-01 
1.712070e-01 
1.713952e-01 
1.715834e-01 
1.717715e-01 
1.719596e-01 
1.721476e-01 
1.723355e-01 
1.725234e-01 
1.727113e-01 
1.728990e-01 
1.730868e-01 
1.732744e-01 
1.734620e-01 
1.736496e-01 
1.738371e-01 
1.740245e-01 
1.742119e-01 
1.743992e-01 
1.745865e-01 
1.747737e-01 
1.749608e-01 
1.751479e-01 
1.753349e-01 
1.755219e-01 
1.757088e-01 
1.758957e-01 
1.760825e-01 
1.762693e-01 
1.764559e-01 
1.766426e-01 
1.768291e-01 
1.770157e-01 
1.772021e-01 
1.773885e-01 
1.775749e-01 
1.777612e-01 
1.779474e-01 
1.781335e-01 
1.783197e-01 
1.785057e-01 
1.786917e-01 
1.788776e-01 
1.790635e-01 
1.792494e-01 
1.794351e-01 
1.796208e-01 
1.798065e-01 
1.799921e-01 
1.801776e-01 
1.803631e-01 
1.805485e-01 
1.807338e-01 
1.809191e-01 
1.811044e-01 
1.812896e-01 
1.814747e-01 
1.816598e-01 
1.818448e-01 
1.820297e-01 
1.822146e-01 
1.823995e-01 
1.825842e-01 
1.827689e-01 
1.829536e-01 
1.831382e-01 
1.833228e-01 
1.835072e-01 
1.836917e-01 
1.838760e-01 
1.840603e-01 
1.842446e-01 
1.844288e-01 
1.846129e-01 
1.847970e-01 
1.849810e-01 
1.851650e-01 
1.853488e-01 
1.855327e-01 
1.857165e-01 
1.859002e-01 
1.860838e-01 
1.862675e-01 
1.864510e-01 
1.866345e-01 
1.868179e-01 
1.870013e-01 
1.871846e-01 
1.873678e-01 
1.875510e-01 
1.877341e-01 
1.879172e-01 
1.881002e-01 
1.882832e-01 
1.884661e-01 
1.886489e-01 
1.888317e-01 
1.890144e-01 
1.891971e-01 
1.893797e-01 
1.895622e-01 
1.897447e-01 
1.899271e-01 
1.901094e-01 
1.902917e-01 
1.904740e-01 
1.906562e-01 
1.908383e-01 
1.910203e-01 
1.912023e-01 
1.913843e-01 
1.915662e-01 
1.917480e-01 
1.919297e-01 
1.921114e-01 
1.922931e-01 
1.924747e-01 
1.926562e-01 
1.928376e-01 
1.930190e-01 
1.932004e-01 
1.933817e-01 
1.935629e-01 
1.937440e-01 
1.939251e-01 
1.941062e-01 
1.942872e-01 
1.944681e-01 
1.946489e-01 
1.948297e-01 
1.950105e-01 
1.951912e-01 
1.953718e-01 
1.955523e-01 
1.957328e-01 
1.959133e-01 
1.960936e-01 
1.962739e-01 
1.964542e-01 
1.966344e-01 
1.968145e-01 
1.969946e-01 
1.971746e-01 
1.973545e-01 
1.975344e-01 
1.977143e-01 
1.978940e-01 
1.980737e-01 
1.982534e-01 
1.984330e-01 
1.986125e-01 
1.987919e-01 
1.989713e-01 
1.991507e-01 
1.993300e-01 
1.995092e-01 
1.996883e-01 
1.998674e-01 
2.000465e-01 
2.002254e-01 
2.004043e-01 
2.005832e-01 
2.007620e-01 
2.009407e-01 
2.011193e-01 
2.012980e-01 
2.014765e-01 
2.016550e-01 
2.018334e-01 
2.020117e-01 
2.021900e-01 
2.023683e-01 
2.025464e-01 
2.027245e-01 
2.029026e-01 
2.030806e-01 
2.032585e-01 
2.034363e-01 
2.036141e-01 
2.037919e-01 
2.039695e-01 
2.041471e-01 
2.043247e-01 
2.045022e-01 
2.046796e-01 
2.048570e-01 
2.050343e-01 
2.052115e-01 
2.053887e-01 
2.055658e-01 
2.057428e-01 
2.059198e-01 
2.060967e-01 
2.062736e-01 
2.064504e-01 
2.066271e-01 
2.068038e-01 
2.069804e-01 
2.071570e-01 
2.073334e-01 
2.075099e-01 
2.076862e-01 
2.078625e-01 
2.080387e-01 
2.082149e-01 
2.083910e-01 
2.085671e-01 
2.087430e-01 
2.089190e-01 
2.090948e-01 
2.092706e-01 
2.094463e-01 
2.096220e-01 
2.097976e-01 
2.099731e-01 
2.101486e-01 
2.103240e-01 
2.104993e-01 
2.106746e-01 
2.108498e-01 
2.110250e-01 
2.112001e-01 
2.113751e-01 
2.115501e-01 
2.117250e-01 
2.118998e-01 
2.120746e-01 
2.122493e-01 
2.124239e-01 
2.125985e-01 
2.127730e-01 
2.129475e-01 
2.131219e-01 
2.132962e-01 
2.134704e-01 
2.136446e-01 
2.138188e-01 
2.139928e-01 
2.141668e-01 
2.143408e-01 
2.145146e-01 
2.146884e-01 
2.148622e-01 
2.150359e-01 
2.152095e-01 
2.153830e-01 
2.155565e-01 
2.157299e-01 
2.159033e-01 
2.160766e-01 
2.162498e-01 
2.164230e-01 
2.165960e-01 
2.167691e-01 
2.169420e-01 
2.171149e-01 
2.172878e-01 
2.174605e-01 
2.176332e-01 
2.178059e-01 
2.179785e-01 
2.181510e-01 
2.183234e-01 
2.184958e-01 
2.186681e-01 
2.188403e-01 
2.190125e-01 
2.191846e-01 
2.193567e-01 
2.195287e-01 
2.197006e-01 
2.198724e-01 
2.200442e-01 
2.202160e-01 
2.203876e-01 
2.205592e-01 
2.207307e-01 
2.209022e-01 
2.210736e-01 
2.212449e-01 
2.214162e-01 
2.215873e-01 
2.217585e-01 
2.219295e-01 
2.221005e-01 
2.222715e-01 
2.224423e-01 
2.226131e-01 
2.227838e-01 
2.229545e-01 
2.231251e-01 
2.232956e-01 
2.234661e-01 
2.236365e-01 
2.238068e-01 
2.239771e-01 
2.241473e-01 
2.243174e-01 
2.244875e-01 
2.246575e-01 
2.248274e-01 
2.249972e-01 
2.251670e-01 
2.253368e-01 
2.255064e-01 
2.256760e-01 
2.258455e-01 
2.260150e-01 
2.261844e-01 
2.263537e-01 
2.265230e-01 
2.266922e-01 
2.268613e-01 
2.270303e-01 
2.271993e-01 
2.273682e-01 
2.275371e-01 
2.277059e-01 
2.278746e-01 
2.280432e-01 
2.282118e-01 
2.283803e-01 
2.285488e-01 
2.287172e-01 
2.288855e-01 
2.290537e-01 
2.292219e-01 
2.293900e-01 
2.295580e-01 
2.297260e-01 
2.298939e-01 
2.300617e-01 
2.302295e-01 
2.303972e-01 
2.305648e-01 
2.307324e-01 
2.308998e-01 
2.310673e-01 
2.312346e-01 
2.314019e-01 
2.315691e-01 
2.317363e-01 
2.319033e-01 
2.320703e-01 
2.322373e-01 
2.324042e-01 
2.325710e-01 
2.327377e-01 
2.329044e-01 
2.330709e-01 
2.332375e-01 
2.334039e-01 
2.335703e-01 
2.337366e-01 
2.339029e-01 
2.340691e-01 
2.342352e-01 
2.344012e-01 
2.345672e-01 
2.347331e-01 
2.348989e-01 
2.350647e-01 
2.352304e-01 
2.353960e-01 
2.355616e-01 
2.357270e-01 
2.358924e-01 
2.360578e-01 
2.362231e-01 
2.363883e-01 
2.365534e-01 
2.367185e-01 
2.368835e-01 
2.370484e-01 
2.372132e-01 
2.373780e-01 
2.375427e-01 
2.377074e-01 
2.378720e-01 
2.380365e-01 
2.382009e-01 
2.383652e-01 
2.385295e-01 
2.386938e-01 
2.388579e-01 
2.390220e-01 
2.391860e-01 
2.393499e-01 
2.395138e-01 
2.396776e-01 
2.398413e-01 
2.400050e-01 
2.401686e-01 
2.403321e-01 
2.404955e-01 
2.406589e-01 
2.408222e-01 
2.409854e-01 
2.411486e-01 
2.413116e-01 
2.414747e-01 
2.416376e-01 
2.418005e-01 
2.419633e-01 
2.421260e-01 
2.422887e-01 
2.424512e-01 
2.426137e-01 
2.427762e-01 
2.429386e-01 
2.431009e-01 
2.432631e-01 
2.434252e-01 
2.435873e-01 
2.437493e-01 
2.439113e-01 
2.440731e-01 
2.442349e-01 
2.443966e-01 
2.445583e-01 
2.447199e-01 
2.448814e-01 
2.450428e-01 
2.452042e-01 
2.453655e-01 
2.455267e-01 
2.456878e-01 
2.458489e-01 
2.460099e-01 
2.461708e-01 
2.463317e-01 
2.464924e-01 
2.466531e-01 
2.468138e-01 
2.469743e-01 
2.471348e-01 
2.472952e-01 
2.474556e-01 
2.476159e-01 
2.477761e-01 
2.479362e-01 
2.480962e-01 
2.482562e-01 
2.484161e-01 
2.485759e-01 
2.487357e-01 
2.488954e-01 
2.490550e-01 
2.492145e-01 
2.493740e-01 
2.495334e-01 
2.496927e-01 
2.498519e-01 
2.500111e-01 
2.501702e-01 
2.503292e-01 
2.504882e-01 
2.506470e-01 
2.508058e-01 
2.509645e-01 
2.511232e-01 
2.512818e-01 
2.514403e-01 
2.515987e-01 
2.517571e-01 
2.519153e-01 
2.520735e-01 
2.522317e-01 
2.523897e-01 
2.525477e-01 
2.527056e-01 
2.528635e-01 
2.530212e-01 
2.531789e-01 
2.533365e-01 
2.534940e-01 
2.536515e-01 
2.538089e-01 
2.539662e-01 
2.541234e-01 
2.542806e-01 
2.544377e-01 
2.545947e-01 
2.547516e-01 
2.549085e-01 
2.550652e-01 
2.552220e-01 
2.553786e-01 
2.555351e-01 
2.556916e-01 
2.558480e-01 
2.560044e-01 
2.561606e-01 
2.563168e-01 
2.564729e-01 
2.566289e-01 
2.567849e-01 
2.569408e-01 
2.570966e-01 
2.572523e-01 
2.574079e-01 
2.575635e-01 
2.577190e-01 
2.578744e-01 
2.580298e-01 
2.581851e-01 
2.583402e-01 
2.584954e-01 
2.586504e-01 
2.588054e-01 
2.589603e-01 
2.591151e-01 
2.592698e-01 
2.594245e-01 
2.595790e-01 
2.597336e-01 
2.598880e-01 
2.600423e-01 
2.601966e-01 
2.603508e-01 
2.605049e-01 
2.606590e-01 
2.608129e-01 
2.609668e-01 
2.611207e-01 
2.612744e-01 
2.614281e-01 
2.615816e-01 
2.617351e-01 
2.618886e-01 
2.620419e-01 
2.621952e-01 
2.623484e-01 
2.625015e-01 
2.626546e-01 
2.628075e-01 
2.629604e-01 
2.631132e-01 
2.632659e-01 
2.634186e-01 
2.635712e-01 
2.637237e-01 
2.638761e-01 
2.640284e-01 
2.641807e-01 
2.643329e-01 
2.644850e-01 
2.646370e-01 
2.647890e-01 
2.649409e-01 
2.650926e-01 
2.652444e-01 
2.653960e-01 
2.655476e-01 
2.656991e-01 
2.658505e-01 
2.660018e-01 
2.661530e-01 
2.663042e-01 
2.664553e-01 
2.666063e-01 
2.667572e-01 
2.669081e-01 
2.670589e-01 
2.672096e-01 
2.673602e-01 
2.675107e-01 
2.676612e-01 
2.678116e-01 
2.679619e-01 
2.681121e-01 
2.682622e-01 
2.684123e-01 
2.685623e-01 
2.687122e-01 
2.688620e-01 
2.690117e-01 
2.691614e-01 
2.693110e-01 
2.694605e-01 
2.696099e-01 
2.697593e-01 
2.699086e-01 
2.700577e-01 
2.702069e-01 
2.703559e-01 
2.705048e-01 
2.706537e-01 
2.708025e-01 
2.709512e-01 
2.710998e-01 
2.712484e-01 
2.713969e-01 
2.715452e-01 
2.716936e-01 
2.718418e-01 
2.719899e-01 
2.721380e-01 
2.722860e-01 
2.724339e-01 
2.725817e-01 
2.727295e-01 
2.728771e-01 
2.730247e-01 
2.731722e-01 
2.733197e-01 
2.734670e-01 
2.736143e-01 
2.737614e-01 
2.739085e-01 
2.740556e-01 
2.742025e-01 
2.743494e-01 
2.744961e-01 
2.746428e-01 
2.747894e-01 
2.749360e-01 
2.750824e-01 
2.752288e-01 
2.753751e-01 
2.755213e-01 
2.756674e-01 
2.758135e-01 
2.759594e-01 
2.761053e-01 
2.762511e-01 
2.763968e-01 
2.765425e-01 
2.766880e-01 
2.768335e-01 
2.769789e-01 
2.771242e-01 
2.772694e-01 
2.774146e-01 
2.775596e-01 
2.777046e-01 
2.778495e-01 
2.779943e-01 
2.781391e-01 
2.782837e-01 
2.784283e-01 
2.785728e-01 
2.787172e-01 
2.788615e-01 
2.790057e-01 
2.791499e-01 
2.792940e-01 
2.794380e-01 
2.795819e-01 
2.797257e-01 
2.798694e-01 
2.800131e-01 
2.801567e-01 
2.803002e-01 
2.804436e-01 
2.805869e-01 
2.807302e-01 
2.808733e-01 
2.810164e-01 
2.811594e-01 
2.813023e-01 
2.814452e-01 
2.815879e-01 
2.817306e-01 
2.818731e-01 
2.820156e-01 
2.821581e-01 
2.823004e-01 
2.824426e-01 
2.825848e-01 
2.827269e-01 
2.828689e-01 
2.830108e-01 
2.831526e-01 
2.832944e-01 
2.834360e-01 
2.835776e-01 
2.837191e-01 
2.838605e-01 
2.840018e-01 
2.841431e-01 
2.842842e-01 
2.844253e-01 
2.845663e-01 
2.847072e-01 
2.848480e-01 
2.849887e-01 
2.851294e-01 
2.852699e-01 
2.854104e-01 
2.855508e-01 
2.856911e-01 
2.858314e-01 
2.859715e-01 
2.861116e-01 
2.862515e-01 
2.863914e-01 
2.865312e-01 
2.866709e-01 
2.868106e-01 
2.869501e-01 
2.870896e-01 
2.872290e-01 
2.873683e-01 
2.875075e-01 
2.876466e-01 
2.877856e-01 
2.879246e-01 
2.880635e-01 
2.882022e-01 
2.883409e-01 
2.884795e-01 
2.886181e-01 
2.887565e-01 
2.888949e-01 
2.890331e-01 
2.891713e-01 
2.893094e-01 
2.894474e-01 
2.895853e-01 
2.897232e-01 
2.898609e-01 
2.899986e-01 
2.901362e-01 
2.902737e-01 
2.904111e-01 
2.905484e-01 
2.906856e-01 
2.908228e-01 
2.909599e-01 
2.910968e-01 
2.912337e-01 
2.913705e-01 
2.915073e-01 
2.916439e-01 
2.917804e-01 
2.919169e-01 
2.920533e-01 
2.921895e-01 
2.923257e-01 
2.924619e-01 
2.925979e-01 
2.927338e-01 
2.928697e-01 
2.930054e-01 
2.931411e-01 
2.932767e-01 
2.934122e-01 
2.935476e-01 
2.936830e-01 
2.938182e-01 
2.939533e-01 
2.940884e-01 
2.942234e-01 
2.943583e-01 
2.944931e-01 
2.946278e-01 
2.947624e-01 
2.948970e-01 
2.950314e-01 
2.951658e-01 
2.953001e-01 
2.954343e-01 
2.955684e-01 
2.957024e-01 
2.958363e-01 
2.959702e-01 
2.961039e-01 
2.962376e-01 
2.963712e-01 
2.965047e-01 
2.966381e-01 
2.967714e-01 
2.969046e-01 
2.970377e-01 
2.971708e-01 
2.973037e-01 
2.974366e-01 
2.975694e-01 
2.977021e-01 
2.978347e-01 
2.979672e-01 
2.980996e-01 
2.982320e-01 
2.983642e-01 
2.984964e-01 
2.986285e-01 
2.987605e-01 
2.988923e-01 
2.990242e-01 
2.991559e-01 
2.992875e-01 
2.994190e-01 
2.995505e-01 
2.996819e-01 
2.998131e-01 
2.999443e-01 
3.000754e-01 
3.002064e-01 
3.003373e-01 
3.004682e-01 
3.005989e-01 
3.007296e-01 
3.008601e-01 
3.009906e-01 
3.011210e-01 
3.012512e-01 
3.013815e-01 
3.015116e-01 
3.016416e-01 
3.017715e-01 
3.019014e-01 
3.020311e-01 
3.021608e-01 
3.022903e-01 
3.024198e-01 
3.025492e-01 
3.026785e-01 
3.028077e-01 
3.029369e-01 
3.030659e-01 
3.031948e-01 
3.033237e-01 
3.034524e-01 
3.035811e-01 
3.037097e-01 
3.038382e-01 
3.039666e-01 
3.040949e-01 
3.042231e-01 
3.043512e-01 
3.044793e-01 
3.046072e-01 
3.047351e-01 
3.048628e-01 
3.049905e-01 
3.051181e-01 
3.052456e-01 
3.053730e-01 
3.055003e-01 
3.056275e-01 
3.057547e-01 
3.058817e-01 
3.060086e-01 
3.061355e-01 
3.062623e-01 
3.063889e-01 
3.065155e-01 
3.066420e-01 
3.067684e-01 
3.068947e-01 
3.070209e-01 
3.071471e-01 
3.072731e-01 
3.073990e-01 
3.075249e-01 
3.076506e-01 
3.077763e-01 
3.079019e-01 
3.080274e-01 
3.081528e-01 
3.082781e-01 
3.084033e-01 
3.085284e-01 
3.086534e-01 
3.087783e-01 
3.089032e-01 
3.090279e-01 
3.091526e-01 
3.092771e-01 
3.094016e-01 
3.095260e-01 
3.096503e-01 
3.097745e-01 
3.098986e-01 
3.100226e-01 
3.101465e-01 
3.102703e-01 
3.103941e-01 
3.105177e-01 
3.106412e-01 
3.107647e-01 
3.108881e-01 
3.110113e-01 
3.111345e-01 
3.112576e-01 
3.113806e-01 
3.115035e-01 
3.116263e-01 
3.117490e-01 
3.118716e-01 
3.119941e-01 
3.121166e-01 
3.122389e-01 
3.123612e-01 
3.124833e-01 
3.126054e-01 
3.127273e-01 
3.128492e-01 
3.129710e-01 
3.130927e-01 
3.132143e-01 
3.133358e-01 
3.134572e-01 
3.135785e-01 
3.136997e-01 
3.138208e-01 
3.139419e-01 
3.140628e-01 
3.141837e-01 
3.143044e-01 
3.144251e-01 
3.145456e-01 
3.146661e-01 
3.147865e-01 
3.149067e-01 
3.150269e-01 
3.151470e-01 
3.152670e-01 
3.153869e-01 
3.155067e-01 
3.156265e-01 
3.157461e-01 
3.158656e-01 
3.159850e-01 
3.161044e-01 
3.162236e-01 
3.163428e-01 
3.164618e-01 
3.165808e-01 
3.166997e-01 
3.168184e-01 
3.169371e-01 
3.170557e-01 
3.171742e-01 
3.172926e-01 
3.174109e-01 
3.175291e-01 
3.176472e-01 
3.177652e-01 
3.178831e-01 
3.180010e-01 
3.181187e-01 
3.182363e-01 
3.183539e-01 
3.184713e-01 
3.185886e-01 
3.187059e-01 
3.188231e-01 
3.189401e-01 
3.190571e-01 
3.191740e-01 
3.192907e-01 
3.194074e-01 
3.195240e-01 
3.196405e-01 
3.197569e-01 
3.198732e-01 
3.199894e-01 
3.201055e-01 
3.202215e-01 
3.203374e-01 
3.204533e-01 
3.205690e-01 
3.206846e-01 
3.208002e-01 
3.209156e-01 
3.210309e-01 
3.211462e-01 
3.212613e-01 
3.213764e-01 
3.214913e-01 
3.216062e-01 
3.217210e-01 
3.218356e-01 
3.219502e-01 
3.220647e-01 
3.221791e-01 
3.222934e-01 
3.224075e-01 
3.225216e-01 
3.226356e-01 
3.227495e-01 
3.228633e-01 
3.229770e-01 
3.230907e-01 
3.232042e-01 
3.233176e-01 
3.234309e-01 
3.235441e-01 
3.236573e-01 
3.237703e-01 
3.238832e-01 
3.239960e-01 
3.241088e-01 
3.242214e-01 
3.243340e-01 
3.244464e-01 
3.245588e-01 
3.246710e-01 
3.247832e-01 
3.248952e-01 
3.250072e-01 
3.251191e-01 
3.252308e-01 
3.253425e-01 
3.254541e-01 
3.255656e-01 
3.256769e-01 
3.257882e-01 
3.258994e-01 
3.260105e-01 
3.261215e-01 
3.262324e-01 
3.263432e-01 
3.264538e-01 
3.265644e-01 
3.266749e-01 
3.267853e-01 
3.268957e-01 
3.270059e-01 
3.271160e-01 
3.272260e-01 
3.273359e-01 
3.274457e-01 
3.275554e-01 
3.276650e-01 
3.277746e-01 
3.278840e-01 
3.279933e-01 
3.281025e-01 
3.282117e-01 
3.283207e-01 
3.284296e-01 
3.285385e-01 
3.286472e-01 
3.287558e-01 
3.288644e-01 
3.289728e-01 
3.290812e-01 
3.291894e-01 
3.292975e-01 
3.294056e-01 
3.295135e-01 
3.296214e-01 
3.297291e-01 
3.298368e-01 
3.299443e-01 
3.300518e-01 
3.301591e-01 
3.302664e-01 
3.303736e-01 
3.304806e-01 
3.305876e-01 
3.306944e-01 
3.308012e-01 
3.309079e-01 
3.310144e-01 
3.311209e-01 
3.312272e-01 
3.313335e-01 
3.314397e-01 
3.315457e-01 
3.316517e-01 
3.317576e-01 
3.318634e-01 
3.319690e-01 
3.320746e-01 
3.321801e-01 
3.322854e-01 
3.323907e-01 
3.324959e-01 
3.326010e-01 
3.327059e-01 
3.328108e-01 
3.329156e-01 
3.330202e-01 
3.331248e-01 
3.332293e-01 
3.333337e-01 
3.334379e-01 
3.335421e-01 
3.336462e-01 
3.337502e-01 
3.338540e-01 
3.339578e-01 
3.340615e-01 
3.341651e-01 
3.342686e-01 
3.343719e-01 
3.344752e-01 
3.345784e-01 
3.346815e-01 
3.347844e-01 
3.348873e-01 
3.349901e-01 
3.350927e-01 
3.351953e-01 
3.352978e-01 
3.354002e-01 
3.355024e-01 
3.356046e-01 
3.357067e-01 
3.358086e-01 
3.359105e-01 
3.360123e-01 
3.361140e-01 
3.362155e-01 
3.363170e-01 
3.364184e-01 
3.365196e-01 
3.366208e-01 
3.367218e-01 
3.368228e-01 
3.369237e-01 
3.370244e-01 
3.371251e-01 
3.372257e-01 
3.373261e-01 
3.374265e-01 
3.375267e-01 
3.376269e-01 
3.377269e-01 
3.378269e-01 
3.379267e-01 
3.380265e-01 
3.381261e-01 
3.382257e-01 
3.383251e-01 
3.384245e-01 
3.385237e-01 
3.386229e-01 
3.387219e-01 
3.388208e-01 
3.389197e-01 
3.390184e-01 
3.391170e-01 
3.392156e-01 
3.393140e-01 
3.394123e-01 
3.395106e-01 
3.396087e-01 
3.397067e-01 
3.398046e-01 
3.399025e-01 
3.400002e-01 
3.400978e-01 
3.401953e-01 
3.402927e-01 
3.403900e-01 
3.404872e-01 
3.405843e-01 
3.406813e-01 
3.407783e-01 
3.408751e-01 
3.409718e-01 
3.410683e-01 
3.411648e-01 
3.412612e-01 
3.413575e-01 
3.414537e-01 
3.415498e-01 
3.416458e-01 
3.417417e-01 
3.418374e-01 
3.419331e-01 
3.420287e-01 
3.421242e-01 
3.422195e-01 
3.423148e-01 
3.424100e-01 
3.425050e-01 
3.426000e-01 
3.426948e-01 
3.427896e-01 
3.428842e-01 
3.429788e-01 
3.430732e-01 
3.431676e-01 
3.432618e-01 
3.433559e-01 
3.434500e-01 
3.435439e-01 
3.436377e-01 
3.437314e-01 
3.438251e-01 
3.439186e-01 
3.440120e-01 
3.441053e-01 
3.441985e-01 
3.442916e-01 
3.443846e-01 
3.444775e-01 
3.445703e-01 
3.446630e-01 
3.447556e-01 
3.448481e-01 
3.449405e-01 
3.450328e-01 
3.451249e-01 
3.452170e-01 
3.453090e-01 
3.454008e-01 
3.454926e-01 
3.455843e-01 
3.456758e-01 
3.457673e-01 
3.458586e-01 
3.459499e-01 
3.460410e-01 
3.461320e-01 
3.462230e-01 
3.463138e-01 
3.464045e-01 
3.464951e-01 
3.465857e-01 
3.466761e-01 
3.467664e-01 
3.468566e-01 
3.469467e-01 
3.470367e-01 
3.471266e-01 
3.472164e-01 
3.473061e-01 
3.473957e-01 
3.474851e-01 
3.475745e-01 
3.476638e-01 
3.477529e-01 
3.478420e-01 
3.479310e-01 
3.480198e-01 
3.481086e-01 
3.481972e-01 
3.482858e-01 
3.483742e-01 
3.484625e-01 
3.485508e-01 
3.486389e-01 
3.487269e-01 
3.488148e-01 
3.489026e-01 
3.489903e-01 
3.490779e-01 
3.491654e-01 
3.492528e-01 
3.493401e-01 
3.494273e-01 
3.495144e-01 
3.496013e-01 
3.496882e-01 
3.497750e-01 
3.498616e-01 
3.499482e-01 
3.500346e-01 
3.501210e-01 
3.502072e-01 
3.502934e-01 
3.503794e-01 
3.504653e-01 
3.505511e-01 
3.506368e-01 
3.507225e-01 
3.508080e-01 
3.508934e-01 
3.509787e-01 
3.510638e-01 
3.511489e-01 
3.512339e-01 
3.513188e-01 
3.514036e-01 
3.514882e-01 
3.515728e-01 
3.516572e-01 
3.517416e-01 
3.518258e-01 
3.519100e-01 
3.519940e-01 
3.520779e-01 
3.521617e-01 
3.522455e-01 
3.523291e-01 
3.524126e-01 
3.524960e-01 
3.525793e-01 
3.526625e-01 
3.527455e-01 
3.528285e-01 
3.529114e-01 
3.529942e-01 
3.530768e-01 
3.531594e-01 
3.532418e-01 
3.533242e-01 
3.534064e-01 
3.534885e-01 
3.535706e-01 
3.536525e-01 
3.537343e-01 
3.538160e-01 
3.538976e-01 
3.539791e-01 
3.540605e-01 
3.541418e-01 
3.542230e-01 
3.543040e-01 
3.543850e-01 
3.544659e-01 
3.545466e-01 
3.546273e-01 
3.547078e-01 
3.547882e-01 
3.548686e-01 
3.549488e-01 
3.550289e-01 
3.551089e-01 
3.551888e-01 
3.552686e-01 
3.553483e-01 
3.554279e-01 
3.555074e-01 
3.555868e-01 
3.556660e-01 
3.557452e-01 
3.558242e-01 
3.559032e-01 
3.559820e-01 
3.560608e-01 
3.561394e-01 
3.562179e-01 
3.562963e-01 
3.563746e-01 
3.564528e-01 
3.565309e-01 
3.566089e-01 
3.566868e-01 
3.567646e-01 
3.568422e-01 
3.569198e-01 
3.569973e-01 
3.570746e-01 
3.571519e-01 
3.572290e-01 
3.573060e-01 
3.573829e-01 
3.574598e-01 
3.575365e-01 
3.576131e-01 
3.576896e-01 
3.577659e-01 
3.578422e-01 
3.579184e-01 
3.579945e-01 
3.580704e-01 
3.581463e-01 
3.582220e-01 
3.582977e-01 
3.583732e-01 
3.584486e-01 
3.585239e-01 
3.585991e-01 
3.586742e-01 
3.587492e-01 
3.588241e-01 
3.588989e-01 
3.589736e-01 
3.590481e-01 
3.591226e-01 
3.591970e-01 
3.592712e-01 
3.593453e-01 
3.594194e-01 
3.594933e-01 
3.595671e-01 
3.596408e-01 
3.597144e-01 
3.597879e-01 
3.598613e-01 
3.599346e-01 
3.600077e-01 
3.600808e-01 
3.601537e-01 
3.602266e-01 
3.602993e-01 
3.603720e-01 
3.604445e-01 
3.605169e-01 
3.605892e-01 
3.606614e-01 
3.607335e-01 
3.608055e-01 
3.608774e-01 
3.609491e-01 
3.610208e-01 
3.610924e-01 
3.611638e-01 
3.612351e-01 
3.613064e-01 
3.613775e-01 
3.614485e-01 
3.615194e-01 
3.615902e-01 
3.616609e-01 
3.617315e-01 
3.618020e-01 
3.618723e-01 
3.619426e-01 
3.620127e-01 
3.620828e-01 
3.621527e-01 
3.622225e-01 
3.622923e-01 
3.623619e-01 
3.624314e-01 
3.625008e-01 
3.625701e-01 
3.626392e-01 
3.627083e-01 
3.627773e-01 
3.628461e-01 
3.629149e-01 
3.629835e-01 
3.630520e-01 
3.631205e-01 
3.631888e-01 
3.632570e-01 
3.633251e-01 
3.633931e-01 
3.634609e-01 
3.635287e-01 
3.635964e-01 
3.636639e-01 
3.637314e-01 
3.637987e-01 
3.638659e-01 
3.639330e-01 
3.640001e-01 
3.640670e-01 
3.641338e-01 
3.642004e-01 
3.642670e-01 
3.643335e-01 
3.643998e-01 
3.644661e-01 
3.645322e-01 
3.645983e-01 
3.646642e-01 
3.647300e-01 
3.647957e-01 
3.648613e-01 
3.649268e-01 
3.649922e-01 
3.650575e-01 
3.651226e-01 
3.651877e-01 
3.652526e-01 
3.653175e-01 
3.653822e-01 
3.654468e-01 
3.655113e-01 
3.655757e-01 
3.656400e-01 
3.657042e-01 
3.657683e-01 
3.658322e-01 
3.658961e-01 
3.659598e-01 
3.660235e-01 
3.660870e-01 
3.661504e-01 
3.662137e-01 
3.662769e-01 
3.663400e-01 
3.664030e-01 
3.664659e-01 
3.665287e-01 
3.665913e-01 
3.666539e-01 
3.667163e-01 
3.667786e-01 
3.668409e-01 
3.669030e-01 
3.669650e-01 
3.670269e-01 
3.670886e-01 
3.671503e-01 
3.672119e-01 
3.672733e-01 
3.673347e-01 
3.673959e-01 
3.674571e-01 
3.675181e-01 
3.675790e-01 
3.676398e-01 
3.677005e-01 
3.677611e-01 
3.678215e-01 
3.678819e-01 
3.679421e-01 
3.680023e-01 
3.680623e-01 
3.681222e-01 
3.681821e-01 
3.682418e-01 
3.683014e-01 
3.683608e-01 
3.684202e-01 
3.684795e-01 
3.685386e-01 
3.685977e-01 
3.686566e-01 
3.687155e-01 
3.687742e-01 
3.688328e-01 
3.688913e-01 
3.689497e-01 
3.690080e-01 
3.690661e-01 
3.691242e-01 
3.691822e-01 
3.692400e-01 
3.692977e-01 
3.693554e-01 
3.694129e-01 
3.694703e-01 
3.695276e-01 
3.695847e-01 
3.696418e-01 
3.696988e-01 
3.697556e-01 
3.698124e-01 
3.698690e-01 
3.699255e-01 
3.699820e-01 
3.700383e-01 
3.700945e-01 
3.701505e-01 
3.702065e-01 
3.702624e-01 
3.703181e-01 
3.703738e-01 
3.704293e-01 
3.704848e-01 
3.705401e-01 
3.705953e-01 
3.706504e-01 
3.707054e-01 
3.707602e-01 
3.708150e-01 
3.708697e-01 
3.709242e-01 
3.709786e-01 
3.710330e-01 
3.710872e-01 
3.711413e-01 
3.711953e-01 
3.712492e-01 
3.713029e-01 
3.713566e-01 
3.714102e-01 
3.714636e-01 
3.715169e-01 
3.715702e-01 
3.716233e-01 
3.716763e-01 
3.717292e-01 
3.717820e-01 
3.718346e-01 
3.718872e-01 
3.719397e-01 
3.719920e-01 
3.720442e-01 
3.720964e-01 
3.721484e-01 
3.722003e-01 
3.722521e-01 
3.723038e-01 
3.723553e-01 
3.724068e-01 
3.724581e-01 
3.725094e-01 
3.725605e-01 
3.726115e-01 
3.726624e-01 
3.727132e-01 
3.727639e-01 
3.728145e-01 
3.728650e-01 
3.729153e-01 
3.729656e-01 
3.730157e-01 
3.730657e-01 
3.731157e-01 
3.731655e-01 
3.732152e-01 
3.732647e-01 
3.733142e-01 
3.733636e-01 
3.734128e-01 
3.734620e-01 
3.735110e-01 
3.735599e-01 
3.736087e-01 
3.736574e-01 
3.737060e-01 
3.737545e-01 
3.738029e-01 
3.738511e-01 
3.738993e-01 
3.739473e-01 
3.739952e-01 
3.740431e-01 
3.740908e-01 
3.741384e-01 
3.741859e-01 
3.742332e-01 
3.742805e-01 
3.743276e-01 
3.743747e-01 
3.744216e-01 
3.744684e-01 
3.745151e-01 
3.745617e-01 
3.746082e-01 
3.746546e-01 
3.747009e-01 
3.747470e-01 
3.747931e-01 
3.748390e-01 
3.748848e-01 
3.749306e-01 
3.749762e-01 
3.750217e-01 
3.750670e-01 
3.751123e-01 
3.751575e-01 
3.752025e-01 
3.752475e-01 
3.752923e-01 
3.753370e-01 
3.753816e-01 
3.754261e-01 
3.754705e-01 
3.755148e-01 
3.755589e-01 
3.756030e-01 
3.756469e-01 
3.756908e-01 
3.757345e-01 
3.757781e-01 
3.758216e-01 
3.758650e-01 
3.759082e-01 
3.759514e-01 
3.759945e-01 
3.760374e-01 
3.760802e-01 
3.761230e-01 
3.761656e-01 
3.762081e-01 
3.762505e-01 
3.762928e-01 
3.763349e-01 
3.763770e-01 
3.764189e-01 
3.764608e-01 
3.765025e-01 
3.765441e-01 
3.765856e-01 
3.766270e-01 
3.766683e-01 
3.767094e-01 
3.767505e-01 
3.767914e-01 
3.768323e-01 
3.768730e-01 
3.769136e-01 
3.769541e-01 
3.769945e-01 
3.770348e-01 
3.770750e-01 
3.771150e-01 
3.771550e-01 
3.771948e-01 
3.772346e-01 
3.772742e-01 
3.773137e-01 
3.773531e-01 
3.773924e-01 
3.774315e-01 
3.774706e-01 
3.775095e-01 
3.775484e-01 
3.775871e-01 
3.776257e-01 
3.776642e-01 
3.777026e-01 
3.777409e-01 
3.777791e-01 
3.778171e-01 
3.778551e-01 
3.778929e-01 
3.779307e-01 
3.779683e-01 
3.780058e-01 
3.780432e-01 
3.780805e-01 
3.781177e-01 
3.781547e-01 
3.781917e-01 
3.782285e-01 
3.782652e-01 
3.783019e-01 
3.783384e-01 
3.783748e-01 
3.784110e-01 
3.784472e-01 
3.784833e-01 
3.785192e-01 
3.785551e-01 
3.785908e-01 
3.786264e-01 
3.786619e-01 
3.786973e-01 
3.787326e-01 
3.787678e-01 
3.788029e-01 
3.788378e-01 
3.788726e-01 
3.789074e-01 
3.789420e-01 
3.789765e-01 
3.790109e-01 
3.790452e-01 
3.790794e-01 
3.791134e-01 
3.791474e-01 
3.791812e-01 
3.792149e-01 
3.792486e-01 
3.792821e-01 
3.793155e-01 
3.793488e-01 
3.793819e-01 
3.794150e-01 
3.794479e-01 
3.794808e-01 
3.795135e-01 
3.795461e-01 
3.795786e-01 
3.796110e-01 
3.796433e-01 
3.796755e-01 
3.797076e-01 
3.797395e-01 
3.797714e-01 
3.798031e-01 
3.798347e-01 
3.798662e-01 
3.798976e-01 
3.799289e-01 
3.799601e-01 
3.799911e-01 
3.800221e-01 
3.800529e-01 
3.800837e-01 
3.801143e-01 
3.801448e-01 
3.801752e-01 
3.802055e-01 
3.802356e-01 
3.802657e-01 
3.802957e-01 
3.803255e-01 
3.803552e-01 
3.803848e-01 
3.804144e-01 
3.804437e-01 
3.804730e-01 
3.805022e-01 
3.805313e-01 
3.805602e-01 
3.805891e-01 
3.806178e-01 
3.806464e-01 
3.806749e-01 
3.807033e-01 
3.807316e-01 
3.807598e-01 
3.807878e-01 
3.808158e-01 
3.808436e-01 
3.808714e-01 
3.808990e-01 
3.809265e-01 
3.809539e-01 
3.809812e-01 
3.810083e-01 
3.810354e-01 
3.810624e-01 
3.810892e-01 
3.811159e-01 
3.811425e-01 
3.811691e-01 
3.811954e-01 
3.812217e-01 
3.812479e-01 
3.812740e-01 
3.812999e-01 
3.813258e-01 
3.813515e-01 
3.813771e-01 
3.814026e-01 
3.814280e-01 
3.814533e-01 
3.814785e-01 
3.815035e-01 
3.815285e-01 
3.815533e-01 
3.815781e-01 
3.816027e-01 
3.816272e-01 
3.816516e-01 
3.816759e-01 
3.817001e-01 
3.817241e-01 
3.817481e-01 
3.817719e-01 
3.817956e-01 
3.818193e-01 
3.818428e-01 
3.818662e-01 
3.818895e-01 
3.819126e-01 
3.819357e-01 
3.819587e-01 
3.819815e-01 
3.820042e-01 
3.820269e-01 
3.820494e-01 
3.820718e-01 
3.820941e-01 
3.821162e-01 
3.821383e-01 
3.821603e-01 
3.821821e-01 
3.822038e-01 
3.822255e-01 
3.822470e-01 
3.822684e-01 
3.822897e-01 
3.823108e-01 
3.823319e-01 
3.823529e-01 
3.823737e-01 
3.823944e-01 
3.824151e-01 
3.824356e-01 
3.824560e-01 
3.824763e-01 
3.824965e-01 
3.825165e-01 
3.825365e-01 
3.825563e-01 
3.825761e-01 
3.825957e-01 
3.826152e-01 
3.826346e-01 
3.826539e-01 
3.826731e-01 
3.826922e-01 
3.827111e-01 
3.827300e-01 
3.827487e-01 
3.827674e-01 
3.827859e-01 
3.828043e-01 
3.828226e-01 
3.828408e-01 
3.828588e-01 
3.828768e-01 
3.828947e-01 
3.829124e-01 
3.829300e-01 
3.829476e-01 
3.829650e-01 
3.829823e-01 
3.829995e-01 
3.830165e-01 
3.830335e-01 
3.830504e-01 
3.830671e-01 
3.830837e-01 
3.831003e-01 
3.831167e-01 
3.831330e-01 
3.831492e-01 
3.831653e-01 
3.831812e-01 
3.831971e-01 
3.832129e-01 
3.832285e-01 
3.832440e-01 
3.832594e-01 
3.832747e-01 
3.832899e-01 
3.833050e-01 
3.833200e-01 
3.833349e-01 
3.833496e-01 
3.833643e-01 
3.833788e-01 
3.833932e-01 
3.834075e-01 
3.834217e-01 
3.834358e-01 
3.834498e-01 
3.834637e-01 
3.834775e-01 
3.834911e-01 
3.835046e-01 
3.835181e-01 
3.835314e-01 
3.835446e-01 
3.835577e-01 
3.835707e-01 
3.835836e-01 
3.835963e-01 
3.836090e-01 
3.836215e-01 
3.836340e-01 
3.836463e-01 
3.836585e-01 
3.836706e-01 
3.836826e-01 
3.836945e-01 
3.837062e-01 
3.837179e-01 
3.837295e-01 
3.837409e-01 
3.837522e-01 
3.837635e-01 
3.837746e-01 
3.837856e-01 
3.837965e-01 
3.838072e-01 
3.838179e-01 
3.838285e-01 
3.838389e-01 
3.838493e-01 
3.838595e-01 
3.838696e-01 
3.838796e-01 
3.838895e-01 
3.838993e-01 
3.839090e-01 
3.839185e-01 
3.839280e-01 
3.839373e-01 
3.839466e-01 
3.839557e-01 
3.839647e-01 
3.839736e-01 
3.839824e-01 
3.839911e-01 
3.839997e-01 
3.840082e-01 
3.840165e-01 
3.840248e-01 
3.840329e-01 
3.840409e-01 
3.840488e-01 
3.840566e-01 
3.840643e-01 
3.840719e-01 
3.840794e-01 
3.840868e-01 
3.840940e-01 
3.841012e-01 
3.841082e-01 
3.841151e-01 
3.841219e-01 
3.841286e-01 
3.841352e-01 
3.841417e-01 
3.841481e-01 
3.841544e-01 
3.841605e-01 
3.841666e-01 
3.841725e-01 
3.841783e-01 
3.841841e-01 
3.841897e-01 
3.841952e-01 
3.842005e-01 
3.842058e-01 
3.842110e-01 
3.842161e-01 
3.842210e-01 
3.842258e-01 
3.842306e-01 
3.842352e-01 
3.842397e-01 
3.842441e-01 
3.842484e-01 
3.842526e-01 
3.842566e-01 
3.842606e-01 
3.842645e-01 
3.842682e-01 
3.842718e-01 
3.842754e-01 
3.842788e-01 
3.842821e-01 
3.842853e-01 
3.842884e-01 
3.842913e-01 
3.842942e-01 
3.842970e-01 
3.842996e-01 
3.843021e-01 
3.843046e-01 
3.843069e-01 
3.843091e-01 
3.843112e-01 
3.843132e-01 
3.843151e-01 
3.843168e-01 
3.843185e-01 
3.843201e-01 
3.843215e-01 
3.843228e-01 
3.843241e-01 
3.843252e-01 
3.843262e-01 
3.843271e-01 
3.843279e-01 
3.843286e-01 
3.843291e-01 
3.843296e-01 
3.843299e-01 
3.843302e-01 
3.843303e-01 
3.843303e-01 
3.843302e-01 
3.843301e-01 
3.843297e-01 
3.843293e-01 
3.843288e-01 
3.843282e-01 
3.843274e-01 
3.843266e-01 
3.843256e-01 
3.843246e-01 
3.843234e-01 
3.843221e-01 
3.843207e-01 
3.843192e-01 
3.843176e-01 
3.843159e-01 
3.843141e-01 
3.843121e-01 
3.843101e-01 
3.843079e-01 
3.843056e-01 
3.843033e-01 
3.843008e-01 
3.842982e-01 
3.842955e-01 
3.842927e-01 
3.842898e-01 
3.842867e-01 
3.842836e-01 
3.842804e-01 
3.842770e-01 
3.842735e-01 
3.842700e-01 
3.842663e-01 
3.842625e-01 
3.842586e-01 
3.842546e-01 
3.842505e-01 
3.842463e-01 
3.842419e-01 
3.842375e-01 
3.842330e-01 
3.842283e-01 
3.842235e-01 
3.842187e-01 
3.842137e-01 
3.842086e-01 
3.842034e-01 
3.841981e-01 
3.841927e-01 
3.841871e-01 
3.841815e-01 
3.841758e-01 
3.841699e-01 
3.841640e-01 
3.841579e-01 
3.841517e-01 
3.841454e-01 
3.841391e-01 
3.841326e-01 
3.841259e-01 
3.841192e-01 
3.841124e-01 
3.841055e-01 
3.840984e-01 
3.840913e-01 
3.840840e-01 
3.840767e-01 
3.840692e-01 
3.840616e-01 
3.840539e-01 
3.840461e-01 
3.840382e-01 
3.840302e-01 
3.840221e-01 
3.840139e-01 
3.840055e-01 
3.839971e-01 
3.839885e-01 
3.839799e-01 
3.839711e-01 
3.839622e-01 
3.839532e-01 
3.839442e-01 
3.839350e-01 
3.839256e-01 
3.839162e-01 
3.839067e-01 
3.838971e-01 
3.838873e-01 
3.838775e-01 
3.838675e-01 
3.838575e-01 
3.838473e-01 
3.838370e-01 
3.838266e-01 
3.838162e-01 
3.838056e-01 
3.837948e-01 
3.837840e-01 
3.837731e-01 
3.837621e-01 
3.837509e-01 
3.837397e-01 
3.837284e-01 
3.837169e-01 
3.837053e-01 
3.836936e-01 
3.836819e-01 
3.836700e-01 
3.836580e-01 
3.836459e-01 
3.836337e-01 
3.836214e-01 
3.836089e-01 
3.835964e-01 
3.835838e-01 
3.835710e-01 
3.835582e-01 
3.835452e-01 
3.835321e-01 
3.835189e-01 
3.835057e-01 
3.834923e-01 
3.834788e-01 
3.834652e-01 
3.834515e-01 
3.834376e-01 
3.834237e-01 
3.834097e-01 
3.833955e-01 
3.833813e-01 
3.833669e-01 
3.833525e-01 
3.833379e-01 
3.833232e-01 
3.833085e-01 
3.832936e-01 
3.832786e-01 
3.832635e-01 
3.832483e-01 
3.832330e-01 
3.832175e-01 
3.832020e-01 
3.831864e-01 
3.831706e-01 
3.831548e-01 
3.831388e-01 
3.831228e-01 
3.831066e-01 
3.830903e-01 
3.830740e-01 
3.830575e-01 
3.830409e-01 
3.830242e-01 
3.830074e-01 
3.829905e-01 
3.829734e-01 
3.829563e-01 
3.829391e-01 
3.829217e-01 
3.829043e-01 
3.828867e-01 
3.828691e-01 
3.828513e-01 
3.828335e-01 
3.828155e-01 
3.827974e-01 
3.827792e-01 
3.827609e-01 
3.827425e-01 
3.827240e-01 
3.827054e-01 
3.826867e-01 
3.826679e-01 
3.826489e-01 
3.826299e-01 
3.826107e-01 
3.825915e-01 
3.825721e-01 
3.825527e-01 
3.825331e-01 
3.825134e-01 
3.824937e-01 
3.824738e-01 
3.824538e-01 
3.824337e-01 
3.824135e-01 
3.823932e-01 
3.823728e-01 
3.823523e-01 
3.823316e-01 
3.823109e-01 
3.822901e-01 
3.822691e-01 
3.822481e-01 
3.822269e-01 
3.822057e-01 
3.821843e-01 
3.821628e-01 
3.821413e-01 
3.821196e-01 
3.820978e-01 
3.820759e-01 
3.820539e-01 
3.820318e-01 
3.820096e-01 
3.819873e-01 
3.819649e-01 
3.819424e-01 
3.819197e-01 
3.818970e-01 
3.818742e-01 
3.818512e-01 
3.818282e-01 
3.818050e-01 
3.817818e-01 
3.817584e-01 
3.817349e-01 
3.817114e-01 
3.816877e-01 
3.816639e-01 
3.816400e-01 
3.816160e-01 
3.815919e-01 
3.815677e-01 
3.815434e-01 
3.815190e-01 
3.814945e-01 
3.814699e-01 
3.814451e-01 
3.814203e-01 
3.813954e-01 
3.813703e-01 
3.813452e-01 
3.813199e-01 
3.812946e-01 
3.812691e-01 
3.812436e-01 
3.812179e-01 
3.811921e-01 
3.811663e-01 
3.811403e-01 
3.811142e-01 
3.810880e-01 
3.810617e-01 
3.810353e-01 
3.810088e-01 
3.809822e-01 
3.809555e-01 
3.809287e-01 
3.809018e-01 
3.808747e-01 
3.808476e-01 
3.808204e-01 
3.807930e-01 
3.807656e-01 
3.807380e-01 
3.807104e-01 
3.806826e-01 
3.806548e-01 
3.806268e-01 
3.805988e-01 
3.805706e-01 
3.805423e-01 
3.805139e-01 
3.804855e-01 
3.804569e-01 
3.804282e-01 
3.803994e-01 
3.803705e-01 
3.803415e-01 
3.803124e-01 
3.802832e-01 
3.802539e-01 
3.802245e-01 
3.801950e-01 
3.801653e-01 
3.801356e-01 
3.801058e-01 
3.800759e-01 
3.800458e-01 
3.800157e-01 
3.799854e-01 
3.799551e-01 
3.799247e-01 
3.798941e-01 
3.798634e-01 
3.798327e-01 
3.798018e-01 
3.797709e-01 
3.797398e-01 
3.797086e-01 
3.796774e-01 
3.796460e-01 
3.796145e-01 
3.795829e-01 
3.795512e-01 
3.795194e-01 
3.794875e-01 
3.794556e-01 
3.794235e-01 
3.793913e-01 
3.793590e-01 
3.793265e-01 
3.792940e-01 
3.792614e-01 
3.792287e-01 
3.791959e-01 
3.791630e-01 
3.791300e-01 
3.790968e-01 
3.790636e-01 
3.790303e-01 
3.789968e-01 
3.789633e-01 
3.789297e-01 
3.788959e-01 
3.788621e-01 
3.788281e-01 
3.787941e-01 
3.787599e-01 
3.787257e-01 
3.786913e-01 
3.786569e-01 
3.786223e-01 
3.785877e-01 
3.785529e-01 
3.785180e-01 
3.784831e-01 
3.784480e-01 
3.784128e-01 
3.783776e-01 
3.783422e-01 
3.783067e-01 
3.782711e-01 
3.782354e-01 
3.781997e-01 
3.781638e-01 
3.781278e-01 
3.780917e-01 
3.780555e-01 
3.780192e-01 
3.779828e-01 
3.779463e-01 
3.779097e-01 
3.778730e-01 
3.778362e-01 
3.777993e-01 
3.777623e-01 
3.777252e-01 
3.776880e-01 
3.776507e-01 
3.776133e-01 
3.775758e-01 
3.775382e-01 
3.775005e-01 
3.774626e-01 
3.774247e-01 
3.773867e-01 
3.773486e-01 
3.773104e-01 
3.772721e-01 
3.772336e-01 
3.771951e-01 
3.771565e-01 
3.771178e-01 
3.770789e-01 
3.770400e-01 
3.770010e-01 
3.769619e-01 
3.769226e-01 
3.768833e-01 
3.768439e-01 
3.768043e-01 
3.767647e-01 
3.767250e-01 
3.766851e-01 
3.766452e-01 
3.766052e-01 
3.765650e-01 
3.765248e-01 
3.764845e-01 
3.764440e-01 
3.764035e-01 
3.763628e-01 
3.763221e-01 
3.762813e-01 
3.762403e-01 
3.761993e-01 
3.761581e-01 
3.761169e-01 
3.760756e-01 
3.760341e-01 
3.759926e-01 
3.759509e-01 
3.759092e-01 
3.758674e-01 
3.758254e-01 
3.757834e-01 
3.757412e-01 
3.756990e-01 
3.756567e-01 
3.756142e-01 
3.755717e-01 
3.755290e-01 
3.754863e-01 
3.754435e-01 
3.754005e-01 
3.753575e-01 
3.753143e-01 
3.752711e-01 
3.752278e-01 
3.751843e-01 
3.751408e-01 
3.750971e-01 
3.750534e-01 
3.750096e-01 
3.749656e-01 
3.749216e-01 
3.748775e-01 
3.748332e-01 
3.747889e-01 
3.747445e-01 
3.746999e-01 
3.746553e-01 
3.746106e-01 
3.745658e-01 
3.745208e-01 
3.744758e-01 
3.744307e-01 
3.743855e-01 
3.743401e-01 
3.742947e-01 
3.742492e-01 
3.742036e-01 
3.741579e-01 
3.741120e-01 
3.740661e-01 
3.740201e-01 
3.739740e-01 
3.739278e-01 
3.738815e-01 
3.738351e-01 
3.737886e-01 
3.737419e-01 
3.736952e-01 
3.736484e-01 
3.736015e-01 
3.735545e-01 
3.735074e-01 
3.734602e-01 
3.734129e-01 
3.733656e-01 
3.733181e-01 
3.732705e-01 
3.732228e-01 
3.731750e-01 
3.731271e-01 
3.730791e-01 
3.730311e-01 
3.729829e-01 
3.729346e-01 
3.728862e-01 
3.728378e-01 
3.727892e-01 
3.727405e-01 
3.726918e-01 
3.726429e-01 
3.725939e-01 
3.725449e-01 
3.724957e-01 
3.724465e-01 
3.723971e-01 
3.723477e-01 
3.722981e-01 
3.722485e-01 
3.721987e-01 
3.721489e-01 
3.720990e-01 
3.720489e-01 
3.719988e-01 
3.719486e-01 
3.718983e-01 
3.718478e-01 
3.717973e-01 
3.717467e-01 
3.716960e-01 
3.716452e-01 
3.715943e-01 
3.715433e-01 
3.714922e-01 
3.714410e-01 
3.713897e-01 
3.713383e-01 
3.712868e-01 
3.712352e-01 
3.711835e-01 
3.711318e-01 
3.710799e-01 
3.710279e-01 
3.709758e-01 
3.709237e-01 
3.708714e-01 
3.708191e-01 
3.707666e-01 
3.707141e-01 
3.706614e-01 
3.706087e-01 
3.705558e-01 
3.705029e-01 
3.704499e-01 
3.703967e-01 
3.703435e-01 
3.702902e-01 
3.702368e-01 
3.701833e-01 
3.701297e-01 
3.700759e-01 
3.700222e-01 
3.699683e-01 
3.699143e-01 
3.698602e-01 
3.698060e-01 
3.697517e-01 
3.696973e-01 
3.696429e-01 
3.695883e-01 
3.695336e-01 
3.694789e-01 
3.694240e-01 
3.693691e-01 
3.693140e-01 
3.692589e-01 
3.692037e-01 
3.691483e-01 
3.690929e-01 
3.690374e-01 
3.689818e-01 
3.689261e-01 
3.688703e-01 
3.688144e-01 
3.687584e-01 
3.687023e-01 
3.686461e-01 
3.685898e-01 
3.685334e-01 
3.684770e-01 
3.684204e-01 
3.683637e-01 
3.683070e-01 
3.682501e-01 
3.681932e-01 
3.681362e-01 
3.680790e-01 
3.680218e-01 
3.679645e-01 
3.679071e-01 
3.678495e-01 
3.677919e-01 
3.677342e-01 
3.676764e-01 
3.676186e-01 
3.675606e-01 
3.675025e-01 
3.674443e-01 
3.673861e-01 
3.673277e-01 
3.672692e-01 
3.672107e-01 
3.671520e-01 
3.670933e-01 
3.670345e-01 
3.669756e-01 
3.669165e-01 
3.668574e-01 
3.667982e-01 
3.667389e-01 
3.666795e-01 
3.666200e-01 
3.665605e-01 
3.665008e-01 
3.664410e-01 
3.663812e-01 
3.663212e-01 
3.662612e-01 
3.662010e-01 
3.661408e-01 
3.660805e-01 
3.660200e-01 
3.659595e-01 
3.658989e-01 
3.658382e-01 
3.657774e-01 
3.657165e-01 
3.656556e-01 
3.655945e-01 
3.655333e-01 
3.654721e-01 
3.654107e-01 
3.653493e-01 
3.652877e-01 
3.652261e-01 
3.651644e-01 
3.651026e-01 
3.650407e-01 
3.649786e-01 
3.649166e-01 
3.648544e-01 
3.647921e-01 
3.647297e-01 
3.646673e-01 
3.646047e-01 
3.645421e-01 
3.644793e-01 
3.644165e-01 
3.643536e-01 
3.642905e-01 
3.642274e-01 
3.641642e-01 
3.641009e-01 
3.640376e-01 
3.639741e-01 
3.639105e-01 
3.638469e-01 
3.637831e-01 
3.637193e-01 
3.636553e-01 
3.635913e-01 
3.635272e-01 
3.634630e-01 
3.633987e-01 
3.633343e-01 
3.632698e-01 
3.632052e-01 
3.631405e-01 
3.630758e-01 
3.630109e-01 
3.629460e-01 
3.628809e-01 
3.628158e-01 
3.627506e-01 
3.626853e-01 
3.626199e-01 
3.625544e-01 
3.624888e-01 
3.624232e-01 
3.623574e-01 
3.622915e-01 
3.622256e-01 
3.621596e-01 
3.620934e-01 
3.620272e-01 
3.619609e-01 
3.618945e-01 
3.618280e-01 
3.617614e-01 
3.616948e-01 
3.616280e-01 
3.615612e-01 
3.614942e-01 
3.614272e-01 
3.613601e-01 
3.612929e-01 
3.612256e-01 
3.611582e-01 
3.610907e-01 
3.610231e-01 
3.609554e-01 
3.608877e-01 
3.608198e-01 
3.607519e-01 
3.606839e-01 
3.606158e-01 
3.605476e-01 
3.604793e-01 
3.604109e-01 
3.603424e-01 
3.602739e-01 
3.602052e-01 
3.601365e-01 
3.600677e-01 
3.599987e-01 
3.599297e-01 
3.598606e-01 
3.597914e-01 
3.597222e-01 
3.596528e-01 
3.595833e-01 
3.595138e-01 
3.594442e-01 
3.593744e-01 
3.593046e-01 
3.592347e-01 
3.591647e-01 
3.590947e-01 
3.590245e-01 
3.589542e-01 
3.588839e-01 
3.588135e-01 
3.587429e-01 
3.586723e-01 
3.586016e-01 
3.585308e-01 
3.584600e-01 
3.583890e-01 
3.583179e-01 
3.582468e-01 
3.581756e-01 
3.581042e-01 
3.580328e-01 
3.579613e-01 
3.578898e-01 
3.578181e-01 
3.577463e-01 
3.576745e-01 
3.576025e-01 
3.575305e-01 
3.574584e-01 
3.573862e-01 
3.573139e-01 
3.572415e-01 
3.571691e-01 
3.570965e-01 
3.570239e-01 
3.569512e-01 
3.568784e-01 
3.568054e-01 
3.567325e-01 
3.566594e-01 
3.565862e-01 
3.565130e-01 
3.564396e-01 
3.563662e-01 
3.562927e-01 
3.562191e-01 
3.561454e-01 
3.560716e-01 
3.559978e-01 
3.559238e-01 
3.558498e-01 
3.557757e-01 
3.557015e-01 
3.556272e-01 
3.555528e-01 
3.554783e-01 
3.554038e-01 
3.553291e-01 
3.552544e-01 
3.551796e-01 
3.551047e-01 
3.550297e-01 
3.549546e-01 
3.548794e-01 
3.548042e-01 
3.547289e-01 
3.546534e-01 
3.545779e-01 
3.545023e-01 
3.544267e-01 
3.543509e-01 
3.542750e-01 
3.541991e-01 
3.541231e-01 
3.540470e-01 
3.539708e-01 
3.538945e-01 
3.538181e-01 
3.537417e-01 
3.536651e-01 
3.535885e-01 
3.535118e-01 
3.534350e-01 
3.533581e-01 
3.532812e-01 
3.532041e-01 
3.531270e-01 
3.530498e-01 
3.529725e-01 
3.528951e-01 
3.528176e-01 
3.527400e-01 
3.526624e-01 
3.525847e-01 
3.525068e-01 
3.524289e-01 
3.523510e-01 
3.522729e-01 
3.521947e-01 
3.521165e-01 
3.520382e-01 
3.519597e-01 
3.518813e-01 
3.518027e-01 
3.517240e-01 
3.516453e-01 
3.515664e-01 
3.514875e-01 
3.514085e-01 
3.513294e-01 
3.512503e-01 
3.511710e-01 
3.510917e-01 
3.510122e-01 
3.509327e-01 
3.508531e-01 
3.507735e-01 
3.506937e-01 
3.506139e-01 
3.505339e-01 
3.504539e-01 
3.503738e-01 
3.502937e-01 
3.502134e-01 
3.501331e-01 
3.500526e-01 
3.499721e-01 
3.498915e-01 
3.498109e-01 
3.497301e-01 
3.496492e-01 
3.495683e-01 
3.494873e-01 
3.494062e-01 
3.493250e-01 
3.492438e-01 
3.491624e-01 
3.490810e-01 
3.489995e-01 
3.489179e-01 
3.488362e-01 
3.487545e-01 
3.486726e-01 
3.485907e-01 
3.485087e-01 
3.484266e-01 
3.483445e-01 
3.482622e-01 
3.481799e-01 
3.480974e-01 
3.480149e-01 
3.479324e-01 
3.478497e-01 
3.477669e-01 
3.476841e-01 
3.476012e-01 
3.475182e-01 
3.474351e-01 
3.473520e-01 
3.472687e-01 
3.471854e-01 
3.471020e-01 
3.470185e-01 
3.469350e-01 
3.468513e-01 
3.467676e-01 
3.466838e-01 
3.465999e-01 
3.465159e-01 
3.464319e-01 
3.463477e-01 
3.462635e-01 
3.461792e-01 
3.460948e-01 
3.460104e-01 
3.459258e-01 
3.458412e-01 
3.457565e-01 
3.456717e-01 
3.455868e-01 
3.455019e-01 
3.454169e-01 
3.453318e-01 
3.452466e-01 
3.451613e-01 
3.450759e-01 
3.449905e-01 
3.449050e-01 
3.448194e-01 
3.447337e-01 
3.446480e-01 
3.445621e-01 
3.444762e-01 
3.443902e-01 
3.443042e-01 
3.442180e-01 
3.441318e-01 
3.440454e-01 
3.439591e-01 
3.438726e-01 
3.437860e-01 
3.436994e-01 
3.436127e-01 
3.435259e-01 
3.434390e-01 
3.433520e-01 
3.432650e-01 
3.431779e-01 
3.430907e-01 
3.430034e-01 
3.429161e-01 
3.428287e-01 
3.427411e-01 
3.426536e-01 
3.425659e-01 
3.424781e-01 
3.423903e-01 
3.423024e-01 
3.422144e-01 
3.421264e-01 
3.420382e-01 
3.419500e-01 
3.418617e-01 
3.417733e-01 
3.416848e-01 
3.415963e-01 
3.415077e-01 
3.414190e-01 
3.413302e-01 
3.412414e-01 
3.411525e-01 
3.410634e-01 
3.409744e-01 
3.408852e-01 
3.407959e-01 
3.407066e-01 
3.406172e-01 
3.405278e-01 
3.404382e-01 
3.403486e-01 
3.402589e-01 
3.401691e-01 
3.400792e-01 
3.399893e-01 
3.398992e-01 
3.398091e-01 
3.397190e-01 
3.396287e-01 
3.395384e-01 
3.394480e-01 
3.393575e-01 
3.392669e-01 
3.391763e-01 
3.390855e-01 
3.389947e-01 
3.389039e-01 
3.388129e-01 
3.387219e-01 
3.386308e-01 
3.385396e-01 
3.384484e-01 
3.383570e-01 
3.382656e-01 
3.381741e-01 
3.380826e-01 
3.379909e-01 
3.378992e-01 
3.378074e-01 
3.377155e-01 
3.376236e-01 
3.375316e-01 
3.374395e-01 
3.373473e-01 
3.372550e-01 
3.371627e-01 
3.370703e-01 
3.369778e-01 
3.368852e-01 
3.367926e-01 
3.366999e-01 
3.366071e-01 
3.365143e-01 
3.364213e-01 
3.363283e-01 
3.362352e-01 
3.361421e-01 
3.360488e-01 
3.359555e-01 
3.358621e-01 
3.357686e-01 
3.356751e-01 
3.355815e-01 
3.354878e-01 
3.353940e-01 
3.353002e-01 
3.352063e-01 
3.351123e-01 
3.350182e-01 
3.349241e-01 
3.348298e-01 
3.347356e-01 
3.346412e-01 
3.345467e-01 
3.344522e-01 
3.343576e-01 
3.342630e-01 
3.341682e-01 
3.340734e-01 
3.339785e-01 
3.338836e-01 
3.337885e-01 
3.336934e-01 
3.335982e-01 
3.335030e-01 
3.334076e-01 
3.333122e-01 
3.332168e-01 
3.331212e-01 
3.330256e-01 
3.329299e-01 
3.328341e-01 
3.327382e-01 
3.326423e-01 
3.325463e-01 
3.324502e-01 
3.323541e-01 
3.322579e-01 
3.321616e-01 
3.320652e-01 
3.319688e-01 
3.318723e-01 
3.317757e-01 
3.316790e-01 
3.315823e-01 
3.314855e-01 
3.313886e-01 
3.312917e-01 
3.311946e-01 
3.310975e-01 
3.310004e-01 
3.309031e-01 
3.308058e-01 
3.307084e-01 
3.306110e-01 
3.305134e-01 
3.304158e-01 
3.303182e-01 
3.302204e-01 
3.301226e-01 
3.300247e-01 
3.299267e-01 
3.298287e-01 
3.297306e-01 
3.296324e-01 
3.295342e-01 
3.294358e-01 
3.293374e-01 
3.292390e-01 
3.291404e-01 
3.290418e-01 
3.289431e-01 
3.288444e-01 
3.287455e-01 
3.286466e-01 
3.285477e-01 
3.284486e-01 
3.283495e-01 
3.282503e-01 
3.281511e-01 
3.280517e-01 
3.279523e-01 
3.278529e-01 
3.277533e-01 
3.276537e-01 
3.275540e-01 
3.274543e-01 
3.273545e-01 
3.272546e-01 
3.271546e-01 
3.270546e-01 
3.269545e-01 
3.268543e-01 
3.267541e-01 
3.266537e-01 
3.265533e-01 
3.264529e-01 
3.263524e-01 
3.262518e-01 
3.261511e-01 
3.260504e-01 
3.259495e-01 
3.258487e-01 
3.257477e-01 
3.256467e-01 
3.255456e-01 
3.254445e-01 
3.253432e-01 
3.252419e-01 
3.251406e-01 
3.250391e-01 
3.249376e-01 
3.248361e-01 
3.247344e-01 
3.246327e-01 
3.245309e-01 
3.244291e-01 
3.243271e-01 
3.242252e-01 
3.241231e-01 
3.240210e-01 
3.239188e-01 
3.238165e-01 
3.237142e-01 
3.236118e-01 
3.235093e-01 
3.234068e-01 
3.233041e-01 
3.232015e-01 
3.230987e-01 
3.229959e-01 
3.228930e-01 
3.227901e-01 
3.226871e-01 
3.225840e-01 
3.224808e-01 
3.223776e-01 
3.222743e-01 
3.221709e-01 
3.220675e-01 
3.219640e-01 
3.218605e-01 
3.217568e-01 
3.216531e-01 
3.215494e-01 
3.214455e-01 
3.213416e-01 
3.212377e-01 
3.211336e-01 
3.210295e-01 
3.209253e-01 
3.208211e-01 
3.207168e-01 
3.206124e-01 
3.205080e-01 
3.204035e-01 
3.202989e-01 
3.201943e-01 
3.200896e-01 
3.199848e-01 
3.198799e-01 
3.197750e-01 
3.196701e-01 
3.195650e-01 
3.194599e-01 
3.193547e-01 
3.192495e-01 
3.191442e-01 
3.190388e-01 
3.189334e-01 
3.188279e-01 
3.187223e-01 
3.186167e-01 
3.185110e-01 
3.184052e-01 
3.182994e-01 
3.181935e-01 
3.180875e-01 
3.179815e-01 
3.178754e-01 
3.177692e-01 
3.176630e-01 
3.175567e-01 
3.174503e-01 
3.173439e-01 
3.172374e-01 
3.171309e-01 
3.170242e-01 
3.169175e-01 
3.168108e-01 
3.167040e-01 
3.165971e-01 
3.164902e-01 
3.163831e-01 
3.162761e-01 
3.161689e-01 
3.160617e-01 
3.159545e-01 
3.158471e-01 
3.157397e-01 
3.156323e-01 
3.155247e-01 
3.154171e-01 
3.153095e-01 
3.152018e-01 
3.150940e-01 
3.149861e-01 
3.148782e-01 
3.147702e-01 
3.146622e-01 
3.145541e-01 
3.144459e-01 
3.143377e-01 
3.142294e-01 
3.141210e-01 
3.140126e-01 
3.139041e-01 
3.137956e-01 
3.136870e-01 
3.135783e-01 
3.134695e-01 
3.133607e-01 
3.132519e-01 
3.131429e-01 
3.130339e-01 
3.129249e-01 
3.128158e-01 
3.127066e-01 
3.125973e-01 
3.124880e-01 
3.123787e-01 
3.122692e-01 
3.121597e-01 
3.120502e-01 
3.119406e-01 
3.118309e-01 
3.117211e-01 
3.116113e-01 
3.115015e-01 
3.113915e-01 
3.112815e-01 
3.111715e-01 
3.110613e-01 
3.109512e-01 
3.108409e-01 
3.107306e-01 
3.106203e-01 
3.105098e-01 
3.103993e-01 
3.102888e-01 
3.101782e-01 
3.100675e-01 
3.099568e-01 
3.098460e-01 
3.097351e-01 
3.096242e-01 
3.095132e-01 
3.094022e-01 
3.092911e-01 
3.091799e-01 
3.090687e-01 
3.089574e-01 
3.088460e-01 
3.087346e-01 
3.086232e-01 
3.085116e-01 
3.084000e-01 
3.082884e-01 
3.081767e-01 
3.080649e-01 
3.079531e-01 
3.078412e-01 
3.077292e-01 
3.076172e-01 
3.075051e-01 
3.073930e-01 
3.072808e-01 
3.071686e-01 
3.070563e-01 
3.069439e-01 
3.068314e-01 
3.067190e-01 
3.066064e-01 
3.064938e-01 
3.063811e-01 
3.062684e-01 
3.061556e-01 
3.060427e-01 
3.059298e-01 
3.058169e-01 
3.057038e-01 
3.055908e-01 
3.054776e-01 
3.053644e-01 
3.052511e-01 
3.051378e-01 
3.050244e-01 
3.049110e-01 
3.047975e-01 
3.046839e-01 
3.045703e-01 
3.044566e-01 
3.043429e-01 
3.042291e-01 
3.041153e-01 
3.040014e-01 
3.038874e-01 
3.037734e-01 
3.036593e-01 
3.035451e-01 
3.034309e-01 
3.033167e-01 
3.032024e-01 
3.030880e-01 
3.029736e-01 
3.028591e-01 
3.027445e-01 
3.026299e-01 
3.025153e-01 
3.024005e-01 
3.022858e-01 
3.021709e-01 
3.020560e-01 
3.019411e-01 
3.018261e-01 
3.017110e-01 
3.015959e-01 
3.014807e-01 
3.013655e-01 
3.012502e-01 
3.011349e-01 
3.010194e-01 
3.009040e-01 
3.007885e-01 
3.006729e-01 
3.005573e-01 
3.004416e-01 
3.003258e-01 
3.002100e-01 
3.000942e-01 
2.999783e-01 
2.998623e-01 
2.997463e-01 
2.996302e-01 
2.995140e-01 
2.993979e-01 
2.992816e-01 
2.991653e-01 
2.990489e-01 
2.989325e-01 
2.988161e-01 
2.986995e-01 
2.985829e-01 
2.984663e-01 
2.983496e-01 
2.982329e-01 
2.981161e-01 
2.979992e-01 
2.978823e-01 
2.977653e-01 
2.976483e-01 
2.975312e-01 
2.974141e-01 
2.972969e-01 
2.971796e-01 
2.970623e-01 
2.969450e-01 
2.968276e-01 
2.967101e-01 
2.965926e-01 
2.964750e-01 
2.963574e-01 
2.962397e-01 
2.961220e-01 
2.960042e-01 
2.958864e-01 
2.957685e-01 
2.956505e-01 
2.955325e-01 
2.954144e-01 
2.952963e-01 
2.951782e-01 
2.950599e-01 
2.949417e-01 
2.948233e-01 
2.947050e-01 
2.945865e-01 
2.944680e-01 
2.943495e-01 
2.942309e-01 
2.941123e-01 
2.939936e-01 
2.938748e-01 
2.937560e-01 
2.936371e-01 
2.935182e-01 
2.933993e-01 
2.932802e-01 
2.931612e-01 
2.930420e-01 
2.929229e-01 
2.928036e-01 
2.926844e-01 
2.925650e-01 
2.924456e-01 
2.923262e-01 
2.922067e-01 
2.920872e-01 
2.919676e-01 
2.918479e-01 
2.917282e-01 
2.916085e-01 
2.914887e-01 
2.913688e-01 
2.912489e-01 
2.911290e-01 
2.910089e-01 
2.908889e-01 
2.907688e-01 
2.906486e-01 
2.905284e-01 
2.904081e-01 
2.902878e-01 
2.901674e-01 
2.900470e-01 
2.899266e-01 
2.898060e-01 
2.896855e-01 
2.895648e-01 
2.894442e-01 
2.893234e-01 
2.892027e-01 
2.890818e-01 
2.889610e-01 
2.888400e-01 
2.887191e-01 
2.885980e-01 
2.884769e-01 
2.883558e-01 
2.882346e-01 
2.881134e-01 
2.879921e-01 
2.878708e-01 
2.877494e-01 
2.876280e-01 
2.875065e-01 
2.873850e-01 
2.872634e-01 
2.871418e-01 
2.870201e-01 
2.868984e-01 
2.867766e-01 
2.866548e-01 
2.865329e-01 
2.864110e-01 
2.862890e-01 
2.861670e-01 
2.860449e-01 
2.859228e-01 
2.858006e-01 
2.856784e-01 
2.855561e-01 
2.854338e-01 
2.853114e-01 
2.851890e-01 
2.850666e-01 
2.849441e-01 
2.848215e-01 
2.846989e-01 
2.845762e-01 
2.844535e-01 
2.843308e-01 
2.842080e-01 
2.840851e-01 
2.839622e-01 
2.838393e-01 
2.837163e-01 
2.835933e-01 
2.834702e-01 
2.833470e-01 
2.832239e-01 
2.831006e-01 
2.829774e-01 
2.828540e-01 
2.827307e-01 
2.826072e-01 
2.824838e-01 
2.823603e-01 
2.822367e-01 
2.821131e-01 
2.819894e-01 
2.818657e-01 
2.817420e-01 
2.816182e-01 
2.814943e-01 
2.813704e-01 
2.812465e-01 
2.811225e-01 
2.809985e-01 
2.808744e-01 
2.807503e-01 
2.806261e-01 
2.805019e-01 
2.803777e-01 
2.802533e-01 
2.801290e-01 
2.800046e-01 
2.798802e-01 
2.797557e-01 
2.796311e-01 
2.795065e-01 
2.793819e-01 
2.792572e-01 
2.791325e-01 
2.790078e-01 
2.788829e-01 
2.787581e-01 
2.786332e-01 
2.785082e-01 
2.783833e-01 
2.782582e-01 
2.781331e-01 
2.780080e-01 
2.778828e-01 
2.777576e-01 
2.776324e-01 
2.775071e-01 
2.773817e-01 
2.772563e-01 
2.771309e-01 
2.770054e-01 
2.768799e-01 
2.767543e-01 
2.766287e-01 
2.765030e-01 
2.763773e-01 
2.762516e-01 
2.761258e-01 
2.759999e-01 
2.758740e-01 
2.757481e-01 
2.756221e-01 
2.754961e-01 
2.753701e-01 
2.752440e-01 
2.751178e-01 
2.749916e-01 
2.748654e-01 
2.747391e-01 
2.746128e-01 
2.744865e-01 
2.743601e-01 
2.742336e-01 
2.741071e-01 
2.739806e-01 
2.738540e-01 
2.737274e-01 
2.736007e-01 
2.734740e-01 
2.733473e-01 
2.732205e-01 
2.730937e-01 
2.729668e-01 
2.728399e-01 
2.727129e-01 
2.725859e-01 
2.724589e-01 
2.723318e-01 
2.722047e-01 
2.720775e-01 
2.719503e-01 
2.718230e-01 
2.716958e-01 
2.715684e-01 
2.714410e-01 
2.713136e-01 
2.711862e-01 
2.710587e-01 
2.709311e-01 
2.708035e-01 
2.706759e-01 
2.705482e-01 
2.704205e-01 
2.702928e-01 
2.701650e-01 
2.700372e-01 
2.699093e-01 
2.697814e-01 
2.696534e-01 
2.695254e-01 
2.693974e-01 
2.692693e-01 
2.691412e-01 
2.690130e-01 
2.688848e-01 
2.687566e-01 
2.686283e-01 
2.685000e-01 
2.683717e-01 
2.682433e-01 
2.681148e-01 
2.679863e-01 
2.678578e-01 
2.677293e-01 
2.676007e-01 
2.674720e-01 
2.673433e-01 
2.672146e-01 
2.670859e-01 
2.669571e-01 
2.668282e-01 
2.666994e-01 
2.665705e-01 
2.664415e-01 
2.663125e-01 
2.661835e-01 
2.660544e-01 
2.659253e-01 
2.657962e-01 
2.656670e-01 
2.655378e-01 
2.654085e-01 
2.652792e-01 
2.651498e-01 
2.650205e-01 
2.648911e-01 
2.647616e-01 
2.646321e-01 
2.645026e-01 
2.643730e-01 
2.642434e-01 
2.641137e-01 
2.639841e-01 
2.638543e-01 
2.637246e-01 
2.635948e-01 
2.634650e-01 
2.633351e-01 
2.632052e-01 
2.630752e-01 
2.629452e-01 
2.628152e-01 
2.626852e-01 
2.625551e-01 
2.624249e-01 
2.622948e-01 
2.621645e-01 
2.620343e-01 
2.619040e-01 
2.617737e-01 
2.616433e-01 
2.615130e-01 
2.613825e-01 
2.612521e-01 
2.611216e-01 
2.609910e-01 
2.608604e-01 
2.607298e-01 
2.605992e-01 
2.604685e-01 
2.603378e-01 
2.602070e-01 
2.600762e-01 
2.599454e-01 
2.598145e-01 
2.596837e-01 
2.595527e-01 
2.594217e-01 
2.592907e-01 
2.591597e-01 
2.590286e-01 
2.588975e-01 
2.587664e-01 
2.586352e-01 
2.585040e-01 
2.583727e-01 
2.582414e-01 
2.581101e-01 
2.579787e-01 
2.578473e-01 
2.577159e-01 
2.575845e-01 
2.574530e-01 
2.573214e-01 
2.571899e-01 
2.570583e-01 
2.569266e-01 
2.567950e-01 
2.566633e-01 
2.565315e-01 
2.563997e-01 
2.562679e-01 
2.561361e-01 
2.560042e-01 
2.558723e-01 
2.557404e-01 
2.556084e-01 
2.554764e-01 
2.553443e-01 
2.552123e-01 
2.550802e-01 
2.549480e-01 
2.548158e-01 
2.546836e-01 
2.545514e-01 
2.544191e-01 
2.542868e-01 
2.541545e-01 
2.540221e-01 
2.538897e-01 
2.537572e-01 
2.536248e-01 
2.534923e-01 
2.533597e-01 
2.532271e-01 
2.530945e-01 
2.529619e-01 
2.528292e-01 
2.526965e-01 
2.525638e-01 
2.524310e-01 
2.522982e-01 
2.521654e-01 
2.520325e-01 
2.518996e-01 
2.517667e-01 
2.516338e-01 
2.515008e-01 
2.513678e-01 
2.512347e-01 
2.511016e-01 
2.509685e-01 
2.508354e-01 
2.507022e-01 
2.505690e-01 
2.504357e-01 
2.503025e-01 
2.501692e-01 
2.500358e-01 
2.499025e-01 
2.497691e-01 
2.496356e-01 
2.495022e-01 
2.493687e-01 
2.492352e-01 
2.491016e-01 
2.489680e-01 
2.488344e-01 
2.487008e-01 
2.485671e-01 
2.484334e-01 
2.482997e-01 
2.481659e-01 
2.480321e-01 
2.478983e-01 
2.477645e-01 
2.476306e-01 
2.474967e-01 
2.473627e-01 
2.472288e-01 
2.470948e-01 
2.469607e-01 
2.468267e-01 
2.466926e-01 
2.465585e-01 
2.464243e-01 
2.462902e-01 
2.461560e-01 
2.460217e-01 
2.458875e-01 
2.457532e-01 
2.456188e-01 
2.454845e-01 
2.453501e-01 
2.452157e-01 
2.450813e-01 
2.449468e-01 
2.448123e-01 
2.446778e-01 
2.445433e-01 
2.444087e-01 
2.442741e-01 
2.441394e-01 
2.440048e-01 
2.438701e-01 
2.437354e-01 
2.436006e-01 
2.434659e-01 
2.433311e-01 
2.431962e-01 
2.430614e-01 
2.429265e-01 
2.427916e-01 
2.426567e-01 
2.425217e-01 
2.423867e-01 
2.422517e-01 
2.421166e-01 
2.419816e-01 
2.418465e-01 
2.417113e-01 
2.415762e-01 
2.414410e-01 
2.413058e-01 
2.411706e-01 
2.410353e-01 
2.409000e-01 
2.407647e-01 
2.406294e-01 
2.404940e-01 
2.403586e-01 
2.402232e-01 
2.400878e-01 
2.399523e-01 
2.398168e-01 
2.396813e-01 
2.395457e-01 
2.394102e-01 
2.392746e-01 
2.391389e-01 
2.390033e-01 
2.388676e-01 
2.387319e-01 
2.385962e-01 
2.384604e-01 
2.383246e-01 
2.381888e-01 
2.380530e-01 
2.379172e-01 
2.377813e-01 
2.376454e-01 
2.375095e-01 
2.373735e-01 
2.372375e-01 
2.371015e-01 
2.369655e-01 
2.368295e-01 
2.366934e-01 
2.365573e-01 
2.364212e-01 
2.362850e-01 
2.361488e-01 
2.360126e-01 
2.358764e-01 
2.357402e-01 
2.356039e-01 
2.354676e-01 
2.353313e-01 
2.351950e-01 
2.350586e-01 
2.349222e-01 
2.347858e-01 
2.346494e-01 
2.345129e-01 
2.343764e-01 
2.342399e-01 
2.341034e-01 
2.339669e-01 
2.338303e-01 
2.336937e-01 
2.335571e-01 
2.334204e-01 
2.332838e-01 
2.331471e-01 
2.330104e-01 
2.328737e-01 
2.327369e-01 
2.326001e-01 
2.324633e-01 
2.323265e-01 
2.321897e-01 
2.320528e-01 
2.319159e-01 
2.317790e-01 
2.316421e-01 
2.315051e-01 
2.313681e-01 
2.312311e-01 
2.310941e-01 
2.309571e-01 
2.308200e-01 
2.306829e-01 
2.305458e-01 
2.304087e-01 
2.302716e-01 
2.301344e-01 
2.299972e-01 
2.298600e-01 
2.297228e-01 
2.295855e-01 
2.294482e-01 
2.293109e-01 
2.291736e-01 
2.290363e-01 
2.288989e-01 
2.287616e-01 
2.286242e-01 
2.284867e-01 
2.283493e-01 
2.282119e-01 
2.280744e-01 
2.279369e-01 
2.277994e-01 
2.276618e-01 
2.275243e-01 
2.273867e-01 
2.272491e-01 
2.271115e-01 
2.269738e-01 
2.268362e-01 
2.266985e-01 
2.265608e-01 
2.264231e-01 
2.262853e-01 
2.261476e-01 
2.260098e-01 
2.258720e-01 
2.257342e-01 
2.255964e-01 
2.254585e-01 
2.253207e-01 
2.251828e-01 
2.250449e-01 
2.249069e-01 
2.247690e-01 
2.246310e-01 
2.244931e-01 
2.243551e-01 
2.242170e-01 
2.240790e-01 
2.239410e-01 
2.238029e-01 
2.236648e-01 
2.235267e-01 
2.233886e-01 
2.232504e-01 
2.231123e-01 
2.229741e-01 
2.228359e-01 
2.226977e-01 
2.225594e-01 
2.224212e-01 
2.222829e-01 
2.221446e-01 
2.220063e-01 
2.218680e-01 
2.217297e-01 
2.215913e-01 
2.214529e-01 
2.213146e-01 
2.211762e-01 
2.210377e-01 
2.208993e-01 
2.207608e-01 
2.206224e-01 
2.204839e-01 
2.203454e-01 
2.202069e-01 
2.200683e-01 
2.199298e-01 
2.197912e-01 
2.196526e-01 
2.195140e-01 
2.193754e-01 
2.192368e-01 
2.190981e-01 
2.189595e-01 
2.188208e-01 
2.186821e-01 
2.185434e-01 
2.184046e-01 
2.182659e-01 
2.181271e-01 
2.179884e-01 
2.178496e-01 
2.177108e-01 
2.175720e-01 
2.174331e-01 
2.172943e-01 
2.171554e-01 
2.170165e-01 
2.168776e-01 
2.167387e-01 
2.165998e-01 
2.164609e-01 
2.163219e-01 
2.161830e-01 
2.160440e-01 
2.159050e-01 
2.157660e-01 
2.156270e-01 
2.154879e-01 
2.153489e-01 
2.152098e-01 
2.150707e-01 
2.149316e-01 
2.147925e-01 
2.146534e-01 
2.145143e-01 
2.143751e-01 
2.142360e-01 
2.140968e-01 
2.139576e-01 
2.138184e-01 
2.136792e-01 
2.135400e-01 
2.134007e-01 
2.132615e-01 
2.131222e-01 
2.129829e-01 
2.128436e-01 
2.127043e-01 
2.125650e-01 
2.124257e-01 
2.122863e-01 
2.121470e-01 
2.120076e-01 
2.118682e-01 
2.117288e-01 
2.115894e-01 
2.114500e-01 
2.113106e-01 
2.111711e-01 
2.110317e-01 
2.108922e-01 
2.107527e-01 
2.106133e-01 
2.104738e-01 
2.103342e-01 
2.101947e-01 
2.100552e-01 
2.099156e-01 
2.097761e-01 
2.096365e-01 
2.094969e-01 
2.093573e-01 
2.092177e-01 
2.090781e-01 
2.089385e-01 
2.087989e-01 
2.086592e-01 
2.085196e-01 
2.083799e-01 
2.082402e-01 
2.081005e-01 
2.079608e-01 
2.078211e-01 
2.076814e-01 
2.075417e-01 
2.074019e-01 
2.072622e-01 
2.071224e-01 
2.069827e-01 
2.068429e-01 
2.067031e-01 
2.065633e-01 
2.064235e-01 
2.062837e-01 
2.061438e-01 
2.060040e-01 
2.058641e-01 
2.057243e-01 
2.055844e-01 
2.054445e-01 
2.053047e-01 
2.051648e-01 
2.050249e-01 
2.048850e-01 
2.047450e-01 
2.046051e-01 
2.044652e-01 
2.043252e-01 
2.041853e-01 
2.040453e-01 
2.039053e-01 
2.037653e-01 
2.036254e-01 
2.034854e-01 
2.033453e-01 
2.032053e-01 
2.030653e-01 
2.029253e-01 
2.027852e-01 
2.026452e-01 
2.025051e-01 
2.023651e-01 
2.022250e-01 
2.020849e-01 
2.019448e-01 
2.018048e-01 
2.016647e-01 
2.015245e-01 
2.013844e-01 
2.012443e-01 
2.011042e-01 
2.009640e-01 
2.008239e-01 
2.006838e-01 
2.005436e-01 
2.004034e-01 
2.002633e-01 
2.001231e-01 
1.999829e-01 
1.998427e-01 
1.997025e-01 
1.995623e-01 
1.994221e-01 
1.992819e-01 
1.991417e-01 
1.990014e-01 
1.988612e-01 
1.987210e-01 
1.985807e-01 
1.984405e-01 
1.983002e-01 
1.981599e-01 
1.980197e-01 
1.978794e-01 
1.977391e-01 
1.975988e-01 
1.974585e-01 
1.973182e-01 
1.971779e-01 
1.970376e-01 
1.968973e-01 
1.967570e-01 
1.966167e-01 
1.964763e-01 
1.963360e-01 
1.961957e-01 
1.960553e-01 
1.959150e-01 
1.957746e-01 
1.956343e-01 
1.954939e-01 
1.953536e-01 
1.952132e-01 
1.950728e-01 
1.949324e-01 
1.947920e-01 
1.946517e-01 
1.945113e-01 
1.943709e-01 
1.942305e-01 
1.940901e-01 
1.939497e-01 
1.938093e-01 
1.936689e-01 
1.935284e-01 
1.933880e-01 
1.932476e-01 
1.931072e-01 
1.929667e-01 
1.928263e-01 
1.926859e-01 
1.925454e-01 
1.924050e-01 
1.922645e-01 
1.921241e-01 
1.919836e-01 
1.918432e-01 
1.917027e-01 
1.915623e-01 
1.914218e-01 
1.912814e-01 
1.911409e-01 
1.910004e-01 
1.908599e-01 
1.907195e-01 
1.905790e-01 
1.904385e-01 
1.902980e-01 
1.901576e-01 
1.900171e-01 
1.898766e-01 
1.897361e-01 
1.895956e-01 
1.894551e-01 
1.893146e-01 
1.891742e-01 
1.890337e-01 
1.888932e-01 
1.887527e-01 
1.886122e-01 
1.884717e-01 
1.883312e-01 
1.881907e-01 
1.880502e-01 
1.879097e-01 
1.877692e-01 
1.876287e-01 
1.874882e-01 
1.873476e-01 
1.872071e-01 
1.870666e-01 
1.869261e-01 
1.867856e-01 
1.866451e-01 
1.865046e-01 
1.863641e-01 
1.862236e-01 
1.860831e-01 
1.859426e-01 
1.858021e-01 
1.856616e-01 
1.855211e-01 
1.853806e-01 
1.852401e-01 
1.850995e-01 
1.849590e-01 
1.848185e-01 
1.846780e-01 
1.845375e-01 
1.843970e-01 
1.842565e-01 
1.841160e-01 
1.839755e-01 
1.838350e-01 
1.836945e-01 
1.835540e-01 
1.834135e-01 
1.832731e-01 
1.831326e-01 
1.829921e-01 
1.828516e-01 
1.827111e-01 
1.825706e-01 
1.824301e-01 
1.822897e-01 
1.821492e-01 
1.820087e-01 
1.818682e-01 
1.817277e-01 
1.815873e-01 
1.814468e-01 
1.813063e-01 
1.811659e-01 
1.810254e-01 
1.808850e-01 
1.807445e-01 
1.806040e-01 
1.804636e-01 
1.803231e-01 
1.801827e-01 
1.800423e-01 
1.799018e-01 
1.797614e-01 
1.796209e-01 
1.794805e-01 
1.793401e-01 
1.791997e-01 
1.790592e-01 
1.789188e-01 
1.787784e-01 
1.786380e-01 
1.784976e-01 
1.783572e-01 
1.782168e-01 
1.780764e-01 
1.779360e-01 
1.777956e-01 
1.776552e-01 
1.775149e-01 
1.773745e-01 
1.772341e-01 
1.770938e-01 
1.769534e-01 
1.768130e-01 
1.766727e-01 
1.765323e-01 
1.763920e-01 
1.762517e-01 
1.761113e-01 
1.759710e-01 
1.758307e-01 
1.756903e-01 
1.755500e-01 
1.754097e-01 
1.752694e-01 
1.751291e-01 
1.749888e-01 
1.748485e-01 
1.747083e-01 
1.745680e-01 
1.744277e-01 
1.742874e-01 
1.741472e-01 
1.740069e-01 
1.738667e-01 
1.737264e-01 
1.735862e-01 
1.734460e-01 
1.733057e-01 
1.731655e-01 
1.730253e-01 
1.728851e-01 
1.727449e-01 
1.726047e-01 
1.724645e-01 
1.723244e-01 
1.721842e-01 
1.720440e-01 
1.719039e-01 
1.717637e-01 
1.716236e-01 
1.714834e-01 
1.713433e-01 
1.712032e-01 
1.710630e-01 
1.709229e-01 
1.707828e-01 
1.706427e-01 
1.705026e-01 
1.703626e-01 
1.702225e-01 
1.700824e-01 
1.699424e-01 
1.698023e-01 
1.696623e-01 
1.695222e-01 
1.693822e-01 
1.692422e-01 
1.691022e-01 
1.689622e-01 
1.688222e-01 
1.686822e-01 
1.685422e-01 
1.684023e-01 
1.682623e-01 
1.681223e-01 
1.679824e-01 
1.678425e-01 
1.677025e-01 
1.675626e-01 
1.674227e-01 
1.672828e-01 
1.671429e-01 
1.670031e-01 
1.668632e-01 
1.667233e-01 
1.665835e-01 
1.664436e-01 
1.663038e-01 
1.661640e-01 
1.660242e-01 
1.658843e-01 
1.657446e-01 
1.656048e-01 
1.654650e-01 
1.653252e-01 
1.651855e-01 
1.650457e-01 
1.649060e-01 
1.647663e-01 
1.646265e-01 
1.644868e-01 
1.643471e-01 
1.642075e-01 
1.640678e-01 
1.639281e-01 
1.637885e-01 
1.636488e-01 
1.635092e-01 
1.633696e-01 
1.632300e-01 
1.630904e-01 
1.629508e-01 
1.628112e-01 
1.626716e-01 
1.625321e-01 
1.623925e-01 
1.622530e-01 
1.621135e-01 
1.619740e-01 
1.618345e-01 
1.616950e-01 
1.615555e-01 
1.614161e-01 
1.612766e-01 
1.611372e-01 
1.609978e-01 
1.608583e-01 
1.607189e-01 
1.605795e-01 
1.604402e-01 
1.603008e-01 
1.601614e-01 
1.600221e-01 
1.598828e-01 
1.597435e-01 
1.596042e-01 
1.594649e-01 
1.593256e-01 
1.591863e-01 
1.590471e-01 
1.589078e-01 
1.587686e-01 
1.586294e-01 
1.584902e-01 
1.583510e-01 
1.582118e-01 
1.580727e-01 
1.579335e-01 
1.577944e-01 
1.576553e-01 
1.575162e-01 
1.573771e-01 
1.572380e-01 
1.570989e-01 
1.569599e-01 
1.568208e-01 
1.566818e-01 
1.565428e-01 
1.564038e-01 
1.562648e-01 
1.561259e-01 
1.559869e-01 
1.558480e-01 
1.557091e-01 
1.555701e-01 
1.554313e-01 
1.552924e-01 
1.551535e-01 
1.550147e-01 
1.548758e-01 
1.547370e-01 
1.545982e-01 
1.544594e-01 
1.543206e-01 
1.541819e-01 
1.540431e-01 
1.539044e-01 
1.537657e-01 
1.536270e-01 
1.534883e-01 
1.533496e-01 
1.532110e-01 
1.530723e-01 
1.529337e-01 
1.527951e-01 
1.526565e-01 
1.525180e-01 
1.523794e-01 
1.522409e-01 
1.521023e-01 
1.519638e-01 
1.518253e-01 
1.516869e-01 
1.515484e-01 
1.514100e-01 
1.512715e-01 
1.511331e-01 
1.509947e-01 
1.508564e-01 
1.507180e-01 
1.505797e-01 
1.504413e-01 
1.503030e-01 
1.501647e-01 
1.500265e-01 
1.498882e-01 
1.497500e-01 
1.496117e-01 
1.494735e-01 
1.493353e-01 
1.491972e-01 
1.490590e-01 
1.489209e-01 
1.487828e-01 
1.486447e-01 
1.485066e-01 
1.483685e-01 
1.482305e-01 
1.480924e-01 
1.479544e-01 
1.478164e-01 
1.476785e-01 
1.475405e-01 
1.474026e-01 
1.472647e-01 
1.471268e-01 
1.469889e-01 
1.468510e-01 
1.467132e-01 
1.465753e-01 
1.464375e-01 
1.462998e-01 
1.461620e-01 
1.460242e-01 
1.458865e-01 
1.457488e-01 
1.456111e-01 
1.454734e-01 
1.453358e-01 
1.451981e-01 
1.450605e-01 
1.449229e-01 
1.447854e-01 
1.446478e-01 
1.445103e-01 
1.443728e-01 
1.442353e-01 
1.440978e-01 
1.439603e-01 
1.438229e-01 
1.436855e-01 
1.435481e-01 
1.434107e-01 
1.432733e-01 
1.431360e-01 
1.429987e-01 
1.428614e-01 
1.427241e-01 
1.425869e-01 
1.424496e-01 
1.423124e-01 
1.421752e-01 
1.420381e-01 
1.419009e-01 
1.417638e-01 
1.416267e-01 
1.414896e-01 
1.413525e-01 
1.412155e-01 
1.410785e-01 
1.409415e-01 
1.408045e-01 
1.406675e-01 
1.405306e-01 
1.403937e-01 
1.402568e-01 
1.401199e-01 
1.399831e-01 
1.398463e-01 
1.397094e-01 
1.395727e-01 
1.394359e-01 
1.392992e-01 
1.391625e-01 
1.390258e-01 
1.388891e-01 
1.387524e-01 
1.386158e-01 
1.384792e-01 
1.383426e-01 
1.382061e-01 
1.380695e-01 
1.379330e-01 
1.377965e-01 
1.376601e-01 
1.375236e-01 
1.373872e-01 
1.372508e-01 
1.371144e-01 
1.369781e-01 
1.368418e-01 
1.367054e-01 
1.365692e-01 
1.364329e-01 
1.362967e-01 
1.361605e-01 
1.360243e-01 
1.358881e-01 
1.357520e-01 
1.356159e-01 
1.354798e-01 
1.353437e-01 
1.352077e-01 
1.350716e-01 
1.349356e-01 
1.347997e-01 
1.346637e-01 
1.345278e-01 
1.343919e-01 
1.342560e-01 
1.341202e-01 
1.339844e-01 
1.338486e-01 
1.337128e-01 
1.335771e-01 
1.334413e-01 
1.333056e-01 
1.331700e-01 
1.330343e-01 
1.328987e-01 
1.327631e-01 
1.326275e-01 
1.324920e-01 
1.323564e-01 
1.322210e-01 
1.320855e-01 
1.319500e-01 
1.318146e-01 
1.316792e-01 
1.315439e-01 
1.314085e-01 
1.312732e-01 
1.311379e-01 
1.310026e-01 
1.308674e-01 
1.307322e-01 
1.305970e-01 
1.304619e-01 
1.303267e-01 
1.301916e-01 
1.300565e-01 
1.299215e-01 
1.297865e-01 
1.296515e-01 
1.295165e-01 
1.293815e-01 
1.292466e-01 
1.291117e-01 
1.289769e-01 
1.288420e-01 
1.287072e-01 
1.285724e-01 
1.284377e-01 
1.283030e-01 
1.281682e-01 
1.280336e-01 
1.278989e-01 
1.277643e-01 
1.276297e-01 
1.274952e-01 
1.273606e-01 
1.272261e-01 
1.270916e-01 
1.269572e-01 
1.268228e-01 
1.266884e-01 
1.265540e-01 
1.264197e-01 
1.262853e-01 
1.261511e-01 
1.260168e-01 
1.258826e-01 
1.257484e-01 
1.256142e-01 
1.254801e-01 
1.253460e-01 
1.252119e-01 
1.250778e-01 
1.249438e-01 
1.248098e-01 
1.246758e-01 
1.245419e-01 
1.244080e-01 
1.242741e-01 
1.241403e-01 
1.240065e-01 
1.238727e-01 
1.237389e-01 
1.236052e-01 
1.234715e-01 
1.233378e-01 
1.232042e-01 
1.230705e-01 
1.229370e-01 
1.228034e-01 
1.226699e-01 
1.225364e-01 
1.224029e-01 
1.222695e-01 
1.221361e-01 
1.220027e-01 
1.218694e-01 
1.217361e-01 
1.216028e-01 
1.214695e-01 
1.213363e-01 
1.212031e-01 
1.210700e-01 
1.209368e-01 
1.208037e-01 
1.206707e-01 
1.205376e-01 
1.204046e-01 
1.202717e-01 
1.201387e-01 
1.200058e-01 
1.198729e-01 
1.197401e-01 
1.196073e-01 
1.194745e-01 
1.193417e-01 
1.192090e-01 
1.190763e-01 
1.189437e-01 
1.188110e-01 
1.186785e-01 
1.185459e-01 
1.184134e-01 
1.182809e-01 
1.181484e-01 
1.180160e-01 
1.178836e-01 
1.177512e-01 
1.176189e-01 
1.174865e-01 
1.173543e-01 
1.172220e-01 
1.170898e-01 
1.169577e-01 
1.168255e-01 
1.166934e-01 
1.165613e-01 
1.164293e-01 
1.162973e-01 
1.161653e-01 
1.160334e-01 
1.159014e-01 
1.157696e-01 
1.156377e-01 
1.155059e-01 
1.153741e-01 
1.152424e-01 
1.151107e-01 
1.149790e-01 
1.148474e-01 
1.147158e-01 
1.145842e-01 
1.144526e-01 
1.143211e-01 
1.141897e-01 
1.140582e-01 
1.139268e-01 
1.137954e-01 
1.136641e-01 
1.135328e-01 
1.134015e-01 
1.132703e-01 
1.131391e-01 
1.130079e-01 
1.128768e-01 
1.127457e-01 
1.126146e-01 
1.124836e-01 
1.123526e-01 
1.122217e-01 
1.120907e-01 
1.119599e-01 
1.118290e-01 
1.116982e-01 
1.115674e-01 
1.114367e-01 
1.113059e-01 
1.111753e-01 
1.110446e-01 
1.109140e-01 
1.107835e-01 
1.106529e-01 
1.105224e-01 
1.103920e-01 
1.102615e-01 
1.101311e-01 
1.100008e-01 
1.098705e-01 
1.097402e-01 
1.096099e-01 
1.094797e-01 
1.093496e-01 
1.092194e-01 
1.090893e-01 
1.089593e-01 
1.088292e-01 
1.086992e-01 
1.085693e-01 
1.084394e-01 
1.083095e-01 
1.081796e-01 
1.080498e-01 
1.079200e-01 
1.077903e-01 
1.076606e-01 
1.075310e-01 
1.074013e-01 
1.072717e-01 
1.071422e-01 
1.070127e-01 
1.068832e-01 
1.067538e-01 
1.066244e-01 
1.064950e-01 
1.063657e-01 
1.062364e-01 
1.061072e-01 
1.059779e-01 
1.058488e-01 
1.057196e-01 
1.055905e-01 
1.054615e-01 
1.053325e-01 
1.052035e-01 
1.050745e-01 
1.049456e-01 
1.048168e-01 
1.046879e-01 
1.045591e-01 
1.044304e-01 
1.043017e-01 
1.041730e-01 
1.040444e-01 
1.039158e-01 
1.037872e-01 
1.036587e-01 
1.035302e-01 
1.034018e-01 
1.032734e-01 
1.031450e-01 
1.030167e-01 
1.028884e-01 
1.027601e-01 
1.026319e-01 
1.025038e-01 
1.023756e-01 
1.022475e-01 
1.021195e-01 
1.019915e-01 
1.018635e-01 
1.017356e-01 
1.016077e-01 
1.014798e-01 
1.013520e-01 
1.012243e-01 
1.010965e-01 
1.009688e-01 
1.008412e-01 
1.007136e-01 
1.005860e-01 
1.004585e-01 
1.003310e-01 
1.002036e-01 
1.000761e-01 
9.994878e-02 
9.982146e-02 
9.969417e-02 
9.956693e-02 
9.943972e-02 
9.931256e-02 
9.918544e-02 
9.905836e-02 
9.893132e-02 
9.880432e-02 
9.867737e-02 
9.855045e-02 
9.842358e-02 
9.829674e-02 
9.816995e-02 
9.804320e-02 
9.791650e-02 
9.778983e-02 
9.766320e-02 
9.753662e-02 
9.741008e-02 
9.728358e-02 
9.715712e-02 
9.703071e-02 
9.690433e-02 
9.677800e-02 
9.665171e-02 
9.652547e-02 
9.639926e-02 
9.627310e-02 
9.614698e-02 
9.602090e-02 
9.589487e-02 
9.576887e-02 
9.564292e-02 
9.551702e-02 
9.539115e-02 
9.526533e-02 
9.513955e-02 
9.501382e-02 
9.488812e-02 
9.476247e-02 
9.463687e-02 
9.451130e-02 
9.438578e-02 
9.426030e-02 
9.413487e-02 
9.400948e-02 
9.388413e-02 
9.375883e-02 
9.363357e-02 
9.350835e-02 
9.338318e-02 
9.325805e-02 
9.313297e-02 
9.300793e-02 
9.288293e-02 
9.275798e-02 
9.263307e-02 
9.250820e-02 
9.238338e-02 
9.225861e-02 
9.213387e-02 
9.200919e-02 
9.188454e-02 
9.175994e-02 
9.163539e-02 
9.151088e-02 
9.138641e-02 
9.126199e-02 
9.113762e-02 
9.101328e-02 
9.088900e-02 
9.076476e-02 
9.064056e-02 
9.051641e-02 
9.039230e-02 
9.026824e-02 
9.014422e-02 
9.002025e-02 
8.989633e-02 
8.977245e-02 
8.964861e-02 
8.952482e-02 
8.940108e-02 
8.927738e-02 
8.915373e-02 
8.903012e-02 
8.890656e-02 
8.878305e-02 
8.865958e-02 
8.853615e-02 
8.841278e-02 
8.828945e-02 
8.816616e-02 
8.804292e-02 
8.791973e-02 
8.779658e-02 
8.767348e-02 
8.755043e-02 
8.742742e-02 
8.730446e-02 
8.718155e-02 
8.705868e-02 
8.693586e-02 
8.681309e-02 
8.669036e-02 
8.656768e-02 
8.644505e-02 
8.632246e-02 
8.619992e-02 
8.607743e-02 
8.595498e-02 
8.583258e-02 
8.571023e-02 
8.558793e-02 
8.546567e-02 
8.534347e-02 
8.522131e-02 
8.509919e-02 
8.497713e-02 
8.485511e-02 
8.473314e-02 
8.461122e-02 
8.448934e-02 
8.436751e-02 
8.424574e-02 
8.412400e-02 
8.400232e-02 
8.388069e-02 
8.375910e-02 
8.363756e-02 
8.351607e-02 
8.339463e-02 
8.327324e-02 
8.315189e-02 
8.303060e-02 
8.290935e-02 
8.278815e-02 
8.266700e-02 
8.254590e-02 
8.242484e-02 
8.230384e-02 
8.218289e-02 
8.206198e-02 
8.194112e-02 
8.182031e-02 
8.169956e-02 
8.157885e-02 
8.145819e-02 
8.133757e-02 
8.121701e-02 
8.109650e-02 
8.097604e-02 
8.085562e-02 
8.073526e-02 
8.061495e-02 
8.049468e-02 
8.037447e-02 
8.025430e-02 
8.013419e-02 
8.001412e-02 
7.989411e-02 
7.977414e-02 
7.965423e-02 
7.953436e-02 
7.941455e-02 
7.929479e-02 
7.917507e-02 
7.905541e-02 
7.893580e-02 
7.881623e-02 
7.869672e-02 
7.857726e-02 
7.845785e-02 
7.833849e-02 
7.821918e-02 
7.809992e-02 
7.798071e-02 
7.786156e-02 
7.774245e-02 
7.762340e-02 
7.750439e-02 
7.738544e-02 
7.726654e-02 
7.714769e-02 
7.702889e-02 
7.691014e-02 
7.679145e-02 
7.667280e-02 
7.655421e-02 
7.643567e-02 
7.631718e-02 
7.619874e-02 
7.608035e-02 
7.596202e-02 
7.584374e-02 
7.572551e-02 
7.560733e-02 
7.548920e-02 
7.537113e-02 
7.525311e-02 
7.513514e-02 
7.501722e-02 
7.489935e-02 
7.478154e-02 
7.466378e-02 
7.454607e-02 
7.442841e-02 
7.431081e-02 
7.419326e-02 
7.407576e-02 
7.395832e-02 
7.384093e-02 
7.372359e-02 
7.360630e-02 
7.348907e-02 
7.337189e-02 
7.325476e-02 
7.313768e-02 
7.302066e-02 
7.290370e-02 
7.278678e-02 
7.266992e-02 
7.255311e-02 
7.243636e-02 
7.231966e-02 
7.220301e-02 
7.208642e-02 
7.196988e-02 
7.185339e-02 
7.173696e-02 
7.162058e-02 
7.150426e-02 
7.138798e-02 
7.127177e-02 
7.115561e-02 
7.103950e-02 
7.092344e-02 
7.080744e-02 
7.069150e-02 
7.057561e-02 
7.045977e-02 
7.034399e-02 
7.022826e-02 
7.011258e-02 
6.999696e-02 
6.988140e-02 
6.976589e-02 
6.965044e-02 
6.953504e-02 
6.941969e-02 
6.930440e-02 
6.918917e-02 
6.907398e-02 
6.895886e-02 
6.884379e-02 
6.872877e-02 
6.861382e-02 
6.849891e-02 
6.838406e-02 
6.826927e-02 
6.815453e-02 
6.803985e-02 
6.792522e-02 
6.781065e-02 
6.769613e-02 
6.758167e-02 
6.746727e-02 
6.735292e-02 
6.723863e-02 
6.712439e-02 
6.701021e-02 
6.689609e-02 
6.678202e-02 
6.666801e-02 
6.655405e-02 
6.644015e-02 
6.632631e-02 
6.621252e-02 
6.609879e-02 
6.598511e-02 
6.587150e-02 
6.575794e-02 
6.564443e-02 
6.553098e-02 
6.541759e-02 
6.530426e-02 
6.519098e-02 
6.507776e-02 
6.496460e-02 
6.485149e-02 
6.473844e-02 
6.462545e-02 
6.451251e-02 
6.439963e-02 
6.428681e-02 
6.417405e-02 
6.406134e-02 
6.394869e-02 
6.383610e-02 
6.372357e-02 
6.361109e-02 
6.349867e-02 
6.338631e-02 
6.327401e-02 
6.316177e-02 
6.304958e-02 
6.293745e-02 
6.282538e-02 
6.271336e-02 
6.260141e-02 
6.248951e-02 
6.237767e-02 
6.226589e-02 
6.215417e-02 
6.204250e-02 
6.193090e-02 
6.181935e-02 
6.170786e-02 
6.159643e-02 
6.148506e-02 
6.137374e-02 
6.126249e-02 
6.115129e-02 
6.104015e-02 
6.092908e-02 
6.081806e-02 
6.070710e-02 
6.059619e-02 
6.048535e-02 
6.037457e-02 
6.026384e-02 
6.015318e-02 
6.004257e-02 
5.993202e-02 
5.982154e-02 
5.971111e-02 
5.960074e-02 
5.949043e-02 
5.938018e-02 
5.926999e-02 
5.915986e-02 
5.904979e-02 
5.893978e-02 
5.882983e-02 
5.871994e-02 
5.861011e-02 
5.850034e-02 
5.839063e-02 
5.828097e-02 
5.817138e-02 
5.806185e-02 
5.795238e-02 
5.784297e-02 
5.773362e-02 
5.762433e-02 
5.751510e-02 
5.740593e-02 
5.729683e-02 
5.718778e-02 
5.707879e-02 
5.696987e-02 
5.686100e-02 
5.675219e-02 
5.664345e-02 
5.653477e-02 
5.642615e-02 
5.631758e-02 
5.620908e-02 
5.610065e-02 
5.599227e-02 
5.588395e-02 
5.577570e-02 
5.566750e-02 
5.555937e-02 
5.545130e-02 
5.534329e-02 
5.523534e-02 
5.512745e-02 
5.501963e-02 
5.491186e-02 
5.480416e-02 
5.469652e-02 
5.458894e-02 
5.448143e-02 
5.437397e-02 
5.426658e-02 
5.415925e-02 
5.405198e-02 
5.394477e-02 
5.383763e-02 
5.373054e-02 
5.362352e-02 
5.351657e-02 
5.340967e-02 
5.330284e-02 
5.319607e-02 
5.308936e-02 
5.298271e-02 
5.287613e-02 
5.276961e-02 
5.266315e-02 
5.255676e-02 
5.245043e-02 
5.234416e-02 
5.223795e-02 
5.213181e-02 
5.202573e-02 
5.191971e-02 
5.181375e-02 
5.170786e-02 
5.160204e-02 
5.149627e-02 
5.139057e-02 
5.128493e-02 
5.117936e-02 
5.107385e-02 
5.096840e-02 
5.086301e-02 
5.075769e-02 
5.065244e-02 
5.054724e-02 
5.044211e-02 
5.033705e-02 
5.023204e-02 
5.012711e-02 
5.002223e-02 
4.991742e-02 
4.981268e-02 
4.970799e-02 
4.960338e-02 
4.949882e-02 
4.939433e-02 
4.928991e-02 
4.918555e-02 
4.908125e-02 
4.897702e-02 
4.887285e-02 
4.876875e-02 
4.866471e-02 
4.856073e-02 
4.845682e-02 
4.835298e-02 
4.824920e-02 
4.814548e-02 
4.804183e-02 
4.793825e-02 
4.783473e-02 
4.773127e-02 
4.762788e-02 
4.752456e-02 
4.742130e-02 
4.731810e-02 
4.721497e-02 
4.711191e-02 
4.700891e-02 
4.690598e-02 
4.680311e-02 
4.670030e-02 
4.659757e-02 
4.649490e-02 
4.639229e-02 
4.628975e-02 
4.618727e-02 
4.608487e-02 
4.598252e-02 
4.588025e-02 
4.577803e-02 
4.567589e-02 
4.557381e-02 
4.547180e-02 
4.536985e-02 
4.526797e-02 
4.516615e-02 
4.506441e-02 
4.496272e-02 
4.486111e-02 
4.475956e-02 
4.465808e-02 
4.455666e-02 
4.445531e-02 
4.435403e-02 
4.425281e-02 
4.415166e-02 
4.405058e-02 
4.394956e-02 
4.384861e-02 
4.374773e-02 
4.364691e-02 
4.354616e-02 
4.344548e-02 
4.334486e-02 
4.324432e-02 
4.314384e-02 
4.304342e-02 
4.294308e-02 
4.284280e-02 
4.274258e-02 
4.264244e-02 
4.254236e-02 
4.244235e-02 
4.234241e-02 
4.224254e-02 
4.214273e-02 
4.204299e-02 
4.194332e-02 
4.184372e-02 
4.174418e-02 
4.164471e-02 
4.154531e-02 
4.144598e-02 
4.134672e-02 
4.124752e-02 
4.114839e-02 
4.104933e-02 
4.095034e-02 
4.085142e-02 
4.075256e-02 
4.065378e-02 
4.055506e-02 
4.045641e-02 
4.035783e-02 
4.025931e-02 
4.016087e-02 
4.006249e-02 
3.996419e-02 
3.986595e-02 
3.976778e-02 
3.966968e-02 
3.957165e-02 
3.947368e-02 
3.937579e-02 
3.927796e-02 
3.918021e-02 
3.908252e-02 
3.898490e-02 
3.888735e-02 
3.878987e-02 
3.869246e-02 
3.859512e-02 
3.849785e-02 
3.840064e-02 
3.830351e-02 
3.820645e-02 
3.810945e-02 
3.801253e-02 
3.791567e-02 
3.781889e-02 
3.772217e-02 
3.762553e-02 
3.752895e-02 
3.743244e-02 
3.733601e-02 
3.723964e-02 
3.714334e-02 
3.704712e-02 
3.695096e-02 
3.685487e-02 
3.675886e-02 
3.666291e-02 
3.656703e-02 
3.647123e-02 
3.637549e-02 
3.627983e-02 
3.618423e-02 
3.608871e-02 
3.599326e-02 
3.589787e-02 
3.580256e-02 
3.570732e-02 
3.561215e-02 
3.551705e-02 
3.542202e-02 
3.532706e-02 
3.523217e-02 
3.513735e-02 
3.504261e-02 
3.494793e-02 
3.485333e-02 
3.475879e-02 
3.466433e-02 
3.456994e-02 
3.447562e-02 
3.438137e-02 
3.428720e-02 
3.419309e-02 
3.409906e-02 
3.400509e-02 
3.391120e-02 
3.381738e-02 
3.372364e-02 
3.362996e-02 
3.353635e-02 
3.344282e-02 
3.334936e-02 
3.325597e-02 
3.316265e-02 
3.306941e-02 
3.297623e-02 
3.288313e-02 
3.279010e-02 
3.269714e-02 
3.260426e-02 
3.251144e-02 
3.241870e-02 
3.232603e-02 
3.223344e-02 
3.214091e-02 
3.204846e-02 
3.195608e-02 
3.186377e-02 
3.177154e-02 
3.167937e-02 
3.158728e-02 
3.149527e-02 
3.140332e-02 
3.131145e-02 
3.121965e-02 
3.112792e-02 
3.103627e-02 
3.094469e-02 
3.085318e-02 
3.076175e-02 
3.067039e-02 
3.057910e-02 
3.048788e-02 
3.039674e-02 
3.030567e-02 
3.021467e-02 
3.012375e-02 
3.003290e-02 
2.994213e-02 
2.985142e-02 
2.976079e-02 
2.967024e-02 
2.957976e-02 
2.948935e-02 
2.939901e-02 
2.930875e-02 
2.921856e-02 
2.912845e-02 
2.903841e-02 
2.894844e-02 
2.885855e-02 
2.876873e-02 
2.867899e-02 
2.858932e-02 
2.849972e-02 
2.841020e-02 
2.832075e-02 
2.823137e-02 
2.814207e-02 
2.805285e-02 
2.796370e-02 
2.787462e-02 
2.778562e-02 
2.769669e-02 
2.760784e-02 
2.751906e-02 
2.743035e-02 
2.734172e-02 
2.725316e-02 
2.716468e-02 
2.707628e-02 
2.698795e-02 
2.689969e-02 
2.681151e-02 
2.672340e-02 
2.663537e-02 
2.654741e-02 
2.645953e-02 
2.637172e-02 
2.628399e-02 
2.619633e-02 
2.610875e-02 
2.602124e-02 
2.593381e-02 
2.584646e-02 
2.575918e-02 
2.567197e-02 
2.558484e-02 
2.549779e-02 
2.541081e-02 
2.532390e-02 
2.523707e-02 
2.515032e-02 
2.506365e-02 
2.497705e-02 
2.489052e-02 
2.480407e-02 
2.471770e-02 
2.463140e-02 
2.454518e-02 
2.445903e-02 
2.437296e-02 
2.428697e-02 
2.420105e-02 
2.411521e-02 
2.402944e-02 
2.394375e-02 
2.385814e-02 
2.377260e-02 
2.368714e-02 
2.360176e-02 
2.351645e-02 
2.343122e-02 
2.334606e-02 
2.326099e-02 
2.317598e-02 
2.309106e-02 
2.300621e-02 
2.292144e-02 
2.283674e-02 
2.275212e-02 
2.266758e-02 
2.258312e-02 
2.249873e-02 
2.241442e-02 
2.233018e-02 
2.224603e-02 
2.216195e-02 
2.207794e-02 
2.199402e-02 
2.191017e-02 
2.182640e-02 
2.174270e-02 
2.165909e-02 
2.157555e-02 
2.149208e-02 
2.140870e-02 
2.132539e-02 
2.124216e-02 
2.115901e-02 
2.107593e-02 
2.099294e-02 
2.091002e-02 
2.082717e-02 
2.074441e-02 
2.066172e-02 
2.057911e-02 
2.049658e-02 
2.041413e-02 
2.033175e-02 
2.024946e-02 
2.016724e-02 
2.008509e-02 
2.000303e-02 
1.992105e-02 
1.983914e-02 
1.975731e-02 
1.967556e-02 
1.959389e-02 
1.951229e-02 
1.943078e-02 
1.934934e-02 
1.926798e-02 
1.918670e-02 
1.910550e-02 
1.902437e-02 
1.894333e-02 
1.886236e-02 
1.878147e-02 
1.870066e-02 
1.861993e-02 
1.853928e-02 
1.845871e-02 
1.837821e-02 
1.829780e-02 
1.821746e-02 
1.813720e-02 
1.805703e-02 
1.797693e-02 
1.789691e-02 
1.781696e-02 
1.773710e-02 
1.765732e-02 
1.757762e-02 
1.749799e-02 
1.741845e-02 
1.733898e-02 
1.725959e-02 
1.718029e-02 
1.710106e-02 
1.702191e-02 
1.694284e-02 
1.686385e-02 
1.678494e-02 
1.670611e-02 
1.662736e-02 
1.654869e-02 
1.647010e-02 
1.639159e-02 
1.631316e-02 
1.623481e-02 
1.615653e-02 
1.607834e-02 
1.600023e-02 
1.592220e-02 
1.584425e-02 
1.576638e-02 
1.568859e-02 
1.561087e-02 
1.553324e-02 
1.545569e-02 
1.537822e-02 
1.530083e-02 
1.522352e-02 
1.514629e-02 
1.506914e-02 
1.499207e-02 
1.491508e-02 
1.483818e-02 
1.476135e-02 
1.468460e-02 
1.460794e-02 
1.453135e-02 
1.445485e-02 
1.437842e-02 
1.430208e-02 
1.422582e-02 
1.414964e-02 
1.407353e-02 
1.399752e-02 
1.392158e-02 
1.384572e-02 
1.376994e-02 
1.369425e-02 
1.361863e-02 
1.354310e-02 
1.346765e-02 
1.339227e-02 
1.331698e-02 
1.324178e-02 
1.316665e-02 
1.309160e-02 
1.301664e-02 
1.294176e-02 
1.286695e-02 
1.279223e-02 
1.271760e-02 
1.264304e-02 
1.256856e-02 
1.249417e-02 
1.241986e-02 
1.234563e-02 
1.227148e-02 
1.219741e-02 
1.212343e-02 
1.204952e-02 
1.197570e-02 
1.190196e-02 
1.182830e-02 
1.175473e-02 
1.168124e-02 
1.160782e-02 
1.153449e-02 
1.146125e-02 
1.138808e-02 
1.131500e-02 
1.124200e-02 
1.116908e-02 
1.109625e-02 
1.102349e-02 
1.095082e-02 
1.087823e-02 
1.080573e-02 
1.073330e-02 
1.066096e-02 
1.058870e-02 
1.051652e-02 
1.044443e-02 
1.037242e-02 
1.030049e-02 
1.022865e-02 
1.015688e-02 
1.008520e-02 
1.001361e-02 
9.942092e-03 
9.870661e-03 
9.799312e-03 
9.728047e-03 
9.656864e-03 
9.585765e-03 
9.514748e-03 
9.443815e-03 
9.372965e-03 
9.302198e-03 
9.231514e-03 
9.160914e-03 
9.090396e-03 
9.019962e-03 
8.949612e-03 
8.879345e-03 
8.809161e-03 
8.739060e-03 
8.669043e-03 
8.599110e-03 
8.529260e-03 
8.459494e-03 
8.389811e-03 
8.320212e-03 
8.250697e-03 
8.181265e-03 
8.111917e-03 
8.042653e-03 
7.973473e-03 
7.904376e-03 
7.835364e-03 
7.766435e-03 
7.697590e-03 
7.628830e-03 
7.560153e-03 
7.491560e-03 
7.423051e-03 
7.354627e-03 
7.286287e-03 
7.218030e-03 
7.149858e-03 
7.081771e-03 
7.013767e-03 
6.945848e-03 
6.878013e-03 
6.810263e-03 
6.742597e-03 
6.675015e-03 
6.607518e-03 
6.540105e-03 
6.472777e-03 
6.405534e-03 
6.338375e-03 
6.271301e-03 
6.204311e-03 
6.137406e-03 
6.070586e-03 
6.003851e-03 
5.937200e-03 
5.870634e-03 
5.804153e-03 
5.737757e-03 
5.671446e-03 
5.605220e-03 
5.539079e-03 
5.473023e-03 
5.407052e-03 
5.341166e-03 
5.275365e-03 
5.209649e-03 
5.144018e-03 
5.078473e-03 
5.013013e-03 
4.947638e-03 
4.882349e-03 
4.817144e-03 
4.752026e-03 
4.686992e-03 
4.622044e-03 
4.557182e-03 
4.492405e-03 
4.427713e-03 
4.363107e-03 
4.298587e-03 
4.234152e-03 
4.169803e-03 
4.105540e-03 
4.041362e-03 
3.977270e-03 
3.913264e-03 
3.849344e-03 
3.785510e-03 
3.721761e-03 
3.658098e-03 
3.594522e-03 
3.531031e-03 
3.467626e-03 
3.404307e-03 
3.341075e-03 
3.277928e-03 
3.214868e-03 
3.151893e-03 
3.089005e-03 
3.026203e-03 
2.963487e-03 
2.900858e-03 
2.838315e-03 
2.775858e-03 
2.713488e-03 
2.651204e-03 
2.589006e-03 
2.526895e-03 
2.464870e-03 
2.402932e-03 
2.341081e-03 
2.279316e-03 
2.217637e-03 
2.156045e-03 
2.094540e-03 
2.033122e-03 
1.971790e-03 
1.910545e-03 
1.849387e-03 
1.788316e-03 
1.727331e-03 
1.666434e-03 
1.605623e-03 
1.544899e-03 
1.484263e-03 
1.423713e-03 
1.363250e-03 
1.302874e-03 
1.242586e-03 
1.182384e-03 
1.122270e-03 
1.062243e-03 
1.002303e-03 
9.424500e-04 
8.826846e-04 
8.230064e-04 
7.634155e-04 
7.039120e-04 
6.444958e-04 
5.851671e-04 
5.259258e-04 
4.667719e-04 
4.077056e-04 
3.487267e-04 
2.898355e-04 
2.310318e-04 
1.723157e-04 
1.136873e-04 
5.514651e-05 
0 
0 
0 
0 
0 
0 
0 
0 
0 
0 
0 
0 
0 
0 
0 
0 
0 
0 
0 
0 
0 
0 
0 
0 
0 
0 
0 
0 
0 
0 
0 
0 
0 
0 
0 
0 
0 
0 
0 
0 
0 
0 
0 
0 
0 
0 
0 
0 
0 
0 
0 
0 
0 
0 
0 
0 
0 
0 
0 
0 
0 
0 
0 
0 
0 
0 
0 
0 
0 
0 
0 
0 
0 
0 
0 
0 
0 
0 
0 
0 
0 
0 
0 
0 
0 
0 
0 
0 
0 
0 
0 
0 
0 
0 
0 
0 
0 
0 
0 
0 
0 
0 
0 
0 
0 
0 
0 
0 
0 
0 
0 
0 
0 
0 
0 
0 
0 
0 
0 
0 
0 
0 
0 
0 
0 
0 
0 
0 
0 
0 
0 
0 
0 
0 
0 
0 
0 
0 
0 
0 
0 
0 
0 
0 
0 
0 
0 
0 
0 
0 
0 
0 
0 
0 
0 
0 
0 
0 
0 
0 
0 
0 
0 
0 
0 
0 
0 
0 
0 
0 
0 
0 
0 
0 
0 
0 
0 
0 
0 
0 
0 
0 
0 
0 
0 
0 
0 
0 
0 
0 
0 
0 
0 
0 
0 
0 
0 
0 
0 
0 
0 
0 
0 
0 
0 
0 
0 
0 
0 
0 
0 
0 
0 
0 
0 
0 
0 
0 
0 
0 
0 
0 
0 
0 
0 
0 
0 
0 
0 
0 
0 
0 
0 
0 
0 
0 
0 
0 
0 
0 
0 
0 
0 
0 
0 
0 
0 
0 
0 
0 
0 
0 
0 
0 
0 
0 
0 
0 
0 
0 
0 
0 
0 
0 
0 
0 
0 
0 
0 
0 
0 
0 
0 
0 
0 
0 
0 
0 
0 
0 
0 
0 
0 
0 
0 
0 
0 
0 
0 
0 
0 
0 
0 
0 
0 
0 
0 
0 
0 
0 
0 
0 
0 
0 
0 
0 
0 
0 
0 
0 
0 
0 
0 
0 
0 
0 
0 
0 
0 
0 
0 
0 
0 
0 
0 
0 
0 
0 
0 
0 
0 
0 
0 
0 
0 
0 
0 
0 
0 
0 
0 
0 
0 
0 
0 
0 
0 
0 
0 
0 
0 
0 
0 
0 
0 
0 
0 
0 
0 
0 
0 
0 
0 
0 
0 
0 
0 
0 
0 
0 
0 
0 
0 
0 
0 
0 
0 
0 
0 
0 
0 
0 
0 
0 
0 
0 
0 
0 
0 
0 
0 
0 
0 
0 
0 
0 
0 
0 
0 
0 
0 
0 
0 
0 
0 
0 
0 
0 
0 
0 
0 
0 
0 
0 
0 
0 
0 
0 
0 
0 
0 
0 
0 
0 
0 
0 
0 
0 
0 
0 
0 
0 
0 
0 
0 
0 
0 
0 
0 
0 
0 
0 
0 
0 
0 
0 
0 
0 
0 
0 
0 
0 
0 
0 
0 
0 
0 
0 
0 
0 
0 
0 
0 
0 
0 
0 
0 
0 
0 
0 
0 
0 
0 
0 
0 
0 
0 
0 
0 
0 
0 
0 
0 
0 
0 
0 
0 
0 
0 
0 
0 
0 
0 
0 
0 
0 
0 
0 
0 
0 
0 
0 
0 
0 
0 
0 
0 
0 
0 
0 
0 
0 
0 
0 
0 
0 
0 
0 
0 
0 
0 
0 
0 
0 
0 
0 
0 
0 
0 
0 
0 
0 
0 
0 
0 
0 
0 
0 
0 
0 
0 
0 
0 
0 
0 
0 
0 
0 
0 
0 
0 
0 
0 
0 
0 
0 
0 
0 
0 
0 
0 
0 
0 
0 
0 
0 
0 
0 
0 
0 
0 
0 
0 
0 
0 
0 
0 
0 
0 
0 
0 
0 
0 
0 
0 
0 
0 
0 
0 
0 
0 
0 
0 
0 
0 
0 
0 
0 
0 
0 
0 
0 
0 
0 
0 
0 
0 
0 
0 
0 
0 
0 
0 
0 
0 
0 
0 
0 
0 
0 
0 
0 
0 
0 
0 
0 
0 
0 
0 
0 
0 
0 
0 
0 
0 
0 
0 
0 
0 
0 
0 
0 
0 
0 
0 
0 
0 
0 
0 
0 
0 
0 
0 
0 
0 
0 
0 
0 
0 
0 
0 
0 
0 
0 
0 
0 
0 
0 
0 
0 
0 
0 
0 
0 
0 
0 
0 
0 
0 
0 
0 
0 
0 
0 
0 
0 
0 
0 
0 
0 
0 
0 
0 
0 
0 
0 
0 
0 
0 
0 
0 
0 
0 
0 
0 
0 
0 
0 
0 
0 
0 
0 
0 
0 
0 
0 
0 
0 
0 
0 
0 
0 
0 
0 
0 
0 
0 
0 
0 
0 
0 
0 
0 
0 
0 
0 
0 
0 
0 
0 
0 
0 
0 
0 
0 
0 
0 
0 
0 
0 
0 
0 
0 
0 
0 
0 
0 
0 
0 
0 
0 
0 
0 
0 
0 
0 
0 
0 
0 
0 
0 
0 
0 
0 
0 
0 
0 
0 
0 
0 
0 
0 
0 
0 
0 
0 
0 
0 
0 
0 
0 
0 
0 
0 
0 
0 
0 
0 
0 
0 
0 
0 
0 
0 
0 
0 
0 
0 
0 
0 
0 
0 
0 
0 
0 
0 
0 
0 
0 
0 
0 
0 
0 
0 
0 
0 
0 
0 
0 
0 
0 
0 
0 
0 
0 
0 
0 
0 
0 
0 
0 
0 
0 
0 
0 
0 
0 
0 
0 
0 
0 
0 
0 
0 
0 
0 
0 
0 
0 
0 
0 
0 
0 
0 
0 
0 
0 
0 
0 
0 
0 
0 
0 
0 
0 
0 
0 
0 
0 
0 
0 
0 
0 
0 
0 
0 
0 
0 
0 
0 
0 
0 
0 
0 
0 
0 
0 
0 
0 
0 
0 
0 
0 
0 
0 
0 
0 
0 
0 
0 
0 
0 
0 
0 
0 
0 
0 
0 
0 
0 
0 
0 
0 
0 
0 
0 
0 
0 
0 
0 
0 
0 
0 
0 
0 
0 
0 
0 
0 
0 
0 
0 
0 
0 
0 
0 
0 
0 
0 
0 
0 
0 
0 
0 
0 
0 
0 
0 
0 
0 
0 
0 
0 
0 
0 
0 
0 
0 
0 
0 
0 
0 
0 
0 
0 
0 
0 
0 
0 
0 
0 
0 
0 
0 
0 
0 
0 
0 
0 
0 
0 
0 
0 
0 
0 
0 
0 
0 
0 
0 
0 
0 
0 
0 
0 
0 
0 
0 
0 
0 
0 
0 
0 
0 
0 
0 
0 
0 
0 
0 
0 
0 
0 
0 
0 
0 
0 
0 
0 
0 
0 
0 
0 
0 
0 
0 
0 
0 
0 
0 
0 
0 
0 
0 
0 
0 
0 
0 
0 
0 
0 
0 
0 
0 
0 
0 
0 
0 
0 
0 
0 
0 
0 
0 
0 
0 
0 
0 
0 
0 
0 
0 
0 
0 
0 
0 
0 
0 
0 
0 
0 
0 
0 
0 
0 
0 
0 
0 
0 
0 
0 
0 
0 
0 
0 
0 
0 
0 
0 
0 
0 
0 
0 
0 
0 
0 
0 
0 
0 
0 
0 
0 
0 
0 
0 
0 
0 
0 
0 
0 
0 
0 
0 
0 
0 
0 
0 
0 
0 
0 
0 
0 
0 
0 
0 
0 
0 
0 
0 
0 
0 
0 
0 
0 
0 
0 
0 
0 
0 
0 
0 
0 
0 
0 
0 
0 
0 
0 
0 
0 
0 
0 
0 
0 
0 
0 
0 
0 
0 
0 
0 
0 
0 
0 
0 
0 
0 
0 
0 
0 
0 
0 
0 
0 
0 
0 
0 
0 
0 
0 
0 
0 
0 
0 
0 
0 
0 
0 
0 
0 
0 
0 
0 
0 
0 
0 
0 
0 
0 
0 
0 
0 
0 
0 
0 
0 
0 
0 
0 
0 
0 
0 
0 
0 
0 
0 
0 
0 
0 
0 
0 
0 
0 
0 
0 
0 
2.223807e-05 
8.177487e-05 
1.414044e-04 
2.011266e-04 
2.609416e-04 
3.208492e-04 
3.808494e-04 
4.409423e-04 
5.011278e-04 
5.614059e-04 
6.217765e-04 
6.822397e-04 
7.427954e-04 
8.034436e-04 
8.641843e-04 
9.250174e-04 
9.859430e-04 
1.046961e-03 
1.108071e-03 
1.169274e-03 
1.230569e-03 
1.291957e-03 
1.353436e-03 
1.415008e-03 
1.476673e-03 
1.538429e-03 
1.600278e-03 
1.662219e-03 
1.724252e-03 
1.786378e-03 
1.848595e-03 
1.910905e-03 
1.973306e-03 
2.035800e-03 
2.098386e-03 
2.161063e-03 
2.223833e-03 
2.286695e-03 
2.349649e-03 
2.412694e-03 
2.475832e-03 
2.539061e-03 
2.602383e-03 
2.665796e-03 
2.729301e-03 
2.792898e-03 
2.856586e-03 
2.920367e-03 
2.984239e-03 
3.048203e-03 
3.112258e-03 
3.176405e-03 
3.240644e-03 
3.304974e-03 
3.369396e-03 
3.433910e-03 
3.498515e-03 
3.563212e-03 
3.628000e-03 
3.692880e-03 
3.757851e-03 
3.822913e-03 
3.888067e-03 
3.953313e-03 
4.018649e-03 
4.084078e-03 
4.149597e-03 
4.215208e-03 
4.280910e-03 
4.346703e-03 
4.412587e-03 
4.478563e-03 
4.544630e-03 
4.610788e-03 
4.677037e-03 
4.743377e-03 
4.809809e-03 
4.876331e-03 
4.942945e-03 
5.009649e-03 
5.076444e-03 
5.143331e-03 
5.210308e-03 
5.277377e-03 
5.344536e-03 
5.411786e-03 
5.479127e-03 
5.546559e-03 
5.614081e-03 
5.681694e-03 
5.749399e-03 
5.817193e-03 
5.885079e-03 
5.953055e-03 
6.021122e-03 
6.089279e-03 
6.157528e-03 
6.225866e-03 
6.294296e-03 
6.362815e-03 
6.431426e-03 
6.500126e-03 
6.568918e-03 
6.637799e-03 
6.706771e-03 
6.775834e-03 
6.844987e-03 
6.914230e-03 
6.983563e-03 
7.052987e-03 
7.122501e-03 
7.192106e-03 
7.261800e-03 
7.331585e-03 
7.401460e-03 
7.471425e-03 
7.541480e-03 
7.611625e-03 
7.681860e-03 
7.752185e-03 
7.822601e-03 
7.893106e-03 
7.963701e-03 
8.034386e-03 
8.105162e-03 
8.176027e-03 
8.246981e-03 
8.318026e-03 
8.389161e-03 
8.460385e-03 
8.531699e-03 
8.603103e-03 
8.674596e-03 
8.746179e-03 
8.817852e-03 
8.889615e-03 
8.961467e-03 
9.033408e-03 
9.105439e-03 
9.177560e-03 
9.249770e-03 
9.322070e-03 
9.394459e-03 
9.466938e-03 
9.539506e-03 
9.612163e-03 
9.684910e-03 
9.757746e-03 
9.830671e-03 
9.903685e-03 
9.976789e-03 
1.004998e-02 
1.012326e-02 
1.019664e-02 
1.027010e-02 
1.034365e-02 
1.041728e-02 
1.049101e-02 
1.056483e-02 
1.063873e-02 
1.071273e-02 
1.078681e-02 
1.086099e-02 
1.093525e-02 
1.100960e-02 
1.108404e-02 
1.115856e-02 
1.123318e-02 
1.130789e-02 
1.138268e-02 
1.145756e-02 
1.153254e-02 
1.160760e-02 
1.168274e-02 
1.175798e-02 
1.183331e-02 
1.190872e-02 
1.198423e-02 
1.205982e-02 
1.213550e-02 
1.221127e-02 
1.228712e-02 
1.236307e-02 
1.243910e-02 
1.251522e-02 
1.259143e-02 
1.266773e-02 
1.274412e-02 
1.282059e-02 
1.289716e-02 
1.297381e-02 
1.305055e-02 
1.312738e-02 
1.320429e-02 
1.328129e-02 
1.335839e-02 
1.343557e-02 
1.351283e-02 
1.359019e-02 
1.366763e-02 
1.374516e-02 
1.382278e-02 
1.390049e-02 
1.397828e-02 
1.405617e-02 
1.413414e-02 
1.421219e-02 
1.429034e-02 
1.436857e-02 
1.444689e-02 
1.452530e-02 
1.460380e-02 
1.468238e-02 
1.476105e-02 
1.483981e-02 
1.491866e-02 
1.499759e-02 
1.507661e-02 
1.515572e-02 
1.523492e-02 
1.531420e-02 
1.539357e-02 
1.547303e-02 
1.555257e-02 
1.563220e-02 
1.571192e-02 
1.579173e-02 
1.587162e-02 
1.595160e-02 
1.603167e-02 
1.611182e-02 
1.619206e-02 
1.627239e-02 
1.635281e-02 
1.643331e-02 
1.651390e-02 
1.659457e-02 
1.667533e-02 
1.675618e-02 
1.683712e-02 
1.691814e-02 
1.699925e-02 
1.708045e-02 
1.716173e-02 
1.724310e-02 
1.732455e-02 
1.740610e-02 
1.748773e-02 
1.756944e-02 
1.765124e-02 
1.773313e-02 
1.781511e-02 
1.789717e-02 
1.797931e-02 
1.806155e-02 
1.814387e-02 
1.822627e-02 
1.830877e-02 
1.839134e-02 
1.847401e-02 
1.855676e-02 
1.863960e-02 
1.872252e-02 
1.880553e-02 
1.888862e-02 
1.897180e-02 
1.905507e-02 
1.913842e-02 
1.922186e-02 
1.930539e-02 
1.938900e-02 
1.947269e-02 
1.955647e-02 
1.964034e-02 
1.972429e-02 
1.980833e-02 
1.989246e-02 
1.997667e-02 
2.006096e-02 
2.014534e-02 
2.022981e-02 
2.031436e-02 
2.039900e-02 
2.048372e-02 
2.056853e-02 
2.065343e-02 
2.073840e-02 
2.082347e-02 
2.090862e-02 
2.099385e-02 
2.107917e-02 
2.116458e-02 
2.125007e-02 
2.133564e-02 
2.142130e-02 
2.150705e-02 
2.159288e-02 
2.167879e-02 
2.176479e-02 
2.185088e-02 
2.193705e-02 
2.202331e-02 
2.210964e-02 
2.219607e-02 
2.228258e-02 
2.236917e-02 
2.245585e-02 
2.254261e-02 
2.262946e-02 
2.271639e-02 
2.280341e-02 
2.289051e-02 
2.297770e-02 
2.306497e-02 
2.315232e-02 
2.323976e-02 
2.332729e-02 
2.341490e-02 
2.350259e-02 
2.359036e-02 
2.367823e-02 
2.376617e-02 
2.385420e-02 
2.394231e-02 
2.403051e-02 
2.411879e-02 
2.420716e-02 
2.429561e-02 
2.438414e-02 
2.447276e-02 
2.456146e-02 
2.465024e-02 
2.473911e-02 
2.482807e-02 
2.491710e-02 
2.500622e-02 
2.509543e-02 
2.518471e-02 
2.527409e-02 
2.536354e-02 
2.545308e-02 
2.554270e-02 
2.563241e-02 
2.572220e-02 
2.581207e-02 
2.590202e-02 
2.599206e-02 
2.608219e-02 
2.617239e-02 
2.626268e-02 
2.635305e-02 
2.644351e-02 
2.653405e-02 
2.662467e-02 
2.671537e-02 
2.680616e-02 
2.689703e-02 
2.698799e-02 
2.707903e-02 
2.717015e-02 
2.726135e-02 
2.735263e-02 
2.744400e-02 
2.753545e-02 
2.762699e-02 
2.771861e-02 
2.781031e-02 
2.790209e-02 
2.799395e-02 
2.808590e-02 
2.817793e-02 
2.827004e-02 
2.836224e-02 
2.845452e-02 
2.854688e-02 
2.863932e-02 
2.873184e-02 
2.882445e-02 
2.891714e-02 
2.900991e-02 
2.910277e-02 
2.919570e-02 
2.928872e-02 
2.938182e-02 
2.947500e-02 
2.956827e-02 
2.966161e-02 
2.975504e-02 
2.984855e-02 
2.994214e-02 
3.003582e-02 
3.012957e-02 
3.022341e-02 
3.031733e-02 
3.041133e-02 
3.050542e-02 
3.059958e-02 
3.069383e-02 
3.078816e-02 
3.088256e-02 
3.097706e-02 
3.107163e-02 
3.116628e-02 
3.126102e-02 
3.135583e-02 
3.145073e-02 
3.154571e-02 
3.164077e-02 
3.173591e-02 
3.183114e-02 
3.192644e-02 
3.202183e-02 
3.211729e-02 
3.221284e-02 
3.230847e-02 
3.240418e-02 
3.249997e-02 
3.259584e-02 
3.269179e-02 
3.278783e-02 
3.288394e-02 
3.298013e-02 
3.307641e-02 
3.317277e-02 
3.326920e-02 
3.336572e-02 
3.346232e-02 
3.355900e-02 
3.365576e-02 
3.375260e-02 
3.384952e-02 
3.394652e-02 
3.404360e-02 
3.414076e-02 
3.423800e-02 
3.433532e-02 
3.443272e-02 
3.453021e-02 
3.462777e-02 
3.472541e-02 
3.482313e-02 
3.492094e-02 
3.501882e-02 
3.511678e-02 
3.521482e-02 
3.531295e-02 
3.541115e-02 
3.550943e-02 
3.560779e-02 
3.570624e-02 
3.580476e-02 
3.590336e-02 
3.600204e-02 
3.610080e-02 
3.619964e-02 
3.629856e-02 
3.639756e-02 
3.649664e-02 
3.659579e-02 
3.669503e-02 
3.679435e-02 
3.689374e-02 
3.699322e-02 
3.709277e-02 
3.719241e-02 
3.729212e-02 
3.739191e-02 
3.749178e-02 
3.759173e-02 
3.769176e-02 
3.779187e-02 
3.789206e-02 
3.799232e-02 
3.809267e-02 
3.819309e-02 
3.829359e-02 
3.839417e-02 
3.849483e-02 
3.859557e-02 
3.869639e-02 
3.879728e-02 
3.889826e-02 
3.899931e-02 
3.910044e-02 
3.920165e-02 
3.930294e-02 
3.940431e-02 
3.950575e-02 
3.960728e-02 
3.970888e-02 
3.981056e-02 
3.991231e-02 
4.001415e-02 
4.011606e-02 
4.021806e-02 
4.032013e-02 
4.042227e-02 
4.052450e-02 
4.062680e-02 
4.072919e-02 
4.083165e-02 
4.093418e-02 
4.103680e-02 
4.113949e-02 
4.124226e-02 
4.134511e-02 
4.144804e-02 
4.155104e-02 
4.165412e-02 
4.175728e-02 
4.186051e-02 
4.196383e-02 
4.206722e-02 
4.217069e-02 
4.227423e-02 
4.237785e-02 
4.248155e-02 
4.258533e-02 
4.268918e-02 
4.279312e-02 
4.289712e-02 
4.300121e-02 
4.310537e-02 
4.320961e-02 
4.331393e-02 
4.341832e-02 
4.352279e-02 
4.362734e-02 
4.373196e-02 
4.383666e-02 
4.394144e-02 
4.404629e-02 
4.415122e-02 
4.425623e-02 
4.436131e-02 
4.446647e-02 
4.457170e-02 
4.467702e-02 
4.478240e-02 
4.488787e-02 
4.499341e-02 
4.509903e-02 
4.520472e-02 
4.531049e-02 
4.541634e-02 
4.552226e-02 
4.562826e-02 
4.573433e-02 
4.584048e-02 
4.594670e-02 
4.605301e-02 
4.615938e-02 
4.626584e-02 
4.637237e-02 
4.647897e-02 
4.658565e-02 
4.669241e-02 
4.679924e-02 
4.690615e-02 
4.701313e-02 
4.712019e-02 
4.722732e-02 
4.733453e-02 
4.744181e-02 
4.754917e-02 
4.765661e-02 
4.776412e-02 
4.787170e-02 
4.797936e-02 
4.808710e-02 
4.819491e-02 
4.830279e-02 
4.841075e-02 
4.851879e-02 
4.862690e-02 
4.873508e-02 
4.884334e-02 
4.895168e-02 
4.906009e-02 
4.916857e-02 
4.927713e-02 
4.938577e-02 
4.949447e-02 
4.960326e-02 
4.971211e-02 
4.982104e-02 
4.993005e-02 
5.003913e-02 
5.014829e-02 
5.025751e-02 
5.036682e-02 
5.047619e-02 
5.058565e-02 
5.069517e-02 
5.080477e-02 
5.091444e-02 
5.102419e-02 
5.113401e-02 
5.124391e-02 
5.135388e-02 
5.146392e-02 
5.157404e-02 
5.168423e-02 
5.179449e-02 
5.190483e-02 
5.201524e-02 
5.212573e-02 
5.223629e-02 
5.234692e-02 
5.245763e-02 
5.256841e-02 
5.267926e-02 
5.279018e-02 
5.290118e-02 
5.301226e-02 
5.312340e-02 
5.323462e-02 
5.334591e-02 
5.345728e-02 
5.356871e-02 
5.368022e-02 
5.379181e-02 
5.390347e-02 
5.401520e-02 
5.412700e-02 
5.423887e-02 
5.435082e-02 
5.446284e-02 
5.457493e-02 
5.468710e-02 
5.479934e-02 
5.491165e-02 
5.502403e-02 
5.513649e-02 
5.524902e-02 
5.536162e-02 
5.547429e-02 
5.558704e-02 
5.569985e-02 
5.581274e-02 
5.592570e-02 
5.603874e-02 
5.615184e-02 
5.626502e-02 
5.637827e-02 
5.649159e-02 
5.660499e-02 
5.671845e-02 
5.683199e-02 
5.694560e-02 
5.705928e-02 
5.717303e-02 
5.728686e-02 
5.740075e-02 
5.751472e-02 
5.762876e-02 
5.774287e-02 
5.785705e-02 
5.797130e-02 
5.808563e-02 
5.820002e-02 
5.831449e-02 
5.842903e-02 
5.854363e-02 
5.865831e-02 
5.877307e-02 
5.888789e-02 
5.900278e-02 
5.911774e-02 
5.923278e-02 
5.934788e-02 
5.946306e-02 
5.957831e-02 
5.969363e-02 
5.980902e-02 
5.992447e-02 
6.004000e-02 
6.015560e-02 
6.027128e-02 
6.038702e-02 
6.050283e-02 
6.061871e-02 
6.073466e-02 
6.085069e-02 
6.096678e-02 
6.108294e-02 
6.119917e-02 
6.131548e-02 
6.143185e-02 
6.154829e-02 
6.166481e-02 
6.178139e-02 
6.189804e-02 
6.201477e-02 
6.213156e-02 
6.224842e-02 
6.236535e-02 
6.248235e-02 
6.259943e-02 
6.271657e-02 
6.283378e-02 
6.295106e-02 
6.306841e-02 
6.318582e-02 
6.330331e-02 
6.342087e-02 
6.353850e-02 
6.365619e-02 
6.377396e-02 
6.389179e-02 
6.400969e-02 
6.412766e-02 
6.424571e-02 
6.436382e-02 
6.448199e-02 
6.460024e-02 
6.471856e-02 
6.483694e-02 
6.495540e-02 
6.507392e-02 
6.519251e-02 
6.531117e-02 
6.542990e-02 
6.554870e-02 
6.566756e-02 
6.578649e-02 
6.590550e-02 
6.602457e-02 
6.614370e-02 
6.626291e-02 
6.638219e-02 
6.650153e-02 
6.662094e-02 
6.674042e-02 
6.685997e-02 
6.697958e-02 
6.709926e-02 
6.721901e-02 
6.733883e-02 
6.745872e-02 
6.757867e-02 
6.769869e-02 
6.781878e-02 
6.793894e-02 
6.805916e-02 
6.817946e-02 
6.829981e-02 
6.842024e-02 
6.854073e-02 
6.866130e-02 
6.878192e-02 
6.890262e-02 
6.902338e-02 
6.914421e-02 
6.926511e-02 
6.938607e-02 
6.950710e-02 
6.962820e-02 
6.974937e-02 
6.987060e-02 
6.999190e-02 
7.011326e-02 
7.023469e-02 
7.035619e-02 
7.047776e-02 
7.059939e-02 
7.072109e-02 
7.084285e-02 
7.096468e-02 
7.108658e-02 
7.120854e-02 
7.133057e-02 
7.145267e-02 
7.157483e-02 
7.169706e-02 
7.181935e-02 
7.194171e-02 
7.206414e-02 
7.218663e-02 
7.230919e-02 
7.243182e-02 
7.255451e-02 
7.267726e-02 
7.280008e-02 
7.292297e-02 
7.304592e-02 
7.316894e-02 
7.329202e-02 
7.341517e-02 
7.353839e-02 
7.366167e-02 
7.378501e-02 
7.390843e-02 
7.403190e-02 
7.415544e-02 
7.427905e-02 
7.440272e-02 
7.452646e-02 
7.465026e-02 
7.477412e-02 
7.489806e-02 
7.502205e-02 
7.514611e-02 
7.527024e-02 
7.539443e-02 
7.551868e-02 
7.564300e-02 
7.576739e-02 
7.589184e-02 
7.601635e-02 
7.614093e-02 
7.626557e-02 
7.639028e-02 
7.651505e-02 
7.663988e-02 
7.676478e-02 
7.688975e-02 
7.701477e-02 
7.713987e-02 
7.726502e-02 
7.739024e-02 
7.751552e-02 
7.764087e-02 
7.776628e-02 
7.789176e-02 
7.801730e-02 
7.814290e-02 
7.826857e-02 
7.839429e-02 
7.852009e-02 
7.864594e-02 
7.877186e-02 
7.889785e-02 
7.902389e-02 
7.915000e-02 
7.927618e-02 
7.940241e-02 
7.952871e-02 
7.965508e-02 
7.978150e-02 
7.990799e-02 
8.003454e-02 
8.016116e-02 
8.028783e-02 
8.041457e-02 
8.054138e-02 
8.066824e-02 
8.079517e-02 
8.092216e-02 
8.104921e-02 
8.117633e-02 
8.130351e-02 
8.143075e-02 
8.155805e-02 
8.168542e-02 
8.181285e-02 
8.194034e-02 
8.206789e-02 
8.219550e-02 
8.232318e-02 
8.245092e-02 
8.257872e-02 
8.270658e-02 
8.283450e-02 
8.296249e-02 
8.309054e-02 
8.321865e-02 
8.334682e-02 
8.347505e-02 
8.360334e-02 
8.373170e-02 
8.386012e-02 
8.398860e-02 
8.411714e-02 
8.424574e-02 
8.437440e-02 
8.450312e-02 
8.463191e-02 
8.476076e-02 
8.488966e-02 
8.501863e-02 
8.514766e-02 
8.527675e-02 
8.540590e-02 
8.553511e-02 
8.566439e-02 
8.579372e-02 
8.592311e-02 
8.605257e-02 
8.618209e-02 
8.631166e-02 
8.644130e-02 
8.657099e-02 
8.670075e-02 
8.683057e-02 
8.696045e-02 
8.709039e-02 
8.722038e-02 
8.735044e-02 
8.748056e-02 
8.761074e-02 
8.774098e-02 
8.787128e-02 
8.800164e-02 
8.813205e-02 
8.826253e-02 
8.839307e-02 
8.852367e-02 
8.865432e-02 
8.878504e-02 
8.891582e-02 
8.904665e-02 
8.917755e-02 
8.930850e-02 
8.943952e-02 
8.957059e-02 
8.970172e-02 
8.983291e-02 
8.996417e-02 
9.009548e-02 
9.022684e-02 
9.035827e-02 
9.048976e-02 
9.062131e-02 
9.075291e-02 
9.088457e-02 
9.101630e-02 
9.114808e-02 
9.127992e-02 
9.141181e-02 
9.154377e-02 
9.167578e-02 
9.180786e-02 
9.193999e-02 
9.207218e-02 
9.220443e-02 
9.233674e-02 
9.246910e-02 
9.260152e-02 
9.273400e-02 
9.286654e-02 
9.299914e-02 
9.313180e-02 
9.326451e-02 
9.339728e-02 
9.353011e-02 
9.366299e-02 
9.379594e-02 
9.392894e-02 
9.406200e-02 
9.419511e-02 
9.432829e-02 
9.446152e-02 
9.459481e-02 
9.472815e-02 
9.486156e-02 
9.499502e-02 
9.512854e-02 
9.526211e-02 
9.539574e-02 
9.552943e-02 
9.566318e-02 
9.579698e-02 
9.593084e-02 
9.606475e-02 
9.619873e-02 
9.633276e-02 
9.646684e-02 
9.660099e-02 
9.673519e-02 
9.686944e-02 
9.700375e-02 
9.713812e-02 
9.727255e-02 
9.740703e-02 
9.754157e-02 
9.767616e-02 
9.781081e-02 
9.794552e-02 
9.808028e-02 
9.821510e-02 
9.834997e-02 
9.848490e-02 
9.861989e-02 
9.875493e-02 
9.889002e-02 
9.902518e-02 
9.916039e-02 
9.929565e-02 
9.943097e-02 
9.956634e-02 
9.970177e-02 
9.983726e-02 
9.997280e-02 
1.001084e-01 
1.002440e-01 
1.003798e-01 
1.005155e-01 
1.006513e-01 
1.007872e-01 
1.009231e-01 
1.010591e-01 
1.011951e-01 
1.013312e-01 
1.014674e-01 
1.016036e-01 
1.017398e-01 
1.018761e-01 
1.020125e-01 
1.021489e-01 
1.022854e-01 
1.024219e-01 
1.025585e-01 
1.026951e-01 
1.028318e-01 
1.029686e-01 
1.031054e-01 
1.032422e-01 
1.033791e-01 
1.035161e-01 
1.036531e-01 
1.037902e-01 
1.039273e-01 
1.040645e-01 
1.042017e-01 
1.043390e-01 
1.044763e-01 
1.046137e-01 
1.047512e-01 
1.048886e-01 
1.050262e-01 
1.051638e-01 
1.053015e-01 
1.054392e-01 
1.055769e-01 
1.057147e-01 
1.058526e-01 
1.059905e-01 
1.061285e-01 
1.062665e-01 
1.064046e-01 
1.065427e-01 
1.066809e-01 
1.068192e-01 
1.069575e-01 
1.070958e-01 
1.072342e-01 
1.073727e-01 
1.075112e-01 
1.076497e-01 
1.077883e-01 
1.079270e-01 
1.080657e-01 
1.082044e-01 
1.083433e-01 
1.084821e-01 
1.086210e-01 
1.087600e-01 
1.088990e-01 
1.090381e-01 
1.091772e-01 
1.093164e-01 
1.094556e-01 
1.095949e-01 
1.097342e-01 
1.098736e-01 
1.100131e-01 
1.101525e-01 
1.102921e-01 
1.104317e-01 
1.105713e-01 
1.107110e-01 
1.108507e-01 
1.109905e-01 
1.111304e-01 
1.112703e-01 
1.114102e-01 
1.115502e-01 
1.116903e-01 
1.118304e-01 
1.119705e-01 
1.121107e-01 
1.122510e-01 
1.123913e-01 
1.125316e-01 
1.126720e-01 
1.128125e-01 
1.129530e-01 
1.130935e-01 
1.132341e-01 
1.133748e-01 
1.135155e-01 
1.136562e-01 
1.137970e-01 
1.139379e-01 
1.140788e-01 
1.142197e-01 
1.143607e-01 
1.145018e-01 
1.146429e-01 
1.147840e-01 
1.149252e-01 
1.150665e-01 
1.152078e-01 
1.153491e-01 
1.154905e-01 
1.156320e-01 
1.157735e-01 
1.159150e-01 
1.160566e-01 
1.161983e-01 
1.163400e-01 
1.164817e-01 
1.166235e-01 
1.167653e-01 
1.169072e-01 
1.170491e-01 
1.171911e-01 
1.173332e-01 
1.174752e-01 
1.176174e-01 
1.177596e-01 
1.179018e-01 
1.180441e-01 
1.181864e-01 
1.183288e-01 
1.184712e-01 
1.186136e-01 
1.187562e-01 
1.188987e-01 
1.190413e-01 
1.191840e-01 
1.193267e-01 
1.194695e-01 
1.196123e-01 
1.197551e-01 
1.198980e-01 
1.200410e-01 
1.201840e-01 
1.203270e-01 
1.204701e-01 
1.206132e-01 
1.207564e-01 
1.208996e-01 
1.210429e-01 
1.211862e-01 
1.213296e-01 
1.214730e-01 
1.216165e-01 
1.217600e-01 
1.219036e-01 
1.220472e-01 
1.221908e-01 
1.223345e-01 
1.224783e-01 
1.226221e-01 
1.227659e-01 
1.229098e-01 
1.230537e-01 
1.231977e-01 
1.233417e-01 
1.234858e-01 
1.236299e-01 
1.237741e-01 
1.239183e-01 
1.240625e-01 
1.242069e-01 
1.243512e-01 
1.244956e-01 
1.246400e-01 
1.247845e-01 
1.249290e-01 
1.250736e-01 
1.252182e-01 
1.253629e-01 
1.255076e-01 
1.256524e-01 
1.257972e-01 
1.259420e-01 
1.260869e-01 
1.262319e-01 
1.263768e-01 
1.265219e-01 
1.266669e-01 
1.268121e-01 
1.269572e-01 
1.271024e-01 
1.272477e-01 
1.273930e-01 
1.275383e-01 
1.276837e-01 
1.278291e-01 
1.279746e-01 
1.281201e-01 
1.282657e-01 
1.284113e-01 
1.285570e-01 
1.287027e-01 
1.288484e-01 
1.289942e-01 
1.291400e-01 
1.292859e-01 
1.294318e-01 
1.295778e-01 
1.297238e-01 
1.298698e-01 
1.300159e-01 
1.301621e-01 
1.303082e-01 
1.304545e-01 
1.306007e-01 
1.307470e-01 
1.308934e-01 
1.310398e-01 
1.311862e-01 
1.313327e-01 
1.314792e-01 
1.316258e-01 
1.317724e-01 
1.319191e-01 
1.320658e-01 
1.322125e-01 
1.323593e-01 
1.325061e-01 
1.326530e-01 
1.327999e-01 
1.329469e-01 
1.330939e-01 
1.332409e-01 
1.333880e-01 
1.335351e-01 
1.336823e-01 
1.338295e-01 
1.339767e-01 
1.341240e-01 
1.342714e-01 
1.344187e-01 
1.345662e-01 
1.347136e-01 
1.348611e-01 
1.350087e-01 
1.351563e-01 
1.353039e-01 
1.354516e-01 
1.355993e-01 
1.357470e-01 
1.358948e-01 
1.360426e-01 
1.361905e-01 
1.363384e-01 
1.364864e-01 
1.366344e-01 
1.367824e-01 
1.369305e-01 
1.370786e-01 
1.372268e-01 
1.373750e-01 
1.375233e-01 
1.376715e-01 
1.378199e-01 
1.379682e-01 
1.381166e-01 
1.382651e-01 
1.384136e-01 
1.385621e-01 
1.387107e-01 
1.388593e-01 
1.390079e-01 
1.391566e-01 
1.393054e-01 
1.394541e-01 
1.396029e-01 
1.397518e-01 
1.399007e-01 
1.400496e-01 
1.401986e-01 
1.403476e-01 
1.404966e-01 
1.406457e-01 
1.407949e-01 
1.409440e-01 
1.410932e-01 
1.412425e-01 
1.413918e-01 
1.415411e-01 
1.416905e-01 
1.418399e-01 
1.419893e-01 
1.421388e-01 
1.422883e-01 
1.424379e-01 
1.425875e-01 
1.427371e-01 
1.428868e-01 
1.430365e-01 
1.431862e-01 
1.433360e-01 
1.434859e-01 
1.436357e-01 
1.437856e-01 
1.439356e-01 
1.440856e-01 
1.442356e-01 
1.443856e-01 
1.445357e-01 
1.446859e-01 
1.448360e-01 
1.449863e-01 
1.451365e-01 
1.452868e-01 
1.454371e-01 
1.455875e-01 
1.457379e-01 
1.458883e-01 
1.460388e-01 
1.461893e-01 
1.463398e-01 
1.464904e-01 
1.466411e-01 
1.467917e-01 
1.469424e-01 
1.470932e-01 
1.472439e-01 
1.473947e-01 
1.475456e-01 
1.476965e-01 
1.478474e-01 
1.479983e-01 
1.481493e-01 
1.483004e-01 
1.484514e-01 
1.486025e-01 
1.487537e-01 
1.489048e-01 
1.490561e-01 
1.492073e-01 
1.493586e-01 
1.495099e-01 
1.496613e-01 
1.498127e-01 
1.499641e-01 
1.501156e-01 
1.502671e-01 
1.504186e-01 
1.505702e-01 
1.507218e-01 
1.508734e-01 
1.510251e-01 
1.511768e-01 
1.513286e-01 
1.514803e-01 
1.516322e-01 
1.517840e-01 
1.519359e-01 
1.520878e-01 
1.522398e-01 
1.523918e-01 
1.525438e-01 
1.526959e-01 
1.528480e-01 
1.530001e-01 
1.531523e-01 
1.533045e-01 
1.534567e-01 
1.536090e-01 
1.537613e-01 
1.539137e-01 
1.540660e-01 
1.542184e-01 
1.543709e-01 
1.545234e-01 
1.546759e-01 
1.548284e-01 
1.549810e-01 
1.551336e-01 
1.552863e-01 
1.554390e-01 
1.555917e-01 
1.557444e-01 
1.558972e-01 
1.560500e-01 
1.562029e-01 
1.563558e-01 
1.565087e-01 
1.566616e-01 
1.568146e-01 
1.569676e-01 
1.571207e-01 
1.572738e-01 
1.574269e-01 
1.575800e-01 
1.577332e-01 
1.578864e-01 
1.580397e-01 
1.581930e-01 
1.583463e-01 
1.584996e-01 
1.586530e-01 
1.588064e-01 
1.589599e-01 
1.591134e-01 
1.592669e-01 
1.594204e-01 
1.595740e-01 
1.597276e-01 
1.598812e-01 
1.600349e-01 
1.601886e-01 
1.603423e-01 
1.604961e-01 
1.606499e-01 
1.608037e-01 
1.609576e-01 
1.611115e-01 
1.612654e-01 
1.614194e-01 
1.615734e-01 
1.617274e-01 
1.618814e-01 
1.620355e-01 
1.621896e-01 
1.623438e-01 
1.624979e-01 
1.626521e-01 
1.628064e-01 
1.629606e-01 
1.631149e-01 
1.632693e-01 
1.634236e-01 
1.635780e-01 
1.637324e-01 
1.638869e-01 
1.640414e-01 
1.641959e-01 
1.643504e-01 
1.645050e-01 
1.646596e-01 
1.648143e-01 
1.649689e-01 
1.651236e-01 
1.652783e-01 
1.654331e-01 
1.655879e-01 
1.657427e-01 
1.658975e-01 
1.660524e-01 
1.662073e-01 
1.663622e-01 
1.665172e-01 
1.666722e-01 
1.668272e-01 
1.669823e-01 
1.671373e-01 
1.672925e-01 
1.674476e-01 
1.676028e-01 
1.677580e-01 
1.679132e-01 
1.680684e-01 
1.682237e-01 
1.683790e-01 
1.685344e-01 
1.686897e-01 
1.688451e-01 
1.690006e-01 
1.691560e-01 
1.693115e-01 
1.694670e-01 
1.696226e-01 
1.697781e-01 
1.699337e-01 
1.700893e-01 
1.702450e-01 
1.704007e-01 
1.705564e-01 
1.707121e-01 
1.708679e-01 
1.710237e-01 
1.711795e-01 
1.713353e-01 
1.714912e-01 
1.716471e-01 
1.718031e-01 
1.719590e-01 
1.721150e-01 
1.722710e-01 
1.724270e-01 
1.725831e-01 
1.727392e-01 
1.728953e-01 
1.730515e-01 
1.732077e-01 
1.733639e-01 
1.735201e-01 
1.736763e-01 
1.738326e-01 
1.739889e-01 
1.741453e-01 
1.743016e-01 
1.744580e-01 
1.746144e-01 
1.747709e-01 
1.749273e-01 
1.750838e-01 
1.752403e-01 
1.753969e-01 
1.755535e-01 
1.757101e-01 
1.758667e-01 
1.760233e-01 
1.761800e-01 
1.763367e-01 
1.764934e-01 
1.766502e-01 
1.768070e-01 
1.769638e-01 
1.771206e-01 
1.772774e-01 
1.774343e-01 
1.775912e-01 
1.777481e-01 
1.779051e-01 
1.780621e-01 
1.782191e-01 
1.783761e-01 
1.785332e-01 
1.786902e-01 
1.788473e-01 
1.790045e-01 
1.791616e-01 
1.793188e-01 
1.794760e-01 
1.796332e-01 
1.797905e-01 
1.799478e-01 
1.801051e-01 
1.802624e-01 
1.804197e-01 
1.805771e-01 
1.807345e-01 
1.808919e-01 
1.810493e-01 
1.812068e-01 
1.813643e-01 
1.815218e-01 
1.816794e-01 
1.818369e-01 
1.819945e-01 
1.821521e-01 
1.823097e-01 
1.824674e-01 
1.826251e-01 
1.827828e-01 
1.829405e-01 
1.830982e-01 
1.832560e-01 
1.834138e-01 
1.835716e-01 
1.837295e-01 
1.838873e-01 
1.840452e-01 
1.842031e-01 
1.843610e-01 
1.845190e-01 
1.846770e-01 
1.848350e-01 
1.849930e-01 
1.851510e-01 
1.853091e-01 
1.854672e-01 
1.856253e-01 
1.857834e-01 
1.859416e-01 
1.860997e-01 
1.862579e-01 
1.864162e-01 
1.865744e-01 
1.867327e-01 
1.868909e-01 
1.870492e-01 
1.872076e-01 
1.873659e-01 
1.875243e-01 
1.876827e-01 
1.878411e-01 
1.879995e-01 
1.881580e-01 
1.883164e-01 
1.884749e-01 
1.886334e-01 
1.887920e-01 
1.889505e-01 
1.891091e-01 
1.892677e-01 
1.894263e-01 
1.895850e-01 
1.897436e-01 
1.899023e-01 
1.900610e-01 
1.902197e-01 
1.903785e-01 
1.905372e-01 
1.906960e-01 
1.908548e-01 
1.910137e-01 
1.911725e-01 
1.913314e-01 
1.914902e-01 
1.916491e-01 
1.918081e-01 
1.919670e-01 
1.921260e-01 
1.922849e-01 
1.924439e-01 
1.926030e-01 
1.927620e-01 
1.929211e-01 
1.930801e-01 
1.932392e-01 
1.933983e-01 
1.935575e-01 
1.937166e-01 
1.938758e-01 
1.940350e-01 
1.941942e-01 
1.943534e-01 
1.945127e-01 
1.946719e-01 
1.948312e-01 
1.949905e-01 
1.951498e-01 
1.953092e-01 
1.954685e-01 
1.956279e-01 
1.957873e-01 
1.959467e-01 
1.961061e-01 
1.962656e-01 
1.964250e-01 
1.965845e-01 
1.967440e-01 
1.969035e-01 
1.970631e-01 
1.972226e-01 
1.973822e-01 
1.975418e-01 
1.977014e-01 
1.978610e-01 
1.980207e-01 
1.981803e-01 
1.983400e-01 
1.984997e-01 
1.986594e-01 
1.988191e-01 
1.989788e-01 
1.991386e-01 
1.992984e-01 
1.994582e-01 
1.996180e-01 
1.997778e-01 
1.999377e-01 
2.000975e-01 
2.002574e-01 
2.004173e-01 
2.005772e-01 
2.007371e-01 
2.008970e-01 
2.010570e-01 
2.012170e-01 
2.013770e-01 
2.015370e-01 
2.016970e-01 
2.018570e-01 
2.020171e-01 
2.021771e-01 
2.023372e-01 
2.024973e-01 
2.026574e-01 
2.028176e-01 
2.029777e-01 
2.031379e-01 
2.032980e-01 
2.034582e-01 
2.036184e-01 
2.037786e-01 
2.039389e-01 
2.040991e-01 
2.042594e-01 
2.044197e-01 
2.045800e-01 
2.047403e-01 
2.049006e-01 
2.050609e-01 
2.052213e-01 
2.053816e-01 
2.055420e-01 
2.057024e-01 
2.058628e-01 
2.060232e-01 
2.061837e-01 
2.063441e-01 
2.065046e-01 
2.066651e-01 
2.068256e-01 
2.069861e-01 
2.071466e-01 
2.073071e-01 
2.074677e-01 
2.076282e-01 
2.077888e-01 
2.079494e-01 
2.081100e-01 
2.082706e-01 
2.084312e-01 
2.085919e-01 
2.087525e-01 
2.089132e-01 
2.090739e-01 
2.092346e-01 
2.093953e-01 
2.095560e-01 
2.097167e-01 
2.098775e-01 
2.100382e-01 
2.101990e-01 
2.103598e-01 
2.105205e-01 
2.106814e-01 
2.108422e-01 
2.110030e-01 
2.111638e-01 
2.113247e-01 
2.114856e-01 
2.116464e-01 
2.118073e-01 
2.119682e-01 
2.121291e-01 
2.122901e-01 
2.124510e-01 
2.126119e-01 
2.127729e-01 
2.129339e-01 
2.130949e-01 
2.132558e-01 
2.134169e-01 
2.135779e-01 
2.137389e-01 
2.138999e-01 
2.140610e-01 
2.142220e-01 
2.143831e-01 
2.145442e-01 
2.147053e-01 
2.148664e-01 
2.150275e-01 
2.151886e-01 
2.153498e-01 
2.155109e-01 
2.156721e-01 
2.158332e-01 
2.159944e-01 
2.161556e-01 
2.163168e-01 
2.164780e-01 
2.166392e-01 
2.168004e-01 
2.169617e-01 
2.171229e-01 
2.172842e-01 
2.174454e-01 
2.176067e-01 
2.177680e-01 
2.179293e-01 
2.180906e-01 
2.182519e-01 
2.184132e-01 
2.185745e-01 
2.187359e-01 
2.188972e-01 
2.190586e-01 
2.192200e-01 
2.193813e-01 
2.195427e-01 
2.197041e-01 
2.198655e-01 
2.200269e-01 
2.201883e-01 
2.203498e-01 
2.205112e-01 
2.206726e-01 
2.208341e-01 
2.209956e-01 
2.211570e-01 
2.213185e-01 
2.214800e-01 
2.216415e-01 
2.218030e-01 
2.219645e-01 
2.221260e-01 
2.222875e-01 
2.224491e-01 
2.226106e-01 
2.227722e-01 
2.229337e-01 
2.230953e-01 
2.232568e-01 
2.234184e-01 
2.235800e-01 
2.237416e-01 
2.239032e-01 
2.240648e-01 
2.242264e-01 
2.243880e-01 
2.245497e-01 
2.247113e-01 
2.248729e-01 
2.250346e-01 
2.251962e-01 
2.253579e-01 
2.255196e-01 
2.256812e-01 
2.258429e-01 
2.260046e-01 
2.261663e-01 
2.263280e-01 
2.264897e-01 
2.266514e-01 
2.268131e-01 
2.269749e-01 
2.271366e-01 
2.272983e-01 
2.274601e-01 
2.276218e-01 
2.277836e-01 
2.279453e-01 
2.281071e-01 
2.282688e-01 
2.284306e-01 
2.285924e-01 
2.287542e-01 
2.289160e-01 
2.290778e-01 
2.292396e-01 
2.294014e-01 
2.295632e-01 
2.297250e-01 
2.298868e-01 
2.300486e-01 
2.302105e-01 
2.303723e-01 
2.305341e-01 
2.306960e-01 
2.308578e-01 
2.310197e-01 
2.311815e-01 
2.313434e-01 
2.315053e-01 
2.316671e-01 
2.318290e-01 
2.319909e-01 
2.321527e-01 
2.323146e-01 
2.324765e-01 
2.326384e-01 
2.328003e-01 
2.329622e-01 
2.331241e-01 
2.332860e-01 
2.334479e-01 
2.336098e-01 
2.337717e-01 
2.339337e-01 
2.340956e-01 
2.342575e-01 
2.344194e-01 
2.345814e-01 
2.347433e-01 
2.349052e-01 
2.350672e-01 
2.352291e-01 
2.353911e-01 
2.355530e-01 
2.357150e-01 
2.358769e-01 
2.360389e-01 
2.362008e-01 
2.363628e-01 
2.365247e-01 
2.366867e-01 
2.368487e-01 
2.370106e-01 
2.371726e-01 
2.373346e-01 
2.374965e-01 
2.376585e-01 
2.378205e-01 
2.379825e-01 
2.381445e-01 
2.383064e-01 
2.384684e-01 
2.386304e-01 
2.387924e-01 
2.389544e-01 
2.391164e-01 
2.392784e-01 
2.394403e-01 
2.396023e-01 
2.397643e-01 
2.399263e-01 
2.400883e-01 
2.402503e-01 
2.404123e-01 
2.405743e-01 
2.407363e-01 
2.408983e-01 
2.410603e-01 
2.412223e-01 
2.413843e-01 
2.415463e-01 
2.417083e-01 
2.418703e-01 
2.420323e-01 
2.421943e-01 
2.423563e-01 
2.425183e-01 
2.426803e-01 
2.428423e-01 
2.430043e-01 
2.431663e-01 
2.433283e-01 
2.434902e-01 
2.436522e-01 
2.438142e-01 
2.439762e-01 
2.441382e-01 
2.443002e-01 
2.444622e-01 
2.446242e-01 
2.447862e-01 
2.449482e-01 
2.451102e-01 
2.452721e-01 
2.454341e-01 
2.455961e-01 
2.457581e-01 
2.459201e-01 
2.460821e-01 
2.462440e-01 
2.464060e-01 
2.465680e-01 
2.467300e-01 
2.468919e-01 
2.470539e-01 
2.472159e-01 
2.473778e-01 
2.475398e-01 
2.477017e-01 
2.478637e-01 
2.480257e-01 
2.481876e-01 
2.483496e-01 
2.485115e-01 
2.486735e-01 
2.488354e-01 
2.489973e-01 
2.491593e-01 
2.493212e-01 
2.494831e-01 
2.496451e-01 
2.498070e-01 
2.499689e-01 
2.501308e-01 
2.502928e-01 
2.504547e-01 
2.506166e-01 
2.507785e-01 
2.509404e-01 
2.511023e-01 
2.512642e-01 
2.514261e-01 
2.515880e-01 
2.517498e-01 
2.519117e-01 
2.520736e-01 
2.522355e-01 
2.523974e-01 
2.525592e-01 
2.527211e-01 
2.528829e-01 
2.530448e-01 
2.532066e-01 
2.533685e-01 
2.535303e-01 
2.536922e-01 
2.538540e-01 
2.540158e-01 
2.541776e-01 
2.543394e-01 
2.545013e-01 
2.546631e-01 
2.548249e-01 
2.549867e-01 
2.551485e-01 
2.553102e-01 
2.554720e-01 
2.556338e-01 
2.557956e-01 
2.559573e-01 
2.561191e-01 
2.562808e-01 
2.564426e-01 
2.566043e-01 
2.567661e-01 
2.569278e-01 
2.570895e-01 
2.572512e-01 
2.574130e-01 
2.575747e-01 
2.577364e-01 
2.578981e-01 
2.580598e-01 
2.582214e-01 
2.583831e-01 
2.585448e-01 
2.587064e-01 
2.588681e-01 
2.590297e-01 
2.591914e-01 
2.593530e-01 
2.595147e-01 
2.596763e-01 
2.598379e-01 
2.599995e-01 
2.601611e-01 
2.603227e-01 
2.604843e-01 
2.606459e-01 
2.608074e-01 
2.609690e-01 
2.611306e-01 
2.612921e-01 
2.614537e-01 
2.616152e-01 
2.617767e-01 
2.619382e-01 
2.620998e-01 
2.622613e-01 
2.624228e-01 
2.625843e-01 
2.627457e-01 
2.629072e-01 
2.630687e-01 
2.632301e-01 
2.633916e-01 
2.635530e-01 
2.637144e-01 
2.638759e-01 
2.640373e-01 
2.641987e-01 
2.643601e-01 
2.645215e-01 
2.646828e-01 
2.648442e-01 
2.650056e-01 
2.651669e-01 
2.653283e-01 
2.654896e-01 
2.656509e-01 
2.658122e-01 
2.659736e-01 
2.661348e-01 
2.662961e-01 
2.664574e-01 
2.666187e-01 
2.667799e-01 
2.669412e-01 
2.671024e-01 
2.672637e-01 
2.674249e-01 
2.675861e-01 
2.677473e-01 
2.679085e-01 
2.680697e-01 
2.682308e-01 
2.683920e-01 
2.685531e-01 
2.687143e-01 
2.688754e-01 
2.690365e-01 
2.691976e-01 
2.693587e-01 
2.695198e-01 
2.696809e-01 
2.698419e-01 
2.700030e-01 
2.701640e-01 
2.703251e-01 
2.704861e-01 
2.706471e-01 
2.708081e-01 
2.709691e-01 
2.711300e-01 
2.712910e-01 
2.714519e-01 
2.716129e-01 
2.717738e-01 
2.719347e-01 
2.720956e-01 
2.722565e-01 
2.724174e-01 
2.725783e-01 
2.727391e-01 
2.729000e-01 
2.730608e-01 
2.732216e-01 
2.733824e-01 
2.735432e-01 
2.737040e-01 
2.738648e-01 
2.740256e-01 
2.741863e-01 
2.743470e-01 
2.745078e-01 
2.746685e-01 
2.748292e-01 
2.749898e-01 
2.751505e-01 
2.753112e-01 
2.754718e-01 
2.756324e-01 
2.757931e-01 
2.759537e-01 
2.761143e-01 
2.762748e-01 
2.764354e-01 
2.765959e-01 
2.767565e-01 
2.769170e-01 
2.770775e-01 
2.772380e-01 
2.773985e-01 
2.775590e-01 
2.777194e-01 
2.778799e-01 
2.780403e-01 
2.782007e-01 
2.783611e-01 
2.785215e-01 
2.786818e-01 
2.788422e-01 
2.790025e-01 
2.791629e-01 
2.793232e-01 
2.794835e-01 
2.796438e-01 
2.798040e-01 
2.799643e-01 
2.801245e-01 
2.802847e-01 
2.804449e-01 
2.806051e-01 
2.807653e-01 
2.809255e-01 
2.810856e-01 
2.812458e-01 
2.814059e-01 
2.815660e-01 
2.817261e-01 
2.818861e-01 
2.820462e-01 
2.822062e-01 
2.823662e-01 
2.825262e-01 
2.826862e-01 
2.828462e-01 
2.830062e-01 
2.831661e-01 
2.833260e-01 
2.834860e-01 
2.836458e-01 
2.838057e-01 
2.839656e-01 
2.841254e-01 
2.842853e-01 
2.844451e-01 
2.846049e-01 
2.847646e-01 
2.849244e-01 
2.850842e-01 
2.852439e-01 
2.854036e-01 
2.855633e-01 
2.857230e-01 
2.858826e-01 
2.860423e-01 
2.862019e-01 
2.863615e-01 
2.865211e-01 
2.866807e-01 
2.868402e-01 
2.869998e-01 
2.871593e-01 
2.873188e-01 
2.874783e-01 
2.876377e-01 
2.877972e-01 
2.879566e-01 
2.881160e-01 
2.882754e-01 
2.884348e-01 
2.885942e-01 
2.887535e-01 
2.889128e-01 
2.890721e-01 
2.892314e-01 
2.893907e-01 
2.895499e-01 
2.897092e-01 
2.898684e-01 
2.900276e-01 
2.901867e-01 
2.903459e-01 
2.905050e-01 
2.906641e-01 
2.908232e-01 
2.909823e-01 
2.911414e-01 
2.913004e-01 
2.914594e-01 
2.916184e-01 
2.917774e-01 
2.919364e-01 
2.920953e-01 
2.922543e-01 
2.924132e-01 
2.925720e-01 
2.927309e-01 
2.928897e-01 
2.930486e-01 
2.932074e-01 
2.933662e-01 
2.935249e-01 
2.936837e-01 
2.938424e-01 
2.940011e-01 
2.941598e-01 
2.943184e-01 
2.944771e-01 
2.946357e-01 
2.947943e-01 
2.949529e-01 
2.951114e-01 
2.952700e-01 
2.954285e-01 
2.955870e-01 
2.957455e-01 
2.959039e-01 
2.960624e-01 
2.962208e-01 
2.963792e-01 
2.965375e-01 
2.966959e-01 
2.968542e-01 
2.970125e-01 
2.971708e-01 
2.973291e-01 
2.974873e-01 
2.976455e-01 
2.978037e-01 
2.979619e-01 
2.981200e-01 
2.982782e-01 
2.984363e-01 
2.985944e-01 
2.987524e-01 
2.989105e-01 
2.990685e-01 
2.992265e-01 
2.993845e-01 
2.995424e-01 
2.997003e-01 
2.998582e-01 
3.000161e-01 
3.001740e-01 
3.003318e-01 
3.004897e-01 
3.006474e-01 
3.008052e-01 
3.009630e-01 
3.011207e-01 
3.012784e-01 
3.014361e-01 
3.015937e-01 
3.017513e-01 
3.019090e-01 
3.020665e-01 
3.022241e-01 
3.023816e-01 
3.025392e-01 
3.026966e-01 
3.028541e-01 
3.030115e-01 
3.031690e-01 
3.033264e-01 
3.034837e-01 
3.036411e-01 
3.037984e-01 
3.039557e-01 
3.041130e-01 
3.042702e-01 
3.044274e-01 
3.045846e-01 
3.047418e-01 
3.048990e-01 
3.050561e-01 
3.052132e-01 
3.053703e-01 
3.055273e-01 
3.056843e-01 
3.058414e-01 
3.059983e-01 
3.061553e-01 
3.063122e-01 
3.064691e-01 
3.066260e-01 
3.067828e-01 
3.069397e-01 
3.070965e-01 
3.072532e-01 
3.074100e-01 
3.075667e-01 
3.077234e-01 
3.078801e-01 
3.080367e-01 
3.081933e-01 
3.083499e-01 
3.085065e-01 
3.086630e-01 
3.088196e-01 
3.089760e-01 
3.091325e-01 
3.092889e-01 
3.094454e-01 
3.096017e-01 
3.097581e-01 
3.099144e-01 
3.100707e-01 
3.102270e-01 
3.103833e-01 
3.105395e-01 
3.106957e-01 
3.108519e-01 
3.110080e-01 
3.111641e-01 
3.113202e-01 
3.114763e-01 
3.116323e-01 
3.117883e-01 
3.119443e-01 
3.121002e-01 
3.122562e-01 
3.124121e-01 
3.125679e-01 
3.127238e-01 
3.128796e-01 
3.130354e-01 
3.131911e-01 
3.133469e-01 
3.135026e-01 
3.136582e-01 
3.138139e-01 
3.139695e-01 
3.141251e-01 
3.142807e-01 
3.144362e-01 
3.145917e-01 
3.147472e-01 
3.149026e-01 
3.150580e-01 
3.152134e-01 
3.153688e-01 
3.155241e-01 
3.156794e-01 
3.158347e-01 
3.159899e-01 
3.161452e-01 
3.163004e-01 
3.164555e-01 
3.166106e-01 
3.167657e-01 
3.169208e-01 
3.170759e-01 
3.172309e-01 
3.173859e-01 
3.175408e-01 
3.176957e-01 
3.178506e-01 
3.180055e-01 
3.181603e-01 
3.183151e-01 
3.184699e-01 
3.186247e-01 
3.187794e-01 
3.189340e-01 
3.190887e-01 
3.192433e-01 
3.193979e-01 
3.195525e-01 
3.197070e-01 
3.198615e-01 
3.200160e-01 
3.201704e-01 
3.203248e-01 
3.204792e-01 
3.206336e-01 
3.207879e-01 
3.209422e-01 
3.210964e-01 
3.212507e-01 
3.214049e-01 
3.215590e-01 
3.217132e-01 
3.218673e-01 
3.220213e-01 
3.221754e-01 
3.223294e-01 
3.224833e-01 
3.226373e-01 
3.227912e-01 
3.229451e-01 
3.230989e-01 
3.232528e-01 
3.234065e-01 
3.235603e-01 
3.237140e-01 
3.238677e-01 
3.240214e-01 
3.241750e-01 
3.243286e-01 
3.244821e-01 
3.246357e-01 
3.247892e-01 
3.249426e-01 
3.250961e-01 
3.252494e-01 
3.254028e-01 
3.255561e-01 
3.257094e-01 
3.258627e-01 
3.260159e-01 
3.261691e-01 
3.263223e-01 
3.264755e-01 
3.266286e-01 
3.267816e-01 
3.269347e-01 
3.270877e-01 
3.272406e-01 
3.273936e-01 
3.275465e-01 
3.276993e-01 
3.278522e-01 
3.280050e-01 
3.281577e-01 
3.283105e-01 
3.284632e-01 
3.286158e-01 
3.287685e-01 
3.289211e-01 
3.290736e-01 
3.292262e-01 
3.293786e-01 
3.295311e-01 
3.296835e-01 
3.298359e-01 
3.299883e-01 
3.301406e-01 
3.302929e-01 
3.304452e-01 
3.305974e-01 
3.307496e-01 
3.309017e-01 
3.310538e-01 
3.312059e-01 
3.313579e-01 
3.315100e-01 
3.316619e-01 
3.318139e-01 
3.319658e-01 
3.321176e-01 
3.322695e-01 
3.324213e-01 
3.325730e-01 
3.327248e-01 
3.328765e-01 
3.330281e-01 
3.331797e-01 
3.333313e-01 
3.334829e-01 
3.336344e-01 
3.337858e-01 
3.339373e-01 
3.340887e-01 
3.342401e-01 
3.343914e-01 
3.345427e-01 
3.346939e-01 
3.348452e-01 
3.349964e-01 
3.351475e-01 
3.352986e-01 
3.354497e-01 
3.356007e-01 
3.357517e-01 
3.359027e-01 
3.360536e-01 
3.362045e-01 
3.363554e-01 
3.365062e-01 
3.366570e-01 
3.368077e-01 
3.369584e-01 
3.371091e-01 
3.372597e-01 
3.374103e-01 
3.375609e-01 
3.377114e-01 
3.378619e-01 
3.380124e-01 
3.381628e-01 
3.383131e-01 
3.384635e-01 
3.386138e-01 
3.387640e-01 
3.389142e-01 
3.390644e-01 
3.392146e-01 
3.393647e-01 
3.395147e-01 
3.396648e-01 
3.398147e-01 
3.399647e-01 
3.401146e-01 
3.402645e-01 
3.404143e-01 
3.405641e-01 
3.407139e-01 
3.408636e-01 
3.410133e-01 
3.411629e-01 
3.413125e-01 
3.414621e-01 
3.416116e-01 
3.417611e-01 
3.419105e-01 
3.420600e-01 
3.422093e-01 
3.423586e-01 
3.425079e-01 
3.426572e-01 
3.428064e-01 
3.429556e-01 
3.431047e-01 
3.432538e-01 
3.434028e-01 
3.435519e-01 
3.437008e-01 
3.438498e-01 
3.439987e-01 
3.441475e-01 
3.442963e-01 
3.444451e-01 
3.445938e-01 
3.447425e-01 
3.448912e-01 
3.450398e-01 
3.451884e-01 
3.453369e-01 
3.454854e-01 
3.456338e-01 
3.457822e-01 
3.459306e-01 
3.460789e-01 
3.462272e-01 
3.463755e-01 
3.465237e-01 
3.466718e-01 
3.468199e-01 
3.469680e-01 
3.471161e-01 
3.472641e-01 
3.474120e-01 
3.475599e-01 
3.477078e-01 
3.478556e-01 
3.480034e-01 
3.481512e-01 
3.482989e-01 
3.484466e-01 
3.485942e-01 
3.487418e-01 
3.488893e-01 
3.490368e-01 
3.491843e-01 
3.493317e-01 
3.494791e-01 
3.496264e-01 
3.497737e-01 
3.499209e-01 
3.500681e-01 
3.502153e-01 
3.503624e-01 
3.505095e-01 
3.506565e-01 
3.508035e-01 
3.509505e-01 
3.510974e-01 
3.512442e-01 
3.513910e-01 
3.515378e-01 
3.516846e-01 
3.518312e-01 
3.519779e-01 
3.521245e-01 
3.522711e-01 
3.524176e-01 
3.525641e-01 
3.527105e-01 
3.528569e-01 
3.530032e-01 
3.531495e-01 
3.532958e-01 
3.534420e-01 
3.535882e-01 
3.537343e-01 
3.538804e-01 
3.540264e-01 
3.541724e-01 
3.543183e-01 
3.544643e-01 
3.546101e-01 
3.547559e-01 
3.549017e-01 
3.550474e-01 
3.551931e-01 
3.553388e-01 
3.554844e-01 
3.556299e-01 
3.557754e-01 
3.559209e-01 
3.560663e-01 
3.562117e-01 
3.563570e-01 
3.565023e-01 
3.566475e-01 
3.567927e-01 
3.569379e-01 
3.570830e-01 
3.572280e-01 
3.573730e-01 
3.575180e-01 
3.576629e-01 
3.578078e-01 
3.579526e-01 
3.580974e-01 
3.582422e-01 
3.583868e-01 
3.585315e-01 
3.586761e-01 
3.588207e-01 
3.589652e-01 
3.591096e-01 
3.592541e-01 
3.593984e-01 
3.595428e-01 
3.596870e-01 
3.598313e-01 
3.599755e-01 
3.601196e-01 
3.602637e-01 
3.604077e-01 
3.605517e-01 
3.606957e-01 
3.608396e-01 
3.609835e-01 
3.611273e-01 
3.612711e-01 
3.614148e-01 
3.615585e-01 
3.617021e-01 
3.618457e-01 
3.619892e-01 
3.621327e-01 
3.622761e-01 
3.624195e-01 
3.625629e-01 
3.627062e-01 
3.628494e-01 
3.629926e-01 
3.631358e-01 
3.632789e-01 
3.634220e-01 
3.635650e-01 
3.637079e-01 
3.638509e-01 
3.639937e-01 
3.641365e-01 
3.642793e-01 
3.644220e-01 
3.645647e-01 
3.647074e-01 
3.648499e-01 
3.649925e-01 
3.651350e-01 
3.652774e-01 
3.654198e-01 
3.655621e-01 
3.657044e-01 
3.658467e-01 
3.659889e-01 
3.661310e-01 
3.662731e-01 
3.664151e-01 
3.665571e-01 
3.666991e-01 
3.668410e-01 
3.669828e-01 
3.671247e-01 
3.672664e-01 
3.674081e-01 
3.675498e-01 
3.676914e-01 
3.678329e-01 
3.679744e-01 
3.681159e-01 
3.682573e-01 
3.683987e-01 
3.685400e-01 
3.686812e-01 
3.688224e-01 
3.689636e-01 
3.691047e-01 
3.692458e-01 
3.693868e-01 
3.695278e-01 
3.696687e-01 
3.698095e-01 
3.699503e-01 
3.700911e-01 
3.702318e-01 
3.703725e-01 
3.705131e-01 
3.706536e-01 
3.707941e-01 
3.709346e-01 
3.710750e-01 
3.712154e-01 
3.713557e-01 
3.714959e-01 
3.716361e-01 
3.717763e-01 
3.719164e-01 
3.720564e-01 
3.721964e-01 
3.723364e-01 
3.724763e-01 
3.726161e-01 
3.727559e-01 
3.728957e-01 
3.730354e-01 
3.731750e-01 
3.733146e-01 
3.734541e-01 
3.735936e-01 
3.737331e-01 
3.738724e-01 
3.740118e-01 
3.741510e-01 
3.742903e-01 
3.744295e-01 
3.745686e-01 
3.747076e-01 
3.748467e-01 
3.749856e-01 
3.751245e-01 
3.752634e-01 
3.754022e-01 
3.755410e-01 
3.756797e-01 
3.758183e-01 
3.759569e-01 
3.760955e-01 
3.762340e-01 
3.763724e-01 
3.765108e-01 
3.766492e-01 
3.767874e-01 
3.769257e-01 
3.770638e-01 
3.772020e-01 
3.773400e-01 
3.774781e-01 
3.776160e-01 
3.777539e-01 
3.778918e-01 
3.780296e-01 
3.781674e-01 
3.783051e-01 
3.784427e-01 
3.785803e-01 
3.787178e-01 
3.788553e-01 
3.789927e-01 
3.791301e-01 
3.792674e-01 
3.794047e-01 
3.795419e-01 
3.796791e-01 
3.798162e-01 
3.799533e-01 
3.800903e-01 
3.802272e-01 
3.803641e-01 
3.805009e-01 
3.806377e-01 
3.807744e-01 
3.809111e-01 
3.810477e-01 
3.811843e-01 
3.813208e-01 
3.814573e-01 
3.815936e-01 
3.817300e-01 
3.818663e-01 
3.820025e-01 
3.821387e-01 
3.822748e-01 
3.824109e-01 
3.825469e-01 
3.826829e-01 
3.828188e-01 
3.829546e-01 
3.830904e-01 
3.832262e-01 
3.833618e-01 
3.834975e-01 
3.836330e-01 
3.837685e-01 
3.839040e-01 
3.840394e-01 
3.841748e-01 
3.843101e-01 
3.844453e-01 
3.845805e-01 
3.847156e-01 
3.848507e-01 
3.849857e-01 
3.851206e-01 
3.852555e-01 
3.853904e-01 
3.855252e-01 
3.856599e-01 
3.857946e-01 
3.859292e-01 
3.860638e-01 
3.861983e-01 
3.863327e-01 
3.864671e-01 
3.866014e-01 
3.867357e-01 
3.868699e-01 
3.870041e-01 
3.871382e-01 
3.872723e-01 
3.874063e-01 
3.875402e-01 
3.876741e-01 
3.878079e-01 
3.879417e-01 
3.880754e-01 
3.882090e-01 
3.883426e-01 
3.884761e-01 
3.886096e-01 
3.887430e-01 
3.888764e-01 
3.890097e-01 
3.891430e-01 
3.892762e-01 
3.894093e-01 
3.895424e-01 
3.896754e-01 
3.898083e-01 
3.899412e-01 
3.900741e-01 
3.902069e-01 
3.903396e-01 
3.904722e-01 
3.906049e-01 
3.907374e-01 
3.908699e-01 
3.910023e-01 
3.911347e-01 
3.912670e-01 
3.913993e-01 
3.915315e-01 
3.916636e-01 
3.917957e-01 
3.919277e-01 
3.920597e-01 
3.921916e-01 
3.923234e-01 
3.924552e-01 
3.925870e-01 
3.927186e-01 
3.928502e-01 
3.929818e-01 
3.931133e-01 
3.932447e-01 
3.933761e-01 
3.935074e-01 
3.936386e-01 
3.937698e-01 
3.939010e-01 
3.940320e-01 
3.941631e-01 
3.942940e-01 
3.944249e-01 
3.945557e-01 
3.946865e-01 
3.948172e-01 
3.949479e-01 
3.950785e-01 
3.952090e-01 
3.953395e-01 
3.954699e-01 
3.956003e-01 
3.957306e-01 
3.958608e-01 
3.959910e-01 
3.961211e-01 
3.962511e-01 
3.963811e-01 
3.965111e-01 
3.966409e-01 
3.967707e-01 
3.969005e-01 
3.970302e-01 
3.971598e-01 
3.972894e-01 
3.974189e-01 
3.975483e-01 
3.976777e-01 
3.978070e-01 
3.979363e-01 
3.980655e-01 
3.981946e-01 
3.983237e-01 
3.984527e-01 
3.985817e-01 
3.987105e-01 
3.988394e-01 
3.989681e-01 
3.990969e-01 
3.992255e-01 
3.993541e-01 
3.994826e-01 
3.996111e-01 
3.997395e-01 
3.998678e-01 
3.999961e-01 
4.001243e-01 
4.002524e-01 
4.003805e-01 
4.005085e-01 
4.006365e-01 
4.007644e-01 
4.008922e-01 
4.010200e-01 
4.011477e-01 
4.012754e-01 
4.014030e-01 
4.015305e-01 
4.016580e-01 
4.017854e-01 
4.019127e-01 
4.020400e-01 
4.021672e-01 
4.022943e-01 
4.024214e-01 
4.025485e-01 
4.026754e-01 
4.028023e-01 
4.029291e-01 
4.030559e-01 
4.031826e-01 
4.033093e-01 
4.034358e-01 
4.035624e-01 
4.036888e-01 
4.038152e-01 
4.039415e-01 
4.040678e-01 
4.041940e-01 
4.043201e-01 
4.044462e-01 
4.045722e-01 
4.046982e-01 
4.048240e-01 
4.049499e-01 
4.050756e-01 
4.052013e-01 
4.053269e-01 
4.054525e-01 
4.055780e-01 
4.057034e-01 
4.058288e-01 
4.059541e-01 
4.060793e-01 
4.062045e-01 
4.063296e-01 
4.064546e-01 
4.065796e-01 
4.067045e-01 
4.068294e-01 
4.069542e-01 
4.070789e-01 
4.072035e-01 
4.073281e-01 
4.074527e-01 
4.075771e-01 
4.077015e-01 
4.078259e-01 
4.079501e-01 
4.080743e-01 
4.081985e-01 
4.083225e-01 
4.084465e-01 
4.085705e-01 
4.086943e-01 
4.088182e-01 
4.089419e-01 
4.090656e-01 
4.091892e-01 
4.093127e-01 
4.094362e-01 
4.095596e-01 
4.096830e-01 
4.098063e-01 
4.099295e-01 
4.100526e-01 
4.101757e-01 
4.102987e-01 
4.104217e-01 
4.105446e-01 
4.106674e-01 
4.107901e-01 
4.109128e-01 
4.110355e-01 
4.111580e-01 
4.112805e-01 
4.114029e-01 
4.115253e-01 
4.116476e-01 
4.117698e-01 
4.118919e-01 
4.120140e-01 
4.121361e-01 
4.122580e-01 
4.123799e-01 
4.125017e-01 
4.126235e-01 
4.127452e-01 
4.128668e-01 
4.129883e-01 
4.131098e-01 
4.132312e-01 
4.133526e-01 
4.134739e-01 
4.135951e-01 
4.137162e-01 
4.138373e-01 
4.139583e-01 
4.140793e-01 
4.142002e-01 
4.143210e-01 
4.144417e-01 
4.145624e-01 
4.146830e-01 
4.148035e-01 
4.149240e-01 
4.150444e-01 
4.151647e-01 
4.152850e-01 
4.154052e-01 
4.155253e-01 
4.156454e-01 
4.157654e-01 
4.158853e-01 
4.160052e-01 
4.161250e-01 
4.162447e-01 
4.163644e-01 
4.164839e-01 
4.166035e-01 
4.167229e-01 
4.168423e-01 
4.169616e-01 
4.170808e-01 
4.172000e-01 
4.173191e-01 
4.174382e-01 
4.175571e-01 
4.176760e-01 
4.177948e-01 
4.179136e-01 
4.180323e-01 
4.181509e-01 
4.182695e-01 
4.183880e-01 
4.185064e-01 
4.186247e-01 
4.187430e-01 
4.188612e-01 
4.189793e-01 
4.190974e-01 
4.192154e-01 
4.193333e-01 
4.194512e-01 
4.195690e-01 
4.196867e-01 
4.198043e-01 
4.199219e-01 
4.200394e-01 
4.201568e-01 
4.202742e-01 
4.203915e-01 
4.205087e-01 
4.206259e-01 
4.207430e-01 
4.208600e-01 
4.209769e-01 
4.210938e-01 
4.212106e-01 
4.213274e-01 
4.214440e-01 
4.215606e-01 
4.216771e-01 
4.217936e-01 
4.219100e-01 
4.220263e-01 
4.221425e-01 
4.222587e-01 
4.223748e-01 
4.224908e-01 
4.226068e-01 
4.227227e-01 
4.228385e-01 
4.229542e-01 
4.230699e-01 
4.231855e-01 
4.233010e-01 
4.234165e-01 
4.235319e-01 
4.236472e-01 
4.237625e-01 
4.238776e-01 
4.239927e-01 
4.241078e-01 
4.242227e-01 
4.243376e-01 
4.244524e-01 
4.245672e-01 
4.246818e-01 
4.247965e-01 
4.249110e-01 
4.250254e-01 
4.251398e-01 
4.252541e-01 
4.253684e-01 
4.254825e-01 
4.255966e-01 
4.257107e-01 
4.258246e-01 
4.259385e-01 
4.260523e-01 
4.261660e-01 
4.262797e-01 
4.263933e-01 
4.265068e-01 
4.266203e-01 
4.267336e-01 
4.268469e-01 
4.269602e-01 
4.270733e-01 
4.271864e-01 
4.272994e-01 
4.274124e-01 
4.275252e-01 
4.276380e-01 
4.277507e-01 
4.278634e-01 
4.279760e-01 
4.280885e-01 
4.282009e-01 
4.283132e-01 
4.284255e-01 
4.285377e-01 
4.286499e-01 
4.287619e-01 
4.288739e-01 
4.289858e-01 
4.290977e-01 
4.292094e-01 
4.293211e-01 
4.294327e-01 
4.295443e-01 
4.296558e-01 
4.297671e-01 
4.298785e-01 
4.299897e-01 
4.301009e-01 
4.302120e-01 
4.303230e-01 
4.304340e-01 
4.305449e-01 
4.306557e-01 
4.307664e-01 
4.308771e-01 
4.309876e-01 
4.310982e-01 
4.312086e-01 
4.313189e-01 
4.314292e-01 
4.315394e-01 
4.316496e-01 
4.317596e-01 
4.318696e-01 
4.319795e-01 
4.320894e-01 
4.321992e-01 
4.323088e-01 
4.324185e-01 
4.325280e-01 
4.326375e-01 
4.327469e-01 
4.328562e-01 
4.329654e-01 
4.330746e-01 
4.331837e-01 
4.332927e-01 
4.334016e-01 
4.335105e-01 
4.336193e-01 
4.337280e-01 
4.338366e-01 
4.339452e-01 
4.340537e-01 
4.341621e-01 
4.342704e-01 
4.343787e-01 
4.344869e-01 
4.345950e-01 
4.347030e-01 
4.348110e-01 
4.349188e-01 
4.350267e-01 
4.351344e-01 
4.352420e-01 
4.353496e-01 
4.354571e-01 
4.355645e-01 
4.356719e-01 
4.357792e-01 
4.358864e-01 
4.359935e-01 
4.361005e-01 
4.362075e-01 
4.363144e-01 
4.364212e-01 
4.365280e-01 
4.366346e-01 
4.367412e-01 
4.368477e-01 
4.369541e-01 
4.370605e-01 
4.371668e-01 
4.372730e-01 
4.373791e-01 
4.374852e-01 
4.375911e-01 
4.376970e-01 
4.378029e-01 
4.379086e-01 
4.380143e-01 
4.381199e-01 
4.382254e-01 
4.383308e-01 
4.384362e-01 
4.385414e-01 
4.386466e-01 
4.387518e-01 
4.388568e-01 
4.389618e-01 
4.390667e-01 
4.391715e-01 
4.392762e-01 
4.393809e-01 
4.394855e-01 
4.395900e-01 
4.396944e-01 
4.397988e-01 
4.399030e-01 
4.400072e-01 
4.401113e-01 
4.402154e-01 
4.403193e-01 
4.404232e-01 
4.405270e-01 
4.406308e-01 
4.407344e-01 
4.408380e-01 
4.409415e-01 
4.410449e-01 
4.411482e-01 
4.412515e-01 
4.413547e-01 
4.414578e-01 
4.415608e-01 
4.416637e-01 
4.417666e-01 
4.418694e-01 
4.419721e-01 
4.420747e-01 
4.421773e-01 
4.422797e-01 
4.423821e-01 
4.424845e-01 
4.425867e-01 
4.426888e-01 
4.427909e-01 
4.428929e-01 
4.429948e-01 
4.430967e-01 
4.431984e-01 
4.433001e-01 
4.434017e-01 
4.435033e-01 
4.436047e-01 
4.437061e-01 
4.438074e-01 
4.439086e-01 
4.440097e-01 
4.441107e-01 
4.442117e-01 
4.443126e-01 
4.444134e-01 
4.445141e-01 
4.446148e-01 
4.447154e-01 
4.448159e-01 
4.449163e-01 
4.450166e-01 
4.451169e-01 
4.452170e-01 
4.453171e-01 
4.454171e-01 
4.455171e-01 
4.456169e-01 
4.457167e-01 
4.458164e-01 
4.459160e-01 
4.460155e-01 
4.461150e-01 
4.462144e-01 
4.463137e-01 
4.464129e-01 
4.465120e-01 
4.466110e-01 
4.467100e-01 
4.468089e-01 
4.469077e-01 
4.470064e-01 
4.471051e-01 
4.472037e-01 
4.473021e-01 
4.474006e-01 
4.474989e-01 
4.475971e-01 
4.476953e-01 
4.477934e-01 
4.478914e-01 
4.479893e-01 
4.480871e-01 
4.481849e-01 
4.482826e-01 
4.483802e-01 
4.484777e-01 
4.485751e-01 
4.486725e-01 
4.487697e-01 
4.488669e-01 
4.489640e-01 
4.490611e-01 
4.491580e-01 
4.492549e-01 
4.493517e-01 
4.494484e-01 
4.495450e-01 
4.496415e-01 
4.497380e-01 
4.498344e-01 
4.499306e-01 
4.500269e-01 
4.501230e-01 
4.502190e-01 
4.503150e-01 
4.504109e-01 
4.505067e-01 
4.506024e-01 
4.506980e-01 
4.507936e-01 
4.508891e-01 
4.509845e-01 
4.510798e-01 
4.511750e-01 
4.512702e-01 
4.513652e-01 
4.514602e-01 
4.515551e-01 
4.516499e-01 
4.517446e-01 
4.518393e-01 
4.519339e-01 
4.520284e-01 
4.521228e-01 
4.522171e-01 
4.523113e-01 
4.524055e-01 
4.524995e-01 
4.525935e-01 
4.526874e-01 
4.527813e-01 
4.528750e-01 
4.529687e-01 
4.530622e-01 
4.531557e-01 
4.532491e-01 
4.533425e-01 
4.534357e-01 
4.535289e-01 
4.536220e-01 
4.537150e-01 
4.538079e-01 
4.539007e-01 
4.539934e-01 
4.540861e-01 
4.541787e-01 
4.542712e-01 
4.543636e-01 
4.544559e-01 
4.545481e-01 
4.546403e-01 
4.547324e-01 
4.548244e-01 
4.549163e-01 
4.550081e-01 
4.550998e-01 
4.551915e-01 
4.552831e-01 
4.553746e-01 
4.554660e-01 
4.555573e-01 
4.556485e-01 
4.557397e-01 
4.558308e-01 
4.559217e-01 
4.560126e-01 
4.561035e-01 
4.561942e-01 
4.562848e-01 
4.563754e-01 
4.564659e-01 
4.565563e-01 
4.566466e-01 
4.567368e-01 
4.568270e-01 
4.569170e-01 
4.570070e-01 
4.570969e-01 
4.571867e-01 
4.572764e-01 
4.573661e-01 
4.574556e-01 
4.575451e-01 
4.576345e-01 
4.577238e-01 
4.578130e-01 
4.579021e-01 
4.579911e-01 
4.580801e-01 
4.581690e-01 
4.582577e-01 
4.583464e-01 
4.584351e-01 
4.585236e-01 
4.586120e-01 
4.587004e-01 
4.587887e-01 
4.588769e-01 
4.589650e-01 
4.590530e-01 
4.591409e-01 
4.592288e-01 
4.593165e-01 
4.594042e-01 
4.594918e-01 
4.595793e-01 
4.596668e-01 
4.597541e-01 
4.598413e-01 
4.599285e-01 
4.600156e-01 
4.601026e-01 
4.601895e-01 
4.602763e-01 
4.603630e-01 
4.604497e-01 
4.605363e-01 
4.606227e-01 
4.607091e-01 
4.607954e-01 
4.608817e-01 
4.609678e-01 
4.610538e-01 
4.611398e-01 
4.612257e-01 
4.613115e-01 
4.613972e-01 
4.614828e-01 
4.615683e-01 
4.616538e-01 
4.617391e-01 
4.618244e-01 
4.619096e-01 
4.619947e-01 
4.620797e-01 
4.621646e-01 
4.622495e-01 
4.623342e-01 
4.624189e-01 
4.625035e-01 
4.625879e-01 
4.626724e-01 
4.627567e-01 
4.628409e-01 
4.629250e-01 
4.630091e-01 
4.630931e-01 
4.631770e-01 
4.632608e-01 
4.633445e-01 
4.634281e-01 
4.635116e-01 
4.635951e-01 
4.636784e-01 
4.637617e-01 
4.638449e-01 
4.639280e-01 
4.640110e-01 
4.640939e-01 
4.641768e-01 
4.642595e-01 
4.643422e-01 
4.644248e-01 
4.645073e-01 
4.645897e-01 
4.646720e-01 
4.647542e-01 
4.648363e-01 
4.649184e-01 
4.650004e-01 
4.650822e-01 
4.651640e-01 
4.652457e-01 
4.653273e-01 
4.654089e-01 
4.654903e-01 
4.655716e-01 
4.656529e-01 
4.657341e-01 
4.658152e-01 
4.658962e-01 
4.659771e-01 
4.660579e-01 
4.661386e-01 
4.662193e-01 
4.662998e-01 
4.663803e-01 
4.664607e-01 
4.665410e-01 
4.666212e-01 
4.667013e-01 
4.667813e-01 
4.668612e-01 
4.669411e-01 
4.670208e-01 
4.671005e-01 
4.671801e-01 
4.672596e-01 
4.673390e-01 
4.674183e-01 
4.674975e-01 
4.675767e-01 
4.676557e-01 
4.677347e-01 
4.678136e-01 
4.678924e-01 
4.679711e-01 
4.680497e-01 
4.681282e-01 
4.682066e-01 
4.682850e-01 
4.683632e-01 
4.684414e-01 
4.685194e-01 
4.685974e-01 
4.686753e-01 
4.687531e-01 
4.688309e-01 
4.689085e-01 
4.689860e-01 
4.690635e-01 
4.691408e-01 
4.692181e-01 
4.692953e-01 
4.693724e-01 
4.694494e-01 
4.695263e-01 
4.696031e-01 
4.696798e-01 
4.697565e-01 
4.698330e-01 
4.699095e-01 
4.699859e-01 
4.700622e-01 
4.701384e-01 
4.702145e-01 
4.702905e-01 
4.703664e-01 
4.704423e-01 
4.705180e-01 
4.705937e-01 
4.706692e-01 
4.707447e-01 
4.708201e-01 
4.708954e-01 
4.709706e-01 
4.710457e-01 
4.711207e-01 
4.711957e-01 
4.712705e-01 
4.713453e-01 
4.714199e-01 
4.714945e-01 
4.715690e-01 
4.716434e-01 
4.717177e-01 
4.717919e-01 
4.718661e-01 
4.719401e-01 
4.720140e-01 
4.720879e-01 
4.721616e-01 
4.722353e-01 
4.723089e-01 
4.723824e-01 
4.724558e-01 
4.725291e-01 
4.726023e-01 
4.726754e-01 
4.727485e-01 
4.728214e-01 
4.728943e-01 
4.729671e-01 
4.730397e-01 
4.731123e-01 
4.731848e-01 
4.732572e-01 
4.733295e-01 
4.734017e-01 
4.734739e-01 
4.735459e-01 
4.736178e-01 
4.736897e-01 
4.737615e-01 
4.738331e-01 
4.739047e-01 
4.739762e-01 
4.740476e-01 
4.741189e-01 
4.741901e-01 
4.742613e-01 
4.743323e-01 
4.744032e-01 
4.744741e-01 
4.745449e-01 
4.746155e-01 
4.746861e-01 
4.747566e-01 
4.748270e-01 
4.748973e-01 
4.749675e-01 
4.750376e-01 
4.751076e-01 
4.751776e-01 
4.752474e-01 
4.753172e-01 
4.753868e-01 
4.754564e-01 
4.755259e-01 
4.755953e-01 
4.756645e-01 
4.757338e-01 
4.758029e-01 
4.758719e-01 
4.759408e-01 
4.760096e-01 
4.760784e-01 
4.761470e-01 
4.762156e-01 
4.762840e-01 
4.763524e-01 
4.764207e-01 
4.764889e-01 
4.765570e-01 
4.766250e-01 
4.766929e-01 
4.767607e-01 
4.768284e-01 
4.768961e-01 
4.769636e-01 
4.770311e-01 
4.770984e-01 
4.771657e-01 
4.772329e-01 
4.772999e-01 
4.773669e-01 
4.774338e-01 
4.775006e-01 
4.775673e-01 
4.776339e-01 
4.777005e-01 
4.777669e-01 
4.778332e-01 
4.778995e-01 
4.779656e-01 
4.780317e-01 
4.780977e-01 
4.781635e-01 
4.782293e-01 
4.782950e-01 
4.783606e-01 
4.784261e-01 
4.784915e-01 
4.785568e-01 
4.786220e-01 
4.786872e-01 
4.787522e-01 
4.788172e-01 
4.788820e-01 
4.789468e-01 
4.790114e-01 
4.790760e-01 
4.791405e-01 
4.792049e-01 
4.792691e-01 
4.793333e-01 
4.793974e-01 
4.794615e-01 
4.795254e-01 
4.795892e-01 
4.796529e-01 
4.797166e-01 
4.797801e-01 
4.798436e-01 
4.799069e-01 
4.799702e-01 
4.800333e-01 
4.800964e-01 
4.801594e-01 
4.802223e-01 
4.802851e-01 
4.803478e-01 
4.804104e-01 
4.804729e-01 
4.805353e-01 
4.805976e-01 
4.806599e-01 
4.807220e-01 
4.807841e-01 
4.808460e-01 
4.809079e-01 
4.809696e-01 
4.810313e-01 
4.810929e-01 
4.811543e-01 
4.812157e-01 
4.812770e-01 
4.813382e-01 
4.813993e-01 
4.814603e-01 
4.815212e-01 
4.815821e-01 
4.816428e-01 
4.817034e-01 
4.817640e-01 
4.818244e-01 
4.818847e-01 
4.819450e-01 
4.820052e-01 
4.820652e-01 
4.821252e-01 
4.821851e-01 
4.822449e-01 
4.823045e-01 
4.823641e-01 
4.824236e-01 
4.824830e-01 
4.825423e-01 
4.826016e-01 
4.826607e-01 
4.827197e-01 
4.827786e-01 
4.828375e-01 
4.828962e-01 
4.829549e-01 
4.830134e-01 
4.830719e-01 
4.831302e-01 
4.831885e-01 
4.832467e-01 
4.833047e-01 
4.833627e-01 
4.834206e-01 
4.834784e-01 
4.835361e-01 
4.835937e-01 
4.836512e-01 
4.837086e-01 
4.837659e-01 
4.838232e-01 
4.838803e-01 
4.839373e-01 
4.839943e-01 
4.840511e-01 
4.841078e-01 
4.841645e-01 
4.842210e-01 
4.842775e-01 
4.843339e-01 
4.843901e-01 
4.844463e-01 
4.845024e-01 
4.845584e-01 
4.846143e-01 
4.846700e-01 
4.847257e-01 
4.847813e-01 
4.848369e-01 
4.848923e-01 
4.849476e-01 
4.850028e-01 
4.850579e-01 
4.851129e-01 
4.851679e-01 
4.852227e-01 
4.852775e-01 
4.853321e-01 
4.853866e-01 
4.854411e-01 
4.854955e-01 
4.855497e-01 
4.856039e-01 
4.856580e-01 
4.857119e-01 
4.857658e-01 
4.858196e-01 
4.858733e-01 
4.859269e-01 
4.859804e-01 
4.860338e-01 
4.860871e-01 
4.861403e-01 
4.861934e-01 
4.862464e-01 
4.862993e-01 
4.863521e-01 
4.864049e-01 
4.864575e-01 
4.865100e-01 
4.865624e-01 
4.866148e-01 
4.866670e-01 
4.867192e-01 
4.867712e-01 
4.868232e-01 
4.868750e-01 
4.869268e-01 
4.869785e-01 
4.870300e-01 
4.870815e-01 
4.871329e-01 
4.871842e-01 
4.872354e-01 
4.872865e-01 
4.873374e-01 
4.873883e-01 
4.874391e-01 
4.874898e-01 
4.875404e-01 
4.875909e-01 
4.876414e-01 
4.876917e-01 
4.877419e-01 
4.877920e-01 
4.878420e-01 
4.878920e-01 
4.879418e-01 
4.879915e-01 
4.880412e-01 
4.880907e-01 
4.881402e-01 
4.881895e-01 
4.882388e-01 
4.882879e-01 
4.883370e-01 
4.883859e-01 
4.884348e-01 
4.884836e-01 
4.885322e-01 
4.885808e-01 
4.886293e-01 
4.886776e-01 
4.887259e-01 
4.887741e-01 
4.888222e-01 
4.888702e-01 
4.889181e-01 
4.889659e-01 
4.890136e-01 
4.890612e-01 
4.891087e-01 
4.891561e-01 
4.892034e-01 
4.892506e-01 
4.892977e-01 
4.893447e-01 
4.893916e-01 
4.894385e-01 
4.894852e-01 
4.895318e-01 
4.895784e-01 
4.896248e-01 
4.896711e-01 
4.897174e-01 
4.897635e-01 
4.898095e-01 
4.898555e-01 
4.899013e-01 
4.899471e-01 
4.899927e-01 
4.900383e-01 
4.900837e-01 
4.901291e-01 
4.901744e-01 
4.902195e-01 
4.902646e-01 
4.903096e-01 
4.903544e-01 
4.903992e-01 
4.904439e-01 
4.904885e-01 
4.905329e-01 
4.905773e-01 
4.906216e-01 
4.906658e-01 
4.907099e-01 
4.907539e-01 
4.907978e-01 
4.908416e-01 
4.908853e-01 
4.909289e-01 
4.909724e-01 
4.910158e-01 
4.910591e-01 
4.911023e-01 
4.911454e-01 
4.911884e-01 
4.912313e-01 
4.912741e-01 
4.913168e-01 
4.913595e-01 
4.914020e-01 
4.914444e-01 
4.914867e-01 
4.915290e-01 
4.915711e-01 
4.916131e-01 
4.916550e-01 
4.916969e-01 
4.917386e-01 
4.917803e-01 
4.918218e-01 
4.918632e-01 
4.919046e-01 
4.919458e-01 
4.919870e-01 
4.920280e-01 
4.920690e-01 
4.921098e-01 
4.921506e-01 
4.921912e-01 
4.922318e-01 
4.922722e-01 
4.923126e-01 
4.923528e-01 
4.923930e-01 
4.924331e-01 
4.924730e-01 
4.925129e-01 
4.925527e-01 
4.925923e-01 
4.926319e-01 
4.926714e-01 
4.927107e-01 
4.927500e-01 
4.927892e-01 
4.928283e-01 
4.928672e-01 
4.929061e-01 
4.929449e-01 
4.929836e-01 
4.930221e-01 
4.930606e-01 
4.930990e-01 
4.931373e-01 
4.931755e-01 
4.932136e-01 
4.932516e-01 
4.932895e-01 
4.933272e-01 
4.933649e-01 
4.934025e-01 
4.934400e-01 
4.934774e-01 
4.935147e-01 
4.935519e-01 
4.935890e-01 
4.936260e-01 
4.936629e-01 
4.936997e-01 
4.937364e-01 
4.937730e-01 
4.938095e-01 
4.938459e-01 
4.938822e-01 
4.939184e-01 
4.939545e-01 
4.939906e-01 
4.940265e-01 
4.940623e-01 
4.940980e-01 
4.941336e-01 
4.941691e-01 
4.942045e-01 
4.942398e-01 
4.942750e-01 
4.943102e-01 
4.943452e-01 
4.943801e-01 
4.944149e-01 
4.944496e-01 
4.944842e-01 
4.945188e-01 
4.945532e-01 
4.945875e-01 
4.946217e-01 
4.946558e-01 
4.946899e-01 
4.947238e-01 
4.947576e-01 
4.947913e-01 
4.948250e-01 
4.948585e-01 
4.948919e-01 
4.949252e-01 
4.949585e-01 
4.949916e-01 
4.950246e-01 
4.950575e-01 
4.950904e-01 
4.951231e-01 
4.951557e-01 
4.951883e-01 
4.952207e-01 
4.952530e-01 
4.952852e-01 
4.953174e-01 
4.953494e-01 
4.953813e-01 
4.954132e-01 
4.954449e-01 
4.954765e-01 
4.955081e-01 
4.955395e-01 
4.955708e-01 
4.956021e-01 
4.956332e-01 
4.956642e-01 
4.956952e-01 
4.957260e-01 
4.957567e-01 
4.957873e-01 
4.958179e-01 
4.958483e-01 
4.958786e-01 
4.959089e-01 
4.959390e-01 
4.959690e-01 
4.959990e-01 
4.960288e-01 
4.960585e-01 
4.960882e-01 
4.961177e-01 
4.961472e-01 
4.961765e-01 
4.962057e-01 
4.962349e-01 
4.962639e-01 
4.962928e-01 
4.963216e-01 
4.963504e-01 
4.963790e-01 
4.964075e-01 
4.964360e-01 
4.964643e-01 
4.964925e-01 
4.965207e-01 
4.965487e-01 
4.965766e-01 
4.966045e-01 
4.966322e-01 
4.966598e-01 
4.966874e-01 
4.967148e-01 
4.967421e-01 
4.967694e-01 
4.967965e-01 
4.968235e-01 
4.968504e-01 
4.968773e-01 
4.969040e-01 
4.969306e-01 
4.969572e-01 
4.969836e-01 
4.970099e-01 
4.970361e-01 
4.970623e-01 
4.970883e-01 
4.971142e-01 
4.971400e-01 
4.971658e-01 
4.971914e-01 
4.972169e-01 
4.972423e-01 
4.972677e-01 
4.972929e-01 
4.973180e-01 
4.973430e-01 
4.973679e-01 
4.973928e-01 
4.974175e-01 
4.974421e-01 
4.974666e-01 
4.974910e-01 
4.975154e-01 
4.975396e-01 
4.975637e-01 
4.975877e-01 
4.976116e-01 
4.976354e-01 
4.976592e-01 
4.976828e-01 
4.977063e-01 
4.977297e-01 
4.977530e-01 
4.977762e-01 
4.977993e-01 
4.978223e-01 
4.978452e-01 
4.978680e-01 
4.978908e-01 
4.979134e-01 
4.979359e-01 
4.979583e-01 
4.979806e-01 
4.980028e-01 
4.980249e-01 
4.980469e-01 
4.980688e-01 
4.980906e-01 
4.981123e-01 
4.981339e-01 
4.981554e-01 
4.981768e-01 
4.981981e-01 
4.982193e-01 
4.982404e-01 
4.982614e-01 
4.982823e-01 
4.983030e-01 
4.983237e-01 
4.983443e-01 
4.983648e-01 
4.983852e-01 
4.984055e-01 
4.984257e-01 
4.984458e-01 
4.984657e-01 
4.984856e-01 
4.985054e-01 
4.985251e-01 
4.985447e-01 
4.985641e-01 
4.985835e-01 
4.986028e-01 
4.986220e-01 
4.986411e-01 
4.986600e-01 
4.986789e-01 
4.986977e-01 
4.987163e-01 
4.987349e-01 
4.987534e-01 
4.987718e-01 
4.987900e-01 
4.988082e-01 
4.988263e-01 
4.988442e-01 
4.988621e-01 
4.988798e-01 
4.988975e-01 
4.989151e-01 
4.989325e-01 
4.989499e-01 
4.989671e-01 
4.989843e-01 
4.990013e-01 
4.990183e-01 
4.990351e-01 
4.990519e-01 
4.990685e-01 
4.990851e-01 
4.991015e-01 
4.991179e-01 
4.991341e-01 
4.991503e-01 
4.991663e-01 
4.991822e-01 
4.991981e-01 
4.992138e-01 
4.992295e-01 
4.992450e-01 
4.992604e-01 
4.992758e-01 
4.992910e-01 
4.993061e-01 
4.993212e-01 
4.993361e-01 
4.993509e-01 
4.993656e-01 
4.993803e-01 
4.993948e-01 
4.994092e-01 
4.994235e-01 
4.994377e-01 
4.994518e-01 
4.994659e-01 
4.994798e-01 
4.994936e-01 
4.995073e-01 
4.995209e-01 
4.995344e-01 
4.995478e-01 
4.995611e-01 
4.995743e-01 
4.995874e-01 
4.996004e-01 
4.996133e-01 
4.996261e-01 
4.996388e-01 
4.996514e-01 
4.996639e-01 
4.996763e-01 
4.996886e-01 
4.997008e-01 
4.997129e-01 
4.997249e-01 
4.997368e-01 
4.997485e-01 
4.997602e-01 
4.997718e-01 
4.997833e-01 
4.997947e-01 
4.998059e-01 
4.998171e-01 
4.998282e-01 
4.998392e-01 
4.998500e-01 
4.998608e-01 
4.998715e-01 
4.998820e-01 
4.998925e-01 
4.999029e-01 
4.999131e-01 
4.999233e-01 
4.999333e-01 
4.999433e-01 
4.999532e-01 
4.999629e-01 
4.999726e-01 
4.999821e-01 
4.999916e-01 
5.000009e-01 
5.000102e-01 
5.000193e-01 
5.000283e-01 
5.000373e-01 
5.000461e-01 
5.000549e-01 
5.000635e-01 
5.000720e-01 
5.000805e-01 
5.000888e-01 
5.000970e-01 
5.001052e-01 
5.001132e-01 
5.001211e-01 
5.001289e-01 
5.001367e-01 
5.001443e-01 
5.001518e-01 
5.001592e-01 
5.001665e-01 
5.001737e-01 
5.001809e-01 
5.001879e-01 
5.001948e-01 
5.002016e-01 
5.002083e-01 
5.002149e-01 
5.002214e-01 
5.002278e-01 
5.002341e-01 
5.002403e-01 
5.002464e-01 
5.002524e-01 
5.002583e-01 
5.002641e-01 
5.002698e-01 
5.002753e-01 
5.002808e-01 
5.002862e-01 
5.002915e-01 
5.002967e-01 
5.003017e-01 
5.003067e-01 
5.003116e-01 
5.003164e-01 
5.003210e-01 
5.003256e-01 
5.003301e-01 
5.003344e-01 
5.003387e-01 
5.003429e-01 
5.003469e-01 
5.003509e-01 
5.003548e-01 
5.003585e-01 
5.003622e-01 
5.003657e-01 
5.003692e-01 
5.003725e-01 
5.003758e-01 
5.003789e-01 
5.003820e-01 
5.003849e-01 
5.003877e-01 
5.003905e-01 
5.003931e-01 
5.003957e-01 
5.003981e-01 
5.004004e-01 
5.004027e-01 
5.004048e-01 
5.004068e-01 
5.004087e-01 
5.004106e-01 
5.004123e-01 
5.004139e-01 
5.004154e-01 
5.004168e-01 
5.004181e-01 
5.004194e-01 
5.004205e-01 
5.004215e-01 
5.004224e-01 
5.004232e-01 
5.004239e-01 
5.004245e-01 
5.004250e-01 
5.004254e-01 
5.004257e-01 
5.004259e-01 
5.004260e-01 
5.004260e-01 
5.004259e-01 
5.004257e-01 
5.004253e-01 
5.004249e-01 
5.004244e-01 
5.004238e-01 
5.004231e-01 
5.004222e-01 
5.004213e-01 
5.004203e-01 
5.004192e-01 
5.004179e-01 
5.004166e-01 
5.004152e-01 
5.004136e-01 
5.004120e-01 
5.004103e-01 
5.004084e-01 
5.004065e-01 
5.004044e-01 
5.004023e-01 
5.004001e-01 
5.003977e-01 
5.003953e-01 
5.003927e-01 
5.003900e-01 
5.003873e-01 
5.003844e-01 
5.003815e-01 
5.003784e-01 
5.003753e-01 
5.003720e-01 
5.003686e-01 
5.003652e-01 
5.003616e-01 
5.003579e-01 
5.003541e-01 
5.003503e-01 
5.003463e-01 
5.003422e-01 
5.003380e-01 
5.003338e-01 
5.003294e-01 
5.003249e-01 
5.003203e-01 
5.003156e-01 
5.003108e-01 
5.003059e-01 
5.003009e-01 
5.002958e-01 
5.002906e-01 
5.002853e-01 
5.002799e-01 
5.002744e-01 
5.002688e-01 
5.002631e-01 
5.002573e-01 
5.002514e-01 
5.002454e-01 
5.002393e-01 
5.002331e-01 
5.002268e-01 
5.002204e-01 
5.002138e-01 
5.002072e-01 
5.002005e-01 
5.001937e-01 
5.001867e-01 
5.001797e-01 
5.001726e-01 
5.001654e-01 
5.001580e-01 
5.001506e-01 
5.001431e-01 
5.001354e-01 
5.001277e-01 
5.001198e-01 
5.001119e-01 
5.001039e-01 
5.000957e-01 
5.000875e-01 
5.000791e-01 
5.000707e-01 
5.000621e-01 
5.000535e-01 
5.000447e-01 
5.000358e-01 
5.000269e-01 
5.000178e-01 
5.000087e-01 
4.999994e-01 
4.999900e-01 
4.999806e-01 
4.999710e-01 
4.999613e-01 
4.999516e-01 
4.999417e-01 
4.999317e-01 
4.999216e-01 
4.999115e-01 
4.999012e-01 
4.998908e-01 
4.998803e-01 
4.998697e-01 
4.998591e-01 
4.998483e-01 
4.998374e-01 
4.998264e-01 
4.998153e-01 
4.998041e-01 
4.997928e-01 
4.997814e-01 
4.997699e-01 
4.997583e-01 
4.997466e-01 
4.997348e-01 
4.997229e-01 
4.997109e-01 
4.996988e-01 
4.996866e-01 
4.996743e-01 
4.996619e-01 
4.996494e-01 
4.996367e-01 
4.996240e-01 
4.996112e-01 
4.995983e-01 
4.995853e-01 
4.995722e-01 
4.995589e-01 
4.995456e-01 
4.995322e-01 
4.995187e-01 
4.995050e-01 
4.994913e-01 
4.994775e-01 
4.994635e-01 
4.994495e-01 
4.994354e-01 
4.994211e-01 
4.994068e-01 
4.993924e-01 
4.993778e-01 
4.993632e-01 
4.993484e-01 
4.993336e-01 
4.993186e-01 
4.993036e-01 
4.992884e-01 
4.992732e-01 
4.992578e-01 
4.992424e-01 
4.992268e-01 
4.992112e-01 
4.991954e-01 
4.991796e-01 
4.991636e-01 
4.991476e-01 
4.991314e-01 
4.991151e-01 
4.990988e-01 
4.990823e-01 
4.990657e-01 
4.990491e-01 
4.990323e-01 
4.990154e-01 
4.989985e-01 
4.989814e-01 
4.989642e-01 
4.989469e-01 
4.989296e-01 
4.989121e-01 
4.988945e-01 
4.988768e-01 
4.988590e-01 
4.988412e-01 
4.988232e-01 
4.988051e-01 
4.987869e-01 
4.987686e-01 
4.987502e-01 
4.987317e-01 
4.987132e-01 
4.986945e-01 
4.986757e-01 
4.986568e-01 
4.986378e-01 
4.986187e-01 
4.985995e-01 
4.985802e-01 
4.985608e-01 
4.985413e-01 
4.985217e-01 
4.985020e-01 
4.984822e-01 
4.984623e-01 
4.984423e-01 
4.984222e-01 
4.984020e-01 
4.983817e-01 
4.983613e-01 
4.983408e-01 
4.983201e-01 
4.982994e-01 
4.982786e-01 
4.982577e-01 
4.982367e-01 
4.982156e-01 
4.981944e-01 
4.981730e-01 
4.981516e-01 
4.981301e-01 
4.981085e-01 
4.980868e-01 
4.980649e-01 
4.980430e-01 
4.980210e-01 
4.979989e-01 
4.979767e-01 
4.979543e-01 
4.979319e-01 
4.979094e-01 
4.978868e-01 
4.978640e-01 
4.978412e-01 
4.978183e-01 
4.977952e-01 
4.977721e-01 
4.977489e-01 
4.977255e-01 
4.977021e-01 
4.976786e-01 
4.976549e-01 
4.976312e-01 
4.976074e-01 
4.975834e-01 
4.975594e-01 
4.975352e-01 
4.975110e-01 
4.974867e-01 
4.974622e-01 
4.974377e-01 
4.974130e-01 
4.973883e-01 
4.973635e-01 
4.973385e-01 
4.973135e-01 
4.972883e-01 
4.972631e-01 
4.972377e-01 
4.972123e-01 
4.971868e-01 
4.971611e-01 
4.971354e-01 
4.971095e-01 
4.970836e-01 
4.970575e-01 
4.970314e-01 
4.970051e-01 
4.969788e-01 
4.969523e-01 
4.969258e-01 
4.968991e-01 
4.968724e-01 
4.968455e-01 
4.968186e-01 
4.967915e-01 
4.967644e-01 
4.967371e-01 
4.967097e-01 
4.966823e-01 
4.966547e-01 
4.966271e-01 
4.965993e-01 
4.965715e-01 
4.965435e-01 
4.965155e-01 
4.964873e-01 
4.964590e-01 
4.964307e-01 
4.964022e-01 
4.963737e-01 
4.963450e-01 
4.963163e-01 
4.962874e-01 
4.962584e-01 
4.962294e-01 
4.962002e-01 
4.961710e-01 
4.961416e-01 
4.961122e-01 
4.960826e-01 
4.960529e-01 
4.960232e-01 
4.959933e-01 
4.959634e-01 
4.959333e-01 
4.959032e-01 
4.958729e-01 
4.958425e-01 
4.958121e-01 
4.957815e-01 
4.957509e-01 
4.957201e-01 
4.956892e-01 
4.956583e-01 
4.956272e-01 
4.955961e-01 
4.955648e-01 
4.955335e-01 
4.955020e-01 
4.954704e-01 
4.954388e-01 
4.954070e-01 
4.953752e-01 
4.953432e-01 
4.953112e-01 
4.952790e-01 
4.952467e-01 
4.952144e-01 
4.951819e-01 
4.951494e-01 
4.951167e-01 
4.950840e-01 
4.950511e-01 
4.950182e-01 
4.949851e-01 
4.949520e-01 
4.949187e-01 
4.948853e-01 
4.948519e-01 
4.948183e-01 
4.947847e-01 
4.947509e-01 
4.947171e-01 
4.946831e-01 
4.946491e-01 
4.946149e-01 
4.945807e-01 
4.945463e-01 
4.945119e-01 
4.944774e-01 
4.944427e-01 
4.944080e-01 
4.943731e-01 
4.943382e-01 
4.943031e-01 
4.942680e-01 
4.942327e-01 
4.941974e-01 
4.941620e-01 
4.941264e-01 
4.940908e-01 
4.940550e-01 
4.940192e-01 
4.939833e-01 
4.939472e-01 
4.939111e-01 
4.938749e-01 
4.938385e-01 
4.938021e-01 
4.937656e-01 
4.937289e-01 
4.936922e-01 
4.936554e-01 
4.936184e-01 
4.935814e-01 
4.935443e-01 
4.935071e-01 
4.934697e-01 
4.934323e-01 
4.933948e-01 
4.933572e-01 
4.933194e-01 
4.932816e-01 
4.932437e-01 
4.932057e-01 
4.931676e-01 
4.931293e-01 
4.930910e-01 
4.930526e-01 
4.930141e-01 
4.929755e-01 
4.929368e-01 
4.928980e-01 
4.928591e-01 
4.928200e-01 
4.927809e-01 
4.927417e-01 
4.927024e-01 
4.926630e-01 
4.926235e-01 
4.925839e-01 
4.925442e-01 
4.925044e-01 
4.924645e-01 
4.924245e-01 
4.923844e-01 
4.923443e-01 
4.923040e-01 
4.922636e-01 
4.922231e-01 
4.921825e-01 
4.921418e-01 
4.921010e-01 
4.920601e-01 
4.920192e-01 
4.919781e-01 
4.919369e-01 
4.918956e-01 
4.918543e-01 
4.918128e-01 
4.917712e-01 
4.917295e-01 
4.916878e-01 
4.916459e-01 
4.916039e-01 
4.915619e-01 
4.915197e-01 
4.914775e-01 
4.914351e-01 
4.913926e-01 
4.913501e-01 
4.913074e-01 
4.912647e-01 
4.912218e-01 
4.911789e-01 
4.911358e-01 
4.910927e-01 
4.910495e-01 
4.910061e-01 
4.909627e-01 
4.909192e-01 
4.908755e-01 
4.908318e-01 
4.907880e-01 
4.907440e-01 
4.907000e-01 
4.906559e-01 
4.906117e-01 
4.905673e-01 
4.905229e-01 
4.904784e-01 
4.904338e-01 
4.903891e-01 
4.903443e-01 
4.902994e-01 
4.902544e-01 
4.902093e-01 
4.901641e-01 
4.901188e-01 
4.900734e-01 
4.900279e-01 
4.899823e-01 
4.899366e-01 
4.898908e-01 
4.898449e-01 
4.897989e-01 
4.897529e-01 
4.897067e-01 
4.896604e-01 
4.896140e-01 
4.895676e-01 
4.895210e-01 
4.894743e-01 
4.894276e-01 
4.893807e-01 
4.893338e-01 
4.892867e-01 
4.892396e-01 
4.891923e-01 
4.891450e-01 
4.890975e-01 
4.890500e-01 
4.890023e-01 
4.889546e-01 
4.889068e-01 
4.888588e-01 
4.888108e-01 
4.887627e-01 
4.887145e-01 
4.886661e-01 
4.886177e-01 
4.885692e-01 
4.885206e-01 
4.884719e-01 
4.884231e-01 
4.883742e-01 
4.883252e-01 
4.882761e-01 
4.882269e-01 
4.881776e-01 
4.881282e-01 
4.880787e-01 
4.880292e-01 
4.879795e-01 
4.879297e-01 
4.878798e-01 
4.878299e-01 
4.877798e-01 
4.877296e-01 
4.876794e-01 
4.876290e-01 
4.875786e-01 
4.875280e-01 
4.874774e-01 
4.874266e-01 
4.873758e-01 
4.873249e-01 
4.872738e-01 
4.872227e-01 
4.871715e-01 
4.871201e-01 
4.870687e-01 
4.870172e-01 
4.869656e-01 
4.869139e-01 
4.868621e-01 
4.868102e-01 
4.867582e-01 
4.867061e-01 
4.866539e-01 
4.866016e-01 
4.865492e-01 
4.864968e-01 
4.864442e-01 
4.863915e-01 
4.863387e-01 
4.862859e-01 
4.862329e-01 
4.861799e-01 
4.861267e-01 
4.860735e-01 
4.860201e-01 
4.859667e-01 
4.859131e-01 
4.858595e-01 
4.858058e-01 
4.857519e-01 
4.856980e-01 
4.856440e-01 
4.855899e-01 
4.855357e-01 
4.854814e-01 
4.854270e-01 
4.853725e-01 
4.853179e-01 
4.852632e-01 
4.852084e-01 
4.851535e-01 
4.850985e-01 
4.850435e-01 
4.849883e-01 
4.849330e-01 
4.848777e-01 
4.848222e-01 
4.847667e-01 
4.847110e-01 
4.846553e-01 
4.845994e-01 
4.845435e-01 
4.844875e-01 
4.844313e-01 
4.843751e-01 
4.843188e-01 
4.842624e-01 
4.842059e-01 
4.841493e-01 
4.840926e-01 
4.840358e-01 
4.839789e-01 
4.839219e-01 
4.838649e-01 
4.838077e-01 
4.837504e-01 
4.836930e-01 
4.836356e-01 
4.835780e-01 
4.835204e-01 
4.834626e-01 
4.834048e-01 
4.833469e-01 
4.832888e-01 
4.832307e-01 
4.831725e-01 
4.831142e-01 
4.830558e-01 
4.829973e-01 
4.829387e-01 
4.828800e-01 
4.828212e-01 
4.827623e-01 
4.827033e-01 
4.826442e-01 
4.825851e-01 
4.825258e-01 
4.824664e-01 
4.824070e-01 
4.823474e-01 
4.822878e-01 
4.822280e-01 
4.821682e-01 
4.821083e-01 
4.820483e-01 
4.819881e-01 
4.819279e-01 
4.818676e-01 
4.818072e-01 
4.817467e-01 
4.816861e-01 
4.816255e-01 
4.815647e-01 
4.815038e-01 
4.814429e-01 
4.813818e-01 
4.813206e-01 
4.812594e-01 
4.811980e-01 
4.811366e-01 
4.810751e-01 
4.810134e-01 
4.809517e-01 
4.808899e-01 
4.808280e-01 
4.807660e-01 
4.807039e-01 
4.806417e-01 
4.805794e-01 
4.805170e-01 
4.804546e-01 
4.803920e-01 
4.803293e-01 
4.802666e-01 
4.802037e-01 
4.801408e-01 
4.800778e-01 
4.800146e-01 
4.799514e-01 
4.798881e-01 
4.798247e-01 
4.797612e-01 
4.796976e-01 
4.796339e-01 
4.795701e-01 
4.795062e-01 
4.794423e-01 
4.793782e-01 
4.793140e-01 
4.792498e-01 
4.791854e-01 
4.791210e-01 
4.790565e-01 
4.789918e-01 
4.789271e-01 
4.788623e-01 
4.787974e-01 
4.787324e-01 
4.786673e-01 
4.786021e-01 
4.785368e-01 
4.784714e-01 
4.784060e-01 
4.783404e-01 
4.782748e-01 
4.782090e-01 
4.781432e-01 
4.780773e-01 
4.780112e-01 
4.779451e-01 
4.778789e-01 
4.778126e-01 
4.777462e-01 
4.776797e-01 
4.776131e-01 
4.775465e-01 
4.774797e-01 
4.774128e-01 
4.773459e-01 
4.772788e-01 
4.772117e-01 
4.771445e-01 
4.770771e-01 
4.770097e-01 
4.769422e-01 
4.768746e-01 
4.768069e-01 
4.767391e-01 
4.766712e-01 
4.766033e-01 
4.765352e-01 
4.764670e-01 
4.763988e-01 
4.763305e-01 
4.762620e-01 
4.761935e-01 
4.761249e-01 
4.760562e-01 
4.759874e-01 
4.759185e-01 
4.758495e-01 
4.757804e-01 
4.757112e-01 
4.756420e-01 
4.755726e-01 
4.755032e-01 
4.754336e-01 
4.753640e-01 
4.752943e-01 
4.752245e-01 
4.751545e-01 
4.750845e-01 
4.750145e-01 
4.749443e-01 
4.748740e-01 
4.748036e-01 
4.747332e-01 
4.746626e-01 
4.745920e-01 
4.745212e-01 
4.744504e-01 
4.743795e-01 
4.743085e-01 
4.742374e-01 
4.741662e-01 
4.740949e-01 
4.740236e-01 
4.739521e-01 
4.738805e-01 
4.738089e-01 
4.737371e-01 
4.736653e-01 
4.735934e-01 
4.735214e-01 
4.734493e-01 
4.733771e-01 
4.733048e-01 
4.732324e-01 
4.731599e-01 
4.730874e-01 
4.730147e-01 
4.729420e-01 
4.728692e-01 
4.727962e-01 
4.727232e-01 
4.726501e-01 
4.725769e-01 
4.725036e-01 
4.724303e-01 
4.723568e-01 
4.722832e-01 
4.722096e-01 
4.721358e-01 
4.720620e-01 
4.719881e-01 
4.719141e-01 
4.718400e-01 
4.717658e-01 
4.716915e-01 
4.716171e-01 
4.715426e-01 
4.714681e-01 
4.713934e-01 
4.713187e-01 
4.712439e-01 
4.711690e-01 
4.710940e-01 
4.710189e-01 
4.709437e-01 
4.708684e-01 
4.707930e-01 
4.707176e-01 
4.706420e-01 
4.705664e-01 
4.704906e-01 
4.704148e-01 
4.703389e-01 
4.702629e-01 
4.701868e-01 
4.701106e-01 
4.700344e-01 
4.699580e-01 
4.698816e-01 
4.698050e-01 
4.697284e-01 
4.696517e-01 
4.695749e-01 
4.694980e-01 
4.694210e-01 
4.693439e-01 
4.692668e-01 
4.691895e-01 
4.691121e-01 
4.690347e-01 
4.689572e-01 
4.688796e-01 
4.688019e-01 
4.687241e-01 
4.686462e-01 
4.685682e-01 
4.684902e-01 
4.684120e-01 
4.683338e-01 
4.682555e-01 
4.681770e-01 
4.680985e-01 
4.680199e-01 
4.679413e-01 
4.678625e-01 
4.677836e-01 
4.677047e-01 
4.676256e-01 
4.675465e-01 
4.674673e-01 
4.673880e-01 
4.673086e-01 
4.672291e-01 
4.671495e-01 
4.670699e-01 
4.669901e-01 
4.669103e-01 
4.668303e-01 
4.667503e-01 
4.666702e-01 
4.665900e-01 
4.665097e-01 
4.664294e-01 
4.663489e-01 
4.662684e-01 
4.661877e-01 
4.661070e-01 
4.660262e-01 
4.659453e-01 
4.658643e-01 
4.657832e-01 
4.657021e-01 
4.656208e-01 
4.655395e-01 
4.654580e-01 
4.653765e-01 
4.652949e-01 
4.652132e-01 
4.651315e-01 
4.650496e-01 
4.649676e-01 
4.648856e-01 
4.648034e-01 
4.647212e-01 
4.646389e-01 
4.645565e-01 
4.644740e-01 
4.643915e-01 
4.643088e-01 
4.642261e-01 
4.641432e-01 
4.640603e-01 
4.639773e-01 
4.638942e-01 
4.638110e-01 
4.637277e-01 
4.636444e-01 
4.635609e-01 
4.634774e-01 
4.633938e-01 
4.633101e-01 
4.632263e-01 
4.631424e-01 
4.630584e-01 
4.629744e-01 
4.628902e-01 
4.628060e-01 
4.627217e-01 
4.626373e-01 
4.625528e-01 
4.624682e-01 
4.623835e-01 
4.622988e-01 
4.622140e-01 
4.621290e-01 
4.620440e-01 
4.619589e-01 
4.618737e-01 
4.617885e-01 
4.617031e-01 
4.616177e-01 
4.615321e-01 
4.614465e-01 
4.613608e-01 
4.612750e-01 
4.611891e-01 
4.611032e-01 
4.610171e-01 
4.609310e-01 
4.608448e-01 
4.607584e-01 
4.606721e-01 
4.605856e-01 
4.604990e-01 
4.604123e-01 
4.603256e-01 
4.602388e-01 
4.601519e-01 
4.600649e-01 
4.599778e-01 
4.598906e-01 
4.598034e-01 
4.597160e-01 
4.596286e-01 
4.595411e-01 
4.594535e-01 
4.593658e-01 
4.592780e-01 
4.591902e-01 
4.591022e-01 
4.590142e-01 
4.589261e-01 
4.588379e-01 
4.587496e-01 
4.586612e-01 
4.585728e-01 
4.584842e-01 
4.583956e-01 
4.583069e-01 
4.582181e-01 
4.581292e-01 
4.580403e-01 
4.579512e-01 
4.578621e-01 
4.577729e-01 
4.576836e-01 
4.575942e-01 
4.575047e-01 
4.574151e-01 
4.573255e-01 
4.572358e-01 
4.571459e-01 
4.570560e-01 
4.569661e-01 
4.568760e-01 
4.567858e-01 
4.566956e-01 
4.566053e-01 
4.565149e-01 
4.564244e-01 
4.563338e-01 
4.562431e-01 
4.561524e-01 
4.560616e-01 
4.559706e-01 
4.558796e-01 
4.557886e-01 
4.556974e-01 
4.556061e-01 
4.555148e-01 
4.554234e-01 
4.553319e-01 
4.552403e-01 
4.551486e-01 
4.550569e-01 
4.549650e-01 
4.548731e-01 
4.547811e-01 
4.546890e-01 
4.545968e-01 
4.545046e-01 
4.544122e-01 
4.543198e-01 
4.542273e-01 
4.541347e-01 
4.540420e-01 
4.539493e-01 
4.538564e-01 
4.537635e-01 
4.536705e-01 
4.535774e-01 
4.534842e-01 
4.533909e-01 
4.532976e-01 
4.532042e-01 
4.531107e-01 
4.530171e-01 
4.529234e-01 
4.528296e-01 
4.527358e-01 
4.526418e-01 
4.525478e-01 
4.524537e-01 
4.523596e-01 
4.522653e-01 
4.521710e-01 
4.520765e-01 
4.519820e-01 
4.518874e-01 
4.517928e-01 
4.516980e-01 
4.516032e-01 
4.515083e-01 
4.514133e-01 
4.513182e-01 
4.512230e-01 
4.511278e-01 
4.510324e-01 
4.509370e-01 
4.508415e-01 
4.507459e-01 
4.506503e-01 
4.505545e-01 
4.504587e-01 
4.503628e-01 
4.502668e-01 
4.501707e-01 
4.500746e-01 
4.499783e-01 
4.498820e-01 
4.497856e-01 
4.496891e-01 
4.495926e-01 
4.494959e-01 
4.493992e-01 
4.493024e-01 
4.492055e-01 
4.491085e-01 
4.490115e-01 
4.489143e-01 
4.488171e-01 
4.487198e-01 
4.486224e-01 
4.485250e-01 
4.484274e-01 
4.483298e-01 
4.482321e-01 
4.481343e-01 
4.480364e-01 
4.479385e-01 
4.478405e-01 
4.477423e-01 
4.476441e-01 
4.475459e-01 
4.474475e-01 
4.473491e-01 
4.472506e-01 
4.471520e-01 
4.470533e-01 
4.469545e-01 
4.468557e-01 
4.467568e-01 
4.466578e-01 
4.465587e-01 
4.464595e-01 
4.463603e-01 
4.462609e-01 
4.461615e-01 
4.460621e-01 
4.459625e-01 
4.458628e-01 
4.457631e-01 
4.456633e-01 
4.455634e-01 
4.454635e-01 
4.453634e-01 
4.452633e-01 
4.451631e-01 
4.450628e-01 
4.449624e-01 
4.448620e-01 
4.447614e-01 
4.446608e-01 
4.445602e-01 
4.444594e-01 
4.443585e-01 
4.442576e-01 
4.441566e-01 
4.440555e-01 
4.439544e-01 
4.438531e-01 
4.437518e-01 
4.436504e-01 
4.435489e-01 
4.434473e-01 
4.433457e-01 
4.432440e-01 
4.431422e-01 
4.430403e-01 
4.429383e-01 
4.428363e-01 
4.427342e-01 
4.426320e-01 
4.425297e-01 
4.424273e-01 
4.423249e-01 
4.422224e-01 
4.421198e-01 
4.420171e-01 
4.419144e-01 
4.418116e-01 
4.417086e-01 
4.416057e-01 
4.415026e-01 
4.413995e-01 
4.412962e-01 
4.411929e-01 
4.410896e-01 
4.409861e-01 
4.408826e-01 
4.407789e-01 
4.406753e-01 
4.405715e-01 
4.404676e-01 
4.403637e-01 
4.402597e-01 
4.401556e-01 
4.400515e-01 
4.399472e-01 
4.398429e-01 
4.397385e-01 
4.396340e-01 
4.395295e-01 
4.394248e-01 
4.393201e-01 
4.392154e-01 
4.391105e-01 
4.390056e-01 
4.389005e-01 
4.387954e-01 
4.386903e-01 
4.385850e-01 
4.384797e-01 
4.383743e-01 
4.382688e-01 
4.381632e-01 
4.380576e-01 
4.379519e-01 
4.378461e-01 
4.377402e-01 
4.376343e-01 
4.375283e-01 
4.374222e-01 
4.373160e-01 
4.372097e-01 
4.371034e-01 
4.369970e-01 
4.368905e-01 
4.367839e-01 
4.366773e-01 
4.365706e-01 
4.364638e-01 
4.363569e-01 
4.362500e-01 
4.361430e-01 
4.360359e-01 
4.359287e-01 
4.358214e-01 
4.357141e-01 
4.356067e-01 
4.354992e-01 
4.353917e-01 
4.352840e-01 
4.351763e-01 
4.350685e-01 
4.349607e-01 
4.348527e-01 
4.347447e-01 
4.346366e-01 
4.345285e-01 
4.344202e-01 
4.343119e-01 
4.342035e-01 
4.340951e-01 
4.339865e-01 
4.338779e-01 
4.337692e-01 
4.336604e-01 
4.335516e-01 
4.334427e-01 
4.333337e-01 
4.332246e-01 
4.331154e-01 
4.330062e-01 
4.328969e-01 
4.327875e-01 
4.326781e-01 
4.325686e-01 
4.324590e-01 
4.323493e-01 
4.322396e-01 
4.321297e-01 
4.320198e-01 
4.319099e-01 
4.317998e-01 
4.316897e-01 
4.315795e-01 
4.314692e-01 
4.313589e-01 
4.312484e-01 
4.311379e-01 
4.310274e-01 
4.309167e-01 
4.308060e-01 
4.306952e-01 
4.305843e-01 
4.304734e-01 
4.303624e-01 
4.302513e-01 
4.301401e-01 
4.300289e-01 
4.299176e-01 
4.298062e-01 
4.296947e-01 
4.295832e-01 
4.294716e-01 
4.293599e-01 
4.292481e-01 
4.291363e-01 
4.290244e-01 
4.289124e-01 
4.288004e-01 
4.286882e-01 
4.285760e-01 
4.284638e-01 
4.283514e-01 
4.282390e-01 
4.281265e-01 
4.280139e-01 
4.279013e-01 
4.277886e-01 
4.276758e-01 
4.275629e-01 
4.274500e-01 
4.273370e-01 
4.272239e-01 
4.271107e-01 
4.269975e-01 
4.268842e-01 
4.267709e-01 
4.266574e-01 
4.265439e-01 
4.264303e-01 
4.263166e-01 
4.262029e-01 
4.260891e-01 
4.259752e-01 
4.258613e-01 
4.257472e-01 
4.256331e-01 
4.255190e-01 
4.254047e-01 
4.252904e-01 
4.251760e-01 
4.250616e-01 
4.249470e-01 
4.248324e-01 
4.247178e-01 
4.246030e-01 
4.244882e-01 
4.243733e-01 
4.242583e-01 
4.241433e-01 
4.240282e-01 
4.239130e-01 
4.237978e-01 
4.236824e-01 
4.235671e-01 
4.234516e-01 
4.233360e-01 
4.232204e-01 
4.231048e-01 
4.229890e-01 
4.228732e-01 
4.227573e-01 
4.226413e-01 
4.225253e-01 
4.224092e-01 
4.222930e-01 
4.221768e-01 
4.220604e-01 
4.219440e-01 
4.218276e-01 
4.217111e-01 
4.215945e-01 
4.214778e-01 
4.213610e-01 
4.212442e-01 
4.211273e-01 
4.210104e-01 
4.208933e-01 
4.207762e-01 
4.206591e-01 
4.205418e-01 
4.204245e-01 
4.203071e-01 
4.201897e-01 
4.200722e-01 
4.199546e-01 
4.198369e-01 
4.197192e-01 
4.196014e-01 
4.194835e-01 
4.193656e-01 
4.192476e-01 
4.191295e-01 
4.190113e-01 
4.188931e-01 
4.187748e-01 
4.186565e-01 
4.185380e-01 
4.184195e-01 
4.183010e-01 
4.181823e-01 
4.180636e-01 
4.179449e-01 
4.178260e-01 
4.177071e-01 
4.175881e-01 
4.174691e-01 
4.173499e-01 
4.172307e-01 
4.171115e-01 
4.169922e-01 
4.168728e-01 
4.167533e-01 
4.166338e-01 
4.165141e-01 
4.163945e-01 
4.162747e-01 
4.161549e-01 
4.160350e-01 
4.159151e-01 
4.157951e-01 
4.156750e-01 
4.155548e-01 
4.154346e-01 
4.153143e-01 
4.151940e-01 
4.150735e-01 
4.149530e-01 
4.148325e-01 
4.147118e-01 
4.145911e-01 
4.144704e-01 
4.143495e-01 
4.142286e-01 
4.141077e-01 
4.139866e-01 
4.138655e-01 
4.137443e-01 
4.136231e-01 
4.135018e-01 
4.133804e-01 
4.132590e-01 
4.131374e-01 
4.130159e-01 
4.128942e-01 
4.127725e-01 
4.126507e-01 
4.125289e-01 
4.124069e-01 
4.122850e-01 
4.121629e-01 
4.120408e-01 
4.119186e-01 
4.117964e-01 
4.116740e-01 
4.115516e-01 
4.114292e-01 
4.113067e-01 
4.111841e-01 
4.110614e-01 
4.109387e-01 
4.108159e-01 
4.106931e-01 
4.105702e-01 
4.104472e-01 
4.103241e-01 
4.102010e-01 
4.100778e-01 
4.099546e-01 
4.098312e-01 
4.097079e-01 
4.095844e-01 
4.094609e-01 
4.093373e-01 
4.092137e-01 
4.090899e-01 
4.089662e-01 
4.088423e-01 
4.087184e-01 
4.085944e-01 
4.084704e-01 
4.083463e-01 
4.082221e-01 
4.080979e-01 
4.079736e-01 
4.078492e-01 
4.077248e-01 
4.076003e-01 
4.074757e-01 
4.073511e-01 
4.072264e-01 
4.071016e-01 
4.069768e-01 
4.068519e-01 
4.067269e-01 
4.066019e-01 
4.064768e-01 
4.063517e-01 
4.062265e-01 
4.061012e-01 
4.059758e-01 
4.058504e-01 
4.057249e-01 
4.055994e-01 
4.054738e-01 
4.053481e-01 
4.052224e-01 
4.050966e-01 
4.049707e-01 
4.048448e-01 
4.047188e-01 
4.045928e-01 
4.044667e-01 
4.043405e-01 
4.042142e-01 
4.040879e-01 
4.039615e-01 
4.038351e-01 
4.037086e-01 
4.035820e-01 
4.034554e-01 
4.033287e-01 
4.032020e-01 
4.030751e-01 
4.029483e-01 
4.028213e-01 
4.026943e-01 
4.025672e-01 
4.024401e-01 
4.023129e-01 
4.021856e-01 
4.020583e-01 
4.019309e-01 
4.018035e-01 
4.016760e-01 
4.015484e-01 
4.014207e-01 
4.012930e-01 
4.011653e-01 
4.010374e-01 
4.009095e-01 
4.007816e-01 
4.006536e-01 
4.005255e-01 
4.003973e-01 
4.002691e-01 
4.001409e-01 
4.000125e-01 
3.998842e-01 
3.997557e-01 
3.996272e-01 
3.994986e-01 
3.993700e-01 
3.992413e-01 
3.991125e-01 
3.989837e-01 
3.988548e-01 
3.987258e-01 
3.985968e-01 
3.984678e-01 
3.983386e-01 
3.982094e-01 
3.980802e-01 
3.979508e-01 
3.978215e-01 
3.976920e-01 
3.975625e-01 
3.974329e-01 
3.973033e-01 
3.971736e-01 
3.970439e-01 
3.969141e-01 
3.967842e-01 
3.966543e-01 
3.965243e-01 
3.963942e-01 
3.962641e-01 
3.961339e-01 
3.960037e-01 
3.958734e-01 
3.957430e-01 
3.956126e-01 
3.954821e-01 
3.953516e-01 
3.952210e-01 
3.950903e-01 
3.949596e-01 
3.948288e-01 
3.946980e-01 
3.945671e-01 
3.944361e-01 
3.943051e-01 
3.941740e-01 
3.940429e-01 
3.939117e-01 
3.937804e-01 
3.936491e-01 
3.935177e-01 
3.933863e-01 
3.932548e-01 
3.931232e-01 
3.929916e-01 
3.928599e-01 
3.927282e-01 
3.925964e-01 
3.924645e-01 
3.923326e-01 
3.922006e-01 
3.920686e-01 
3.919365e-01 
3.918044e-01 
3.916722e-01 
3.915399e-01 
3.914076e-01 
3.912752e-01 
3.911427e-01 
3.910102e-01 
3.908776e-01 
3.907450e-01 
3.906123e-01 
3.904796e-01 
3.903468e-01 
3.902139e-01 
3.900810e-01 
3.899480e-01 
3.898150e-01 
3.896819e-01 
3.895488e-01 
3.894156e-01 
3.892823e-01 
3.891490e-01 
3.890156e-01 
3.888821e-01 
3.887487e-01 
3.886151e-01 
3.884815e-01 
3.883478e-01 
3.882141e-01 
3.880803e-01 
3.879465e-01 
3.878125e-01 
3.876786e-01 
3.875446e-01 
3.874105e-01 
3.872764e-01 
3.871422e-01 
3.870079e-01 
3.868736e-01 
3.867393e-01 
3.866049e-01 
3.864704e-01 
3.863358e-01 
3.862013e-01 
3.860666e-01 
3.859319e-01 
3.857972e-01 
3.856623e-01 
3.855275e-01 
3.853925e-01 
3.852576e-01 
3.851225e-01 
3.849874e-01 
3.848523e-01 
3.847170e-01 
3.845818e-01 
3.844465e-01 
3.843111e-01 
3.841756e-01 
3.840402e-01 
3.839046e-01 
3.837690e-01 
3.836333e-01 
3.834976e-01 
3.833619e-01 
3.832260e-01 
3.830902e-01 
3.829542e-01 
3.828182e-01 
3.826822e-01 
3.825461e-01 
3.824099e-01 
3.822737e-01 
3.821374e-01 
3.820011e-01 
3.818647e-01 
3.817283e-01 
3.815918e-01 
3.814552e-01 
3.813186e-01 
3.811820e-01 
3.810453e-01 
3.809085e-01 
3.807717e-01 
3.806348e-01 
3.804979e-01 
3.803609e-01 
3.802239e-01 
3.800868e-01 
3.799496e-01 
3.798124e-01 
3.796752e-01 
3.795379e-01 
3.794005e-01 
3.792631e-01 
3.791256e-01 
3.789881e-01 
3.788505e-01 
3.787129e-01 
3.785752e-01 
3.784374e-01 
3.782996e-01 
3.781618e-01 
3.780239e-01 
3.778859e-01 
3.777479e-01 
3.776098e-01 
3.774717e-01 
3.773336e-01 
3.771953e-01 
3.770571e-01 
3.769187e-01 
3.767803e-01 
3.766419e-01 
3.765034e-01 
3.763649e-01 
3.762263e-01 
3.760876e-01 
3.759489e-01 
3.758102e-01 
3.756714e-01 
3.755325e-01 
3.753936e-01 
3.752546e-01 
3.751156e-01 
3.749765e-01 
3.748374e-01 
3.746982e-01 
3.745590e-01 
3.744197e-01 
3.742804e-01 
3.741410e-01 
3.740016e-01 
3.738621e-01 
3.737225e-01 
3.735829e-01 
3.734433e-01 
3.733036e-01 
3.731639e-01 
3.730241e-01 
3.728842e-01 
3.727443e-01 
3.726043e-01 
3.724643e-01 
3.723243e-01 
3.721842e-01 
3.720440e-01 
3.719038e-01 
3.717635e-01 
3.716232e-01 
3.714829e-01 
3.713424e-01 
3.712020e-01 
3.710615e-01 
3.709209e-01 
3.707803e-01 
3.706396e-01 
3.704989e-01 
3.703581e-01 
3.702173e-01 
3.700764e-01 
3.699355e-01 
3.697945e-01 
3.696535e-01 
3.695124e-01 
3.693713e-01 
3.692301e-01 
3.690889e-01 
3.689476e-01 
3.688063e-01 
3.686649e-01 
3.685235e-01 
3.683820e-01 
3.682405e-01 
3.680989e-01 
3.679573e-01 
3.678156e-01 
3.676739e-01 
3.675321e-01 
3.673903e-01 
3.672484e-01 
3.671065e-01 
3.669645e-01 
3.668225e-01 
3.666805e-01 
3.665383e-01 
3.663962e-01 
3.662540e-01 
3.661117e-01 
3.659694e-01 
3.658270e-01 
3.656846e-01 
3.655421e-01 
3.653996e-01 
3.652571e-01 
3.651145e-01 
3.649718e-01 
3.648291e-01 
3.646864e-01 
3.645436e-01 
3.644007e-01 
3.642578e-01 
3.641149e-01 
3.639719e-01 
3.638288e-01 
3.636857e-01 
3.635426e-01 
3.633994e-01 
3.632562e-01 
3.631129e-01 
3.629696e-01 
3.628262e-01 
3.626828e-01 
3.625393e-01 
3.623958e-01 
3.622522e-01 
3.621086e-01 
3.619649e-01 
3.618212e-01 
3.616775e-01 
3.615337e-01 
3.613898e-01 
3.612459e-01 
3.611020e-01 
3.609580e-01 
3.608140e-01 
3.606699e-01 
3.605257e-01 
3.603816e-01 
3.602373e-01 
3.600931e-01 
3.599487e-01 
3.598044e-01 
3.596600e-01 
3.595155e-01 
3.593710e-01 
3.592265e-01 
3.590819e-01 
3.589372e-01 
3.587925e-01 
3.586478e-01 
3.585030e-01 
3.583582e-01 
3.582133e-01 
3.580684e-01 
3.579234e-01 
3.577784e-01 
3.576334e-01 
3.574883e-01 
3.573431e-01 
3.571979e-01 
3.570527e-01 
3.569074e-01 
3.567621e-01 
3.566167e-01 
3.564713e-01 
3.563258e-01 
3.561803e-01 
3.560348e-01 
3.558892e-01 
3.557435e-01 
3.555978e-01 
3.554521e-01 
3.553063e-01 
3.551605e-01 
3.550146e-01 
3.548687e-01 
3.547228e-01 
3.545768e-01 
3.544307e-01 
3.542846e-01 
3.541385e-01 
3.539923e-01 
3.538461e-01 
3.536998e-01 
3.535535e-01 
3.534072e-01 
3.532608e-01 
3.531143e-01 
3.529678e-01 
3.528213e-01 
3.526747e-01 
3.525281e-01 
3.523815e-01 
3.522348e-01 
3.520880e-01 
3.519412e-01 
3.517944e-01 
3.516475e-01 
3.515006e-01 
3.513536e-01 
3.512066e-01 
3.510596e-01 
3.509125e-01 
3.507653e-01 
3.506182e-01 
3.504709e-01 
3.503237e-01 
3.501764e-01 
3.500290e-01 
3.498816e-01 
3.497342e-01 
3.495867e-01 
3.494392e-01 
3.492916e-01 
3.491440e-01 
3.489964e-01 
3.488487e-01 
3.487010e-01 
3.485532e-01 
3.484054e-01 
3.482575e-01 
3.481096e-01 
3.479617e-01 
3.478137e-01 
3.476657e-01 
3.475176e-01 
3.473695e-01 
3.472214e-01 
3.470732e-01 
3.469249e-01 
3.467767e-01 
3.466284e-01 
3.464800e-01 
3.463316e-01 
3.461832e-01 
3.460347e-01 
3.458862e-01 
3.457376e-01 
3.455890e-01 
3.454404e-01 
3.452917e-01 
3.451430e-01 
3.449942e-01 
3.448454e-01 
3.446965e-01 
3.445477e-01 
3.443987e-01 
3.442498e-01 
3.441007e-01 
3.439517e-01 
3.438026e-01 
3.436535e-01 
3.435043e-01 
3.433551e-01 
3.432059e-01 
3.430566e-01 
3.429072e-01 
3.427579e-01 
3.426085e-01 
3.424590e-01 
3.423095e-01 
3.421600e-01 
3.420104e-01 
3.418608e-01 
3.417112e-01 
3.415615e-01 
3.414118e-01 
3.412620e-01 
3.411122e-01 
3.409624e-01 
3.408125e-01 
3.406626e-01 
3.405126e-01 
3.403626e-01 
3.402126e-01 
3.400625e-01 
3.399124e-01 
3.397623e-01 
3.396121e-01 
3.394618e-01 
3.393116e-01 
3.391613e-01 
3.390109e-01 
3.388606e-01 
3.387101e-01 
3.385597e-01 
3.384092e-01 
3.382586e-01 
3.381081e-01 
3.379575e-01 
3.378068e-01 
3.376561e-01 
3.375054e-01 
3.373547e-01 
3.372039e-01 
3.370530e-01 
3.369021e-01 
3.367512e-01 
3.366003e-01 
3.364493e-01 
3.362983e-01 
3.361472e-01 
3.359961e-01 
3.358450e-01 
3.356938e-01 
3.355426e-01 
3.353914e-01 
3.352401e-01 
3.350888e-01 
3.349374e-01 
3.347860e-01 
3.346346e-01 
3.344831e-01 
3.343316e-01 
3.341801e-01 
3.340285e-01 
3.338769e-01 
3.337253e-01 
3.335736e-01 
3.334219e-01 
3.332701e-01 
3.331183e-01 
3.329665e-01 
3.328146e-01 
3.326627e-01 
3.325108e-01 
3.323588e-01 
3.322068e-01 
3.320548e-01 
3.319027e-01 
3.317506e-01 
3.315984e-01 
3.314463e-01 
3.312940e-01 
3.311418e-01 
3.309895e-01 
3.308372e-01 
3.306848e-01 
3.305324e-01 
3.303800e-01 
3.302275e-01 
3.300750e-01 
3.299225e-01 
3.297699e-01 
3.296173e-01 
3.294647e-01 
3.293120e-01 
3.291593e-01 
3.290066e-01 
3.288538e-01 
3.287010e-01 
3.285482e-01 
3.283953e-01 
3.282424e-01 
3.280894e-01 
3.279365e-01 
3.277834e-01 
3.276304e-01 
3.274773e-01 
3.273242e-01 
3.271711e-01 
3.270179e-01 
3.268647e-01 
3.267114e-01 
3.265581e-01 
3.264048e-01 
3.262515e-01 
3.260981e-01 
3.259447e-01 
3.257912e-01 
3.256378e-01 
3.254842e-01 
3.253307e-01 
3.251771e-01 
3.250235e-01 
3.248699e-01 
3.247162e-01 
3.245625e-01 
3.244087e-01 
3.242550e-01 
3.241012e-01 
3.239473e-01 
3.237934e-01 
3.236395e-01 
3.234856e-01 
3.233316e-01 
3.231776e-01 
3.230236e-01 
3.228695e-01 
3.227154e-01 
3.225613e-01 
3.224072e-01 
3.222530e-01 
3.220987e-01 
3.219445e-01 
3.217902e-01 
3.216359e-01 
3.214815e-01 
3.213272e-01 
3.211727e-01 
3.210183e-01 
3.208638e-01 
3.207093e-01 
3.205548e-01 
3.204002e-01 
3.202456e-01 
3.200910e-01 
3.199363e-01 
3.197816e-01 
3.196269e-01 
3.194722e-01 
3.193174e-01 
3.191626e-01 
3.190077e-01 
3.188529e-01 
3.186979e-01 
3.185430e-01 
3.183881e-01 
3.182331e-01 
3.180780e-01 
3.179230e-01 
3.177679e-01 
3.176128e-01 
3.174576e-01 
3.173025e-01 
3.171473e-01 
3.169920e-01 
3.168368e-01 
3.166815e-01 
3.165261e-01 
3.163708e-01 
3.162154e-01 
3.160600e-01 
3.159046e-01 
3.157491e-01 
3.155936e-01 
3.154381e-01 
3.152825e-01 
3.151269e-01 
3.149713e-01 
3.148157e-01 
3.146600e-01 
3.145043e-01 
3.143486e-01 
3.141928e-01 
3.140371e-01 
3.138812e-01 
3.137254e-01 
3.135695e-01 
3.134136e-01 
3.132577e-01 
3.131017e-01 
3.129458e-01 
3.127898e-01 
3.126337e-01 
3.124777e-01 
3.123216e-01 
3.121654e-01 
3.120093e-01 
3.118531e-01 
3.116969e-01 
3.115407e-01 
3.113844e-01 
3.112281e-01 
3.110718e-01 
3.109155e-01 
3.107591e-01 
3.106027e-01 
3.104463e-01 
3.102898e-01 
3.101334e-01 
3.099769e-01 
3.098203e-01 
3.096638e-01 
3.095072e-01 
3.093506e-01 
3.091940e-01 
3.090373e-01 
3.088806e-01 
3.087239e-01 
3.085671e-01 
3.084104e-01 
3.082536e-01 
3.080968e-01 
3.079399e-01 
3.077830e-01 
3.076261e-01 
3.074692e-01 
3.073123e-01 
3.071553e-01 
3.069983e-01 
3.068413e-01 
3.066842e-01 
3.065271e-01 
3.063700e-01 
3.062129e-01 
3.060557e-01 
3.058986e-01 
3.057414e-01 
3.055841e-01 
3.054269e-01 
3.052696e-01 
3.051123e-01 
3.049550e-01 
3.047976e-01 
3.046402e-01 
3.044828e-01 
3.043254e-01 
3.041679e-01 
3.040105e-01 
3.038530e-01 
3.036954e-01 
3.035379e-01 
3.033803e-01 
3.032227e-01 
3.030651e-01 
3.029074e-01 
3.027498e-01 
3.025921e-01 
3.024344e-01 
3.022766e-01 
3.021188e-01 
3.019611e-01 
3.018032e-01 
3.016454e-01 
3.014875e-01 
3.013297e-01 
3.011717e-01 
3.010138e-01 
3.008559e-01 
3.006979e-01 
3.005399e-01 
3.003819e-01 
3.002238e-01 
3.000657e-01 
2.999076e-01 
2.997495e-01 
2.995914e-01 
2.994332e-01 
2.992750e-01 
2.991168e-01 
2.989586e-01 
2.988004e-01 
2.986421e-01 
2.984838e-01 
2.983255e-01 
2.981671e-01 
2.980088e-01 
2.978504e-01 
2.976920e-01 
2.975335e-01 
2.973751e-01 
2.972166e-01 
2.970581e-01 
2.968996e-01 
2.967411e-01 
2.965825e-01 
2.964239e-01 
2.962653e-01 
2.961067e-01 
2.959481e-01 
2.957894e-01 
2.956307e-01 
2.954720e-01 
2.953133e-01 
2.951545e-01 
2.949957e-01 
2.948369e-01 
2.946781e-01 
2.945193e-01 
2.943604e-01 
2.942016e-01 
2.940427e-01 
2.938837e-01 
2.937248e-01 
2.935659e-01 
2.934069e-01 
2.932479e-01 
2.930889e-01 
2.929298e-01 
2.927708e-01 
2.926117e-01 
2.924526e-01 
2.922935e-01 
2.921343e-01 
2.919752e-01 
2.918160e-01 
2.916568e-01 
2.914976e-01 
2.913383e-01 
2.911791e-01 
2.910198e-01 
2.908605e-01 
2.907012e-01 
2.905419e-01 
2.903825e-01 
2.902231e-01 
2.900637e-01 
2.899043e-01 
2.897449e-01 
2.895855e-01 
2.894260e-01 
2.892665e-01 
2.891070e-01 
2.889475e-01 
2.887879e-01 
2.886284e-01 
2.884688e-01 
2.883092e-01 
2.881496e-01 
2.879900e-01 
2.878303e-01 
2.876706e-01 
2.875110e-01 
2.873513e-01 
2.871915e-01 
2.870318e-01 
2.868720e-01 
2.867123e-01 
2.865525e-01 
2.863927e-01 
2.862328e-01 
2.860730e-01 
2.859131e-01 
2.857532e-01 
2.855933e-01 
2.854334e-01 
2.852735e-01 
2.851135e-01 
2.849536e-01 
2.847936e-01 
2.846336e-01 
2.844736e-01 
2.843135e-01 
2.841535e-01 
2.839934e-01 
2.838333e-01 
2.836732e-01 
2.835131e-01 
2.833530e-01 
2.831928e-01 
2.830327e-01 
2.828725e-01 
2.827123e-01 
2.825521e-01 
2.823919e-01 
2.822316e-01 
2.820714e-01 
2.819111e-01 
2.817508e-01 
2.815905e-01 
2.814301e-01 
2.812698e-01 
2.811095e-01 
2.809491e-01 
2.807887e-01 
2.806283e-01 
2.804679e-01 
2.803074e-01 
2.801470e-01 
2.799865e-01 
2.798261e-01 
2.796656e-01 
2.795051e-01 
2.793445e-01 
2.791840e-01 
2.790235e-01 
2.788629e-01 
2.787023e-01 
2.785417e-01 
2.783811e-01 
2.782205e-01 
2.780598e-01 
2.778992e-01 
2.777385e-01 
2.775779e-01 
2.774172e-01 
2.772564e-01 
2.770957e-01 
2.769350e-01 
2.767742e-01 
2.766135e-01 
2.764527e-01 
2.762919e-01 
2.761311e-01 
2.759703e-01 
2.758095e-01 
2.756486e-01 
2.754878e-01 
2.753269e-01 
2.751660e-01 
2.750051e-01 
2.748442e-01 
2.746833e-01 
2.745223e-01 
2.743614e-01 
2.742004e-01 
2.740395e-01 
2.738785e-01 
2.737175e-01 
2.735565e-01 
2.733954e-01 
2.732344e-01 
2.730734e-01 
2.729123e-01 
2.727512e-01 
2.725901e-01 
2.724290e-01 
2.722679e-01 
2.721068e-01 
2.719457e-01 
2.717845e-01 
2.716234e-01 
2.714622e-01 
2.713010e-01 
2.711398e-01 
2.709786e-01 
2.708174e-01 
2.706562e-01 
2.704949e-01 
2.703337e-01 
2.701724e-01 
2.700112e-01 
2.698499e-01 
2.696886e-01 
2.695273e-01 
2.693660e-01 
2.692047e-01 
2.690433e-01 
2.688820e-01 
2.687206e-01 
2.685592e-01 
2.683979e-01 
2.682365e-01 
2.680751e-01 
2.679137e-01 
2.677522e-01 
2.675908e-01 
2.674294e-01 
2.672679e-01 
2.671065e-01 
2.669450e-01 
2.667835e-01 
2.666220e-01 
2.664605e-01 
2.662990e-01 
2.661375e-01 
2.659760e-01 
2.658144e-01 
2.656529e-01 
2.654913e-01 
2.653298e-01 
2.651682e-01 
2.650066e-01 
2.648450e-01 
2.646834e-01 
2.645218e-01 
2.643602e-01 
2.641986e-01 
2.640369e-01 
2.638753e-01 
2.637136e-01 
2.635520e-01 
2.633903e-01 
2.632286e-01 
2.630669e-01 
2.629052e-01 
2.627435e-01 
2.625818e-01 
2.624201e-01 
2.622584e-01 
2.620966e-01 
2.619349e-01 
2.617731e-01 
2.616114e-01 
2.614496e-01 
2.612878e-01 
2.611260e-01 
2.609642e-01 
2.608024e-01 
2.606406e-01 
2.604788e-01 
2.603170e-01 
2.601552e-01 
2.599933e-01 
2.598315e-01 
2.596696e-01 
2.595078e-01 
2.593459e-01 
2.591841e-01 
2.590222e-01 
2.588603e-01 
2.586984e-01 
2.585365e-01 
2.583746e-01 
2.582127e-01 
2.580508e-01 
2.578889e-01 
2.577269e-01 
2.575650e-01 
2.574030e-01 
2.572411e-01 
2.570791e-01 
2.569172e-01 
2.567552e-01 
2.565933e-01 
2.564313e-01 
2.562693e-01 
2.561073e-01 
2.559453e-01 
2.557833e-01 
2.556213e-01 
2.554593e-01 
2.552973e-01 
2.551353e-01 
2.549732e-01 
2.548112e-01 
2.546492e-01 
2.544871e-01 
2.543251e-01 
2.541630e-01 
2.540010e-01 
2.538389e-01 
2.536769e-01 
2.535148e-01 
2.533527e-01 
2.531906e-01 
2.530285e-01 
2.528665e-01 
2.527044e-01 
2.525423e-01 
2.523802e-01 
2.522181e-01 
2.520560e-01 
2.518938e-01 
2.517317e-01 
2.515696e-01 
2.514075e-01 
2.512454e-01 
2.510832e-01 
2.509211e-01 
2.507590e-01 
2.505968e-01 
2.504347e-01 
2.502725e-01 
2.501104e-01 
2.499482e-01 
2.497861e-01 
2.496239e-01 
2.494617e-01 
2.492996e-01 
2.491374e-01 
2.489752e-01 
2.488131e-01 
2.486509e-01 
2.484887e-01 
2.483265e-01 
2.481643e-01 
2.480021e-01 
2.478399e-01 
2.476778e-01 
2.475156e-01 
2.473534e-01 
2.471912e-01 
2.470290e-01 
2.468668e-01 
2.467045e-01 
2.465423e-01 
2.463801e-01 
2.462179e-01 
2.460557e-01 
2.458935e-01 
2.457313e-01 
2.455691e-01 
2.454068e-01 
2.452446e-01 
2.450824e-01 
2.449202e-01 
2.447580e-01 
2.445957e-01 
2.444335e-01 
2.442713e-01 
2.441091e-01 
2.439468e-01 
2.437846e-01 
2.436224e-01 
2.434601e-01 
2.432979e-01 
2.431357e-01 
2.429734e-01 
2.428112e-01 
2.426490e-01 
2.424867e-01 
2.423245e-01 
2.421623e-01 
2.420000e-01 
2.418378e-01 
2.416756e-01 
2.415133e-01 
2.413511e-01 
2.411889e-01 
2.410266e-01 
2.408644e-01 
2.407022e-01 
2.405400e-01 
2.403777e-01 
2.402155e-01 
2.400533e-01 
2.398910e-01 
2.397288e-01 
2.395666e-01 
2.394044e-01 
2.392421e-01 
2.390799e-01 
2.389177e-01 
2.387555e-01 
2.385932e-01 
2.384310e-01 
2.382688e-01 
2.381066e-01 
2.379444e-01 
2.377822e-01 
2.376200e-01 
2.374577e-01 
2.372955e-01 
2.371333e-01 
2.369711e-01 
2.368089e-01 
2.366467e-01 
2.364845e-01 
2.363223e-01 
2.361601e-01 
2.359980e-01 
2.358358e-01 
2.356736e-01 
2.355114e-01 
2.353492e-01 
2.351870e-01 
2.350249e-01 
2.348627e-01 
2.347005e-01 
2.345383e-01 
2.343762e-01 
2.342140e-01 
2.340519e-01 
2.338897e-01 
2.337276e-01 
2.335654e-01 
2.334033e-01 
2.332411e-01 
2.330790e-01 
2.329168e-01 
2.327547e-01 
2.325926e-01 
2.324305e-01 
2.322683e-01 
2.321062e-01 
2.319441e-01 
2.317820e-01 
2.316199e-01 
2.314578e-01 
2.312957e-01 
2.311336e-01 
2.309715e-01 
2.308094e-01 
2.306474e-01 
2.304853e-01 
2.303232e-01 
2.301612e-01 
2.299991e-01 
2.298370e-01 
2.296750e-01 
2.295129e-01 
2.293509e-01 
2.291889e-01 
2.290268e-01 
2.288648e-01 
2.287028e-01 
2.285408e-01 
2.283788e-01 
2.282167e-01 
2.280547e-01 
2.278928e-01 
2.277308e-01 
2.275688e-01 
2.274068e-01 
2.272448e-01 
2.270829e-01 
2.269209e-01 
2.267590e-01 
2.265970e-01 
2.264351e-01 
2.262731e-01 
2.261112e-01 
2.259493e-01 
2.257874e-01 
2.256254e-01 
2.254635e-01 
2.253016e-01 
2.251398e-01 
2.249779e-01 
2.248160e-01 
2.246541e-01 
2.244923e-01 
2.243304e-01 
2.241685e-01 
2.240067e-01 
2.238449e-01 
2.236830e-01 
2.235212e-01 
2.233594e-01 
2.231976e-01 
2.230358e-01 
2.228740e-01 
2.227122e-01 
2.225504e-01 
2.223887e-01 
2.222269e-01 
2.220652e-01 
2.219034e-01 
2.217417e-01 
2.215799e-01 
2.214182e-01 
2.212565e-01 
2.210948e-01 
2.209331e-01 
2.207714e-01 
2.206097e-01 
2.204481e-01 
2.202864e-01 
2.201247e-01 
2.199631e-01 
2.198014e-01 
2.196398e-01 
2.194782e-01 
2.193166e-01 
2.191550e-01 
2.189934e-01 
2.188318e-01 
2.186702e-01 
2.185087e-01 
2.183471e-01 
2.181856e-01 
2.180240e-01 
2.178625e-01 
2.177010e-01 
2.175395e-01 
2.173780e-01 
2.172165e-01 
2.170550e-01 
2.168935e-01 
2.167321e-01 
2.165706e-01 
2.164092e-01 
2.162477e-01 
2.160863e-01 
2.159249e-01 
2.157635e-01 
2.156021e-01 
2.154407e-01 
2.152794e-01 
2.151180e-01 
2.149566e-01 
2.147953e-01 
2.146340e-01 
2.144727e-01 
2.143114e-01 
2.141501e-01 
2.139888e-01 
2.138275e-01 
2.136663e-01 
2.135050e-01 
2.133438e-01 
2.131825e-01 
2.130213e-01 
2.128601e-01 
2.126989e-01 
2.125377e-01 
2.123766e-01 
2.122154e-01 
2.120543e-01 
2.118931e-01 
2.117320e-01 
2.115709e-01 
2.114098e-01 
2.112487e-01 
2.110876e-01 
2.109266e-01 
2.107655e-01 
2.106045e-01 
2.104435e-01 
2.102824e-01 
2.101214e-01 
2.099605e-01 
2.097995e-01 
2.096385e-01 
2.094776e-01 
2.093166e-01 
2.091557e-01 
2.089948e-01 
2.088339e-01 
2.086730e-01 
2.085121e-01 
2.083513e-01 
2.081904e-01 
2.080296e-01 
2.078688e-01 
2.077080e-01 
2.075472e-01 
2.073864e-01 
2.072256e-01 
2.070649e-01 
2.069041e-01 
2.067434e-01 
2.065827e-01 
2.064220e-01 
2.062613e-01 
2.061007e-01 
2.059400e-01 
2.057794e-01 
2.056188e-01 
2.054581e-01 
2.052975e-01 
2.051370e-01 
2.049764e-01 
2.048158e-01 
2.046553e-01 
2.044948e-01 
2.043343e-01 
2.041738e-01 
2.040133e-01 
2.038528e-01 
2.036924e-01 
2.035320e-01 
2.033715e-01 
2.032111e-01 
2.030507e-01 
2.028904e-01 
2.027300e-01 
2.025697e-01 
2.024093e-01 
2.022490e-01 
2.020887e-01 
2.019285e-01 
2.017682e-01 
2.016079e-01 
2.014477e-01 
2.012875e-01 
2.011273e-01 
2.009671e-01 
2.008070e-01 
2.006468e-01 
2.004867e-01 
2.003265e-01 
2.001664e-01 
2.000064e-01 
1.998463e-01 
1.996862e-01 
1.995262e-01 
1.993662e-01 
1.992062e-01 
1.990462e-01 
1.988862e-01 
1.987263e-01 
1.985663e-01 
1.984064e-01 
1.982465e-01 
1.980866e-01 
1.979268e-01 
1.977669e-01 
1.976071e-01 
1.974473e-01 
1.972875e-01 
1.971277e-01 
1.969679e-01 
1.968082e-01 
1.966485e-01 
1.964888e-01 
1.963291e-01 
1.961694e-01 
1.960098e-01 
1.958501e-01 
1.956905e-01 
1.955309e-01 
1.953713e-01 
1.952118e-01 
1.950522e-01 
1.948927e-01 
1.947332e-01 
1.945737e-01 
1.944142e-01 
1.942548e-01 
1.940954e-01 
1.939359e-01 
1.937766e-01 
1.936172e-01 
1.934578e-01 
1.932985e-01 
1.931392e-01 
1.929799e-01 
1.928206e-01 
1.926613e-01 
1.925021e-01 
1.923429e-01 
1.921837e-01 
1.920245e-01 
1.918653e-01 
1.917062e-01 
1.915471e-01 
1.913880e-01 
1.912289e-01 
1.910698e-01 
1.909108e-01 
1.907518e-01 
1.905928e-01 
1.904338e-01 
1.902748e-01 
1.901159e-01 
1.899570e-01 
1.897981e-01 
1.896392e-01 
1.894803e-01 
1.893215e-01 
1.891627e-01 
1.890039e-01 
1.888451e-01 
1.886863e-01 
1.885276e-01 
1.883689e-01 
1.882102e-01 
1.880515e-01 
1.878929e-01 
1.877343e-01 
1.875757e-01 
1.874171e-01 
1.872585e-01 
1.871000e-01 
1.869415e-01 
1.867830e-01 
1.866245e-01 
1.864660e-01 
1.863076e-01 
1.861492e-01 
1.859908e-01 
1.858324e-01 
1.856741e-01 
1.855158e-01 
1.853575e-01 
1.851992e-01 
1.850409e-01 
1.848827e-01 
1.847245e-01 
1.845663e-01 
1.844081e-01 
1.842500e-01 
1.840919e-01 
1.839338e-01 
1.837757e-01 
1.836177e-01 
1.834596e-01 
1.833016e-01 
1.831436e-01 
1.829857e-01 
1.828278e-01 
1.826698e-01 
1.825120e-01 
1.823541e-01 
1.821962e-01 
1.820384e-01 
1.818806e-01 
1.817229e-01 
1.815651e-01 
1.814074e-01 
1.812497e-01 
1.810920e-01 
1.809344e-01 
1.807767e-01 
1.806191e-01 
1.804616e-01 
1.803040e-01 
1.801465e-01 
1.799890e-01 
1.798315e-01 
1.796740e-01 
1.795166e-01 
1.793592e-01 
1.792018e-01 
1.790445e-01 
1.788871e-01 
1.787298e-01 
1.785725e-01 
1.784153e-01 
1.782580e-01 
1.781008e-01 
1.779437e-01 
1.777865e-01 
1.776294e-01 
1.774723e-01 
1.773152e-01 
1.771581e-01 
1.770011e-01 
1.768441e-01 
1.766871e-01 
1.765302e-01 
1.763732e-01 
1.762163e-01 
1.760594e-01 
1.759026e-01 
1.757458e-01 
1.755890e-01 
1.754322e-01 
1.752755e-01 
1.751187e-01 
1.749621e-01 
1.748054e-01 
1.746487e-01 
1.744921e-01 
1.743355e-01 
1.741790e-01 
1.740225e-01 
1.738659e-01 
1.737095e-01 
1.735530e-01 
1.733966e-01 
1.732402e-01 
1.730838e-01 
1.729275e-01 
1.727712e-01 
1.726149e-01 
1.724586e-01 
1.723024e-01 
1.721462e-01 
1.719900e-01 
1.718338e-01 
1.716777e-01 
1.715216e-01 
1.713655e-01 
1.712095e-01 
1.710535e-01 
1.708975e-01 
1.707415e-01 
1.705856e-01 
1.704297e-01 
1.702738e-01 
1.701180e-01 
1.699622e-01 
1.698064e-01 
1.696506e-01 
1.694949e-01 
1.693392e-01 
1.691835e-01 
1.690279e-01 
1.688723e-01 
1.687167e-01 
1.685611e-01 
1.684056e-01 
1.682501e-01 
1.680946e-01 
1.679392e-01 
1.677838e-01 
1.676284e-01 
1.674730e-01 
1.673177e-01 
1.671624e-01 
1.670071e-01 
1.668519e-01 
1.666967e-01 
1.665415e-01 
1.663864e-01 
1.662313e-01 
1.660762e-01 
1.659211e-01 
1.657661e-01 
1.656111e-01 
1.654561e-01 
1.653012e-01 
1.651463e-01 
1.649914e-01 
1.648366e-01 
1.646817e-01 
1.645270e-01 
1.643722e-01 
1.642175e-01 
1.640628e-01 
1.639081e-01 
1.637535e-01 
1.635989e-01 
1.634443e-01 
1.632898e-01 
1.631353e-01 
1.629808e-01 
1.628263e-01 
1.626719e-01 
1.625175e-01 
1.623632e-01 
1.622089e-01 
1.620546e-01 
1.619003e-01 
1.617461e-01 
1.615919e-01 
1.614377e-01 
1.612836e-01 
1.611295e-01 
1.609754e-01 
1.608214e-01 
1.606674e-01 
1.605134e-01 
1.603595e-01 
1.602056e-01 
1.600517e-01 
1.598979e-01 
1.597440e-01 
1.595903e-01 
1.594365e-01 
1.592828e-01 
1.591291e-01 
1.589755e-01 
1.588219e-01 
1.586683e-01 
1.585147e-01 
1.583612e-01 
1.582077e-01 
1.580543e-01 
1.579009e-01 
1.577475e-01 
1.575941e-01 
1.574408e-01 
1.572875e-01 
1.571343e-01 
1.569811e-01 
1.568279e-01 
1.566747e-01 
1.565216e-01 
1.563685e-01 
1.562155e-01 
1.560625e-01 
1.559095e-01 
1.557565e-01 
1.556036e-01 
1.554507e-01 
1.552979e-01 
1.551451e-01 
1.549923e-01 
1.548396e-01 
1.546869e-01 
1.545342e-01 
1.543815e-01 
1.542289e-01 
1.540764e-01 
1.539238e-01 
1.537713e-01 
1.536189e-01 
1.534664e-01 
1.533140e-01 
1.531617e-01 
1.530093e-01 
1.528571e-01 
1.527048e-01 
1.525526e-01 
1.524004e-01 
1.522482e-01 
1.520961e-01 
1.519440e-01 
1.517920e-01 
1.516400e-01 
1.514880e-01 
1.513361e-01 
1.511842e-01 
1.510323e-01 
1.508805e-01 
1.507287e-01 
1.505769e-01 
1.504252e-01 
1.502735e-01 
1.501219e-01 
1.499703e-01 
1.498187e-01 
1.496671e-01 
1.495156e-01 
1.493642e-01 
1.492127e-01 
1.490614e-01 
1.489100e-01 
1.487587e-01 
1.486074e-01 
1.484561e-01 
1.483049e-01 
1.481538e-01 
1.480026e-01 
1.478515e-01 
1.477005e-01 
1.475494e-01 
1.473984e-01 
1.472475e-01 
1.470966e-01 
1.469457e-01 
1.467949e-01 
1.466441e-01 
1.464933e-01 
1.463426e-01 
1.461919e-01 
1.460412e-01 
1.458906e-01 
1.457400e-01 
1.455895e-01 
1.454390e-01 
1.452885e-01 
1.451381e-01 
1.449877e-01 
1.448374e-01 
1.446871e-01 
1.445368e-01 
1.443866e-01 
1.442364e-01 
1.440862e-01 
1.439361e-01 
1.437860e-01 
1.436360e-01 
1.434860e-01 
1.433360e-01 
1.431861e-01 
1.430362e-01 
1.428864e-01 
1.427366e-01 
1.425868e-01 
1.424371e-01 
1.422874e-01 
1.421378e-01 
1.419882e-01 
1.418386e-01 
1.416891e-01 
1.415396e-01 
1.413901e-01 
1.412407e-01 
1.410913e-01 
1.409420e-01 
1.407927e-01 
1.406435e-01 
1.404942e-01 
1.403451e-01 
1.401959e-01 
1.400469e-01 
1.398978e-01 
1.397488e-01 
1.395998e-01 
1.394509e-01 
1.393020e-01 
1.391532e-01 
1.390043e-01 
1.388556e-01 
1.387068e-01 
1.385582e-01 
1.384095e-01 
1.382609e-01 
1.381123e-01 
1.379638e-01 
1.378153e-01 
1.376669e-01 
1.375185e-01 
1.373701e-01 
1.372218e-01 
1.370735e-01 
1.369253e-01 
1.367771e-01 
1.366290e-01 
1.364809e-01 
1.363328e-01 
1.361848e-01 
1.360368e-01 
1.358888e-01 
1.357409e-01 
1.355931e-01 
1.354453e-01 
1.352975e-01 
1.351497e-01 
1.350021e-01 
1.348544e-01 
1.347068e-01 
1.345592e-01 
1.344117e-01 
1.342642e-01 
1.341168e-01 
1.339694e-01 
1.338220e-01 
1.336747e-01 
1.335275e-01 
1.333802e-01 
1.332331e-01 
1.330859e-01 
1.329388e-01 
1.327918e-01 
1.326448e-01 
1.324978e-01 
1.323509e-01 
1.322040e-01 
1.320572e-01 
1.319104e-01 
1.317636e-01 
1.316169e-01 
1.314702e-01 
1.313236e-01 
1.311770e-01 
1.310305e-01 
1.308840e-01 
1.307376e-01 
1.305912e-01 
1.304448e-01 
1.302985e-01 
1.301522e-01 
1.300060e-01 
1.298598e-01 
1.297137e-01 
1.295676e-01 
1.294216e-01 
1.292755e-01 
1.291296e-01 
1.289837e-01 
1.288378e-01 
1.286920e-01 
1.285462e-01 
1.284005e-01 
1.282548e-01 
1.281091e-01 
1.279635e-01 
1.278180e-01 
1.276725e-01 
1.275270e-01 
1.273816e-01 
1.272362e-01 
1.270909e-01 
1.269456e-01 
1.268003e-01 
1.266551e-01 
1.265100e-01 
1.263649e-01 
1.262198e-01 
1.260748e-01 
1.259299e-01 
1.257849e-01 
1.256401e-01 
1.254952e-01 
1.253504e-01 
1.252057e-01 
1.250610e-01 
1.249164e-01 
1.247718e-01 
1.246272e-01 
1.244827e-01 
1.243382e-01 
1.241938e-01 
1.240495e-01 
1.239051e-01 
1.237609e-01 
1.236166e-01 
1.234725e-01 
1.233283e-01 
1.231842e-01 
1.230402e-01 
1.228962e-01 
1.227523e-01 
1.226084e-01 
1.224645e-01 
1.223207e-01 
1.221769e-01 
1.220332e-01 
1.218896e-01 
1.217460e-01 
1.216024e-01 
1.214589e-01 
1.213154e-01 
1.211720e-01 
1.210286e-01 
1.208852e-01 
1.207420e-01 
1.205987e-01 
1.204555e-01 
1.203124e-01 
1.201693e-01 
1.200263e-01 
1.198833e-01 
1.197403e-01 
1.195974e-01 
1.194546e-01 
1.193118e-01 
1.191690e-01 
1.190263e-01 
1.188836e-01 
1.187410e-01 
1.185985e-01 
1.184560e-01 
1.183135e-01 
1.181711e-01 
1.180287e-01 
1.178864e-01 
1.177441e-01 
1.176019e-01 
1.174598e-01 
1.173176e-01 
1.171756e-01 
1.170335e-01 
1.168916e-01 
1.167496e-01 
1.166078e-01 
1.164659e-01 
1.163242e-01 
1.161824e-01 
1.160408e-01 
1.158991e-01 
1.157576e-01 
1.156160e-01 
1.154746e-01 
1.153331e-01 
1.151918e-01 
1.150504e-01 
1.149091e-01 
1.147679e-01 
1.146267e-01 
1.144856e-01 
1.143445e-01 
1.142035e-01 
1.140625e-01 
1.139216e-01 
1.137807e-01 
1.136399e-01 
1.134991e-01 
1.133584e-01 
1.132177e-01 
1.130771e-01 
1.129366e-01 
1.127960e-01 
1.126556e-01 
1.125151e-01 
1.123748e-01 
1.122345e-01 
1.120942e-01 
1.119540e-01 
1.118138e-01 
1.116737e-01 
1.115337e-01 
1.113936e-01 
1.112537e-01 
1.111138e-01 
1.109739e-01 
1.108341e-01 
1.106944e-01 
1.105547e-01 
1.104150e-01 
1.102754e-01 
1.101359e-01 
1.099964e-01 
1.098570e-01 
1.097176e-01 
1.095782e-01 
1.094390e-01 
1.092997e-01 
1.091606e-01 
1.090214e-01 
1.088824e-01 
1.087433e-01 
1.086044e-01 
1.084655e-01 
1.083266e-01 
1.081878e-01 
1.080490e-01 
1.079103e-01 
1.077717e-01 
1.076331e-01 
1.074945e-01 
1.073560e-01 
1.072176e-01 
1.070792e-01 
1.069409e-01 
1.068026e-01 
1.066644e-01 
1.065262e-01 
1.063881e-01 
1.062500e-01 
1.061120e-01 
1.059740e-01 
1.058361e-01 
1.056983e-01 
1.055605e-01 
1.054227e-01 
1.052851e-01 
1.051474e-01 
1.050098e-01 
1.048723e-01 
1.047348e-01 
1.045974e-01 
1.044600e-01 
1.043227e-01 
1.041855e-01 
1.040483e-01 
1.039111e-01 
1.037740e-01 
1.036370e-01 
1.035000e-01 
1.033631e-01 
1.032262e-01 
1.030894e-01 
1.029526e-01 
1.028159e-01 
1.026792e-01 
1.025426e-01 
1.024061e-01 
1.022696e-01 
1.021332e-01 
1.019968e-01 
1.018605e-01 
1.017242e-01 
1.015880e-01 
1.014518e-01 
1.013157e-01 
1.011797e-01 
1.010437e-01 
1.009077e-01 
1.007718e-01 
1.006360e-01 
1.005002e-01 
1.003645e-01 
1.002289e-01 
1.000933e-01 
9.995771e-02 
9.982222e-02 
9.968679e-02 
9.955141e-02 
9.941608e-02 
9.928082e-02 
9.914560e-02 
9.901045e-02 
9.887535e-02 
9.874031e-02 
9.860532e-02 
9.847039e-02 
9.833552e-02 
9.820071e-02 
9.806595e-02 
9.793124e-02 
9.779660e-02 
9.766201e-02 
9.752748e-02 
9.739300e-02 
9.725859e-02 
9.712423e-02 
9.698992e-02 
9.685567e-02 
9.672149e-02 
9.658735e-02 
9.645328e-02 
9.631926e-02 
9.618530e-02 
9.605140e-02 
9.591756e-02 
9.578377e-02 
9.565004e-02 
9.551637e-02 
9.538275e-02 
9.524920e-02 
9.511570e-02 
9.498226e-02 
9.484888e-02 
9.471555e-02 
9.458228e-02 
9.444908e-02 
9.431593e-02 
9.418283e-02 
9.404980e-02 
9.391683e-02 
9.378391e-02 
9.365105e-02 
9.351825e-02 
9.338551e-02 
9.325283e-02 
9.312020e-02 
9.298764e-02 
9.285513e-02 
9.272268e-02 
9.259029e-02 
9.245796e-02 
9.232569e-02 
9.219348e-02 
9.206133e-02 
9.192923e-02 
9.179720e-02 
9.166522e-02 
9.153331e-02 
9.140145e-02 
9.126965e-02 
9.113791e-02 
9.100623e-02 
9.087461e-02 
9.074306e-02 
9.061156e-02 
9.048012e-02 
9.034873e-02 
9.021741e-02 
9.008615e-02 
8.995495e-02 
8.982381e-02 
8.969273e-02 
8.956171e-02 
8.943075e-02 
8.929985e-02 
8.916901e-02 
8.903823e-02 
8.890751e-02 
8.877685e-02 
8.864625e-02 
8.851571e-02 
8.838523e-02 
8.825481e-02 
8.812446e-02 
8.799416e-02 
8.786392e-02 
8.773375e-02 
8.760364e-02 
8.747358e-02 
8.734359e-02 
8.721366e-02 
8.708379e-02 
8.695398e-02 
8.682423e-02 
8.669455e-02 
8.656492e-02 
8.643536e-02 
8.630585e-02 
8.617641e-02 
8.604703e-02 
8.591771e-02 
8.578846e-02 
8.565926e-02 
8.553013e-02 
8.540105e-02 
8.527204e-02 
8.514309e-02 
8.501421e-02 
8.488538e-02 
8.475662e-02 
8.462792e-02 
8.449928e-02 
8.437070e-02 
8.424219e-02 
8.411374e-02 
8.398535e-02 
8.385702e-02 
8.372875e-02 
8.360055e-02 
8.347241e-02 
8.334433e-02 
8.321632e-02 
8.308836e-02 
8.296047e-02 
8.283264e-02 
8.270488e-02 
8.257718e-02 
8.244954e-02 
8.232196e-02 
8.219445e-02 
8.206700e-02 
8.193961e-02 
8.181229e-02 
8.168503e-02 
8.155783e-02 
8.143069e-02 
8.130362e-02 
8.117661e-02 
8.104967e-02 
8.092279e-02 
8.079597e-02 
8.066922e-02 
8.054253e-02 
8.041590e-02 
8.028934e-02 
8.016284e-02 
8.003640e-02 
7.991003e-02 
7.978372e-02 
7.965748e-02 
7.953130e-02 
7.940519e-02 
7.927913e-02 
7.915315e-02 
7.902722e-02 
7.890136e-02 
7.877557e-02 
7.864984e-02 
7.852417e-02 
7.839857e-02 
7.827304e-02 
7.814756e-02 
7.802216e-02 
7.789681e-02 
7.777153e-02 
7.764632e-02 
7.752117e-02 
7.739609e-02 
7.727107e-02 
7.714612e-02 
7.702123e-02 
7.689640e-02 
7.677164e-02 
7.664695e-02 
7.652232e-02 
7.639776e-02 
7.627326e-02 
7.614883e-02 
7.602446e-02 
7.590016e-02 
7.577592e-02 
7.565175e-02 
7.552765e-02 
7.540361e-02 
7.527963e-02 
7.515572e-02 
7.503188e-02 
7.490811e-02 
7.478439e-02 
7.466075e-02 
7.453717e-02 
7.441366e-02 
7.429021e-02 
7.416683e-02 
7.404352e-02 
7.392027e-02 
7.379709e-02 
7.367397e-02 
7.355092e-02 
7.342794e-02 
7.330502e-02 
7.318217e-02 
7.305939e-02 
7.293667e-02 
7.281402e-02 
7.269144e-02 
7.256892e-02 
7.244647e-02 
7.232409e-02 
7.220178e-02 
7.207953e-02 
7.195734e-02 
7.183523e-02 
7.171318e-02 
7.159120e-02 
7.146929e-02 
7.134744e-02 
7.122566e-02 
7.110395e-02 
7.098231e-02 
7.086073e-02 
7.073922e-02 
7.061778e-02 
7.049640e-02 
7.037510e-02 
7.025386e-02 
7.013269e-02 
7.001158e-02 
6.989055e-02 
6.976958e-02 
6.964868e-02 
6.952785e-02 
6.940709e-02 
6.928639e-02 
6.916576e-02 
6.904520e-02 
6.892471e-02 
6.880429e-02 
6.868393e-02 
6.856365e-02 
6.844343e-02 
6.832328e-02 
6.820320e-02 
6.808318e-02 
6.796324e-02 
6.784336e-02 
6.772356e-02 
6.760382e-02 
6.748415e-02 
6.736455e-02 
6.724502e-02 
6.712555e-02 
6.700616e-02 
6.688684e-02 
6.676758e-02 
6.664839e-02 
6.652928e-02 
6.641023e-02 
6.629125e-02 
6.617234e-02 
6.605350e-02 
6.593473e-02 
6.581602e-02 
6.569739e-02 
6.557883e-02 
6.546034e-02 
6.534191e-02 
6.522356e-02 
6.510527e-02 
6.498706e-02 
6.486892e-02 
6.475084e-02 
6.463284e-02 
6.451490e-02 
6.439704e-02 
6.427924e-02 
6.416152e-02 
6.404386e-02 
6.392628e-02 
6.380876e-02 
6.369132e-02 
6.357394e-02 
6.345664e-02 
6.333941e-02 
6.322224e-02 
6.310515e-02 
6.298813e-02 
6.287118e-02 
6.275430e-02 
6.263749e-02 
6.252075e-02 
6.240408e-02 
6.228748e-02 
6.217096e-02 
6.205450e-02 
6.193812e-02 
6.182180e-02 
6.170556e-02 
6.158939e-02 
6.147329e-02 
6.135726e-02 
6.124130e-02 
6.112541e-02 
6.100960e-02 
6.089385e-02 
6.077818e-02 
6.066258e-02 
6.054705e-02 
6.043159e-02 
6.031620e-02 
6.020089e-02 
6.008565e-02 
5.997047e-02 
5.985537e-02 
5.974035e-02 
5.962539e-02 
5.951051e-02 
5.939569e-02 
5.928095e-02 
5.916628e-02 
5.905169e-02 
5.893716e-02 
5.882271e-02 
5.870833e-02 
5.859403e-02 
5.847979e-02 
5.836563e-02 
5.825154e-02 
5.813752e-02 
5.802357e-02 
5.790970e-02 
5.779590e-02 
5.768217e-02 
5.756852e-02 
5.745494e-02 
5.734143e-02 
5.722799e-02 
5.711463e-02 
5.700134e-02 
5.688812e-02 
5.677497e-02 
5.666190e-02 
5.654890e-02 
5.643598e-02 
5.632312e-02 
5.621034e-02 
5.609764e-02 
5.598501e-02 
5.587245e-02 
5.575996e-02 
5.564755e-02 
5.553521e-02 
5.542294e-02 
5.531075e-02 
5.519863e-02 
5.508659e-02 
5.497462e-02 
5.486272e-02 
5.475090e-02 
5.463915e-02 
5.452747e-02 
5.441587e-02 
5.430434e-02 
5.419289e-02 
5.408151e-02 
5.397020e-02 
5.385897e-02 
5.374781e-02 
5.363673e-02 
5.352572e-02 
5.341478e-02 
5.330392e-02 
5.319314e-02 
5.308243e-02 
5.297179e-02 
5.286123e-02 
5.275074e-02 
5.264033e-02 
5.252999e-02 
5.241972e-02 
5.230953e-02 
5.219942e-02 
5.208938e-02 
5.197942e-02 
5.186953e-02 
5.175971e-02 
5.164997e-02 
5.154031e-02 
5.143072e-02 
5.132120e-02 
5.121176e-02 
5.110240e-02 
5.099311e-02 
5.088390e-02 
5.077476e-02 
5.066570e-02 
5.055671e-02 
5.044780e-02 
5.033896e-02 
5.023020e-02 
5.012152e-02 
5.001291e-02 
4.990437e-02 
4.979591e-02 
4.968753e-02 
4.957923e-02 
4.947100e-02 
4.936284e-02 
4.925476e-02 
4.914676e-02 
4.903883e-02 
4.893098e-02 
4.882321e-02 
4.871551e-02 
4.860789e-02 
4.850034e-02 
4.839287e-02 
4.828548e-02 
4.817816e-02 
4.807092e-02 
4.796376e-02 
4.785667e-02 
4.774966e-02 
4.764273e-02 
4.753587e-02 
4.742909e-02 
4.732238e-02 
4.721576e-02 
4.710921e-02 
4.700273e-02 
4.689633e-02 
4.679001e-02 
4.668377e-02 
4.657761e-02 
4.647152e-02 
4.636551e-02 
4.625957e-02 
4.615371e-02 
4.604793e-02 
4.594223e-02 
4.583660e-02 
4.573106e-02 
4.562558e-02 
4.552019e-02 
4.541488e-02 
4.530964e-02 
4.520448e-02 
4.509939e-02 
4.499439e-02 
4.488946e-02 
4.478461e-02 
4.467984e-02 
4.457514e-02 
4.447052e-02 
4.436598e-02 
4.426152e-02 
4.415714e-02 
4.405283e-02 
4.394861e-02 
4.384446e-02 
4.374039e-02 
4.363640e-02 
4.353248e-02 
4.342864e-02 
4.332489e-02 
4.322121e-02 
4.311761e-02 
4.301408e-02 
4.291064e-02 
4.280727e-02 
4.270398e-02 
4.260078e-02 
4.249765e-02 
4.239459e-02 
4.229162e-02 
4.218873e-02 
4.208591e-02 
4.198318e-02 
4.188052e-02 
4.177794e-02 
4.167544e-02 
4.157302e-02 
4.147068e-02 
4.136842e-02 
4.126623e-02 
4.116413e-02 
4.106210e-02 
4.096016e-02 
4.085829e-02 
4.075650e-02 
4.065479e-02 
4.055317e-02 
4.045162e-02 
4.035015e-02 
4.024876e-02 
4.014745e-02 
4.004621e-02 
3.994506e-02 
3.984399e-02 
3.974300e-02 
3.964209e-02 
3.954125e-02 
3.944050e-02 
3.933983e-02 
3.923924e-02 
3.913872e-02 
3.903829e-02 
3.893794e-02 
3.883766e-02 
3.873747e-02 
3.863736e-02 
3.853733e-02 
3.843737e-02 
3.833750e-02 
3.823771e-02 
3.813800e-02 
3.803837e-02 
3.793882e-02 
3.783935e-02 
3.773996e-02 
3.764065e-02 
3.754142e-02 
3.744227e-02 
3.734320e-02 
3.724422e-02 
3.714531e-02 
3.704649e-02 
3.694774e-02 
3.684908e-02 
3.675050e-02 
3.665200e-02 
3.655358e-02 
3.645524e-02 
3.635698e-02 
3.625880e-02 
3.616070e-02 
3.606269e-02 
3.596475e-02 
3.586690e-02 
3.576913e-02 
3.567144e-02 
3.557383e-02 
3.547630e-02 
3.537886e-02 
3.528149e-02 
3.518421e-02 
3.508701e-02 
3.498989e-02 
3.489285e-02 
3.479590e-02 
3.469902e-02 
3.460223e-02 
3.450552e-02 
3.440889e-02 
3.431234e-02 
3.421587e-02 
3.411949e-02 
3.402319e-02 
3.392697e-02 
3.383083e-02 
3.373477e-02 
3.363880e-02 
3.354291e-02 
3.344710e-02 
3.335137e-02 
3.325573e-02 
3.316017e-02 
3.306469e-02 
3.296929e-02 
3.287397e-02 
3.277874e-02 
3.268359e-02 
3.258852e-02 
3.249354e-02 
3.239863e-02 
3.230381e-02 
3.220908e-02 
3.211442e-02 
3.201985e-02 
3.192536e-02 
3.183095e-02 
3.173663e-02 
3.164239e-02 
3.154823e-02 
3.145416e-02 
3.136017e-02 
3.126626e-02 
3.117243e-02 
3.107869e-02 
3.098503e-02 
3.089146e-02 
3.079796e-02 
3.070455e-02 
3.061123e-02 
3.051799e-02 
3.042483e-02 
3.033175e-02 
3.023876e-02 
3.014585e-02 
3.005302e-02 
2.996028e-02 
2.986762e-02 
2.977505e-02 
2.968256e-02 
2.959015e-02 
2.949783e-02 
2.940559e-02 
2.931343e-02 
2.922136e-02 
2.912937e-02 
2.903747e-02 
2.894565e-02 
2.885391e-02 
2.876226e-02 
2.867069e-02 
2.857921e-02 
2.848781e-02 
2.839649e-02 
2.830526e-02 
2.821411e-02 
2.812305e-02 
2.803207e-02 
2.794118e-02 
2.785037e-02 
2.775964e-02 
2.766900e-02 
2.757845e-02 
2.748797e-02 
2.739759e-02 
2.730728e-02 
2.721707e-02 
2.712693e-02 
2.703689e-02 
2.694692e-02 
2.685704e-02 
2.676725e-02 
2.667754e-02 
2.658792e-02 
2.649838e-02 
2.640892e-02 
2.631955e-02 
2.623027e-02 
2.614107e-02 
2.605195e-02 
2.596293e-02 
2.587398e-02 
2.578512e-02 
2.569635e-02 
2.560766e-02 
2.551906e-02 
2.543054e-02 
2.534211e-02 
2.525376e-02 
2.516550e-02 
2.507733e-02 
2.498924e-02 
2.490123e-02 
2.481331e-02 
2.472548e-02 
2.463773e-02 
2.455007e-02 
2.446249e-02 
2.437500e-02 
2.428760e-02 
2.420028e-02 
2.411305e-02 
2.402590e-02 
2.393884e-02 
2.385186e-02 
2.376497e-02 
2.367817e-02 
2.359145e-02 
2.350482e-02 
2.341828e-02 
2.333182e-02 
2.324545e-02 
2.315916e-02 
2.307296e-02 
2.298685e-02 
2.290082e-02 
2.281488e-02 
2.272903e-02 
2.264326e-02 
2.255758e-02 
2.247198e-02 
2.238648e-02 
2.230105e-02 
2.221572e-02 
2.213047e-02 
2.204531e-02 
2.196023e-02 
2.187525e-02 
2.179035e-02 
2.170553e-02 
2.162080e-02 
2.153616e-02 
2.145161e-02 
2.136714e-02 
2.128276e-02 
2.119847e-02 
2.111426e-02 
2.103014e-02 
2.094611e-02 
2.086217e-02 
2.077831e-02 
2.069454e-02 
2.061086e-02 
2.052726e-02 
2.044376e-02 
2.036033e-02 
2.027700e-02 
2.019376e-02 
2.011060e-02 
2.002753e-02 
1.994454e-02 
1.986165e-02 
1.977884e-02 
1.969612e-02 
1.961349e-02 
1.953094e-02 
1.944848e-02 
1.936611e-02 
1.928383e-02 
1.920164e-02 
1.911953e-02 
1.903751e-02 
1.895558e-02 
1.887374e-02 
1.879198e-02 
1.871032e-02 
1.862874e-02 
1.854725e-02 
1.846584e-02 
1.838453e-02 
1.830330e-02 
1.822217e-02 
1.814112e-02 
1.806016e-02 
1.797928e-02 
1.789850e-02 
1.781780e-02 
1.773719e-02 
1.765667e-02 
1.757624e-02 
1.749590e-02 
1.741565e-02 
1.733548e-02 
1.725540e-02 
1.717541e-02 
1.709551e-02 
1.701570e-02 
1.693598e-02 
1.685635e-02 
1.677680e-02 
1.669735e-02 
1.661798e-02 
1.653870e-02 
1.645951e-02 
1.638041e-02 
1.630140e-02 
1.622248e-02 
1.614364e-02 
1.606490e-02 
1.598624e-02 
1.590768e-02 
1.582920e-02 
1.575081e-02 
1.567251e-02 
1.559430e-02 
1.551618e-02 
1.543815e-02 
1.536021e-02 
1.528236e-02 
1.520460e-02 
1.512692e-02 
1.504934e-02 
1.497184e-02 
1.489444e-02 
1.481712e-02 
1.473990e-02 
1.466276e-02 
1.458571e-02 
1.450876e-02 
1.443189e-02 
1.435511e-02 
1.427842e-02 
1.420183e-02 
1.412532e-02 
1.404890e-02 
1.397257e-02 
1.389633e-02 
1.382018e-02 
1.374413e-02 
1.366816e-02 
1.359228e-02 
1.351649e-02 
1.344079e-02 
1.336518e-02 
1.328967e-02 
1.321424e-02 
1.313890e-02 
1.306365e-02 
1.298849e-02 
1.291343e-02 
1.283845e-02 
1.276356e-02 
1.268877e-02 
1.261406e-02 
1.253945e-02 
1.246492e-02 
1.239049e-02 
1.231615e-02 
1.224189e-02 
1.216773e-02 
1.209366e-02 
1.201968e-02 
1.194579e-02 
1.187199e-02 
1.179828e-02 
1.172466e-02 
1.165113e-02 
1.157770e-02 
1.150435e-02 
1.143110e-02 
1.135793e-02 
1.128486e-02 
1.121188e-02 
1.113899e-02 
1.106619e-02 
1.099348e-02 
1.092086e-02 
1.084833e-02 
1.077590e-02 
1.070355e-02 
1.063130e-02 
1.055914e-02 
1.048707e-02 
1.041509e-02 
1.034320e-02 
1.027140e-02 
1.019970e-02 
1.012808e-02 
1.005656e-02 
9.985129e-03 
9.913789e-03 
9.842541e-03 
9.771384e-03 
9.700319e-03 
9.629346e-03 
9.558464e-03 
9.487673e-03 
9.416975e-03 
9.346368e-03 
9.275853e-03 
9.205430e-03 
9.135098e-03 
9.064858e-03 
8.994710e-03 
8.924654e-03 
8.854690e-03 
8.784818e-03 
8.715038e-03 
8.645350e-03 
8.575753e-03 
8.506249e-03 
8.436837e-03 
8.367517e-03 
8.298289e-03 
8.229153e-03 
8.160110e-03 
8.091158e-03 
8.022299e-03 
7.953532e-03 
7.884858e-03 
7.816275e-03 
7.747785e-03 
7.679388e-03 
7.611082e-03 
7.542870e-03 
7.474749e-03 
7.406721e-03 
7.338786e-03 
7.270943e-03 
7.203193e-03 
7.135535e-03 
7.067970e-03 
7.000497e-03 
6.933117e-03 
6.865830e-03 
6.798636e-03 
6.731534e-03 
6.664525e-03 
6.597609e-03 
6.530786e-03 
6.464055e-03 
6.397417e-03 
6.330873e-03 
6.264421e-03 
6.198062e-03 
6.131796e-03 
6.065623e-03 
5.999543e-03 
5.933557e-03 
5.867663e-03 
5.801862e-03 
5.736155e-03 
5.670540e-03 
5.605019e-03 
5.539591e-03 
5.474257e-03 
5.409015e-03 
5.343867e-03 
5.278812e-03 
5.213851e-03 
5.148982e-03 
5.084208e-03 
5.019526e-03 
4.954938e-03 
4.890444e-03 
4.826043e-03 
4.761735e-03 
4.697522e-03 
4.633401e-03 
4.569374e-03 
4.505441e-03 
4.441602e-03 
4.377856e-03 
4.314204e-03 
4.250645e-03 
4.187181e-03 
4.123810e-03 
4.060533e-03 
3.997350e-03 
3.934260e-03 
3.871264e-03 
3.808363e-03 
3.745555e-03 
3.682841e-03 
3.620221e-03 
3.557695e-03 
3.495264e-03 
3.432926e-03 
3.370682e-03 
3.308532e-03 
3.246477e-03 
3.184515e-03 
3.122648e-03 
3.060875e-03 
2.999196e-03 
2.937612e-03 
2.876121e-03 
2.814725e-03 
2.753423e-03 
2.692216e-03 
2.631103e-03 
2.570084e-03 
2.509160e-03 
2.448330e-03 
2.387595e-03 
2.326954e-03 
2.266407e-03 
2.205955e-03 
2.145598e-03 
2.085335e-03 
2.025167e-03 
1.965093e-03 
1.905114e-03 
1.845230e-03 
1.785441e-03 
1.725746e-03 
1.666146e-03 
1.606640e-03 
1.547230e-03 
1.487914e-03 
1.428693e-03 
1.369567e-03 
1.310536e-03 
1.251599e-03 
1.192758e-03 
1.134012e-03 
1.075360e-03 
1.016804e-03 
9.583422e-04 
8.999758e-04 
8.417044e-04 
7.835282e-04 
7.254470e-04 
6.674610e-04 
6.095702e-04 
5.517745e-04 
4.940740e-04 
4.364687e-04 
3.789587e-04 
3.215440e-04 
2.642245e-04 
2.070004e-04 
1.498715e-04 
9.283810e-05 
3.590003e-05 
0 
0 
0 
0 
0 
0 
0 
0 
0 
0 
0 
0 
0 
0 
0 
0 
0 
0 
0 
0 
0 
0 
0 
0 
0 
0 
0 
0 
0 
0 
0 
0 
0 
0 
0 
0 
0 
0 
0 
0 
0 
0 
0 
0 
0 
0 
0 
0 
0 
0 
0 
0 
0 
0 
0 
0 
0 
0 
0 
0 
0 
0 
0 
0 
0 
0 
0 
0 
0 
0 
0 
0 
0 
0 
0 
0 
0 
0 
0 
0 
0 
0 
0 
0 
0 
0 
0 
0 
0 
0 
0 
0 
0 
0 
0 
0 
0 
0 
0 
0 
0 
0 
0 
0 
0 
0 
0 
0 
0 
0 
0 
0 
0 
0 
0 
0 
0 
0 
0 
0 
0 
0 
0 
0 
0 
0 
0 
0 
0 
0 
0 
0 
0 
0 
0 
0 
0 
0 
0 
0 
0 
0 
0 
0 
0 
0 
0 
0 
0 
0 
0 
0 
0 
0 
0 
0 
0 
0 
0 
0 
0 
0 
0 
0 
0 
0 
0 
0 
0 
0 
0 
0 
0 
0 
0 
0 
0 
0 
0 
0 
0 
0 
0 
0 
0 
0 
0 
0 
0 
0 
0 
0 
0 
0 
0 
0 
0 
0 
0 
0 
0 
0 
0 
0 
0 
0 
0 
0 
0 
0 
0 
0 
0 
0 
0 
0 
0 
0 
0 
0 
0 
0 
0 
0 
0 
0 
0 
0 
0 
0 
0 
0 
0 
0 
0 
0 
0 
0 
0 
0 
0 
0 
0 
0 
0 
0 
0 
0 
0 
0 
0 
0 
0 
0 
0 
0 
0 
0 
0 
0 
0 
0 
0 
0 
0 
0 
0 
0 
0 
0 
0 
0 
0 
0 
0 
0 
0 
0 
0 
0 
0 
0 
0 
0 
0 
0 
0 
0 
0 
0 
0 
0 
0 
0 
0 
0 
0 
0 
0 
0 
0 
0 
0 
0 
0 
0 
0 
0 
0 
0 
0 
0 
0 
0 
0 
0 
0 
0 
0 
0 
0 
0 
0 
0 
0 
0 
0 
0 
0 
0 
0 
0 
0 
0 
0 
0 
0 
0 
0 
0 
0 
0 
0 
0 
0 
0 
0 
0 
0 
0 
0 
0 
0 
0 
0 
0 
0 
0 
0 
0 
0 
0 
0 
0 
0 
0 
0 
0 
0 
0 
0 
0 
0 
0 
0 
0 
0 
0 
0 
0 
0 
0 
0 
0 
0 
0 
0 
0 
0 
0 
0 
0 
0 
0 
0 
0 
0 
0 
0 
0 
0 
0 
0 
0 
0 
0 
0 
0 
0 
0 
0 
0 
0 
0 
0 
0 
0 
0 
0 
0 
0 
0 
0 
0 
0 
0 
0 
0 
0 
0 
0 
0 
0 
0 
0 
0 
0 
0 
0 
0 
0 
0 
0 
0 
0 
0 
0 
0 
0 
0 
0 
0 
0 
0 
0 
0 
0 
0 
0 
0 
0 
0 
0 
0 
0 
0 
0 
0 
0 
0 
0 
0 
0 
0 
0 
0 
0 
0 
0 
0 
0 
0 
0 
0 
0 
0 
0 
0 
0 
0 
0 
0 
0 
0 
0 
0 
0 
0 
0 
0 
0 
0 
0 
0 
0 
0 
0 
0 
0 
0 
0 
0 
0 
0 
0 
0 
0 
0 
0 
0 
0 
0 
0 
0 
0 
0 
0 
0 
0 
0 
0 
0 
0 
0 
0 
0 
0 
0 
0 
0 
0 
0 
0 
0 
0 
0 
0 
0 
0 
0 
0 
0 
0 
0 
0 
0 
0 
0 
0 
0 
0 
0 
0 
0 
0 
0 
0 
0 
0 
0 
0 
0 
0 
0 
0 
0 
0 
0 
0 
0 
0 
0 
0 
0 
0 
0 
0 
0 
0 
0 
0 
0 
0 
0 
0 
0 
0 
0 
0 
0 
0 
0 
0 
0 
0 
0 
0 
0 
0 
0 
0 
0 
0 
0 
0 
0 
0 
0 
0 
0 
0 
0 
0 
0 
0 
0 
0 
0 
0 
0 
0 
0 
0 
0 
0 
0 
0 
0 
0 
0 
0 
0 
0 
0 
0 
0 
0 
0 
0 
0 
0 
0 
0 
0 
0 
0 
0 
0 
0 
0 
0 
0 
0 
0 
0 
0 
0 
0 
0 
0 
0 
0 
0 
0 
0 
0 
0 
0 
0 
0 
0 
0 
0 
0 
0 
0 
0 
0 
0 
0 
0 
0 
0 
0 
0 
0 
0 
0 
0 
0 
0 
0 
0 
0 
0 
0 
0 
0 
0 
0 
0 
0 
0 
0 
0 
0 
0 
0 
0 
0 
0 
0 
0 
0 
0 
0 
0 
0 
0 
0 
0 
0 
0 
0 
0 
0 
0 
0 
0 
0 
0 
0 
0 
0 
0 
0 
0 
0 
0 
0 
0 
0 
0 
0 
0 
0 
0 
0 
0 
0 
0 
0 
0 
0 
0 
0 
0 
0 
0 
0 
0 
0 
0 
0 
0 
0 
0 
0 
0 
0 
0 
0 
0 
0 
0 
0 
0 
0 
0 
0 
0 
0 
0 
0 
0 
0 
0 
0 
0 
0 
0 
0 
0 
0 
0 
0 
0 
0 
0 
0 
0 
0 
0 
0 
0 
0 
0 
0 
0 
0 
0 
0 
0 
0 
0 
0 
0 
0 
0 
0 
0 
0 
0 
0 
0 
0 
0 
0 
0 
0 
0 
0 
0 
0 
0 
0 
0 
0 
0 
0 
0 
0 
0 
0 
0 
0 
0 
0 
0 
0 
0 
0 
0 
0 
0 
0 
0 
0 
0 
0 
0 
0 
0 
0 
0 
0 
0 
0 
0 
0 
0 
0 
0 
0 
0 
0 
0 
0 
0 
0 
0 
0 
0 
0 
0 
0 
0 
0 
0 
0 
0 
0 
0 
0 
0 
0 
0 
0 
0 
0 
0 
0 
0 
0 
0 
0 
0 
0 
0 
0 
0 
0 
0 
0 
0 
0 
0 
0 
0 
0 
0 
0 
0 
0 
0 
0 
0 
0 
0 
0 
0 
0 
0 
0 
0 
0 
0 
0 
0 
0 
0 
0 
0 
0 
0 
0 
0 
0 
0 
0 
0 
0 
0 
0 
0 
0 
0 
0 
0 
0 
0 
0 
0 
0 
0 
0 
0 
0 
0 
0 
0 
0 
0 
0 
0 
0 
0 
0 
0 
0 
0 
0 
0 
0 
0 
0 
0 
0 
0 
0 
0 
0 
0 
0 
0 
0 
0 
0 
0 
0 
0 
0 
0 
0 
0 
0 
0 
0 
0 
0 
0 
0 
0 
0 
0 
0 
0 
0 
0 
0 
0 
0 
0 
0 
0 
0 
0 
0 
0 
0 
0 
0 
0 
0 
0 
0 
0 
0 
0 
0 
0 
0 
0 
0 
0 
0 
0 
0 
0 
0 
0 
0 
0 
0 
0 
0 
0 
0 
0 
0 
0 
0 
0 
0 
0 
0 
0 
0 
0 
0 
0 
0 
0 
0 
0 
0 
0 
0 
0 
0 
0 
0 
0 
0 
0 
0 
0 
0 
0 
0 
0 
0 
0 
0 
0 
0 
0 
0 
0 
0 
0 
0 
0 
0 
0 
0 
0 
0 
0 
0 
0 
0 
0 
0 
0 
0 
0 
0 
0 
0 
0 
0 
0 
0 
0 
0 
0 
0 
0 
0 
2.306582e-05 
7.997652e-05 
1.369826e-04 
1.940840e-04 
2.512807e-04 
3.085727e-04 
3.659599e-04 
4.234424e-04 
4.810201e-04 
5.386931e-04 
5.964612e-04 
6.543244e-04 
7.122828e-04 
7.703362e-04 
8.284848e-04 
8.867284e-04 
9.450671e-04 
1.003501e-03 
1.062029e-03 
1.120653e-03 
1.179372e-03 
1.238185e-03 
1.297094e-03 
1.356097e-03 
1.415195e-03 
1.474388e-03 
1.533676e-03 
1.593058e-03 
1.652535e-03 
1.712107e-03 
1.771774e-03 
1.831536e-03 
1.891392e-03 
1.951342e-03 
2.011388e-03 
2.071528e-03 
2.131762e-03 
2.192091e-03 
2.252515e-03 
2.313033e-03 
2.373645e-03 
2.434352e-03 
2.495154e-03 
2.556050e-03 
2.617040e-03 
2.678124e-03 
2.739303e-03 
2.800577e-03 
2.861944e-03 
2.923406e-03 
2.984962e-03 
3.046612e-03 
3.108356e-03 
3.170195e-03 
3.232127e-03 
3.294154e-03 
3.356275e-03 
3.418490e-03 
3.480799e-03 
3.543202e-03 
3.605699e-03 
3.668289e-03 
3.730974e-03 
3.793753e-03 
3.856626e-03 
3.919592e-03 
3.982653e-03 
4.045807e-03 
4.109055e-03 
4.172396e-03 
4.235832e-03 
4.299361e-03 
4.362984e-03 
4.426700e-03 
4.490510e-03 
4.554414e-03 
4.618412e-03 
4.682502e-03 
4.746687e-03 
4.810965e-03 
4.875336e-03 
4.939801e-03 
5.004360e-03 
5.069011e-03 
5.133756e-03 
5.198595e-03 
5.263527e-03 
5.328552e-03 
5.393670e-03 
5.458882e-03 
5.524187e-03 
5.589585e-03 
5.655076e-03 
5.720661e-03 
5.786338e-03 
5.852109e-03 
5.917973e-03 
5.983930e-03 
6.049979e-03 
6.116122e-03 
6.182358e-03 
6.248687e-03 
6.315108e-03 
6.381623e-03 
6.448230e-03 
6.514931e-03 
6.581724e-03 
6.648610e-03 
6.715588e-03 
6.782660e-03 
6.849824e-03 
6.917080e-03 
6.984430e-03 
7.051872e-03 
7.119406e-03 
7.187034e-03 
7.254753e-03 
7.322566e-03 
7.390470e-03 
7.458468e-03 
7.526557e-03 
7.594739e-03 
7.663014e-03 
7.731381e-03 
7.799840e-03 
7.868391e-03 
7.937035e-03 
8.005771e-03 
8.074599e-03 
8.143520e-03 
8.212532e-03 
8.281637e-03 
8.350834e-03 
8.420123e-03 
8.489504e-03 
8.558977e-03 
8.628542e-03 
8.698199e-03 
8.767948e-03 
8.837789e-03 
8.907721e-03 
8.977746e-03 
9.047863e-03 
9.118071e-03 
9.188371e-03 
9.258763e-03 
9.329246e-03 
9.399822e-03 
9.470489e-03 
9.541247e-03 
9.612097e-03 
9.683039e-03 
9.754073e-03 
9.825197e-03 
9.896414e-03 
9.967722e-03 
1.003912e-02 
1.011061e-02 
1.018219e-02 
1.025387e-02 
1.032563e-02 
1.039749e-02 
1.046944e-02 
1.054147e-02 
1.061360e-02 
1.068583e-02 
1.075814e-02 
1.083054e-02 
1.090304e-02 
1.097562e-02 
1.104830e-02 
1.112107e-02 
1.119392e-02 
1.126687e-02 
1.133991e-02 
1.141305e-02 
1.148627e-02 
1.155958e-02 
1.163299e-02 
1.170648e-02 
1.178007e-02 
1.185374e-02 
1.192751e-02 
1.200137e-02 
1.207532e-02 
1.214935e-02 
1.222348e-02 
1.229770e-02 
1.237201e-02 
1.244642e-02 
1.252091e-02 
1.259549e-02 
1.267016e-02 
1.274492e-02 
1.281978e-02 
1.289472e-02 
1.296976e-02 
1.304488e-02 
1.312009e-02 
1.319540e-02 
1.327079e-02 
1.334628e-02 
1.342185e-02 
1.349752e-02 
1.357327e-02 
1.364912e-02 
1.372505e-02 
1.380108e-02 
1.387719e-02 
1.395340e-02 
1.402969e-02 
1.410608e-02 
1.418255e-02 
1.425912e-02 
1.433577e-02 
1.441251e-02 
1.448935e-02 
1.456627e-02 
1.464328e-02 
1.472039e-02 
1.479758e-02 
1.487486e-02 
1.495223e-02 
1.502969e-02 
1.510724e-02 
1.518488e-02 
1.526261e-02 
1.534043e-02 
1.541833e-02 
1.549633e-02 
1.557442e-02 
1.565259e-02 
1.573085e-02 
1.580921e-02 
1.588765e-02 
1.596618e-02 
1.604480e-02 
1.612351e-02 
1.620231e-02 
1.628120e-02 
1.636018e-02 
1.643924e-02 
1.651840e-02 
1.659764e-02 
1.667697e-02 
1.675639e-02 
1.683590e-02 
1.691550e-02 
1.699519e-02 
1.707497e-02 
1.715483e-02 
1.723478e-02 
1.731483e-02 
1.739496e-02 
1.747518e-02 
1.755548e-02 
1.763588e-02 
1.771636e-02 
1.779694e-02 
1.787760e-02 
1.795835e-02 
1.803918e-02 
1.812011e-02 
1.820112e-02 
1.828223e-02 
1.836342e-02 
1.844470e-02 
1.852606e-02 
1.860752e-02 
1.868906e-02 
1.877069e-02 
1.885241e-02 
1.893422e-02 
1.901611e-02 
1.909809e-02 
1.918016e-02 
1.926232e-02 
1.934457e-02 
1.942690e-02 
1.950932e-02 
1.959183e-02 
1.967443e-02 
1.975711e-02 
1.983989e-02 
1.992275e-02 
2.000569e-02 
2.008873e-02 
2.017185e-02 
2.025506e-02 
2.033836e-02 
2.042174e-02 
2.050521e-02 
2.058877e-02 
2.067242e-02 
2.075615e-02 
2.083997e-02 
2.092388e-02 
2.100787e-02 
2.109195e-02 
2.117612e-02 
2.126038e-02 
2.134472e-02 
2.142915e-02 
2.151367e-02 
2.159827e-02 
2.168296e-02 
2.176774e-02 
2.185260e-02 
2.193755e-02 
2.202259e-02 
2.210772e-02 
2.219293e-02 
2.227822e-02 
2.236361e-02 
2.244908e-02 
2.253464e-02 
2.262028e-02 
2.270601e-02 
2.279183e-02 
2.287773e-02 
2.296372e-02 
2.304979e-02 
2.313596e-02 
2.322220e-02 
2.330854e-02 
2.339496e-02 
2.348147e-02 
2.356806e-02 
2.365474e-02 
2.374150e-02 
2.382835e-02 
2.391529e-02 
2.400231e-02 
2.408942e-02 
2.417662e-02 
2.426390e-02 
2.435126e-02 
2.443872e-02 
2.452625e-02 
2.461388e-02 
2.470159e-02 
2.478938e-02 
2.487726e-02 
2.496523e-02 
2.505328e-02 
2.514141e-02 
2.522964e-02 
2.531794e-02 
2.540634e-02 
2.549482e-02 
2.558338e-02 
2.567203e-02 
2.576076e-02 
2.584958e-02 
2.593849e-02 
2.602748e-02 
2.611655e-02 
2.620571e-02 
2.629496e-02 
2.638429e-02 
2.647370e-02 
2.656320e-02 
2.665279e-02 
2.674246e-02 
2.683221e-02 
2.692205e-02 
2.701198e-02 
2.710198e-02 
2.719208e-02 
2.728226e-02 
2.737252e-02 
2.746287e-02 
2.755330e-02 
2.764382e-02 
2.773442e-02 
2.782510e-02 
2.791587e-02 
2.800672e-02 
2.809766e-02 
2.818869e-02 
2.827979e-02 
2.837098e-02 
2.846226e-02 
2.855362e-02 
2.864506e-02 
2.873659e-02 
2.882820e-02 
2.891990e-02 
2.901168e-02 
2.910354e-02 
2.919549e-02 
2.928752e-02 
2.937963e-02 
2.947183e-02 
2.956412e-02 
2.965648e-02 
2.974893e-02 
2.984147e-02 
2.993408e-02 
3.002678e-02 
3.011957e-02 
3.021244e-02 
3.030539e-02 
3.039842e-02 
3.049154e-02 
3.058474e-02 
3.067803e-02 
3.077139e-02 
3.086485e-02 
3.095838e-02 
3.105200e-02 
3.114570e-02 
3.123948e-02 
3.133335e-02 
3.142730e-02 
3.152133e-02 
3.161545e-02 
3.170965e-02 
3.180393e-02 
3.189829e-02 
3.199274e-02 
3.208727e-02 
3.218188e-02 
3.227658e-02 
3.237136e-02 
3.246622e-02 
3.256116e-02 
3.265619e-02 
3.275129e-02 
3.284648e-02 
3.294176e-02 
3.303711e-02 
3.313255e-02 
3.322807e-02 
3.332367e-02 
3.341936e-02 
3.351512e-02 
3.361097e-02 
3.370690e-02 
3.380292e-02 
3.389901e-02 
3.399519e-02 
3.409145e-02 
3.418779e-02 
3.428421e-02 
3.438072e-02 
3.447730e-02 
3.457397e-02 
3.467072e-02 
3.476755e-02 
3.486447e-02 
3.496146e-02 
3.505854e-02 
3.515569e-02 
3.525293e-02 
3.535026e-02 
3.544766e-02 
3.554514e-02 
3.564271e-02 
3.574035e-02 
3.583808e-02 
3.593589e-02 
3.603378e-02 
3.613175e-02 
3.622980e-02 
3.632794e-02 
3.642615e-02 
3.652445e-02 
3.662282e-02 
3.672128e-02 
3.681982e-02 
3.691844e-02 
3.701714e-02 
3.711592e-02 
3.721478e-02 
3.731372e-02 
3.741275e-02 
3.751185e-02 
3.761103e-02 
3.771030e-02 
3.780964e-02 
3.790907e-02 
3.800857e-02 
3.810816e-02 
3.820783e-02 
3.830757e-02 
3.840740e-02 
3.850731e-02 
3.860730e-02 
3.870736e-02 
3.880751e-02 
3.890774e-02 
3.900805e-02 
3.910843e-02 
3.920890e-02 
3.930945e-02 
3.941008e-02 
3.951078e-02 
3.961157e-02 
3.971244e-02 
3.981339e-02 
3.991441e-02 
4.001552e-02 
4.011670e-02 
4.021797e-02 
4.031931e-02 
4.042074e-02 
4.052224e-02 
4.062382e-02 
4.072548e-02 
4.082723e-02 
4.092905e-02 
4.103095e-02 
4.113293e-02 
4.123498e-02 
4.133712e-02 
4.143934e-02 
4.154163e-02 
4.164401e-02 
4.174646e-02 
4.184899e-02 
4.195160e-02 
4.205429e-02 
4.215706e-02 
4.225991e-02 
4.236284e-02 
4.246584e-02 
4.256892e-02 
4.267209e-02 
4.277533e-02 
4.287864e-02 
4.298204e-02 
4.308552e-02 
4.318907e-02 
4.329270e-02 
4.339642e-02 
4.350020e-02 
4.360407e-02 
4.370802e-02 
4.381204e-02 
4.391614e-02 
4.402032e-02 
4.412458e-02 
4.422892e-02 
4.433333e-02 
4.443782e-02 
4.454239e-02 
4.464704e-02 
4.475176e-02 
4.485656e-02 
4.496144e-02 
4.506640e-02 
4.517144e-02 
4.527655e-02 
4.538174e-02 
4.548701e-02 
4.559235e-02 
4.569778e-02 
4.580328e-02 
4.590885e-02 
4.601451e-02 
4.612024e-02 
4.622605e-02 
4.633194e-02 
4.643790e-02 
4.654394e-02 
4.665006e-02 
4.675625e-02 
4.686252e-02 
4.696887e-02 
4.707529e-02 
4.718180e-02 
4.728837e-02 
4.739503e-02 
4.750176e-02 
4.760857e-02 
4.771545e-02 
4.782242e-02 
4.792945e-02 
4.803657e-02 
4.814376e-02 
4.825103e-02 
4.835837e-02 
4.846579e-02 
4.857329e-02 
4.868086e-02 
4.878851e-02 
4.889623e-02 
4.900403e-02 
4.911191e-02 
4.921986e-02 
4.932789e-02 
4.943599e-02 
4.954417e-02 
4.965243e-02 
4.976076e-02 
4.986917e-02 
4.997765e-02 
5.008621e-02 
5.019485e-02 
5.030356e-02 
5.041234e-02 
5.052121e-02 
5.063014e-02 
5.073915e-02 
5.084824e-02 
5.095740e-02 
5.106664e-02 
5.117596e-02 
5.128534e-02 
5.139481e-02 
5.150435e-02 
5.161396e-02 
5.172365e-02 
5.183341e-02 
5.194325e-02 
5.205316e-02 
5.216315e-02 
5.227321e-02 
5.238335e-02 
5.249356e-02 
5.260385e-02 
5.271421e-02 
5.282465e-02 
5.293516e-02 
5.304575e-02 
5.315641e-02 
5.326714e-02 
5.337795e-02 
5.348883e-02 
5.359979e-02 
5.371082e-02 
5.382192e-02 
5.393310e-02 
5.404436e-02 
5.415569e-02 
5.426709e-02 
5.437856e-02 
5.449011e-02 
5.460174e-02 
5.471343e-02 
5.482520e-02 
5.493705e-02 
5.504897e-02 
5.516096e-02 
5.527302e-02 
5.538516e-02 
5.549738e-02 
5.560966e-02 
5.572202e-02 
5.583446e-02 
5.594696e-02 
5.605954e-02 
5.617219e-02 
5.628492e-02 
5.639772e-02 
5.651059e-02 
5.662354e-02 
5.673656e-02 
5.684965e-02 
5.696281e-02 
5.707605e-02 
5.718936e-02 
5.730274e-02 
5.741620e-02 
5.752973e-02 
5.764333e-02 
5.775700e-02 
5.787075e-02 
5.798457e-02 
5.809846e-02 
5.821242e-02 
5.832646e-02 
5.844056e-02 
5.855475e-02 
5.866900e-02 
5.878332e-02 
5.889772e-02 
5.901219e-02 
5.912673e-02 
5.924135e-02 
5.935603e-02 
5.947079e-02 
5.958562e-02 
5.970052e-02 
5.981549e-02 
5.993054e-02 
6.004565e-02 
6.016084e-02 
6.027610e-02 
6.039143e-02 
6.050684e-02 
6.062231e-02 
6.073786e-02 
6.085347e-02 
6.096916e-02 
6.108492e-02 
6.120075e-02 
6.131666e-02 
6.143263e-02 
6.154867e-02 
6.166479e-02 
6.178098e-02 
6.189724e-02 
6.201356e-02 
6.212996e-02 
6.224643e-02 
6.236298e-02 
6.247959e-02 
6.259627e-02 
6.271302e-02 
6.282985e-02 
6.294674e-02 
6.306371e-02 
6.318074e-02 
6.329785e-02 
6.341503e-02 
6.353227e-02 
6.364959e-02 
6.376698e-02 
6.388444e-02 
6.400196e-02 
6.411956e-02 
6.423723e-02 
6.435497e-02 
6.447277e-02 
6.459065e-02 
6.470860e-02 
6.482662e-02 
6.494471e-02 
6.506286e-02 
6.518109e-02 
6.529939e-02 
6.541775e-02 
6.553619e-02 
6.565469e-02 
6.577327e-02 
6.589191e-02 
6.601062e-02 
6.612941e-02 
6.624826e-02 
6.636718e-02 
6.648617e-02 
6.660523e-02 
6.672436e-02 
6.684356e-02 
6.696282e-02 
6.708216e-02 
6.720156e-02 
6.732103e-02 
6.744058e-02 
6.756019e-02 
6.767987e-02 
6.779961e-02 
6.791943e-02 
6.803932e-02 
6.815927e-02 
6.827929e-02 
6.839938e-02 
6.851954e-02 
6.863977e-02 
6.876007e-02 
6.888043e-02 
6.900086e-02 
6.912136e-02 
6.924193e-02 
6.936257e-02 
6.948327e-02 
6.960404e-02 
6.972488e-02 
6.984579e-02 
6.996677e-02 
7.008781e-02 
7.020892e-02 
7.033010e-02 
7.045135e-02 
7.057266e-02 
7.069404e-02 
7.081549e-02 
7.093701e-02 
7.105859e-02 
7.118024e-02 
7.130196e-02 
7.142375e-02 
7.154560e-02 
7.166752e-02 
7.178951e-02 
7.191156e-02 
7.203368e-02 
7.215587e-02 
7.227813e-02 
7.240045e-02 
7.252284e-02 
7.264529e-02 
7.276781e-02 
7.289040e-02 
7.301306e-02 
7.313578e-02 
7.325857e-02 
7.338142e-02 
7.350434e-02 
7.362733e-02 
7.375039e-02 
7.387351e-02 
7.399669e-02 
7.411994e-02 
7.424326e-02 
7.436665e-02 
7.449010e-02 
7.461362e-02 
7.473720e-02 
7.486085e-02 
7.498456e-02 
7.510834e-02 
7.523219e-02 
7.535610e-02 
7.548008e-02 
7.560412e-02 
7.572823e-02 
7.585240e-02 
7.597664e-02 
7.610094e-02 
7.622531e-02 
7.634975e-02 
7.647425e-02 
7.659881e-02 
7.672344e-02 
7.684814e-02 
7.697290e-02 
7.709773e-02 
7.722262e-02 
7.734757e-02 
7.747259e-02 
7.759768e-02 
7.772283e-02 
7.784804e-02 
7.797332e-02 
7.809867e-02 
7.822408e-02 
7.834955e-02 
7.847509e-02 
7.860069e-02 
7.872635e-02 
7.885208e-02 
7.897788e-02 
7.910374e-02 
7.922966e-02 
7.935565e-02 
7.948170e-02 
7.960781e-02 
7.973399e-02 
7.986024e-02 
7.998654e-02 
8.011291e-02 
8.023935e-02 
8.036585e-02 
8.049241e-02 
8.061903e-02 
8.074572e-02 
8.087247e-02 
8.099929e-02 
8.112617e-02 
8.125311e-02 
8.138012e-02 
8.150719e-02 
8.163432e-02 
8.176151e-02 
8.188877e-02 
8.201609e-02 
8.214348e-02 
8.227093e-02 
8.239844e-02 
8.252601e-02 
8.265365e-02 
8.278134e-02 
8.290911e-02 
8.303693e-02 
8.316482e-02 
8.329277e-02 
8.342078e-02 
8.354885e-02 
8.367699e-02 
8.380519e-02 
8.393345e-02 
8.406177e-02 
8.419016e-02 
8.431861e-02 
8.444712e-02 
8.457569e-02 
8.470432e-02 
8.483302e-02 
8.496178e-02 
8.509060e-02 
8.521948e-02 
8.534842e-02 
8.547742e-02 
8.560649e-02 
8.573562e-02 
8.586481e-02 
8.599406e-02 
8.612337e-02 
8.625275e-02 
8.638218e-02 
8.651168e-02 
8.664124e-02 
8.677085e-02 
8.690053e-02 
8.703027e-02 
8.716008e-02 
8.728994e-02 
8.741986e-02 
8.754985e-02 
8.767989e-02 
8.781000e-02 
8.794017e-02 
8.807039e-02 
8.820068e-02 
8.833103e-02 
8.846144e-02 
8.859191e-02 
8.872244e-02 
8.885303e-02 
8.898368e-02 
8.911439e-02 
8.924516e-02 
8.937600e-02 
8.950689e-02 
8.963784e-02 
8.976885e-02 
8.989992e-02 
9.003105e-02 
9.016224e-02 
9.029350e-02 
9.042481e-02 
9.055618e-02 
9.068761e-02 
9.081910e-02 
9.095065e-02 
9.108225e-02 
9.121392e-02 
9.134565e-02 
9.147744e-02 
9.160928e-02 
9.174119e-02 
9.187315e-02 
9.200517e-02 
9.213726e-02 
9.226940e-02 
9.240160e-02 
9.253386e-02 
9.266618e-02 
9.279855e-02 
9.293099e-02 
9.306348e-02 
9.319604e-02 
9.332865e-02 
9.346132e-02 
9.359405e-02 
9.372683e-02 
9.385968e-02 
9.399258e-02 
9.412554e-02 
9.425856e-02 
9.439164e-02 
9.452478e-02 
9.465797e-02 
9.479123e-02 
9.492454e-02 
9.505791e-02 
9.519133e-02 
9.532482e-02 
9.545836e-02 
9.559196e-02 
9.572561e-02 
9.585933e-02 
9.599310e-02 
9.612693e-02 
9.626082e-02 
9.639476e-02 
9.652876e-02 
9.666282e-02 
9.679694e-02 
9.693111e-02 
9.706534e-02 
9.719963e-02 
9.733397e-02 
9.746838e-02 
9.760283e-02 
9.773735e-02 
9.787192e-02 
9.800655e-02 
9.814124e-02 
9.827598e-02 
9.841078e-02 
9.854563e-02 
9.868054e-02 
9.881551e-02 
9.895054e-02 
9.908562e-02 
9.922075e-02 
9.935595e-02 
9.949120e-02 
9.962650e-02 
9.976186e-02 
9.989728e-02 
1.000328e-01 
1.001683e-01 
1.003039e-01 
1.004395e-01 
1.005752e-01 
1.007110e-01 
1.008468e-01 
1.009826e-01 
1.011185e-01 
1.012545e-01 
1.013906e-01 
1.015266e-01 
1.016628e-01 
1.017990e-01 
1.019352e-01 
1.020715e-01 
1.022079e-01 
1.023443e-01 
1.024808e-01 
1.026173e-01 
1.027539e-01 
1.028905e-01 
1.030272e-01 
1.031640e-01 
1.033008e-01 
1.034376e-01 
1.035745e-01 
1.037115e-01 
1.038485e-01 
1.039856e-01 
1.041227e-01 
1.042599e-01 
1.043971e-01 
1.045344e-01 
1.046717e-01 
1.048091e-01 
1.049466e-01 
1.050841e-01 
1.052217e-01 
1.053593e-01 
1.054969e-01 
1.056347e-01 
1.057724e-01 
1.059103e-01 
1.060481e-01 
1.061861e-01 
1.063241e-01 
1.064621e-01 
1.066002e-01 
1.067384e-01 
1.068766e-01 
1.070148e-01 
1.071531e-01 
1.072915e-01 
1.074299e-01 
1.075684e-01 
1.077069e-01 
1.078455e-01 
1.079841e-01 
1.081228e-01 
1.082615e-01 
1.084003e-01 
1.085391e-01 
1.086780e-01 
1.088169e-01 
1.089559e-01 
1.090950e-01 
1.092341e-01 
1.093732e-01 
1.095124e-01 
1.096517e-01 
1.097910e-01 
1.099303e-01 
1.100698e-01 
1.102092e-01 
1.103487e-01 
1.104883e-01 
1.106279e-01 
1.107676e-01 
1.109073e-01 
1.110471e-01 
1.111869e-01 
1.113268e-01 
1.114667e-01 
1.116067e-01 
1.117467e-01 
1.118868e-01 
1.120269e-01 
1.121671e-01 
1.123074e-01 
1.124476e-01 
1.125880e-01 
1.127284e-01 
1.128688e-01 
1.130093e-01 
1.131498e-01 
1.132904e-01 
1.134311e-01 
1.135718e-01 
1.137125e-01 
1.138533e-01 
1.139941e-01 
1.141350e-01 
1.142760e-01 
1.144170e-01 
1.145580e-01 
1.146991e-01 
1.148403e-01 
1.149815e-01 
1.151227e-01 
1.152640e-01 
1.154053e-01 
1.155467e-01 
1.156882e-01 
1.158297e-01 
1.159712e-01 
1.161128e-01 
1.162545e-01 
1.163961e-01 
1.165379e-01 
1.166797e-01 
1.168215e-01 
1.169634e-01 
1.171053e-01 
1.172473e-01 
1.173894e-01 
1.175315e-01 
1.176736e-01 
1.178158e-01 
1.179580e-01 
1.181003e-01 
1.182426e-01 
1.183850e-01 
1.185274e-01 
1.186699e-01 
1.188124e-01 
1.189550e-01 
1.190976e-01 
1.192403e-01 
1.193830e-01 
1.195258e-01 
1.196686e-01 
1.198115e-01 
1.199544e-01 
1.200973e-01 
1.202403e-01 
1.203834e-01 
1.205265e-01 
1.206696e-01 
1.208128e-01 
1.209561e-01 
1.210994e-01 
1.212427e-01 
1.213861e-01 
1.215296e-01 
1.216730e-01 
1.218166e-01 
1.219601e-01 
1.221038e-01 
1.222474e-01 
1.223912e-01 
1.225349e-01 
1.226787e-01 
1.228226e-01 
1.229665e-01 
1.231105e-01 
1.232545e-01 
1.233985e-01 
1.235426e-01 
1.236868e-01 
1.238309e-01 
1.239752e-01 
1.241195e-01 
1.242638e-01 
1.244082e-01 
1.245526e-01 
1.246970e-01 
1.248416e-01 
1.249861e-01 
1.251307e-01 
1.252754e-01 
1.254201e-01 
1.255648e-01 
1.257096e-01 
1.258544e-01 
1.259993e-01 
1.261442e-01 
1.262892e-01 
1.264342e-01 
1.265793e-01 
1.267244e-01 
1.268695e-01 
1.270147e-01 
1.271600e-01 
1.273053e-01 
1.274506e-01 
1.275960e-01 
1.277414e-01 
1.278869e-01 
1.280324e-01 
1.281779e-01 
1.283235e-01 
1.284692e-01 
1.286149e-01 
1.287606e-01 
1.289064e-01 
1.290522e-01 
1.291981e-01 
1.293440e-01 
1.294900e-01 
1.296360e-01 
1.297820e-01 
1.299281e-01 
1.300742e-01 
1.302204e-01 
1.303666e-01 
1.305129e-01 
1.306592e-01 
1.308056e-01 
1.309520e-01 
1.310984e-01 
1.312449e-01 
1.313914e-01 
1.315380e-01 
1.316846e-01 
1.318313e-01 
1.319780e-01 
1.321247e-01 
1.322715e-01 
1.324183e-01 
1.325652e-01 
1.327121e-01 
1.328591e-01 
1.330061e-01 
1.331531e-01 
1.333002e-01 
1.334474e-01 
1.335945e-01 
1.337418e-01 
1.338890e-01 
1.340363e-01 
1.341837e-01 
1.343311e-01 
1.344785e-01 
1.346260e-01 
1.347735e-01 
1.349210e-01 
1.350686e-01 
1.352163e-01 
1.353640e-01 
1.355117e-01 
1.356595e-01 
1.358073e-01 
1.359551e-01 
1.361030e-01 
1.362509e-01 
1.363989e-01 
1.365469e-01 
1.366950e-01 
1.368431e-01 
1.369912e-01 
1.371394e-01 
1.372876e-01 
1.374359e-01 
1.375842e-01 
1.377326e-01 
1.378809e-01 
1.380294e-01 
1.381778e-01 
1.383264e-01 
1.384749e-01 
1.386235e-01 
1.387721e-01 
1.389208e-01 
1.390695e-01 
1.392183e-01 
1.393671e-01 
1.395159e-01 
1.396648e-01 
1.398137e-01 
1.399627e-01 
1.401117e-01 
1.402607e-01 
1.404098e-01 
1.405589e-01 
1.407080e-01 
1.408572e-01 
1.410065e-01 
1.411557e-01 
1.413051e-01 
1.414544e-01 
1.416038e-01 
1.417532e-01 
1.419027e-01 
1.420522e-01 
1.422018e-01 
1.423514e-01 
1.425010e-01 
1.426507e-01 
1.428004e-01 
1.429501e-01 
1.430999e-01 
1.432497e-01 
1.433996e-01 
1.435495e-01 
1.436994e-01 
1.438494e-01 
1.439994e-01 
1.441495e-01 
1.442996e-01 
1.444497e-01 
1.445999e-01 
1.447501e-01 
1.449004e-01 
1.450506e-01 
1.452010e-01 
1.453513e-01 
1.455017e-01 
1.456522e-01 
1.458026e-01 
1.459532e-01 
1.461037e-01 
1.462543e-01 
1.464049e-01 
1.465556e-01 
1.467063e-01 
1.468570e-01 
1.470078e-01 
1.471586e-01 
1.473095e-01 
1.474604e-01 
1.476113e-01 
1.477623e-01 
1.479133e-01 
1.480643e-01 
1.482154e-01 
1.483665e-01 
1.485176e-01 
1.486688e-01 
1.488200e-01 
1.489713e-01 
1.491226e-01 
1.492739e-01 
1.494253e-01 
1.495767e-01 
1.497281e-01 
1.498796e-01 
1.500311e-01 
1.501827e-01 
1.503343e-01 
1.504859e-01 
1.506375e-01 
1.507892e-01 
1.509410e-01 
1.510927e-01 
1.512445e-01 
1.513964e-01 
1.515482e-01 
1.517001e-01 
1.518521e-01 
1.520041e-01 
1.521561e-01 
1.523081e-01 
1.524602e-01 
1.526123e-01 
1.527645e-01 
1.529167e-01 
1.530689e-01 
1.532212e-01 
1.533735e-01 
1.535258e-01 
1.536781e-01 
1.538305e-01 
1.539830e-01 
1.541354e-01 
1.542880e-01 
1.544405e-01 
1.545931e-01 
1.547457e-01 
1.548983e-01 
1.550510e-01 
1.552037e-01 
1.553564e-01 
1.555092e-01 
1.556620e-01 
1.558149e-01 
1.559677e-01 
1.561206e-01 
1.562736e-01 
1.564266e-01 
1.565796e-01 
1.567326e-01 
1.568857e-01 
1.570388e-01 
1.571920e-01 
1.573452e-01 
1.574984e-01 
1.576516e-01 
1.578049e-01 
1.579582e-01 
1.581116e-01 
1.582649e-01 
1.584183e-01 
1.585718e-01 
1.587253e-01 
1.588788e-01 
1.590323e-01 
1.591859e-01 
1.593395e-01 
1.594931e-01 
1.596468e-01 
1.598005e-01 
1.599543e-01 
1.601080e-01 
1.602618e-01 
1.604157e-01 
1.605695e-01 
1.607234e-01 
1.608774e-01 
1.610313e-01 
1.611853e-01 
1.613393e-01 
1.614934e-01 
1.616475e-01 
1.618016e-01 
1.619557e-01 
1.621099e-01 
1.622641e-01 
1.624184e-01 
1.625727e-01 
1.627270e-01 
1.628813e-01 
1.630357e-01 
1.631901e-01 
1.633445e-01 
1.634990e-01 
1.636535e-01 
1.638080e-01 
1.639626e-01 
1.641171e-01 
1.642718e-01 
1.644264e-01 
1.645811e-01 
1.647358e-01 
1.648905e-01 
1.650453e-01 
1.652001e-01 
1.653549e-01 
1.655098e-01 
1.656647e-01 
1.658196e-01 
1.659745e-01 
1.661295e-01 
1.662845e-01 
1.664396e-01 
1.665946e-01 
1.667497e-01 
1.669049e-01 
1.670600e-01 
1.672152e-01 
1.673704e-01 
1.675257e-01 
1.676809e-01 
1.678362e-01 
1.679916e-01 
1.681469e-01 
1.683023e-01 
1.684577e-01 
1.686132e-01 
1.687687e-01 
1.689242e-01 
1.690797e-01 
1.692353e-01 
1.693909e-01 
1.695465e-01 
1.697021e-01 
1.698578e-01 
1.700135e-01 
1.701692e-01 
1.703250e-01 
1.704808e-01 
1.706366e-01 
1.707924e-01 
1.709483e-01 
1.711042e-01 
1.712602e-01 
1.714161e-01 
1.715721e-01 
1.717281e-01 
1.718841e-01 
1.720402e-01 
1.721963e-01 
1.723524e-01 
1.725086e-01 
1.726648e-01 
1.728210e-01 
1.729772e-01 
1.731335e-01 
1.732897e-01 
1.734460e-01 
1.736024e-01 
1.737588e-01 
1.739151e-01 
1.740716e-01 
1.742280e-01 
1.743845e-01 
1.745410e-01 
1.746975e-01 
1.748541e-01 
1.750106e-01 
1.751672e-01 
1.753239e-01 
1.754805e-01 
1.756372e-01 
1.757939e-01 
1.759507e-01 
1.761074e-01 
1.762642e-01 
1.764210e-01 
1.765779e-01 
1.767347e-01 
1.768916e-01 
1.770485e-01 
1.772055e-01 
1.773624e-01 
1.775194e-01 
1.776764e-01 
1.778335e-01 
1.779906e-01 
1.781476e-01 
1.783048e-01 
1.784619e-01 
1.786191e-01 
1.787763e-01 
1.789335e-01 
1.790907e-01 
1.792480e-01 
1.794053e-01 
1.795626e-01 
1.797199e-01 
1.798773e-01 
1.800347e-01 
1.801921e-01 
1.803495e-01 
1.805070e-01 
1.806645e-01 
1.808220e-01 
1.809795e-01 
1.811371e-01 
1.812947e-01 
1.814523e-01 
1.816099e-01 
1.817675e-01 
1.819252e-01 
1.820829e-01 
1.822406e-01 
1.823984e-01 
1.825562e-01 
1.827140e-01 
1.828718e-01 
1.830296e-01 
1.831875e-01 
1.833454e-01 
1.835033e-01 
1.836612e-01 
1.838192e-01 
1.839771e-01 
1.841351e-01 
1.842932e-01 
1.844512e-01 
1.846093e-01 
1.847674e-01 
1.849255e-01 
1.850836e-01 
1.852418e-01 
1.853999e-01 
1.855581e-01 
1.857164e-01 
1.858746e-01 
1.860329e-01 
1.861912e-01 
1.863495e-01 
1.865078e-01 
1.866662e-01 
1.868246e-01 
1.869830e-01 
1.871414e-01 
1.872998e-01 
1.874583e-01 
1.876168e-01 
1.877753e-01 
1.879338e-01 
1.880923e-01 
1.882509e-01 
1.884095e-01 
1.885681e-01 
1.887267e-01 
1.888854e-01 
1.890441e-01 
1.892028e-01 
1.893615e-01 
1.895202e-01 
1.896790e-01 
1.898378e-01 
1.899966e-01 
1.901554e-01 
1.903142e-01 
1.904731e-01 
1.906319e-01 
1.907908e-01 
1.909498e-01 
1.911087e-01 
1.912677e-01 
1.914266e-01 
1.915856e-01 
1.917447e-01 
1.919037e-01 
1.920627e-01 
1.922218e-01 
1.923809e-01 
1.925400e-01 
1.926992e-01 
1.928583e-01 
1.930175e-01 
1.931767e-01 
1.933359e-01 
1.934951e-01 
1.936544e-01 
1.938137e-01 
1.939729e-01 
1.941322e-01 
1.942916e-01 
1.944509e-01 
1.946103e-01 
1.947697e-01 
1.949291e-01 
1.950885e-01 
1.952479e-01 
1.954074e-01 
1.955668e-01 
1.957263e-01 
1.958858e-01 
1.960454e-01 
1.962049e-01 
1.963645e-01 
1.965241e-01 
1.966837e-01 
1.968433e-01 
1.970029e-01 
1.971626e-01 
1.973222e-01 
1.974819e-01 
1.976416e-01 
1.978013e-01 
1.979611e-01 
1.981208e-01 
1.982806e-01 
1.984404e-01 
1.986002e-01 
1.987600e-01 
1.989199e-01 
1.990797e-01 
1.992396e-01 
1.993995e-01 
1.995594e-01 
1.997193e-01 
1.998793e-01 
2.000392e-01 
2.001992e-01 
2.003592e-01 
2.005192e-01 
2.006792e-01 
2.008393e-01 
2.009993e-01 
2.011594e-01 
2.013195e-01 
2.014796e-01 
2.016397e-01 
2.017998e-01 
2.019600e-01 
2.021201e-01 
2.022803e-01 
2.024405e-01 
2.026007e-01 
2.027610e-01 
2.029212e-01 
2.030815e-01 
2.032417e-01 
2.034020e-01 
2.035623e-01 
2.037226e-01 
2.038830e-01 
2.040433e-01 
2.042037e-01 
2.043641e-01 
2.045245e-01 
2.046849e-01 
2.048453e-01 
2.050057e-01 
2.051662e-01 
2.053266e-01 
2.054871e-01 
2.056476e-01 
2.058081e-01 
2.059686e-01 
2.061292e-01 
2.062897e-01 
2.064503e-01 
2.066109e-01 
2.067715e-01 
2.069321e-01 
2.070927e-01 
2.072533e-01 
2.074140e-01 
2.075746e-01 
2.077353e-01 
2.078960e-01 
2.080567e-01 
2.082174e-01 
2.083781e-01 
2.085389e-01 
2.086996e-01 
2.088604e-01 
2.090212e-01 
2.091820e-01 
2.093428e-01 
2.095036e-01 
2.096644e-01 
2.098252e-01 
2.099861e-01 
2.101470e-01 
2.103079e-01 
2.104687e-01 
2.106296e-01 
2.107906e-01 
2.109515e-01 
2.111124e-01 
2.112734e-01 
2.114343e-01 
2.115953e-01 
2.117563e-01 
2.119173e-01 
2.120783e-01 
2.122393e-01 
2.124004e-01 
2.125614e-01 
2.127225e-01 
2.128836e-01 
2.130446e-01 
2.132057e-01 
2.133668e-01 
2.135279e-01 
2.136891e-01 
2.138502e-01 
2.140114e-01 
2.141725e-01 
2.143337e-01 
2.144949e-01 
2.146561e-01 
2.148173e-01 
2.149785e-01 
2.151397e-01 
2.153009e-01 
2.154622e-01 
2.156234e-01 
2.157847e-01 
2.159460e-01 
2.161072e-01 
2.162685e-01 
2.164298e-01 
2.165911e-01 
2.167525e-01 
2.169138e-01 
2.170751e-01 
2.172365e-01 
2.173979e-01 
2.175592e-01 
2.177206e-01 
2.178820e-01 
2.180434e-01 
2.182048e-01 
2.183662e-01 
2.185277e-01 
2.186891e-01 
2.188505e-01 
2.190120e-01 
2.191735e-01 
2.193349e-01 
2.194964e-01 
2.196579e-01 
2.198194e-01 
2.199809e-01 
2.201424e-01 
2.203040e-01 
2.204655e-01 
2.206270e-01 
2.207886e-01 
2.209501e-01 
2.211117e-01 
2.212733e-01 
2.214349e-01 
2.215964e-01 
2.217580e-01 
2.219196e-01 
2.220813e-01 
2.222429e-01 
2.224045e-01 
2.225661e-01 
2.227278e-01 
2.228894e-01 
2.230511e-01 
2.232128e-01 
2.233744e-01 
2.235361e-01 
2.236978e-01 
2.238595e-01 
2.240212e-01 
2.241829e-01 
2.243446e-01 
2.245063e-01 
2.246681e-01 
2.248298e-01 
2.249916e-01 
2.251533e-01 
2.253151e-01 
2.254768e-01 
2.256386e-01 
2.258004e-01 
2.259621e-01 
2.261239e-01 
2.262857e-01 
2.264475e-01 
2.266093e-01 
2.267711e-01 
2.269329e-01 
2.270948e-01 
2.272566e-01 
2.274184e-01 
2.275803e-01 
2.277421e-01 
2.279040e-01 
2.280658e-01 
2.282277e-01 
2.283895e-01 
2.285514e-01 
2.287133e-01 
2.288752e-01 
2.290371e-01 
2.291990e-01 
2.293609e-01 
2.295228e-01 
2.296847e-01 
2.298466e-01 
2.300085e-01 
2.301704e-01 
2.303323e-01 
2.304943e-01 
2.306562e-01 
2.308181e-01 
2.309801e-01 
2.311420e-01 
2.313040e-01 
2.314659e-01 
2.316279e-01 
2.317898e-01 
2.319518e-01 
2.321138e-01 
2.322757e-01 
2.324377e-01 
2.325997e-01 
2.327617e-01 
2.329237e-01 
2.330857e-01 
2.332477e-01 
2.334097e-01 
2.335717e-01 
2.337337e-01 
2.338957e-01 
2.340577e-01 
2.342197e-01 
2.343817e-01 
2.345437e-01 
2.347057e-01 
2.348678e-01 
2.350298e-01 
2.351918e-01 
2.353539e-01 
2.355159e-01 
2.356779e-01 
2.358400e-01 
2.360020e-01 
2.361641e-01 
2.363261e-01 
2.364882e-01 
2.366502e-01 
2.368123e-01 
2.369743e-01 
2.371364e-01 
2.372984e-01 
2.374605e-01 
2.376225e-01 
2.377846e-01 
2.379467e-01 
2.381087e-01 
2.382708e-01 
2.384329e-01 
2.385949e-01 
2.387570e-01 
2.389191e-01 
2.390811e-01 
2.392432e-01 
2.394053e-01 
2.395674e-01 
2.397294e-01 
2.398915e-01 
2.400536e-01 
2.402157e-01 
2.403778e-01 
2.405398e-01 
2.407019e-01 
2.408640e-01 
2.410261e-01 
2.411882e-01 
2.413502e-01 
2.415123e-01 
2.416744e-01 
2.418365e-01 
2.419986e-01 
2.421606e-01 
2.423227e-01 
2.424848e-01 
2.426469e-01 
2.428090e-01 
2.429710e-01 
2.431331e-01 
2.432952e-01 
2.434573e-01 
2.436193e-01 
2.437814e-01 
2.439435e-01 
2.441056e-01 
2.442676e-01 
2.444297e-01 
2.445918e-01 
2.447538e-01 
2.449159e-01 
2.450780e-01 
2.452400e-01 
2.454021e-01 
2.455642e-01 
2.457262e-01 
2.458883e-01 
2.460503e-01 
2.462124e-01 
2.463744e-01 
2.465365e-01 
2.466986e-01 
2.468606e-01 
2.470226e-01 
2.471847e-01 
2.473467e-01 
2.475088e-01 
2.476708e-01 
2.478328e-01 
2.479949e-01 
2.481569e-01 
2.483189e-01 
2.484809e-01 
2.486430e-01 
2.488050e-01 
2.489670e-01 
2.491290e-01 
2.492910e-01 
2.494530e-01 
2.496150e-01 
2.497770e-01 
2.499390e-01 
2.501010e-01 
2.502630e-01 
2.504250e-01 
2.505870e-01 
2.507490e-01 
2.509109e-01 
2.510729e-01 
2.512349e-01 
2.513968e-01 
2.515588e-01 
2.517208e-01 
2.518827e-01 
2.520447e-01 
2.522066e-01 
2.523685e-01 
2.525305e-01 
2.526924e-01 
2.528543e-01 
2.530163e-01 
2.531782e-01 
2.533401e-01 
2.535020e-01 
2.536639e-01 
2.538258e-01 
2.539877e-01 
2.541496e-01 
2.543115e-01 
2.544734e-01 
2.546352e-01 
2.547971e-01 
2.549590e-01 
2.551208e-01 
2.552827e-01 
2.554445e-01 
2.556064e-01 
2.557682e-01 
2.559300e-01 
2.560919e-01 
2.562537e-01 
2.564155e-01 
2.565773e-01 
2.567391e-01 
2.569009e-01 
2.570627e-01 
2.572245e-01 
2.573863e-01 
2.575480e-01 
2.577098e-01 
2.578716e-01 
2.580333e-01 
2.581951e-01 
2.583568e-01 
2.585185e-01 
2.586803e-01 
2.588420e-01 
2.590037e-01 
2.591654e-01 
2.593271e-01 
2.594888e-01 
2.596505e-01 
2.598122e-01 
2.599738e-01 
2.601355e-01 
2.602972e-01 
2.604588e-01 
2.606204e-01 
2.607821e-01 
2.609437e-01 
2.611053e-01 
2.612669e-01 
2.614285e-01 
2.615901e-01 
2.617517e-01 
2.619133e-01 
2.620749e-01 
2.622364e-01 
2.623980e-01 
2.625595e-01 
2.627211e-01 
2.628826e-01 
2.630441e-01 
2.632056e-01 
2.633671e-01 
2.635286e-01 
2.636901e-01 
2.638516e-01 
2.640131e-01 
2.641745e-01 
2.643360e-01 
2.644974e-01 
2.646589e-01 
2.648203e-01 
2.649817e-01 
2.651431e-01 
2.653045e-01 
2.654659e-01 
2.656273e-01 
2.657887e-01 
2.659500e-01 
2.661114e-01 
2.662727e-01 
2.664340e-01 
2.665954e-01 
2.667567e-01 
2.669180e-01 
2.670793e-01 
2.672405e-01 
2.674018e-01 
2.675631e-01 
2.677243e-01 
2.678856e-01 
2.680468e-01 
2.682080e-01 
2.683692e-01 
2.685304e-01 
2.686916e-01 
2.688528e-01 
2.690140e-01 
2.691751e-01 
2.693362e-01 
2.694974e-01 
2.696585e-01 
2.698196e-01 
2.699807e-01 
2.701418e-01 
2.703029e-01 
2.704639e-01 
2.706250e-01 
2.707860e-01 
2.709471e-01 
2.711081e-01 
2.712691e-01 
2.714301e-01 
2.715911e-01 
2.717521e-01 
2.719130e-01 
2.720740e-01 
2.722349e-01 
2.723958e-01 
2.725567e-01 
2.727176e-01 
2.728785e-01 
2.730394e-01 
2.732003e-01 
2.733611e-01 
2.735220e-01 
2.736828e-01 
2.738436e-01 
2.740044e-01 
2.741652e-01 
2.743260e-01 
2.744867e-01 
2.746475e-01 
2.748082e-01 
2.749689e-01 
2.751296e-01 
2.752903e-01 
2.754510e-01 
2.756117e-01 
2.757724e-01 
2.759330e-01 
2.760936e-01 
2.762542e-01 
2.764148e-01 
2.765754e-01 
2.767360e-01 
2.768966e-01 
2.770571e-01 
2.772176e-01 
2.773782e-01 
2.775387e-01 
2.776992e-01 
2.778596e-01 
2.780201e-01 
2.781805e-01 
2.783410e-01 
2.785014e-01 
2.786618e-01 
2.788222e-01 
2.789826e-01 
2.791429e-01 
2.793033e-01 
2.794636e-01 
2.796239e-01 
2.797842e-01 
2.799445e-01 
2.801048e-01 
2.802650e-01 
2.804253e-01 
2.805855e-01 
2.807457e-01 
2.809059e-01 
2.810661e-01 
2.812262e-01 
2.813864e-01 
2.815465e-01 
2.817066e-01 
2.818667e-01 
2.820268e-01 
2.821869e-01 
2.823469e-01 
2.825069e-01 
2.826670e-01 
2.828270e-01 
2.829869e-01 
2.831469e-01 
2.833069e-01 
2.834668e-01 
2.836267e-01 
2.837866e-01 
2.839465e-01 
2.841064e-01 
2.842662e-01 
2.844261e-01 
2.845859e-01 
2.847457e-01 
2.849055e-01 
2.850652e-01 
2.852250e-01 
2.853847e-01 
2.855445e-01 
2.857042e-01 
2.858638e-01 
2.860235e-01 
2.861831e-01 
2.863428e-01 
2.865024e-01 
2.866620e-01 
2.868216e-01 
2.869811e-01 
2.871407e-01 
2.873002e-01 
2.874597e-01 
2.876192e-01 
2.877786e-01 
2.879381e-01 
2.880975e-01 
2.882569e-01 
2.884163e-01 
2.885757e-01 
2.887351e-01 
2.888944e-01 
2.890537e-01 
2.892130e-01 
2.893723e-01 
2.895316e-01 
2.896908e-01 
2.898500e-01 
2.900092e-01 
2.901684e-01 
2.903276e-01 
2.904867e-01 
2.906459e-01 
2.908050e-01 
2.909641e-01 
2.911231e-01 
2.912822e-01 
2.914412e-01 
2.916002e-01 
2.917592e-01 
2.919182e-01 
2.920772e-01 
2.922361e-01 
2.923950e-01 
2.925539e-01 
2.927128e-01 
2.928716e-01 
2.930305e-01 
2.931893e-01 
2.933481e-01 
2.935068e-01 
2.936656e-01 
2.938243e-01 
2.939830e-01 
2.941417e-01 
2.943004e-01 
2.944590e-01 
2.946177e-01 
2.947763e-01 
2.949349e-01 
2.950934e-01 
2.952520e-01 
2.954105e-01 
2.955690e-01 
2.957275e-01 
2.958859e-01 
2.960444e-01 
2.962028e-01 
2.963612e-01 
2.965195e-01 
2.966779e-01 
2.968362e-01 
2.969945e-01 
2.971528e-01 
2.973111e-01 
2.974693e-01 
2.976275e-01 
2.977857e-01 
2.979439e-01 
2.981020e-01 
2.982602e-01 
2.984183e-01 
2.985764e-01 
2.987344e-01 
2.988925e-01 
2.990505e-01 
2.992085e-01 
2.993664e-01 
2.995244e-01 
2.996823e-01 
2.998402e-01 
2.999981e-01 
3.001560e-01 
3.003138e-01 
3.004716e-01 
3.006294e-01 
3.007872e-01 
3.009449e-01 
3.011026e-01 
3.012603e-01 
3.014180e-01 
3.015756e-01 
3.017332e-01 
3.018908e-01 
3.020484e-01 
3.022060e-01 
3.023635e-01 
3.025210e-01 
3.026785e-01 
3.028359e-01 
3.029934e-01 
3.031508e-01 
3.033081e-01 
3.034655e-01 
3.036228e-01 
3.037801e-01 
3.039374e-01 
3.040947e-01 
3.042519e-01 
3.044091e-01 
3.045663e-01 
3.047235e-01 
3.048806e-01 
3.050377e-01 
3.051948e-01 
3.053519e-01 
3.055089e-01 
3.056659e-01 
3.058229e-01 
3.059799e-01 
3.061368e-01 
3.062937e-01 
3.064506e-01 
3.066074e-01 
3.067643e-01 
3.069211e-01 
3.070779e-01 
3.072346e-01 
3.073913e-01 
3.075480e-01 
3.077047e-01 
3.078614e-01 
3.080180e-01 
3.081746e-01 
3.083312e-01 
3.084877e-01 
3.086442e-01 
3.088007e-01 
3.089572e-01 
3.091136e-01 
3.092700e-01 
3.094264e-01 
3.095828e-01 
3.097391e-01 
3.098954e-01 
3.100517e-01 
3.102079e-01 
3.103642e-01 
3.105204e-01 
3.106765e-01 
3.108327e-01 
3.109888e-01 
3.111449e-01 
3.113009e-01 
3.114570e-01 
3.116130e-01 
3.117690e-01 
3.119249e-01 
3.120808e-01 
3.122367e-01 
3.123926e-01 
3.125484e-01 
3.127042e-01 
3.128600e-01 
3.130158e-01 
3.131715e-01 
3.133272e-01 
3.134829e-01 
3.136385e-01 
3.137941e-01 
3.139497e-01 
3.141053e-01 
3.142608e-01 
3.144163e-01 
3.145717e-01 
3.147272e-01 
3.148826e-01 
3.150380e-01 
3.151933e-01 
3.153487e-01 
3.155040e-01 
3.156592e-01 
3.158145e-01 
3.159697e-01 
3.161248e-01 
3.162800e-01 
3.164351e-01 
3.165902e-01 
3.167453e-01 
3.169003e-01 
3.170553e-01 
3.172103e-01 
3.173652e-01 
3.175201e-01 
3.176750e-01 
3.178298e-01 
3.179847e-01 
3.181395e-01 
3.182942e-01 
3.184489e-01 
3.186036e-01 
3.187583e-01 
3.189130e-01 
3.190676e-01 
3.192221e-01 
3.193767e-01 
3.195312e-01 
3.196857e-01 
3.198401e-01 
3.199946e-01 
3.201490e-01 
3.203033e-01 
3.204577e-01 
3.206120e-01 
3.207662e-01 
3.209205e-01 
3.210747e-01 
3.212288e-01 
3.213830e-01 
3.215371e-01 
3.216912e-01 
3.218452e-01 
3.219992e-01 
3.221532e-01 
3.223072e-01 
3.224611e-01 
3.226150e-01 
3.227688e-01 
3.229227e-01 
3.230765e-01 
3.232302e-01 
3.233840e-01 
3.235376e-01 
3.236913e-01 
3.238449e-01 
3.239985e-01 
3.241521e-01 
3.243056e-01 
3.244591e-01 
3.246126e-01 
3.247660e-01 
3.249195e-01 
3.250728e-01 
3.252262e-01 
3.253795e-01 
3.255327e-01 
3.256860e-01 
3.258392e-01 
3.259923e-01 
3.261455e-01 
3.262986e-01 
3.264517e-01 
3.266047e-01 
3.267577e-01 
3.269107e-01 
3.270636e-01 
3.272165e-01 
3.273694e-01 
3.275222e-01 
3.276750e-01 
3.278278e-01 
3.279805e-01 
3.281332e-01 
3.282859e-01 
3.284385e-01 
3.285911e-01 
3.287437e-01 
3.288962e-01 
3.290487e-01 
3.292012e-01 
3.293536e-01 
3.295060e-01 
3.296583e-01 
3.298106e-01 
3.299629e-01 
3.301152e-01 
3.302674e-01 
3.304196e-01 
3.305717e-01 
3.307238e-01 
3.308759e-01 
3.310279e-01 
3.311799e-01 
3.313319e-01 
3.314838e-01 
3.316357e-01 
3.317876e-01 
3.319394e-01 
3.320912e-01 
3.322430e-01 
3.323947e-01 
3.325464e-01 
3.326980e-01 
3.328496e-01 
3.330012e-01 
3.331528e-01 
3.333043e-01 
3.334557e-01 
3.336072e-01 
3.337586e-01 
3.339099e-01 
3.340612e-01 
3.342125e-01 
3.343638e-01 
3.345150e-01 
3.346662e-01 
3.348173e-01 
3.349684e-01 
3.351195e-01 
3.352705e-01 
3.354215e-01 
3.355724e-01 
3.357234e-01 
3.358742e-01 
3.360251e-01 
3.361759e-01 
3.363266e-01 
3.364774e-01 
3.366281e-01 
3.367787e-01 
3.369293e-01 
3.370799e-01 
3.372305e-01 
3.373810e-01 
3.375314e-01 
3.376819e-01 
3.378323e-01 
3.379826e-01 
3.381329e-01 
3.382832e-01 
3.384334e-01 
3.385836e-01 
3.387338e-01 
3.388839e-01 
3.390340e-01 
3.391841e-01 
3.393341e-01 
3.394840e-01 
3.396340e-01 
3.397839e-01 
3.399337e-01 
3.400835e-01 
3.402333e-01 
3.403830e-01 
3.405327e-01 
3.406824e-01 
3.408320e-01 
3.409816e-01 
3.411311e-01 
3.412806e-01 
3.414301e-01 
3.415795e-01 
3.417289e-01 
3.418783e-01 
3.420276e-01 
3.421768e-01 
3.423260e-01 
3.424752e-01 
3.426244e-01 
3.427735e-01 
3.429226e-01 
3.430716e-01 
3.432206e-01 
3.433695e-01 
3.435184e-01 
3.436673e-01 
3.438161e-01 
3.439649e-01 
3.441136e-01 
3.442623e-01 
3.444110e-01 
3.445596e-01 
3.447082e-01 
3.448567e-01 
3.450052e-01 
3.451537e-01 
3.453021e-01 
3.454505e-01 
3.455988e-01 
3.457471e-01 
3.458954e-01 
3.460436e-01 
3.461918e-01 
3.463399e-01 
3.464880e-01 
3.466360e-01 
3.467840e-01 
3.469320e-01 
3.470799e-01 
3.472278e-01 
3.473757e-01 
3.475235e-01 
3.476712e-01 
3.478189e-01 
3.479666e-01 
3.481142e-01 
3.482618e-01 
3.484094e-01 
3.485569e-01 
3.487043e-01 
3.488517e-01 
3.489991e-01 
3.491465e-01 
3.492937e-01 
3.494410e-01 
3.495882e-01 
3.497354e-01 
3.498825e-01 
3.500296e-01 
3.501766e-01 
3.503236e-01 
3.504705e-01 
3.506175e-01 
3.507643e-01 
3.509111e-01 
3.510579e-01 
3.512047e-01 
3.513513e-01 
3.514980e-01 
3.516446e-01 
3.517912e-01 
3.519377e-01 
3.520842e-01 
3.522306e-01 
3.523770e-01 
3.525233e-01 
3.526696e-01 
3.528159e-01 
3.529621e-01 
3.531082e-01 
3.532544e-01 
3.534004e-01 
3.535465e-01 
3.536925e-01 
3.538384e-01 
3.539843e-01 
3.541302e-01 
3.542760e-01 
3.544218e-01 
3.545675e-01 
3.547132e-01 
3.548588e-01 
3.550044e-01 
3.551499e-01 
3.552954e-01 
3.554409e-01 
3.555863e-01 
3.557317e-01 
3.558770e-01 
3.560223e-01 
3.561675e-01 
3.563127e-01 
3.564578e-01 
3.566029e-01 
3.567480e-01 
3.568930e-01 
3.570379e-01 
3.571829e-01 
3.573277e-01 
3.574725e-01 
3.576173e-01 
3.577620e-01 
3.579067e-01 
3.580514e-01 
3.581960e-01 
3.583405e-01 
3.584850e-01 
3.586295e-01 
3.587739e-01 
3.589182e-01 
3.590625e-01 
3.592068e-01 
3.593510e-01 
3.594952e-01 
3.596393e-01 
3.597834e-01 
3.599275e-01 
3.600714e-01 
3.602154e-01 
3.603593e-01 
3.605031e-01 
3.606469e-01 
3.607907e-01 
3.609344e-01 
3.610781e-01 
3.612217e-01 
3.613652e-01 
3.615088e-01 
3.616522e-01 
3.617957e-01 
3.619390e-01 
3.620824e-01 
3.622256e-01 
3.623689e-01 
3.625121e-01 
3.626552e-01 
3.627983e-01 
3.629413e-01 
3.630843e-01 
3.632273e-01 
3.633702e-01 
3.635130e-01 
3.636558e-01 
3.637986e-01 
3.639413e-01 
3.640839e-01 
3.642266e-01 
3.643691e-01 
3.645116e-01 
3.646541e-01 
3.647965e-01 
3.649389e-01 
3.650812e-01 
3.652235e-01 
3.653657e-01 
3.655079e-01 
3.656500e-01 
3.657920e-01 
3.659341e-01 
3.660760e-01 
3.662180e-01 
3.663599e-01 
3.665017e-01 
3.666435e-01 
3.667852e-01 
3.669269e-01 
3.670685e-01 
3.672101e-01 
3.673516e-01 
3.674931e-01 
3.676345e-01 
3.677759e-01 
3.679172e-01 
3.680585e-01 
3.681998e-01 
3.683409e-01 
3.684821e-01 
3.686231e-01 
3.687642e-01 
3.689052e-01 
3.690461e-01 
3.691870e-01 
3.693278e-01 
3.694686e-01 
3.696093e-01 
3.697500e-01 
3.698906e-01 
3.700312e-01 
3.701717e-01 
3.703122e-01 
3.704526e-01 
3.705930e-01 
3.707333e-01 
3.708736e-01 
3.710138e-01 
3.711540e-01 
3.712941e-01 
3.714342e-01 
3.715742e-01 
3.717142e-01 
3.718541e-01 
3.719939e-01 
3.721338e-01 
3.722735e-01 
3.724132e-01 
3.725529e-01 
3.726925e-01 
3.728320e-01 
3.729715e-01 
3.731110e-01 
3.732504e-01 
3.733897e-01 
3.735290e-01 
3.736683e-01 
3.738075e-01 
3.739466e-01 
3.740857e-01 
3.742247e-01 
3.743637e-01 
3.745026e-01 
3.746415e-01 
3.747803e-01 
3.749191e-01 
3.750578e-01 
3.751965e-01 
3.753351e-01 
3.754736e-01 
3.756121e-01 
3.757506e-01 
3.758890e-01 
3.760274e-01 
3.761656e-01 
3.763039e-01 
3.764421e-01 
3.765802e-01 
3.767183e-01 
3.768563e-01 
3.769943e-01 
3.771322e-01 
3.772701e-01 
3.774079e-01 
3.775457e-01 
3.776834e-01 
3.778210e-01 
3.779586e-01 
3.780962e-01 
3.782337e-01 
3.783711e-01 
3.785085e-01 
3.786458e-01 
3.787831e-01 
3.789203e-01 
3.790575e-01 
3.791946e-01 
3.793316e-01 
3.794686e-01 
3.796056e-01 
3.797425e-01 
3.798793e-01 
3.800161e-01 
3.801528e-01 
3.802895e-01 
3.804261e-01 
3.805627e-01 
3.806992e-01 
3.808357e-01 
3.809721e-01 
3.811084e-01 
3.812447e-01 
3.813810e-01 
3.815171e-01 
3.816533e-01 
3.817893e-01 
3.819254e-01 
3.820613e-01 
3.821972e-01 
3.823331e-01 
3.824689e-01 
3.826046e-01 
3.827403e-01 
3.828759e-01 
3.830115e-01 
3.831470e-01 
3.832825e-01 
3.834179e-01 
3.835532e-01 
3.836885e-01 
3.838237e-01 
3.839589e-01 
3.840940e-01 
3.842291e-01 
3.843641e-01 
3.844991e-01 
3.846340e-01 
3.847688e-01 
3.849036e-01 
3.850383e-01 
3.851730e-01 
3.853076e-01 
3.854422e-01 
3.855767e-01 
3.857111e-01 
3.858455e-01 
3.859798e-01 
3.861141e-01 
3.862483e-01 
3.863825e-01 
3.865166e-01 
3.866506e-01 
3.867846e-01 
3.869185e-01 
3.870524e-01 
3.871862e-01 
3.873200e-01 
3.874537e-01 
3.875873e-01 
3.877209e-01 
3.878544e-01 
3.879879e-01 
3.881213e-01 
3.882547e-01 
3.883880e-01 
3.885212e-01 
3.886544e-01 
3.887875e-01 
3.889206e-01 
3.890536e-01 
3.891865e-01 
3.893194e-01 
3.894522e-01 
3.895850e-01 
3.897177e-01 
3.898504e-01 
3.899830e-01 
3.901155e-01 
3.902480e-01 
3.903804e-01 
3.905128e-01 
3.906451e-01 
3.907773e-01 
3.909095e-01 
3.910416e-01 
3.911737e-01 
3.913057e-01 
3.914377e-01 
3.915696e-01 
3.917014e-01 
3.918332e-01 
3.919649e-01 
3.920965e-01 
3.922281e-01 
3.923597e-01 
3.924911e-01 
3.926225e-01 
3.927539e-01 
3.928852e-01 
3.930164e-01 
3.931476e-01 
3.932787e-01 
3.934098e-01 
3.935408e-01 
3.936717e-01 
3.938026e-01 
3.939334e-01 
3.940642e-01 
3.941949e-01 
3.943255e-01 
3.944561e-01 
3.945866e-01 
3.947170e-01 
3.948474e-01 
3.949778e-01 
3.951080e-01 
3.952383e-01 
3.953684e-01 
3.954985e-01 
3.956285e-01 
3.957585e-01 
3.958884e-01 
3.960183e-01 
3.961480e-01 
3.962778e-01 
3.964074e-01 
3.965370e-01 
3.966666e-01 
3.967961e-01 
3.969255e-01 
3.970548e-01 
3.971841e-01 
3.973134e-01 
3.974426e-01 
3.975717e-01 
3.977007e-01 
3.978297e-01 
3.979586e-01 
3.980875e-01 
3.982163e-01 
3.983450e-01 
3.984737e-01 
3.986023e-01 
3.987309e-01 
3.988594e-01 
3.989878e-01 
3.991162e-01 
3.992445e-01 
3.993728e-01 
3.995009e-01 
3.996291e-01 
3.997571e-01 
3.998851e-01 
4.000130e-01 
4.001409e-01 
4.002687e-01 
4.003965e-01 
4.005242e-01 
4.006518e-01 
4.007793e-01 
4.009068e-01 
4.010343e-01 
4.011616e-01 
4.012889e-01 
4.014162e-01 
4.015434e-01 
4.016705e-01 
4.017975e-01 
4.019245e-01 
4.020514e-01 
4.021783e-01 
4.023051e-01 
4.024318e-01 
4.025585e-01 
4.026851e-01 
4.028117e-01 
4.029382e-01 
4.030646e-01 
4.031909e-01 
4.033172e-01 
4.034435e-01 
4.035696e-01 
4.036957e-01 
4.038218e-01 
4.039477e-01 
4.040736e-01 
4.041995e-01 
4.043253e-01 
4.044510e-01 
4.045766e-01 
4.047022e-01 
4.048277e-01 
4.049532e-01 
4.050786e-01 
4.052039e-01 
4.053292e-01 
4.054544e-01 
4.055795e-01 
4.057046e-01 
4.058296e-01 
4.059545e-01 
4.060794e-01 
4.062042e-01 
4.063289e-01 
4.064536e-01 
4.065782e-01 
4.067028e-01 
4.068273e-01 
4.069517e-01 
4.070760e-01 
4.072003e-01 
4.073246e-01 
4.074487e-01 
4.075728e-01 
4.076968e-01 
4.078208e-01 
4.079447e-01 
4.080685e-01 
4.081923e-01 
4.083160e-01 
4.084396e-01 
4.085632e-01 
4.086867e-01 
4.088101e-01 
4.089335e-01 
4.090568e-01 
4.091800e-01 
4.093032e-01 
4.094263e-01 
4.095493e-01 
4.096723e-01 
4.097952e-01 
4.099181e-01 
4.100408e-01 
4.101635e-01 
4.102862e-01 
4.104087e-01 
4.105312e-01 
4.106537e-01 
4.107761e-01 
4.108984e-01 
4.110206e-01 
4.111428e-01 
4.112649e-01 
4.113869e-01 
4.115089e-01 
4.116308e-01 
4.117526e-01 
4.118744e-01 
4.119961e-01 
4.121177e-01 
4.122393e-01 
4.123608e-01 
4.124822e-01 
4.126036e-01 
4.127249e-01 
4.128461e-01 
4.129673e-01 
4.130884e-01 
4.132094e-01 
4.133304e-01 
4.134513e-01 
4.135721e-01 
4.136928e-01 
4.138135e-01 
4.139342e-01 
4.140547e-01 
4.141752e-01 
4.142956e-01 
4.144160e-01 
4.145362e-01 
4.146564e-01 
4.147766e-01 
4.148967e-01 
4.150167e-01 
4.151366e-01 
4.152565e-01 
4.153763e-01 
4.154960e-01 
4.156157e-01 
4.157353e-01 
4.158548e-01 
4.159742e-01 
4.160936e-01 
4.162130e-01 
4.163322e-01 
4.164514e-01 
4.165705e-01 
4.166895e-01 
4.168085e-01 
4.169274e-01 
4.170463e-01 
4.171650e-01 
4.172837e-01 
4.174023e-01 
4.175209e-01 
4.176394e-01 
4.177578e-01 
4.178762e-01 
4.179944e-01 
4.181126e-01 
4.182308e-01 
4.183489e-01 
4.184669e-01 
4.185848e-01 
4.187027e-01 
4.188204e-01 
4.189382e-01 
4.190558e-01 
4.191734e-01 
4.192909e-01 
4.194084e-01 
4.195257e-01 
4.196430e-01 
4.197603e-01 
4.198774e-01 
4.199945e-01 
4.201115e-01 
4.202285e-01 
4.203453e-01 
4.204622e-01 
4.205789e-01 
4.206956e-01 
4.208122e-01 
4.209287e-01 
4.210451e-01 
4.211615e-01 
4.212778e-01 
4.213941e-01 
4.215102e-01 
4.216263e-01 
4.217424e-01 
4.218583e-01 
4.219742e-01 
4.220900e-01 
4.222058e-01 
4.223214e-01 
4.224370e-01 
4.225526e-01 
4.226680e-01 
4.227834e-01 
4.228987e-01 
4.230140e-01 
4.231291e-01 
4.232442e-01 
4.233593e-01 
4.234742e-01 
4.235891e-01 
4.237039e-01 
4.238187e-01 
4.239333e-01 
4.240479e-01 
4.241625e-01 
4.242769e-01 
4.243913e-01 
4.245056e-01 
4.246198e-01 
4.247340e-01 
4.248481e-01 
4.249621e-01 
4.250760e-01 
4.251899e-01 
4.253037e-01 
4.254175e-01 
4.255311e-01 
4.256447e-01 
4.257582e-01 
4.258716e-01 
4.259850e-01 
4.260983e-01 
4.262115e-01 
4.263247e-01 
4.264377e-01 
4.265507e-01 
4.266637e-01 
4.267765e-01 
4.268893e-01 
4.270020e-01 
4.271147e-01 
4.272272e-01 
4.273397e-01 
4.274521e-01 
4.275645e-01 
4.276767e-01 
4.277889e-01 
4.279011e-01 
4.280131e-01 
4.281251e-01 
4.282370e-01 
4.283488e-01 
4.284606e-01 
4.285722e-01 
4.286838e-01 
4.287954e-01 
4.289068e-01 
4.290182e-01 
4.291295e-01 
4.292408e-01 
4.293519e-01 
4.294630e-01 
4.295740e-01 
4.296850e-01 
4.297958e-01 
4.299066e-01 
4.300173e-01 
4.301280e-01 
4.302386e-01 
4.303491e-01 
4.304595e-01 
4.305698e-01 
4.306801e-01 
4.307903e-01 
4.309004e-01 
4.310104e-01 
4.311204e-01 
4.312303e-01 
4.313401e-01 
4.314499e-01 
4.315596e-01 
4.316692e-01 
4.317787e-01 
4.318881e-01 
4.319975e-01 
4.321068e-01 
4.322160e-01 
4.323252e-01 
4.324342e-01 
4.325432e-01 
4.326521e-01 
4.327610e-01 
4.328697e-01 
4.329784e-01 
4.330871e-01 
4.331956e-01 
4.333041e-01 
4.334125e-01 
4.335208e-01 
4.336290e-01 
4.337372e-01 
4.338453e-01 
4.339533e-01 
4.340612e-01 
4.341691e-01 
4.342768e-01 
4.343846e-01 
4.344922e-01 
4.345997e-01 
4.347072e-01 
4.348146e-01 
4.349219e-01 
4.350292e-01 
4.351364e-01 
4.352435e-01 
4.353505e-01 
4.354574e-01 
4.355643e-01 
4.356711e-01 
4.357778e-01 
4.358844e-01 
4.359910e-01 
4.360975e-01 
4.362039e-01 
4.363102e-01 
4.364165e-01 
4.365227e-01 
4.366288e-01 
4.367348e-01 
4.368407e-01 
4.369466e-01 
4.370524e-01 
4.371581e-01 
4.372637e-01 
4.373693e-01 
4.374748e-01 
4.375802e-01 
4.376855e-01 
4.377908e-01 
4.378959e-01 
4.380010e-01 
4.381061e-01 
4.382110e-01 
4.383159e-01 
4.384206e-01 
4.385253e-01 
4.386300e-01 
4.387345e-01 
4.388390e-01 
4.389434e-01 
4.390477e-01 
4.391520e-01 
4.392561e-01 
4.393602e-01 
4.394642e-01 
4.395681e-01 
4.396720e-01 
4.397758e-01 
4.398794e-01 
4.399831e-01 
4.400866e-01 
4.401901e-01 
4.402934e-01 
4.403967e-01 
4.405000e-01 
4.406031e-01 
4.407062e-01 
4.408092e-01 
4.409121e-01 
4.410149e-01 
4.411176e-01 
4.412203e-01 
4.413229e-01 
4.414254e-01 
4.415279e-01 
4.416302e-01 
4.417325e-01 
4.418347e-01 
4.419368e-01 
4.420389e-01 
4.421408e-01 
4.422427e-01 
4.423445e-01 
4.424462e-01 
4.425479e-01 
4.426494e-01 
4.427509e-01 
4.428523e-01 
4.429537e-01 
4.430549e-01 
4.431561e-01 
4.432572e-01 
4.433582e-01 
4.434591e-01 
4.435599e-01 
4.436607e-01 
4.437614e-01 
4.438620e-01 
4.439625e-01 
4.440630e-01 
4.441634e-01 
4.442637e-01 
4.443639e-01 
4.444640e-01 
4.445640e-01 
4.446640e-01 
4.447639e-01 
4.448637e-01 
4.449634e-01 
4.450631e-01 
4.451627e-01 
4.452622e-01 
4.453616e-01 
4.454609e-01 
4.455601e-01 
4.456593e-01 
4.457584e-01 
4.458574e-01 
4.459563e-01 
4.460552e-01 
4.461539e-01 
4.462526e-01 
4.463512e-01 
4.464497e-01 
4.465482e-01 
4.466465e-01 
4.467448e-01 
4.468430e-01 
4.469411e-01 
4.470391e-01 
4.471371e-01 
4.472350e-01 
4.473328e-01 
4.474305e-01 
4.475281e-01 
4.476257e-01 
4.477231e-01 
4.478205e-01 
4.479178e-01 
4.480150e-01 
4.481122e-01 
4.482092e-01 
4.483062e-01 
4.484031e-01 
4.484999e-01 
4.485966e-01 
4.486933e-01 
4.487899e-01 
4.488864e-01 
4.489828e-01 
4.490791e-01 
4.491753e-01 
4.492715e-01 
4.493676e-01 
4.494636e-01 
4.495595e-01 
4.496553e-01 
4.497510e-01 
4.498467e-01 
4.499423e-01 
4.500378e-01 
4.501332e-01 
4.502286e-01 
4.503238e-01 
4.504190e-01 
4.505141e-01 
4.506091e-01 
4.507040e-01 
4.507988e-01 
4.508936e-01 
4.509883e-01 
4.510829e-01 
4.511774e-01 
4.512718e-01 
4.513662e-01 
4.514604e-01 
4.515546e-01 
4.516487e-01 
4.517427e-01 
4.518367e-01 
4.519305e-01 
4.520243e-01 
4.521180e-01 
4.522116e-01 
4.523051e-01 
4.523985e-01 
4.524919e-01 
4.525851e-01 
4.526783e-01 
4.527714e-01 
4.528644e-01 
4.529574e-01 
4.530502e-01 
4.531430e-01 
4.532357e-01 
4.533283e-01 
4.534208e-01 
4.535132e-01 
4.536056e-01 
4.536978e-01 
4.537900e-01 
4.538821e-01 
4.539741e-01 
4.540660e-01 
4.541579e-01 
4.542496e-01 
4.543413e-01 
4.544329e-01 
4.545244e-01 
4.546159e-01 
4.547072e-01 
4.547985e-01 
4.548896e-01 
4.549807e-01 
4.550717e-01 
4.551626e-01 
4.552535e-01 
4.553442e-01 
4.554349e-01 
4.555255e-01 
4.556160e-01 
4.557064e-01 
4.557967e-01 
4.558870e-01 
4.559771e-01 
4.560672e-01 
4.561572e-01 
4.562471e-01 
4.563369e-01 
4.564267e-01 
4.565163e-01 
4.566059e-01 
4.566954e-01 
4.567848e-01 
4.568741e-01 
4.569633e-01 
4.570524e-01 
4.571415e-01 
4.572305e-01 
4.573194e-01 
4.574082e-01 
4.574969e-01 
4.575855e-01 
4.576741e-01 
4.577625e-01 
4.578509e-01 
4.579392e-01 
4.580274e-01 
4.581155e-01 
4.582035e-01 
4.582915e-01 
4.583793e-01 
4.584671e-01 
4.585548e-01 
4.586424e-01 
4.587299e-01 
4.588174e-01 
4.589047e-01 
4.589920e-01 
4.590792e-01 
4.591663e-01 
4.592533e-01 
4.593402e-01 
4.594270e-01 
4.595138e-01 
4.596004e-01 
4.596870e-01 
4.597735e-01 
4.598599e-01 
4.599462e-01 
4.600324e-01 
4.601186e-01 
4.602046e-01 
4.602906e-01 
4.603765e-01 
4.604623e-01 
4.605480e-01 
4.606336e-01 
4.607192e-01 
4.608046e-01 
4.608900e-01 
4.609753e-01 
4.610605e-01 
4.611456e-01 
4.612306e-01 
4.613155e-01 
4.614004e-01 
4.614851e-01 
4.615698e-01 
4.616544e-01 
4.617389e-01 
4.618233e-01 
4.619076e-01 
4.619919e-01 
4.620760e-01 
4.621601e-01 
4.622440e-01 
4.623279e-01 
4.624117e-01 
4.624955e-01 
4.625791e-01 
4.626626e-01 
4.627461e-01 
4.628294e-01 
4.629127e-01 
4.629959e-01 
4.630790e-01 
4.631620e-01 
4.632450e-01 
4.633278e-01 
4.634106e-01 
4.634932e-01 
4.635758e-01 
4.636583e-01 
4.637407e-01 
4.638230e-01 
4.639052e-01 
4.639874e-01 
4.640694e-01 
4.641514e-01 
4.642333e-01 
4.643151e-01 
4.643968e-01 
4.644784e-01 
4.645599e-01 
4.646413e-01 
4.647227e-01 
4.648040e-01 
4.648851e-01 
4.649662e-01 
4.650472e-01 
4.651281e-01 
4.652089e-01 
4.652897e-01 
4.653703e-01 
4.654509e-01 
4.655313e-01 
4.656117e-01 
4.656920e-01 
4.657722e-01 
4.658523e-01 
4.659323e-01 
4.660123e-01 
4.660921e-01 
4.661719e-01 
4.662516e-01 
4.663311e-01 
4.664106e-01 
4.664900e-01 
4.665693e-01 
4.666486e-01 
4.667277e-01 
4.668068e-01 
4.668857e-01 
4.669646e-01 
4.670434e-01 
4.671221e-01 
4.672007e-01 
4.672792e-01 
4.673576e-01 
4.674359e-01 
4.675142e-01 
4.675923e-01 
4.676704e-01 
4.677484e-01 
4.678263e-01 
4.679041e-01 
4.679818e-01 
4.680594e-01 
4.681369e-01 
4.682144e-01 
4.682917e-01 
4.683690e-01 
4.684462e-01 
4.685233e-01 
4.686003e-01 
4.686772e-01 
4.687540e-01 
4.688307e-01 
4.689073e-01 
4.689839e-01 
4.690603e-01 
4.691367e-01 
4.692130e-01 
4.692892e-01 
4.693653e-01 
4.694413e-01 
4.695172e-01 
4.695930e-01 
4.696688e-01 
4.697444e-01 
4.698200e-01 
4.698954e-01 
4.699708e-01 
4.700461e-01 
4.701213e-01 
4.701964e-01 
4.702714e-01 
4.703463e-01 
4.704212e-01 
4.704959e-01 
4.705706e-01 
4.706451e-01 
4.707196e-01 
4.707940e-01 
4.708683e-01 
4.709425e-01 
4.710166e-01 
4.710906e-01 
4.711646e-01 
4.712384e-01 
4.713122e-01 
4.713858e-01 
4.714594e-01 
4.715329e-01 
4.716062e-01 
4.716795e-01 
4.717527e-01 
4.718259e-01 
4.718989e-01 
4.719718e-01 
4.720447e-01 
4.721174e-01 
4.721901e-01 
4.722626e-01 
4.723351e-01 
4.724075e-01 
4.724798e-01 
4.725520e-01 
4.726241e-01 
4.726961e-01 
4.727681e-01 
4.728399e-01 
4.729116e-01 
4.729833e-01 
4.730549e-01 
4.731263e-01 
4.731977e-01 
4.732690e-01 
4.733402e-01 
4.734113e-01 
4.734823e-01 
4.735533e-01 
4.736241e-01 
4.736948e-01 
4.737655e-01 
4.738360e-01 
4.739065e-01 
4.739769e-01 
4.740472e-01 
4.741174e-01 
4.741875e-01 
4.742575e-01 
4.743274e-01 
4.743972e-01 
4.744669e-01 
4.745366e-01 
4.746061e-01 
4.746756e-01 
4.747449e-01 
4.748142e-01 
4.748834e-01 
4.749525e-01 
4.750215e-01 
4.750904e-01 
4.751592e-01 
4.752279e-01 
4.752965e-01 
4.753651e-01 
4.754335e-01 
4.755019e-01 
4.755701e-01 
4.756383e-01 
4.757064e-01 
4.757743e-01 
4.758422e-01 
4.759100e-01 
4.759777e-01 
4.760453e-01 
4.761128e-01 
4.761803e-01 
4.762476e-01 
4.763148e-01 
4.763820e-01 
4.764490e-01 
4.765160e-01 
4.765829e-01 
4.766497e-01 
4.767163e-01 
4.767829e-01 
4.768494e-01 
4.769158e-01 
4.769821e-01 
4.770484e-01 
4.771145e-01 
4.771805e-01 
4.772465e-01 
4.773123e-01 
4.773781e-01 
4.774437e-01 
4.775093e-01 
4.775748e-01 
4.776401e-01 
4.777054e-01 
4.777706e-01 
4.778357e-01 
4.779007e-01 
4.779656e-01 
4.780305e-01 
4.780952e-01 
4.781598e-01 
4.782244e-01 
4.782888e-01 
4.783532e-01 
4.784174e-01 
4.784816e-01 
4.785457e-01 
4.786097e-01 
4.786735e-01 
4.787373e-01 
4.788010e-01 
4.788646e-01 
4.789282e-01 
4.789916e-01 
4.790549e-01 
4.791181e-01 
4.791813e-01 
4.792443e-01 
4.793073e-01 
4.793701e-01 
4.794329e-01 
4.794955e-01 
4.795581e-01 
4.796206e-01 
4.796830e-01 
4.797453e-01 
4.798075e-01 
4.798696e-01 
4.799316e-01 
4.799935e-01 
4.800553e-01 
4.801171e-01 
4.801787e-01 
4.802402e-01 
4.803017e-01 
4.803630e-01 
4.804243e-01 
4.804854e-01 
4.805465e-01 
4.806075e-01 
4.806684e-01 
4.807292e-01 
4.807898e-01 
4.808504e-01 
4.809109e-01 
4.809713e-01 
4.810317e-01 
4.810919e-01 
4.811520e-01 
4.812120e-01 
4.812720e-01 
4.813318e-01 
4.813915e-01 
4.814512e-01 
4.815108e-01 
4.815702e-01 
4.816296e-01 
4.816889e-01 
4.817480e-01 
4.818071e-01 
4.818661e-01 
4.819250e-01 
4.819838e-01 
4.820425e-01 
4.821011e-01 
4.821596e-01 
4.822180e-01 
4.822763e-01 
4.823346e-01 
4.823927e-01 
4.824507e-01 
4.825087e-01 
4.825665e-01 
4.826243e-01 
4.826819e-01 
4.827395e-01 
4.827970e-01 
4.828543e-01 
4.829116e-01 
4.829688e-01 
4.830259e-01 
4.830829e-01 
4.831398e-01 
4.831966e-01 
4.832533e-01 
4.833099e-01 
4.833664e-01 
4.834228e-01 
4.834791e-01 
4.835354e-01 
4.835915e-01 
4.836475e-01 
4.837035e-01 
4.837593e-01 
4.838151e-01 
4.838707e-01 
4.839263e-01 
4.839817e-01 
4.840371e-01 
4.840924e-01 
4.841475e-01 
4.842026e-01 
4.842576e-01 
4.843125e-01 
4.843673e-01 
4.844220e-01 
4.844766e-01 
4.845311e-01 
4.845855e-01 
4.846398e-01 
4.846940e-01 
4.847481e-01 
4.848022e-01 
4.848561e-01 
4.849099e-01 
4.849636e-01 
4.850173e-01 
4.850708e-01 
4.851243e-01 
4.851776e-01 
4.852309e-01 
4.852840e-01 
4.853371e-01 
4.853901e-01 
4.854429e-01 
4.854957e-01 
4.855484e-01 
4.856010e-01 
4.856535e-01 
4.857058e-01 
4.857581e-01 
4.858103e-01 
4.858624e-01 
4.859144e-01 
4.859663e-01 
4.860182e-01 
4.860699e-01 
4.861215e-01 
4.861730e-01 
4.862244e-01 
4.862758e-01 
4.863270e-01 
4.863781e-01 
4.864292e-01 
4.864801e-01 
4.865309e-01 
4.865817e-01 
4.866323e-01 
4.866829e-01 
4.867333e-01 
4.867837e-01 
4.868340e-01 
4.868841e-01 
4.869342e-01 
4.869842e-01 
4.870341e-01 
4.870838e-01 
4.871335e-01 
4.871831e-01 
4.872326e-01 
4.872820e-01 
4.873313e-01 
4.873805e-01
[truncated: 726,198 more chars]
