# Supplementary material for: Wide-Field Motion Integration in Fly VS Cells: Insights from an Inverse Approach
Source: PLoS Comput Biol. 2010 Sep 30;6(9):e1000932. doi: 10.1371/journal.pcbi.1000932 (PMC2947983; doi:10.1371/journal.pcbi.1000932)
Supplement: Dataset S1 — The passive and active optimized model to reproduce Figures 2 and 3 of the manuscript. (11.65 MB ZIP) [file pcbi.1000932.s001.zip › models/emd_traces/emd_trace_all_ex_14.dat]

0 
0 
0 
0 
0 
0 
0 
0 
0 
0 
0 
0 
0 
0 
0 
0 
0 
0 
0 
0 
0 
0 
0 
0 
0 
0 
0 
0 
0 
0 
0 
0 
0 
0 
0 
0 
0 
0 
0 
0 
0 
0 
0 
0 
0 
0 
0 
0 
0 
0 
0 
0 
0 
0 
0 
0 
0 
0 
0 
0 
0 
0 
0 
0 
0 
0 
0 
0 
0 
0 
0 
0 
0 
0 
0 
0 
0 
0 
0 
0 
0 
0 
0 
0 
0 
0 
0 
0 
0 
0 
0 
0 
0 
0 
0 
0 
0 
0 
0 
0 
0 
0 
0 
0 
0 
0 
0 
0 
0 
0 
0 
0 
0 
0 
0 
0 
0 
0 
0 
0 
0 
0 
0 
0 
0 
0 
0 
0 
0 
0 
0 
0 
0 
0 
0 
0 
0 
0 
0 
0 
0 
0 
0 
0 
0 
0 
0 
0 
0 
0 
0 
0 
0 
0 
0 
0 
0 
0 
0 
0 
0 
0 
0 
0 
0 
0 
0 
0 
0 
0 
0 
0 
0 
0 
0 
0 
0 
0 
0 
0 
0 
0 
0 
0 
0 
0 
0 
0 
0 
0 
0 
0 
0 
0 
0 
0 
0 
0 
0 
0 
0 
0 
0 
0 
0 
0 
0 
0 
0 
0 
0 
0 
0 
0 
0 
0 
0 
0 
0 
0 
0 
0 
0 
0 
0 
0 
0 
0 
0 
0 
0 
0 
0 
0 
0 
0 
0 
0 
0 
0 
0 
0 
0 
0 
0 
0 
0 
0 
0 
0 
0 
0 
0 
0 
0 
0 
0 
0 
0 
0 
0 
0 
0 
0 
0 
0 
0 
0 
0 
0 
0 
0 
0 
0 
0 
0 
0 
0 
0 
0 
0 
0 
0 
0 
0 
0 
0 
0 
0 
0 
0 
0 
0 
0 
0 
0 
0 
0 
0 
0 
0 
0 
0 
0 
0 
0 
0 
0 
0 
0 
0 
0 
0 
0 
0 
0 
0 
0 
0 
0 
0 
0 
0 
0 
0 
0 
0 
0 
0 
0 
0 
0 
0 
0 
0 
0 
0 
0 
0 
0 
0 
0 
0 
0 
0 
0 
0 
0 
0 
0 
0 
0 
0 
0 
0 
0 
0 
0 
0 
0 
0 
0 
0 
0 
0 
0 
0 
0 
0 
0 
0 
0 
0 
0 
0 
0 
0 
0 
0 
0 
0 
0 
0 
0 
0 
0 
0 
0 
0 
0 
0 
0 
0 
0 
0 
0 
0 
0 
0 
0 
0 
0 
0 
0 
0 
0 
0 
0 
0 
0 
0 
0 
0 
0 
0 
0 
0 
0 
0 
0 
0 
0 
0 
0 
0 
0 
0 
0 
0 
0 
0 
0 
0 
0 
0 
0 
0 
0 
0 
0 
0 
0 
0 
0 
0 
0 
0 
0 
0 
0 
0 
0 
0 
0 
0 
0 
0 
0 
0 
0 
0 
0 
0 
0 
0 
0 
0 
0 
0 
0 
0 
0 
0 
0 
0 
0 
0 
0 
0 
0 
0 
0 
0 
0 
0 
0 
0 
0 
0 
0 
0 
0 
0 
0 
0 
0 
0 
0 
0 
0 
0 
0 
0 
0 
0 
0 
0 
0 
0 
0 
0 
0 
0 
0 
0 
0 
0 
0 
0 
0 
0 
0 
0 
0 
0 
0 
0 
0 
0 
0 
0 
0 
0 
0 
0 
0 
0 
0 
0 
0 
0 
0 
0 
0 
0 
0 
0 
0 
0 
0 
0 
0 
0 
0 
0 
0 
0 
0 
0 
0 
0 
0 
0 
0 
0 
0 
0 
0 
0 
0 
0 
0 
0 
0 
0 
0 
0 
0 
0 
0 
0 
0 
0 
0 
0 
0 
0 
0 
0 
0 
0 
0 
0 
0 
0 
0 
0 
0 
0 
0 
0 
0 
0 
0 
0 
0 
0 
0 
0 
0 
0 
0 
0 
0 
0 
0 
0 
0 
0 
0 
0 
0 
0 
0 
0 
0 
0 
0 
0 
0 
0 
0 
0 
0 
0 
0 
0 
0 
0 
0 
0 
0 
0 
0 
0 
0 
0 
0 
0 
0 
0 
0 
0 
0 
0 
0 
0 
0 
0 
0 
0 
0 
0 
0 
0 
0 
0 
0 
0 
0 
0 
0 
0 
0 
0 
0 
0 
0 
0 
0 
0 
0 
0 
0 
0 
0 
0 
0 
0 
0 
0 
0 
0 
0 
0 
0 
0 
0 
0 
0 
0 
0 
0 
0 
0 
0 
0 
0 
0 
0 
0 
0 
0 
0 
0 
0 
0 
0 
0 
0 
0 
0 
0 
0 
0 
0 
0 
0 
0 
0 
0 
0 
0 
0 
0 
0 
0 
0 
0 
0 
0 
0 
0 
0 
0 
0 
0 
0 
0 
0 
0 
0 
0 
0 
0 
0 
0 
0 
0 
0 
0 
0 
0 
0 
0 
0 
0 
0 
0 
0 
0 
0 
0 
0 
0 
0 
0 
0 
0 
0 
0 
0 
0 
0 
0 
0 
0 
0 
0 
0 
0 
0 
0 
0 
0 
0 
0 
0 
0 
0 
0 
0 
0 
0 
0 
0 
0 
0 
0 
0 
0 
0 
0 
0 
0 
0 
0 
0 
0 
0 
0 
0 
0 
0 
0 
0 
0 
0 
0 
0 
0 
0 
0 
0 
0 
0 
0 
0 
0 
0 
0 
0 
0 
0 
0 
0 
0 
0 
0 
0 
0 
0 
0 
0 
0 
0 
0 
0 
0 
0 
0 
0 
0 
0 
0 
0 
0 
0 
0 
0 
0 
0 
0 
0 
0 
0 
0 
0 
0 
0 
0 
0 
0 
0 
0 
0 
0 
0 
0 
0 
0 
0 
0 
0 
0 
0 
0 
0 
0 
0 
0 
0 
0 
0 
0 
0 
0 
0 
0 
0 
0 
0 
0 
0 
0 
0 
0 
0 
0 
0 
0 
0 
0 
0 
0 
0 
0 
0 
0 
0 
0 
0 
0 
0 
0 
0 
0 
0 
0 
0 
0 
0 
0 
0 
0 
0 
0 
0 
0 
0 
0 
0 
0 
0 
0 
0 
0 
0 
0 
0 
0 
0 
0 
0 
0 
0 
0 
0 
0 
0 
0 
0 
0 
0 
0 
0 
0 
0 
0 
0 
0 
0 
0 
0 
0 
0 
0 
0 
0 
0 
0 
0 
0 
0 
0 
0 
0 
0 
0 
0 
0 
0 
0 
0 
0 
0 
0 
0 
0 
0 
0 
0 
0 
0 
0 
0 
0 
0 
0 
0 
0 
0 
0 
0 
0 
0 
0 
0 
0 
0 
0 
0 
0 
0 
0 
0 
0 
0 
0 
0 
0 
0 
0 
0 
0 
0 
0 
0 
0 
0 
0 
0 
0 
0 
0 
0 
0 
0 
0 
0 
0 
0 
0 
0 
0 
0 
0 
0 
0 
0 
0 
0 
0 
0 
0 
0 
0 
0 
0 
0 
0 
0 
0 
0 
0 
0 
0 
0 
0 
0 
0 
0 
0 
0 
0 
0 
0 
0 
0 
0 
0 
0 
0 
0 
0 
0 
0 
0 
0 
0 
0 
0 
0 
0 
0 
0 
0 
0 
0 
0 
0 
0 
0 
0 
0 
0 
0 
0 
0 
0 
0 
0 
0 
0 
0 
0 
0 
0 
0 
0 
0 
0 
0 
0 
0 
0 
0 
0 
0 
0 
0 
0 
0 
0 
0 
0 
0 
0 
0 
0 
0 
0 
0 
0 
0 
0 
0 
0 
0 
0 
0 
0 
0 
0 
0 
0 
0 
0 
0 
0 
0 
0 
0 
0 
0 
0 
0 
0 
0 
0 
0 
0 
0 
0 
0 
0 
0 
0 
0 
0 
0 
0 
0 
0 
0 
0 
0 
0 
0 
0 
0 
0 
0 
0 
0 
0 
0 
0 
0 
0 
0 
0 
0 
0 
0 
0 
0 
0 
0 
0 
0 
0 
0 
0 
0 
0 
0 
0 
0 
0 
0 
0 
0 
0 
0 
0 
0 
0 
0 
0 
0 
0 
0 
0 
0 
0 
0 
0 
0 
0 
0 
0 
0 
0 
0 
0 
0 
0 
0 
0 
0 
0 
0 
0 
0 
0 
0 
0 
0 
0 
0 
0 
0 
0 
0 
0 
0 
0 
0 
0 
0 
0 
0 
0 
0 
0 
0 
0 
0 
0 
0 
0 
0 
0 
0 
0 
0 
0 
0 
0 
0 
0 
0 
0 
0 
0 
0 
0 
0 
0 
0 
0 
0 
0 
0 
0 
0 
0 
0 
0 
0 
0 
0 
0 
0 
0 
0 
0 
0 
0 
0 
0 
0 
0 
0 
0 
0 
0 
0 
0 
0 
0 
0 
0 
0 
0 
0 
0 
0 
0 
0 
0 
0 
0 
0 
0 
0 
0 
0 
0 
0 
0 
0 
0 
0 
0 
0 
0 
0 
0 
0 
0 
0 
0 
0 
0 
0 
0 
0 
0 
0 
0 
0 
0 
0 
0 
0 
0 
0 
0 
0 
0 
0 
0 
0 
0 
0 
0 
0 
0 
0 
0 
0 
0 
0 
0 
0 
0 
0 
0 
0 
0 
0 
0 
0 
0 
0 
0 
0 
0 
0 
0 
0 
0 
0 
0 
0 
0 
0 
0 
0 
0 
0 
0 
0 
0 
0 
0 
0 
0 
0 
0 
0 
0 
0 
0 
0 
0 
0 
0 
0 
0 
0 
0 
0 
0 
0 
0 
0 
0 
0 
0 
0 
0 
0 
0 
0 
0 
0 
0 
0 
0 
0 
0 
0 
0 
0 
0 
0 
0 
0 
0 
0 
0 
0 
0 
0 
0 
0 
0 
0 
0 
0 
0 
0 
0 
0 
0 
0 
0 
0 
0 
0 
0 
0 
0 
0 
0 
0 
0 
0 
0 
0 
0 
0 
0 
0 
0 
0 
0 
0 
0 
0 
0 
0 
0 
0 
0 
0 
0 
0 
0 
0 
0 
0 
0 
0 
0 
0 
0 
0 
0 
0 
0 
0 
0 
0 
0 
0 
0 
0 
0 
0 
0 
0 
0 
0 
0 
0 
0 
0 
0 
0 
0 
0 
0 
0 
0 
0 
0 
0 
0 
0 
0 
0 
0 
0 
0 
0 
0 
0 
0 
0 
0 
0 
0 
0 
0 
0 
0 
0 
0 
0 
0 
0 
0 
0 
0 
0 
0 
0 
0 
0 
0 
0 
0 
0 
0 
0 
0 
0 
0 
0 
0 
0 
0 
0 
0 
0 
0 
0 
0 
0 
0 
0 
0 
0 
0 
0 
0 
0 
0 
0 
0 
0 
0 
0 
0 
0 
0 
0 
0 
0 
0 
0 
0 
0 
0 
0 
0 
0 
0 
0 
0 
0 
0 
0 
0 
0 
0 
0 
0 
0 
0 
0 
0 
0 
0 
0 
0 
0 
0 
0 
0 
0 
0 
0 
0 
0 
0 
0 
0 
0 
0 
0 
0 
0 
0 
0 
0 
0 
0 
0 
0 
0 
0 
0 
0 
0 
0 
0 
0 
0 
0 
0 
0 
0 
0 
0 
0 
0 
0 
0 
0 
0 
0 
0 
0 
0 
0 
0 
0 
0 
0 
0 
0 
0 
0 
0 
0 
0 
0 
0 
0 
0 
0 
0 
0 
0 
0 
0 
0 
0 
0 
0 
0 
0 
0 
0 
0 
0 
0 
0 
0 
0 
0 
0 
0 
0 
0 
0 
0 
0 
0 
0 
0 
0 
0 
0 
0 
0 
0 
0 
0 
0 
0 
0 
0 
0 
0 
0 
0 
0 
0 
0 
0 
0 
0 
0 
0 
0 
0 
0 
0 
0 
0 
0 
0 
0 
0 
0 
0 
0 
0 
0 
0 
0 
0 
0 
0 
0 
0 
0 
0 
0 
0 
0 
0 
0 
0 
0 
0 
0 
0 
0 
0 
0 
0 
0 
0 
0 
0 
0 
0 
0 
0 
0 
0 
0 
0 
0 
0 
0 
0 
0 
0 
0 
0 
0 
0 
0 
0 
0 
0 
0 
0 
0 
0 
0 
0 
0 
0 
0 
0 
0 
0 
0 
0 
0 
0 
0 
0 
0 
0 
0 
0 
0 
0 
0 
0 
0 
0 
0 
0 
0 
0 
0 
0 
0 
0 
0 
0 
0 
0 
0 
0 
0 
0 
0 
0 
0 
0 
0 
0 
0 
0 
0 
0 
0 
0 
0 
0 
0 
0 
0 
0 
0 
0 
0 
0 
0 
0 
0 
0 
0 
0 
0 
0 
0 
0 
0 
0 
0 
0 
0 
0 
0 
0 
0 
0 
0 
0 
0 
0 
0 
0 
0 
0 
0 
0 
0 
0 
0 
0 
0 
0 
0 
0 
0 
0 
0 
0 
0 
0 
0 
0 
0 
0 
0 
0 
0 
0 
0 
0 
0 
0 
0 
0 
0 
0 
0 
0 
0 
0 
0 
0 
0 
0 
0 
0 
0 
0 
0 
0 
0 
0 
0 
0 
0 
0 
0 
0 
0 
0 
0 
0 
0 
0 
0 
0 
0 
0 
0 
0 
0 
0 
0 
0 
0 
0 
0 
0 
0 
0 
0 
0 
0 
0 
0 
0 
0 
0 
0 
0 
0 
0 
0 
0 
0 
0 
0 
0 
0 
0 
0 
0 
0 
0 
0 
0 
0 
0 
0 
0 
0 
0 
0 
0 
0 
0 
0 
0 
0 
0 
0 
0 
0 
0 
0 
0 
0 
0 
0 
0 
0 
0 
0 
0 
0 
0 
0 
0 
0 
0 
0 
0 
0 
0 
0 
0 
0 
0 
0 
0 
0 
0 
0 
0 
0 
0 
0 
0 
0 
0 
0 
0 
0 
0 
0 
0 
0 
0 
0 
0 
0 
0 
0 
0 
0 
0 
0 
0 
0 
0 
0 
0 
0 
0 
0 
0 
0 
0 
0 
0 
0 
0 
0 
0 
0 
0 
0 
0 
0 
0 
0 
0 
0 
0 
0 
0 
0 
0 
0 
0 
0 
0 
0 
0 
0 
0 
0 
0 
0 
0 
0 
0 
0 
0 
0 
0 
0 
0 
0 
0 
0 
0 
0 
0 
0 
0 
0 
0 
0 
0 
0 
0 
0 
0 
0 
0 
0 
0 
0 
0 
0 
0 
0 
0 
0 
0 
0 
0 
0 
0 
0 
0 
0 
0 
0 
0 
0 
0 
0 
0 
0 
0 
0 
0 
0 
0 
0 
0 
0 
0 
0 
0 
0 
0 
0 
0 
0 
0 
0 
0 
0 
0 
0 
0 
0 
0 
0 
0 
0 
0 
0 
0 
0 
0 
0 
0 
0 
0 
0 
0 
0 
0 
0 
0 
0 
0 
0 
0 
0 
0 
0 
0 
0 
0 
0 
0 
0 
0 
0 
0 
0 
0 
0 
0 
0 
0 
0 
0 
0 
0 
0 
0 
0 
0 
0 
0 
0 
0 
0 
0 
0 
0 
0 
0 
0 
0 
0 
0 
0 
0 
0 
0 
0 
0 
0 
0 
0 
0 
0 
0 
0 
0 
0 
0 
0 
0 
0 
0 
0 
0 
0 
0 
0 
0 
0 
0 
0 
0 
0 
0 
0 
0 
0 
0 
0 
0 
0 
0 
0 
0 
0 
0 
0 
0 
0 
0 
0 
0 
0 
0 
0 
0 
0 
0 
0 
0 
0 
0 
0 
0 
0 
0 
0 
0 
0 
0 
0 
0 
0 
0 
0 
0 
0 
0 
0 
0 
0 
0 
0 
0 
0 
0 
0 
0 
0 
0 
0 
0 
0 
0 
0 
0 
0 
0 
0 
0 
0 
0 
0 
0 
0 
0 
0 
0 
0 
0 
0 
0 
0 
0 
0 
0 
0 
0 
0 
0 
0 
0 
0 
0 
0 
0 
0 
0 
0 
0 
0 
0 
0 
0 
0 
0 
0 
0 
0 
0 
0 
0 
0 
0 
0 
0 
0 
0 
0 
0 
0 
0 
0 
0 
0 
0 
0 
0 
0 
0 
0 
0 
0 
0 
0 
0 
0 
0 
0 
0 
0 
0 
0 
0 
0 
0 
0 
0 
0 
0 
0 
0 
0 
0 
0 
0 
0 
0 
0 
0 
0 
0 
0 
0 
0 
0 
0 
0 
0 
0 
0 
0 
0 
0 
0 
0 
0 
0 
0 
0 
0 
0 
0 
0 
0 
0 
0 
0 
0 
0 
0 
0 
0 
0 
0 
0 
0 
0 
0 
0 
0 
0 
0 
0 
0 
0 
0 
0 
0 
0 
0 
0 
0 
0 
0 
0 
0 
0 
0 
0 
0 
0 
0 
0 
0 
0 
0 
0 
0 
0 
0 
0 
0 
0 
0 
0 
0 
0 
0 
0 
0 
0 
0 
0 
0 
0 
0 
0 
0 
0 
0 
0 
0 
0 
0 
0 
0 
0 
0 
0 
0 
0 
0 
0 
0 
0 
0 
0 
0 
0 
0 
0 
0 
0 
0 
0 
0 
0 
0 
0 
0 
0 
0 
0 
0 
0 
0 
0 
0 
0 
0 
0 
0 
0 
0 
0 
0 
0 
0 
0 
0 
0 
0 
0 
0 
0 
0 
0 
0 
0 
0 
0 
0 
0 
0 
0 
0 
0 
0 
0 
0 
0 
0 
0 
0 
0 
0 
0 
0 
0 
0 
0 
0 
0 
0 
0 
0 
0 
0 
0 
0 
0 
0 
0 
0 
0 
0 
0 
0 
0 
0 
0 
0 
0 
0 
0 
0 
0 
0 
0 
0 
0 
0 
0 
0 
0 
0 
0 
0 
0 
0 
0 
0 
0 
0 
0 
0 
0 
0 
0 
0 
0 
0 
0 
0 
0 
0 
0 
0 
0 
0 
0 
0 
0 
0 
0 
0 
0 
0 
0 
0 
0 
0 
0 
0 
0 
0 
0 
0 
0 
0 
0 
0 
0 
0 
0 
0 
0 
0 
0 
0 
0 
0 
0 
0 
0 
0 
0 
0 
0 
0 
0 
0 
0 
0 
0 
0 
0 
0 
0 
0 
0 
0 
0 
0 
0 
0 
0 
0 
0 
0 
0 
0 
0 
0 
0 
0 
0 
0 
0 
0 
0 
0 
0 
0 
0 
0 
0 
0 
0 
0 
0 
0 
0 
0 
0 
0 
0 
0 
0 
0 
0 
0 
0 
0 
0 
0 
0 
0 
0 
0 
0 
0 
0 
0 
0 
0 
0 
0 
0 
0 
0 
0 
0 
0 
0 
0 
0 
0 
0 
0 
0 
0 
0 
0 
0 
0 
0 
0 
0 
0 
0 
0 
0 
0 
0 
0 
0 
0 
0 
0 
0 
0 
0 
0 
0 
0 
0 
0 
0 
0 
0 
0 
0 
0 
0 
0 
0 
0 
0 
0 
0 
0 
0 
0 
0 
0 
0 
0 
0 
0 
0 
0 
0 
0 
0 
0 
0 
0 
0 
0 
0 
0 
0 
0 
0 
0 
0 
0 
0 
0 
0 
0 
0 
0 
0 
0 
0 
0 
0 
0 
0 
0 
0 
0 
0 
0 
0 
0 
0 
0 
0 
0 
0 
0 
0 
0 
0 
0 
0 
0 
0 
0 
0 
0 
0 
0 
0 
0 
0 
0 
0 
0 
0 
0 
0 
0 
0 
0 
0 
0 
0 
0 
0 
0 
0 
0 
0 
0 
0 
0 
0 
0 
0 
0 
0 
0 
0 
0 
0 
0 
0 
0 
0 
0 
0 
0 
0 
0 
0 
0 
0 
0 
0 
0 
0 
0 
0 
0 
0 
0 
0 
0 
0 
0 
0 
0 
0 
0 
0 
0 
0 
0 
0 
0 
0 
0 
0 
0 
0 
0 
0 
0 
0 
0 
0 
0 
0 
0 
0 
0 
0 
0 
0 
0 
0 
0 
0 
0 
0 
0 
0 
0 
0 
0 
0 
0 
0 
0 
0 
0 
0 
0 
0 
0 
0 
0 
0 
0 
0 
0 
0 
0 
0 
0 
0 
0 
0 
0 
0 
0 
0 
0 
0 
0 
0 
0 
0 
0 
0 
0 
0 
0 
0 
0 
0 
0 
0 
0 
0 
0 
0 
0 
0 
0 
0 
0 
0 
0 
0 
0 
0 
0 
0 
0 
0 
0 
0 
0 
0 
0 
0 
0 
0 
0 
0 
0 
0 
0 
0 
0 
0 
0 
0 
0 
0 
0 
0 
0 
0 
0 
0 
0 
0 
0 
0 
0 
0 
0 
0 
0 
0 
0 
0 
0 
0 
0 
0 
0 
0 
0 
0 
0 
0 
0 
0 
0 
0 
0 
0 
0 
0 
0 
0 
0 
0 
0 
0 
0 
0 
0 
0 
0 
0 
0 
0 
0 
0 
0 
0 
0 
0 
0 
0 
0 
0 
0 
0 
0 
0 
0 
0 
0 
0 
0 
0 
0 
0 
0 
0 
0 
0 
0 
0 
0 
0 
0 
0 
0 
0 
0 
0 
0 
0 
0 
0 
0 
0 
0 
0 
0 
0 
0 
0 
0 
0 
0 
0 
0 
0 
0 
0 
0 
0 
0 
0 
0 
0 
0 
0 
0 
0 
0 
0 
0 
0 
0 
0 
0 
0 
0 
0 
0 
0 
0 
0 
0 
0 
0 
0 
0 
0 
0 
0 
0 
0 
0 
0 
0 
0 
0 
0 
0 
0 
0 
0 
0 
0 
0 
0 
0 
0 
0 
0 
0 
0 
0 
0 
0 
0 
0 
0 
0 
0 
0 
0 
0 
0 
0 
0 
0 
0 
0 
0 
0 
0 
0 
0 
0 
0 
0 
0 
0 
0 
0 
0 
0 
0 
0 
0 
0 
0 
0 
0 
0 
0 
0 
0 
0 
0 
0 
0 
0 
0 
0 
0 
0 
0 
0 
0 
0 
0 
0 
0 
0 
0 
0 
0 
0 
0 
0 
0 
0 
0 
0 
0 
0 
0 
0 
0 
0 
0 
0 
0 
0 
0 
0 
0 
0 
0 
0 
0 
0 
0 
0 
0 
0 
0 
0 
0 
0 
0 
0 
0 
0 
0 
0 
0 
0 
0 
0 
0 
0 
0 
0 
0 
0 
0 
0 
0 
0 
0 
0 
0 
0 
0 
0 
0 
0 
0 
0 
0 
0 
0 
0 
0 
0 
0 
0 
0 
0 
0 
0 
0 
0 
0 
0 
0 
0 
0 
0 
0 
0 
0 
0 
0 
0 
0 
0 
0 
0 
0 
0 
0 
0 
0 
0 
0 
0 
0 
0 
0 
0 
0 
0 
0 
0 
0 
0 
0 
0 
0 
0 
0 
0 
0 
0 
0 
0 
0 
0 
0 
0 
0 
0 
0 
0 
0 
0 
0 
0 
0 
0 
0 
0 
0 
0 
0 
0 
0 
0 
0 
0 
0 
0 
0 
0 
0 
0 
0 
0 
0 
0 
0 
0 
0 
0 
0 
0 
0 
0 
0 
0 
0 
0 
0 
0 
0 
0 
0 
0 
0 
0 
0 
0 
0 
0 
0 
0 
0 
0 
0 
0 
0 
0 
0 
0 
0 
0 
0 
0 
0 
0 
0 
0 
0 
0 
0 
0 
0 
0 
0 
0 
0 
0 
0 
0 
0 
0 
0 
0 
0 
0 
0 
0 
0 
0 
0 
0 
0 
0 
0 
0 
0 
0 
0 
0 
0 
0 
0 
0 
0 
0 
0 
0 
0 
0 
0 
0 
0 
0 
0 
0 
0 
0 
0 
0 
0 
0 
0 
0 
0 
0 
0 
0 
0 
0 
0 
0 
0 
0 
0 
0 
0 
0 
0 
0 
0 
0 
0 
0 
0 
0 
0 
0 
0 
0 
0 
0 
0 
0 
0 
0 
0 
0 
0 
0 
0 
0 
0 
0 
0 
0 
0 
0 
0 
0 
0 
0 
0 
0 
0 
0 
0 
0 
0 
0 
0 
0 
0 
0 
0 
0 
0 
0 
0 
0 
0 
0 
0 
0 
0 
0 
0 
0 
0 
0 
0 
0 
0 
0 
0 
0 
0 
0 
0 
0 
0 
0 
0 
0 
0 
0 
0 
0 
0 
0 
0 
0 
0 
0 
0 
0 
0 
0 
0 
0 
0 
0 
0 
0 
0 
0 
0 
0 
0 
0 
0 
0 
0 
0 
0 
0 
0 
0 
0 
0 
0 
0 
0 
0 
0 
0 
0 
0 
0 
0 
0 
0 
0 
0 
0 
0 
0 
0 
0 
0 
0 
0 
0 
0 
0 
0 
0 
0 
0 
0 
0 
0 
0 
0 
0 
0 
0 
0 
0 
0 
0 
0 
0 
0 
0 
0 
0 
0 
0 
0 
0 
0 
0 
0 
0 
0 
0 
0 
0 
0 
0 
0 
0 
0 
0 
0 
0 
0 
0 
0 
0 
0 
0 
0 
0 
0 
0 
0 
0 
0 
0 
0 
0 
0 
0 
0 
0 
0 
0 
0 
0 
0 
0 
0 
0 
0 
0 
0 
0 
0 
0 
0 
0 
0 
0 
0 
0 
0 
0 
0 
0 
0 
0 
0 
0 
0 
0 
0 
0 
0 
0 
0 
0 
0 
0 
0 
0 
0 
0 
0 
0 
0 
0 
0 
0 
0 
0 
0 
0 
0 
0 
0 
0 
0 
0 
0 
0 
0 
0 
0 
0 
0 
0 
0 
0 
0 
0 
0 
0 
0 
0 
0 
0 
0 
0 
0 
0 
0 
0 
0 
0 
0 
0 
0 
0 
0 
0 
0 
0 
0 
0 
0 
0 
0 
0 
0 
0 
0 
0 
0 
0 
0 
0 
0 
0 
0 
0 
0 
0 
0 
0 
0 
0 
0 
0 
0 
0 
0 
0 
0 
0 
0 
0 
0 
0 
0 
0 
0 
0 
0 
0 
0 
0 
0 
0 
0 
0 
0 
0 
0 
0 
0 
0 
0 
0 
0 
0 
0 
0 
0 
0 
0 
0 
0 
0 
0 
0 
0 
0 
0 
0 
0 
0 
0 
0 
0 
0 
0 
0 
0 
0 
0 
0 
0 
0 
0 
0 
0 
0 
0 
0 
0 
0 
0 
0 
0 
0 
0 
0 
0 
0 
0 
0 
0 
0 
0 
0 
0 
0 
0 
0 
0 
0 
0 
0 
0 
0 
0 
0 
0 
0 
0 
0 
0 
0 
0 
0 
0 
0 
0 
0 
0 
0 
0 
0 
0 
0 
0 
0 
0 
0 
0 
0 
0 
0 
0 
0 
0 
0 
0 
0 
0 
0 
0 
0 
0 
0 
0 
0 
0 
0 
0 
0 
0 
0 
0 
0 
0 
0 
0 
0 
0 
0 
0 
0 
0 
0 
0 
0 
0 
0 
0 
0 
0 
0 
0 
0 
0 
0 
0 
0 
0 
0 
0 
0 
0 
0 
0 
0 
0 
0 
0 
0 
0 
0 
0 
0 
0 
0 
0 
0 
0 
0 
0 
0 
0 
0 
0 
0 
0 
0 
0 
0 
0 
0 
0 
0 
0 
0 
0 
0 
0 
0 
0 
0 
0 
0 
0 
0 
0 
0 
0 
0 
0 
0 
0 
0 
0 
0 
0 
0 
0 
0 
0 
0 
0 
0 
0 
0 
0 
0 
0 
0 
0 
0 
0 
0 
0 
0 
0 
0 
0 
0 
0 
0 
0 
0 
0 
0 
0 
0 
0 
0 
0 
0 
0 
0 
0 
0 
0 
0 
0 
0 
0 
0 
0 
0 
0 
0 
0 
0 
0 
0 
0 
0 
0 
0 
0 
0 
0 
0 
0 
0 
0 
0 
0 
0 
0 
0 
0 
0 
0 
0 
0 
0 
0 
0 
0 
0 
0 
0 
0 
0 
0 
0 
0 
0 
0 
0 
0 
0 
0 
0 
0 
0 
0 
0 
0 
0 
0 
0 
0 
0 
0 
0 
0 
0 
0 
0 
0 
0 
0 
0 
0 
0 
0 
0 
0 
0 
0 
0 
0 
0 
0 
0 
0 
0 
0 
0 
0 
0 
0 
0 
0 
0 
0 
0 
0 
0 
0 
0 
0 
0 
0 
0 
0 
0 
0 
0 
0 
0 
0 
0 
0 
0 
0 
0 
0 
0 
0 
0 
0 
0 
0 
0 
0 
0 
0 
0 
0 
0 
0 
0 
0 
0 
0 
0 
0 
0 
0 
0 
0 
0 
0 
0 
0 
0 
0 
0 
0 
0 
0 
0 
0 
0 
0 
0 
0 
0 
0 
0 
0 
0 
0 
0 
0 
0 
0 
0 
0 
0 
0 
0 
0 
0 
0 
0 
0 
0 
0 
0 
0 
0 
0 
0 
0 
0 
0 
0 
0 
0 
0 
0 
0 
0 
0 
0 
0 
0 
0 
0 
0 
0 
0 
0 
0 
0 
0 
0 
0 
0 
0 
0 
0 
0 
0 
0 
0 
0 
0 
0 
0 
0 
0 
0 
0 
0 
0 
0 
0 
0 
0 
0 
0 
0 
0 
0 
0 
0 
0 
0 
0 
0 
0 
0 
0 
0 
0 
0 
0 
0 
0 
0 
0 
0 
0 
0 
0 
0 
0 
0 
0 
0 
0 
0 
0 
0 
0 
0 
0 
0 
0 
0 
0 
0 
0 
0 
0 
0 
0 
0 
0 
0 
0 
0 
0 
0 
0 
0 
0 
0 
0 
0 
0 
0 
0 
0 
0 
0 
0 
0 
0 
0 
0 
0 
0 
0 
0 
0 
0 
0 
0 
0 
0 
0 
0 
0 
0 
0 
0 
0 
0 
0 
0 
0 
0 
0 
0 
0 
0 
0 
0 
0 
0 
0 
0 
0 
0 
0 
0 
0 
0 
0 
0 
0 
0 
0 
0 
0 
0 
0 
0 
0 
0 
0 
0 
0 
0 
0 
0 
0 
0 
0 
0 
0 
0 
0 
0 
0 
0 
0 
0 
0 
0 
0 
0 
0 
0 
0 
0 
0 
0 
0 
0 
0 
0 
0 
0 
0 
0 
0 
0 
0 
0 
0 
0 
0 
0 
0 
0 
0 
0 
0 
0 
0 
0 
0 
0 
0 
0 
0 
0 
0 
0 
0 
0 
0 
0 
0 
0 
0 
0 
0 
0 
0 
0 
0 
0 
0 
0 
0 
0 
0 
0 
0 
0 
0 
0 
0 
0 
0 
0 
0 
0 
0 
0 
0 
0 
0 
0 
0 
0 
0 
0 
0 
0 
0 
0 
0 
0 
0 
0 
0 
0 
0 
0 
0 
0 
0 
0 
0 
0 
0 
0 
0 
0 
0 
0 
0 
0 
0 
0 
0 
0 
0 
0 
0 
0 
0 
0 
0 
0 
0 
0 
0 
0 
0 
0 
0 
0 
0 
0 
0 
0 
0 
0 
0 
0 
0 
0 
0 
0 
0 
0 
0 
0 
0 
0 
0 
0 
0 
0 
0 
0 
0 
0 
0 
0 
0 
0 
0 
0 
0 
0 
0 
0 
0 
0 
0 
0 
0 
0 
0 
0 
0 
0 
0 
0 
0 
0 
0 
0 
0 
0 
0 
0 
0 
0 
0 
0 
0 
0 
0 
0 
0 
0 
0 
0 
0 
0 
0 
0 
0 
0 
0 
0 
0 
0 
0 
0 
0 
0 
0 
0 
0 
0 
0 
0 
0 
0 
0 
0 
0 
0 
0 
0 
0 
0 
0 
0 
0 
0 
0 
0 
0 
0 
0 
0 
0 
0 
0 
0 
0 
0 
0 
0 
0 
0 
0 
0 
0 
0 
0 
0 
0 
0 
0 
0 
0 
0 
0 
0 
0 
0 
0 
0 
0 
0 
0 
0 
0 
0 
0 
0 
0 
0 
0 
0 
0 
0 
0 
0 
0 
0 
0 
0 
0 
0 
0 
0 
0 
0 
0 
0 
0 
0 
0 
0 
0 
0 
0 
0 
0 
0 
0 
0 
0 
0 
0 
0 
0 
0 
0 
0 
0 
0 
0 
0 
0 
0 
0 
0 
0 
0 
0 
0 
0 
0 
0 
0 
0 
0 
0 
0 
0 
0 
0 
0 
0 
0 
0 
0 
0 
0 
0 
0 
0 
0 
0 
0 
0 
0 
0 
0 
0 
0 
0 
0 
0 
0 
0 
0 
0 
0 
0 
0 
0 
0 
0 
0 
0 
0 
0 
0 
0 
0 
0 
0 
0 
0 
0 
0 
0 
0 
0 
0 
0 
0 
0 
0 
0 
0 
0 
0 
0 
0 
0 
0 
0 
0 
0 
0 
0 
0 
0 
0 
0 
0 
0 
0 
0 
0 
0 
0 
0 
0 
0 
0 
0 
0 
0 
0 
0 
0 
0 
0 
0 
0 
0 
0 
0 
0 
0 
0 
0 
0 
0 
0 
0 
0 
0 
0 
0 
0 
0 
0 
0 
0 
0 
0 
0 
0 
0 
0 
0 
0 
0 
0 
0 
0 
0 
0 
0 
0 
0 
0 
0 
0 
0 
0 
0 
0 
0 
0 
0 
0 
0 
0 
0 
0 
0 
0 
0 
0 
0 
0 
0 
0 
0 
0 
0 
0 
0 
0 
0 
0 
0 
0 
0 
0 
0 
0 
0 
0 
0 
0 
0 
0 
0 
0 
0 
0 
0 
0 
0 
0 
0 
0 
0 
0 
0 
0 
0 
0 
0 
0 
0 
0 
0 
0 
0 
0 
0 
0 
0 
0 
0 
0 
0 
0 
0 
0 
0 
0 
0 
0 
0 
0 
0 
0 
0 
0 
0 
0 
0 
0 
0 
0 
0 
0 
0 
0 
0 
0 
0 
0 
0 
0 
0 
0 
0 
0 
0 
0 
0 
0 
0 
0 
0 
0 
0 
0 
0 
0 
0 
0 
0 
0 
0 
0 
0 
0 
0 
0 
0 
0 
0 
0 
0 
0 
0 
0 
0 
0 
0 
0 
0 
0 
0 
0 
0 
0 
0 
0 
0 
0 
0 
0 
0 
0 
0 
0 
0 
0 
0 
0 
0 
0 
0 
0 
0 
0 
0 
0 
0 
0 
0 
0 
0 
0 
0 
0 
0 
0 
0 
0 
0 
0 
0 
0 
0 
0 
0 
0 
0 
0 
0 
0 
0 
0 
0 
0 
0 
0 
0 
0 
0 
0 
0 
0 
0 
0 
0 
0 
0 
0 
0 
0 
0 
0 
0 
0 
0 
0 
0 
0 
0 
0 
0 
0 
0 
0 
0 
0 
0 
0 
0 
0 
0 
0 
0 
0 
0 
0 
0 
0 
0 
0 
0 
0 
0 
0 
0 
0 
0 
0 
0 
0 
0 
0 
0 
0 
0 
0 
0 
0 
0 
0 
0 
0 
0 
0 
0 
0 
0 
0 
0 
0 
0 
0 
0 
0 
0 
0 
0 
0 
0 
0 
0 
0 
0 
0 
0 
0 
0 
0 
0 
0 
0 
0 
0 
0 
0 
0 
0 
0 
0 
0 
0 
0 
0 
0 
0 
0 
0 
0 
0 
0 
0 
0 
0 
0 
0 
0 
0 
0 
0 
0 
0 
0 
0 
0 
0 
0 
0 
0 
0 
0 
0 
0 
0 
0 
0 
0 
0 
0 
0 
0 
0 
0 
0 
0 
0 
0 
0 
0 
0 
0 
0 
0 
0 
0 
0 
0 
0 
0 
0 
0 
0 
0 
0 
0 
0 
0 
0 
0 
0 
0 
0 
0 
0 
0 
0 
0 
0 
0 
0 
0 
0 
0 
0 
0 
0 
0 
0 
0 
0 
0 
0 
0 
0 
0 
0 
0 
0 
0 
0 
0 
0 
0 
0 
0 
0 
0 
0 
0 
0 
0 
0 
0 
0 
0 
0 
0 
0 
0 
0 
0 
0 
0 
0 
0 
0 
0 
0 
0 
0 
0 
0 
0 
0 
0 
0 
0 
0 
0 
0 
0 
0 
0 
0 
0 
0 
0 
0 
0 
0 
0 
0 
0 
0 
0 
0 
0 
0 
0 
0 
0 
0 
0 
0 
0 
0 
0 
0 
0 
0 
0 
0 
0 
0 
0 
0 
0 
0 
0 
0 
0 
0 
0 
0 
0 
0 
0 
0 
0 
0 
0 
0 
0 
0 
0 
0 
0 
0 
0 
0 
0 
0 
0 
0 
0 
0 
0 
0 
0 
0 
0 
0 
0 
0 
0 
0 
0 
0 
0 
0 
0 
0 
0 
0 
0 
0 
0 
0 
0 
0 
0 
0 
0 
0 
0 
0 
0 
0 
0 
0 
0 
0 
0 
0 
0 
0 
0 
0 
0 
0 
0 
0 
0 
0 
0 
0 
0 
0 
0 
0 
0 
0 
0 
0 
0 
0 
0 
0 
0 
0 
0 
0 
0 
0 
0 
0 
0 
0 
0 
0 
0 
0 
0 
0 
0 
0 
0 
0 
0 
0 
0 
0 
0 
0 
0 
0 
0 
0 
0 
0 
0 
0 
0 
0 
0 
0 
0 
0 
0 
0 
0 
0 
0 
0 
0 
0 
0 
0 
0 
0 
0 
0 
0 
0 
0 
0 
0 
0 
0 
0 
0 
0 
0 
0 
0 
0 
0 
0 
0 
0 
0 
0 
0 
0 
0 
0 
0 
0 
0 
0 
0 
0 
0 
0 
0 
0 
0 
0 
0 
0 
0 
0 
0 
0 
0 
0 
0 
0 
0 
0 
0 
0 
0 
0 
0 
0 
0 
0 
0 
0 
0 
0 
0 
0 
0 
0 
0 
0 
0 
0 
0 
0 
0 
0 
0 
0 
0 
0 
0 
0 
0 
0 
0 
0 
0 
0 
0 
0 
0 
0 
0 
0 
0 
0 
0 
0 
0 
0 
0 
0 
0 
0 
0 
0 
0 
0 
0 
0 
0 
0 
0 
0 
0 
0 
0 
0 
0 
0 
0 
0 
0 
0 
0 
0 
0 
0 
0 
0 
0 
0 
0 
0 
0 
0 
0 
0 
0 
0 
0 
0 
0 
0 
0 
0 
0 
0 
0 
0 
0 
0 
0 
0 
0 
0 
0 
0 
0 
0 
0 
0 
0 
0 
0 
0 
0 
0 
0 
0 
0 
0 
0 
0 
0 
0 
0 
0 
0 
0 
0 
0 
0 
0 
0 
0 
0 
0 
0 
0 
0 
0 
0 
0 
0 
0 
0 
0 
0 
0 
0 
0 
0 
0 
0 
0 
0 
0 
0 
0 
0 
0 
0 
0 
0 
0 
0 
0 
0 
0 
0 
0 
0 
0 
0 
0 
0 
0 
0 
0 
0 
0 
0 
0 
0 
0 
0 
0 
0 
0 
0 
0 
0 
0 
0 
0 
0 
0 
0 
0 
0 
0 
0 
0 
0 
0 
0 
0 
0 
0 
0 
0 
0 
0 
0 
0 
0 
0 
0 
0 
0 
0 
0 
0 
0 
0 
0 
0 
0 
0 
0 
0 
0 
0 
0 
0 
0 
0 
0 
0 
0 
0 
0 
0 
0 
0 
0 
0 
0 
0 
0 
0 
0 
0 
0 
0 
0 
0 
0 
0 
0 
0 
0 
0 
0 
0 
0 
0 
0 
0 
0 
0 
0 
0 
0 
0 
0 
0 
0 
0 
0 
0 
0 
0 
0 
0 
0 
0 
0 
0 
0 
0 
0 
0 
0 
0 
0 
0 
0 
0 
0 
0 
0 
0 
0 
0 
0 
0 
0 
0 
0 
0 
0 
0 
0 
0 
0 
0 
0 
0 
0 
0 
0 
0 
0 
0 
0 
0 
0 
0 
0 
0 
0 
0 
0 
0 
0 
0 
0 
0 
0 
0 
0 
0 
0 
0 
0 
0 
0 
0 
0 
0 
0 
0 
0 
0 
0 
0 
0 
0 
0 
0 
0 
0 
0 
0 
0 
0 
0 
0 
0 
0 
0 
0 
0 
0 
0 
0 
0 
0 
0 
0 
0 
0 
0 
0 
0 
0 
0 
0 
0 
0 
0 
0 
0 
0 
0 
0 
0 
0 
0 
0 
0 
0 
0 
0 
0 
0 
0 
0 
0 
0 
0 
0 
0 
0 
0 
0 
0 
0 
0 
0 
0 
0 
0 
0 
0 
0 
0 
0 
0 
0 
0 
0 
0 
0 
0 
0 
0 
0 
0 
0 
0 
0 
0 
0 
0 
0 
0 
0 
0 
0 
0 
0 
0 
0 
0 
0 
0 
0 
0 
0 
0 
0 
0 
0 
0 
0 
0 
0 
0 
0 
0 
0 
0 
0 
0 
0 
0 
0 
0 
0 
0 
0 
0 
0 
0 
0 
0 
0 
0 
0 
0 
0 
0 
0 
0 
0 
0 
0 
0 
0 
0 
0 
0 
0 
0 
0 
0 
0 
0 
0 
0 
0 
0 
0 
0 
0 
0 
0 
0 
0 
0 
0 
0 
0 
0 
0 
0 
0 
0 
0 
0 
0 
0 
0 
0 
0 
0 
0 
0 
0 
0 
0 
0 
0 
0 
0 
0 
0 
0 
0 
0 
0 
0 
0 
0 
0 
0 
0 
0 
0 
0 
0 
0 
0 
0 
0 
0 
0 
0 
0 
0 
0 
0 
0 
0 
0 
0 
0 
0 
0 
0 
0 
0 
0 
0 
0 
0 
0 
0 
0 
0 
0 
0 
0 
0 
0 
0 
0 
0 
0 
0 
0 
0 
0 
0 
0 
0 
0 
0 
0 
0 
0 
0 
0 
0 
0 
0 
0 
0 
0 
0 
0 
0 
0 
0 
0 
0 
0 
0 
0 
0 
0 
0 
0 
0 
0 
0 
0 
0 
0 
0 
0 
0 
0 
0 
0 
0 
0 
0 
0 
0 
0 
0 
0 
0 
0 
0 
0 
0 
0 
0 
0 
0 
0 
0 
0 
0 
0 
0 
0 
0 
0 
0 
0 
0 
0 
0 
0 
0 
0 
0 
0 
0 
0 
0 
0 
0 
0 
0 
0 
0 
0 
0 
0 
0 
0 
0 
0 
0 
0 
0 
0 
0 
0 
0 
0 
0 
0 
0 
0 
0 
0 
0 
0 
0 
0 
0 
0 
0 
0 
0 
0 
0 
0 
0 
0 
0 
0 
0 
0 
0 
0 
0 
0 
0 
0 
0 
0 
0 
0 
0 
0 
0 
0 
0 
0 
0 
0 
0 
0 
0 
0 
0 
0 
0 
0 
0 
0 
0 
0 
0 
0 
0 
0 
0 
0 
0 
0 
0 
0 
0 
0 
0 
0 
0 
0 
0 
0 
0 
0 
0 
0 
0 
0 
0 
0 
0 
0 
0 
0 
0 
0 
0 
0 
0 
0 
0 
0 
0 
0 
0 
0 
0 
0 
0 
0 
0 
0 
0 
0 
0 
0 
0 
0 
0 
0 
0 
0 
0 
0 
0 
0 
0 
0 
0 
0 
0 
0 
0 
0 
0 
0 
0 
0 
0 
0 
0 
0 
0 
0 
0 
0 
0 
0 
0 
0 
0 
0 
0 
0 
0 
0 
0 
0 
0 
0 
0 
0 
0 
0 
0 
0 
0 
0 
0 
0 
0 
0 
0 
0 
0 
0 
0 
0 
0 
0 
0 
0 
0 
0 
0 
0 
0 
0 
0 
0 
0 
0 
0 
0 
0 
0 
0 
0 
0 
0 
0 
0 
0 
0 
0 
0 
0 
0 
0 
0 
0 
0 
0 
0 
0 
0 
0 
0 
0 
0 
0 
0 
0 
0 
0 
0 
0 
0 
0 
0 
0 
0 
0 
0 
0 
0 
0 
0 
0 
0 
0 
0 
0 
0 
0 
0 
0 
0 
0 
0 
0 
0 
0 
0 
0 
0 
0 
0 
0 
0 
0 
0 
0 
0 
0 
0 
0 
0 
0 
0 
0 
0 
0 
0 
0 
0 
0 
0 
0 
0 
0 
0 
0 
0 
0 
0 
0 
0 
0 
0 
0 
0 
0 
0 
0 
0 
0 
0 
0 
0 
0 
0 
0 
0 
0 
0 
0 
0 
0 
0 
0 
0 
0 
0 
0 
0 
0 
0 
0 
0 
0 
0 
0 
0 
0 
0 
0 
0 
0 
0 
0 
0 
0 
0 
0 
0 
0 
0 
0 
0 
0 
0 
0 
0 
0 
0 
0 
0 
0 
0 
0 
0 
0 
0 
0 
0 
0 
0 
0 
0 
0 
0 
0 
0 
0 
0 
0 
0 
0 
0 
0 
0 
0 
0 
0 
0 
0 
0 
0 
0 
0 
0 
0 
0 
0 
0 
0 
0 
0 
0 
0 
0 
0 
0 
0 
0 
0 
0 
0 
0 
0 
0 
0 
0 
0 
0 
0 
0 
0 
0 
0 
0 
0 
0 
0 
0 
0 
0 
0 
0 
0 
0 
0 
0 
0 
0 
0 
0 
0 
0 
0 
0 
0 
0 
0 
0 
0 
0 
0 
0 
0 
0 
0 
0 
0 
0 
0 
0 
0 
0 
0 
0 
0 
0 
0 
0 
0 
0 
0 
0 
0 
0 
0 
0 
0 
0 
0 
0 
0 
0 
0 
0 
0 
0 
0 
0 
0 
0 
0 
0 
0 
0 
0 
0 
0 
0 
0 
0 
0 
0 
0 
0 
0 
0 
0 
0 
0 
0 
0 
0 
0 
0 
0 
0 
0 
0 
0 
0 
0 
0 
0 
0 
0 
0 
0 
0 
0 
0 
0 
0 
0 
0 
0 
0 
0 
0 
0 
0 
0 
0 
0 
0 
0 
0 
0 
0 
0 
0 
0 
0 
0 
0 
0 
0 
0 
0 
0 
0 
0 
0 
0 
0 
0 
0 
0 
0 
0 
0 
0 
0 
0 
0 
0 
0 
0 
0 
0 
0 
0 
0 
0 
0 
0 
0 
0 
0 
0 
0 
0 
0 
0 
0 
0 
0 
0 
0 
0 
0 
0 
0 
0 
0 
0 
0 
0 
0 
0 
0 
0 
0 
0 
0 
0 
0 
0 
0 
0 
0 
0 
0 
0 
0 
0 
0 
0 
0 
0 
0 
0 
0 
0 
0 
0 
0 
0 
0 
0 
0 
0 
0 
0 
0 
0 
0 
0 
0 
0 
0 
0 
0 
0 
0 
0 
0 
0 
0 
0 
0 
0 
0 
0 
0 
0 
0 
0 
0 
0 
0 
0 
0 
0 
0 
0 
0 
0 
0 
0 
0 
0 
0 
0 
0 
0 
0 
0 
0 
0 
0 
0 
0 
0 
0 
0 
0 
0 
0 
0 
0 
0 
0 
0 
0 
0 
0 
0 
0 
0 
0 
0 
0 
0 
0 
0 
0 
0 
0 
0 
0 
0 
0 
0 
0 
0 
0 
0 
0 
0 
0 
0 
0 
0 
0 
0 
0 
0 
0 
0 
0 
0 
0 
0 
0 
0 
0 
0 
0 
0 
0 
0 
0 
0 
0 
0 
0 
0 
0 
0 
0 
0 
0 
0 
0 
0 
0 
0 
0 
0 
0 
0 
0 
0 
0 
0 
0 
0 
0 
0 
0 
0 
0 
0 
0 
0 
0 
0 
0 
0 
0 
0 
0 
0 
0 
0 
0 
0 
0 
0 
0 
0 
0 
0 
0 
0 
0 
0 
0 
0 
0 
0 
0 
0 
0 
0 
0 
0 
0 
0 
0 
0 
0 
0 
0 
0 
0 
0 
0 
0 
0 
0 
0 
0 
0 
0 
0 
0 
0 
0 
0 
0 
0 
0 
0 
0 
0 
0 
0 
0 
0 
0 
0 
0 
0 
0 
0 
0 
0 
0 
0 
0 
0 
0 
0 
0 
0 
0 
0 
0 
0 
0 
0 
0 
0 
0 
0 
0 
0 
0 
0 
0 
0 
0 
0 
0 
0 
0 
0 
0 
0 
0 
0 
0 
0 
0 
0 
0 
0 
0 
0 
0 
0 
0 
0 
0 
0 
0 
0 
0 
0 
0 
0 
0 
0 
0 
0 
0 
0 
0 
0 
0 
0 
0 
0 
0 
0 
0 
0 
0 
0 
0 
0 
0 
0 
0 
0 
0 
0 
0 
0 
0 
0 
0 
0 
0 
0 
0 
0 
0 
0 
0 
0 
0 
0 
0 
0 
0 
0 
0 
0 
0 
0 
0 
0 
0 
0 
0 
0 
0 
0 
0 
0 
0 
0 
0 
0 
0 
0 
0 
0 
0 
0 
0 
0 
0 
0 
0 
0 
0 
0 
0 
0 
0 
0 
0 
0 
0 
0 
0 
0 
0 
0 
0 
0 
0 
0 
0 
0 
0 
0 
0 
0 
0 
0 
0 
0 
0 
0 
0 
0 
0 
0 
0 
0 
0 
0 
0 
0 
0 
0 
0 
0 
0 
0 
0 
0 
0 
0 
0 
0 
0 
0 
0 
0 
0 
0 
0 
0 
0 
0 
0 
0 
0 
0 
0 
0 
0 
0 
0 
0 
0 
0 
0 
0 
0 
0 
0 
0 
0 
0 
0 
0 
0 
0 
0 
0 
0 
0 
0 
0 
0 
0 
0 
0 
0 
0 
0 
0 
0 
0 
0 
0 
0 
0 
0 
0 
0 
0 
0 
0 
0 
0 
0 
0 
0 
0 
0 
0 
0 
0 
0 
0 
0 
0 
0 
0 
0 
0 
0 
0 
0 
0 
0 
0 
0 
0 
0 
0 
0 
0 
0 
0 
0 
0 
0 
0 
0 
0 
0 
0 
0 
0 
0 
0 
0 
0 
0 
0 
0 
0 
0 
0 
0 
0 
0 
0 
0 
0 
0 
0 
0 
0 
0 
0 
0 
0 
0 
0 
0 
0 
0 
0 
0 
0 
0 
0 
0 
0 
0 
0 
0 
0 
0 
0 
0 
0 
0 
0 
0 
0 
0 
0 
0 
0 
0 
0 
0 
0 
0 
0 
0 
0 
0 
0 
0 
0 
0 
0 
0 
0 
0 
0 
0 
0 
0 
0 
0 
0 
0 
0 
0 
0 
0 
0 
0 
0 
0 
0 
0 
0 
0 
0 
0 
0 
0 
0 
0 
0 
0 
0 
0 
0 
0 
0 
0 
0 
0 
0 
0 
0 
0 
0 
0 
0 
0 
0 
0 
0 
0 
0 
0 
0 
0 
0 
0 
0 
0 
0 
0 
0 
0 
0 
0 
0 
0 
0 
0 
0 
0 
0 
0 
0 
0 
0 
0 
0 
0 
0 
0 
0 
0 
0 
0 
0 
0 
0 
0 
0 
0 
0 
0 
0 
0 
0 
0 
0 
0 
0 
0 
0 
0 
0 
0 
0 
0 
0 
0 
0 
0 
0 
0 
0 
0 
0 
0 
0 
0 
0 
0 
0 
0 
0 
0 
0 
0 
0 
0 
0 
0 
0 
0 
0 
0 
0 
0 
0 
0 
0 
0 
0 
0 
0 
0 
0 
0 
0 
0 
0 
0 
0 
0 
0 
0 
0 
0 
0 
0 
0 
0 
0 
0 
0 
0 
0 
0 
0 
0 
0 
0 
0 
0 
0 
0 
0 
0 
0 
0 
0 
0 
0 
0 
0 
0 
0 
0 
0 
0 
0 
0 
0 
0 
0 
0 
0 
0 
0 
0 
0 
0 
0 
0 
0 
0 
0 
0 
0 
0 
0 
0 
0 
0 
0 
0 
0 
0 
0 
0 
0 
0 
0 
0 
0 
0 
0 
0 
0 
0 
0 
0 
0 
0 
0 
0 
0 
0 
0 
0 
0 
0 
0 
0 
0 
0 
0 
0 
0 
0 
0 
0 
0 
0 
0 
0 
0 
0 
0 
0 
0 
0 
0 
0 
0 
0 
0 
0 
0 
0 
0 
0 
0 
0 
0 
0 
0 
0 
0 
0 
0 
0 
0 
0 
0 
0 
0 
0 
0 
0 
0 
0 
0 
0 
0 
0 
0 
0 
0 
0 
0 
0 
0 
0 
0 
0 
0 
0 
0 
0 
0 
0 
0 
0 
0 
0 
0 
0 
0 
0 
0 
0 
0 
0 
0 
0 
0 
0 
0 
0 
0 
0 
0 
0 
0 
0 
0 
0 
0 
0 
0 
0 
0 
0 
0 
0 
0 
0 
0 
0 
0 
0 
0 
0 
0 
0 
0 
0 
0 
0 
0 
0 
0 
0 
0 
0 
0 
0 
0 
0 
0 
0 
0 
0 
0 
0 
0 
0 
0 
0 
0 
0 
0 
0 
0 
0 
0 
0 
0 
0 
0 
0 
0 
0 
0 
0 
0 
0 
0 
0 
0 
0 
0 
0 
0 
0 
0 
0 
0 
0 
0 
0 
0 
0 
0 
0 
0 
0 
0 
0 
0 
0 
0 
0 
0 
0 
0 
0 
0 
0 
0 
0 
0 
0 
0 
0 
0 
0 
0 
0 
0 
0 
0 
0 
0 
0 
0 
0 
0 
0 
0 
0 
0 
0 
0 
0 
0 
0 
0 
0 
0 
0 
0 
0 
0 
0 
0 
0 
0 
0 
0 
0 
0 
0 
0 
0 
0 
0 
0 
0 
0 
0 
0 
0 
0 
0 
0 
0 
0 
0 
0 
0 
0 
0 
0 
0 
0 
0 
0 
0 
0 
0 
0 
0 
0 
0 
0 
0 
0 
0 
0 
0 
0 
0 
0 
0 
0 
0 
0 
0 
0 
0 
0 
0 
0 
0 
0 
0 
0 
0 
0 
0 
0 
0 
0 
0 
0 
0 
0 
0 
0 
0 
0 
0 
0 
0 
0 
0 
0 
0 
0 
0 
0 
0 
0 
0 
0 
0 
0 
0 
0 
0 
0 
0 
0 
0 
0 
0 
0 
0 
0 
0 
0 
0 
0 
0 
0 
0 
0 
0 
0 
0 
0 
0 
0 
0 
0 
0 
0 
0 
0 
0 
0 
0 
0 
0 
0 
0 
0 
0 
0 
0 
0 
0 
0 
0 
0 
0 
0 
0 
0 
0 
0 
0 
0 
0 
0 
0 
0 
0 
0 
0 
0 
0 
0 
0 
0 
0 
0 
0 
0 
0 
0 
0 
0 
0 
0 
0 
0 
0 
0 
0 
0 
0 
0 
0 
0 
0 
0 
0 
0 
0 
0 
0 
0 
0 
0 
0 
0 
0 
0 
0 
0 
0 
0 
0 
0 
0 
0 
0 
0 
0 
0 
0 
0 
0 
0 
0 
0 
0 
0 
0 
0 
0 
0 
0 
0 
0 
0 
0 
0 
0 
0 
0 
0 
0 
0 
0 
0 
0 
0 
0 
0 
0 
0 
0 
0 
0 
0 
0 
0 
0 
0 
0 
0 
0 
0 
0 
0 
0 
0 
0 
0 
0 
0 
0 
0 
0 
0 
0 
0 
0 
0 
0 
0 
0 
0 
0 
0 
0 
0 
0 
0 
0 
0 
0 
0 
0 
0 
0 
0 
0 
0 
0 
0 
0 
0 
0 
0 
0 
0 
0 
0 
0 
0 
0 
0 
0 
0 
0 
0 
0 
0 
0 
0 
0 
0 
0 
0 
0 
0 
0 
0 
0 
0 
0 
0 
0 
0 
0 
0 
0 
0 
0 
0 
0 
0 
0 
0 
0 
0 
0 
0 
0 
0 
0 
0 
0 
0 
0 
0 
0 
0 
0 
0 
0 
0 
0 
0 
0 
0 
0 
0 
0 
0 
0 
0 
0 
0 
0 
0 
0 
0 
0 
0 
0 
0 
0 
0 
0 
0 
0 
0 
0 
0 
0 
0 
0 
0 
0 
0 
0 
0 
0 
0 
0 
0 
0 
0 
0 
0 
0 
0 
0 
0 
0 
0 
0 
0 
0 
0 
0 
0 
0 
0 
0 
0 
0 
0 
0 
0 
0 
0 
0 
0 
0 
0 
0 
0 
0 
0 
0 
0 
0 
0 
0 
0 
0 
0 
0 
0 
0 
0 
0 
0 
0 
0 
0 
0 
0 
0 
0 
0 
0 
0 
0 
0 
0 
0 
0 
0 
0 
0 
0 
0 
0 
0 
0 
0 
0 
0 
0 
0 
0 
0 
0 
0 
0 
0 
0 
0 
0 
0 
0 
0 
0 
0 
0 
0 
0 
0 
0 
0 
0 
0 
0 
0 
0 
0 
0 
0 
0 
0 
0 
0 
0 
0 
0 
0 
0 
0 
0 
0 
0 
0 
0 
0 
0 
0 
0 
0 
0 
0 
0 
0 
0 
0 
0 
0 
0 
0 
0 
0 
0 
0 
0 
0 
0 
0 
0 
0 
0 
0 
0 
0 
0 
0 
0 
0 
0 
0 
0 
0 
0 
0 
0 
0 
0 
0 
0 
0 
0 
0 
0 
0 
0 
0 
0 
0 
0 
0 
0 
0 
0 
0 
0 
0 
0 
0 
0 
0 
0 
0 
0 
0 
0 
0 
0 
0 
0 
0 
0 
0 
0 
0 
0 
0 
0 
0 
0 
0 
0 
0 
0 
0 
0 
0 
0 
0 
0 
0 
0 
0 
0 
0 
0 
0 
0 
0 
0 
0 
0 
0 
0 
0 
0 
0 
0 
0 
0 
0 
0 
0 
0 
0 
0 
0 
0 
0 
0 
0 
0 
0 
0 
0 
0 
0 
0 
0 
0 
0 
0 
0 
0 
0 
0 
0 
0 
0 
0 
0 
0 
0 
0 
0 
0 
0 
0 
0 
0 
0 
0 
0 
0 
0 
0 
0 
0 
0 
0 
0 
0 
0 
0 
0 
0 
0 
0 
0 
0 
0 
0 
0 
0 
0 
0 
0 
0 
0 
0 
0 
0 
0 
0 
0 
0 
0 
0 
0 
0 
0 
0 
0 
0 
0 
0 
0 
0 
0 
0 
0 
0 
0 
0 
0 
0 
0 
0 
0 
0 
0 
0 
0 
0 
0 
0 
0 
0 
0 
0 
0 
0 
0 
0 
0 
0 
0 
0 
0 
0 
0 
0 
0 
0 
0 
0 
0 
0 
0 
0 
0 
0 
0 
0 
0 
0 
0 
0 
0 
0 
0 
0 
0 
0 
0 
0 
0 
0 
0 
0 
0 
0 
0 
0 
0 
0 
0 
0 
0 
0 
0 
0 
0 
0 
0 
0 
0 
0 
0 
0 
0 
0 
0 
0 
0 
0 
0 
0 
0 
0 
0 
0 
0 
0 
0 
0 
0 
0 
0 
0 
0 
0 
0 
0 
0 
0 
0 
0 
0 
0 
0 
0 
0 
0 
0 
0 
0 
0 
0 
0 
0 
0 
0 
0 
0 
0 
0 
0 
0 
0 
0 
0 
0 
0 
0 
0 
0 
0 
0 
0 
0 
0 
0 
0 
0 
0 
0 
0 
0 
0 
0 
0 
0 
0 
0 
0 
0 
0 
0 
0 
0 
0 
0 
0 
0 
0 
0 
0 
0 
0 
0 
0 
0 
0 
0 
0 
0 
0 
0 
0 
0 
0 
0 
0 
0 
0 
0 
0 
0 
0 
0 
0 
0 
0 
0 
0 
0 
0 
0 
0 
0 
0 
0 
0 
0 
0 
0 
0 
0 
0 
0 
0 
0 
0 
0 
0 
0 
0 
0 
0 
0 
0 
0 
0 
0 
0 
0 
0 
0 
0 
0 
0 
0 
0 
0 
0 
0 
0 
0 
0 
0 
0 
0 
0 
0 
0 
0 
0 
0 
0 
0 
0 
0 
0 
0 
0 
0 
0 
0 
0 
0 
0 
0 
0 
0 
0 
0 
0 
0 
0 
0 
0 
0 
0 
0 
0 
0 
0 
0 
0 
0 
0 
0 
0 
0 
0 
0 
0 
0 
0 
0 
0 
0 
0 
0 
0 
0 
0 
0 
0 
0 
0 
0 
0 
0 
0 
0 
0 
0 
0 
0 
0 
0 
0 
0 
0 
0 
0 
0 
0 
0 
0 
0 
0 
0 
0 
0 
0 
0 
0 
0 
0 
0 
0 
0 
0 
0 
0 
0 
0 
0 
0 
0 
0 
0 
0 
0 
0 
0 
0 
0 
0 
0 
0 
0 
0 
0 
0 
0 
0 
0 
0 
0 
0 
0 
0 
0 
0 
0 
0 
0 
0 
0 
0 
0 
0 
0 
0 
0 
0 
0 
0 
0 
0 
0 
0 
0 
0 
0 
0 
0 
0 
0 
0 
0 
0 
0 
0 
0 
0 
0 
0 
0 
0 
0 
0 
0 
0 
0 
0 
0 
0 
0 
0 
0 
0 
0 
0 
0 
0 
0 
0 
0 
0 
0 
0 
0 
0 
0 
0 
0 
0 
0 
0 
0 
0 
0 
0 
0 
0 
0 
0 
0 
0 
0 
0 
0 
0 
0 
0 
0 
0 
0 
0 
0 
0 
0 
0 
0 
0 
0 
0 
0 
0 
0 
0 
0 
0 
0 
0 
0 
0 
0 
0 
0 
0 
0 
0 
0 
0 
0 
0 
0 
0 
0 
0 
0 
0 
0 
0 
0 
0 
0 
0 
0 
0 
0 
0 
0 
0 
0 
0 
0 
0 
0 
0 
0 
0 
0 
0 
0 
0 
0 
0 
0 
0 
0 
0 
0 
0 
0 
0 
0 
0 
0 
0 
0 
0 
0 
0 
0 
0 
0 
0 
0 
0 
0 
0 
0 
0 
0 
0 
0 
0 
0 
0 
0 
0 
0 
0 
0 
0 
0 
0 
0 
0 
0 
0 
0 
0 
0 
0 
0 
0 
0 
0 
0 
0 
0 
0 
0 
0 
0 
0 
0 
0 
0 
0 
0 
0 
0 
0 
0 
0 
0 
0 
0 
0 
0 
0 
0 
0 
0 
0 
0 
0 
0 
0 
0 
0 
0 
0 
0 
0 
0 
0 
0 
0 
0 
0 
0 
0 
0 
0 
0 
0 
0 
0 
0 
0 
0 
0 
0 
0 
0 
0 
0 
0 
0 
0 
0 
0 
0 
0 
0 
0 
0 
0 
0 
0 
0 
0 
0 
0 
0 
0 
0 
0 
0 
0 
0 
0 
0 
0 
0 
0 
0 
0 
0 
0 
0 
0 
0 
0 
0 
0 
0 
0 
0 
0 
0 
0 
0 
0 
0 
0 
0 
0 
0 
0 
0 
0 
0 
0 
0 
0 
0 
0 
0 
0 
0 
0 
0 
0 
0 
0 
0 
0 
0 
0 
0 
0 
0 
0 
0 
0 
0 
0 
0 
0 
0 
0 
0 
0 
0 
0 
0 
0 
0 
0 
0 
0 
0 
0 
0 
0 
0 
0 
0 
0 
0 
0 
0 
0 
0 
0 
0 
0 
0 
0 
0 
0 
0 
0 
0 
0 
0 
0 
0 
0 
0 
0 
0 
0 
0 
0 
0 
0 
0 
0 
0 
0 
0 
0 
0 
0 
0 
0 
0 
0 
0 
0 
0 
0 
0 
0 
0 
0 
0 
0 
0 
0 
0 
0 
0 
0 
0 
0 
0 
0 
0 
0 
0 
0 
0 
0 
0 
0 
0 
0 
0 
0 
0 
0 
0 
0 
0 
0 
0 
0 
0 
0 
0 
0 
0 
0 
0 
0 
0 
0 
0 
0 
0 
0 
0 
0 
0 
0 
0 
0 
0 
0 
0 
0 
0 
0 
0 
0 
0 
0 
0 
0 
0 
0 
0 
0 
0 
0 
0 
0 
0 
0 
0 
0 
0 
0 
0 
0 
0 
0 
0 
0 
0 
0 
0 
0 
0 
0 
0 
0 
0 
0 
0 
0 
0 
0 
0 
0 
0 
0 
0 
0 
0 
0 
0 
0 
0 
0 
0 
0 
0 
0 
0 
0 
0 
0 
0 
0 
0 
0 
0 
0 
0 
0 
0 
0 
0 
0 
0 
0 
0 
0 
0 
0 
0 
0 
0 
0 
0 
0 
0 
0 
0 
0 
0 
0 
0 
0 
0 
0 
0 
0 
0 
0 
0 
0 
0 
0 
0 
0 
0 
0 
0 
0 
0 
0 
0 
0 
0 
0 
0 
0 
0 
0 
0 
0 
0 
0 
0 
0 
0 
0 
0 
0 
0 
0 
0 
0 
0 
0 
0 
0 
0 
0 
0 
0 
0 
0 
0 
0 
0 
0 
0 
0 
0 
0 
0 
0 
0 
0 
0 
0 
0 
0 
0 
0 
0 
0 
0 
0 
0 
0 
0 
0 
0 
0 
0 
0 
0 
0 
0 
0 
0 
0 
0 
0 
0 
0 
0 
0 
0 
0 
0 
0 
0 
0 
0 
0 
0 
0 
0 
0 
0 
0 
0 
0 
0 
0 
0 
0 
0 
0 
0 
0 
0 
0 
0 
0 
0 
0 
0 
0 
0 
0 
0 
0 
0 
0 
0 
0 
0 
0 
0 
0 
0 
0 
0 
0 
0 
0 
0 
0 
0 
0 
0 
0 
0 
0 
0 
0 
0 
0 
0 
0 
0 
0 
0 
0 
0 
0 
0 
0 
0 
0 
0 
0 
0 
0 
0 
0 
0 
0 
0 
0 
0 
0 
0 
0 
0 
0 
0 
0 
0 
0 
0 
0 
0 
0 
0 
0 
0 
0 
0 
0 
0 
0 
0 
0 
0 
0 
0 
0 
0 
0 
0 
0 
0 
0 
0 
0 
0 
0 
0 
0 
0 
0 
0 
0 
0 
0 
0 
0 
0 
0 
0 
0 
0 
0 
0 
0 
0 
0 
0 
0 
0 
0 
0 
0 
0 
0 
0 
0 
0 
0 
0 
0 
0 
0 
0 
0 
0 
0 
0 
0 
0 
0 
0 
0 
0 
0 
0 
0 
0 
0 
0 
0 
0 
0 
0 
0 
0 
0 
0 
0 
0 
0 
0 
0 
0 
0 
0 
0 
0 
0 
0 
0 
0 
0 
0 
0 
0 
0 
0 
0 
0 
0 
0 
0 
0 
0 
0 
0 
0 
0 
0 
0 
0 
0 
0 
0 
0 
0 
0 
0 
0 
0 
0 
0 
0 
0 
0 
0 
0 
0 
0 
0 
0 
0 
0 
0 
0 
0 
0 
0 
0 
0 
0 
0 
0 
0 
0 
0 
0 
0 
0 
0 
0 
0 
0 
0 
0 
0 
0 
0 
0 
0 
0 
0 
0 
0 
0 
0 
0 
0 
0 
0 
0 
0 
0 
0 
0 
0 
0 
0 
0 
0 
0 
0 
0 
0 
0 
0 
0 
0 
0 
0 
0 
0 
0 
0 
0 
0 
0 
0 
0 
0 
0 
0 
0 
0 
0 
0 
0 
0 
0 
0 
0 
0 
0 
0 
0 
0 
0 
0 
0 
0 
0 
0 
0 
0 
0 
0 
0 
0 
0 
0 
0 
0 
0 
0 
0 
0 
0 
0 
0 
0 
0 
0 
0 
0 
0 
0 
0 
0 
0 
0 
0 
0 
0 
0 
0 
0 
0 
0 
0 
0 
0 
0 
0 
0 
0 
0 
0 
0 
0 
0 
0 
0 
0 
0 
0 
0 
0 
0 
0 
0 
0 
0 
0 
0 
0 
0 
0 
0 
0 
0 
0 
0 
0 
0 
0 
0 
0 
0 
0 
0 
0 
0 
0 
0 
0 
0 
0 
0 
0 
0 
0 
0 
0 
0 
0 
0 
0 
0 
0 
0 
0 
0 
0 
0 
0 
0 
0 
0 
0 
0 
0 
0 
0 
0 
0 
0 
0 
0 
0 
0 
0 
0 
0 
0 
0 
0 
0 
0 
0 
0 
0 
0 
0 
0 
0 
0 
0 
0 
0 
0 
0 
0 
0 
0 
0 
0 
0 
0 
0 
0 
0 
0 
0 
0 
0 
0 
0 
0 
0 
0 
0 
0 
0 
0 
0 
0 
0 
0 
0 
0 
0 
0 
0 
0 
0 
0 
0 
0 
0 
0 
0 
0 
0 
0 
0 
0 
0 
0 
0 
0 
0 
0 
0 
0 
0 
0 
0 
0 
0 
0 
0 
0 
0 
0 
0 
0 
0 
0 
0 
0 
0 
0 
0 
0 
0 
0 
0 
0 
0 
0 
0 
0 
0 
0 
0 
0 
0 
0 
0 
0 
0 
0 
0 
0 
0 
0 
0 
0 
0 
0 
0 
0 
0 
0 
0 
0 
0 
0 
0 
0 
0 
0 
0 
0 
0 
0 
0 
0 
0 
0 
0 
0 
0 
0 
0 
0 
0 
0 
0 
0 
0 
0 
0 
0 
0 
0 
0 
0 
0 
0 
0 
0 
0 
0 
0 
0 
0 
0 
0 
0 
0 
0 
0 
0 
0 
0 
0 
0 
0 
0 
0 
0 
0 
0 
0 
0 
0 
0 
0 
0 
0 
0 
0 
0 
0 
0 
0 
0 
0 
0 
0 
0 
0 
0 
0 
0 
0 
0 
0 
0 
0 
0 
0 
0 
0 
0 
0 
0 
0 
0 
0 
0 
0 
0 
0 
0 
0 
0 
0 
0 
0 
0 
0 
0 
0 
0 
0 
0 
0 
0 
0 
0 
0 
0 
0 
0 
0 
0 
0 
0 
0 
0 
0 
0 
0 
0 
0 
0 
0 
0 
0 
0 
0 
0 
0 
0 
0 
0 
0 
0 
0 
0 
0 
0 
0 
0 
0 
0 
0 
0 
0 
0 
0 
0 
0 
0 
0 
0 
0 
0 
0 
0 
0 
0 
0 
0 
0 
0 
0 
0 
0 
0 
0 
0 
0 
0 
0 
0 
0 
0 
0 
0 
0 
0 
0 
0 
0 
0 
0 
0 
0 
0 
0 
0 
0 
0 
0 
0 
0 
0 
0 
0 
0 
0 
0 
0 
0 
0 
0 
0 
0 
0 
0 
0 
0 
0 
0 
0 
0 
0 
0 
0 
0 
0 
0 
0 
0 
0 
0 
0 
0 
0 
0 
0 
0 
0 
0 
0 
0 
0 
0 
0 
0 
0 
0 
0 
0 
0 
0 
0 
0 
0 
0 
0 
0 
0 
0 
0 
0 
0 
0 
0 
0 
0 
0 
0 
0 
0 
0 
0 
0 
0 
0 
0 
0 
0 
0 
0 
0 
0 
0 
0 
0 
0 
0 
0 
0 
0 
0 
0 
0 
0 
0 
0 
0 
0 
0 
0 
0 
0 
0 
0 
0 
0 
0 
0 
0 
0 
0 
0 
0 
0 
0 
0 
0 
0 
0 
0 
0 
0 
0 
0 
0 
0 
0 
0 
0 
0 
0 
0 
0 
0 
0 
0 
0 
0 
0 
0 
0 
0 
0 
0 
0 
0 
0 
0 
0 
0 
0 
0 
0 
0 
0 
0 
0 
0 
0 
0 
0 
0 
0 
0 
0 
0 
0 
0 
0 
0 
0 
0 
0 
0 
0 
0 
0 
0 
0 
0 
0 
0 
0 
0 
0 
0 
0 
0 
0 
0 
0 
0 
0 
0 
0 
0 
0 
0 
0 
0 
0 
0 
0 
0 
0 
0 
0 
0 
0 
0 
0 
0 
0 
0 
0 
0 
0 
0 
0 
0 
0 
0 
0 
0 
0 
0 
0 
0 
0 
0 
0 
0 
0 
0 
0 
0 
0 
0 
0 
0 
0 
0 
0 
0 
0 
0 
0 
0 
0 
0 
0 
0 
0 
0 
0 
0 
0 
0 
0 
0 
0 
0 
0 
0 
0 
0 
0 
0 
0 
0 
0 
0 
0 
0 
0 
0 
0 
0 
0 
0 
0 
0 
0 
0 
0 
0 
0 
0 
0 
0 
0 
0 
0 
0 
0 
0 
0 
0 
0 
0 
0 
0 
0 
0 
0 
0 
0 
0 
0 
0 
0 
0 
0 
0 
0 
0 
0 
0 
0 
0 
0 
0 
0 
0 
0 
0 
0 
0 
0 
0 
0 
0 
0 
0 
0 
0 
0 
0 
0 
0 
0 
0 
0 
0 
0 
0 
0 
0 
0 
0 
0 
0 
0 
0 
0 
0 
0 
0 
0 
0 
0 
0 
0 
0 
0 
0 
0 
0 
0 
0 
0 
0 
0 
0 
0 
0 
0 
0 
0 
0 
0 
0 
0 
0 
0 
0 
0 
0 
0 
0 
0 
0 
0 
0 
0 
0 
0 
0 
0 
0 
0 
0 
0 
0 
0 
0 
0 
0 
0 
0 
0 
0 
0 
0 
0 
0 
0 
0 
0 
0 
0 
0 
0 
0 
0 
0 
0 
0 
0 
0 
0 
0 
0 
0 
0 
0 
0 
0 
0 
0 
0 
0 
0 
0 
0 
0 
0 
0 
0 
0 
0 
0 
0 
0 
0 
0 
0 
0 
0 
0 
0 
0 
0 
0 
0 
0 
0 
0 
0 
0 
0 
0 
0 
0 
0 
0 
0 
0 
0 
0 
0 
0 
0 
0 
0 
0 
0 
0 
0 
0 
0 
0 
0 
0 
0 
0 
0 
0 
0 
0 
0 
0 
0 
0 
0 
0 
0 
0 
0 
0 
0 
0 
0 
0 
0 
0 
0 
0 
0 
0 
0 
0 
0 
0 
0 
0 
0 
0 
0 
0 
0 
0 
0 
0 
0 
0 
0 
0 
0 
0 
0 
0 
0 
0 
0 
0 
0 
0 
0 
0 
0 
0 
0 
0 
0 
0 
0 
0 
0 
0 
0 
0 
0 
0 
0 
0 
0 
0 
0 
0 
0 
0 
0 
0 
0 
0 
0 
0 
0 
0 
0 
0 
0 
0 
0 
0 
0 
0 
0 
0 
0 
0 
0 
0 
0 
0 
0 
0 
0 
0 
0 
0 
0 
0 
0 
0 
0 
0 
0 
0 
0 
0 
0 
0 
0 
0 
0 
0 
0 
0 
0 
0 
0 
0 
0 
0 
0 
0 
0 
0 
0 
0 
0 
0 
0 
0 
0 
0 
0 
0 
0 
0 
0 
0 
0 
0 
0 
0 
0 
0 
0 
0 
0 
0 
0 
0 
0 
0 
0 
0 
0 
0 
0 
0 
0 
0 
0 
0 
0 
0 
0 
0 
0 
0 
0 
0 
0 
0 
0 
0 
0 
0 
0 
0 
0 
0 
0 
0 
0 
0 
0 
0 
0 
0 
0 
0 
0 
0 
0 
0 
0 
0 
0 
0 
0 
0 
0 
0 
0 
0 
0 
0 
0 
0 
0 
0 
0 
0 
0 
0 
0 
0 
0 
0 
0 
0 
0 
0 
0 
0 
0 
0 
0 
0 
0 
0 
0 
0 
0 
0 
0 
0 
0 
0 
0 
0 
0 
0 
0 
0 
0 
0 
0 
0 
0 
0 
0 
0 
0 
0 
0 
0 
0 
0 
0 
0 
0 
0 
0 
0 
0 
0 
0 
0 
0 
0 
0 
0 
0 
0 
0 
0 
0 
0 
0 
0 
0 
0 
0 
0 
0 
0 
0 
0 
0 
0 
0 
0 
0 
0 
0 
0 
0 
0 
0 
0 
0 
0 
0 
0 
0 
0 
0 
0 
0 
0 
0 
0 
0 
0 
0 
0 
0 
0 
0 
0 
0 
0 
0 
0 
0 
0 
0 
0 
0 
0 
0 
0 
0 
0 
0 
0 
0 
0 
0 
0 
0 
0 
0 
0 
0 
0 
0 
0 
0 
0 
0 
0 
0 
0 
0 
0 
0 
0 
0 
0 
0 
0 
0 
0 
0 
0 
0 
0 
0 
0 
0 
0 
0 
0 
0 
0 
0 
0 
0 
0 
0 
0 
0 
0 
0 
0 
0 
0 
0 
0 
0 
0 
0 
0 
0 
0 
0 
0 
0 
0 
0 
0 
0 
0 
0 
0 
0 
0 
0 
0 
0 
0 
0 
0 
0 
0 
0 
0 
0 
0 
0 
0 
0 
0 
0 
0 
0 
0 
0 
0 
0 
0 
0 
0 
0 
0 
0 
0 
0 
0 
0 
0 
0 
0 
0 
0 
0 
0 
0 
0 
0 
0 
0 
0 
0 
0 
0 
0 
0 
0 
0 
0 
0 
0 
0 
0 
0 
0 
0 
0 
0 
0 
0 
0 
0 
0 
0 
0 
0 
0 
0 
0 
0 
0 
0 
0 
0 
0 
0 
0 
0 
0 
0 
0 
0 
0 
0 
0 
0 
0 
0 
0 
0 
0 
0 
0 
0 
0 
0 
0 
0 
0 
0 
0 
0 
0 
0 
0 
0 
0 
0 
0 
0 
0 
0 
0 
0 
0 
0 
0 
0 
0 
0 
0 
0 
0 
0 
0 
0 
0 
0 
0 
0 
0 
0 
0 
0 
0 
0 
0 
0 
0 
0 
0 
0 
0 
0 
0 
0 
0 
0 
0 
0 
0 
0 
0 
0 
0 
0 
0 
0 
0 
0 
0 
0 
0 
0 
0 
0 
0 
0 
0 
0 
0 
0 
0 
0 
0 
0 
0 
0 
0 
0 
0 
0 
0 
0 
0 
0 
0 
0 
0 
0 
0 
0 
0 
0 
0 
0 
0 
0 
0 
0 
0 
0 
0 
0 
0 
0 
0 
0 
0 
0 
0 
0 
0 
0 
0 
0 
0 
0 
0 
0 
0 
0 
0 
0 
0 
0 
0 
0 
0 
0 
0 
0 
0 
0 
0 
0 
0 
0 
0 
0 
0 
0 
0 
0 
0 
0 
0 
0 
0 
0 
0 
0 
0 
0 
0 
0 
0 
0 
0 
0 
0 
0 
0 
0 
0 
0 
0 
0 
0 
0 
0 
0 
0 
0 
0 
0 
0 
0 
0 
0 
0 
0 
0 
0 
0 
0 
0 
0 
0 
0 
0 
0 
0 
0 
0 
0 
0 
0 
0 
0 
0 
0 
0 
0 
0 
0 
0 
0 
0 
0 
0 
0 
0 
0 
0 
0 
0 
0 
0 
0 
0 
0 
0 
0 
0 
0 
0 
0 
0 
0 
0 
0 
0 
0 
0 
0 
0 
0 
0 
0 
0 
0 
0 
0 
0 
0 
0 
0 
0 
0 
0 
0 
0 
0 
0 
0 
0 
0 
0 
0 
0 
0 
0 
0 
0 
0 
0 
0 
0 
0 
0 
0 
0 
0 
0 
0 
0 
0 
0 
0 
0 
0 
0 
0 
0 
0 
0 
0 
0 
0 
0 
0 
0 
0 
0 
0 
0 
0 
0 
0 
0 
0 
0 
0 
0 
0 
0 
0 
0 
0 
0 
0 
0 
0 
0 
0 
0 
0 
0 
0 
0 
0 
0 
0 
0 
0 
0 
0 
0 
0 
0 
0 
0 
0 
0 
0 
0 
0 
0 
0 
0 
0 
0 
0 
0 
0 
0 
0 
0 
0 
0 
0 
0 
0 
0 
0 
0 
0 
0 
0 
0 
0 
0 
0 
0 
0 
0 
0 
0 
0 
0 
0 
0 
0 
0 
0 
0 
0 
0 
0 
0 
0 
0 
0 
0 
0 
0 
0 
0 
0 
0 
0 
0 
0 
0 
0 
0 
0 
0 
0 
0 
0 
0 
0 
0 
0 
0 
0 
0 
0 
0 
0 
0 
0 
0 
0 
0 
0 
0 
0 
0 
0 
0 
0 
0 
0 
0 
0 
0 
0 
0 
0 
0 
0 
0 
0 
0 
0 
0 
0 
0 
0 
0 
0 
0 
0 
0 
0 
0 
0 
0 
0 
0 
0 
0 
0 
0 
0 
0 
0 
0 
0 
0 
0 
0 
0 
0 
0 
0 
0 
0 
0 
0 
0 
0 
0 
0 
0 
0 
0 
0 
0 
0 
0 
0 
0 
0 
0 
0 
0 
0 
0 
0 
0 
0 
0 
0 
0 
0 
0 
0 
0 
0 
0 
0 
0 
0 
0 
0 
0 
0 
0 
0 
0 
0 
0 
0 
0 
0 
0 
0 
0 
0 
0 
0 
0 
0 
0 
0 
0 
0 
0 
0 
0 
0 
0 
0 
0 
0 
0 
0 
0 
0 
0 
0 
0 
0 
0 
0 
0 
0 
0 
0 
0 
0 
0 
0 
0 
0 
0 
0 
0 
0 
0 
0 
0 
0 
0 
0 
0 
0 
0 
0 
0 
0 
0 
0 
0 
0 
0 
0 
0 
0 
0 
0 
0 
0 
0 
0 
0 
0 
0 
0 
0 
0 
0 
0 
0 
0 
0 
0 
0 
0 
0 
0 
0 
0 
0 
0 
0 
0 
0 
0 
0 
0 
0 
0 
0 
0 
0 
0 
0 
0 
0 
0 
0 
0 
0 
0 
0 
0 
0 
0 
0 
0 
0 
0 
0 
0 
0 
0 
0 
0 
0 
0 
0 
0 
0 
0 
0 
0 
0 
0 
0 
0 
0 
0 
0 
0 
0 
0 
0 
0 
0 
0 
0 
0 
0 
0 
0 
0 
0 
0 
0 
0 
0 
0 
0 
0 
0 
0 
0 
0 
0 
0 
0 
0 
0 
0 
0 
0 
0 
0 
0 
0 
0 
0 
0 
0 
0 
0 
0 
0 
0 
0 
0 
0 
0 
0 
0 
0 
0 
0 
0 
0 
0 
0 
0 
0 
0 
0 
0 
0 
0 
0 
0 
0 
0 
0 
0 
0 
0 
0 
0 
0 
0 
0 
0 
0 
0 
0 
0 
0 
0 
0 
0 
0 
0 
0 
0 
0 
0 
0 
0 
0 
0 
0 
0 
0 
0 
0 
0 
0 
0 
0 
0 
0 
0 
0 
0 
0 
0 
0 
0 
0 
0 
0 
0 
0 
0 
0 
0 
0 
0 
0 
0 
0 
0 
0 
0 
0 
0 
0 
0 
0 
0 
0 
0 
0 
0 
0 
0 
0 
0 
0 
0 
0 
0 
0 
0 
0 
0 
0 
0 
0 
0 
0 
0 
0 
0 
0 
0 
0 
0 
0 
0 
0 
0 
0 
0 
0 
0 
0 
0 
0 
0 
0 
0 
0 
0 
0 
0 
0 
0 
0 
0 
0 
0 
0 
0 
0 
0 
0 
0 
0 
0 
0 
0 
0 
0 
0 
0 
0 
0 
0 
0 
0 
0 
0 
0 
0 
0 
0 
0 
0 
0 
0 
0 
0 
0 
0 
0 
0 
0 
0 
0 
0 
0 
0 
0 
0 
0 
0 
0 
0 
0 
0 
0 
0 
0 
0 
0 
0 
0 
0 
0 
0 
0 
0 
0 
0 
0 
0 
0 
0 
0 
0 
0 
0 
0 
0 
0 
0 
0 
0 
0 
0 
0 
0 
0 
0 
0 
0 
0 
0 
0 
0 
0 
0 
0 
0 
0 
0 
0 
0 
0 
0 
0 
0 
0 
0 
0 
0 
0 
0 
0 
0 
0 
0 
0 
0 
0 
0 
0 
0 
0 
0 
0 
0 
0 
0 
0 
0 
0 
0 
0 
0 
0 
0 
0 
0 
0 
0 
0 
0 
0 
0 
0 
0 
0 
0 
0 
0 
0 
0 
0 
0 
0 
0 
0 
0 
0 
0 
0 
0 
0 
0 
0 
0 
0 
0 
0 
0 
0 
0 
0 
0 
0 
0 
0 
0 
0 
0 
0 
0 
0 
0 
0 
0 
0 
0 
0 
0 
0 
0 
0 
0 
0 
0 
0 
0 
0 
0 
0 
0 
0 
0 
0 
0 
0 
0 
0 
0 
0 
0 
0 
0 
0 
0 
0 
0 
0 
0 
0 
0 
0 
0 
0 
0 
0 
0 
0 
0 
0 
0 
0 
0 
0 
0 
0 
0 
0 
0 
0 
0 
0 
0 
0 
0 
0 
0 
0 
0 
0 
0 
0 
0 
0 
0 
0 
0 
0 
0 
0 
0 
0 
0 
0 
0 
0 
0 
0 
0 
0 
0 
0 
0 
0 
0 
0 
0 
0 
0 
0 
0 
0 
0 
0 
0 
0 
0 
0 
0 
0 
0 
0 
0 
0 
0 
0 
0 
0 
0 
0 
0 
0 
0 
0 
0 
0 
0 
0 
0 
0 
0 
0 
0 
0 
0 
0 
0 
0 
0 
0 
0 
0 
0 
0 
0 
0 
0 
0 
0 
0 
0 
0 
0 
0 
0 
0 
0 
0 
0 
0 
0 
0 
0 
0 
0 
0 
0 
0 
0 
0 
0 
0 
0 
0 
0 
0 
0 
0 
0 
0 
0 
0 
0 
0 
0 
0 
0 
0 
0 
0 
0 
0 
0 
0 
0 
0 
0 
0 
0 
0 
0 
0 
0 
0 
0 
0 
0 
0 
0 
0 
0 
0 
0 
0 
0 
0 
0 
0 
0 
0 
0 
0 
0 
0 
0 
0 
0 
0 
0 
0 
0 
0 
0 
0 
0 
0 
0 
0 
0 
0 
0 
0 
0 
0 
0 
0 
0 
0 
0 
0 
0 
0 
0 
0 
0 
0 
0 
0 
0 
0 
0 
0 
0 
0 
0 
0 
0 
0 
0 
0 
0 
0 
0 
0 
0 
0 
0 
0 
0 
0 
0 
0 
0 
0 
0 
0 
0 
0 
0 
0 
0 
0 
0 
0 
0 
0 
0 
0 
0 
0 
0 
0 
0 
0 
0 
0 
0 
0 
0 
0 
0 
0 
0 
0 
0 
0 
0 
0 
0 
0 
0 
0 
0 
0 
0 
0 
0 
0 
0 
0 
0 
0 
0 
0 
0 
0 
0 
0 
0 
0 
0 
0 
0 
0 
0 
0 
0 
0 
0 
0 
0 
0 
0 
0 
0 
0 
0 
0 
0 
0 
0 
0 
0 
0 
0 
0 
0 
0 
0 
0 
0 
0 
0 
0 
0 
0 
0 
0 
0 
0 
0 
0 
0 
0 
0 
0 
0 
0 
0 
0 
0 
0 
0 
0 
0 
0 
0 
0 
0 
0 
0 
0 
0 
0 
0 
0 
0 
0 
0 
0 
0 
0 
0 
0 
0 
0 
0 
0 
0 
0 
0 
0 
0 
0 
0 
0 
0 
0 
0 
0 
0 
0 
0 
0 
0 
0 
0 
0 
0 
0 
0 
0 
0 
0 
0 
0 
0 
0 
0 
0 
0 
0 
0 
0 
0 
0 
0 
0 
0 
0 
0 
0 
0 
0 
0 
0 
0 
0 
0 
0 
0 
0 
0 
0 
0 
0 
0 
0 
0 
0 
0 
0 
0 
0 
0 
0 
0 
0 
0 
0 
0 
0 
0 
0 
0 
0 
0 
0 
0 
0 
0 
0 
0 
0 
0 
0 
0 
0 
0 
0 
0 
0 
0 
0 
0 
0 
0 
0 
0 
0 
0 
0 
0 
0 
0 
0 
0 
0 
0 
0 
0 
0 
0 
0 
0 
0 
0 
0 
0 
0 
0 
0 
0 
0 
0 
0 
0 
0 
0 
0 
0 
0 
0 
0 
0 
0 
0 
0 
0 
0 
0 
0 
0 
0 
0 
0 
0 
0 
0 
0 
0 
0 
0 
0 
0 
0 
0 
0 
0 
0 
0 
0 
0 
0 
0 
0 
0 
0 
0 
0 
0 
0 
0 
0 
0 
0 
0 
0 
0 
0 
0 
0 
0 
0 
0 
0 
0 
0 
0 
0 
0 
0 
0 
0 
0 
0 
0 
0 
0 
0 
0 
0 
0 
0 
0 
0 
0 
0 
0 
0 
0 
0 
0 
0 
0 
0 
0 
0 
0 
0 
0 
0 
0 
0 
0 
0 
0 
0 
0 
0 
0 
0 
0 
0 
0 
0 
0 
0 
0 
0 
0 
0 
0 
0 
0 
0 
0 
0 
0 
0 
0 
0 
0 
0 
0 
0 
0 
0 
0 
0 
0 
0 
0 
0 
0 
0 
0 
0 
0 
0 
0 
0 
0 
0 
0 
0 
0 
0 
0 
0 
0 
0 
0 
0 
0 
0 
0 
0 
0 
0 
0 
0 
0 
0 
0 
0 
0 
0 
0 
0 
0 
0 
0 
0 
0 
0 
0 
0 
0 
0 
0 
0 
0 
0 
0 
0 
0 
0 
0 
0 
0 
0 
0 
0 
0 
0 
0 
0 
0 
0 
0 
0 
0 
0 
0 
0 
0 
0 
0 
0 
0 
0 
0 
0 
0 
0 
0 
0 
0 
0 
0 
0 
0 
0 
0 
0 
0 
0 
0 
0 
0 
0 
0 
0 
0 
0 
0 
0 
0 
0 
0 
0 
0 
0 
0 
0 
0 
0 
0 
0 
0 
0 
0 
0 
0 
0 
0 
0 
0 
0 
0 
0 
0 
0 
0 
0 
0 
0 
0 
0 
0 
0 
0 
0 
0 
0 
0 
0 
0 
0 
0 
0 
0 
0 
0 
0 
0 
0 
0 
0 
0 
0 
0 
0 
0 
0 
0 
0 
0 
0 
0 
0 
0 
0 
0 
0 
0 
0 
0 
0 
0 
0 
0 
0 
0 
0 
0 
0 
0 
0 
0 
0 
0 
0 
0 
0 
0 
0 
0 
0 
0 
0 
0 
0 
0 
0 
0 
0 
0 
0 
0 
0 
0 
0 
0 
0 
0 
0 
0 
0 
0 
0 
0 
0 
0 
0 
0 
0 
0 
0 
0 
0 
0 
0 
0 
0 
0 
0 
0 
0 
0 
0 
0 
0 
0 
0 
0 
0 
0 
0 
0 
0 
0 
0 
0 
0 
0 
0 
0 
0 
0 
0 
0 
0 
0 
0 
0 
0 
0 
0 
0 
0 
0 
0 
0 
0 
0 
0 
0 
0 
0 
0 
0 
0 
0 
0 
0 
0 
0 
0 
0 
0 
0 
0 
0 
0 
0 
0 
0 
0 
0 
0 
0 
0 
0 
0 
0 
0 
0 
0 
0 
0 
0 
0 
0 
0 
0 
0 
0 
0 
0 
0 
0 
0 
0 
0 
0 
0 
0 
0 
0 
0 
0 
0 
0 
0 
0 
0 
0 
0 
0 
0 
0 
0 
0 
0 
0 
0 
0 
0 
0 
0 
0 
0 
0 
0 
0 
0 
0 
0 
0 
0 
0 
0 
0 
0 
0 
0 
0 
0 
0 
0 
0 
0 
0 
0 
0 
0 
0 
0 
0 
0 
0 
0 
0 
0 
0 
0 
0 
0 
0 
0 
0 
0 
0 
0 
0 
0 
0 
0 
0 
0 
0 
0 
0 
0 
0 
0 
0 
0 
0 
0 
0 
0 
0 
0 
0 
0 
0 
0 
0 
0 
0 
0 
0 
0 
0 
0 
0 
0 
0 
0 
0 
0 
0 
0 
0 
0 
0 
0 
0 
0 
0 
0 
0 
0 
0 
0 
0 
0 
0 
0 
0 
0 
0 
0 
0 
0 
0 
0 
0 
0 
0 
0 
0 
0 
0 
0 
0 
0 
0 
0 
0 
0 
0 
0 
0 
0 
0 
0 
0 
0 
0 
0 
0 
0 
0 
0 
0 
0 
0 
0 
0 
0 
0 
0 
0 
0 
0 
0 
0 
0 
0 
0 
0 
0 
0 
0 
0 
0 
0 
0 
0 
0 
0 
0 
0 
0 
0 
0 
0 
0 
0 
0 
0 
0 
0 
0 
0 
0 
0 
0 
0 
0 
0 
0 
0 
0 
0 
0 
0 
0 
0 
0 
0 
0 
0 
0 
0 
0 
0 
0 
0 
0 
0 
0 
0 
0 
0 
0 
0 
0 
0 
0 
0 
0 
0 
0 
0 
0 
0 
0 
0 
0 
0 
0 
0 
0 
0 
0 
0 
0 
0 
0 
0 
0 
0 
0 
0 
0 
0 
0 
0 
0 
0 
0 
0 
0 
0 
0 
0 
0 
0 
0 
0 
0 
0 
0 
0 
0 
0 
0 
0 
0 
0 
0 
0 
0 
0 
0 
0 
0 
0 
0 
0 
0 
0 
0 
0 
0 
0 
0 
0 
0 
0 
0 
0 
0 
0 
0 
0 
0 
0 
0 
0 
0 
0 
0 
0 
0 
0 
0 
0 
0 
0 
0 
0 
0 
0 
0 
0 
0 
0 
0 
0 
0 
0 
0 
0 
0 
0 
0 
0 
0 
0 
0 
0 
0 
0 
0 
0 
0 
0 
0 
0 
0 
0 
0 
0 
0 
0 
0 
0 
0 
0 
0 
0 
0 
0 
0 
0 
0 
0 
0 
0 
0 
0 
0 
0 
0 
0 
0 
0 
0 
0 
0 
0 
0 
0 
0 
0 
0 
0 
0 
0 
0 
0 
0 
0 
0 
0 
0 
0 
0 
0 
0 
0 
0 
0 
0 
0 
0 
0 
0 
0 
0 
0 
0 
0 
0 
0 
0 
0 
0 
0 
0 
0 
0 
0 
0 
0 
0 
0 
0 
0 
0 
0 
0 
0 
0 
0 
0 
0 
0 
0 
0 
0 
0 
0 
0 
0 
0 
0 
0 
0 
0 
0 
0 
0 
0 
0 
0 
0 
0 
0 
0 
0 
0 
0 
0 
0 
0 
0 
0 
0 
0 
0 
0 
0 
0 
0 
0 
0 
0 
0 
0 
0 
0 
0 
0 
0 
0 
0 
0 
0 
0 
0 
0 
0 
0 
0 
0 
0 
0 
0 
0 
0 
0 
0 
0 
0 
0 
0 
0 
0 
0 
0 
0 
0 
0 
0 
0 
0 
0 
0 
0 
0 
0 
0 
0 
0 
0 
0 
0 
0 
0 
0 
0 
0 
0 
0 
0 
0 
0 
0 
0 
0 
0 
0 
0 
0 
0 
0 
0 
0 
0 
0 
0 
0 
0 
0 
0 
0 
0 
0 
0 
0 
0 
0 
0 
0 
0 
0 
0 
0 
0 
0 
0 
0 
0 
0 
0 
0 
0 
0 
0 
0 
0 
0 
0 
0 
0 
0 
0 
0 
0 
0 
0 
0 
0 
0 
0 
0 
0 
0 
0 
0 
0 
0 
0 
0 
0 
0 
0 
0 
0 
0 
0 
0 
0 
0 
0 
0 
0 
0 
0 
0 
0 
0 
0 
0 
0 
0 
0 
0 
0 
0 
0 
0 
0 
0 
0 
0 
0 
0 
0 
0 
0 
0 
0 
0 
0 
0 
0 
0 
0 
0 
0 
0 
0 
0 
0 
0 
0 
0 
0 
0 
0 
0 
0 
0 
0 
0 
0 
0 
0 
0 
0 
0 
0 
0 
0 
0 
0 
0 
0 
0 
0 
0 
0 
0 
0 
0 
0 
0 
0 
0 
0 
0 
0 
0 
0 
0 
0 
0 
0 
0 
0 
0 
0 
0 
0 
0 
0 
0 
0 
0 
0 
0 
0 
0 
0 
0 
0 
0 
0 
0 
0 
0 
0 
0 
0 
0 
0 
0 
0 
0 
0 
0 
0 
0 
0 
0 
0 
0 
0 
0 
0 
0 
0 
0 
0 
0 
0 
0 
0 
0 
0 
0 
0 
0 
0 
0 
0 
0 
0 
0 
0 
0 
0 
0 
0 
0 
0 
0 
0 
0 
0 
0 
0 
0 
0 
0 
0 
0 
0 
0 
0 
0 
0 
0 
0 
0 
0 
0 
0 
0 
0 
0 
0 
0 
0 
0 
0 
0 
0 
0 
0 
0 
0 
0 
0 
0 
0 
0 
0 
0 
0 
0 
0 
0 
0 
0 
0 
0 
0 
0 
0 
0 
0 
0 
0 
0 
0 
0 
0 
0 
0 
0 
0 
0 
0 
0 
0 
0 
0 
0 
0 
0 
0 
0 
0 
0 
0 
0 
0 
0 
0 
0 
0 
0 
0 
0 
0 
0 
0 
0 
0 
0 
0 
0 
0 
0 
0 
0 
0 
0 
0 
0 
0 
0 
0 
0 
0 
0 
0 
0 
0 
0 
0 
0 
0 
0 
0 
0 
0 
0 
0 
0 
0 
0 
0 
0 
0 
0 
0 
0 
0 
0 
0 
0 
0 
0 
0 
0 
0 
0 
0 
0 
0 
0 
0 
0 
0 
0 
0 
0 
0 
0 
0 
0 
0 
0 
0 
0 
0 
0 
0 
0 
0 
0 
0 
0 
0 
0 
0 
0 
0 
0 
0 
0 
0 
0 
0 
0 
0 
0 
0 
0 
0 
0 
0 
0 
0 
0 
0 
0 
0 
0 
0 
0 
0 
0 
0 
0 
0 
0 
0 
0 
0 
0 
0 
0 
0 
0 
0 
0 
0 
0 
0 
0 
0 
0 
0 
0 
0 
0 
0 
0 
0 
0 
0 
0 
0 
0 
0 
0 
0 
0 
0 
0 
0 
0 
0 
0 
0 
0 
0 
0 
0 
0 
0 
0 
0 
0 
0 
0 
0 
0 
0 
0 
0 
0 
0 
0 
0 
0 
0 
0 
0 
0 
0 
0 
0 
0 
0 
0 
0 
0 
0 
0 
0 
0 
0 
0 
0 
0 
0 
0 
0 
0 
0 
0 
0 
0 
0 
0 
0 
0 
0 
0 
0 
0 
0 
0 
0 
0 
0 
0 
0 
0 
0 
0 
0 
0 
0 
0 
0 
0 
0 
0 
0 
0 
0 
0 
0 
0 
0 
0 
0 
0 
0 
0 
0 
0 
0 
0 
0 
0 
0 
0 
0 
0 
0 
0 
0 
0 
0 
0 
0 
0 
0 
0 
0 
0 
0 
0 
0 
0 
0 
0 
0 
0 
0 
0 
0 
0 
0 
0 
0 
0 
0 
0 
0 
0 
0 
0 
0 
0 
0 
0 
0 
0 
0 
0 
0 
0 
0 
0 
0 
0 
0 
0 
0 
0 
0 
0 
0 
0 
0 
0 
0 
0 
0 
0 
0 
0 
0 
0 
0 
0 
0 
0 
0 
0 
0 
0 
0 
0 
0 
0 
0 
0 
0 
0 
0 
0 
0 
0 
0 
0 
0 
0 
0 
0 
0 
0 
0 
0 
0 
0 
0 
0 
0 
0 
0 
0 
0 
0 
0 
0 
0 
0 
0 
0 
0 
0 
0 
0 
0 
0 
0 
0 
0 
0 
0 
0 
0 
0 
0 
0 
0 
0 
0 
0 
0 
0 
0 
0 
0 
0 
0 
0 
0 
0 
0 
0 
0 
0 
0 
0 
0 
0 
0 
0 
0 
0 
0 
0 
0 
0 
0 
0 
0 
0 
0 
0 
0 
0 
0 
0 
0 
0 
0 
0 
0 
0 
0 
0 
0 
0 
0 
0 
0 
0 
0 
0 
0 
0 
0 
0 
0 
0 
0 
0 
0 
0 
0 
0 
0 
0 
0 
0 
0 
0 
0 
0 
0 
0 
0 
0 
0 
0 
0 
0 
0 
0 
0 
0 
0 
0 
0 
0 
0 
0 
0 
0 
0 
0 
0 
0 
0 
0 
0 
0 
0 
0 
0 
0 
0 
0 
0 
0 
0 
0 
0 
0 
0 
0 
0 
0 
0 
0 
0 
0 
0 
0 
0 
0 
0 
0 
0 
0 
0 
0 
0 
0 
0 
0 
0 
0 
0 
0 
0 
0 
0 
0 
0 
0 
0 
0 
0 
0 
0 
0 
0 
0 
0 
0 
0 
0 
0 
0 
0 
0 
0 
0 
0 
0 
0 
0 
0 
0 
0 
0 
0 
0 
0 
0 
0 
0 
0 
0 
0 
0 
0 
0 
0 
0 
0 
0 
0 
0 
0 
0 
0 
0 
0 
0 
0 
0 
0 
0 
0 
0 
0 
0 
0 
0 
0 
0 
0 
0 
0 
0 
0 
0 
0 
0 
0 
0 
0 
0 
0 
0 
0 
0 
0 
0 
0 
0 
0 
0 
0 
0 
0 
0 
0 
0 
0 
0 
0 
0 
0 
0 
0 
0 
0 
0 
0 
0 
0 
0 
0 
0 
0 
0 
0 
0 
0 
0 
0 
0 
0 
0 
0 
0 
0 
0 
0 
0 
0 
0 
0 
0 
0 
0 
0 
0 
0 
0 
0 
0 
0 
0 
0 
0 
0 
0 
0 
0 
0 
0 
0 
0 
0 
0 
0 
0 
0 
0 
0 
0 
0 
0 
0 
0 
0 
0 
0 
0 
0 
0 
0 
0 
0 
0 
0 
0 
0 
0 
0 
0 
0 
0 
0 
0 
0 
0 
0 
0 
0 
0 
0 
0 
0 
0 
0 
0 
0 
0 
0 
0 
0 
0 
0 
0 
0 
0 
0 
0 
0 
0 
0 
0 
0 
0 
0 
0 
0 
0 
0 
0 
0 
0 
0 
0 
0 
0 
0 
0 
0 
0 
0 
0 
0 
0 
0 
0 
0 
0 
0 
0 
0 
0 
0 
0 
0 
0 
0 
0 
0 
0 
0 
0 
0 
0 
0 
0 
0 
0 
0 
0 
0 
0 
0 
0 
0 
0 
0 
0 
0 
0 
0 
0 
0 
0 
0 
0 
0 
0 
0 
0 
0 
0 
0 
0 
0 
0 
0 
0 
0 
0 
0 
0 
0 
0 
0 
0 
0 
0 
0 
0 
0 
0 
0 
0 
0 
0 
0 
0 
0 
0 
0 
0 
0 
0 
0 
0 
0 
0 
0 
0 
0 
0 
0 
0 
0 
0 
0 
0 
0 
0 
0 
0 
0 
0 
0 
0 
0 
0 
0 
0 
0 
0 
0 
0 
0 
0 
0 
0 
0 
0 
0 
0 
0 
0 
0 
0 
0 
0 
0 
0 
0 
0 
0 
0 
0 
0 
0 
0 
0 
0 
0 
0 
0 
0 
0 
0 
0 
0 
0 
0 
0 
0 
0 
0 
0 
0 
0 
0 
0 
0 
0 
0 
0 
0 
0 
0 
0 
0 
0 
0 
0 
0 
0 
0 
0 
0 
0 
0 
0 
0 
0 
0 
0 
0 
0 
0 
0 
0 
0 
0 
0 
0 
0 
0 
0 
0 
0 
0 
0 
0 
0 
0 
0 
0 
0 
0 
0 
0 
0 
0 
0 
0 
0 
0 
0 
0 
0 
0 
0 
0 
0 
0 
0 
0 
0 
0 
0 
0 
0 
0 
0 
0 
0 
0 
0 
0 
0 
0 
0 
0 
0 
0 
0 
0 
0 
0 
0 
0 
0 
0 
0 
0 
0 
0 
0 
0 
0 
0 
0 
0 
0 
0 
0 
0 
0 
0 
0 
0 
0 
0 
0 
0 
0 
0 
0 
0 
0 
0 
0 
0 
0 
0 
0 
0 
0 
0 
0 
0 
0 
0 
0 
0 
0 
0 
0 
0 
0 
0 
0 
0 
0 
0 
0 
0 
0 
0 
0 
0 
0 
0 
0 
0 
0 
0 
0 
0 
0 
0 
0 
0 
0 
0 
0 
0 
0 
0 
0 
0 
0 
0 
0 
0 
0 
0 
0 
0 
0 
0 
0 
0 
0 
0 
0 
0 
0 
0 
0 
0 
0 
0 
0 
0 
0 
0 
0 
0 
0 
0 
0 
0 
0 
0 
0 
0 
0 
0 
0 
0 
0 
0 
0 
0 
0 
0 
0 
0 
0 
0 
0 
0 
0 
0 
0 
0 
0 
0 
0 
0 
0 
0 
0 
0 
0 
0 
0 
0 
0 
0 
0 
0 
0 
0 
0 
0 
0 
0 
0 
0 
0 
0 
0 
0 
0 
0 
0 
0 
0 
0 
0 
0 
0 
0 
0 
0 
0 
0 
0 
0 
0 
0 
0 
0 
0 
0 
0 
0 
0 
0 
0 
0 
0 
0 
0 
0 
0 
0 
0 
0 
0 
0 
0 
0 
0 
0 
0 
0 
0 
0 
0 
0 
0 
0 
0 
0 
0 
0 
0 
0 
0 
0 
0 
0 
0 
0 
0 
0 
0 
0 
0 
0 
0 
0 
0 
0 
0 
0 
0 
0 
0 
0 
0 
0 
0 
0 
0 
0 
0 
0 
0 
0 
0 
0 
0 
0 
0 
0 
0 
0 
0 
0 
0 
0 
0 
0 
0 
0 
0 
0 
0 
0 
0 
0 
0 
0 
0 
0 
0 
0 
0 
0 
0 
0 
0 
0 
0 
0 
0 
0 
0 
0 
0 
0 
0 
0 
0 
0 
0 
0 
0 
0 
0 
0 
0 
0 
0 
0 
0 
0 
0 
0 
0 
0 
0 
0 
0 
0 
0 
0 
0 
0 
0 
0 
0 
0 
0 
0 
0 
0 
0 
0 
0 
0 
0 
0 
0 
0 
0 
0 
0 
0 
0 
0 
0 
0 
0 
0 
0 
0 
0 
0 
0 
0 
0 
0 
0 
0 
0 
0 
0 
0 
0 
0 
0 
0 
0 
0 
0 
0 
0 
0 
0 
0 
0 
0 
0 
0 
0 
0 
0 
0 
0 
0 
0 
0 
0 
0 
0 
0 
0 
0 
0 
0 
0 
0 
0 
0 
0 
0 
0 
0 
0 
0 
0 
0 
0 
0 
0 
0 
0 
0 
0 
0 
0 
0 
0 
0 
0 
0 
0 
0 
0 
0 
0 
0 
0 
0 
0 
0 
0 
0 
0 
0 
0 
0 
0 
0 
0 
0 
0 
0 
0 
0 
0 
0 
0 
0 
0 
0 
0 
0 
0 
0 
0 
0 
0 
0 
0 
0 
0 
0 
0 
0 
0 
0 
0 
0 
0 
0 
0 
0 
0 
0 
0 
0 
0 
0 
0 
0 
0 
0 
0 
0 
0 
0 
0 
0 
0 
0 
0 
0 
0 
0 
0 
0 
0 
0 
0 
0 
0 
0 
0 
0 
0 
0 
0 
0 
0 
0 
0 
0 
0 
0 
0 
0 
0 
0 
0 
0 
0 
0 
0 
0 
0 
0 
0 
0 
0 
0 
0 
0 
0 
0 
0 
0 
0 
0 
0 
0 
0 
0 
0 
0 
0 
0 
0 
0 
0 
0 
0 
0 
0 
0 
0 
0 
0 
0 
0 
0 
0 
0 
0 
0 
0 
0 
0 
0 
0 
0 
0 
0 
0 
0 
0 
0 
0 
0 
0 
0 
0 
0 
0 
0 
0 
0 
0 
0 
0 
0 
0 
0 
0 
0 
0 
0 
0 
0 
0 
0 
0 
0 
0 
0 
0 
0 
0 
0 
0 
0 
0 
0 
0 
0 
0 
0 
0 
0 
0 
0 
0 
0 
0 
0 
0 
0 
0 
0 
0 
0 
0 
0 
0 
0 
0 
0 
0 
0 
0 
0 
0 
0 
0 
0 
0 
0 
0 
0 
0 
0 
0 
0 
0 
0 
0 
0 
0 
0 
0 
0 
0 
0 
0 
0 
0 
0 
0 
0 
0 
0 
0 
0 
0 
0 
0 
0 
0 
0 
0 
0 
0 
0 
0 
0 
0 
0 
0 
0 
0 
0 
0 
0 
0 
0 
0 
0 
0 
0 
0 
0 
0 
0 
0 
0 
0 
0 
0 
0 
0 
0 
0 
0 
0 
0 
0 
0 
0 
0 
0 
0 
0 
0 
0 
0 
0 
0 
0 
0 
0 
0 
0 
0 
0 
0 
0 
0 
0 
0 
0 
0 
0 
0 
0 
0 
0 
0 
0 
0 
0 
0 
0 
0 
0 
0 
0 
0 
0 
0 
0 
0 
0 
0 
0 
0 
0 
0 
0 
0 
0 
0 
0 
0 
0 
0 
0 
0 
0 
0 
0 
0 
0 
0 
0 
0 
0 
0 
0 
0 
0 
0 
0 
0 
0 
0 
0 
0 
0 
0 
0 
0 
0 
0 
0 
0 
0 
0 
0 
0 
0 
0 
0 
0 
0 
0 
0 
0 
0 
0 
0 
0 
0 
0 
0 
0 
0 
0 
0 
0 
0 
0 
0 
0 
0 
0 
0 
0 
0 
0 
0 
0 
0 
0 
0 
0 
0 
0 
0 
0 
0 
0 
0 
0 
0 
0 
0 
0 
0 
0 
0 
0 
0 
0 
0 
0 
0 
0 
0 
0 
0 
0 
0 
0 
0 
0 
0 
0 
0 
0 
0 
0 
0 
0 
0 
0 
0 
0 
0 
0 
0 
0 
0 
0 
0 
0 
0 
0 
0 
0 
0 
0 
0 
0 
0 
0 
0 
0 
0 
0 
0 
0 
0 
0 
0 
0 
0 
0 
0 
0 
0 
0 
0 
0 
0 
0 
0 
0 
0 
0 
0 
0 
0 
0 
0 
0 
0 
0 
0 
0 
0 
0 
0 
0 
0 
0 
0 
0 
0 
0 
0 
0 
0 
0 
0 
0 
0 
0 
0 
0 
0 
0 
0 
0 
0 
0 
0 
0 
0 
0 
0 
0 
0 
0 
0 
0 
0 
0 
0 
0 
0 
0 
0 
0 
0 
0 
0 
0 
0 
0 
0 
0 
0 
0 
0 
0 
0 
0 
0 
0 
0 
0 
0 
0 
0 
0 
0 
0 
0 
0 
0 
0 
0 
0 
0 
0 
0 
0 
0 
0 
0 
0 
0 
0 
0 
0 
0 
0 
0 
0 
0 
0 
0 
0 
0 
0 
0 
0 
0 
0 
0 
0 
0 
0 
0 
0 
0 
0 
0 
0 
0 
0 
0 
0 
0 
0 
0 
0 
0 
0 
0 
0 
0 
0 
0 
0 
0 
0 
0 
0 
0 
0 
0 
0 
0 
0 
0 
0 
0 
0 
0 
0 
0 
0 
0 
0 
0 
0 
0 
0 
0 
0 
0 
0 
0 
0 
0 
0 
0 
0 
0 
0 
0 
0 
0 
0 
0 
0 
0 
0 
0 
0 
0 
0 
0 
0 
0 
0 
0 
0 
0 
0 
0 
0 
0 
0 
0 
0 
0 
0 
0 
0 
0 
0 
0 
0 
0 
0 
0 
0 
0 
0 
0 
0 
0 
0 
0 
0 
0 
0 
0 
0 
0 
0 
0 
0 
0 
0 
0 
0 
0 
0 
0 
0 
0 
0 
0 
0 
0 
0 
0 
0 
0 
0 
0 
0 
0 
0 
0 
0 
0 
0 
0 
0 
0 
0 
0 
0 
0 
0 
0 
0 
0 
0 
0 
0 
0 
0 
0 
0 
0 
0 
0 
0 
0 
0 
0 
0 
0 
0 
0 
0 
0 
0 
0 
0 
0 
0 
0 
0 
0 
0 
0 
0 
0 
0 
0 
0 
0 
0 
0 
0 
0 
0 
0 
0 
0 
0 
0 
0 
0 
0 
0 
0 
0 
0 
0 
0 
0 
0 
0 
0 
0 
0 
0 
0 
0 
0 
0 
0 
0 
0 
0 
0 
0 
0 
0 
0 
0 
0 
0 
0 
0 
0 
0 
0 
0 
0 
0 
0 
0 
0 
0 
0 
0 
0 
0 
0 
0 
0 
0 
0 
0 
0 
0 
0 
0 
0 
0 
0 
0 
0 
0 
0 
0 
0 
0 
0 
0 
0 
0 
0 
0 
0 
0 
0 
0 
0 
0 
0 
0 
0 
0 
0 
0 
0 
0 
0 
0 
0 
0 
0 
0 
0 
0 
0 
0 
0 
0 
0 
0 
0 
0 
0 
0 
0 
0 
0 
0 
0 
0 
0 
0 
0 
0 
0 
0 
0 
0 
0 
0 
0 
0 
0 
0 
0 
0 
0 
0 
0 
0 
0 
0 
0 
0 
0 
0 
0 
0 
0 
0 
0 
0 
0 
0 
0 
0 
0 
0 
0 
0 
0 
0 
0 
0 
0 
0 
0 
0 
0 
0 
0 
0 
0 
0 
0 
0 
0 
0 
0 
0 
0 
0 
0 
0 
0 
0 
0 
0 
0 
0 
0 
0 
0 
0 
0 
0 
0 
0 
0 
0 
0 
0 
0 
0 
0 
0 
0 
0 
0 
0 
0 
0 
0 
0 
0 
0 
0 
0 
0 
0 
0 
0 
0 
0 
0 
0 
0 
0 
0 
0 
0 
0 
0 
0 
0 
0 
0 
0 
0 
0 
0 
0 
0 
0 
0 
0 
0 
0 
0 
0 
0 
0 
0 
0 
0 
0 
0 
0 
0 
0 
0 
0 
0 
0 
0 
0 
0 
0 
0 
0 
0 
0 
0 
0 
0 
0 
0 
0 
0 
0 
0 
0 
0 
0 
0 
0 
0 
0 
0 
0 
0 
0 
0 
0 
0 
0 
0 
0 
0 
0 
0 
0 
0 
0 
0 
0 
0 
0 
0 
0 
0 
0 
0 
0 
0 
0 
0 
0 
0 
0 
0 
0 
0 
0 
0 
0 
0 
0 
0 
0 
0 
0 
0 
0 
0 
0 
0 
0 
0 
0 
0 
0 
0 
0 
0 
0 
0 
0 
0 
0 
0 
0 
0 
0 
0 
0 
0 
0 
0 
0 
0 
0 
0 
0 
0 
0 
0 
0 
0 
0 
0 
0 
0 
0 
0 
0 
0 
0 
0 
0 
0 
0 
0 
0 
0 
0 
0 
0 
0 
0 
0 
0 
0 
0 
0 
0 
0 
0 
0 
0 
0 
0 
0 
0 
0 
0 
0 
0 
0 
0 
0 
0 
0 
0 
0 
0 
0 
0 
0 
0 
0 
0 
0 
0 
0 
0 
0 
0 
0 
0 
0 
0 
0 
0 
0 
0 
0 
0 
0 
0 
0 
0 
0 
0 
0 
0 
0 
0 
0 
0 
0 
0 
0 
0 
0 
0 
0 
0 
0 
0 
0 
0 
0 
0 
0 
0 
0 
0 
0 
0 
0 
0 
0 
0 
0 
0 
0 
0 
0 
0 
0 
0 
0 
0 
0 
0 
0 
0 
0 
0 
0 
0 
0 
0 
0 
0 
0 
0 
0 
0 
0 
0 
0 
0 
0 
0 
0 
0 
0 
0 
0 
0 
0 
0 
0 
0 
0 
0 
0 
0 
0 
0 
0 
0 
0 
0 
0 
0 
0 
0 
0 
0 
0 
0 
0 
0 
0 
0 
0 
0 
0 
0 
0 
0 
0 
0 
0 
0 
0 
0 
0 
0 
0 
0 
0 
0 
0 
0 
0 
0 
0 
0 
0 
0 
0 
0 
0 
0 
0 
0 
0 
0 
0 
0 
0 
0 
0 
0 
0 
0 
0 
0 
0 
0 
0 
0 
0 
0 
0 
0 
0 
0 
0 
0 
0 
0 
0 
0 
0 
0 
0 
0 
0 
0 
0 
0 
0 
0 
0 
0 
0 
0 
0 
0 
0 
0 
0 
0 
0 
0 
0 
0 
0 
0 
0 
0 
0 
0 
0 
0 
0 
0 
0 
0 
0 
0 
0 
0 
0 
0 
0 
0 
0 
0 
0 
0 
0 
0 
0 
0 
0 
0 
0 
0 
0 
0 
0 
0 
0 
0 
0 
0 
0 
0 
0 
0 
0 
0 
0 
0 
0 
0 
0 
0 
0 
0 
0 
0 
0 
0 
0 
0 
0 
0 
0 
0 
0 
0 
0 
0 
0 
0 
0 
0 
0 
0 
0 
0 
0 
0 
0 
0 
0 
0 
0 
0 
0 
0 
0 
0 
0 
0 
0 
0 
0 
0 
0 
0 
0 
0 
0 
0 
0 
0 
0 
0 
0 
0 
0 
0 
0 
0 
0 
0 
0 
0 
0 
0 
0 
0 
0 
0 
0 
0 
0 
0 
0 
0 
0 
0 
0 
0 
0 
0 
0 
0 
0 
0 
0 
0 
0 
0 
0 
0 
0 
0 
0 
0 
0 
0 
0 
0 
0 
0 
0 
0 
0 
0 
0 
0 
0 
0 
0 
0 
0 
0 
0 
0 
0 
0 
0 
0 
0 
0 
0 
0 
0 
0 
0 
0 
0 
0 
0 
0 
0 
0 
0 
0 
0 
0 
0 
0 
0 
0 
0 
0 
0 
0 
0 
0 
0 
0 
0 
0 
0 
0 
0 
0 
0 
0 
0 
0 
0 
0 
0 
0 
0 
0 
0 
0 
0 
0 
0 
0 
0 
0 
0 
0 
0 
0 
0 
0 
0 
0 
0 
0 
0 
0 
0 
0 
0 
0 
0 
0 
0 
0 
0 
0 
0 
0 
0 
0 
0 
0 
0 
0 
0 
0 
0 
0 
0 
0 
0 
0 
0 
0 
0 
0 
0 
0 
0 
0 
0 
0 
0 
0 
0 
0 
0 
0 
0 
0 
0 
0 
0 
0 
0 
0 
0 
0 
0 
0 
0 
0 
0 
0 
0 
0 
0 
0 
0 
0 
0 
0 
0 
0 
0 
0 
0 
0 
0 
0 
0 
0 
0 
0 
0 
0 
0 
0 
0 
0 
0 
0 
0 
0 
0 
0 
0 
0 
0 
0 
0 
0 
0 
0 
0 
0 
0 
0 
0 
0 
0 
0 
0 
0 
0 
0 
0 
0 
0 
0 
0 
0 
0 
0 
0 
0 
0 
0 
0 
0 
0 
0 
0 
0 
0 
0 
0 
0 
0 
0 
0 
0 
0 
0 
0 
0 
0 
0 
0 
0 
0 
0 
0 
0 
0 
0 
0 
0 
0 
0 
0 
0 
0 
0 
0 
0 
0 
0 
0 
0 
0 
0 
0 
0 
0 
0 
0 
0 
0 
0 
0 
0 
0 
0 
0 
0 
0 
0 
0 
0 
0 
0 
0 
0 
0 
0 
0 
0 
0 
0 
0 
0 
0 
0 
0 
0 
0 
0 
0 
0 
0 
0 
0 
0 
0 
0 
0 
0 
0 
0 
0 
0 
0 
0 
0 
0 
0 
0 
0 
0 
0 
0 
0 
0 
0 
0 
0 
0 
0 
0 
0 
0 
0 
0 
0 
0 
0 
0 
0 
0 
0 
0 
0 
0 
0 
0 
0 
0 
0 
0 
0 
0 
0 
0 
0 
0 
0 
0 
0 
0 
0 
0 
0 
0 
0 
0 
0 
0 
0 
0 
0 
0 
0 
0 
0 
0 
0 
0 
0 
0 
0 
0 
0 
0 
0 
0 
0 
0 
0 
0 
0 
0 
0 
0 
0 
0 
0 
0 
0 
0 
0 
0 
0 
0 
0 
0 
0 
0 
0 
0 
0 
0 
0 
0 
0 
0 
0 
0 
0 
0 
0 
0 
0 
0 
0 
0 
0 
0 
0 
0 
0 
0 
0 
0 
0 
0 
0 
0 
0 
0 
0 
0 
0 
0 
0 
0 
0 
0 
0 
0 
0 
0 
0 
0 
0 
0 
0 
0 
0 
0 
0 
0 
0 
0 
0 
0 
0 
0 
0 
0 
0 
0 
0 
0 
0 
0 
0 
0 
0 
0 
0 
0 
0 
0 
0 
0 
0 
0 
0 
0 
0 
0 
0 
0 
0 
0 
0 
0 
0 
0 
0 
0 
0 
0 
0 
0 
0 
0 
0 
0 
0 
0 
0 
0 
0 
0 
0 
0 
0 
0 
0 
0 
0 
0 
0 
0 
0 
0 
0 
0 
0 
0 
0 
0 
0 
0 
0 
0 
0 
0 
0 
0 
0 
0 
0 
0 
0 
0 
0 
0 
0 
0 
0 
0 
0 
0 
0 
0 
0 
0 
0 
0 
0 
0 
0 
0 
0 
0 
0 
0 
0 
0 
0 
0 
0 
0 
0 
0 
0 
0 
0 
0 
0 
0 
0 
0 
0 
0 
0 
0 
0 
0 
0 
0 
0 
0 
0 
0 
0 
0 
0 
0 
0 
0 
0 
0 
0 
0 
0 
0 
0 
0 
0 
0 
0 
0 
0 
0 
0 
0 
0 
0 
0 
0 
0 
0 
0 
0 
0 
0 
0 
0 
0 
0 
0 
0 
0 
0 
0 
0 
0 
0 
0 
0 
0 
0 
0 
0 
0 
0 
0 
0 
0 
0 
0 
0 
0 
0 
0 
0 
0 
0 
0 
0 
0 
0 
0 
0 
0 
0 
0 
0 
0 
0 
0 
0 
0 
0 
0 
0 
0 
0 
0 
0 
0 
0 
0 
0 
0 
0 
0 
0 
0 
0 
0 
0 
0 
0 
0 
0 
0 
0 
0 
0 
0 
0 
0 
0 
0 
0 
0 
0 
0 
0 
0 
0 
0 
0 
0 
0 
0 
0 
0 
0 
0 
0 
0 
0 
0 
0 
0 
0 
0 
0 
0 
0 
0 
0 
0 
0 
0 
0 
0 
0 
0 
0 
0 
0 
0 
0 
0 
0 
0 
0 
0 
0 
0 
0 
0 
0 
0 
0 
0 
0 
0 
0 
0 
0 
0 
0 
0 
0 
0 
0 
0 
0 
0 
0 
0 
0 
0 
0 
0 
0 
0 
0 
0 
0 
0 
0 
0 
0 
0 
0 
0 
0 
0 
0 
0 
0 
0 
0 
0 
0 
0 
0 
0 
0 
0 
0 
0 
0 
0 
0 
0 
0 
0 
0 
0 
0 
0 
0 
0 
0 
0 
0 
0 
0 
0 
0 
0 
0 
0 
0 
0 
0 
0 
0 
0 
0 
0 
0 
0 
0 
0 
0 
0 
0 
0 
0 
0 
0 
0 
0 
0 
0 
0 
0 
0 
0 
0 
0 
0 
0 
0 
0 
0 
0 
0 
0 
0 
0 
0 
0 
0 
0 
0 
0 
0 
0 
0 
0 
0 
0 
0 
0 
0 
0 
0 
0 
0 
0 
0 
0 
0 
0 
0 
0 
0 
0 
0 
0 
0 
0 
0 
0 
0 
0 
0 
0 
0 
0 
0 
0 
0 
0 
0 
0 
0 
0 
0 
0 
0 
0 
0 
0 
0 
0 
0 
0 
0 
0 
0 
0 
0 
0 
0 
0 
0 
0 
0 
0 
0 
0 
0 
0 
0 
0 
0 
0 
0 
0 
0 
0 
0 
0 
0 
0 
0 
0 
0 
0 
0 
0 
0 
0 
0 
0 
0 
0 
0 
0 
0 
0 
0 
0 
0 
0 
0 
0 
0 
0 
0 
0 
0 
0 
0 
0 
0 
0 
0 
0 
0 
0 
0 
0 
0 
0 
0 
0 
0 
0 
0 
0 
0 
0 
0 
0 
0 
0 
0 
0 
0 
0 
0 
0 
0 
0 
0 
0 
0 
0 
0 
0 
0 
0 
0 
0 
0 
0 
0 
0 
0 
0 
0 
0 
0 
0 
0 
0 
0 
0 
0 
0 
0 
0 
0 
0 
0 
0 
0 
0 
0 
0 
0 
0 
0 
0 
0 
0 
0 
0 
0 
0 
0 
0 
0 
0 
0 
0 
0 
0 
0 
0 
0 
0 
0 
0 
0 
0 
0 
0 
0 
0 
0 
0 
0 
0 
0 
0 
0 
0 
0 
0 
0 
0 
0 
0 
0 
0 
0 
0 
0 
0 
0 
0 
0 
0 
0 
0 
0 
0 
0 
0 
0 
0 
0 
0 
0 
0 
0 
0 
0 
0 
0 
0 
0 
0 
0 
0 
0 
0 
0 
0 
0 
0 
0 
0 
0 
0 
0 
0 
0 
0 
0 
0 
0 
0 
0 
0 
0 
0 
0 
0 
0 
0 
0 
0 
0 
0 
0 
0 
0 
0 
0 
0 
0 
0 
0 
0 
0 
0 
0 
0 
0 
0 
0 
0 
0 
0 
0 
0 
0 
0 
0 
0 
0 
0 
0 
0 
0 
0 
0 
0 
0 
0 
0 
0 
0 
0 
0 
0 
0 
0 
0 
0 
0 
0 
0 
0 
0 
0 
0 
0 
0 
0 
0 
0 
0 
0 
0 
0 
0 
0 
0 
0 
0 
0 
0 
0 
0 
0 
0 
0 
0 
0 
0 
0 
0 
0 
0 
0 
0 
0 
0 
0 
0 
0 
0 
0 
0 
0 
0 
0 
0 
0 
0 
0 
0 
0 
0 
0 
0 
0 
0 
0 
0 
0 
0 
0 
0 
0 
0 
0 
0 
0 
0 
0 
0 
0 
0 
0 
0 
0 
0 
0 
0 
0 
0 
0 
0 
0 
0 
0 
0 
0 
0 
0 
0 
0 
0 
0 
0 
0 
0 
0 
0 
0 
0 
0 
0 
0 
0 
0 
0 
0 
0 
0 
0 
0 
0 
0 
0 
0 
0 
0 
0 
0 
0 
0 
0 
0 
0 
0 
0 
0 
0 
0 
0 
0 
0 
0 
0 
0 
0 
0 
0 
0 
0 
0 
0 
0 
0 
0 
0 
0 
0 
0 
0 
0 
0 
0 
0 
0 
0 
0 
0 
0 
0 
0 
0 
0 
0 
0 
0 
0 
0 
0 
0 
0 
0 
0 
0 
0 
0 
0 
0 
0 
0 
0 
0 
0 
0 
0 
0 
0 
0 
0 
0 
0 
0 
0 
0 
0 
0 
0 
0 
0 
0 
0 
0 
0 
0 
0 
0 
0 
0 
0 
0 
0 
0 
0 
0 
0 
0 
0 
0 
0 
0 
0 
0 
0 
0 
0 
0 
0 
0 
0 
0 
0 
0 
0 
0 
0 
0 
0 
0 
0 
0 
0 
0 
0 
0 
0 
0 
0 
0 
0 
0 
0 
0 
0 
0 
0 
0 
0 
0 
0 
0 
0 
0 
0 
0 
0 
0 
0 
0 
0 
0 
0 
0 
0 
0 
0 
0 
0 
0 
0 
0 
0 
0 
0 
0 
0 
0 
0 
0 
0 
0 
0 
0 
0 
0 
0 
0 
0 
0 
0 
0 
0 
0 
0 
0 
0 
0 
0 
0 
0 
0 
0 
0 
0 
0 
0 
0 
0 
0 
0 
0 
0 
0 
0 
0 
0 
0 
0 
0 
0 
0 
0 
0 
0 
0 
0 
0 
0 
0 
0 
0 
0 
0 
0 
0 
0 
0 
0 
0 
0 
0 
0 
0 
0 
0 
0 
0 
0 
0 
0 
0 
0 
0 
0 
0 
0 
0 
0 
0 
0 
0 
0 
0 
0 
0 
0 
0 
0 
0 
0 
0 
0 
0 
0 
0 
0 
0 
0 
0 
0 
0 
0 
0 
0 
0 
0 
0 
0 
0 
0 
0 
0 
0 
0 
0 
0 
0 
0 
0 
0 
0 
0 
0 
0 
0 
0 
0 
0 
0 
0 
0 
0 
0 
0 
0 
0 
0 
0 
0 
0 
0 
0 
0 
0 
0 
0 
0 
0 
0 
0 
0 
0 
0 
0 
0 
0 
0 
0 
0 
0 
0 
0 
0 
0 
0 
0 
0 
0 
0 
0 
0 
0 
0 
0 
0 
0 
0 
0 
0 
0 
0 
0 
0 
0 
0 
0 
0 
0 
0 
0 
0 
0 
0 
0 
0 
0 
0 
0 
0 
0 
0 
0 
0 
0 
0 
0 
0 
0 
0 
0 
0 
0 
0 
0 
0 
0 
0 
0 
0 
0 
0 
0 
0 
0 
0 
0 
0 
0 
0 
0 
0 
0 
0 
0 
0 
0 
0 
0 
0 
0 
0 
0 
0 
0 
0 
0 
0 
0 
0 
0 
0 
0 
0 
0 
0 
0 
0 
0 
0 
0 
0 
0 
0 
0 
0 
0 
0 
0 
0 
0 
0 
0 
0 
0 
0 
0 
0 
0 
0 
0 
0 
0 
0 
0 
0 
0 
0 
0 
0 
0 
0 
0 
0 
0 
0 
0 
0 
0 
0 
0 
0 
0 
0 
0 
0 
0 
0 
0 
0 
0 
0 
0 
0 
0 
0 
0 
0 
0 
0 
0 
0 
0 
0 
0 
0 
0 
0 
0 
0 
0 
0 
0 
0 
0 
0 
0 
0 
0 
0 
0 
0 
0 
0 
0 
0 
0 
0 
0 
0 
0 
0 
0 
0 
0 
0 
0 
0 
0 
0 
0 
0 
0 
0 
0 
0 
0 
0 
0 
0 
0 
0 
0 
0 
0 
0 
0 
0 
0 
0 
0 
0 
0 
0 
0 
0 
0 
0 
0 
0 
0 
0 
0 
0 
0 
0 
0 
0 
0 
0 
0 
0 
0 
0 
0 
0 
0 
0 
0 
0 
0 
0 
0 
0 
0 
0 
0 
0 
0 
0 
0 
0 
0 
0 
0 
0 
0 
0 
0 
0 
0 
0 
0 
0 
0 
0 
0 
0 
0 
0 
0 
0 
0 
0 
0 
0 
0 
0 
0 
0 
0 
0 
0 
0 
0 
0 
0 
0 
0 
0 
0 
0 
0 
0 
0 
0 
0 
0 
0 
0 
0 
0 
0 
0 
0 
0 
0 
0 
0 
0 
0 
0 
0 
0 
0 
0 
0 
0 
0 
0 
0 
0 
0 
0 
0 
0 
0 
0 
0 
0 
0 
0 
0 
0 
0 
0 
0 
0 
0 
0 
0 
0 
0 
0 
0 
0 
0 
0 
0 
0 
0 
0 
0 
0 
0 
0 
0 
0 
0 
0 
0 
0 
0 
0 
0 
0 
0 
0 
0 
0 
0 
0 
0 
0 
0 
0 
0 
0 
0 
0 
0 
0 
0 
0 
0 
0 
0 
0 
0 
0 
0 
0 
0 
0 
0 
0 
0 
0 
0 
0 
0 
0 
0 
0 
0 
0 
0 
0 
0 
0 
0 
0 
0 
0 
0 
0 
0 
0 
0 
0 
0 
0 
0 
0 
0 
0 
0 
0 
0 
0 
0 
0 
0 
0 
0 
0 
0 
0 
0 
0 
0 
0 
0 
0 
0 
0 
0 
0 
0 
0 
0 
0 
0 
0 
0 
0 
0 
0 
0 
0 
0 
0 
0 
0 
0 
0 
0 
0 
0 
0 
0 
0 
0 
0 
0 
0 
0 
0 
0 
0 
0 
0 
0 
0 
0 
0 
0 
0 
0 
0 
0 
0 
0 
0 
0 
0 
0 
0 
0 
0 
0 
0 
0 
0 
0 
0 
0 
0 
0 
0 
0 
0 
0 
0 
0 
0 
0 
0 
0 
0 
0 
0 
0 
0 
0 
0 
0 
0 
0 
0 
0 
0 
0 
0 
0 
0 
0 
0 
0 
0 
0 
0 
0 
0 
0 
0 
0 
0 
0 
0 
0 
0 
0 
0 
0 
0 
0 
0 
0 
0 
0 
0 
0 
0 
0 
0 
0 
0 
0 
0 
0 
0 
0 
0 
0 
0 
0 
0 
0 
0 
0 
0 
0 
0 
0 
0 
0 
0 
0 
0 
0 
0 
0 
0 
0 
0 
0 
0 
0 
0 
0 
0 
0 
0 
0 
0 
0 
0 
0 
0 
0 
0 
0 
0 
0 
0 
0 
0 
0 
0 
0 
0 
0 
0 
0 
0 
0 
0 
0 
0 
0 
0 
0 
0 
0 
0 
0 
0 
0 
0 
0 
0 
0 
0 
0 
0 
0 
0 
0 
0 
0 
0 
0 
0 
0 
0 
0 
0 
0 
0 
0 
0 
0 
0 
0 
0 
0 
0 
0 
0 
0 
0 
0 
0 
0 
0 
0 
0 
0 
0 
0 
0 
0 
0 
0 
0 
0 
0 
0 
0 
0 
0 
0 
0 
0 
0 
0 
0 
0 
0 
0 
0 
0 
0 
0 
0 
0 
0 
0 
0 
0 
0 
0 
0 
0 
0 
0 
0 
0 
0 
0 
0 
0 
0 
0 
0 
0 
0 
0 
0 
0 
0 
0 
0 
0 
0 
0 
0 
0 
0 
0 
0 
0 
0 
0 
0 
0 
0 
0 
0 
0 
0 
0 
0 
0 
0 
0 
0 
0 
0 
0 
0 
0 
0 
0 
0 
0 
0 
0 
0 
0 
0 
0 
0 
0 
0 
0 
0 
0 
0 
0 
0 
0 
0 
0 
0 
0 
0 
0 
0 
0 
0 
0 
0 
0 
0 
0 
0 
0 
0 
0 
0 
0 
0 
0 
0 
0 
0 
0 
0 
0 
0 
0 
0 
0 
0 
0 
0 
0 
0 
0 
0 
0 
0 
0 
0 
0 
0 
0 
0 
0 
0 
0 
0 
0 
0 
0 
0 
0 
0 
0 
0 
0 
0 
0 
0 
0 
0 
0 
0 
0 
0 
0 
0 
0 
0 
0 
0 
0 
0 
0 
0 
0 
0 
0 
0 
0 
0 
0 
0 
0 
0 
0 
0 
0 
0 
0 
0 
0 
0 
0 
0 
0 
0 
0 
0 
0 
0 
0 
0 
0 
0 
0 
0 
0 
0 
0 
0 
0 
0 
0 
0 
0 
0 
0 
0 
0 
0 
0 
0 
0 
0 
0 
0 
0 
0 
0 
0 
0 
0 
0 
0 
0 
0 
0 
0 
0 
0 
0 
0 
0 
0 
0 
0 
0 
0 
0 
0 
0 
0 
0 
0 
0 
0 
0 
0 
0 
0 
0 
0 
0 
0 
0 
0 
0 
0 
0 
0 
0 
0 
0 
0 
0 
0 
0 
0 
0 
0 
0 
0 
0 
0 
0 
0 
0 
0 
0 
0 
0 
0 
0 
0 
0 
0 
0 
0 
0 
0 
0 
0 
0 
0 
0 
0 
0 
0 
0 
0 
0 
0 
0 
0 
0 
0 
0 
0 
0 
0 
0 
0 
0 
0 
0 
0 
0 
0 
0 
0 
0 
0 
0 
0 
0 
0 
0 
0 
0 
0 
0 
0 
0 
0 
0 
0 
0 
0 
0 
0 
0 
0 
0 
0 
0 
0 
0 
0 
0 
0 
0 
0 
0 
0 
0 
0 
0 
0 
0 
0 
0 
0 
0 
0 
0 
0 
0 
0 
0 
0 
0 
0 
0 
0 
0 
0 
0 
0 
0 
0 
0 
0 
0 
0 
0 
0 
0 
0 
0 
0 
0 
0 
0 
0 
0 
0 
0 
0 
0 
0 
0 
0 
0 
0 
0 
0 
0 
0 
0 
0 
0 
0 
0 
0 
0 
0 
0 
0 
0 
0 
0 
0 
0 
0 
0 
0 
0 
0 
0 
0 
0 
0 
0 
0 
0 
0 
0 
0 
0 
0 
0 
0 
0 
0 
0 
0 
0 
0 
0 
0 
0 
0 
0 
0 
0 
0 
0 
0 
0 
0 
0 
0 
0 
0 
0 
0 
0 
0 
0 
0 
0 
0 
0 
0 
0 
0 
0 
0 
0 
0 
0 
0 
0 
0 
0 
0 
0 
0 
0 
0 
0 
0 
0 
0 
0 
0 
0 
0 
0 
0 
0 
0 
0 
0 
0 
0 
0 
0 
0 
0 
0 
0 
0 
0 
0 
0 
0 
0 
0 
0 
0 
0 
0 
0 
0 
0 
0 
0 
0 
0 
0 
0 
0 
0 
0 
0 
0 
0 
0 
0 
0 
0 
0 
0 
0 
0 
0 
0 
0 
0 
0 
0 
0 
0 
0 
0 
0 
0 
0 
0 
0 
0 
0 
0 
0 
0 
0 
0 
0 
0 
0 
0 
0 
0 
0 
0 
0 
0 
0 
0 
0 
0 
0 
0 
0 
0 
0 
0 
0 
0 
0 
0 
0 
0 
0 
0 
0 
0 
0 
0 
0 
0 
0 
0 
0 
0 
0 
0 
0 
0 
0 
0 
0 
0 
0 
0 
0 
0 
0 
0 
0 
0 
0 
0 
0 
0 
0 
0 
0 
0 
0 
0 
0 
0 
0 
0 
0 
0 
0 
0 
0 
0 
0 
0 
0 
0 
0 
0 
0 
0 
0 
0 
0 
0 
0 
0 
0 
0 
0 
0 
0 
0 
0 
0 
0 
0 
0 
0 
0 
0 
0 
0 
0 
0 
0 
0 
0 
0 
0 
0 
0 
0 
0 
0 
0 
0 
0 
0 
0 
0 
0 
0 
0 
0 
0 
0 
0 
0 
0 
0 
0 
0 
0 
0 
0 
0 
0 
0 
0 
0 
0 
0 
0 
0 
0 
0 
0 
0 
0 
0 
0 
0 
0 
0 
0 
0 
0 
0 
0 
0 
0 
0 
0 
0 
0 
0 
0 
0 
0 
0 
0 
0 
0 
0 
0 
0 
0 
0 
0 
0 
0 
0 
0 
0 
0 
0 
0 
0 
0 
0 
0 
0 
0 
0 
0 
0 
0 
0 
0 
0 
0 
0 
0 
0 
0 
0 
0 
0 
0 
0 
0 
0 
0 
0 
0 
0 
0 
0 
0 
0 
0 
0 
0 
0 
0 
0 
0 
0 
0 
0 
0 
0 
0 
0 
0 
0 
0 
0 
0 
0 
0 
0 
0 
0 
0 
0 
0 
0 
0 
0 
0 
0 
0 
0 
0 
0 
0 
0 
0 
0 
0 
0 
0 
0 
0 
0 
0 
0 
0 
0 
0 
0 
0 
0 
0 
0 
0 
0 
0 
0 
0 
0 
0 
0 
0 
0 
0 
0 
0 
0 
0 
0 
0 
0 
0 
0 
0 
0 
0 
0 
0 
0 
0 
0 
0 
0 
0 
0 
0 
0 
0 
0 
0 
0 
0 
0 
0 
0 
0 
0 
0 
0 
0 
0 
0 
0 
0 
0 
0 
0 
0 
0 
0 
0 
0 
0 
0 
0 
0 
0 
0 
0 
0 
0 
0 
0 
0 
0 
0 
0 
0 
0 
0 
0 
0 
0 
0 
0 
0 
0 
0 
0 
0 
0 
0 
0 
0 
0 
0 
0 
0 
0 
0 
0 
0 
0 
0 
0 
0 
0 
0 
0 
0 
0 
0 
0 
0 
0 
0 
0 
0 
0 
0 
0 
0 
0 
0 
0 
0 
0 
0 
0 
0 
0 
0 
0 
0 
0 
0 
0 
0 
0 
0 
0 
0 
0 
0 
0 
0 
0 
0 
0 
0 
0 
0 
0 
0 
0 
0 
0 
0 
0 
0 
0 
0 
0 
0 
0 
0 
0 
0 
0 
0 
0 
0 
0 
0 
0 
0 
0 
0 
0 
0 
0 
0 
0 
0 
0 
0 
0 
0 
0 
0 
0 
0 
0 
0 
0 
0 
0 
0 
0 
0 
0 
0 
0 
0 
0 
0 
0 
0 
0 
0 
0 
0 
0 
0 
0 
0 
0 
0 
0 
0 
0 
0 
0 
0 
0 
0 
0 
0 
0 
0 
0 
0 
0 
0 
0 
0 
0 
0 
0 
0 
0 
0 
0 
0 
0 
0 
0 
0 
0 
0 
0 
0 
0 
0 
0 
0 
0 
0 
0 
0 
0 
0 
0 
0 
0 
0 
0 
0 
0 
0 
0 
0 
0 
0 
0 
0 
0 
0 
0 
0 
0 
0 
0 
0 
0 
0 
0 
0 
0 
0 
0 
0 
0 
0 
0 
0 
0 
0 
0 
0 
0 
0 
0 
0 
0 
0 
0 
0 
0 
0 
0 
0 
0 
0 
0 
0 
0 
0 
0 
0 
0 
0 
0 
0 
0 
0 
0 
0 
0 
0 
0 
0 
0 
0 
0 
0 
0 
0 
0 
0 
0 
0 
0 
0 
0 
0 
0 
0 
0 
0 
0 
0 
0 
0 
0 
0 
0 
0 
0 
0 
0 
0 
0 
0 
0 
0 
0 
0 
0 
0 
0 
0 
0 
0 
0 
0 
0 
0 
0 
0 
0 
0 
0 
0 
0 
0 
0 
0 
0 
0 
0 
0 
0 
0 
0 
0 
0 
0 
0 
0 
0 
0 
0 
0 
0 
0 
0 
0 
0 
0 
0 
0 
0 
0 
0 
0 
0 
0 
0 
0 
0 
0 
0 
0 
0 
0 
0 
0 
0 
0 
0 
0 
0 
0 
0 
0 
0 
0 
0 
0 
0 
0 
0 
0 
0 
0 
0 
0 
0 
0 
0 
0 
0 
0 
0 
0 
0 
0 
0 
0 
0 
0 
0 
0 
0 
0 
0 
0 
0 
0 
0 
0 
0 
0 
0 
0 
0 
0 
0 
0 
0 
0 
0 
0 
0 
0 
0 
0 
0 
0 
0 
0 
0 
0 
0 
0 
0 
0 
0 
0 
0 
0 
0 
0 
0 
0 
0 
0 
0 
0 
0 
0 
0 
0 
0 
0 
0 
0 
0 
0 
0 
0 
0 
0 
0 
0 
0 
0 
0 
0 
0 
0 
0 
0 
0 
0 
0 
0 
0 
0 
0 
0 
0 
0 
0 
0 
0 
0 
0 
0 
0 
0 
0 
0 
0 
0 
0 
0 
0 
0 
0 
0 
0 
0 
0 
0 
0 
0 
0 
0 
0 
0 
0 
0 
0 
0 
0 
0 
0 
0 
0 
0 
0 
0 
0 
0 
0 
0 
0 
0 
0 
0 
0 
0 
0 
0 
0 
0 
0 
0 
0 
0 
0 
0 
0 
0 
0 
0 
0 
0 
0 
0 
0 
0 
0 
0 
0 
0 
0 
0 
0 
0 
0 
0 
0 
0 
0 
0 
0 
0 
0 
0 
0 
0 
0 
0 
0 
0 
0 
0 
0 
0 
0 
0 
0 
0 
0 
0 
0 
0 
0 
0 
0 
0 
0 
0 
0 
0 
0 
0 
0 
0 
0 
0 
0 
0 
0 
0 
0 
0 
0 
0 
0 
0 
0 
0 
0 
0 
0 
0 
0 
0 
0 
0 
0 
0 
0 
0 
0 
0 
0 
0 
0 
0 
0 
0 
0 
0 
0 
0 
0 
0 
0 
0 
0 
0 
0 
0 
0 
0 
0 
0 
0 
0 
0 
0 
0 
0 
0 
0 
0 
0 
0 
0 
0 
0 
0 
0 
0 
0 
0 
0 
0 
0 
0 
0 
0 
0 
0 
0 
0 
0 
0 
0 
0 
0 
0 
0 
0 
0 
0 
0 
0 
0 
0 
0 
0 
0 
0 
0 
0 
0 
0 
0 
0 
0 
0 
0 
0 
0 
0 
0 
0 
0 
0 
0 
0 
0 
0 
0 
0 
0 
0 
0 
0 
0 
0 
0 
0 
0 
0 
0 
0 
0 
0 
0 
0 
0 
0 
0 
0 
0 
0 
0 
0 
0 
0 
0 
0 
0 
0 
0 
0 
0 
0 
0 
0 
0 
0 
0 
0 
0 
0 
0 
0 
0 
0 
0 
0 
0 
0 
0 
0 
0 
0 
0 
0 
0 
0 
0 
0 
0 
0 
0 
0 
0 
0 
0 
0 
0 
0 
0 
0 
0 
0 
0 
0 
0 
0 
0 
0 
0 
0 
0 
0 
0 
0 
0 
0 
0 
0 
0 
0 
0 
0 
0 
0 
0 
0 
0 
0 
0 
0 
0 
0 
0 
0 
0 
0 
0 
0 
0 
0 
0 
0 
0 
0 
0 
0 
0 
0 
0 
0 
0 
0 
0 
0 
0 
0 
0 
0 
0 
0 
0 
0 
0 
0 
0 
0 
0 
0 
0 
0 
0 
0 
0 
0 
0 
0 
0 
0 
0 
0 
0 
0 
0 
0 
0 
0 
0 
0 
0 
0 
0 
0 
0 
0 
0 
0 
0 
0 
0 
0 
0 
0 
0 
0 
0 
0 
0 
0 
0 
0 
0 
0 
0 
0 
0 
0 
0 
0 
0 
0 
0 
0 
0 
0 
0 
0 
0 
0 
0 
0 
0 
0 
0 
0 
0 
0 
0 
0 
0 
0 
0 
0 
0 
0 
0 
0 
0 
0 
0 
0 
0 
0 
0 
0 
0 
0 
0 
0 
0 
0 
0 
0 
0 
0 
0 
0 
0 
0 
0 
0 
0 
0 
0 
0 
0 
0 
0 
0 
0 
0 
0 
0 
0 
0 
0 
0 
0 
0 
0 
0 
0 
0 
0 
0 
0 
0 
0 
0 
0 
0 
0 
0 
0 
0 
0 
0 
0 
0 
0 
0 
0 
0 
0 
0 
0 
0 
0 
0 
0 
0 
0 
0 
0 
0 
0 
0 
0 
0 
0 
0 
0 
0 
0 
0 
0 
0 
0 
0 
0 
0 
0 
0 
0 
0 
0 
0 
0 
0 
0 
0 
0 
0 
0 
0 
0 
0 
0 
0 
0 
0 
0 
0 
0 
0 
0 
0 
0 
0 
0 
0 
0 
0 
0 
0 
0 
0 
0 
0 
0 
0 
0 
0 
0 
0 
0 
0 
0 
0 
0 
0 
0 
0 
0 
0 
0 
0 
0 
0 
0 
0 
0 
0 
0 
0 
0 
0 
0 
0 
0 
0 
0 
0 
0 
0 
0 
0 
0 
0 
0 
0 
0 
0 
0 
0 
0 
0 
0 
0 
0 
0 
0 
0 
0 
0 
0 
0 
0 
0 
0 
0 
0 
0 
0 
0 
0 
0 
0 
0 
0 
0 
0 
0 
0 
0 
0 
0 
0 
0 
0 
0 
0 
0 
0 
0 
0 
0 
0 
0 
0 
0 
0 
0 
0 
0 
0 
0 
0 
0 
0 
0 
0 
0 
0 
0 
0 
0 
0 
0 
0 
0 
0 
0 
0 
0 
0 
0 
0 
0 
0 
0 
0 
0 
0 
0 
0 
0 
0 
0 
0 
0 
0 
0 
0 
0 
0 
0 
0 
0 
0 
0 
0 
0 
0 
0 
0 
0 
0 
0 
0 
0 
0 
0 
0 
0 
0 
0 
0 
0 
0 
0 
0 
0 
0 
0 
0 
0 
0 
0 
0 
0 
0 
0 
0 
0 
0 
0 
0 
0 
0 
0 
0 
0 
0 
0 
0 
0 
0 
0 
0 
0 
0 
0 
0 
0 
0 
0 
0 
0 
0 
0 
0 
0 
0 
0 
0 
0 
0 
0 
0 
0 
0 
0 
0 
0 
0 
0 
0 
0 
0 
0 
0 
0 
0 
0 
0 
0 
0 
0 
0 
0 
0 
0 
0 
0 
0 
0 
0 
0 
0 
0 
0 
0 
0 
0 
0 
0 
0 
0 
0 
0 
0 
0 
0 
0 
0 
0 
0 
0 
0 
0 
0 
0 
0 
0 
0 
0 
0 
0 
0 
0 
0 
0 
0 
0 
0 
0 
0 
0 
0 
0 
0 
0 
0 
0 
0 
0 
0 
0 
0 
0 
0 
0 
0 
0 
0 
0 
0 
0 
0 
0 
0 
0 
0 
0 
0 
0 
0 
0 
0 
0 
0 
0 
0 
0 
0 
0 
0 
0 
0 
0 
0 
0 
0 
0 
0 
0 
0 
0 
0 
0 
0 
0 
0 
0 
0 
0 
0 
0 
0 
0 
0 
0 
0 
0 
0 
0 
0 
0 
0 
0 
0 
0 
0 
0 
0 
0 
0 
0 
0 
0 
0 
0 
0 
0 
0 
0 
0 
0 
0 
0 
0 
0 
0 
0 
0 
0 
0 
0 
0 
0 
0 
0 
0 
0 
0 
0 
0 
0 
0 
0 
0 
0 
0 
0 
0 
0 
0 
0 
0 
0 
0 
0 
0 
0 
0 
0 
0 
0 
0 
0 
0 
0 
0 
0 
0 
0 
0 
0 
0 
0 
0 
0 
0 
0 
0 
0 
0 
0 
0 
0 
0 
0 
0 
0 
0 
0 
0 
0 
0 
0 
0 
0 
0 
0 
0 
0 
0 
0 
0 
0 
0 
0 
0 
0 
0 
0 
0 
0 
0 
0 
0 
0 
0 
0 
0 
0 
0 
0 
0 
0 
0 
0 
0 
0 
0 
0 
0 
0 
0 
0 
0 
0 
0 
0 
0 
0 
0 
0 
0 
0 
0 
0 
0 
0 
0 
0 
0 
0 
0 
0 
0 
0 
0 
0 
0 
0 
0 
0 
0 
0 
0 
0 
0 
0 
0 
0 
0 
0 
0 
0 
0 
0 
0 
0 
0 
0 
0 
0 
0 
0 
0 
0 
0 
0 
0 
0 
0 
0 
0 
0 
0 
0 
0 
0 
0 
0 
0 
0 
0 
0 
0 
0 
0 
0 
0 
0 
0 
0 
0 
0 
0 
0 
0 
0 
0 
0 
0 
0 
0 
0 
0 
0 
0 
0 
0 
0 
0 
0 
0 
0 
0 
0 
0 
0 
0 
0 
0 
0 
0 
0 
0 
0 
0 
0 
0 
0 
0 
0 
0 
0 
0 
0 
0 
0 
0 
0 
0 
0 
0 
0 
0 
0 
0 
0 
0 
0 
0 
0 
0 
0 
0 
0 
0 
0 
0 
0 
0 
0 
0 
0 
0 
0 
0 
0 
0 
0 
0 
0 
0 
0 
0 
0 
0 
0 
0 
0 
0 
0 
0 
0 
0 
0 
0 
0 
0 
0 
0 
0 
0 
0 
0 
0 
0 
0 
0 
0 
0 
0 
0 
0 
0 
0 
0 
0 
0 
0 
0 
0 
0 
0 
0 
0 
0 
0 
0 
0 
0 
0 
0 
0 
0 
0 
0 
0 
0 
0 
0 
0 
0 
0 
0 
0 
0 
0 
0 
0 
0 
0 
0 
0 
0 
0 
0 
0 
0 
0 
0 
0 
0 
0 
0 
0 
0 
0 
0 
0 
0 
0 
0 
0 
0 
0 
0 
0 
0 
0 
0 
0 
0 
0 
0 
0 
0 
0 
0 
0 
0 
0 
0 
0 
0 
0 
0 
0 
0 
0 
0 
0 
0 
0 
0 
0 
0 
0 
0 
0 
0 
0 
0 
0 
0 
0 
0 
0 
0 
0 
0 
0 
0 
0 
0 
0 
0 
0 
0 
0 
0 
0 
0 
0 
0 
0 
0 
0 
0 
0 
0 
0 
0 
0 
0 
0 
0 
0 
0 
0 
0 
0 
0 
0 
0 
0 
0 
0 
0 
0 
0 
0 
0 
0 
0 
0 
0 
0 
0 
0 
0 
0 
0 
0 
0 
0 
0 
0 
0 
0 
0 
0 
0 
0 
0 
0 
0 
0 
0 
0 
0 
0 
0 
0 
0 
0 
0 
0 
0 
0 
0 
0 
0 
0 
0 
0 
0 
0 
0 
0 
0 
0 
0 
0 
0 
0 
0 
0 
0 
0 
0 
0 
0 
0 
0 
0 
0 
0 
0 
0 
0 
0 
0 
0 
0 
0 
0 
0 
0 
0 
0 
0 
0 
0 
0 
0 
0 
0 
0 
0 
0 
0 
0 
0 
0 
0 
0 
0 
0 
0 
0 
0 
0 
0 
0 
0 
0 
0 
0 
0 
0 
0 
0 
0 
0 
0 
0 
0 
0 
0 
0 
0 
0 
0 
0 
0 
0 
0 
0 
0 
0 
0 
0 
0 
0 
0 
0 
0 
0 
0 
0 
0 
0 
0 
0 
0 
0 
0 
0 
0 
0 
0 
0 
0 
0 
0 
0 
0 
0 
0 
0 
0 
0 
0 
0 
0 
0 
0 
0 
0 
0 
0 
0 
0 
0 
0 
0 
0 
0 
0 
0 
0 
0 
0 
0 
0 
0 
0 
0 
0 
0 
0 
0 
0 
0 
0 
0 
0 
0 
0 
0 
0 
0 
0 
0 
0 
0 
0 
0 
0 
0 
0 
0 
0 
0 
0 
0 
0 
0 
0 
0 
0 
0 
0 
0 
0 
0 
0 
0 
0 
0 
0 
0 
0 
0 
0 
0 
0 
0 
0 
0 
0 
0 
0 
0 
0 
0 
0 
0 
0 
0 
0 
0 
0 
0 
0 
0 
0 
0 
0 
0 
0 
0 
0 
0 
0 
0 
0 
0 
0 
0 
0 
0 
0 
0 
0 
0 
0 
0 
0 
0 
0 
0 
0 
0 
0 
0 
0 
0 
0 
0 
0 
0 
0 
0 
0 
0 
0 
0 
0 
0 
0 
0 
0 
0 
0 
0 
0 
0 
0 
0 
0 
0 
0 
0 
0 
0 
0 
0 
0 
0 
0 
0 
0 
0 
0 
0 
0 
0 
0 
0 
0 
0 
0 
0 
0 
0 
0 
0 
0 
0 
0 
0 
0 
0 
0 
0 
0 
0 
0 
0 
0 
0 
0 
0 
0 
0 
0 
0 
0 
0 
0 
0 
0 
0 
0 
0 
0 
0 
0 
0 
0 
0 
0 
0 
0 
0 
0 
0 
0 
0 
0 
0 
0 
0 
0 
0 
0 
0 
0 
0 
0 
0 
0 
0 
0 
0 
0 
0 
0 
0 
0 
0 
0 
0 
0 
0 
0 
0 
0 
0 
0 
0 
0 
0 
0 
0 
0 
0 
0 
0 
0 
0 
0 
0 
0 
0 
0 
0 
0 
0 
0 
0 
0 
0 
0 
0 
0 
0 
0 
0 
0 
0 
0 
0 
0 
0 
0 
0 
0 
0 
0 
0 
0 
0 
0 
0 
0 
0 
0 
0 
0 
0 
0 
0 
0 
0 
0 
0 
0 
0 
0 
0 
0 
0 
0 
0 
0 
0 
0 
0 
0 
0 
0 
0 
0 
0 
0 
0 
0 
0 
0 
0 
0 
0 
0 
0 
0 
0 
0 
0 
0 
0 
0 
0 
0 
0 
0 
0 
0 
0 
0 
0 
0 
0 
0 
0 
0 
0 
0 
0 
0 
0 
0 
0 
0 
0 
0 
0 
0 
0 
0 
0 
0 
0 
0 
0 
0 
0 
0 
0 
0 
0 
0 
0 
0 
0 
0 
0 
0 
0 
0 
0 
0 
0 
0 
0 
0 
0 
0 
0 
0 
0 
0 
0 
0 
0 
0 
0 
0 
0 
0 
0 
0 
0 
0 
0 
0 
0 
0 
0 
0 
0 
0 
0 
0 
0 
0 
0 
0 
0 
0 
0 
0 
0 
0 
0 
0 
0 
0 
0 
0 
0 
0 
0 
0 
0 
0 
0 
0 
0 
0 
0 
0 
0 
0 
0 
0 
0 
0 
0 
0 
0 
0 
0 
0 
0 
0 
0 
0 
0 
0 
0 
0 
0 
0 
0 
0 
0 
0 
0 
0 
0 
0 
0 
0 
0 
0 
0 
0 
0 
0 
0 
0 
0 
0 
0 
0 
0 
0 
0 
0 
0 
0 
0 
0 
0 
0 
0 
0 
0 
0 
0 
0 
0 
0 
0 
0 
0 
0 
0 
0 
0 
0 
0 
0 
0 
0 
0 
0 
0 
0 
0 
0 
0 
0 
0 
0 
0 
0 
0 
0 
0 
0 
0 
0 
0 
0 
0 
0 
0 
0 
0 
0 
0 
0 
0 
0 
0 
0 
0 
0 
0 
0 
0 
0 
0 
0 
0 
0 
0 
0 
0 
0 
0 
0 
0 
0 
0 
0 
0 
0 
0 
0 
0 
0 
0 
0 
0 
0 
0 
0 
0 
0 
0 
0 
0 
0 
0 
0 
0 
0 
0 
0 
0 
0 
0 
0 
0 
0 
0 
0 
0 
0 
0 
0 
0 
0 
0 
0 
0 
0 
0 
0 
0 
0 
0 
0 
0 
0 
0 
0 
0 
0 
0 
0 
0 
0 
0 
0 
0 
0 
0 
0 
0 
0 
0 
0 
0 
0 
0 
0 
0 
0 
0 
0 
0 
0 
0 
0 
0 
0 
0 
0 
0 
0 
0 
0 
0 
0 
0 
0 
0 
0 
0 
0 
0 
0 
0 
0 
0 
0 
0 
0 
0 
0 
0 
0 
0 
0 
0 
0 
0 
0 
0 
0 
0 
0 
0 
0 
0 
0 
0 
0 
0 
0 
0 
0 
0 
0 
0 
0 
0 
0 
0 
0 
0 
0 
0 
0 
0 
0 
0 
0 
0 
0 
0 
0 
0 
0 
0 
0 
0 
0 
0 
0 
0 
0 
0 
0 
0 
0 
0 
0 
0 
0 
0 
0 
0 
0 
0 
0 
0 
0 
0 
0 
0 
0 
0 
0 
0 
0 
0 
0 
0 
0 
0 
0 
0 
0 
0 
0 
0 
0 
0 
0 
0 
0 
0 
0 
0 
0 
0 
0 
0 
0 
0 
0 
0 
0 
0 
0 
0 
0 
0 
0 
0 
0 
0 
0 
0 
0 
0 
0 
0 
0 
0 
0 
0 
0 
0 
0 
0 
0 
0 
0 
0 
0 
0 
0 
0 
0 
0 
0 
0 
0 
0 
0 
0 
0 
0 
0 
0 
0 
0 
0 
0 
0 
0 
0 
0 
0 
0 
0 
0 
0 
0 
0 
0 
0 
0 
0 
0 
0 
0 
0 
0 
0 
0 
0 
0 
0 
0 
0 
0 
0 
0 
0 
0 
0 
0 
0 
0 
0 
0 
0 
0 
0 
0 
0 
0 
0 
0 
0 
0 
0 
0 
0 
0 
0 
0 
0 
0 
0 
0 
0 
0 
0 
0 
0 
0 
0 
0 
0 
0 
0 
0 
0 
0 
0 
0 
0 
0 
0 
0 
0 
0 
0 
0 
0 
0 
0 
0 
0 
0 
0 
0 
0 
0 
0 
0 
0 
0 
0 
0 
0 
0 
0 
0 
0 
0 
0 
0 
0 
0 
0 
0 
0 
0 
0 
0 
0 
0 
0 
0 
0 
0 
0 
0 
0 
0 
0 
0 
0 
0 
0 
0 
0 
0 
0 
0 
0 
0 
0 
0 
0 
0 
0 
0 
0 
0 
0 
0 
0 
0 
0 
0 
0 
0 
0 
0 
0 
0 
0 
0 
0 
0 
0 
0 
0 
0 
0 
0 
0 
0 
0 
0 
0 
0 
0 
0 
0 
0 
0 
0 
0 
0 
0 
0 
0 
0 
0 
0 
0 
0 
0 
0 
0 
0 
0 
0 
0 
0 
0 
0 
0 
0 
0 
0 
0 
0 
0 
0 
0 
0 
0 
0 
0 
0 
0 
0 
0 
0 
0 
0 
0 
0 
0 
0 
0 
0 
0 
0 
0 
0 
0 
0 
0 
0 
0 
0 
0 
0 
0 
0 
0 
0 
0 
0 
0 
0 
0 
0 
0 
0 
0 
0 
0 
0 
0 
0 
0 
0 
0 
0 
0 
0 
0 
0 
0 
0 
0 
0 
0 
0 
0 
0 
0 
0 
0 
0 
0 
0 
0 
0 
0 
0 
0 
0 
0 
0 
0 
0 
0 
0 
0 
0 
0 
0 
0 
0 
0 
0 
0 
0 
0 
0 
0 
0 
0 
0 
0 
0 
0 
0 
0 
0 
0 
0 
0 
0 
0 
0 
0 
0 
0 
0 
0 
0 
0 
0 
0 
0 
0 
0 
0 
0 
0 
0 
0 
0 
0 
0 
0 
0 
0 
0 
0 
0 
0 
0 
0 
0 
0 
0 
0 
0 
0 
0 
0 
0 
0 
0 
0 
0 
0 
0 
0 
0 
0 
0 
0 
0 
0 
0 
0 
0 
0 
0 
0 
0 
0 
0 
0 
0 
0 
0 
0 
0 
0 
0 
0 
0 
0 
0 
0 
0 
0 
0 
0 
0 
0 
0 
0 
0 
0 
0 
0 
0 
0 
0 
0 
0 
0 
0 
0 
0 
0 
0 
0 
0 
0 
0 
0 
0 
0 
0 
0 
0 
0 
0 
0 
0 
0 
0 
0 
0 
0 
0 
0 
0 
0 
0 
0 
0 
0 
0 
0 
0 
0 
0 
0 
0 
0 
0 
0 
0 
0 
0 
0 
0 
0 
0 
0 
0 
0 
0 
0 
0 
0 
0 
0 
0 
0 
0 
0 
0 
0 
0 
0 
0 
0 
0 
0 
0 
0 
0 
0 
0 
0 
0 
0 
0 
0 
0 
0 
0 
0 
0 
0 
0 
0 
0 
0 
0 
0 
0 
0 
0 
0 
0 
0 
0 
0 
0 
0 
0 
0 
0 
0 
0 
0 
0 
0 
0 
0 
0 
0 
0 
0 
0 
0 
0 
0 
0 
0 
0 
0 
0 
0 
0 
0 
0 
0 
0 
0 
0 
0 
0 
0 
0 
0 
0 
0 
0 
0 
0 
0 
0 
0 
0 
0 
0 
0 
0 
0 
0 
0 
0 
0 
0 
0 
0 
0 
0 
0 
0 
0 
0 
0 
0 
0 
0 
0 
0 
0 
0 
0 
0 
0 
0 
0 
0 
0 
0 
0 
0 
0 
0 
0 
0 
0 
0 
0 
0 
0 
0 
0 
0 
0 
0 
0 
0 
0 
0 
0 
0 
0 
0 
0 
0 
0 
0 
0 
0 
0 
0 
0 
0 
0 
0 
0 
0 
0 
0 
0 
0 
0 
0 
0 
0 
0 
0 
0 
0 
0 
0 
0 
0 
0 
0 
0 
0 
0 
0 
0 
0 
0 
0 
0 
0 
0 
0 
0 
0 
0 
0 
0 
0 
0 
0 
0 
0 
0 
0 
0 
0 
0 
0 
0 
0 
0 
0 
0 
0 
0 
0 
0 
0 
0 
0 
0 
0 
0 
0 
0 
0 
0 
0 
0 
0 
0 
0 
0 
0 
0 
0 
0 
0 
0 
0 
0 
0 
0 
0 
0 
0 
0 
0 
0 
0 
0 
0 
0 
0 
0 
0 
0 
0 
0 
0 
0 
0 
0 
0 
0 
0 
0 
0 
0 
0 
0 
0 
0 
0 
0 
0 
0 
0 
0 
0 
0 
0 
0 
0 
0 
0 
0 
0 
0 
0 
0 
0 
0 
0 
0 
0 
0 
0 
0 
0 
0 
0 
0 
0 
0 
0 
0 
0 
0 
0 
0 
0 
0 
0 
0 
0 
0 
0 
0 
0 
0 
0 
0 
0 
0 
0 
0 
0 
0 
0 
0 
0 
0 
0 
0 
0 
0 
0 
0 
0 
0 
0 
0 
0 
0 
0 
0 
0 
0 
0 
0 
0 
0 
0 
0 
0 
0 
0 
0 
0 
0 
0 
0 
0 
0 
0 
0 
0 
0 
0 
0 
0 
0 
0 
0 
0 
0 
0 
0 
0 
0 
0 
0 
0 
0 
0 
0 
0 
0 
0 
0 
0 
0 
0 
0 
0 
0 
0 
0 
0 
0 
0 
0 
0 
0 
0 
0 
0 
0 
0 
0 
0 
0 
0 
0 
0 
0 
0 
0 
0 
0 
0 
0 
0 
0 
0 
0 
0 
0 
0 
0 
0 
0 
0 
0 
0 
0 
0 
0 
0 
0 
0 
0 
0 
0 
0 
0 
0 
0 
0 
0 
0 
0 
0 
0 
0 
0 
0 
0 
0 
0 
0 
0 
0 
0 
0 
0 
0 
0 
0 
0 
0 
0 
0 
0 
0 
0 
0 
0 
0 
0 
0 
0 
0 
0 
0 
0 
0 
0 
0 
0 
0 
0 
0 
0 
0 
0 
0 
0 
0 
0 
0 
0 
0 
0 
0 
0 
0 
0 
0 
0 
0 
0 
0 
0 
0 
0 
0 
0 
0 
0 
0 
0 
0 
0 
0 
0 
0 
0 
0 
0 
0 
0 
0 
0 
0 
0 
0 
0 
0 
0 
0 
0 
0 
0 
0 
0 
0 
0 
0 
0 
0 
0 
0 
0 
0 
0 
0 
0 
0 
0 
0 
0 
0 
0 
0 
0 
0 
0 
0 
0 
0 
0 
0 
0 
0 
0 
0 
0 
0 
0 
0 
0 
0 
0 
0 
0 
0 
0 
0 
0 
0 
0 
0 
0 
0 
0 
0 
0 
0 
0 
0 
0 
0 
0 
0 
0 
0 
0 
0 
0 
0 
0 
0 
0 
0 
0 
0 
0 
0 
0 
0 
0 
0 
0 
0 
0 
0 
0 
0 
0 
0 
0 
0 
0 
0 
0 
0 
0 
0 
0 
0 
0 
0 
0 
0 
0 
0 
0 
0 
0 
0 
0 
0 
0 
0 
0 
0 
0 
0 
0 
0 
0 
0 
0 
0 
0 
0 
0 
0 
0 
0 
0 
0 
0 
0 
0 
0 
0 
0 
0 
0 
0 
0 
0 
0 
0 
0 
0 
0 
0 
0 
0 
0 
0 
0 
0 
0 
0 
0 
0 
0 
0 
0 
0 
0 
0 
0 
0 
0 
0 
0 
0 
0 
0 
0 
0 
0 
0 
0 
0 
0 
0 
0 
0 
0 
0 
0 
0 
0 
0 
0 
0 
0 
0 
0 
0 
0 
0 
0 
0 
0 
0 
0 
0 
0 
0 
0 
0 
0 
0 
0 
0 
0 
0 
0 
0 
0 
0 
0 
0 
0 
0 
0 
0 
0 
0 
0 
0 
0 
0 
0 
0 
0 
0 
0 
0 
0 
0 
0 
0 
0 
0 
0 
0 
0 
0 
0 
0 
0 
0 
0 
0 
0 
0 
0 
0 
0 
0 
0 
0 
0 
0 
0 
0 
0 
0 
0 
0 
0 
0 
0 
0 
0 
0 
0 
0 
0 
0 
0 
0 
0 
0 
0 
0 
0 
0 
0 
0 
0 
0 
0 
0 
0 
0 
0 
0 
0 
0 
0 
0 
0 
0 
0 
0 
0 
0 
0 
0 
0 
0 
0 
0 
0 
0 
0 
0 
0 
0 
0 
0 
0 
0 
0 
0 
0 
0 
0 
0 
0 
0 
0 
0 
0 
0 
0 
0 
0 
0 
0 
0 
0 
0 
0 
0 
0 
0 
0 
0 
0 
0 
0 
0 
0 
0 
0 
0 
0 
0 
0 
0 
0 
0 
0 
0 
0 
0 
0 
0 
0 
0 
0 
0 
0 
0 
0 
0 
0 
0 
0 
0 
0 
0 
0 
0 
0 
0 
0 
0 
0 
0 
0 
0 
0 
0 
0 
0 
0 
0 
0 
0 
0 
0 
0 
0 
0 
0 
0 
0 
0 
0 
0 
0 
0 
0 
0 
0 
0 
0 
0 
0 
0 
0 
0 
0 
0 
0 
0 
0 
0 
0 
0 
0 
0 
0 
0 
0 
0 
0 
0 
0 
0 
0 
0 
0 
0 
0 
0 
0 
0 
0 
0 
0 
0 
0 
0 
0 
0 
0 
0 
0 
0 
0 
0 
0 
0 
0 
0 
0 
0 
0 
0 
0 
0 
0 
0 
0 
0 
0 
0 
0 
0 
0 
0 
0 
0 
0 
0 
0 
0 
0 
0 
0 
0 
0 
0 
0 
0 
0 
0 
0 
0 
0 
0 
0 
0 
0 
0 
0 
0 
0 
0 
0 
0 
0 
0 
0 
0 
0 
0 
0 
0 
0 
0 
0 
0 
0 
0 
0 
0 
0 
0 
0 
0 
0 
0 
0 
0 
0 
0 
0 
0 
0 
0 
0 
0 
0 
0 
0 
0 
0 
0 
0 
0 
0 
0 
0 
0 
0 
0 
0 
0 
0 
0 
0 
0 
0 
0 
0 
0 
0 
0 
0 
0 
0 
0 
0 
0 
0 
0 
0 
0 
0 
0 
0 
0 
0 
0 
0 
0 
0 
0 
0 
0 
0 
0 
0 
0 
0 
0 
0 
0 
0 
0 
0 
0 
0 
0 
0 
0 
0 
0 
0 
0 
0 
0 
0 
0 
0 
0 
0 
0 
0 
0 
0 
0 
0 
0 
0 
0 
0 
0 
0 
0 
0 
0 
0 
0 
0 
0 
0 
0 
0 
0 
0 
0 
0 
0 
0 
0 
0 
0 
0 
0 
0 
0 
0 
0 
0 
0 
0 
0 
0 
0 
0 
0 
0 
0 
0 
0 
0 
0 
0 
0 
0 
0 
0 
0 
0 
0 
0 
0 
0 
0 
0 
0 
0 
0 
0 
0 
0 
0 
0 
0 
0 
0 
0 
0 
0 
0 
0 
0 
0 
0 
0 
0 
0 
0 
0 
0 
0 
0 
0 
0 
0 
0 
0 
0 
0 
0 
0 
0 
0 
0 
0 
0 
0 
0 
0 
0 
0 
0 
0 
0 
0 
0 
0 
0 
0 
0 
0 
0 
0 
0 
0 
0 
0 
0 
0 
0 
0 
0 
0 
0 
0 
0 
0 
0 
0 
0 
0 
0 
0 
0 
0 
0 
0 
0 
0 
0 
0 
0 
0 
0 
0 
0 
0 
0 
0 
0 
0 
0 
0 
0 
0 
0 
0 
0 
0 
0 
0 
0 
0 
0 
0 
0 
0 
0 
0 
0 
0 
0 
0 
0 
0 
0 
0 
0 
0 
0 
0 
0 
0 
0 
0 
0 
0 
0 
0 
0 
0 
0 
0 
0 
0 
0 
0 
0 
0 
0 
0 
0 
0 
0 
0 
0 
0 
0 
0 
0 
0 
0 
0 
0 
0 
0 
0 
0 
0 
0 
0 
0 
0 
0 
0 
0 
0 
0 
0 
0 
0 
0 
0 
0 
0 
0 
0 
0 
0 
0 
0 
0 
0 
0 
0 
0 
0 
0 
0 
0 
0 
0 
0 
0 
0 
0 
0 
0 
0 
0 
0 
0 
0 
0 
0 
0 
0 
0 
0 
0 
0 
0 
0 
0 
0 
0 
0 
0 
0 
0 
0 
0 
0 
0 
0 
0 
0 
0 
0 
0 
0 
0 
0 
0 
0 
0 
0 
0 
0 
0 
0 
0 
0 
0 
0 
0 
0 
0 
0 
0 
0 
0 
0 
0 
0 
0 
0 
0 
0 
0 
0 
0 
0 
0 
0 
0 
0 
0 
0 
0 
0 
0 
0 
0 
0 
0 
0 
0 
0 
0 
0 
0 
0 
0 
0 
0 
0 
0 
0 
0 
0 
0 
0 
0 
0 
0 
0 
0 
0 
0 
0 
0 
0 
0 
0 
0 
0 
0 
0 
0 
0 
0 
0 
0 
0 
0 
0 
0 
0 
0 
0 
0 
0 
0 
0 
0 
0 
0 
0 
0 
0 
0 
0 
0 
0 
0 
0 
0 
0 
0 
0 
0 
0 
0 
0 
0 
0 
0 
0 
0 
0 
0 
0 
0 
0 
0 
0 
0 
0 
0 
0 
0 
0 
0 
0 
0 
0 
0 
0 
0 
0 
0 
0 
0 
0 
0 
0 
0 
0 
0 
0 
0 
0 
0 
0 
0 
0 
0 
0 
0 
0 
0 
0 
0 
0 
0 
0 
0 
0 
0 
0 
0 
0 
0 
0 
0 
0 
0 
0 
0 
0 
0 
0 
0 
0 
0 
0 
0 
0 
0 
0 
0 
0 
0 
0 
0 
0 
0 
0 
0 
0 
0 
0 
0 
0 
0 
0 
0 
0 
0 
0 
0 
0 
0 
0 
0 
0 
0 
0 
0 
0 
0 
0 
0 
0 
0 
0 
0 
0 
0 
0 
0 
0 
0 
0 
0 
0 
0 
0 
0 
0 
0 
0 
0 
0 
0 
0 
0 
0 
0 
0 
0 
0 
0 
0 
0 
0 
0 
0 
0 
0 
0 
0 
0 
0 
0 
0 
0 
0 
0 
0 
0 
0 
0 
0 
0 
0 
0 
0 
0 
0 
0 
0 
0 
0 
0 
0 
0 
0 
0 
0 
0 
0 
0 
0 
0 
0 
0 
0 
0 
0 
0 
0 
0 
0 
0 
0 
0 
0 
0 
0 
0 
0 
0 
0 
0 
0 
0 
0 
0 
0 
0 
0 
0 
0 
0 
0 
0 
0 
0 
0 
0 
0 
0 
0 
0 
0 
0 
0 
0 
0 
0 
0 
0 
0 
0 
0 
0 
0 
0 
0 
0 
0 
0 
0 
0 
0 
0 
0 
0 
0 
0 
0 
0 
0 
0 
0 
0 
0 
0 
0 
0 
0 
0 
0 
0 
0 
0 
0 
0 
0 
0 
0 
0 
0 
0 
0 
0 
0 
0 
0 
0 
0 
0 
0 
0 
0 
0 
0 
0 
0 
0 
0 
0 
0 
0 
0 
0 
0 
0 
0 
0 
0 
0 
0 
0 
0 
0 
0 
0 
0 
0 
0 
0 
0 
0 
0 
0 
0 
0 
0 
0 
0 
0 
0 
0 
0 
0 
0 
0 
0 
0 
0 
0 
0 
0 
0 
0 
0 
0 
0 
0 
0 
0 
0 
0 
0 
0 
0 
0 
0 
0 
0 
0 
0 
0 
0 
0 
0 
0 
0 
0 
0 
0 
0 
0 
0 
0 
0 
0 
0 
0 
0 
0 
0 
0 
0 
0 
0 
0 
0 
0 
0 
0 
0 
0 
0 
0 
0 
0 
0 
0 
0 
0 
0 
0 
0 
0 
0 
0 
0 
0 
0 
0 
0 
0 
0 
0 
0 
0 
0 
0 
0 
0 
0 
0 
0 
0 
0 
0 
0 
0 
0 
0 
0 
0 
0 
0 
0 
0 
0 
0 
0 
0 
0 
0 
0 
0 
0 
0 
0 
0 
0 
0 
0 
0 
0 
0 
0 
0 
0 
0 
0 
0 
0 
0 
0 
0 
0 
0 
0 
0 
0 
0 
0 
0 
0 
0 
0 
0 
0 
0 
0 
0 
0 
0 
0 
0 
0 
0 
0 
0 
0 
0 
0 
0 
0 
0 
0 
0 
0 
0 
0 
0 
0 
0 
0 
0 
0 
0 
0 
0 
0 
0 
0 
0 
0 
0 
0 
0 
0 
0 
0 
0 
0 
0 
0 
0 
0 
0 
0 
0 
0 
0 
0 
0 
0 
0 
0 
0 
0 
0 
0 
0 
0 
0 
0 
0 
0 
0 
0 
0 
0 
0 
0 
0 
0 
0 
0 
0 
0 
0 
0 
0 
0 
0 
0 
0 
0 
0 
0 
0 
0 
0 
0 
0 
0 
0 
0 
0 
0 
0 
0 
0 
0 
0 
0 
0 
0 
0 
0 
0 
0 
0 
0 
0 
0 
0 
0 
0 
0 
0 
0 
0 
0 
0 
0 
0 
0 
0 
0 
0 
0 
0 
0 
0 
0 
0 
0 
0 
0 
0 
0 
0 
0 
0 
0 
0 
0 
0 
0 
0 
0 
0 
0 
0 
0 
0 
0 
0 
0 
0 
0 
0 
0 
0 
0 
0 
0 
0 
0 
0 
0 
0 
0 
0 
0 
0 
0 
0 
0 
0 
0 
0 
0 
0 
0 
0 
0 
0 
0 
0 
0 
0 
0 
0 
0 
0 
0 
0 
0 
0 
0 
0 
0 
0 
0 
0 
0 
0 
0 
0 
0 
0 
0 
0 
0 
0 
0 
0 
0 
0 
0 
0 
0 
0 
0 
0 
0 
0 
0 
0 
0 
0 
0 
0 
0 
0 
0 
0 
0 
0 
0 
0 
0 
0 
0 
0 
0 
0 
0 
0 
0 
0 
0 
0 
0 
0 
0 
0 
0 
0 
0 
0 
0 
0 
0 
0 
0 
0 
0 
0 
0 
0 
0 
0 
0 
0 
0 
0 
0 
0 
0 
0 
0 
0 
0 
0 
0 
0 
0 
0 
0 
0 
0 
0 
0 
0 
0 
0 
0 
0 
0 
0 
0 
0 
0 
0 
0 
0 
0 
0 
0 
0 
0 
0 
0 
0 
0 
0 
0 
0 
0 
0 
0 
0 
0 
0 
0 
0 
0 
0 
0 
0 
0 
0 
0 
0 
0 
0 
0 
0 
0 
0 
0 
0 
0 
0 
0 
0 
0 
0 
0 
0 
0 
0 
0 
0 
0 
0 
0 
0 
0 
0 
0 
0 
0 
0 
0 
0 
0 
0 
0 
0 
0 
0 
0 
0 
0 
0 
0 
0 
0 
0 
0 
0 
0 
0 
0 
0 
0 
0 
0 
0 
0 
0 
0 
0 
0 
0 
0 
0 
0 
0 
0 
0 
0 
0 
0 
0 
0 
0 
0 
0 
0 
0 
0 
0 
0 
0 
0 
0 
0 
0 
0 
0 
0 
0 
0 
0 
0 
0 
0 
0 
0 
0 
0 
0 
0 
0 
0 
0 
0 
0 
0 
0 
0 
0 
0 
0 
0 
0 
0 
0 
0 
0 
0 
0 
0 
0 
0 
0 
0 
0 
0 
0 
0 
0 
0 
0 
0 
0 
0 
0 
0 
0 
0 
0 
0 
0 
0 
0 
0 
0 
0 
0 
0 
0 
0 
0 
0 
0 
0 
0 
0 
0 
0 
0 
0 
0 
0 
0 
0 
0 
0 
0 
0 
0 
0 
0 
0 
0 
0 
0 
0 
0 
0 
0 
0 
0 
0 
0 
0 
0 
0 
0 
0 
0 
0 
0 
0 
0 
0 
0 
0 
0 
0 
0 
0 
0 
0 
0 
0 
0 
0 
0 
0 
0 
0 
0 
0 
0 
0 
0 
0 
0 
0 
0 
0 
0 
0 
0 
0 
0 
0 
0 
0 
0 
0 
0 
0 
0 
0 
0 
0 
0 
0 
0 
0 
0 
0 
0 
0 
0 
0 
0 
0 
0 
0 
0 
0 
0 
0 
0 
0 
0 
0 
0 
0 
0 
0 
0 
0 
0 
0 
0 
0 
0 
0 
0 
0 
0 
0 
0 
0 
0 
0 
0 
0 
0 
0 
0 
0 
0 
0 
0 
0 
0 
0 
0 
0 
0 
0 
0 
0 
0 
0 
0 
0 
0 
0 
0 
0 
0 
0 
0 
0 
0 
0 
0 
0 
0 
0 
0 
0 
0 
0 
0 
0 
0 
0 
0 
0 
0 
0 
0 
0 
0 
0 
0 
0 
0 
0 
0 
0 
0 
0 
0 
0 
0 
0 
0 
0 
0 
0 
0 
0 
0 
0 
0 
0 
0 
0 
0 
0 
0 
0 
0 
0 
0 
0 
0 
0 
0 
0 
0 
0 
0 
0 
0 
0 
0 
0 
0 
0 
0 
0 
0 
0 
0 
0 
0 
0 
0 
0 
0 
0 
0 
0 
0 
0 
0 
0 
0 
0 
0 
0 
0 
0 
0 
0 
0 
0 
0 
0 
0 
0 
0 
0 
0 
0 
0 
0 
0 
0 
0 
0 
0 
0 
0 
0 
0 
0 
0 
0 
0 
0 
0 
0 
0 
0 
0 
0 
0 
0 
0 
0 
0 
0 
0 
0 
0 
0 
0 
0 
0 
0 
0 
0 
0 
0 
0 
0 
0 
0 
0 
0 
0 
0 
0 
0 
0 
0 
0 
0 
0 
0 
0 
0 
0 
0 
0 
0 
0 
0 
0 
0 
0 
0 
0 
0 
0 
0 
0 
0 
0 
0 
0 
0 
0 
0 
0 
0 
0 
0 
0 
0 
0 
0 
0 
0 
0 
0 
0 
0 
0 
0 
0 
0 
0 
0 
0 
0 
0 
0 
0 
0 
0 
0 
0 
0 
0 
0 
0 
0 
0 
0 
0 
0 
0 
0 
0 
0 
0 
0 
0 
0 
0 
0 
0 
0 
0 
0 
0 
0 
0 
0 
0 
0 
0 
0 
0 
0 
0 
0 
0 
0 
0 
0 
0 
0 
0 
0 
0 
0 
0 
0 
0 
0 
0 
0 
0 
0 
0 
0 
0 
0 
0 
0 
0 
0 
0 
0 
0 
0 
0 
0 
0 
0 
0 
0 
0 
0 
0 
0 
0 
0 
0 
0 
0 
0 
0 
0 
0 
0 
0 
0 
0 
0 
0 
0 
0 
0 
0 
0 
0 
0 
0 
0 
0 
0 
0 
0 
0 
0 
0 
0 
0 
0 
0 
0 
0 
0 
0 
0 
0 
0 
0 
0 
0 
0 
0 
0 
0 
0 
0 
0 
0 
0 
0 
0 
0 
0 
0 
0 
0 
0 
0 
0 
0 
0 
0 
0 
0 
0 
0 
0 
0 
0 
0 
0 
0 
0 
0 
0 
0 
0 
0 
0 
0 
0 
0 
0 
0 
0 
0 
0 
0 
0 
0 
0 
0 
0 
0 
0 
0 
0 
0 
0 
0 
0 
0 
0 
0 
0 
0 
0 
0 
0 
0 
0 
0 
0 
0 
0 
0 
0 
0 
0 
0 
0 
0 
0 
0 
0 
0 
0 
0 
0 
0 
0 
0 
0 
0 
0 
0 
0 
0 
0 
0 
0 
0 
0 
0 
0 
0 
0 
0 
0 
0 
0 
0 
0 
0 
0 
0 
0 
0 
0 
0 
0 
0 
0 
0 
0 
0 
0 
0 
0 
0 
0 
0 
0 
0 
0 
0 
0 
0 
0 
0 
0 
0 
0 
0 
0 
0 
0 
0 
0 
0 
0 
0 
0 
0 
0 
0 
0 
0 
0 
0 
0 
0 
0 
0 
0 
0 
0 
0 
0 
0 
0 
0 
0 
0 
0 
0 
0 
0 
0 
0 
0 
0 
0 
0 
0 
0 
0 
0 
0 
0 
0 
0 
0 
0 
0 
0 
0 
0 
0 
0 
0 
0 
0 
0 
0 
0 
0 
0 
0 
0 
0 
0 
0 
0 
0 
0 
0 
0 
0 
0 
0 
0 
0 
0 
0 
0 
0 
0 
0 
0 
0 
0 
0 
0 
0 
0 
0 
0 
0 
0 
0 
0 
0 
0 
0 
0 
0 
0 
0 
0 
0 
0 
0 
0 
0 
0 
0 
0 
0 
0 
0 
0 
0 
0 
0 
0 
0 
0 
0 
0 
0 
0 
0 
0 
0 
0 
0 
0 
0 
0 
0 
0 
0 
0 
0 
0 
0 
0 
0 
0 
0 
0 
0 
0 
0 
0 
0 
0 
0 
0 
0 
0 
0 
0 
0 
0 
0 
0 
0 
0 
0 
0 
0 
0 
0 
0 
0 
0 
0 
0 
0 
0 
0 
0 
0 
0 
0 
0 
0 
0 
0 
0 
0 
0 
0 
0 
0 
0 
0 
0 
0 
0 
0 
0 
0 
0 
0 
0 
0 
0 
0 
0 
0 
0 
0 
0 
0 
0 
0 
0 
0 
0 
0 
0 
0 
0 
0 
0 
0 
0 
0 
0 
0 
0 
0 
0 
0 
0 
0 
0 
0 
0 
0 
0 
0 
0 
0 
0 
0 
0 
0 
0 
0 
0 
0 
0 
0 
0 
0 
0 
0 
0 
0 
0 
0 
0 
0 
0 
0 
0 
0 
0 
0 
0 
0 
0 
0 
0 
0 
0 
0 
0 
0 
0 
0 
0 
0 
0 
0 
0 
0 
0 
0 
0 
0 
0 
0 
0 
0 
0 
0 
0 
0 
0 
0 
0 
0 
0 
0 
0 
0 
0 
0 
0 
0 
0 
0 
0 
0 
0 
0 
0 
0 
0 
0 
0 
0 
0 
0 
0 
0 
0 
0 
0 
0 
0 
0 
0 
0 
0 
0 
0 
0 
0 
0 
0 
0 
0 
0 
0 
0 
0 
0 
0 
0 
0 
0 
0 
0 
0 
0 
0 
0 
0 
0 
0 
0 
0 
0 
0 
0 
0 
0 
0 
0 
0 
0 
0 
0 
0 
0 
0 
0 
0 
0 
0 
0 
0 
0 
0 
0 
0 
0 
0 
0 
0 
0 
0 
0 
0 
0 
0 
0 
0 
0 
0 
0 
0 
0 
0 
0 
0 
0 
0 
0 
0 
0 
0 
0 
0 
0 
0 
0 
0 
0 
0 
0 
0 
0 
0 
0 
0 
0 
0 
0 
0 
0 
0 
0 
0 
0 
0 
0 
0 
0 
0 
0 
0 
0 
0 
0 
0 
0 
0 
0 
0 
0 
0 
0 
0 
0 
0 
0 
0 
0 
0 
0 
0 
0 
0 
0 
0 
0 
0 
0 
0 
0 
0 
0 
0 
0 
0 
0 
0 
0 
0 
0 
0 
0 
0 
0 
0 
0 
0 
0 
0 
0 
0 
0 
0 
0 
0 
0 
0 
0 
0 
0 
0 
0 
0 
0 
0 
0 
0 
0 
0 
0 
0 
0 
0 
0 
0 
0 
0 
0 
0 
0 
0 
0 
0 
0 
0 
0 
0 
0 
0 
0 
0 
0 
0 
0 
0 
0 
0 
0 
0 
0 
0 
0 
0 
0 
0 
0 
0 
0 
0 
0 
0 
0 
0 
0 
0 
0 
0 
0 
0 
0 
0 
0 
0 
0 
0 
0 
0 
0 
0 
0 
0 
0 
0 
0 
0 
0 
0 
0 
0 
0 
0 
0 
0 
0 
0 
0 
0 
0 
0 
0 
0 
0 
0 
0 
0 
0 
0 
0 
0 
0 
0 
0 
0 
0 
0 
0 
0 
0 
0 
0 
0 
0 
0 
0 
0 
0 
0 
0 
0 
0 
0 
0 
0 
0 
0 
0 
0 
0 
0 
0 
0 
0 
0 
0 
0 
0 
0 
0 
0 
0 
0 
0 
0 
0 
0 
0 
0 
0 
0 
0 
0 
0 
0 
0 
0 
0 
0 
0 
0 
0 
0 
0 
0 
0 
0 
0 
0 
0 
0 
0 
0 
0 
0 
0 
0 
0 
0 
0 
0 
0 
0 
0 
0 
0 
0 
0 
0 
0 
0 
0 
0 
0 
0 
0 
0 
0 
0 
0 
0 
0 
0 
0 
0 
0 
0 
0 
0 
0 
0 
0 
0 
0 
0 
0 
0 
0 
0 
0 
0 
0 
0 
0 
0 
0 
0 
0 
0 
0 
0 
0 
0 
0 
0 
0 
0 
0 
0 
0 
0 
0 
0 
0 
0 
0 
0 
0 
0 
0 
0 
0 
0 
0 
0 
0 
0 
0 
0 
0 
0 
0 
0 
0 
0 
0 
0 
0 
0 
0 
0 
0 
0 
0 
0 
0 
0 
0 
0 
0 
0 
0 
0 
0 
0 
0 
0 
0 
0 
0 
0 
0 
0 
0 
0 
0 
0 
0 
0 
0 
0 
0 
0 
0 
0 
0 
0 
0 
0 
0 
0 
0 
0 
0 
0 
0 
0 
0 
0 
0 
0 
0 
0 
0 
0 
0 
0 
0 
0 
0 
0 
0 
0 
0 
0 
0 
0 
0 
0 
0 
0 
0 
0 
0 
0 
0 
0 
0 
0 
0 
0 
0 
0 
0 
0 
0 
0 
0 
0 
0 
0 
0 
0 
0 
0 
0 
0 
0 
0 
0 
0 
0 
0 
0 
0 
0 
0 
0 
0 
0 
0 
0 
0 
0 
0 
0 
0 
0 
0 
0 
0 
0 
0 
0 
0 
0 
0 
0 
0 
0 
0 
0 
0 
0 
0 
0 
0 
0 
0 
0 
0 
0 
0 
0 
0 
0 
0 
0 
0 
0 
0 
0 
0 
0 
0 
0 
0 
0 
0 
0 
0 
0 
0 
0 
0 
0 
0 
0 
0 
0 
0 
0 
0 
0 
0 
0 
0 
0 
0 
0 
0 
0 
0 
0 
0 
0 
0 
0 
0 
0 
0 
0 
0 
0 
0 
0 
0 
0 
0 
0 
0 
0 
0 
0 
0 
0 
0 
0 
0 
0 
0 
0 
0 
0 
0 
0 
0 
0 
0 
0 
0 
0 
0 
0 
0 
0 
0 
0 
0 
0 
0 
0 
0 
0 
0 
0 
0 
0 
0 
0 
0 
0 
0 
0 
0 
0 
0 
0 
0 
0 
0 
0 
0 
0 
0 
0 
0 
0 
0 
0 
0 
0 
0 
0 
0 
0 
0 
0 
0 
0 
0 
0 
0 
0 
0 
0 
0 
0 
0 
0 
0 
0 
0 
0 
0 
0 
0 
0 
0 
0 
0 
0 
0 
0 
0 
0 
0 
0 
0 
0 
0 
0 
0 
0 
0 
0 
0 
0 
0 
0 
0 
0 
0 
0 
0 
0 
0 
0 
0 
0 
0 
0 
0 
0 
0 
0 
0 
0 
0 
0 
0 
0 
0 
0 
0 
0 
0 
0 
0 
0 
0 
0 
0 
0 
0 
0 
0 
0 
0 
0 
0 
0 
0 
0 
0 
0 
0 
0 
0 
0 
0 
0 
0 
0 
0 
0 
0 
0 
0 
0 
0 
0 
0 
0 
0 
0 
0 
0 
0 
0 
0 
0 
0 
0 
0 
0 
0 
0 
0 
0 
0 
0 
0 
0 
0 
0 
0 
0 
0 
0 
0 
0 
0 
0 
0 
0 
0 
0 
0 
0 
0 
0 
0 
0 
0 
0 
0 
0 
0 
0 
0 
0 
0 
0 
0 
0 
0 
0 
0 
0 
0 
0 
0 
0 
0 
0 
0 
0 
0 
0 
0 
0 
0 
0 
0 
0 
0 
0 
0 
0 
0 
0 
0 
0 
0 
0 
0 
0 
0 
0 
0 
0 
0 
0 
0 
0 
0 
0 
0 
0 
0 
0 
0 
0 
0 
0 
0 
0 
0 
0 
0 
0 
0 
0 
0 
0 
0 
0 
0 
0 
0 
0 
0 
0 
0 
0 
0 
0 
0 
0 
0 
0 
0 
0 
0 
0 
0 
0 
0 
0 
0 
0 
0 
0 
0 
0 
0 
0 
0 
0 
0 
0 
0 
0 
0 
0 
0 
0 
0 
0 
0 
0 
0 
0 
0 
0 
0 
0 
0 
0 
0 
0 
0 
0 
0 
0 
0 
0 
0 
0 
0 
0 
0 
0 
0 
0 
0 
0 
0 
0 
0 
0 
0 
0 
0 
0 
0 
0 
0 
0 
0 
0 
0 
0 
0 
0 
0 
0 
0 
0 
0 
0 
0 
0 
0 
0 
0 
0 
0 
0 
0 
0 
0 
0 
0 
0 
0 
0 
0 
0 
0 
0 
0 
0 
0 
0 
0 
0 
0 
0 
0 
0 
0 
0 
0 
0 
0 
0 
0 
0 
0 
0 
0 
0 
0 
0 
0 
0 
0 
0 
0 
0 
0 
0 
0 
0 
0 
0 
0 
0 
0 
0 
0 
0 
0 
0 
0 
0 
0 
0 
0 
0 
0 
0 
0 
0 
0 
0 
0 
0 
0 
0 
0 
0 
0 
0 
0 
0 
0 
0 
0 
0 
0 
0 
0 
0 
0 
0 
0 
0 
0 
0 
0 
0 
0 
0 
0 
0 
0 
0 
0 
0 
0 
0 
0 
0 
0 
0 
0 
0 
0 
0 
0 
0 
0 
0 
0 
0 
0 
0 
0 
0 
0 
0 
0 
0 
0 
0 
0 
0 
0 
0 
0 
0 
0 
0 
0 
0 
0 
0 
0 
0 
0 
0 
0 
0 
0 
0 
0 
0 
0 
0 
0 
0 
0 
0 
0 
0 
0 
0 
0 
0 
0 
0 
0 
0 
0 
0 
0 
0 
0 
0 
0 
0 
0 
0 
0 
0 
0 
0 
0 
0 
0 
0 
0 
0 
0 
0 
0 
0 
0 
0 
0 
0 
0 
0 
0 
0 
0 
0 
0 
0 
0 
0 
0 
0 
0 
0 
0 
0 
0 
0 
0 
0 
0 
0 
0 
0 
0 
0 
0 
0 
0 
0 
0 
0 
0 
0 
0 
0 
0 
0 
0 
0 
0 
0 
0 
0 
0 
0 
0 
0 
0 
0 
0 
0 
0 
0 
0 
0 
0 
0 
0 
0 
0 
0 
0 
0 
0 
0 
0 
0 
0 
0 
0 
0 
0 
0 
0 
0 
0 
0 
0 
0 
0 
0 
0 
0 
0 
0 
0 
0 
0 
0 
0 
0 
0 
0 
0 
0 
0 
0 
0 
0 
0 
0 
0 
0 
0 
0 
0 
0 
0 
0 
0 
0 
0 
0 
0 
0 
0 
0 
0 
0 
0 
0 
0 
0 
0 
0 
0 
0 
0 
0 
0 
0 
0 
0 
0 
0 
0 
0 
0 
0 
0 
0 
0 
0 
0 
0 
0 
0 
0 
0 
0 
0 
0 
0 
0 
0 
0 
0 
0 
0 
0 
0 
0 
0 
0 
0 
0 
0 
0 
0 
0 
0 
0 
0 
0 
0 
0 
0 
0 
0 
0 
0 
0 
0 
0 
0 
0 
0 
0 
0 
0 
0 
0 
0 
0 
0 
0 
0 
0 
0 
0 
0 
0 
0 
0 
0 
0 
0 
0 
0 
0 
0 
0 
0 
0 
0 
0 
0 
0 
0 
0 
0 
0 
0 
0 
0 
0 
0 
0 
0 
0 
0 
0 
0 
0 
0 
0 
0 
0 
0 
0 
0 
0 
0 
0 
0 
0 
0 
0 
0 
0 
0 
0 
0 
0 
0 
0 
0 
0 
0 
0 
0 
0 
0 
0 
0 
0 
0 
0 
0 
0 
0 
0 
0 
0 
0 
0 
0 
0 
0 
0 
0 
0 
0 
0 
0 
0 
0 
0 
0 
0 
0 
0 
0 
0 
0 
0 
0 
0 
0 
0 
0 
0 
0 
0 
0 
0 
0 
0 
0 
0 
0 
0 
0 
0 
0 
0 
0 
0 
0 
0 
0 
0 
0 
0 
0 
0 
0 
0 
0 
0 
0 
0 
0 
0 
0 
0 
0 
0 
0 
0 
0 
0 
0 
0 
0 
0 
0 
0 
0 
0 
0 
0 
0 
0 
0 
0 
0 
0 
0 
0 
0 
0 
0 
0 
0 
0 
0 
0 
0 
0 
0 
0 
0 
0 
0 
0 
0 
0 
0 
0 
0 
0 
0 
0 
0 
0 
0 
0 
0 
0 
0 
0 
0 
0 
0 
0 
0 
0 
0 
0 
0 
0 
0 
0 
0 
0 
0 
0 
0 
0 
0 
0 
0 
0 
0 
0 
0 
0 
0 
0 
0 
0 
0 
0 
0 
0 
0 
0 
0 
0 
0 
0 
0 
0 
0 
0 
0 
0 
0 
0 
0 
0 
0 
0 
0 
0 
0 
0 
0 
0 
0 
0 
0 
0 
0 
0 
0 
0 
0 
0 
0 
0 
0 
0 
0 
0 
0 
0 
0 
0 
0 
0 
0 
0 
0 
0 
0 
0 
0 
0 
0 
0 
0 
0 
0 
0 
0 
0 
0 
0 
0 
0 
0 
0 
0 
0 
0 
0 
0 
0 
0 
0 
0 
0 
0 
0 
0 
0 
0 
0 
0 
0 
0 
0 
0 
0 
0 
0 
0 
0 
0 
0 
0 
0 
0 
0 
0 
0 
0 
0 
0 
0 
0 
0 
0 
0 
0 
0 
0 
0 
0 
0 
0 
0 
0 
0 
0 
0 
0 
0 
0 
0 
0 
0 
0 
0 
0 
0 
0 
0 
0 
0 
0 
0 
0 
0 
0 
0 
0 
0 
0 
0 
0 
0 
0 
0 
0 
0 
0 
0 
0 
0 
0 
0 
0 
0 
0 
0 
0 
0 
0 
0 
0 
0 
0 
0 
0 
0 
0 
0 
0 
0 
0 
0 
0 
0 
0 
0 
0 
0 
0 
0 
0 
0 
0 
0 
0 
0 
0 
0 
0 
0 
0 
0 
0 
0 
0 
0 
0 
0 
0 
0 
0 
0 
0 
0 
0 
0 
0 
0 
0 
0 
0 
0 
0 
0 
0 
0 
0 
0 
0 
0 
0 
0 
0 
0 
0 
0 
0 
0 
0 
0 
0 
0 
0 
0 
0 
0 
0 
0 
0 
0 
0 
0 
0 
0 
0 
0 
0 
0 
0 
0 
0 
0 
0 
0 
0 
0 
0 
0 
0 
0 
0 
0 
0 
0 
0 
0 
0 
0 
0 
0 
0 
0 
0 
0 
0 
0 
0 
0 
0 
0 
0 
0 
0 
0 
0 
0 
0 
0 
0 
0 
0 
0 
0 
0 
0 
0 
0 
0 
0 
0 
0 
0 
0 
0 
0 
0 
0 
0 
0 
0 
0 
0 
0 
0 
0 
0 
0 
0 
0 
0 
0 
0 
0 
0 
0 
0 
0 
0 
0 
0 
0 
0 
0 
0 
0 
0 
0 
0 
0 
0 
0 
0 
0 
0 
0 
0 
0 
0 
0 
0 
0 
0 
0 
0 
0 
0 
0 
0 
0 
0 
0 
0 
0 
0 
0 
0 
0 
0 
0 
0 
0 
0 
0 
0 
0 
0 
0 
0 
0 
0 
0 
0 
0 
0 
0 
0 
0 
0 
0 
0 
0 
0 
0 
0 
0 
0 
0 
0 
0 
0 
0 
0 
0 
0 
0 
0 
0 
0 
0 
0 
0 
0 
0 
0 
0 
0 
0 
0 
0 
0 
0 
0 
0 
0 
0 
0 
0 
0 
0 
0 
0 
0 
0 
0 
0 
0 
0 
0 
0 
0 
0 
0 
0 
0 
0 
0 
0 
0 
0 
0 
0 
0 
0 
0 
0 
0 
0 
0 
0 
0 
0 
0 
0 
0 
0 
0 
0 
0 
0 
0 
0 
0 
0 
0 
0 
0 
0 
0 
0 
0 
0 
0 
0 
0 
0 
0 
0 
0 
0 
0 
0 
0 
0 
0 
0 
0 
0 
0 
0 
0 
0 
0 
0 
0 
0 
0 
0 
0 
0 
0 
0 
0 
0 
0 
0 
0 
0 
0 
0 
0 
0 
0 
0 
0 
0 
0 
0 
0 
0 
0 
0 
0 
0 
0 
0 
0 
0 
0 
0 
0 
0 
0 
0 
0 
0 
0 
0 
0 
0 
0 
0 
0 
0 
0 
0 
0 
0 
0 
0 
0 
0 
0 
0 
0 
0 
0 
0 
0 
0 
0 
0 
0 
0 
0 
0 
0 
0 
0 
0 
0 
0 
0 
0 
0 
0 
0 
0 
0 
0 
0 
0 
0 
0 
0 
0 
0 
0 
0 
0 
0 
0 
0 
0 
0 
0 
0 
0 
0 
0 
0 
0 
0 
0 
0 
0 
0 
0 
0 
0 
0 
0 
0 
0 
0 
0 
0 
0 
0 
0 
0 
0 
0 
0 
0 
0 
0 
0 
0 
0 
0 
0 
0 
0 
0 
0 
0 
0 
0 
0 
0 
0 
0 
0 
0 
0 
0 
0 
0 
0 
0 
0 
0 
0 
0 
0 
0 
0 
0 
0 
0 
0 
0 
0 
0 
0 
0 
0 
0 
0 
0 
0 
0 
0 
0 
0 
0 
0 
0 
0 
0 
0 
0 
0 
0 
0 
0 
0 
0 
0 
0 
0 
0 
0 
0 
0 
0 
0 
0 
0 
0 
0 
0 
0 
0 
0 
0 
0 
0 
0 
0 
0 
0 
0 
0 
0 
0 
0 
0 
0 
0 
0 
0 
0 
0 
0 
0 
0 
0 
0 
0 
0 
0 
0 
0 
0 
0 
0 
0 
0 
0 
0 
0 
0 
0 
0 
0 
0 
0 
0 
0 
0 
0 
0 
0 
0 
0 
0 
0 
0 
0 
0 
0 
0 
0 
0 
0 
0 
0 
0 
0 
0 
0 
0 
0 
0 
0 
0 
0 
0 
0 
0 
0 
0 
0 
0 
0 
0 
0 
0 
0 
0 
0 
0 
0 
0 
0 
0 
0 
0 
0 
0 
0 
0 
0 
0 
0 
0 
0 
0 
0 
0 
0 
0 
0 
0 
0 
0 
0 
0 
0 
0 
0 
0 
0 
0 
0 
0 
0 
0 
0 
0 
0 
0 
0 
0 
0 
0 
0 
0 
0 
0 
0 
0 
0 
0 
0 
0 
0 
0 
0 
0 
0 
0 
0 
0 
0 
0 
0 
0 
0 
0 
0 
0 
0 
0 
0 
0 
0 
0 
0 
0 
0 
0 
0 
0 
0 
0 
0 
0 
0 
0 
0 
0 
0 
0 
0 
0 
0 
0 
0 
0 
0 
0 
0 
0 
0 
0 
0 
0 
0 
0 
0 
0 
0 
0 
0 
0 
0 
0 
0 
0 
0 
0 
0 
0 
0 
0 
0 
0 
0 
0 
0 
0 
0 
0 
0 
0 
0 
0 
0 
0 
0 
0 
0 
0 
0 
0 
0 
0 
0 
0 
0 
0 
0 
0 
0 
0 
0 
0 
0 
0 
0 
0 
0 
0 
0 
0 
0 
0 
0 
0 
0 
0 
0 
0 
0 
0 
0 
0 
0 
0 
0 
0 
0 
0 
0 
0 
0 
0 
0 
0 
0 
0 
0 
0 
0 
0 
0 
0 
0 
0 
0 
0 
0 
0 
0 
0 
0 
0 
0 
0 
0 
0 
0 
0 
0 
0 
0 
0 
0 
0 
0 
0 
0 
0 
0 
0 
0 
0 
0 
0 
0 
0 
0 
0 
0 
0 
0 
0 
0 
0 
0 
0 
0 
0 
0 
0 
0 
0 
0 
0 
0 
0 
0 
0 
0 
0 
0 
0 
0 
0 
0 
0 
0 
0 
0 
0 
0 
0 
0 
0 
0 
0 
0 
0 
0 
0 
0 
0 
0 
0 
0 
0 
0 
0 
0 
0 
0 
0 
0 
0 
0 
0 
0 
0 
0 
0 
0 
0 
0 
0 
0 
0 
0 
0 
0 
0 
0 
0 
0 
0 
0 
0 
0 
0 
0 
0 
0 
0 
0 
0 
0 
0 
0 
0 
0 
0 
0 
0 
0 
0 
0 
0 
0 
0 
0 
0 
0 
0 
0 
0 
0 
0 
0 
0 
0 
0 
0 
0 
0 
0 
0 
0 
0 
0 
0 
0 
0 
0 
0 
0 
0 
0 
0 
0 
0 
0 
0 
0 
0 
0 
0 
0 
0 
0 
0 
0 
0 
0 
0 
0 
0 
0 
0 
0 
0 
0 
0 
0 
0 
0 
0 
0 
0 
0 
0 
0 
0 
0 
0 
0 
0 
0 
0 
0 
0 
0 
0 
0 
0 
0 
0 
0 
0 
0 
0 
0 
0 
0 
0 
0 
0 
0 
0 
0 
0 
0 
0 
0 
0 
0 
0 
0 
0 
0 
0 
0 
0 
0 
0 
0 
0 
0 
0 
0 
0 
0 
0 
0 
0 
0 
0 
0 
0 
0 
0 
0 
0 
0 
0 
0 
0 
0 
0 
0 
0 
0 
0 
0 
0 
0 
0 
0 
0 
0 
0 
0 
0 
0 
0 
0 
0 
0 
0 
0 
0 
0 
0 
0 
0 
0 
0 
0 
0 
0 
0 
0 
0 
0 
0 
0 
0 
0 
0 
0 
0 
0 
0 
0 
0 
0 
0 
0 
0 
0 
0 
0 
0 
0 
0 
0 
0 
0 
0 
0 
0 
0 
0 
0 
0 
0 
0 
0 
0 
0 
0 
0 
0 
0 
0 
0 
0 
0 
0 
0 
0 
0 
0 
0 
0 
0 
0 
0 
0 
0 
0 
0 
0 
0 
0 
0 
0 
0 
0 
0 
0 
0 
0 
0 
0 
0 
0 
0 
0 
0 
0 
0 
0 
0 
0 
0 
0 
0 
0 
0 
0 
0 
0 
0 
0 
0 
0 
0 
0 
0 
0 
0 
0 
0 
0 
0 
0 
0 
0 
0 
0 
0 
0 
0 
0 
0 
0 
0 
0 
0 
0 
0 
0 
0 
0 
0 
0 
0 
0 
0 
0 
0 
0 
0 
0 
0 
0 
0 
0 
0 
0 
0 
0 
0 
0 
0 
0 
0 
0 
0 
0 
0 
0 
0 
0 
0 
0 
0 
0 
0 
0 
0 
0 
0 
0 
0 
0 
0 
0 
0 
0 
0 
0 
0 
0 
0 
0 
0 
0 
0 
0 
0 
0 
0 
0 
0 
0 
0 
0 
0 
0 
0 
0 
0 
0 
0 
0 
0 
0 
0 
0 
0 
0 
0 
0 
0 
0 
0 
0 
0 
0 
0 
0 
0 
0 
0 
0 
0 
0 
0 
0 
0 
0 
0 
0 
0 
0 
0 
0 
0 
0 
0 
0 
0 
0 
0 
0 
0 
0 
0 
0 
0 
0 
0 
0 
0 
0 
0 
0 
0 
0 
0 
0 
0 
0 
0 
0 
0 
0 
0 
0 
0 
0 
0 
0 
0 
0 
0 
0 
0 
0 
0 
0 
0 
0 
0 
0 
0 
0 
0 
0 
0 
0 
0 
0 
0 
0 
0 
0 
0 
0 
0 
0 
0 
0 
0 
0 
0 
0 
0 
0 
0 
0 
0 
0 
0 
0 
0 
0 
0 
0 
0 
0 
0 
0 
0 
0 
0 
0 
0 
0 
0 
0 
0 
0 
0 
0 
0 
0 
0 
0 
0 
0 
0 
0 
0 
0 
0 
0 
0 
0 
0 
0 
0 
0 
0 
0 
0 
0 
0 
0 
0 
0 
0 
0 
0 
0 
0 
0 
0 
0 
0 
0 
0 
0 
0 
0 
0 
0 
0 
0 
0 
0 
0 
0 
0 
0 
0 
0 
0 
0 
0 
0 
0 
0 
0 
0 
0 
0 
0 
0 
0 
0 
0 
0 
0 
0 
0 
0 
0 
0 
0 
0 
0 
0 
0 
0 
0 
0 
0 
0 
0 
0 
0 
0 
0 
0 
0 
0 
0 
0 
0 
0 
0 
0 
0 
0 
0 
0 
0 
0 
0 
0 
0 
0 
0 
0 
0 
0 
0 
0 
0 
0 
0 
0 
0 
0 
0 
0 
0 
0 
0 
0 
0 
0 
0 
0 
0 
0 
0 
0 
0 
0 
0 
0 
0 
0 
0 
0 
0 
0 
0 
0 
0 
0 
0 
0 
0 
0 
0 
0 
0 
0 
0 
0 
0 
0 
0 
0 
0 
0 
0 
0 
0 
0 
0 
0 
0 
0 
0 
0 
0 
0 
0 
0 
0 
0 
0 
0 
0 
0 
0 
0 
0 
0 
0 
0 
0 
0 
0 
0 
0 
0 
0 
0 
0 
0 
0 
0 
0 
0 
0 
0 
0 
0 
0 
0 
0 
0 
0 
0 
0 
0 
0 
0 
0 
0 
0 
0 
0 
0 
0 
0 
0 
0 
0 
0 
0 
0 
0 
0 
0 
0 
0 
0 
0 
0 
0 
0 
0 
0 
0 
0 
0 
0 
0 
0 
0 
0 
0 
0 
0 
0 
0 
0 
0 
0 
0 
0 
0 
0 
0 
0 
0 
0 
0 
0 
0 
0 
0 
0 
0 
0 
0 
0 
0 
0 
0 
0 
0 
0 
0 
0 
0 
0 
0 
0 
0 
0 
0 
0 
0 
0 
0 
0 
0 
0 
0 
0 
0 
0 
0 
0 
0 
0 
0 
0 
0 
0 
0 
0 
0 
0 
0 
0 
0 
0 
0 
0 
0 
0 
0 
0 
0 
0 
0 
0 
0 
0 
0 
0 
0 
0 
0 
0 
0 
0 
0 
0 
0 
0 
0 
0 
0 
0 
0 
0 
0 
0 
0 
0 
0 
0 
0 
0 
0 
0 
0 
0 
0 
0 
0 
0 
0 
0 
0 
0 
0 
0 
0 
0 
0 
0 
0 
0 
0 
0 
0 
0 
0 
0 
0 
0 
0 
0 
0 
0 
0 
0 
0 
0 
0 
0 
0 
0 
0 
0 
0 
0 
0 
0 
0 
0 
0 
0 
0 
0 
0 
0 
0 
0 
0 
0 
0 
0 
0 
0 
0 
0 
0 
0 
0 
0 
0 
0 
0 
0 
0 
0 
0 
0 
0 
0 
0 
0 
0 
0 
0 
0 
0 
0 
0 
0 
0 
0 
0 
0 
0 
0 
0 
0 
0 
0 
0 
0 
0 
0 
0 
0 
0 
0 
0 
0 
0 
0 
0 
0 
0 
0 
0 
0 
0 
0 
0 
0 
0 
0 
0 
0 
0 
0 
0 
0 
0 
0 
0 
0 
0 
0 
0 
0 
0 
0 
0 
0 
0 
0 
0 
0 
0 
0 
0 
0 
0 
0 
0 
0 
0 
0 
0 
0 
0 
0 
0 
0 
0 
0 
0 
0 
0 
0 
0 
0 
0 
0 
0 
0 
0 
0 
0 
0 
0 
0 
0 
0 
0 
0 
0 
0 
0 
0 
0 
0 
0 
0 
0 
0 
0 
0 
0 
0 
0 
0 
0 
0 
0 
0 
0 
0 
0 
0 
0 
0 
0 
0 
0 
0 
0 
0 
0 
0 
0 
0 
0 
0 
0 
0 
0 
0 
0 
0 
0 
0 
0 
0 
0 
0 
0 
0 
0 
0 
0 
0 
0 
0 
0 
0 
0 
0 
0 
0 
0 
0 
0 
0 
0 
0 
0 
0 
0 
0 
0 
0 
0 
0 
0 
0 
0 
0 
0 
0 
0 
0 
0 
0 
0 
0 
0 
0 
0 
0 
0 
0 
0 
0 
0 
0 
0 
0 
0 
0 
0 
0 
0 
0 
0 
0 
0 
0 
0 
0 
0 
0 
0 
0 
0 
0 
0 
0 
0 
0 
0 
0 
0 
0 
0 
0 
0 
0 
0 
0 
0 
0 
0 
0 
0 
0 
0 
0 
0 
0 
0 
0 
0 
0 
0 
0 
0 
0 
0 
0 
0 
0 
0 
0 
0 
0 
0 
0 
0 
0 
0 
0 
0 
0 
0 
0 
0 
0 
0 
0 
0 
0 
0 
0 
0 
0 
0 
0 
0 
0 
0 
0 
0 
0 
0 
0 
0 
0 
0 
0 
0 
0 
0 
0 
0 
0 
0 
0 
0 
0 
0 
0 
0 
0 
0 
0 
0 
0 
0 
0 
0 
0 
0 
0 
0 
0 
0 
0 
0 
0 
0 
0 
0 
0 
0 
0 
0 
0 
0 
0 
0 
0 
0 
0 
0 
0 
0 
0 
0 
0 
0 
0 
0 
0 
0 
0 
0 
0 
0 
0 
0 
0 
0 
0 
0 
0 
0 
0 
0 
0 
0 
0 
0 
0 
0 
0 
0 
0 
0 
0 
0 
0 
0 
0 
0 
0 
0 
0 
0 
0 
0 
0 
0 
0 
0 
0 
0 
0 
0 
0 
0 
0 
0 
0 
0 
0 
0 
0 
0 
0 
0 
0 
0 
0 
0 
0 
0 
0 
0 
0 
0 
0 
0 
0 
0 
0 
0 
0 
0 
0 
0 
0 
0 
0 
0 
0 
0 
0 
0 
0 
0 
0 
0 
0 
0 
0 
0 
0 
0 
0 
0 
0 
0 
0 
0 
0 
0 
0 
0 
0 
0 
0 
0 
0 
0 
0 
0 
0 
0 
0 
0 
0 
0 
0 
0 
0 
0 
0 
0 
0 
0 
0 
0 
0 
0 
0 
0 
0 
0 
0 
0 
0 
0 
0 
0 
0 
0 
0 
0 
0 
0 
0 
0 
0 
0 
0 
0 
0 
0 
0 
0 
0 
0 
0 
0 
0 
0 
0 
0 
0 
0 
0 
0 
0 
0 
0 
0 
0 
0 
0 
0 
0 
0 
0 
0 
0 
0 
0 
0 
0 
0 
0 
0 
0 
0 
0 
0 
0 
0 
0 
0 
0 
0 
0 
0 
0 
0 
0 
0 
0 
0 
0 
0 
0 
0 
0 
0 
0 
0 
0 
0 
0 
0 
0 
0 
0 
0 
0 
0 
0 
0 
0 
0 
0 
0 
0 
0 
0 
0 
0 
0 
0 
0 
0 
0 
0 
0 
0 
0 
0 
0 
0 
0 
0 
0 
0 
0 
0 
0 
0 
0 
0 
0 
0 
0 
0 
0 
0 
0 
0 
0 
0 
0 
0 
0 
0 
0 
0 
0 
0 
0 
0 
0 
0 
0 
0 
0 
0 
0 
0 
0 
0 
0 
0 
0 
0 
0 
0 
0 
0 
0 
0 
0 
0 
0 
0 
0 
0 
0 
0 
0 
0 
0 
0 
0 
0 
0 
0 
0 
0 
0 
0 
0 
0 
0 
0 
0 
0 
0 
0 
0 
0 
0 
0 
0 
0 
0 
0 
0 
0 
0 
0 
0 
0 
0 
0 
0 
0 
0 
0 
0 
0 
0 
0 
0 
0 
0 
0 
0 
0 
0 
0 
0 
0 
0 
0 
0 
0 
0 
0 
0 
0 
0 
0 
0 
0 
0 
0 
0 
0 
0 
0 
0 
0 
0 
0 
0 
0 
0 
0 
0 
0 
0 
0 
0 
0 
0 
0 
0 
0 
0 
0 
0 
0 
0 
0 
0 
0 
0 
0 
0 
0 
0 
0 
0 
0 
0 
0 
0 
0 
0 
0 
0 
0 
0 
0 
0 
0 
0 
0 
0 
0 
0 
0 
0 
0 
0 
0 
0 
0 
0 
0 
0 
0 
0 
0 
0 
0 
0 
0 
0 
0 
0 
0 
0 
0 
0 
0 
0 
0 
0 
0 
0 
0 
0 
0 
0 
0 
0 
0 
0 
0 
0 
0 
0 
0 
0 
0 
0 
0 
0 
0 
0 
0 
0 
0 
0 
0 
0 
0 
0 
0 
0 
0 
0 
0 
0 
0 
0 
0 
0 
0 
0 
0 
0 
0 
0 
0 
0 
0 
0 
0 
0 
0 
0 
0 
0 
0 
0 
0 
0 
0 
0 
0 
0 
0 
0 
0 
0 
0 
0 
0 
0 
0 
0 
0 
0 
0 
0 
0 
0 
0 
0 
0 
0 
0 
0 
0 
0 
0 
0 
0 
0 
0 
0 
0 
0 
0 
0 
0 
0 
0 
0 
0 
0 
0 
0 
0 
0 
0 
0 
0 
0 
0 
0 
0 
0 
0 
0 
0 
0 
0 
0 
0 
0 
0 
0 
0 
0 
0 
0 
0 
0 
0 
0 
0 
0 
0 
0 
0 
0 
0 
0 
0 
0 
0 
0 
0 
0 
0 
0 
0 
0 
0 
0 
0 
0 
0 
0 
0 
0 
0 
0 
0 
0 
0 
0 
0 
0 
0 
0 
0 
0 
0 
0 
0 
0 
0 
0 
0 
0 
0 
0 
0 
0 
0 
0 
0 
0 
0 
0 
0 
0 
0 
0 
0 
0 
0 
0 
0 
0 
0 
0 
0 
0 
0 
0 
0 
0 
0 
0 
0 
0 
0 
0 
0 
0 
0 
0 
0 
0 
0 
0 
0 
0 
0 
0 
0 
0 
0 
0 
0 
0 
0 
0 
0 
0 
0 
0 
0 
0 
0 
0 
0 
0 
0 
0 
0 
0 
0 
0 
0 
0 
0 
0 
0 
0 
0 
0 
0 
0 
0 
0 
0 
0 
0 
0 
0 
0 
0 
0 
0 
0 
0 
0 
0 
0 
0 
0 
0 
0 
0 
0 
0 
0 
0 
0 
0 
0 
0 
0 
0 
0 
0 
0 
0 
0 
0 
0 
0 
0 
0 
0 
0 
0 
0 
0 
0 
0 
0 
0 
0 
0 
0 
0 
0 
0 
0 
0 
0 
0 
0 
0 
0 
0 
0 
0 
0 
0 
0 
0 
0 
0 
0 
0 
0 
0 
0 
0 
0 
0 
0 
0 
0 
0 
0 
0 
0 
0 
0 
0 
0 
0 
0 
0 
0 
0 
0 
0 
0 
0 
0 
0 
0 
0 
0 
0 
0 
0 
0 
0 
0 
0 
0 
0 
0 
0 
0 
0 
0 
0 
0 
0 
0 
0 
0 
0 
0 
0 
0 
0 
0 
0 
0 
0 
0 
0 
0 
0 
0 
0 
0 
0 
0 
0 
0 
0 
0 
0 
0 
0 
0 
0 
0 
0 
0 
0 
0 
0 
0 
0 
0 
0 
0 
0 
0 
0 
0 
0 
0 
0 
0 
0 
0 
0 
0 
0 
0 
0 
0 
0 
0 
0 
0 
0 
0 
0 
0 
0 
0 
0 
0 
0 
0 
0 
0 
0 
0 
0 
0 
0 
0 
0 
0 
0 
0 
0 
0 
0 
0 
0 
0 
0 
0 
0 
0 
0 
0 
0 
0 
0 
0 
0 
0 
0 
0 
0 
0 
0 
0 
0 
0 
0 
0 
0 
0 
0 
0 
0 
0 
0 
0 
0 
0 
0 
0 
0 
0 
0 
0 
0 
0 
0 
0 
0 
0 
0 
0 
0 
0 
0 
0 
0 
0 
0 
0 
0 
0 
0 
0 
0 
0 
0 
0 
0 
0 
0 
0 
0 
0 
0 
0 
0 
0 
0 
0 
0 
0 
0 
0 
0 
0 
0 
0 
0 
0 
0 
0 
0 
0 
0 
0 
0 
0 
0 
0 
0 
0 
0 
0 
0 
0 
0 
0 
0 
0 
0 
0 
0 
0 
0 
0 
0 
0 
0 
0 
0 
0 
0 
0 
0 
0 
0 
0 
0 
0 
0 
0 
0 
0 
0 
0 
0 
0 
0 
0 
0 
0 
0 
0 
0 
0 
0 
0 
0 
0 
0 
0 
0 
0 
0 
0 
0 
0 
0 
0 
0 
0 
0 
0 
0 
0 
0 
0 
0 
0 
0 
0 
0 
0 
0 
0 
0 
0 
0 
0 
0 
0 
0 
0 
0 
0 
0 
0 
0 
0 
0 
0 
0 
0 
0 
0 
0 
0 
0 
0 
0 
0 
0 
0 
0 
0 
0 
0 
0 
0 
0 
0 
0 
0 
0 
0 
0 
0 
0 
0 
0 
0 
0 
0 
0 
0 
0 
0 
0 
0 
0 
0 
0 
0 
0 
0 
0 
0 
0 
0 
0 
0 
0 
0 
0 
0 
0 
0 
0 
0 
0 
0 
0 
0 
0 
0 
0 
0 
0 
0 
0 
0 
0 
0 
0 
0 
0 
0 
0 
0 
0 
0 
0 
0 
0 
0 
0 
0 
0 
0 
0 
0 
0 
0 
0 
0 
0 
0 
0 
0 
0 
0 
0 
0 
0 
0 
0 
0 
0 
0 
0 
0 
0 
0 
0 
0 
0 
0 
0 
0 
0 
0 
0 
0 
0 
0 
0 
0 
0 
0 
0 
0 
0 
0 
0 
0 
0 
0 
0 
0 
0 
0 
0 
0 
0 
0 
0 
0 
0 
0 
0 
0 
0 
0 
0 
0 
0 
0 
0 
0 
0 
0 
0 
0 
0 
0 
0 
0 
0 
0 
0 
0 
0 
0 
0 
0 
0 
0 
0 
0 
0 
0 
0 
0 
0 
0 
0 
0 
0 
0 
0 
0 
0 
0 
0 
0 
0 
0 
0 
0 
0 
0 
0 
0 
0 
0 
0 
0 
0 
0 
0 
0 
0 
0 
0 
0 
0 
0 
0 
0 
0 
0 
0 
0 
0 
0 
0 
0 
0 
0 
0 
0 
0 
0 
0 
0 
0 
0 
0 
0 
0 
0 
0 
0 
0 
0 
0 
0 
0 
0 
0 
0 
0 
0 
0 
0 
0 
0 
0 
0 
0 
0 
0 
0 
0 
0 
0 
0 
0 
0 
0 
0 
0 
0 
0 
0 
0 
0 
0 
0 
0 
0 
0 
0 
0 
0 
0 
0 
0 
0 
0 
0 
0 
0 
0 
0 
0 
0 
0 
0 
0 
0 
0 
0 
0 
0 
0 
0 
0 
0 
0 
0 
0 
0 
0 
0 
0 
0 
0 
0 
0 
0 
0 
0 
0 
0 
0 
0 
0 
0 
0 
0 
0 
0 
0 
0 
0 
0 
0 
0 
0 
0 
0 
0 
0 
0 
0 
0 
0 
0 
0 
0 
0 
0 
0 
0 
0 
0 
0 
0 
0 
0 
0 
0 
0 
0 
0 
0 
0 
0 
0 
0 
0 
0 
0 
0 
0 
0 
0 
0 
0 
0 
0 
0 
0 
0 
0 
0 
0 
0 
0 
0 
0 
0 
0 
0 
0 
0 
0 
0 
0 
0 
0 
0 
0 
0 
0 
0 
0 
0 
0 
0 
0 
0 
0 
0 
0 
0 
0 
0 
0 
0 
0 
0 
0 
0 
0 
0 
0 
0 
0 
0 
0 
0 
0 
0 
0 
0 
0 
0 
0 
0 
0 
0 
0 
0 
0 
0 
0 
0 
0 
0 
0 
0 
0 
0 
0 
0 
0 
0 
0 
0 
0 
0 
0 
0 
0 
0 
0 
0 
0 
0 
0 
0 
0 
0 
0 
0 
0 
0 
0 
0 
0 
0 
0 
0 
0 
0 
0 
0 
0 
0 
0 
0 
0 
0 
0 
0 
0 
0 
0 
0 
0 
0 
0 
0 
0 
0 
0 
0 
0 
0 
0 
0 
0 
0 
0 
0 
0 
0 
0 
0 
0 
0 
0 
0 
0 
0 
0 
0 
0 
0 
0 
0 
0 
0 
0 
0 
0 
0 
0 
0 
0 
0 
0 
0 
0 
0 
0 
0 
0 
0 
0 
0 
0 
0 
0 
0 
0 
0 
0 
0 
0 
0 
0 
0 
0 
0 
0 
0 
0 
0 
0 
0 
0 
0 
0 
0 
0 
0 
0 
0 
0 
0 
0 
0 
0 
0 
0 
0 
0 
0 
0 
0 
0 
0 
0 
0 
0 
0 
0 
0 
0 
0 
0 
0 
0 
0 
0 
0 
0 
0 
0 
0 
0 
0 
0 
0 
0 
0 
0 
0 
0 
0 
0 
0 
0 
0 
0 
0 
0 
0 
0 
0 
0 
0 
0 
0 
0 
0 
0 
0 
0 
0 
0 
0 
0 
0 
0 
0 
0 
0 
0 
0 
0 
0 
0 
0 
0 
0 
0 
0 
0 
0 
0 
0 
0 
0 
0 
0 
0 
0 
0 
0 
0 
0 
0 
0 
0 
0 
0 
0 
0 
0 
0 
0 
0 
0 
0 
0 
0 
0 
0 
0 
0 
0 
0 
0 
0 
0 
0 
0 
0 
0 
0 
0 
0 
0 
0 
0 
0 
0 
0 
0 
0 
0 
0 
0 
0 
0 
0 
0 
0 
0 
0 
0 
0 
0 
0 
0 
0 
0 
0 
0 
0 
0 
0 
0 
0 
0 
0 
0 
0 
0 
0 
0 
0 
0 
0 
0 
0 
0 
0 
0 
0 
0 
0 
0 
0 
0 
0 
0 
0 
0 
0 
0 
0 
0 
0 
0 
0 
0 
0 
0 
0 
0 
0 
0 
0 
0 
0 
0 
0 
0 
0 
0 
0 
0 
0 
0 
0 
0 
0 
0 
0 
0 
0 
0 
0 
0 
0 
0 
0 
0 
0 
0 
0 
0 
0 
0 
0 
0 
0 
0 
0 
0 
0 
0 
0 
0 
0 
0 
0 
0 
0 
0 
0 
0 
0 
0 
0 
0 
0 
0 
0 
0 
0 
0 
0 
0 
0 
0 
0 
0 
0 
0 
0 
0 
0 
0 
0 
0 
0 
0 
0 
0 
0 
0 
0 
0 
0 
0 
0 
0 
0 
0 
0 
0 
0 
0 
0 
0 
0 
0 
0 
0 
0 
0 
0 
0 
0 
0 
0 
0 
0 
0 
0 
0 
0 
0 
0 
0 
0 
0 
0 
0 
0 
0 
0 
0 
0 
0 
0 
0 
0 
0 
0 
0 
0 
0 
0 
0 
0 
0 
0 
0 
0 
0 
0 
0 
0 
0 
0 
0 
0 
0 
0 
0 
0 
0 
0 
0 
0 
0 
0 
0 
0 
0 
0 
0 
0 
0 
0 
0 
0 
0 
0 
0 
0 
0 
0 
0 
0 
0 
0 
0 
0 
0 
0 
0 
0 
0 
0 
0 
0 
0 
0 
0 
0 
0 
0 
0 
0 
0 
0 
0 
0 
0 
0 
0 
0 
0 
0 
0 
0 
0 
0 
0 
0 
0 
0 
0 
0 
0 
0 
0 
0 
0 
0 
0 
0 
0 
0 
0 
0 
0 
0 
0 
0 
0 
0 
0 
0 
0 
0 
0 
0 
0 
0 
0 
0 
0 
0 
0 
0 
0 
0 
0 
0 
0 
0 
0 
0 
0 
0 
0 
0 
0 
0 
0 
0 
0 
0 
0 
0 
0 
0 
0 
0 
0 
0 
0 
0 
0 
0 
0 
0 
0 
0 
0 
0 
0 
0 
0 
0 
0 
0 
0 
0 
0 
0 
0 
0 
0 
0 
0 
0 
0 
0 
0 
0 
0 
0 
0 
0 
0 
0 
0 
0 
0 
0 
0 
0 
0 
0 
0 
0 
0 
0 
0 
0 
0 
0 
0 
0 
0 
0 
0 
0 
0 
0 
0 
0 
0 
0 
0 
0 
0 
0 
0 
0 
0 
0 
0 
0 
0 
0 
0 
0 
0 
0 
0 
0 
0 
0 
0 
0 
0 
0 
0 
0 
0 
0 
0 
0 
0 
0 
0 
0 
0 
0 
0 
0 
0 
0 
0 
0 
0 
0 
0 
0 
0 
0 
0 
0 
0 
0 
0 
0 
0 
0 
0 
0 
0 
0 
0 
0 
0 
0 
0 
0 
0 
0 
0 
0 
0 
0 
0 
0 
0 
0 
0 
0 
0 
0 
0 
0 
0 
0 
0 
0 
0 
0 
0 
0 
0 
0 
0 
0 
0 
0 
0 
0 
0 
0 
0 
0 
0 
0 
0 
0 
0 
0 
0 
0 
0 
0 
0 
0 
0 
0 
0 
0 
0 
0 
0 
0 
0 
0 
0 
0 
0 
0 
0 
0 
0 
0 
0 
0 
0 
0 
0 
0 
0 
0 
0 
0 
0 
0 
0 
0 
0 
0 
0 
0 
0 
0 
0 
0 
0 
0 
0 
0 
0 
0 
0 
0 
0 
0 
0 
0 
0 
0 
0 
0 
0 
0 
0 
0 
0 
0 
0 
0 
0 
0 
0 
0 
0 
0 
0 
0 
0 
0 
0 
0 
0 
0 
0 
0 
0 
0 
0 
0 
0 
0 
0 
0 
0 
0 
0 
0 
0 
0 
0 
0 
0 
0 
0 
0 
0 
0 
0 
0 
0 
0 
0 
0 
0 
0 
0 
0 
0 
0 
0 
0 
0 
0 
0 
0 
0 
0 
0 
0 
0 
0 
0 
0 
0 
0 
0 
0 
0 
0 
0 
0 
0 
0 
0 
0 
0 
0 
0 
0 
0 
0 
0 
0 
0 
0 
0 
0 
0 
0 
0 
0 
0 
0 
0 
0 
0 
0 
0 
0 
0 
0 
0 
0 
0 
0 
0 
0 
0 
0 
0 
0 
0 
0 
0 
0 
0 
0 
0 
0 
0 
0 
0 
0 
0 
0 
0 
0 
0 
0 
0 
0 
0 
0 
0 
0 
0 
0 
0 
0 
0 
0 
0 
0 
0 
0 
0 
0 
0 
0 
0 
0 
0 
0 
0 
0 
0 
0 
0 
0 
0 
0 
0 
0 
0 
0 
0 
0 
0 
0 
0 
0 
0 
0 
0 
0 
0 
0 
0 
0 
0 
0 
0 
0 
0 
0 
0 
0 
0 
0 
0 
0 
0 
0 
0 
0 
0 
0 
0 
0 
0 
0 
0 
0 
0 
0 
0 
0 
0 
0 
0 
0 
0 
0 
0 
0 
0 
0 
0 
0 
0 
0 
0 
0 
0 
0 
0 
0 
0 
0 
0 
0 
0 
0 
0 
0 
0 
0 
0 
0 
0 
0 
0 
0 
0 
0 
0 
0 
0 
0 
0 
0 
0 
0 
0 
0 
0 
0 
0 
0 
0 
0 
0 
0 
0 
0 
0 
0 
0 
0 
0 
0 
0 
0 
0 
0 
0 
0 
0 
0 
0 
0 
0 
0 
0 
0 
0 
0 
0 
0 
0 
0 
0 
0 
0 
0 
0 
0 
0 
0 
0 
0 
0 
0 
0 
0 
0 
0 
0 
0 
0 
0 
0 
0 
0 
0 
0 
0 
0 
0 
0 
0 
0 
0 
0 
0 
0 
0 
0 
0 
0 
0 
0 
0 
0 
0 
0 
0 
0 
0 
0 
0 
0 
0 
0 
0 
0 
0 
0 
0 
0 
0 
0 
0 
0 
0 
0 
0 
0 
0 
0 
0 
0 
0 
0 
0 
0 
0 
0 
0 
0 
0 
0 
0 
0 
0 
0 
0 
0 
0 
0 
0 
0 
0 
0 
0 
0 
0 
0 
0 
0 
0 
0 
0 
0 
0 
0 
0 
0 
0 
0 
0 
0 
0 
0 
0 
0 
0 
0 
0 
0 
0 
0 
0 
0 
0 
0 
0 
0 
0 
0 
0 
0 
0 
0 
0 
0 
0 
0 
0 
0 
0 
0 
0 
0 
0 
0 
0 
0 
0 
0 
0 
0 
0 
0 
0 
0 
0 
0 
0 
0 
0 
0 
0 
0 
0 
0 
0 
0 
0 
0 
0 
0 
0 
0 
0 
0 
0 
0 
0 
0 
0 
0 
0 
0 
0 
0 
0 
0 
0 
0 
0 
0 
0 
0 
0 
0 
0 
0 
0 
0 
0 
0 
0 
0 
0 
0 
0 
0 
0 
0 
0 
0 
0 
0 
0 
0 
0 
0 
0 
0 
0 
0 
0 
0 
0 
0 
0 
0 
0 
0 
0 
0 
0 
0 
0 
0 
0 
0 
0 
0 
0 
0 
0 
0 
0 
0 
0 
0 
0 
0 
0 
0 
0 
0 
0 
0 
0 
0 
0 
0 
0 
0 
0 
0 
0 
0 
0 
0 
0 
0 
0 
0 
0 
0 
0 
0 
0 
0 
0 
0 
0 
0 
0 
0 
0 
0 
0 
0 
0 
0 
0 
0 
0 
0 
0 
0 
0 
0 
0 
0 
0 
0 
0 
0 
0 
0 
0 
0 
0 
0 
0 
0 
0 
0 
0 
0 
0 
0 
0 
0 
0 
0 
0 
0 
0 
0 
0 
0 
0 
0 
0 
0 
0 
0 
0 
0 
0 
0 
0 
0 
0 
0 
0 
0 
0 
0 
0 
0 
0 
0 
0 
0 
0 
0 
0 
0 
0 
0 
0 
0 
0 
0 
0 
0 
0 
0 
0 
0 
0 
0 
0 
0 
0 
0 
0 
0 
0 
0 
0 
0 
0 
0 
0 
0 
0 
0 
0 
0 
0 
0 
0 
0 
0 
0 
0 
0 
0 
0 
0 
0 
0 
0 
0 
0 
0 
0 
0 
0 
0 
0 
0 
0 
0 
0 
0 
0 
0 
0 
0 
0 
0 
0 
0 
0 
0 
0 
0 
0 
0 
0 
0 
0 
0 
0 
0 
0 
0 
0 
0 
0 
0 
0 
0 
0 
0 
0 
0 
0 
0 
0 
0 
0 
0 
0 
0 
0 
0 
0 
0 
0 
0 
0 
0 
0 
0 
0 
0 
0 
0 
0 
0 
0 
0 
0 
0 
0 
0 
0 
0 
0 
0 
0 
0 
0 
0 
0 
0 
0 
0 
0 
0 
0 
0 
0 
0 
0 
0 
0 
0 
0 
0 
0 
0 
0 
0 
0 
0 
0 
0 
0 
0 
0 
0 
0 
0 
0 
0 
0 
0 
0 
0 
0 
0 
0 
0 
0 
0 
0 
0 
0 
0 
0 
0 
0 
0 
0 
0 
0 
0 
0 
0 
0 
0 
0 
0 
0 
0 
0 
0 
0 
0 
0 
0 
0 
0 
0 
0 
0 
0 
0 
0 
0 
0 
0 
0 
0 
0 
0 
0 
0 
0 
0 
0 
0 
0 
0 
0 
0 
0 
0 
0 
0 
0 
0 
0 
0 
0 
0 
0 
0 
0 
0 
0 
0 
0 
0 
0 
0 
0 
0 
0 
0 
0 
0 
0 
0 
0 
0 
0 
0 
0 
0 
0 
0 
0 
0 
0 
0 
0 
0 
0 
0 
0 
0 
0 
0 
0 
0 
0 
0 
0 
0 
0 
0 
0 
0 
0 
0 
0 
0 
0 
0 
0 
0 
0 
0 
0 
0 
0 
0 
0 
0 
0 
0 
0 
0 
0 
0 
0 
0 
0 
0 
0 
0 
0 
0 
0 
0 
0 
0 
0 
0 
0 
0 
0 
0 
0 
0 
0 
0 
0 
0 
0 
0 
0 
0 
0 
0 
0 
0 
0 
0 
0 
0 
0 
0 
0 
0 
0 
0 
0 
0 
0 
0 
0 
0 
0 
0 
0 
0 
0 
0 
0 
0 
0 
0 
0 
0 
0 
0 
0 
0 
0 
0 
0 
0 
0 
0 
0 
0 
0 
0 
0 
0 
0 
0 
0 
0 
0 
0 
0 
0 
0 
0 
0 
0 
0 
0 
0 
0 
0 
0 
0 
0 
0 
0 
0 
0 
0 
0 
0 
0 
0 
0 
0 
0 
0 
0 
0 
0 
0 
0 
0 
0 
0 
0 
0 
0 
0 
0 
0 
0 
0 
0 
0 
0 
0 
0 
0 
0 
0 
0 
0 
0 
0 
0 
0 
0 
0 
0 
0 
0 
0 
0 
0 
0 
0 
0 
0 
0 
0 
0 
0 
0 
0 
0 
0 
0 
0 
0 
0 
0 
0 
0 
0 
0 
0 
0 
0 
0 
0 
0 
0 
0 
0 
0 
0 
0 
0 
0 
0 
0 
0 
0 
0 
0 
0 
0 
0 
0 
0 
0 
0 
0 
0 
0 
0 
0 
0 
0 
0 
0 
0 
0 
0 
0 
0 
0 
0 
0 
0 
0 
0 
0 
0 
0 
0 
0 
0 
0 
0 
0 
0 
0 
0 
0 
0 
0 
0 
0 
0 
0 
0 
0 
0 
0 
0 
0 
0 
0 
0 
0 
0 
0 
0 
0 
0 
0 
0 
0 
0 
0 
0 
0 
0 
0 
0 
0 
0 
0 
0 
0 
0 
0 
0 
0 
0 
0 
0 
0 
0 
0 
0 
0 
0 
0 
0 
0 
0 
0 
0 
0 
0 
0 
0 
0 
0 
0 
0 
0 
0 
0 
0 
0 
0 
0 
0 
0 
0 
0 
0 
0 
0 
0 
0 
0 
0 
0 
0 
0 
0 
0 
0 
0 
0 
0 
0 
0 
0 
0 
0 
0 
0 
0 
0 
0 
0 
0 
0 
0 
0 
0 
0 
0 
0 
0 
0 
0 
0 
0 
0 
0 
0 
0 
0 
0 
0 
0 
0 
0 
0 
0 
0 
0 
0 
0 
0 
0 
0 
0 
0 
0 
0 
0 
0 
0 
0 
0 
0 
0 
0 
0 
0 
0 
0 
0 
0 
0 
0 
0 
0 
0 
0 
0 
0 
0 
0 
0 
0 
0 
0 
0 
0 
0 
0 
0 
0 
0 
0 
0 
0 
0 
0 
0 
0 
0 
0 
0 
0 
0 
0 
0 
0 
0 
0 
0 
0 
0 
0 
0 
0 
0 
0 
0 
0 
0 
0 
0 
0 
0 
0 
0 
0 
0 
0 
0 
0 
0 
0 
0 
0 
0 
0 
0 
0 
0 
0 
0 
0 
0 
0 
0 
0 
0 
0 
0 
0 
0 
0 
0 
0 
0 
0 
0 
0 
0 
0 
0 
0 
0 
0 
0 
0 
0 
0 
0 
0 
0 
0 
0 
0 
0 
0 
0 
0 
0 
0 
0 
0 
0 
0 
0 
0 
0 
0 
0 
0 
0 
0 
0 
0 
0 
0 
0 
0 
0 
0 
0 
0 
0 
0 
0 
0 
0 
0 
0 
0 
0 
0 
0 
0 
0 
0 
0 
0 
0 
0 
0 
0 
0 
0 
0 
0 
0 
0 
0 
0 
0 
0 
0 
0 
0 
0 
0 
0 
0 
0 
0 
0 
0 
0 
0 
0 
0 
0 
0 
0 
0 
0 
0 
0 
0 
0 
0 
0 
0 
0 
0 
0 
0 
0 
0 
0 
0 
0 
0 
0 
0 
0 
0 
0 
0 
0 
0 
0 
0 
0 
0 
0 
0 
0 
0 
0 
0 
0 
0 
0 
0 
0 
0 
0 
0 
0 
0 
0 
0 
0 
0 
0 
0 
0 
0 
0 
0 
0 
0 
0 
0 
0 
0 
0 
0 
0 
0 
0 
0 
0 
0 
0 
0 
0 
0 
0 
0 
0 
0 
0 
0 
0 
0 
0 
0 
0 
0 
0 
0 
0 
0 
0 
0 
0 
0 
0 
0 
0 
0 
0 
0 
0 
0 
0 
0 
0 
0 
0 
0 
0 
0 
0 
0 
0 
0 
0 
0 
0 
0 
0 
0 
0 
0 
0 
0 
0 
0 
0 
0 
0 
0 
0 
0 
0 
0 
0 
0 
0 
0 
0 
0 
0 
0 
0 
0 
0 
0 
0 
0 
0 
0 
0 
0 
0 
0 
0 
0 
0 
0 
0 
0 
0 
0 
0 
0 
0 
0 
0 
0 
0 
0 
0 
0 
0 
0 
0 
0 
0 
0 
0 
0 
0 
0 
0 
0 
0 
0 
0 
0 
0 
0 
0 
0 
0 
0 
0 
0 
0 
0 
0 
0 
0 
0 
0 
0 
0 
0 
0 
0 
0 
0 
0 
0 
0 
0 
0 
0 
0 
0 
0 
0 
0 
0 
0 
0 
0 
0 
0 
0 
0 
0 
0 
0 
0 
0 
0 
0 
0 
0 
0 
0 
0 
0 
0 
0 
0 
0 
0 
0 
0 
0 
0 
0 
0 
0 
0 
0 
0 
0 
0 
0 
0 
0 
0 
0 
0 
0 
0 
0 
0 
0 
0 
0 
0 
0 
0 
0 
0 
0 
0 
0 
0 
0 
0 
0 
0 
0 
0 
0 
0 
0 
0 
0 
0 
0 
0 
0 
0 
0 
0 
0 
0 
0 
0 
0 
0 
0 
0 
0 
0 
0 
0 
0 
0 
0 
0 
0 
0 
0 
0 
0 
0 
0 
0 
0 
0 
0 
0 
0 
0 
0 
0 
0 
0 
0 
0 
0 
0 
0 
0 
0 
0 
0 
0 
0 
0 
0 
0 
0 
0 
0 
0 
0 
0 
0 
0 
0 
0 
0 
0 
0 
0 
0 
0 
0 
0 
0 
0 
0 
0 
0 
0 
0 
0 
0 
0 
0 
0 
0 
0 
0 
0 
0 
0 
0 
0 
0 
0 
0 
0 
0 
0 
0 
0 
0 
0 
0 
0 
0 
0 
0 
0 
0 
0 
0 
0 
0 
0 
0 
0 
0 
0 
0 
0 
0 
0 
0 
0 
0 
0 
0 
0 
0 
0 
0 
0 
0 
0 
0 
0 
0 
0 
0 
0 
0 
0 
0 
0 
0 
0 
0 
0 
0 
0 
0 
0 
0 
0 
0 
0 
0 
0 
0 
0 
0 
0 
0 
0 
0 
0 
0 
0 
0 
0 
0 
0 
0 
0 
0 
0 
0 
0 
0 
0 
0 
0 
0 
0 
0 
0 
0 
0 
0 
0 
0 
0 
0 
0 
0 
0 
0 
0 
0 
0 
0 
0 
0 
0 
0 
0 
0 
0 
0 
0 
0 
0 
0 
0 
0 
0 
0 
0 
0 
0 
0 
0 
0 
0 
0 
0 
0 
0 
0 
0 
0 
0 
0 
0 
0 
0 
0 
0 
0 
0 
0 
0 
0 
0 
0 
0 
0 
0 
0 
0 
0 
0 
0 
0 
0 
0 
0 
0 
0 
0 
0 
0 
0 
0 
0 
0 
0 
0 
0 
0 
0 
0 
0 
0 
0 
0 
0 
0 
0 
0 
0 
0 
0 
0 
0 
0 
0 
0 
0 
0 
0 
0 
0 
0 
0 
0 
0 
0 
0 
0 
0 
0 
0 
0 
0 
0 
0 
0 
0 
0 
0 
0 
0 
0 
0 
0 
0 
0 
0 
0 
0 
0 
0 
0 
0 
0 
0 
0 
0 
0 
0 
0 
0 
0 
0 
0 
0 
0 
0 
0 
0 
0 
0 
0 
0 
0 
0 
0 
0 
0 
0 
0 
0 
0 
0 
0 
0 
0 
0 
0 
0 
0 
0 
0 
0 
0 
0 
0 
0 
0 
0 
0 
0 
0 
0 
0 
0 
0 
0 
0 
0 
0 
0 
0 
0 
0 
0 
0 
0 
0 
0 
0 
0 
0 
0 
0 
0 
0 
0 
0 
0 
0 
0 
0 
0 
0 
0 
0 
0 
0 
0 
0 
0 
0 
0 
0 
0 
0 
0 
0 
0 
0 
0 
0 
0 
0 
0 
0 
0 
0 
0 
0 
0 
0 
0 
0 
0 
0 
0 
0 
0 
0 
0 
0 
0 
0 
0 
0 
0 
0 
0 
0 
0 
0 
0 
0 
0 
0 
0 
0 
0 
0 
0 
0 
0 
0 
0 
0 
0 
0 
0 
0 
0 
0 
0 
0 
0 
0 
0 
0 
0 
0 
0 
0 
0 
0 
0 
0 
0 
0 
0 
0 
0 
0 
0 
0 
0 
0 
0 
0 
0 
0 
0 
0 
0 
0 
0 
0 
0 
0 
0 
0 
0 
0 
0 
0 
0 
0 
0 
0 
0 
0 
0 
0 
0 
0 
0 
0 
0 
0 
0 
0 
0 
0 
0 
0 
0 
0 
0 
0 
0 
0 
0 
0 
0 
0 
0 
0 
0 
0 
0 
0 
0 
0 
0 
0 
0 
0 
0 
0 
0 
0 
0 
0 
0 
0 
0 
0 
0 
0 
0 
0 
0 
0 
0 
0 
0 
0 
0 
0 
0 
0 
0 
0 
0 
0 
0 
0 
0 
0 
0 
0 
0 
0 
0 
0 
0 
0 
0 
0 
0 
0 
0 
0 
0 
0 
0 
0 
0 
0 
0 
0 
0 
0 
0 
0 
0 
0 
0 
0 
0 
0 
0 
0 
0 
0 
0 
0 
0 
0 
0 
0 
0 
0 
0 
0 
0 
0 
0 
0 
0 
0 
0 
0 
0 
0 
0 
0 
0 
0 
0 
0 
0 
0 
0 
0 
0 
0 
0 
0 
0 
0 
0 
0 
0 
0 
0 
0 
0 
0 
0 
0 
0 
0 
0 
0 
0 
0 
0 
0 
0 
0 
0 
0 
0 
0 
0 
0 
0 
0 
0 
0 
0 
0 
0 
0 
0 
0 
0 
0 
0 
0 
0 
0 
0 
0 
0 
0 
0 
0 
0 
0 
0 
0 
0 
0 
0 
0 
0 
0 
0 
0 
0 
0 
0 
0 
0 
0 
0 
0 
0 
0 
0 
0 
0 
0 
0 
0 
0 
0 
0 
0 
0 
0 
0 
0 
0 
0 
0 
0 
0 
0 
0 
0 
0 
0 
0 
0 
0 
0 
0 
0 
0 
0 
0 
0 
0 
0 
0 
0 
0 
0 
0 
0 
0 
0 
0 
0 
0 
0 
0 
0 
0 
0 
0 
0 
0 
0 
0 
0 
0 
0 
0 
0 
0 
0 
0 
0 
0 
0 
0 
0 
0 
0 
0 
0 
0 
0 
0 
0 
0 
0 
0 
0 
0 
0 
0 
0 
0 
0 
0 
0 
0 
0 
0 
0 
0 
0 
0 
0 
0 
0 
0 
0 
0 
0 
0 
0 
0 
0 
0 
0 
0 
0 
0 
0 
0 
0 
0 
0 
0 
0 
0 
0 
0 
0 
0 
0 
0 
0 
0 
0 
0 
0 
0 
0 
0 
0 
0 
0 
0 
0 
0 
0 
0 
0 
0 
0 
0 
0 
0 
0 
0 
0 
0 
0 
0 
0 
0 
0 
0 
0 
0 
0 
0 
0 
0 
0 
0 
0 
0 
0 
0 
0 
0 
0 
0 
0 
0 
0 
0 
0 
0 
0 
0 
0 
0 
0 
0 
0 
0 
0 
0 
0 
0 
0 
0 
0 
0 
0 
0 
0 
0 
0 
0 
0 
0 
0 
0 
0 
0 
0 
0 
0 
0 
0 
0 
0 
0 
0 
0 
0 
0 
0 
0 
0 
0 
0 
0 
0 
0 
0 
0 
0 
0 
0 
0 
0 
0 
0 
0 
0 
0 
0 
0 
0 
0 
0 
0 
0 
0 
0 
0 
0 
0 
0 
0 
0 
0 
0 
0 
0 
0 
0 
0 
0 
0 
0 
0 
0 
0 
0 
0 
0 
0 
0 
0 
0 
0 
0 
0 
0 
0 
0 
0 
0 
0 
0 
0 
0 
0 
0 
0 
0 
0 
0 
0 
0 
0 
0 
0 
0 
0 
0 
0 
0 
0 
0 
0 
0 
0 
0 
0 
0 
0 
0 
0 
0 
0 
0 
0 
0 
0 
0 
0 
0 
0 
0 
0 
0 
0 
0 
0 
0 
0 
0 
0 
0 
0 
0 
0 
0 
0 
0 
0 
0 
0 
0 
0 
0 
0 
0 
0 
0 
0 
0 
0 
0 
0 
0 
0 
0 
0 
0 
0 
0 
0 
0 
0 
0 
0 
0 
0 
0 
0 
0 
0 
0 
0 
0 
0 
0 
0 
0 
0 
0 
0 
0 
0 
0 
0 
0 
0 
0 
0 
0 
0 
0 
0 
0 
0 
0 
0 
0 
0 
0 
0 
0 
0 
0 
0 
0 
0 
0 
0 
0 
0 
0 
0 
0 
0 
0 
0 
0 
0 
0 
0 
0 
0 
0 
0 
0 
0 
0 
0 
0 
0 
0 
0 
0 
0 
0 
0 
0 
0 
0 
0 
0 
0 
0 
0 
0 
0 
0 
0 
0 
0 
0 
0 
0 
0 
0 
0 
0 
0 
0 
0 
0 
0 
0 
0 
0 
0 
0 
0 
0 
0 
0 
0 
0 
0 
0 
0 
0 
0 
0 
0 
0 
0 
0 
0 
0 
0 
0 
0 
0 
0 
0 
0 
0 
0 
0 
0 
0 
0 
0 
0 
0 
0 
0 
0 
0 
0 
0 
0 
0 
0 
0 
0 
0 
0 
0 
0 
0 
0 
0 
0 
0 
0 
0 
0 
0 
0 
0 
0 
0 
0 
0 
0 
0 
0 
0 
0 
0 
0 
0 
0 
0 
0 
0 
0 
0 
0 
0 
0 
0 
0 
0 
0 
0 
0 
0 
0 
0 
0 
0 
0 
0 
0 
0 
0 
0 
0 
0 
0 
0 
0 
0 
0 
0 
0 
0 
0 
0 
0 
0 
0 
0 
0 
0 
0 
0 
0 
0 
0 
0 
0 
0 
0 
0 
0 
0 
0 
0 
0 
0 
0 
0 
0 
0 
0 
0 
0 
0 
0 
0 
0 
0 
0 
0 
0 
0 
0 
0 
0 
0 
0 
0 
0 
0 
0 
0 
0 
0 
0 
0 
0 
0 
0 
0 
0 
0 
0 
0 
0 
0 
0 
0 
0 
0 
0 
0 
0 
0 
0 
0 
0 
0 
0 
0 
0 
0 
0 
0 
0 
0 
0 
0 
0 
0 
0 
0 
0 
0 
0 
0 
0 
0 
0 
0 
0 
0 
0 
0 
0 
0 
0 
0 
0 
0 
0 
0 
0 
0 
0 
0 
0 
0 
0 
0 
0 
0 
0 
0 
0 
0 
0 
0 
0 
0 
0 
0 
0 
0 
0 
0 
0 
0 
0 
0 
0 
0 
0 
0 
0 
0 
0 
0 
0 
0 
0 
0 
0 
0 
0 
0 
0 
0 
0 
0 
0 
0 
0 
0 
0 
0 
0 
0 
0 
0 
0 
0 
0 
0 
0 
0 
0 
0 
0 
0 
0 
0 
0 
0 
0 
0 
0 
0 
0 
0 
0 
0 
0 
0 
0 
0 
0 
0 
0 
0 
0 
0 
0 
0 
0 
0 
0 
0 
0 
0 
0 
0 
0 
0 
0 
0 
0 
0 
0 
0 
0 
0 
0 
0 
0 
0 
0 
0 
0 
0 
0 
0 
0 
0 
0 
0 
0 
0 
0 
0 
0 
0 
0 
0 
0 
0 
0 
0 
0 
0 
0 
0 
0 
0 
0 
0 
0 
0 
0 
0 
0 
0 
0 
0 
0 
0 
0 
0 
0 
0 
0 
0 
0 
0 
0 
0 
0 
0 
0 
0 
0 
0 
0 
0 
0 
0 
0 
0 
0 
0 
0 
0 
0 
0 
0 
0 
0 
0 
0 
0 
0 
0 
0 
0 
0 
0 
0 
0 
0 
0 
0 
0 
0 
0 
0 
0 
0 
0 
0 
0 
0 
0 
0 
0 
0 
0 
0 
0 
0 
0 
0 
0 
0 
0 
0 
0 
0 
0 
0 
0 
0 
0 
0 
0 
0 
0 
0 
0 
0 
0 
0 
0 
0 
0 
0 
0 
0 
0 
0 
0 
0 
0 
0 
0 
0 
0 
0 
0 
0 
0 
0 
0 
0 
0 
0 
0 
0 
0 
0 
0 
0 
0 
0 
0 
0 
0 
0 
0 
0 
0 
0 
0 
0 
0 
0 
0 
0 
0 
0 
0 
0 
0 
0 
0 
0 
0 
0 
0 
0 
0 
0 
0 
0 
0 
0 
0 
0 
0 
0 
0 
0 
0 
0 
0 
0 
0 
0 
0 
0 
0 
0 
0 
0 
0 
0 
0 
0 
0 
0 
0 
0 
0 
0 
0 
0 
0 
0 
0 
0 
0 
0 
0 
0 
0 
0 
0 
0 
0 
0 
0 
0 
0 
0 
0 
0 
0 
0 
0 
0 
0 
0 
0 
0 
0 
0 
0 
0 
0 
0 
0 
0 
0 
0 
0 
0 
0 
0 
0 
0 
0 
0 
0 
0 
0 
0 
0 
0 
0 
0 
0 
0 
0 
0 
0 
0 
0 
0 
0 
0 
0 
0 
0 
0 
0 
0 
0 
0 
0 
0 
0 
0 
0 
0 
0 
0 
0 
0 
0 
0 
0 
0 
0 
0 
0 
0 
0 
0 
0 
0 
0 
0 
0 
0 
0 
0 
0 
0 
0 
0 
0 
0 
0 
0 
0 
0 
0 
0 
0 
0 
0 
0 
0 
0 
0 
0 
0 
0 
0 
0 
0 
0 
0 
0 
0 
0 
0 
0 
0 
0 
0 
0 
0 
0 
0 
0 
0 
0 
0 
0 
0 
0 
0 
0 
0 
0 
0 
0 
0 
0 
0 
0 
0 
0 
0 
0 
0 
0 
0 
0 
0 
0 
0 
0 
0 
0 
0 
0 
0 
0 
0 
0 
0 
0 
0 
0 
0 
0 
0 
0 
0 
0 
0 
0 
0 
0 
0 
0 
0 
0 
0 
0 
0 
0 
0 
0 
0 
0 
0 
0 
0 
0 
0 
0 
0 
0 
0 
0 
0 
0 
0 
0 
0 
0 
0 
0 
0 
0 
0 
0 
0 
0 
0 
0 
0 
0 
0 
0 
0 
0 
0 
0 
0 
0 
0 
0 
0 
0 
0 
0 
0 
0 
0 
0 
0 
0 
0 
0 
0 
0 
0 
0 
0 
0 
0 
0 
0 
0 
0 
0 
0 
0 
0 
0 
0 
0 
0 
0 
0 
0 
0 
0 
0 
0 
0 
0 
0 
0 
0 
0 
0 
0 
0 
0 
0 
0 
0 
0 
0 
0 
0 
0 
0 
0 
0 
0 
0 
0 
0 
0 
0 
0 
0 
0 
0 
0 
0 
0 
0 
0 
0 
0 
0 
0 
0 
0 
0 
0 
0 
0 
0 
0 
0 
0 
0 
0 
0 
0 
0 
0 
0 
0 
0 
0 
0 
0 
0 
0 
0 
0 
0 
0 
0 
0 
0 
0 
0 
0 
0 
0 
0 
0 
0 
0 
0 
0 
0 
0 
0 
0 
0 
0 
0 
0 
0 
0 
0 
0 
0 
0 
0 
0 
0 
0 
0 
0 
0 
0 
0 
0 
0 
0 
0 
0 
0 
0 
0 
0 
0 
0 
0 
0 
0 
0 
0 
0 
0 
0 
0 
0 
0 
0 
0 
0 
0 
0 
0 
0 
0 
0 
0 
0 
0 
0 
0 
0 
0 
0 
0 
0 
0 
0 
0 
0 
0 
0 
0 
0 
0 
0 
0 
0 
0 
0 
0 
0 
0 
0 
0 
0 
0 
0 
0 
0 
0 
0 
0 
0 
0 
0 
0 
0 
0 
0 
0 
0 
0 
0 
0 
0 
0 
0 
0 
0 
0 
0 
0 
0 
0 
0 
0 
0 
0 
0 
0 
0 
0 
0 
0 
0 
0 
0 
0 
0 
0 
0 
0 
0 
0 
0 
0 
0 
0 
0 
0 
0 
0 
0 
0 
0 
0 
0 
0 
0 
0 
0 
0 
0 
0 
0 
0 
0 
0 
0 
0 
0 
0 
0 
0 
0 
0 
0 
0 
0 
0 
0 
0 
0 
0 
0 
0 
0 
0 
0 
0 
0 
0 
0 
0 
0 
0 
0 
0 
0 
0 
0 
0 
0 
0 
0 
0 
0 
0 
0 
0 
0 
0 
0 
0 
0 
0 
0 
0 
0 
0 
0 
0 
0 
0 
0 
0 
0 
0 
0 
0 
0 
0 
0 
0 
0 
0 
0 
0 
0 
0 
0 
0 
0 
0 
0 
0 
0 
0 
0 
0 
0 
0 
0 
0 
0 
0 
0 
0 
0 
0 
0 
0 
0 
0 
0 
0 
0 
0 
0 
0 
0 
0 
0 
0 
0 
0 
0 
0 
0 
0 
0 
0 
0 
0 
0 
0 
0 
0 
0 
0 
0 
0 
0 
0 
0 
0 
0 
0 
0 
0 
0 
0 
0 
0 
0 
0 
0 
0 
0 
0 
0 
0 
0 
0 
0 
0 
0 
0 
0 
0 
0 
0 
0 
0 
0 
0 
0 
0 
0 
0 
0 
0 
0 
0 
0 
0 
0 
0 
0 
0 
0 
0 
0 
0 
0 
0 
0 
0 
0 
0 
0 
0 
0 
0 
0 
0 
0 
0 
0 
0 
0 
0 
0 
0 
0 
0 
0 
0 
0 
0 
0 
0 
0 
0 
0 
0 
0 
0 
0 
0 
0 
0 
0 
0 
0 
0 
0 
0 
0 
0 
0 
0 
0 
0 
0 
0 
0 
0 
0 
0 
0 
0 
0 
0 
0 
0 
0 
0 
0 
0 
0 
0 
0 
0 
0 
0 
0 
0 
0 
0 
0 
0 
0 
0 
0 
0 
0 
0 
0 
0 
0 
0 
0 
0 
0 
0 
0 
0 
0 
0 
0 
0 
0 
0 
0 
0 
0 
0 
0 
0 
0 
0 
0 
0 
0 
0 
0 
0 
0 
0 
0 
0 
0 
0 
0 
0 
0 
0 
0 
0 
0 
0 
0 
0 
0 
0 
0 
0 
0 
0 
0 
0 
0 
0 
0 
0 
0 
0 
0 
0 
0 
0 
0 
0 
0 
0 
0 
0 
0 
0 
0 
0 
0 
0 
0 
0 
0 
0 
0 
0 
0 
0 
0 
0 
0 
0 
0 
0 
0 
0 
0 
0 
0 
0 
0 
0 
0 
0 
0 
0 
0 
0 
0 
0 
0 
0 
0 
0 
0 
0 
0 
0 
0 
0 
0 
0 
0 
0 
0 
0 
0 
0 
0 
0 
0 
0 
0 
0 
0 
0 
0 
0 
0 
0 
0 
0 
0 
0 
0 
0 
0 
0 
0 
0 
0 
0 
0 
0 
0 
0 
0 
0 
0 
0 
0 
0 
0 
0 
0 
0 
0 
0 
0 
0 
0 
0 
0 
0 
0 
0 
0 
0 
0 
0 
0 
0 
0 
0 
0 
0 
0 
0 
0 
0 
0 
0 
0 
0 
0 
0 
0 
0 
0 
0 
0 
0 
0 
0 
0 
0 
0 
0 
0 
0 
0 
0 
0 
0 
0 
0 
0 
0 
0 
0 
0 
0 
0 
0 
0 
0 
0 
0 
0 
0 
0 
0 
0 
0 
0 
0 
0 
0 
0 
0 
0 
0 
0 
0 
0 
0 
0 
0 
0 
0 
0 
0 
0 
0 
0 
0 
0 
0 
0 
0 
0 
0 
0 
0 
0 
0 
0 
0 
0 
0 
0 
0 
0 
0 
0 
0 
0 
0 
0 
0 
0 
0 
0 
0 
0 
0 
0 
0 
0 
0 
0 
0 
0 
0 
0 
0 
0 
0 
0 
0 
0 
0 
0 
0 
0 
0 
0 
0 
0 
0 
0 
0 
0 
0 
0 
0 
0 
0 
0 
0 
0 
0 
0 
0 
0 
0 
0 
0 
0 
0 
0 
0 
0 
0 
0 
0 
0 
0 
0 
0 
0 
0 
0 
0 
0 
0 
0 
0 
0 
0 
0 
0 
0 
0 
0 
0 
0 
0 
0 
0 
0 
0 
0 
0 
0 
0 
0 
0 
0 
0 
0 
0 
0 
0 
0 
0 
0 
0 
0 
0 
0 
0 
0 
0 
0 
0 
0 
0 
0 
0 
0 
0 
0 
0 
0 
0 
0 
0 
0 
0 
0 
0 
0 
0 
0 
0 
0 
0 
0 
0 
0 
0 
0 
0 
0 
0 
0 
0 
0 
0 
0 
0 
0 
0 
0 
0 
0 
0 
0 
0 
0 
0 
0 
0 
0 
0 
0 
0 
0 
0 
0 
0 
0 
0 
0 
0 
0 
0 
0 
0 
0 
0 
0 
0 
0 
0 
0 
0 
0 
0 
0 
0 
0 
0 
0 
0 
0 
0 
0 
0 
0 
0 
0 
0 
0 
0 
0 
0 
0 
0 
0 
0 
0 
0 
0 
0 
0 
0 
0 
0 
0 
0 
0 
0 
0 
0 
0 
0 
0 
0 
0 
0 
0 
0 
0 
0 
0 
0 
0 
0 
0 
0 
0 
0 
0 
0 
0 
0 
0 
0 
0 
0 
0 
0 
0 
0 
0 
0 
0 
0 
0 
0 
0 
0 
0 
0 
0 
0 
0 
0 
0 
0 
0 
0 
0 
0 
0 
0 
0 
0 
0 
0 
0 
0 
0 
0 
0 
0 
0 
0 
0 
0 
0 
0 
0 
0 
0 
0 
0 
0 
0 
0 
0 
0 
0 
0 
0 
0 
0 
0 
0 
0 
0 
0 
0 
0 
0 
0 
0 
0 
0 
0 
0 
0 
0 
0 
0 
0 
0 
0 
0 
0 
0 
0 
0 
0 
0 
0 
0 
0 
0 
0 
0 
0 
0 
0 
0 
0 
0 
0 
0 
0 
0 
0 
0 
0 
0 
0 
0 
0 
0 
0 
0 
0 
0 
0 
0 
0 
0 
0 
0 
0 
0 
0 
0 
0 
0 
0 
0 
0 
0 
0 
0 
0 
0 
0 
0 
0 
0 
0 
0 
0 
0 
0 
0 
0 
0 
0 
0 
0 
0 
0 
0 
0 
0 
0 
0 
0 
0 
0 
0 
0 
0 
0 
0 
0 
0 
0 
0 
0 
0 
0 
0 
0 
0 
0 
0 
0 
0 
0 
0 
0 
0 
0 
0 
0 
0 
0 
0 
0 
0 
0 
0 
0 
0 
0 
0 
0 
0 
0 
0 
0 
0 
0 
0 
0 
0 
0 
0 
0 
0 
0 
0 
0 
0 
0 
0 
0 
0 
0 
0 
0 
0 
0 
0 
0 
0 
0 
0 
0 
0 
0 
0 
0 
0 
0 
0 
0 
0 
0 
0 
0 
0 
0 
0 
0 
0 
0 
0 
0 
0 
0 
0 
0 
0 
0 
0 
0 
0 
0 
0 
0 
0 
0 
0 
0 
0 
0 
0 
0 
0 
0 
0 
0 
0 
0 
0 
0 
0 
0 
0 
0 
0 
0 
0 
0 
0 
0 
0 
0 
0 
0 
0 
0 
0 
0 
0 
0 
0 
0 
0 
0 
0 
0 
0 
0 
0 
0 
0 
0 
0 
0 
0 
0 
0 
0 
0 
0 
0 
0 
0 
0 
0 
0 
0 
0 
0 
0 
0 
0 
0 
0 
0 
0 
0 
0 
0 
0 
0 
0 
0 
0 
0 
0 
0 
0 
0 
0 
0 
0 
0 
0 
0 
0 
0 
0 
0 
0 
0 
0 
0 
0 
0 
0 
0 
0 
0 
0 
0 
0 
0 
0 
0 
0 
0 
0 
0 
0 
0 
0 
0 
0 
0 
0 
0 
0 
0 
0 
0 
0 
0 
0 
0 
0 
0 
0 
0 
0 
0 
0 
0 
0 
0 
0 
0 
0 
0 
0 
0 
0 
0 
0 
0 
0 
0 
0 
0 
0 
0 
0 
0 
0 
0 
0 
0 
0 
0 
0 
0 
0 
0 
0 
0 
0 
0 
0 
0 
0 
0 
0 
0 
0 
0 
0 
0 
0 
0 
0 
0 
0 
0 
0 
0 
0 
0 
0 
0 
0 
0 
0 
0 
0 
0 
0 
0 
0 
0 
0 
0 
0 
0 
0 
0 
0 
0 
0 
0 
0 
0 
0 
0 
0 
0 
0 
0 
0 
0 
0 
0 
0 
0 
0 
0 
0 
0 
0 
0 
0 
0 
0 
0 
0 
0 
0 
0 
0 
0 
0 
0 
0 
0 
0 
0 
0 
0 
0 
0 
0 
0 
0 
0 
0 
0 
0 
0 
0 
0 
0 
0 
0 
0 
0 
0 
0 
0 
0 
0 
0 
0 
0 
0 
0 
0 
0 
0 
0 
0 
0 
0 
0 
0 
0 
0 
0 
0 
0 
0 
0 
0 
0 
0 
0 
0 
0 
0 
0 
0 
0 
0 
0 
0 
0 
0 
0 
0 
0 
0 
0 
0 
0 
0 
0 
0 
0 
0 
0 
0 
0 
0 
0 
0 
0 
0 
0 
0 
0 
0 
0 
0 
0 
0 
0 
0 
0 
0 
0 
0 
0 
0 
0 
0 
0 
0 
0 
0 
0 
0 
0 
0 
0 
0 
0 
0 
0 
0 
0 
0 
0 
0 
0 
0 
0 
0 
0 
0 
0 
0 
0 
0 
0 
0 
0 
0 
0 
0 
0 
0 
0 
0 
0 
0 
0 
0 
0 
0 
0 
0 
0 
0 
0 
0 
0 
0 
0 
0 
0 
0 
0 
0 
0 
0 
0 
0 
0 
0 
0 
0 
0 
0 
0 
0 
0 
0 
0 
0 
0 
0 
0 
0 
0 
0 
0 
0 
0 
0 
0 
0 
0 
0 
0 
0 
0 
0 
0 
0 
0 
0 
0 
0 
0 
0 
0 
0 
0 
0 
0 
0 
0 
0 
0 
0 
0 
0 
0 
0 
0 
0 
0 
0 
0 
0 
0 
0 
0 
0 
0 
0 
0 
0 
0 
0 
0 
0 
0 
0 
0 
0 
0 
0 
0 
0 
0 
0 
0 
0 
0 
0 
0 
0 
0 
0 
0 
0 
0 
0 
0 
0 
0 
0 
0 
0 
0 
0 
0 
0 
0 
0 
0 
0 
0 
0 
0 
0 
0 
0 
0 
0 
0 
0 
0 
0 
0 
0 
0 
0 
0 
0 
0 
0 
0 
0 
0 
0 
0 
0 
0 
0 
0 
0 
0 
0 
0 
0 
0 
0 
0 
0 
0 
0 
0 
0 
0 
0 
0 
0 
0 
0 
0 
0 
0 
0 
0 
0 
0 
0 
0 
0 
0 
0 
0 
0 
0 
0 
0 
0 
0 
0 
0 
0 
0 
0 
0 
0 
0 
0 
0 
0 
0 
0 
0 
0 
0 
0 
0 
0 
0 
0 
0 
0 
0 
0 
0 
0 
0 
0 
0 
0 
0 
0 
0 
0 
0 
0 
0 
0 
0 
0 
0 
0 
0 
0 
0 
0 
0 
0 
0 
0 
0 
0 
0 
0 
0 
0 
0 
0 
0 
0 
0 
0 
0 
0 
0 
0 
0 
0 
0 
0 
0 
0 
0 
0 
0 
0 
0 
0 
0 
0 
0 
0 
0 
0 
0 
0 
0 
0 
0 
0 
0 
0 
0 
0 
0 
0 
0 
0 
0 
0 
0 
0 
0 
0 
0 
0 
0 
0 
0 
0 
0 
0 
0 
0 
0 
0 
0 
0 
0 
0 
0 
0 
0 
0 
0 
0 
0 
0 
0 
0 
0 
0 
0 
0 
0 
0 
0 
0 
0 
0 
0 
0 
0 
0 
0 
0 
0 
0 
0 
0 
0 
0 
0 
0 
0 
0 
0 
0 
0 
0 
0 
0 
0 
0 
0 
0 
0 
0 
0 
0 
0 
0 
0 
0 
0 
0 
0 
0 
0 
0 
0 
0 
0 
0 
0 
0 
0 
0 
0 
0 
0 
0 
0 
0 
0 
0 
0 
0 
0 
0 
0 
0 
0 
0 
0 
0 
0 
0 
0 
0 
0 
0 
0 
0 
0 
0 
0 
0 
0 
0 
0 
0 
0 
0 
0 
0 
0 
0 
0 
0 
0 
0 
0 
4.230054e-01 
4.230698e-01 
4.231342e-01 
4.231986e-01 
4.232629e-01 
4.233272e-01 
4.233914e-01 
4.234556e-01 
4.235198e-01 
4.235840e-01 
4.236481e-01 
4.237121e-01 
4.237762e-01 
4.238402e-01 
4.239041e-01 
4.239680e-01 
4.240319e-01 
4.240958e-01 
4.241596e-01 
4.242233e-01 
4.242871e-01 
4.243508e-01 
4.244144e-01 
4.244781e-01 
4.245416e-01 
4.246052e-01 
4.246687e-01 
4.247322e-01 
4.247956e-01 
4.248590e-01 
4.249223e-01 
4.249857e-01 
4.250489e-01 
4.251122e-01 
4.251754e-01 
4.252385e-01 
4.253017e-01 
4.253647e-01 
4.254278e-01 
4.254908e-01 
4.255538e-01 
4.256167e-01 
4.256796e-01 
4.257424e-01 
4.258053e-01 
4.258680e-01 
4.259308e-01 
4.259935e-01 
4.260561e-01 
4.261187e-01 
4.261813e-01 
4.262438e-01 
4.263063e-01 
4.263688e-01 
4.264312e-01 
4.264936e-01 
4.265559e-01 
4.266182e-01 
4.266805e-01 
4.267427e-01 
4.268049e-01 
4.268670e-01 
4.269291e-01 
4.269912e-01 
4.270532e-01 
4.271151e-01 
4.271771e-01 
4.272390e-01 
4.273008e-01 
4.273626e-01 
4.274244e-01 
4.274861e-01 
4.275478e-01 
4.276095e-01 
4.276711e-01 
4.277326e-01 
4.277941e-01 
4.278556e-01 
4.279171e-01 
4.279785e-01 
4.280398e-01 
4.281011e-01 
4.281624e-01 
4.282236e-01 
4.282848e-01 
4.283460e-01 
4.284071e-01 
4.284681e-01 
4.285291e-01 
4.285901e-01 
4.286510e-01 
4.287119e-01 
4.287728e-01 
4.288336e-01 
4.288943e-01 
4.289551e-01 
4.290157e-01 
4.290764e-01 
4.291370e-01 
4.291975e-01 
4.292580e-01 
4.293185e-01 
4.293789e-01 
4.294393e-01 
4.294996e-01 
4.295599e-01 
4.296201e-01 
4.296803e-01 
4.297405e-01 
4.298006e-01 
4.298607e-01 
4.299207e-01 
4.299807e-01 
4.300406e-01 
4.301005e-01 
4.301604e-01 
4.302202e-01 
4.302799e-01 
4.303396e-01 
4.303993e-01 
4.304589e-01 
4.305185e-01 
4.305781e-01 
4.306376e-01 
4.306970e-01 
4.307564e-01 
4.308158e-01 
4.308751e-01 
4.309343e-01 
4.309936e-01 
4.310527e-01 
4.311119e-01 
4.311710e-01 
4.312300e-01 
4.312890e-01 
4.313480e-01 
4.314069e-01 
4.314657e-01 
4.315245e-01 
4.315833e-01 
4.316420e-01 
4.317007e-01 
4.317593e-01 
4.318179e-01 
4.318764e-01 
4.319349e-01 
4.319934e-01 
4.320518e-01 
4.321101e-01 
4.321684e-01 
4.322267e-01 
4.322849e-01 
4.323431e-01 
4.324012e-01 
4.324593e-01 
4.325173e-01 
4.325753e-01 
4.326332e-01 
4.326911e-01 
4.327489e-01 
4.328067e-01 
4.328644e-01 
4.329221e-01 
4.329798e-01 
4.330374e-01 
4.330949e-01 
4.331524e-01 
4.332099e-01 
4.332673e-01 
4.333247e-01 
4.333820e-01 
4.334392e-01 
4.334965e-01 
4.335536e-01 
4.336107e-01 
4.336678e-01 
4.337248e-01 
4.337818e-01 
4.338387e-01 
4.338956e-01 
4.339524e-01 
4.340092e-01 
4.340660e-01 
4.341226e-01 
4.341793e-01 
4.342359e-01 
4.342924e-01 
4.343489e-01 
4.344053e-01 
4.344617e-01 
4.345180e-01 
4.345743e-01 
4.346306e-01 
4.346868e-01 
4.347429e-01 
4.347990e-01 
4.348550e-01 
4.349110e-01 
4.349670e-01 
4.350229e-01 
4.350787e-01 
4.351345e-01 
4.351902e-01 
4.352459e-01 
4.353016e-01 
4.353572e-01 
4.354127e-01 
4.354682e-01 
4.355236e-01 
4.355790e-01 
4.356344e-01 
4.356896e-01 
4.357449e-01 
4.358001e-01 
4.358552e-01 
4.359103e-01 
4.359653e-01 
4.360203e-01 
4.360752e-01 
4.361301e-01 
4.361849e-01 
4.362397e-01 
4.362944e-01 
4.363491e-01 
4.364037e-01 
4.364583e-01 
4.365128e-01 
4.365673e-01 
4.366217e-01 
4.366761e-01 
4.367304e-01 
4.367847e-01 
4.368389e-01 
4.368930e-01 
4.369471e-01 
4.370012e-01 
4.370552e-01 
4.371091e-01 
4.371630e-01 
4.372169e-01 
4.372707e-01 
4.373244e-01 
4.373781e-01 
4.374317e-01 
4.374853e-01 
4.375388e-01 
4.375923e-01 
4.376457e-01 
4.376991e-01 
4.377524e-01 
4.378056e-01 
4.378588e-01 
4.379120e-01 
4.379651e-01 
4.380181e-01 
4.380711e-01 
4.381241e-01 
4.381770e-01 
4.382298e-01 
4.382826e-01 
4.383353e-01 
4.383880e-01 
4.384406e-01 
4.384931e-01 
4.385457e-01 
4.385981e-01 
4.386505e-01 
4.387028e-01 
4.387551e-01 
4.388074e-01 
4.388596e-01 
4.389117e-01 
4.389638e-01 
4.390158e-01 
4.390677e-01 
4.391196e-01 
4.391715e-01 
4.392233e-01 
4.392750e-01 
4.393267e-01 
4.393784e-01 
4.394299e-01 
4.394815e-01 
4.395329e-01 
4.395843e-01 
4.396357e-01 
4.396870e-01 
4.397382e-01 
4.397894e-01 
4.398406e-01 
4.398917e-01 
4.399427e-01 
4.399936e-01 
4.400446e-01 
4.400954e-01 
4.401462e-01 
4.401969e-01 
4.402476e-01 
4.402983e-01 
4.403488e-01 
4.403994e-01 
4.404498e-01 
4.405002e-01 
4.405506e-01 
4.406009e-01 
4.406511e-01 
4.407013e-01 
4.407514e-01 
4.408015e-01 
4.408515e-01 
4.409014e-01 
4.409513e-01 
4.410011e-01 
4.410509e-01 
4.411006e-01 
4.411503e-01 
4.411999e-01 
4.412495e-01 
4.412990e-01 
4.413484e-01 
4.413978e-01 
4.414471e-01 
4.414963e-01 
4.415455e-01 
4.415947e-01 
4.416438e-01 
4.416928e-01 
4.417418e-01 
4.417907e-01 
4.418396e-01 
4.418884e-01 
4.419371e-01 
4.419858e-01 
4.420344e-01 
4.420830e-01 
4.421315e-01 
4.421799e-01 
4.422283e-01 
4.422766e-01 
4.423249e-01 
4.423731e-01 
4.424213e-01 
4.424694e-01 
4.425174e-01 
4.425654e-01 
4.426133e-01 
4.426611e-01 
4.427089e-01 
4.427567e-01 
4.428044e-01 
4.428520e-01 
4.428995e-01 
4.429470e-01 
4.429945e-01 
4.430419e-01 
4.430892e-01 
4.431364e-01 
4.431836e-01 
4.432308e-01 
4.432779e-01 
4.433249e-01 
4.433719e-01 
4.434188e-01 
4.434656e-01 
4.435124e-01 
4.435591e-01 
4.436058e-01 
4.436524e-01 
4.436989e-01 
4.437454e-01 
4.437918e-01 
4.438382e-01 
4.438845e-01 
4.439307e-01 
4.439769e-01 
4.440230e-01 
4.440690e-01 
4.441150e-01 
4.441610e-01 
4.442068e-01 
4.442527e-01 
4.442984e-01 
4.443441e-01 
4.443897e-01 
4.444353e-01 
4.444808e-01 
4.445262e-01 
4.445716e-01 
4.446169e-01 
4.446622e-01 
4.447074e-01 
4.447525e-01 
4.447976e-01 
4.448426e-01 
4.448875e-01 
4.449324e-01 
4.449772e-01 
4.450220e-01 
4.450667e-01 
4.451113e-01 
4.451559e-01 
4.452004e-01 
4.452449e-01 
4.452893e-01 
4.453336e-01 
4.453779e-01 
4.454220e-01 
4.454662e-01 
4.455103e-01 
4.455543e-01 
4.455982e-01 
4.456421e-01 
4.456859e-01 
4.457297e-01 
4.457734e-01 
4.458170e-01 
4.458606e-01 
4.459041e-01 
4.459475e-01 
4.459909e-01 
4.460342e-01 
4.460775e-01 
4.461207e-01 
4.461638e-01 
4.462069e-01 
4.462498e-01 
4.462928e-01 
4.463357e-01 
4.463785e-01 
4.464212e-01 
4.464639e-01 
4.465065e-01 
4.465490e-01 
4.465915e-01 
4.466339e-01 
4.466763e-01 
4.467186e-01 
4.467608e-01 
4.468030e-01 
4.468451e-01 
4.468871e-01 
4.469291e-01 
4.469710e-01 
4.470128e-01 
4.470546e-01 
4.470963e-01 
4.471380e-01 
4.471796e-01 
4.472211e-01 
4.472625e-01 
4.473039e-01 
4.473452e-01 
4.473865e-01 
4.474277e-01 
4.474688e-01 
4.475099e-01 
4.475509e-01 
4.475918e-01 
4.476326e-01 
4.476734e-01 
4.477142e-01 
4.477548e-01 
4.477954e-01 
4.478360e-01 
4.478764e-01 
4.479169e-01 
4.479572e-01 
4.479975e-01 
4.480377e-01 
4.480778e-01 
4.481179e-01 
4.481579e-01 
4.481978e-01 
4.482377e-01 
4.482775e-01 
4.483172e-01 
4.483569e-01 
4.483965e-01 
4.484361e-01 
4.484755e-01 
4.485149e-01 
4.485543e-01 
4.485936e-01 
4.486328e-01 
4.486719e-01 
4.487110e-01 
4.487500e-01 
4.487889e-01 
4.488278e-01 
4.488666e-01 
4.489053e-01 
4.489440e-01 
4.489826e-01 
4.490212e-01 
4.490596e-01 
4.490980e-01 
4.491364e-01 
4.491746e-01 
4.492128e-01 
4.492510e-01 
4.492890e-01 
4.493270e-01 
4.493649e-01 
4.494028e-01 
4.494406e-01 
4.494783e-01 
4.495160e-01 
4.495536e-01 
4.495911e-01 
4.496285e-01 
4.496659e-01 
4.497032e-01 
4.497405e-01 
4.497776e-01 
4.498147e-01 
4.498518e-01 
4.498888e-01 
4.499257e-01 
4.499625e-01 
4.499993e-01 
4.500360e-01 
4.500726e-01 
4.501091e-01 
4.501456e-01 
4.501821e-01 
4.502184e-01 
4.502547e-01 
4.502909e-01 
4.503270e-01 
4.503631e-01 
4.503991e-01 
4.504351e-01 
4.504709e-01 
4.505067e-01 
4.505425e-01 
4.505781e-01 
4.506137e-01 
4.506492e-01 
4.506847e-01 
4.507201e-01 
4.507554e-01 
4.507906e-01 
4.508258e-01 
4.508609e-01 
4.508959e-01 
4.509309e-01 
4.509658e-01 
4.510006e-01 
4.510353e-01 
4.510700e-01 
4.511046e-01 
4.511392e-01 
4.511736e-01 
4.512080e-01 
4.512424e-01 
4.512766e-01 
4.513108e-01 
4.513449e-01 
4.513790e-01 
4.514130e-01 
4.514469e-01 
4.514807e-01 
4.515145e-01 
4.515481e-01 
4.515818e-01 
4.516153e-01 
4.516488e-01 
4.516822e-01 
4.517155e-01 
4.517488e-01 
4.517820e-01 
4.518151e-01 
4.518482e-01 
4.518812e-01 
4.519141e-01 
4.519469e-01 
4.519797e-01 
4.520124e-01 
4.520450e-01 
4.520775e-01 
4.521100e-01 
4.521424e-01 
4.521748e-01 
4.522070e-01 
4.522392e-01 
4.522714e-01 
4.523034e-01 
4.523354e-01 
4.523673e-01 
4.523991e-01 
4.524309e-01 
4.524626e-01 
4.524942e-01 
4.525257e-01 
4.525572e-01 
4.525886e-01 
4.526199e-01 
4.526512e-01 
4.526824e-01 
4.527135e-01 
4.527445e-01 
4.527755e-01 
4.528064e-01 
4.528372e-01 
4.528679e-01 
4.528986e-01 
4.529292e-01 
4.529597e-01 
4.529902e-01 
4.530206e-01 
4.530509e-01 
4.530811e-01 
4.531113e-01 
4.531413e-01 
4.531714e-01 
4.532013e-01 
4.532312e-01 
4.532610e-01 
4.532907e-01 
4.533203e-01 
4.533499e-01 
4.533794e-01 
4.534088e-01 
4.534382e-01 
4.534675e-01 
4.534967e-01 
4.535258e-01 
4.535549e-01 
4.535839e-01 
4.536128e-01 
4.536416e-01 
4.536704e-01 
4.536991e-01 
4.537277e-01 
4.537562e-01 
4.537847e-01 
4.538131e-01 
4.538414e-01 
4.538696e-01 
4.538978e-01 
4.539259e-01 
4.539539e-01 
4.539819e-01 
4.540097e-01 
4.540375e-01 
4.540653e-01 
4.540929e-01 
4.541205e-01 
4.541480e-01 
4.541754e-01 
4.542027e-01 
4.542300e-01 
4.542572e-01 
4.542843e-01 
4.543114e-01 
4.543384e-01 
4.543653e-01 
4.543921e-01 
4.544188e-01 
4.544455e-01 
4.544721e-01 
4.544986e-01 
4.545251e-01 
4.545514e-01 
4.545777e-01 
4.546040e-01 
4.546301e-01 
4.546562e-01 
4.546822e-01 
4.547081e-01 
4.547339e-01 
4.547597e-01 
4.547854e-01 
4.548110e-01 
4.548366e-01 
4.548620e-01 
4.548874e-01 
4.549127e-01 
4.549380e-01 
4.549631e-01 
4.549882e-01 
4.550132e-01 
4.550381e-01 
4.550630e-01 
4.550878e-01 
4.551125e-01 
4.551371e-01 
4.551617e-01 
4.551861e-01 
4.552105e-01 
4.552348e-01 
4.552591e-01 
4.552833e-01 
4.553073e-01 
4.553314e-01 
4.553553e-01 
4.553792e-01 
4.554029e-01 
4.554267e-01 
4.554503e-01 
4.554738e-01 
4.554973e-01 
4.555207e-01 
4.555440e-01 
4.555673e-01 
4.555904e-01 
4.556135e-01 
4.556366e-01 
4.556595e-01 
4.556824e-01 
4.557051e-01 
4.557278e-01 
4.557505e-01 
4.557730e-01 
4.557955e-01 
4.558179e-01 
4.558402e-01 
4.558624e-01 
4.558846e-01 
4.559067e-01 
4.559287e-01 
4.559506e-01 
4.559725e-01 
4.559943e-01 
4.560160e-01 
4.560376e-01 
4.560591e-01 
4.560806e-01 
4.561020e-01 
4.561233e-01 
4.561445e-01 
4.561656e-01 
4.561867e-01 
4.562077e-01 
4.562286e-01 
4.562495e-01 
4.562702e-01 
4.562909e-01 
4.563115e-01 
4.563320e-01 
4.563525e-01 
4.563728e-01 
4.563931e-01 
4.564133e-01 
4.564335e-01 
4.564535e-01 
4.564735e-01 
4.564934e-01 
4.565132e-01 
4.565330e-01 
4.565526e-01 
4.565722e-01 
4.565917e-01 
4.566111e-01 
4.566305e-01 
4.566497e-01 
4.566689e-01 
4.566880e-01 
4.567071e-01 
4.567260e-01 
4.567449e-01 
4.567637e-01 
4.567824e-01 
4.568010e-01 
4.568196e-01 
4.568380e-01 
4.568564e-01 
4.568747e-01 
4.568930e-01 
4.569111e-01 
4.569292e-01 
4.569472e-01 
4.569651e-01 
4.569830e-01 
4.570007e-01 
4.570184e-01 
4.570360e-01 
4.570535e-01 
4.570709e-01 
4.570883e-01 
4.571056e-01 
4.571228e-01 
4.571399e-01 
4.571569e-01 
4.571739e-01 
4.571908e-01 
4.572076e-01 
4.572243e-01 
4.572409e-01 
4.572575e-01 
4.572740e-01 
4.572904e-01 
4.573067e-01 
4.573229e-01 
4.573391e-01 
4.573552e-01 
4.573711e-01 
4.573871e-01 
4.574029e-01 
4.574187e-01 
4.574343e-01 
4.574499e-01 
4.574654e-01 
4.574809e-01 
4.574962e-01 
4.575115e-01 
4.575267e-01 
4.575418e-01 
4.575568e-01 
4.575718e-01 
4.575866e-01 
4.576014e-01 
4.576161e-01 
4.576307e-01 
4.576453e-01 
4.576597e-01 
4.576741e-01 
4.576884e-01 
4.577026e-01 
4.577168e-01 
4.577308e-01 
4.577448e-01 
4.577587e-01 
4.577725e-01 
4.577862e-01 
4.577999e-01 
4.578135e-01 
4.578269e-01 
4.578403e-01 
4.578537e-01 
4.578669e-01 
4.578801e-01 
4.578931e-01 
4.579061e-01 
4.579191e-01 
4.579319e-01 
4.579446e-01 
4.579573e-01 
4.579699e-01 
4.579824e-01 
4.579948e-01 
4.580072e-01 
4.580194e-01 
4.580316e-01 
4.580437e-01 
4.580557e-01 
4.580677e-01 
4.580795e-01 
4.580913e-01 
4.581030e-01 
4.581146e-01 
4.581261e-01 
4.581375e-01 
4.581489e-01 
4.581602e-01 
4.581713e-01 
4.581825e-01 
4.581935e-01 
4.582044e-01 
4.582153e-01 
4.582261e-01 
4.582368e-01 
4.582474e-01 
4.582579e-01 
4.582684e-01 
4.582787e-01 
4.582890e-01 
4.582992e-01 
4.583093e-01 
4.583194e-01 
4.583293e-01 
4.583392e-01 
4.583490e-01 
4.583587e-01 
4.583683e-01 
4.583779e-01 
4.583873e-01 
4.583967e-01 
4.584060e-01 
4.584152e-01 
4.584243e-01 
4.584334e-01 
4.584423e-01 
4.584512e-01 
4.584600e-01 
4.584687e-01 
4.584773e-01 
4.584859e-01 
4.584943e-01 
4.585027e-01 
4.585110e-01 
4.585192e-01 
4.585273e-01 
4.585354e-01 
4.585433e-01 
4.585512e-01 
4.585590e-01 
4.585667e-01 
4.585743e-01 
4.585819e-01 
4.585893e-01 
4.585967e-01 
4.586040e-01 
4.586112e-01 
4.586183e-01 
4.586254e-01 
4.586323e-01 
4.586392e-01 
4.586460e-01 
4.586527e-01 
4.586593e-01 
4.586658e-01 
4.586723e-01 
4.586786e-01 
4.586849e-01 
4.586911e-01 
4.586972e-01 
4.587033e-01 
4.587092e-01 
4.587151e-01 
4.587209e-01 
4.587266e-01 
4.587322e-01 
4.587377e-01 
4.587431e-01 
4.587485e-01 
4.587538e-01 
4.587590e-01 
4.587641e-01 
4.587691e-01 
4.587740e-01 
4.587789e-01 
4.587836e-01 
4.587883e-01 
4.587929e-01 
4.587974e-01 
4.588019e-01 
4.588062e-01 
4.588105e-01 
4.588146e-01 
4.588187e-01 
4.588227e-01 
4.588267e-01 
4.588305e-01 
4.588342e-01 
4.588379e-01 
4.588415e-01 
4.588450e-01 
4.588484e-01 
4.588517e-01 
4.588550e-01 
4.588581e-01 
4.588612e-01 
4.588642e-01 
4.588671e-01 
4.588699e-01 
4.588726e-01 
4.588753e-01 
4.588778e-01 
4.588803e-01 
4.588827e-01 
4.588850e-01 
4.588872e-01 
4.588894e-01 
4.588914e-01 
4.588934e-01 
4.588953e-01 
4.588971e-01 
4.588988e-01 
4.589004e-01 
4.589019e-01 
4.589034e-01 
4.589048e-01 
4.589060e-01 
4.589072e-01 
4.589084e-01 
4.589094e-01 
4.589103e-01 
4.589112e-01 
4.589119e-01 
4.589126e-01 
4.589132e-01 
4.589137e-01 
4.589142e-01 
4.589145e-01 
4.589148e-01 
4.589149e-01 
4.589150e-01 
4.589150e-01 
4.589149e-01 
4.589147e-01 
4.589145e-01 
4.589141e-01 
4.589137e-01 
4.589132e-01 
4.589126e-01 
4.589119e-01 
4.589111e-01 
4.589103e-01 
4.589093e-01 
4.589083e-01 
4.589071e-01 
4.589059e-01 
4.589046e-01 
4.589033e-01 
4.589018e-01 
4.589003e-01 
4.588986e-01 
4.588969e-01 
4.588951e-01 
4.588932e-01 
4.588912e-01 
4.588891e-01 
4.588870e-01 
4.588847e-01 
4.588824e-01 
4.588800e-01 
4.588775e-01 
4.588749e-01 
4.588722e-01 
4.588695e-01 
4.588666e-01 
4.588637e-01 
4.588607e-01 
4.588576e-01 
4.588544e-01 
4.588511e-01 
4.588477e-01 
4.588443e-01 
4.588407e-01 
4.588371e-01 
4.588334e-01 
4.588296e-01 
4.588257e-01 
4.588217e-01 
4.588177e-01 
4.588135e-01 
4.588093e-01 
4.588050e-01 
4.588006e-01 
4.587961e-01 
4.587915e-01 
4.587868e-01 
4.587821e-01 
4.587772e-01 
4.587723e-01 
4.587673e-01 
4.587622e-01 
4.587570e-01 
4.587517e-01 
4.587464e-01 
4.587409e-01 
4.587354e-01 
4.587297e-01 
4.587240e-01 
4.587182e-01 
4.587123e-01 
4.587064e-01 
4.587003e-01 
4.586942e-01 
4.586879e-01 
4.586816e-01 
4.586752e-01 
4.586687e-01 
4.586621e-01 
4.586554e-01 
4.586487e-01 
4.586418e-01 
4.586349e-01 
4.586279e-01 
4.586208e-01 
4.586136e-01 
4.586063e-01 
4.585989e-01 
4.585915e-01 
4.585839e-01 
4.585763e-01 
4.585685e-01 
4.585607e-01 
4.585528e-01 
4.585449e-01 
4.585368e-01 
4.585286e-01 
4.585204e-01 
4.585120e-01 
4.585036e-01 
4.584951e-01 
4.584865e-01 
4.584778e-01 
4.584691e-01 
4.584602e-01 
4.584512e-01 
4.584422e-01 
4.584331e-01 
4.584239e-01 
4.584146e-01 
4.584052e-01 
4.583957e-01 
4.583861e-01 
4.583765e-01 
4.583668e-01 
4.583569e-01 
4.583470e-01 
4.583370e-01 
4.583269e-01 
4.583167e-01 
4.583065e-01 
4.582961e-01 
4.582857e-01 
4.582751e-01 
4.582645e-01 
4.582538e-01 
4.582430e-01 
4.582321e-01 
4.582212e-01 
4.582101e-01 
4.581989e-01 
4.581877e-01 
4.581764e-01 
4.581650e-01 
4.581535e-01 
4.581419e-01 
4.581302e-01 
4.581184e-01 
4.581066e-01 
4.580946e-01 
4.580826e-01 
4.580705e-01 
4.580583e-01 
4.580460e-01 
4.580336e-01 
4.580211e-01 
4.580086e-01 
4.579959e-01 
4.579832e-01 
4.579704e-01 
4.579574e-01 
4.579444e-01 
4.579314e-01 
4.579182e-01 
4.579049e-01 
4.578915e-01 
4.578781e-01 
4.578646e-01 
4.578509e-01 
4.578372e-01 
4.578234e-01 
4.578096e-01 
4.577956e-01 
4.577815e-01 
4.577674e-01 
4.577531e-01 
4.577388e-01 
4.577244e-01 
4.577099e-01 
4.576953e-01 
4.576806e-01 
4.576658e-01 
4.576509e-01 
4.576360e-01 
4.576209e-01 
4.576058e-01 
4.575906e-01 
4.575753e-01 
4.575599e-01 
4.575444e-01 
4.575288e-01 
4.575132e-01 
4.574974e-01 
4.574816e-01 
4.574657e-01 
4.574496e-01 
4.574335e-01 
4.574173e-01 
4.574011e-01 
4.573847e-01 
4.573682e-01 
4.573517e-01 
4.573350e-01 
4.573183e-01 
4.573015e-01 
4.572846e-01 
4.572676e-01 
4.572505e-01 
4.572333e-01 
4.572161e-01 
4.571987e-01 
4.571813e-01 
4.571637e-01 
4.571461e-01 
4.571284e-01 
4.571106e-01 
4.570927e-01 
4.570748e-01 
4.570567e-01 
4.570385e-01 
4.570203e-01 
4.570020e-01 
4.569835e-01 
4.569650e-01 
4.569464e-01 
4.569278e-01 
4.569090e-01 
4.568901e-01 
4.568712e-01 
4.568521e-01 
4.568330e-01 
4.568138e-01 
4.567944e-01 
4.567750e-01 
4.567556e-01 
4.567360e-01 
4.567163e-01 
4.566965e-01 
4.566767e-01 
4.566568e-01 
4.566367e-01 
4.566166e-01 
4.565964e-01 
4.565761e-01 
4.565557e-01 
4.565353e-01 
4.565147e-01 
4.564941e-01 
4.564733e-01 
4.564525e-01 
4.564316e-01 
4.564106e-01 
4.563895e-01 
4.563683e-01 
4.563470e-01 
4.563256e-01 
4.563042e-01 
4.562826e-01 
4.562610e-01 
4.562393e-01 
4.562174e-01 
4.561955e-01 
4.561736e-01 
4.561515e-01 
4.561293e-01 
4.561070e-01 
4.560847e-01 
4.560622e-01 
4.560397e-01 
4.560171e-01 
4.559944e-01 
4.559716e-01 
4.559487e-01 
4.559257e-01 
4.559027e-01 
4.558795e-01 
4.558563e-01 
4.558329e-01 
4.558095e-01 
4.557860e-01 
4.557624e-01 
4.557387e-01 
4.557149e-01 
4.556910e-01 
4.556671e-01 
4.556430e-01 
4.556189e-01 
4.555946e-01 
4.555703e-01 
4.555459e-01 
4.555214e-01 
4.554968e-01 
4.554721e-01 
4.554474e-01 
4.554225e-01 
4.553976e-01 
4.553725e-01 
4.553474e-01 
4.553222e-01 
4.552969e-01 
4.552715e-01 
4.552460e-01 
4.552204e-01 
4.551947e-01 
4.551690e-01 
4.551431e-01 
4.551172e-01 
4.550912e-01 
4.550651e-01 
4.550389e-01 
4.550126e-01 
4.549862e-01 
4.549597e-01 
4.549331e-01 
4.549065e-01 
4.548798e-01 
4.548529e-01 
4.548260e-01 
4.547990e-01 
4.547719e-01 
4.547447e-01 
4.547174e-01 
4.546900e-01 
4.546626e-01 
4.546350e-01 
4.546074e-01 
4.545797e-01 
4.545518e-01 
4.545239e-01 
4.544959e-01 
4.544678e-01 
4.544397e-01 
4.544114e-01 
4.543830e-01 
4.543546e-01 
4.543260e-01 
4.542974e-01 
4.542687e-01 
4.542399e-01 
4.542110e-01 
4.541820e-01 
4.541529e-01 
4.541237e-01 
4.540945e-01 
4.540651e-01 
4.540357e-01 
4.540062e-01 
4.539766e-01 
4.539469e-01 
4.539171e-01 
4.538872e-01 
4.538572e-01 
4.538271e-01 
4.537970e-01 
4.537667e-01 
4.537364e-01 
4.537060e-01 
4.536754e-01 
4.536448e-01 
4.536141e-01 
4.535834e-01 
4.535525e-01 
4.535215e-01 
4.534905e-01 
4.534593e-01 
4.534281e-01 
4.533968e-01 
4.533653e-01 
4.533338e-01 
4.533022e-01 
4.532706e-01 
4.532388e-01 
4.532069e-01 
4.531750e-01 
4.531429e-01 
4.531108e-01 
4.530786e-01 
4.530462e-01 
4.530138e-01 
4.529813e-01 
4.529488e-01 
4.529161e-01 
4.528833e-01 
4.528505e-01 
4.528175e-01 
4.527845e-01 
4.527514e-01 
4.527182e-01 
4.526849e-01 
4.526515e-01 
4.526180e-01 
4.525844e-01 
4.525507e-01 
4.525170e-01 
4.524832e-01 
4.524492e-01 
4.524152e-01 
4.523811e-01 
4.523469e-01 
4.523126e-01 
4.522782e-01 
4.522437e-01 
4.522092e-01 
4.521745e-01 
4.521398e-01 
4.521050e-01 
4.520700e-01 
4.520350e-01 
4.519999e-01 
4.519647e-01 
4.519295e-01 
4.518941e-01 
4.518586e-01 
4.518231e-01 
4.517874e-01 
4.517517e-01 
4.517159e-01 
4.516800e-01 
4.516440e-01 
4.516079e-01 
4.515717e-01 
4.515354e-01 
4.514991e-01 
4.514626e-01 
4.514261e-01 
4.513895e-01 
4.513527e-01 
4.513159e-01 
4.512790e-01 
4.512420e-01 
4.512050e-01 
4.511678e-01 
4.511305e-01 
4.510932e-01 
4.510558e-01 
4.510182e-01 
4.509806e-01 
4.509429e-01 
4.509051e-01 
4.508672e-01 
4.508292e-01 
4.507912e-01 
4.507530e-01 
4.507148e-01 
4.506764e-01 
4.506380e-01 
4.505995e-01 
4.505609e-01 
4.505222e-01 
4.504834e-01 
4.504445e-01 
4.504056e-01 
4.503665e-01 
4.503274e-01 
4.502881e-01 
4.502488e-01 
4.502094e-01 
4.501699e-01 
4.501303e-01 
4.500906e-01 
4.500508e-01 
4.500110e-01 
4.499710e-01 
4.499310e-01 
4.498909e-01 
4.498506e-01 
4.498103e-01 
4.497699e-01 
4.497294e-01 
4.496889e-01 
4.496482e-01 
4.496074e-01 
4.495666e-01 
4.495256e-01 
4.494846e-01 
4.494435e-01 
4.494023e-01 
4.493610e-01 
4.493196e-01 
4.492781e-01 
4.492366e-01 
4.491949e-01 
4.491532e-01 
4.491113e-01 
4.490694e-01 
4.490274e-01 
4.489853e-01 
4.489431e-01 
4.489008e-01 
4.488584e-01 
4.488160e-01 
4.487734e-01 
4.487308e-01 
4.486880e-01 
4.486452e-01 
4.486023e-01 
4.485593e-01 
4.485162e-01 
4.484730e-01 
4.484298e-01 
4.483864e-01 
4.483430e-01 
4.482994e-01 
4.482558e-01 
4.482121e-01 
4.481683e-01 
4.481244e-01 
4.480804e-01 
4.480363e-01 
4.479921e-01 
4.479479e-01 
4.479036e-01 
4.478591e-01 
4.478146e-01 
4.477700e-01 
4.477253e-01 
4.476805e-01 
4.476356e-01 
4.475906e-01 
4.475456e-01 
4.475004e-01 
4.474552e-01 
4.474099e-01 
4.473645e-01 
4.473190e-01 
4.472734e-01 
4.472277e-01 
4.471819e-01 
4.471360e-01 
4.470901e-01 
4.470440e-01 
4.469979e-01 
4.469517e-01 
4.469054e-01 
4.468590e-01 
4.468125e-01 
4.467659e-01 
4.467192e-01 
4.466725e-01 
4.466256e-01 
4.465787e-01 
4.465317e-01 
4.464846e-01 
4.464374e-01 
4.463901e-01 
4.463427e-01 
4.462952e-01 
4.462477e-01 
4.462000e-01 
4.461523e-01 
4.461045e-01 
4.460565e-01 
4.460085e-01 
4.459604e-01 
4.459123e-01 
4.458640e-01 
4.458156e-01 
4.457672e-01 
4.457186e-01 
4.456700e-01 
4.456213e-01 
4.455725e-01 
4.455236e-01 
4.454746e-01 
4.454255e-01 
4.453764e-01 
4.453271e-01 
4.452778e-01 
4.452283e-01 
4.451788e-01 
4.451292e-01 
4.450795e-01 
4.450297e-01 
4.449798e-01 
4.449299e-01 
4.448798e-01 
4.448297e-01 
4.447795e-01 
4.447291e-01 
4.446787e-01 
4.446282e-01 
4.445776e-01 
4.445270e-01 
4.444762e-01 
4.444254e-01 
4.443744e-01 
4.443234e-01 
4.442723e-01 
4.442211e-01 
4.441698e-01 
4.441184e-01 
4.440669e-01 
4.440153e-01 
4.439637e-01 
4.439119e-01 
4.438601e-01 
4.438082e-01 
4.437562e-01 
4.437041e-01 
4.436519e-01 
4.435996e-01 
4.435473e-01 
4.434948e-01 
4.434423e-01 
4.433897e-01 
4.433370e-01 
4.432841e-01 
4.432313e-01 
4.431783e-01 
4.431252e-01 
4.430720e-01 
4.430188e-01 
4.429655e-01 
4.429120e-01 
4.428585e-01 
4.428049e-01 
4.427512e-01 
4.426975e-01 
4.426436e-01 
4.425896e-01 
4.425356e-01 
4.424815e-01 
4.424272e-01 
4.423729e-01 
4.423185e-01 
4.422641e-01 
4.422095e-01 
4.421548e-01 
4.421001e-01 
4.420452e-01 
4.419903e-01 
4.419353e-01 
4.418802e-01 
4.418250e-01 
4.417697e-01 
4.417144e-01 
4.416589e-01 
4.416034e-01 
4.415477e-01 
4.414920e-01 
4.414362e-01 
4.413803e-01 
4.413243e-01 
4.412682e-01 
4.412121e-01 
4.411558e-01 
4.410995e-01 
4.410431e-01 
4.409866e-01 
4.409300e-01 
4.408733e-01 
4.408165e-01 
4.407596e-01 
4.407027e-01 
4.406456e-01 
4.405885e-01 
4.405313e-01 
4.404740e-01 
4.404166e-01 
4.403591e-01 
4.403015e-01 
4.402439e-01 
4.401861e-01 
4.401283e-01 
4.400704e-01 
4.400124e-01 
4.399543e-01 
4.398961e-01 
4.398378e-01 
4.397795e-01 
4.397210e-01 
4.396625e-01 
4.396039e-01 
4.395452e-01 
4.394864e-01 
4.394275e-01 
4.393685e-01 
4.393095e-01 
4.392503e-01 
4.391911e-01 
4.391318e-01 
4.390723e-01 
4.390129e-01 
4.389533e-01 
4.388936e-01 
4.388338e-01 
4.387740e-01 
4.387141e-01 
4.386540e-01 
4.385939e-01 
4.385337e-01 
4.384734e-01 
4.384131e-01 
4.383526e-01 
4.382921e-01 
4.382314e-01 
4.381707e-01 
4.381099e-01 
4.380490e-01 
4.379880e-01 
4.379270e-01 
4.378658e-01 
4.378046e-01 
4.377432e-01 
4.376818e-01 
4.376203e-01 
4.375587e-01 
4.374970e-01 
4.374353e-01 
4.373734e-01 
4.373115e-01 
4.372494e-01 
4.371873e-01 
4.371251e-01 
4.370628e-01 
4.370005e-01 
4.369380e-01 
4.368754e-01 
4.368128e-01 
4.367501e-01 
4.366873e-01 
4.366244e-01 
4.365614e-01 
4.364983e-01 
4.364352e-01 
4.363719e-01 
4.363086e-01 
4.362452e-01 
4.361817e-01 
4.361181e-01 
4.360544e-01 
4.359906e-01 
4.359268e-01 
4.358628e-01 
4.357988e-01 
4.357347e-01 
4.356705e-01 
4.356062e-01 
4.355419e-01 
4.354774e-01 
4.354129e-01 
4.353482e-01 
4.352835e-01 
4.352187e-01 
4.351538e-01 
4.350888e-01 
4.350238e-01 
4.349586e-01 
4.348934e-01 
4.348281e-01 
4.347627e-01 
4.346972e-01 
4.346316e-01 
4.345659e-01 
4.345002e-01 
4.344343e-01 
4.343684e-01 
4.343024e-01 
4.342363e-01 
4.341701e-01 
4.341038e-01 
4.340375e-01 
4.339710e-01 
4.339045e-01 
4.338379e-01 
4.337712e-01 
4.337044e-01 
4.336375e-01 
4.335706e-01 
4.335035e-01 
4.334364e-01 
4.333692e-01 
4.333019e-01 
4.332345e-01 
4.331670e-01 
4.330995e-01 
4.330318e-01 
4.329641e-01 
4.328963e-01 
4.328284e-01 
4.327604e-01 
4.326923e-01 
4.326241e-01 
4.325559e-01 
4.324876e-01 
4.324191e-01 
4.323506e-01 
4.322820e-01 
4.322134e-01 
4.321446e-01 
4.320758e-01 
4.320068e-01 
4.319378e-01 
4.318687e-01 
4.317995e-01 
4.317303e-01 
4.316609e-01 
4.315915e-01 
4.315219e-01 
4.314523e-01 
4.313826e-01 
4.313128e-01 
4.312430e-01 
4.311730e-01 
4.311030e-01 
4.310328e-01 
4.309626e-01 
4.308923e-01 
4.308220e-01 
4.307515e-01 
4.306809e-01 
4.306103e-01 
4.305396e-01 
4.304688e-01 
4.303979e-01 
4.303269e-01 
4.302559e-01 
4.301847e-01 
4.301135e-01 
4.300422e-01 
4.299708e-01 
4.298993e-01 
4.298277e-01 
4.297561e-01 
4.296843e-01 
4.296125e-01 
4.295406e-01 
4.294686e-01 
4.293965e-01 
4.293243e-01 
4.292521e-01 
4.291798e-01 
4.291074e-01 
4.290349e-01 
4.289623e-01 
4.288896e-01 
4.288168e-01 
4.287440e-01 
4.286711e-01 
4.285981e-01 
4.285250e-01 
4.284518e-01 
4.283785e-01 
4.283052e-01 
4.282318e-01 
4.281583e-01 
4.280847e-01 
4.280110e-01 
4.279372e-01 
4.278634e-01 
4.277894e-01 
4.277154e-01 
4.276413e-01 
4.275671e-01 
4.274928e-01 
4.274185e-01 
4.273440e-01 
4.272695e-01 
4.271949e-01 
4.271202e-01 
4.270454e-01 
4.269706e-01 
4.268956e-01 
4.268206e-01 
4.267455e-01 
4.266703e-01 
4.265950e-01 
4.265197e-01 
4.264442e-01 
4.263687e-01 
4.262931e-01 
4.262174e-01 
4.261416e-01 
4.260657e-01 
4.259898e-01 
4.259138e-01 
4.258376e-01 
4.257615e-01 
4.256852e-01 
4.256088e-01 
4.255324e-01 
4.254558e-01 
4.253792e-01 
4.253025e-01 
4.252257e-01 
4.251489e-01 
4.250719e-01 
4.249949e-01 
4.249178e-01 
4.248406e-01 
4.247633e-01 
4.246859e-01 
4.246085e-01 
4.245309e-01 
4.244533e-01 
4.243756e-01 
4.242979e-01 
4.242200e-01 
4.241421e-01 
4.240640e-01 
4.239859e-01 
4.239077e-01 
4.238294e-01 
4.237511e-01 
4.236726e-01 
4.235941e-01 
4.235155e-01 
4.234368e-01 
4.233580e-01 
4.232792e-01 
4.232002e-01 
4.231212e-01 
4.230421e-01 
4.229629e-01 
4.228837e-01 
4.228043e-01 
4.227249e-01 
4.226454e-01 
4.225658e-01 
4.224861e-01 
4.224063e-01 
4.223265e-01 
4.222466e-01 
4.221665e-01 
4.220864e-01 
4.220063e-01 
4.219260e-01 
4.218457e-01 
4.217653e-01 
4.216848e-01 
4.216042e-01 
4.215235e-01 
4.214428e-01 
4.213619e-01 
4.212810e-01 
4.212000e-01 
4.211189e-01 
4.210378e-01 
4.209565e-01 
4.208752e-01 
4.207938e-01 
4.207123e-01 
4.206307e-01 
4.205491e-01 
4.204674e-01 
4.203856e-01 
4.203037e-01 
4.202217e-01 
4.201396e-01 
4.200575e-01 
4.199753e-01 
4.198930e-01 
4.198106e-01 
4.197281e-01 
4.196456e-01 
4.195629e-01 
4.194802e-01 
4.193974e-01 
4.193146e-01 
4.192316e-01 
4.191486e-01 
4.190655e-01 
4.189823e-01 
4.188990e-01 
4.188156e-01 
4.187322e-01 
4.186487e-01 
4.185651e-01 
4.184814e-01 
4.183976e-01 
4.183138e-01 
4.182298e-01 
4.181458e-01 
4.180617e-01 
4.179776e-01 
4.178933e-01 
4.178090e-01 
4.177246e-01 
4.176401e-01 
4.175555e-01 
4.174709e-01 
4.173861e-01 
4.173013e-01 
4.172164e-01 
4.171314e-01 
4.170464e-01 
4.169613e-01 
4.168760e-01 
4.167907e-01 
4.167054e-01 
4.166199e-01 
4.165344e-01 
4.164487e-01 
4.163630e-01 
4.162773e-01 
4.161914e-01 
4.161055e-01 
4.160195e-01 
4.159334e-01 
4.158472e-01 
4.157609e-01 
4.156746e-01 
4.155882e-01 
4.155017e-01 
4.154151e-01 
4.153284e-01 
4.152417e-01 
4.151549e-01 
4.150680e-01 
4.149810e-01 
4.148939e-01 
4.148068e-01 
4.147196e-01 
4.146323e-01 
4.145449e-01 
4.144574e-01 
4.143699e-01 
4.142823e-01 
4.141946e-01 
4.141068e-01 
4.140190e-01 
4.139310e-01 
4.138430e-01 
4.137549e-01 
4.136667e-01 
4.135785e-01 
4.134902e-01 
4.134018e-01 
4.133133e-01 
4.132247e-01 
4.131361e-01 
4.130473e-01 
4.129585e-01 
4.128696e-01 
4.127807e-01 
4.126916e-01 
4.126025e-01 
4.125133e-01 
4.124240e-01 
4.123347e-01 
4.122453e-01 
4.121557e-01 
4.120661e-01 
4.119765e-01 
4.118867e-01 
4.117969e-01 
4.117070e-01 
4.116170e-01 
4.115269e-01 
4.114368e-01 
4.113466e-01 
4.112563e-01 
4.111659e-01 
4.110754e-01 
4.109849e-01 
4.108943e-01 
4.108036e-01 
4.107128e-01 
4.106220e-01 
4.105311e-01 
4.104401e-01 
4.103490e-01 
4.102578e-01 
4.101666e-01 
4.100753e-01 
4.099839e-01 
4.098924e-01 
4.098008e-01 
4.097092e-01 
4.096175e-01 
4.095257e-01 
4.094339e-01 
4.093419e-01 
4.092499e-01 
4.091578e-01 
4.090656e-01 
4.089734e-01 
4.088811e-01 
4.087887e-01 
4.086962e-01 
4.086036e-01 
4.085110e-01 
4.084183e-01 
4.083255e-01 
4.082326e-01 
4.081397e-01 
4.080466e-01 
4.079535e-01 
4.078604e-01 
4.077671e-01 
4.076738e-01 
4.075804e-01 
4.074869e-01 
4.073933e-01 
4.072997e-01 
4.072060e-01 
4.071122e-01 
4.070183e-01 
4.069244e-01 
4.068303e-01 
4.067362e-01 
4.066421e-01 
4.065478e-01 
4.064535e-01 
4.063591e-01 
4.062646e-01 
4.061700e-01 
4.060754e-01 
4.059807e-01 
4.058859e-01 
4.057910e-01 
4.056961e-01 
4.056011e-01 
4.055060e-01 
4.054108e-01 
4.053155e-01 
4.052202e-01 
4.051248e-01 
4.050293e-01 
4.049338e-01 
4.048382e-01 
4.047425e-01 
4.046467e-01 
4.045508e-01 
4.044549e-01 
4.043589e-01 
4.042628e-01 
4.041666e-01 
4.040704e-01 
4.039741e-01 
4.038777e-01 
4.037812e-01 
4.036847e-01 
4.035881e-01 
4.034914e-01 
4.033946e-01 
4.032978e-01 
4.032009e-01 
4.031039e-01 
4.030068e-01 
4.029097e-01 
4.028125e-01 
4.027152e-01 
4.026178e-01 
4.025204e-01 
4.024228e-01 
4.023253e-01 
4.022276e-01 
4.021298e-01 
4.020320e-01 
4.019341e-01 
4.018362e-01 
4.017381e-01 
4.016400e-01 
4.015418e-01 
4.014436e-01 
4.013452e-01 
4.012468e-01 
4.011483e-01 
4.010497e-01 
4.009511e-01 
4.008524e-01 
4.007536e-01 
4.006547e-01 
4.005558e-01 
4.004568e-01 
4.003577e-01 
4.002585e-01 
4.001593e-01 
4.000600e-01 
3.999606e-01 
3.998612e-01 
3.997616e-01 
3.996620e-01 
3.995623e-01 
3.994626e-01 
3.993628e-01 
3.992628e-01 
3.991629e-01 
3.990628e-01 
3.989627e-01 
3.988625e-01 
3.987622e-01 
3.986619e-01 
3.985615e-01 
3.984610e-01 
3.983604e-01 
3.982598e-01 
3.981591e-01 
3.980583e-01 
3.979574e-01 
3.978565e-01 
3.977555e-01 
3.976544e-01 
3.975532e-01 
3.974520e-01 
3.973507e-01 
3.972493e-01 
3.971479e-01 
3.970464e-01 
3.969448e-01 
3.968431e-01 
3.967414e-01 
3.966396e-01 
3.965377e-01 
3.964357e-01 
3.963337e-01 
3.962316e-01 
3.961294e-01 
3.960272e-01 
3.959249e-01 
3.958225e-01 
3.957200e-01 
3.956175e-01 
3.955149e-01 
3.954122e-01 
3.953094e-01 
3.952066e-01 
3.951037e-01 
3.950007e-01 
3.948977e-01 
3.947946e-01 
3.946914e-01 
3.945881e-01 
3.944848e-01 
3.943814e-01 
3.942779e-01 
3.941743e-01 
3.940707e-01 
3.939670e-01 
3.938633e-01 
3.937594e-01 
3.936555e-01 
3.935515e-01 
3.934475e-01 
3.933434e-01 
3.932392e-01 
3.931349e-01 
3.930306e-01 
3.929261e-01 
3.928217e-01 
3.927171e-01 
3.926125e-01 
3.925078e-01 
3.924030e-01 
3.922982e-01 
3.921933e-01 
3.920883e-01 
3.919832e-01 
3.918781e-01 
3.917729e-01 
3.916677e-01 
3.915623e-01 
3.914569e-01 
3.913514e-01 
3.912459e-01 
3.911403e-01 
3.910346e-01 
3.909288e-01 
3.908230e-01 
3.907171e-01 
3.906111e-01 
3.905051e-01 
3.903990e-01 
3.902928e-01 
3.901865e-01 
3.900802e-01 
3.899738e-01 
3.898673e-01 
3.897608e-01 
3.896542e-01 
3.895475e-01 
3.894408e-01 
3.893339e-01 
3.892271e-01 
3.891201e-01 
3.890131e-01 
3.889060e-01 
3.887988e-01 
3.886916e-01 
3.885843e-01 
3.884769e-01 
3.883694e-01 
3.882619e-01 
3.881543e-01 
3.880467e-01 
3.879390e-01 
3.878312e-01 
3.877233e-01 
3.876154e-01 
3.875074e-01 
3.873993e-01 
3.872912e-01 
3.871829e-01 
3.870747e-01 
3.869663e-01 
3.868579e-01 
3.867494e-01 
3.866409e-01 
3.865322e-01 
3.864235e-01 
3.863148e-01 
3.862059e-01 
3.860970e-01 
3.859881e-01 
3.858790e-01 
3.857699e-01 
3.856607e-01 
3.855515e-01 
3.854422e-01 
3.853328e-01 
3.852234e-01 
3.851138e-01 
3.850042e-01 
3.848946e-01 
3.847849e-01 
3.846751e-01 
3.845652e-01 
3.844553e-01 
3.843453e-01 
3.842352e-01 
3.841251e-01 
3.840149e-01 
3.839046e-01 
3.837943e-01 
3.836839e-01 
3.835734e-01 
3.834629e-01 
3.833523e-01 
3.832416e-01 
3.831308e-01 
3.830200e-01 
3.829091e-01 
3.827982e-01 
3.826872e-01 
3.825761e-01 
3.824650e-01 
3.823537e-01 
3.822425e-01 
3.821311e-01 
3.820197e-01 
3.819082e-01 
3.817966e-01 
3.816850e-01 
3.815733e-01 
3.814616e-01 
3.813498e-01 
3.812379e-01 
3.811259e-01 
3.810139e-01 
3.809018e-01 
3.807897e-01 
3.806774e-01 
3.805651e-01 
3.804528e-01 
3.803404e-01 
3.802279e-01 
3.801153e-01 
3.800027e-01 
3.798900e-01 
3.797773e-01 
3.796644e-01 
3.795516e-01 
3.794386e-01 
3.793256e-01 
3.792125e-01 
3.790993e-01 
3.789861e-01 
3.788728e-01 
3.787595e-01 
3.786461e-01 
3.785326e-01 
3.784190e-01 
3.783054e-01 
3.781918e-01 
3.780780e-01 
3.779642e-01 
3.778503e-01 
3.777364e-01 
3.776224e-01 
3.775083e-01 
3.773942e-01 
3.772800e-01 
3.771657e-01 
3.770514e-01 
3.769370e-01 
3.768225e-01 
3.767080e-01 
3.765934e-01 
3.764787e-01 
3.763640e-01 
3.762492e-01 
3.761343e-01 
3.760194e-01 
3.759044e-01 
3.757894e-01 
3.756743e-01 
3.755591e-01 
3.754439e-01 
3.753286e-01 
3.752132e-01 
3.750977e-01 
3.749822e-01 
3.748667e-01 
3.747511e-01 
3.746354e-01 
3.745196e-01 
3.744038e-01 
3.742879e-01 
3.741719e-01 
3.740559e-01 
3.739398e-01 
3.738237e-01 
3.737075e-01 
3.735912e-01 
3.734749e-01 
3.733585e-01 
3.732420e-01 
3.731255e-01 
3.730089e-01 
3.728923e-01 
3.727755e-01 
3.726588e-01 
3.725419e-01 
3.724250e-01 
3.723080e-01 
3.721910e-01 
3.720739e-01 
3.719567e-01 
3.718395e-01 
3.717222e-01 
3.716049e-01 
3.714875e-01 
3.713700e-01 
3.712525e-01 
3.711348e-01 
3.710172e-01 
3.708995e-01 
3.707817e-01 
3.706638e-01 
3.705459e-01 
3.704279e-01 
3.703099e-01 
3.701918e-01 
3.700736e-01 
3.699554e-01 
3.698371e-01 
3.697187e-01 
3.696003e-01 
3.694818e-01 
3.693633e-01 
3.692447e-01 
3.691260e-01 
3.690073e-01 
3.688885e-01 
3.687697e-01 
3.686507e-01 
3.685318e-01 
3.684127e-01 
3.682936e-01 
3.681745e-01 
3.680552e-01 
3.679360e-01 
3.678166e-01 
3.676972e-01 
3.675777e-01 
3.674582e-01 
3.673386e-01 
3.672190e-01 
3.670993e-01 
3.669795e-01 
3.668596e-01 
3.667397e-01 
3.666198e-01 
3.664998e-01 
3.663797e-01 
3.662595e-01 
3.661393e-01 
3.660191e-01 
3.658988e-01 
3.657784e-01 
3.656579e-01 
3.655374e-01 
3.654168e-01 
3.652962e-01 
3.651755e-01 
3.650548e-01 
3.649340e-01 
3.648131e-01 
3.646922e-01 
3.645712e-01 
3.644501e-01 
3.643290e-01 
3.642078e-01 
3.640866e-01 
3.639653e-01 
3.638440e-01 
3.637226e-01 
3.636011e-01 
3.634796e-01 
3.633580e-01 
3.632363e-01 
3.631146e-01 
3.629928e-01 
3.628710e-01 
3.627491e-01 
3.626272e-01 
3.625052e-01 
3.623831e-01 
3.622610e-01 
3.621388e-01 
3.620165e-01 
3.618942e-01 
3.617719e-01 
3.616494e-01 
3.615270e-01 
3.614044e-01 
3.612818e-01 
3.611592e-01 
3.610364e-01 
3.609137e-01 
3.607908e-01 
3.606679e-01 
3.605450e-01 
3.604220e-01 
3.602989e-01 
3.601758e-01 
3.600526e-01 
3.599293e-01 
3.598060e-01 
3.596827e-01 
3.595593e-01 
3.594358e-01 
3.593122e-01 
3.591886e-01 
3.590650e-01 
3.589413e-01 
3.588175e-01 
3.586937e-01 
3.585698e-01 
3.584458e-01 
3.583218e-01 
3.581978e-01 
3.580737e-01 
3.579495e-01 
3.578253e-01 
3.577010e-01 
3.575766e-01 
3.574522e-01 
3.573278e-01 
3.572032e-01 
3.570787e-01 
3.569540e-01 
3.568293e-01 
3.567046e-01 
3.565798e-01 
3.564549e-01 
3.563300e-01 
3.562050e-01 
3.560800e-01 
3.559549e-01 
3.558298e-01 
3.557046e-01 
3.555793e-01 
3.554540e-01 
3.553286e-01 
3.552032e-01 
3.550777e-01 
3.549522e-01 
3.548266e-01 
3.547009e-01 
3.545752e-01 
3.544494e-01 
3.543236e-01 
3.541977e-01 
3.540718e-01 
3.539458e-01 
3.538198e-01 
3.536937e-01 
3.535675e-01 
3.534413e-01 
3.533150e-01 
3.531887e-01 
3.530623e-01 
3.529359e-01 
3.528094e-01 
3.526828e-01 
3.525562e-01 
3.524296e-01 
3.523028e-01 
3.521761e-01 
3.520492e-01 
3.519224e-01 
3.517954e-01 
3.516684e-01 
3.515414e-01 
3.514143e-01 
3.512871e-01 
3.511599e-01 
3.510327e-01 
3.509053e-01 
3.507780e-01 
3.506505e-01 
3.505231e-01 
3.503955e-01 
3.502679e-01 
3.501403e-01 
3.500126e-01 
3.498848e-01 
3.497570e-01 
3.496291e-01 
3.495012e-01 
3.493732e-01 
3.492452e-01 
3.491171e-01 
3.489890e-01 
3.488608e-01 
3.487326e-01 
3.486043e-01 
3.484759e-01 
3.483475e-01 
3.482191e-01 
3.480905e-01 
3.479620e-01 
3.478334e-01 
3.477047e-01 
3.475760e-01 
3.474472e-01 
3.473183e-01 
3.471895e-01 
3.470605e-01 
3.469315e-01 
3.468025e-01 
3.466734e-01 
3.465442e-01 
3.464150e-01 
3.462858e-01 
3.461565e-01 
3.460271e-01 
3.458977e-01 
3.457682e-01 
3.456387e-01 
3.455091e-01 
3.453795e-01 
3.452498e-01 
3.451201e-01 
3.449903e-01 
3.448605e-01 
3.447306e-01 
3.446006e-01 
3.444706e-01 
3.443406e-01 
3.442105e-01 
3.440803e-01 
3.439501e-01 
3.438199e-01 
3.436896e-01 
3.435592e-01 
3.434288e-01 
3.432984e-01 
3.431679e-01 
3.430373e-01 
3.429067e-01 
3.427760e-01 
3.426453e-01 
3.425145e-01 
3.423837e-01 
3.422528e-01 
3.421219e-01 
3.419909e-01 
3.418599e-01 
3.417288e-01 
3.415977e-01 
3.414665e-01 
3.413353e-01 
3.412040e-01 
3.410727e-01 
3.409413e-01 
3.408099e-01 
3.406784e-01 
3.405469e-01 
3.404153e-01 
3.402837e-01 
3.401520e-01 
3.400202e-01 
3.398885e-01 
3.397566e-01 
3.396247e-01 
3.394928e-01 
3.393608e-01 
3.392288e-01 
3.390967e-01 
3.389646e-01 
3.388324e-01 
3.387001e-01 
3.385679e-01 
3.384355e-01 
3.383031e-01 
3.381707e-01 
3.380382e-01 
3.379057e-01 
3.377731e-01 
3.376405e-01 
3.375078e-01 
3.373751e-01 
3.372423e-01 
3.371095e-01 
3.369766e-01 
3.368437e-01 
3.367107e-01 
3.365777e-01 
3.364446e-01 
3.363115e-01 
3.361783e-01 
3.360451e-01 
3.359118e-01 
3.357785e-01 
3.356451e-01 
3.355117e-01 
3.353783e-01 
3.352448e-01 
3.351112e-01 
3.349776e-01 
3.348439e-01 
3.347102e-01 
3.345765e-01 
3.344427e-01 
3.343088e-01 
3.341749e-01 
3.340410e-01 
3.339070e-01 
3.337730e-01 
3.336389e-01 
3.335047e-01 
3.333706e-01 
3.332363e-01 
3.331021e-01 
3.329677e-01 
3.328334e-01 
3.326989e-01 
3.325645e-01 
3.324300e-01 
3.322954e-01 
3.321608e-01 
3.320261e-01 
3.318914e-01 
3.317567e-01 
3.316219e-01 
3.314871e-01 
3.313522e-01 
3.312172e-01 
3.310822e-01 
3.309472e-01 
3.308121e-01 
3.306770e-01 
3.305419e-01 
3.304066e-01 
3.302714e-01 
3.301361e-01 
3.300007e-01 
3.298653e-01 
3.297299e-01 
3.295944e-01 
3.294588e-01 
3.293233e-01 
3.291876e-01 
3.290519e-01 
3.289162e-01 
3.287805e-01 
3.286446e-01 
3.285088e-01 
3.283729e-01 
3.282369e-01 
3.281009e-01 
3.279649e-01 
3.278288e-01 
3.276927e-01 
3.275565e-01 
3.274203e-01 
3.272840e-01 
3.271477e-01 
3.270113e-01 
3.268749e-01 
3.267385e-01 
3.266020e-01 
3.264655e-01 
3.263289e-01 
3.261923e-01 
3.260556e-01 
3.259189e-01 
3.257821e-01 
3.256453e-01 
3.255085e-01 
3.253716e-01 
3.252346e-01 
3.250977e-01 
3.249606e-01 
3.248236e-01 
3.246865e-01 
3.245493e-01 
3.244121e-01 
3.242749e-01 
3.241376e-01 
3.240002e-01 
3.238629e-01 
3.237254e-01 
3.235880e-01 
3.234505e-01 
3.233129e-01 
3.231753e-01 
3.230377e-01 
3.229000e-01 
3.227623e-01 
3.226245e-01 
3.224867e-01 
3.223489e-01 
3.222110e-01 
3.220730e-01 
3.219350e-01 
3.217970e-01 
3.216589e-01 
3.215208e-01 
3.213827e-01 
3.212445e-01 
3.211062e-01 
3.209680e-01 
3.208296e-01 
3.206913e-01 
3.205529e-01 
3.204144e-01 
3.202759e-01 
3.201374e-01 
3.199988e-01 
3.198602e-01 
3.197215e-01 
3.195828e-01 
3.194441e-01 
3.193053e-01 
3.191665e-01 
3.190276e-01 
3.188887e-01 
3.187497e-01 
3.186107e-01 
3.184717e-01 
3.183326e-01 
3.181935e-01 
3.180544e-01 
3.179152e-01 
3.177759e-01 
3.176366e-01 
3.174973e-01 
3.173579e-01 
3.172185e-01 
3.170791e-01 
3.169396e-01 
3.168001e-01 
3.166605e-01 
3.165209e-01 
3.163812e-01 
3.162415e-01 
3.161018e-01 
3.159620e-01 
3.158222e-01 
3.156824e-01 
3.155425e-01 
3.154025e-01 
3.152626e-01 
3.151226e-01 
3.149825e-01 
3.148424e-01 
3.147023e-01 
3.145621e-01 
3.144219e-01 
3.142816e-01 
3.141413e-01 
3.140010e-01 
3.138606e-01 
3.137202e-01 
3.135798e-01 
3.134393e-01 
3.132988e-01 
3.131582e-01 
3.130176e-01 
3.128769e-01 
3.127362e-01 
3.125955e-01 
3.124548e-01 
3.123139e-01 
3.121731e-01 
3.120322e-01 
3.118913e-01 
3.117503e-01 
3.116093e-01 
3.114683e-01 
3.113272e-01 
3.111861e-01 
3.110450e-01 
3.109038e-01 
3.107626e-01 
3.106213e-01 
3.104800e-01 
3.103386e-01 
3.101973e-01 
3.100558e-01 
3.099144e-01 
3.097729e-01 
3.096314e-01 
3.094898e-01 
3.093482e-01 
3.092065e-01 
3.090649e-01 
3.089231e-01 
3.087814e-01 
3.086396e-01 
3.084977e-01 
3.083559e-01 
3.082140e-01 
3.080720e-01 
3.079300e-01 
3.077880e-01 
3.076460e-01 
3.075039e-01 
3.073617e-01 
3.072196e-01 
3.070774e-01 
3.069351e-01 
3.067929e-01 
3.066506e-01 
3.065082e-01 
3.063658e-01 
3.062234e-01 
3.060809e-01 
3.059384e-01 
3.057959e-01 
3.056533e-01 
3.055107e-01 
3.053681e-01 
3.052254e-01 
3.050827e-01 
3.049400e-01 
3.047972e-01 
3.046544e-01 
3.045115e-01 
3.043686e-01 
3.042257e-01 
3.040827e-01 
3.039397e-01 
3.037967e-01 
3.036536e-01 
3.035105e-01 
3.033674e-01 
3.032242e-01 
3.030810e-01 
3.029378e-01 
3.027945e-01 
3.026512e-01 
3.025078e-01 
3.023644e-01 
3.022210e-01 
3.020776e-01 
3.019341e-01 
3.017906e-01 
3.016470e-01 
3.015034e-01 
3.013598e-01 
3.012161e-01 
3.010724e-01 
3.009287e-01 
3.007850e-01 
3.006412e-01 
3.004973e-01 
3.003535e-01 
3.002096e-01 
3.000656e-01 
2.999217e-01 
2.997777e-01 
2.996336e-01 
2.994896e-01 
2.993455e-01 
2.992013e-01 
2.990572e-01 
2.989130e-01 
2.987687e-01 
2.986245e-01 
2.984802e-01 
2.983358e-01 
2.981915e-01 
2.980471e-01 
2.979026e-01 
2.977582e-01 
2.976137e-01 
2.974691e-01 
2.973246e-01 
2.971800e-01 
2.970353e-01 
2.968907e-01 
2.967460e-01 
2.966013e-01 
2.964565e-01 
2.963117e-01 
2.961669e-01 
2.960220e-01 
2.958771e-01 
2.957322e-01 
2.955873e-01 
2.954423e-01 
2.952973e-01 
2.951522e-01 
2.950072e-01 
2.948620e-01 
2.947169e-01 
2.945717e-01 
2.944265e-01 
2.942813e-01 
2.941360e-01 
2.939907e-01 
2.938454e-01 
2.937000e-01 
2.935546e-01 
2.934092e-01 
2.932637e-01 
2.931183e-01 
2.929727e-01 
2.928272e-01 
2.926816e-01 
2.925360e-01 
2.923904e-01 
2.922447e-01 
2.920990e-01 
2.919533e-01 
2.918075e-01 
2.916617e-01 
2.915159e-01 
2.913700e-01 
2.912241e-01 
2.910782e-01 
2.909323e-01 
2.907863e-01 
2.906403e-01 
2.904943e-01 
2.903482e-01 
2.902021e-01 
2.900560e-01 
2.899099e-01 
2.897637e-01 
2.896175e-01 
2.894712e-01 
2.893249e-01 
2.891786e-01 
2.890323e-01 
2.888860e-01 
2.887396e-01 
2.885932e-01 
2.884467e-01 
2.883002e-01 
2.881537e-01 
2.880072e-01 
2.878606e-01 
2.877140e-01 
2.875674e-01 
2.874208e-01 
2.872741e-01 
2.871274e-01 
2.869807e-01 
2.868339e-01 
2.866871e-01 
2.865403e-01 
2.863935e-01 
2.862466e-01 
2.860997e-01 
2.859528e-01 
2.858058e-01 
2.856588e-01 
2.855118e-01 
2.853648e-01 
2.852177e-01 
2.850706e-01 
2.849235e-01 
2.847763e-01 
2.846291e-01 
2.844819e-01 
2.843347e-01 
2.841874e-01 
2.840402e-01 
2.838928e-01 
2.837455e-01 
2.835981e-01 
2.834507e-01 
2.833033e-01 
2.831559e-01 
2.830084e-01 
2.828609e-01 
2.827133e-01 
2.825658e-01 
2.824182e-01 
2.822706e-01 
2.821230e-01 
2.819753e-01 
2.818276e-01 
2.816799e-01 
2.815322e-01 
2.813844e-01 
2.812366e-01 
2.810888e-01 
2.809409e-01 
2.807931e-01 
2.806452e-01 
2.804972e-01 
2.803493e-01 
2.802013e-01 
2.800533e-01 
2.799053e-01 
2.797572e-01 
2.796092e-01 
2.794611e-01 
2.793129e-01 
2.791648e-01 
2.790166e-01 
2.788684e-01 
2.787202e-01 
2.785719e-01 
2.784237e-01 
2.782754e-01 
2.781270e-01 
2.779787e-01 
2.778303e-01 
2.776819e-01 
2.775335e-01 
2.773850e-01 
2.772366e-01 
2.770881e-01 
2.769396e-01 
2.767910e-01 
2.766424e-01 
2.764938e-01 
2.763452e-01 
2.761966e-01 
2.760479e-01 
2.758992e-01 
2.757505e-01 
2.756018e-01 
2.754530e-01 
2.753042e-01 
2.751554e-01 
2.750066e-01 
2.748577e-01 
2.747089e-01 
2.745600e-01 
2.744110e-01 
2.742621e-01 
2.741131e-01 
2.739641e-01 
2.738151e-01 
2.736661e-01 
2.735170e-01 
2.733679e-01 
2.732188e-01 
2.730697e-01 
2.729206e-01 
2.727714e-01 
2.726222e-01 
2.724730e-01 
2.723237e-01 
2.721745e-01 
2.720252e-01 
2.718759e-01 
2.717265e-01 
2.715772e-01 
2.714278e-01 
2.712784e-01 
2.711290e-01 
2.709796e-01 
2.708301e-01 
2.706806e-01 
2.705311e-01 
2.703816e-01 
2.702320e-01 
2.700825e-01 
2.699329e-01 
2.697833e-01 
2.696336e-01 
2.694840e-01 
2.693343e-01 
2.691846e-01 
2.690349e-01 
2.688851e-01 
2.687354e-01 
2.685856e-01 
2.684358e-01 
2.682860e-01 
2.681361e-01 
2.679863e-01 
2.678364e-01 
2.676865e-01 
2.675366e-01 
2.673866e-01 
2.672367e-01 
2.670867e-01 
2.669367e-01 
2.667867e-01 
2.666366e-01 
2.664866e-01 
2.663365e-01 
2.661864e-01 
2.660362e-01 
2.658861e-01 
2.657359e-01 
2.655858e-01 
2.654356e-01 
2.652853e-01 
2.651351e-01 
2.649848e-01 
2.648346e-01 
2.646843e-01 
2.645340e-01 
2.643836e-01 
2.642333e-01 
2.640829e-01 
2.639325e-01 
2.637821e-01 
2.636317e-01 
2.634812e-01 
2.633307e-01 
2.631803e-01 
2.630298e-01 
2.628792e-01 
2.627287e-01 
2.625781e-01 
2.624276e-01 
2.622770e-01 
2.621264e-01 
2.619757e-01 
2.618251e-01 
2.616744e-01 
2.615237e-01 
2.613730e-01 
2.612223e-01 
2.610716e-01 
2.609208e-01 
2.607700e-01 
2.606192e-01 
2.604684e-01 
2.603176e-01 
2.601668e-01 
2.600159e-01 
2.598650e-01 
2.597141e-01 
2.595632e-01 
2.594123e-01 
2.592614e-01 
2.591104e-01 
2.589594e-01 
2.588084e-01 
2.586574e-01 
2.585064e-01 
2.583554e-01 
2.582043e-01 
2.580532e-01 
2.579021e-01 
2.577510e-01 
2.575999e-01 
2.574488e-01 
2.572976e-01 
2.571464e-01 
2.569952e-01 
2.568440e-01 
2.566928e-01 
2.565416e-01 
2.563903e-01 
2.562390e-01 
2.560878e-01 
2.559365e-01 
2.557852e-01 
2.556338e-01 
2.554825e-01 
2.553311e-01 
2.551797e-01 
2.550284e-01 
2.548769e-01 
2.547255e-01 
2.545741e-01 
2.544226e-01 
2.542712e-01 
2.541197e-01 
2.539682e-01 
2.538167e-01 
2.536652e-01 
2.535136e-01 
2.533621e-01 
2.532105e-01 
2.530589e-01 
2.529073e-01 
2.527557e-01 
2.526041e-01 
2.524525e-01 
2.523008e-01 
2.521492e-01 
2.519975e-01 
2.518458e-01 
2.516941e-01 
2.515424e-01 
2.513906e-01 
2.512389e-01 
2.510871e-01 
2.509353e-01 
2.507836e-01 
2.506318e-01 
2.504799e-01 
2.503281e-01 
2.501763e-01 
2.500244e-01 
2.498726e-01 
2.497207e-01 
2.495688e-01 
2.494169e-01 
2.492650e-01 
2.491130e-01 
2.489611e-01 
2.488091e-01 
2.486572e-01 
2.485052e-01 
2.483532e-01 
2.482012e-01 
2.480492e-01 
2.478971e-01 
2.477451e-01 
2.475931e-01 
2.474410e-01 
2.472889e-01 
2.471368e-01 
2.469847e-01 
2.468326e-01 
2.466805e-01 
2.465284e-01 
2.463762e-01 
2.462240e-01 
2.460719e-01 
2.459197e-01 
2.457675e-01 
2.456153e-01 
2.454631e-01 
2.453109e-01 
2.451586e-01 
2.450064e-01 
2.448541e-01 
2.447019e-01 
2.445496e-01 
2.443973e-01 
2.442450e-01 
2.440927e-01 
2.439404e-01 
2.437880e-01 
2.436357e-01 
2.434833e-01 
2.433310e-01 
2.431786e-01 
2.430262e-01 
2.428738e-01 
2.427214e-01 
2.425690e-01 
2.424166e-01 
2.422642e-01 
2.421117e-01 
2.419593e-01 
2.418068e-01 
2.416543e-01 
2.415018e-01 
2.413494e-01 
2.411969e-01 
2.410444e-01 
2.408918e-01 
2.407393e-01 
2.405868e-01 
2.404342e-01 
2.402817e-01 
2.401291e-01 
2.399765e-01 
2.398240e-01 
2.396714e-01 
2.395188e-01 
2.393662e-01 
2.392136e-01 
2.390609e-01 
2.389083e-01 
2.387557e-01 
2.386030e-01 
2.384504e-01 
2.382977e-01 
2.381450e-01 
2.379923e-01 
2.378397e-01 
2.376870e-01 
2.375343e-01 
2.373816e-01 
2.372288e-01 
2.370761e-01 
2.369234e-01 
2.367706e-01 
2.366179e-01 
2.364651e-01 
2.363124e-01 
2.361596e-01 
2.360068e-01 
2.358540e-01 
2.357012e-01 
2.355484e-01 
2.353956e-01 
2.352428e-01 
2.350900e-01 
2.349372e-01 
2.347843e-01 
2.346315e-01 
2.344787e-01 
2.343258e-01 
2.341730e-01 
2.340201e-01 
2.338672e-01 
2.337143e-01 
2.335615e-01 
2.334086e-01 
2.332557e-01 
2.331028e-01 
2.329499e-01 
2.327970e-01 
2.326440e-01 
2.324911e-01 
2.323382e-01 
2.321852e-01 
2.320323e-01 
2.318794e-01 
2.317264e-01 
2.315734e-01 
2.314205e-01 
2.312675e-01 
2.311145e-01 
2.309616e-01 
2.308086e-01 
2.306556e-01 
2.305026e-01 
2.303496e-01 
2.301966e-01 
2.300436e-01 
2.298906e-01 
2.297376e-01 
2.295846e-01 
2.294315e-01 
2.292785e-01 
2.291255e-01 
2.289724e-01 
2.288194e-01 
2.286663e-01 
2.285133e-01 
2.283602e-01 
2.282072e-01 
2.280541e-01 
2.279011e-01 
2.277480e-01 
2.275949e-01 
2.274418e-01 
2.272888e-01 
2.271357e-01 
2.269826e-01 
2.268295e-01 
2.266764e-01 
2.265233e-01 
2.263702e-01 
2.262171e-01 
2.260640e-01 
2.259109e-01 
2.257578e-01 
2.256047e-01 
2.254516e-01 
2.252984e-01 
2.251453e-01 
2.249922e-01 
2.248391e-01 
2.246859e-01 
2.245328e-01 
2.243797e-01 
2.242265e-01 
2.240734e-01 
2.239203e-01 
2.237671e-01 
2.236140e-01 
2.234608e-01 
2.233077e-01 
2.231545e-01 
2.230014e-01 
2.228482e-01 
2.226951e-01 
2.225419e-01 
2.223888e-01 
2.222356e-01 
2.220825e-01 
2.219293e-01 
2.217761e-01 
2.216230e-01 
2.214698e-01 
2.213166e-01 
2.211635e-01 
2.210103e-01 
2.208571e-01 
2.207040e-01 
2.205508e-01 
2.203976e-01 
2.202445e-01 
2.200913e-01 
2.199381e-01 
2.197849e-01 
2.196318e-01 
2.194786e-01 
2.193254e-01 
2.191722e-01 
2.190191e-01 
2.188659e-01 
2.187127e-01 
2.185596e-01 
2.184064e-01 
2.182532e-01 
2.181000e-01 
2.179469e-01 
2.177937e-01 
2.176405e-01 
2.174874e-01 
2.173342e-01 
2.171810e-01 
2.170279e-01 
2.168747e-01 
2.167215e-01 
2.165684e-01 
2.164152e-01 
2.162620e-01 
2.161089e-01 
2.159557e-01 
2.158025e-01 
2.156494e-01 
2.154962e-01 
2.153431e-01 
2.151899e-01 
2.150368e-01 
2.148836e-01 
2.147305e-01 
2.145773e-01 
2.144242e-01 
2.142710e-01 
2.141179e-01 
2.139648e-01 
2.138116e-01 
2.136585e-01 
2.135054e-01 
2.133522e-01 
2.131991e-01 
2.130460e-01 
2.128929e-01 
2.127397e-01 
2.125866e-01 
2.124335e-01 
2.122804e-01 
2.121273e-01 
2.119742e-01 
2.118211e-01 
2.116680e-01 
2.115149e-01 
2.113618e-01 
2.112087e-01 
2.110556e-01 
2.109025e-01 
2.107495e-01 
2.105964e-01 
2.104433e-01 
2.102902e-01 
2.101372e-01 
2.099841e-01 
2.098311e-01 
2.096780e-01 
2.095250e-01 
2.093719e-01 
2.092189e-01 
2.090658e-01 
2.089128e-01 
2.087598e-01 
2.086067e-01 
2.084537e-01 
2.083007e-01 
2.081477e-01 
2.079947e-01 
2.078417e-01 
2.076887e-01 
2.075357e-01 
2.073827e-01 
2.072297e-01 
2.070767e-01 
2.069238e-01 
2.067708e-01 
2.066178e-01 
2.064649e-01 
2.063119e-01 
2.061590e-01 
2.060060e-01 
2.058531e-01 
2.057002e-01 
2.055472e-01 
2.053943e-01 
2.052414e-01 
2.050885e-01 
2.049356e-01 
2.047827e-01 
2.046298e-01 
2.044769e-01 
2.043241e-01 
2.041712e-01 
2.040183e-01 
2.038655e-01 
2.037126e-01 
2.035598e-01 
2.034069e-01 
2.032541e-01 
2.031013e-01 
2.029484e-01 
2.027956e-01 
2.026428e-01 
2.024900e-01 
2.023372e-01 
2.021844e-01 
2.020317e-01 
2.018789e-01 
2.017261e-01 
2.015734e-01 
2.014206e-01 
2.012679e-01 
2.011151e-01 
2.009624e-01 
2.008097e-01 
2.006570e-01 
2.005043e-01 
2.003516e-01 
2.001989e-01 
2.000462e-01 
1.998935e-01 
1.997409e-01 
1.995882e-01 
1.994356e-01 
1.992829e-01 
1.991303e-01 
1.989777e-01 
1.988251e-01 
1.986725e-01 
1.985199e-01 
1.983673e-01 
1.982147e-01 
1.980621e-01 
1.979095e-01 
1.977570e-01 
1.976044e-01 
1.974519e-01 
1.972994e-01 
1.971469e-01 
1.969944e-01 
1.968419e-01 
1.966894e-01 
1.965369e-01 
1.963844e-01 
1.962320e-01 
1.960795e-01 
1.959271e-01 
1.957746e-01 
1.956222e-01 
1.954698e-01 
1.953174e-01 
1.951650e-01 
1.950126e-01 
1.948602e-01 
1.947079e-01 
1.945555e-01 
1.944032e-01 
1.942508e-01 
1.940985e-01 
1.939462e-01 
1.937939e-01 
1.936416e-01 
1.934893e-01 
1.933371e-01 
1.931848e-01 
1.930326e-01 
1.928803e-01 
1.927281e-01 
1.925759e-01 
1.924237e-01 
1.922715e-01 
1.921193e-01 
1.919671e-01 
1.918150e-01 
1.916628e-01 
1.915107e-01 
1.913586e-01 
1.912064e-01 
1.910543e-01 
1.909023e-01 
1.907502e-01 
1.905981e-01 
1.904461e-01 
1.902940e-01 
1.901420e-01 
1.899900e-01 
1.898380e-01 
1.896860e-01 
1.895340e-01 
1.893820e-01 
1.892301e-01 
1.890781e-01 
1.889262e-01 
1.887743e-01 
1.886224e-01 
1.884705e-01 
1.883186e-01 
1.881667e-01 
1.880149e-01 
1.878630e-01 
1.877112e-01 
1.875594e-01 
1.874076e-01 
1.872558e-01 
1.871040e-01 
1.869523e-01 
1.868005e-01 
1.866488e-01 
1.864971e-01 
1.863454e-01 
1.861937e-01 
1.860420e-01 
1.858903e-01 
1.857387e-01 
1.855870e-01 
1.854354e-01 
1.852838e-01 
1.851322e-01 
1.849806e-01 
1.848290e-01 
1.846775e-01 
1.845260e-01 
1.843744e-01 
1.842229e-01 
1.840714e-01 
1.839199e-01 
1.837685e-01 
1.836170e-01 
1.834656e-01 
1.833142e-01 
1.831628e-01 
1.830114e-01 
1.828600e-01 
1.827086e-01 
1.825573e-01 
1.824060e-01 
1.822546e-01 
1.821033e-01 
1.819521e-01 
1.818008e-01 
1.816495e-01 
1.814983e-01 
1.813471e-01 
1.811959e-01 
1.810447e-01 
1.808935e-01 
1.807424e-01 
1.805912e-01 
1.804401e-01 
1.802890e-01 
1.801379e-01 
1.799868e-01 
1.798357e-01 
1.796847e-01 
1.795337e-01 
1.793827e-01 
1.792317e-01 
1.790807e-01 
1.789297e-01 
1.787788e-01 
1.786279e-01 
1.784769e-01 
1.783261e-01 
1.781752e-01 
1.780243e-01 
1.778735e-01 
1.777227e-01 
1.775718e-01 
1.774211e-01 
1.772703e-01 
1.771195e-01 
1.769688e-01 
1.768181e-01 
1.766674e-01 
1.765167e-01 
1.763660e-01 
1.762154e-01 
1.760647e-01 
1.759141e-01 
1.757635e-01 
1.756130e-01 
1.754624e-01 
1.753119e-01 
1.751613e-01 
1.750108e-01 
1.748604e-01 
1.747099e-01 
1.745594e-01 
1.744090e-01 
1.742586e-01 
1.741082e-01 
1.739578e-01 
1.738075e-01 
1.736571e-01 
1.735068e-01 
1.733565e-01 
1.732063e-01 
1.730560e-01 
1.729058e-01 
1.727555e-01 
1.726053e-01 
1.724552e-01 
1.723050e-01 
1.721549e-01 
1.720047e-01 
1.718546e-01 
1.717046e-01 
1.715545e-01 
1.714044e-01 
1.712544e-01 
1.711044e-01 
1.709544e-01 
1.708045e-01 
1.706545e-01 
1.705046e-01 
1.703547e-01 
1.702048e-01 
1.700550e-01 
1.699051e-01 
1.697553e-01 
1.696055e-01 
1.694557e-01 
1.693060e-01 
1.691562e-01 
1.690065e-01 
1.688568e-01 
1.687072e-01 
1.685575e-01 
1.684079e-01 
1.682583e-01 
1.681087e-01 
1.679591e-01 
1.678096e-01 
1.676600e-01 
1.675105e-01 
1.673611e-01 
1.672116e-01 
1.670622e-01 
1.669127e-01 
1.667633e-01 
1.666140e-01 
1.664646e-01 
1.663153e-01 
1.661660e-01 
1.660167e-01 
1.658674e-01 
1.657182e-01 
1.655690e-01 
1.654198e-01 
1.652706e-01 
1.651215e-01 
1.649723e-01 
1.648232e-01 
1.646742e-01 
1.645251e-01 
1.643761e-01 
1.642271e-01 
1.640781e-01 
1.639291e-01 
1.637802e-01 
1.636312e-01 
1.634823e-01 
1.633335e-01 
1.631846e-01 
1.630358e-01 
1.628870e-01 
1.627382e-01 
1.625894e-01 
1.624407e-01 
1.622920e-01 
1.621433e-01 
1.619947e-01 
1.618460e-01 
1.616974e-01 
1.615488e-01 
1.614002e-01 
1.612517e-01 
1.611032e-01 
1.609547e-01 
1.608062e-01 
1.606578e-01 
1.605094e-01 
1.603610e-01 
1.602126e-01 
1.600643e-01 
1.599159e-01 
1.597676e-01 
1.596194e-01 
1.594711e-01 
1.593229e-01 
1.591747e-01 
1.590265e-01 
1.588784e-01 
1.587303e-01 
1.585822e-01 
1.584341e-01 
1.582861e-01 
1.581380e-01 
1.579900e-01 
1.578421e-01 
1.576941e-01 
1.575462e-01 
1.573983e-01 
1.572505e-01 
1.571026e-01 
1.569548e-01 
1.568070e-01 
1.566593e-01 
1.565115e-01 
1.563638e-01 
1.562161e-01 
1.560685e-01 
1.559208e-01 
1.557732e-01 
1.556257e-01 
1.554781e-01 
1.553306e-01 
1.551831e-01 
1.550356e-01 
1.548882e-01 
1.547408e-01 
1.545934e-01 
1.544460e-01 
1.542987e-01 
1.541514e-01 
1.540041e-01 
1.538568e-01 
1.537096e-01 
1.535624e-01 
1.534152e-01 
1.532681e-01 
1.531210e-01 
1.529739e-01 
1.528268e-01 
1.526798e-01 
1.525328e-01 
1.523858e-01 
1.522389e-01 
1.520919e-01 
1.519450e-01 
1.517982e-01 
1.516513e-01 
1.515045e-01 
1.513577e-01 
1.512110e-01 
1.510643e-01 
1.509176e-01 
1.507709e-01 
1.506243e-01 
1.504777e-01 
1.503311e-01 
1.501845e-01 
1.500380e-01 
1.498915e-01 
1.497450e-01 
1.495986e-01 
1.494522e-01 
1.493058e-01 
1.491595e-01 
1.490132e-01 
1.488669e-01 
1.487206e-01 
1.485744e-01 
1.484282e-01 
1.482820e-01 
1.481359e-01 
1.479898e-01 
1.478437e-01 
1.476976e-01 
1.475516e-01 
1.474056e-01 
1.472596e-01 
1.471137e-01 
1.469678e-01 
1.468219e-01 
1.466761e-01 
1.465303e-01 
1.463845e-01 
1.462387e-01 
1.460930e-01 
1.459473e-01 
1.458017e-01 
1.456561e-01 
1.455105e-01 
1.453649e-01 
1.452194e-01 
1.450738e-01 
1.449284e-01 
1.447829e-01 
1.446375e-01 
1.444921e-01 
1.443468e-01 
1.442015e-01 
1.440562e-01 
1.439109e-01 
1.437657e-01 
1.436205e-01 
1.434754e-01 
1.433302e-01 
1.431851e-01 
1.430401e-01 
1.428950e-01 
1.427500e-01 
1.426051e-01 
1.424601e-01 
1.423152e-01 
1.421703e-01 
1.420255e-01 
1.418807e-01 
1.417359e-01 
1.415912e-01 
1.414465e-01 
1.413018e-01 
1.411571e-01 
1.410125e-01 
1.408679e-01 
1.407234e-01 
1.405789e-01 
1.404344e-01 
1.402900e-01 
1.401455e-01 
1.400012e-01 
1.398568e-01 
1.397125e-01 
1.395682e-01 
1.394240e-01 
1.392797e-01 
1.391356e-01 
1.389914e-01 
1.388473e-01 
1.387032e-01 
1.385592e-01 
1.384151e-01 
1.382712e-01 
1.381272e-01 
1.379833e-01 
1.378394e-01 
1.376956e-01 
1.375518e-01 
1.374080e-01 
1.372642e-01 
1.371205e-01 
1.369769e-01 
1.368332e-01 
1.366896e-01 
1.365460e-01 
1.364025e-01 
1.362590e-01 
1.361155e-01 
1.359721e-01 
1.358287e-01 
1.356853e-01 
1.355420e-01 
1.353987e-01 
1.352555e-01 
1.351122e-01 
1.349691e-01 
1.348259e-01 
1.346828e-01 
1.345397e-01 
1.343967e-01 
1.342537e-01 
1.341107e-01 
1.339677e-01 
1.338248e-01 
1.336820e-01 
1.335391e-01 
1.333963e-01 
1.332536e-01 
1.331109e-01 
1.329682e-01 
1.328255e-01 
1.326829e-01 
1.325403e-01 
1.323978e-01 
1.322553e-01 
1.321128e-01 
1.319704e-01 
1.318280e-01 
1.316856e-01 
1.315433e-01 
1.314010e-01 
1.312587e-01 
1.311165e-01 
1.309744e-01 
1.308322e-01 
1.306901e-01 
1.305480e-01 
1.304060e-01 
1.302640e-01 
1.301221e-01 
1.299802e-01 
1.298383e-01 
1.296964e-01 
1.295546e-01 
1.294129e-01 
1.292711e-01 
1.291294e-01 
1.289878e-01 
1.288462e-01 
1.287046e-01 
1.285630e-01 
1.284215e-01 
1.282801e-01 
1.281386e-01 
1.279973e-01 
1.278559e-01 
1.277146e-01 
1.275733e-01 
1.274321e-01 
1.272909e-01 
1.271497e-01 
1.270086e-01 
1.268675e-01 
1.267265e-01 
1.265855e-01 
1.264445e-01 
1.263036e-01 
1.261627e-01 
1.260218e-01 
1.258810e-01 
1.257403e-01 
1.255995e-01 
1.254588e-01 
1.253182e-01 
1.251776e-01 
1.250370e-01 
1.248965e-01 
1.247560e-01 
1.246155e-01 
1.244751e-01 
1.243347e-01 
1.241944e-01 
1.240541e-01 
1.239138e-01 
1.237736e-01 
1.236334e-01 
1.234933e-01 
1.233532e-01 
1.232131e-01 
1.230731e-01 
1.229331e-01 
1.227932e-01 
1.226533e-01 
1.225134e-01 
1.223736e-01 
1.222339e-01 
1.220941e-01 
1.219544e-01 
1.218148e-01 
1.216752e-01 
1.215356e-01 
1.213961e-01 
1.212566e-01 
1.211171e-01 
1.209777e-01 
1.208383e-01 
1.206990e-01 
1.205597e-01 
1.204205e-01 
1.202813e-01 
1.201421e-01 
1.200030e-01 
1.198639e-01 
1.197249e-01 
1.195859e-01 
1.194470e-01 
1.193080e-01 
1.191692e-01 
1.190303e-01 
1.188916e-01 
1.187528e-01 
1.186141e-01 
1.184755e-01 
1.183368e-01 
1.181983e-01 
1.180597e-01 
1.179213e-01 
1.177828e-01 
1.176444e-01 
1.175060e-01 
1.173677e-01 
1.172294e-01 
1.170912e-01 
1.169530e-01 
1.168149e-01 
1.166768e-01 
1.165387e-01 
1.164007e-01 
1.162627e-01 
1.161248e-01 
1.159869e-01 
1.158490e-01 
1.157112e-01 
1.155735e-01 
1.154357e-01 
1.152981e-01 
1.151604e-01 
1.150229e-01 
1.148853e-01 
1.147478e-01 
1.146104e-01 
1.144729e-01 
1.143356e-01 
1.141983e-01 
1.140610e-01 
1.139237e-01 
1.137865e-01 
1.136494e-01 
1.135123e-01 
1.133752e-01 
1.132382e-01 
1.131012e-01 
1.129643e-01 
1.128274e-01 
1.126906e-01 
1.125538e-01 
1.124171e-01 
1.122804e-01 
1.121437e-01 
1.120071e-01 
1.118705e-01 
1.117340e-01 
1.115975e-01 
1.114611e-01 
1.113247e-01 
1.111884e-01 
1.110521e-01 
1.109158e-01 
1.107796e-01 
1.106434e-01 
1.105073e-01 
1.103712e-01 
1.102352e-01 
1.100992e-01 
1.099633e-01 
1.098274e-01 
1.096916e-01 
1.095558e-01 
1.094200e-01 
1.092843e-01 
1.091487e-01 
1.090130e-01 
1.088775e-01 
1.087420e-01 
1.086065e-01 
1.084711e-01 
1.083357e-01 
1.082003e-01 
1.080651e-01 
1.079298e-01 
1.077946e-01 
1.076595e-01 
1.075244e-01 
1.073893e-01 
1.072543e-01 
1.071193e-01 
1.069844e-01 
1.068496e-01 
1.067147e-01 
1.065800e-01 
1.064452e-01 
1.063106e-01 
1.061759e-01 
1.060413e-01 
1.059068e-01 
1.057723e-01 
1.056379e-01 
1.055035e-01 
1.053691e-01 
1.052348e-01 
1.051006e-01 
1.049664e-01 
1.048322e-01 
1.046981e-01 
1.045641e-01 
1.044300e-01 
1.042961e-01 
1.041622e-01 
1.040283e-01 
1.038945e-01 
1.037607e-01 
1.036270e-01 
1.034933e-01 
1.033597e-01 
1.032261e-01 
1.030926e-01 
1.029591e-01 
1.028257e-01 
1.026923e-01 
1.025589e-01 
1.024257e-01 
1.022924e-01 
1.021592e-01 
1.020261e-01 
1.018930e-01 
1.017600e-01 
1.016270e-01 
1.014940e-01 
1.013611e-01 
1.012283e-01 
1.010955e-01 
1.009628e-01 
1.008301e-01 
1.006974e-01 
1.005648e-01 
1.004323e-01 
1.002998e-01 
1.001673e-01 
1.000350e-01 
9.990260e-02 
9.977031e-02 
9.963806e-02 
9.950587e-02 
9.937372e-02 
9.924163e-02 
9.910958e-02 
9.897758e-02 
9.884564e-02 
9.871375e-02 
9.858190e-02 
9.845011e-02 
9.831837e-02 
9.818667e-02 
9.805503e-02 
9.792344e-02 
9.779190e-02 
9.766041e-02 
9.752898e-02 
9.739759e-02 
9.726625e-02 
9.713497e-02 
9.700373e-02 
9.687255e-02 
9.674142e-02 
9.661034e-02 
9.647931e-02 
9.634833e-02 
9.621741e-02 
9.608653e-02 
9.595571e-02 
9.582494e-02 
9.569422e-02 
9.556355e-02 
9.543294e-02 
9.530237e-02 
9.517186e-02 
9.504140e-02 
9.491099e-02 
9.478064e-02 
9.465033e-02 
9.452008e-02 
9.438988e-02 
9.425974e-02 
9.412964e-02 
9.399960e-02 
9.386961e-02 
9.373967e-02 
9.360979e-02 
9.347995e-02 
9.335017e-02 
9.322045e-02 
9.309077e-02 
9.296115e-02 
9.283158e-02 
9.270207e-02 
9.257261e-02 
9.244320e-02 
9.231384e-02 
9.218454e-02 
9.205529e-02 
9.192609e-02 
9.179695e-02 
9.166786e-02 
9.153882e-02 
9.140984e-02 
9.128091e-02 
9.115203e-02 
9.102321e-02 
9.089444e-02 
9.076573e-02 
9.063707e-02 
9.050846e-02 
9.037991e-02 
9.025141e-02 
9.012296e-02 
8.999457e-02 
8.986623e-02 
8.973795e-02 
8.960972e-02 
8.948155e-02 
8.935343e-02 
8.922536e-02 
8.909735e-02 
8.896940e-02 
8.884149e-02 
8.871365e-02 
8.858585e-02 
8.845812e-02 
8.833043e-02 
8.820280e-02 
8.807523e-02 
8.794771e-02 
8.782025e-02 
8.769284e-02 
8.756549e-02 
8.743819e-02 
8.731095e-02 
8.718376e-02 
8.705663e-02 
8.692955e-02 
8.680253e-02 
8.667556e-02 
8.654865e-02 
8.642180e-02 
8.629500e-02 
8.616825e-02 
8.604157e-02 
8.591494e-02 
8.578836e-02 
8.566184e-02 
8.553537e-02 
8.540897e-02 
8.528261e-02 
8.515632e-02 
8.503008e-02 
8.490389e-02 
8.477777e-02 
8.465170e-02 
8.452568e-02 
8.439972e-02 
8.427382e-02 
8.414798e-02 
8.402219e-02 
8.389646e-02 
8.377078e-02 
8.364516e-02 
8.351960e-02 
8.339409e-02 
8.326865e-02 
8.314326e-02 
8.301792e-02 
8.289265e-02 
8.276743e-02 
8.264226e-02 
8.251716e-02 
8.239211e-02 
8.226712e-02 
8.214219e-02 
8.201731e-02 
8.189249e-02 
8.176773e-02 
8.164303e-02 
8.151838e-02 
8.139379e-02 
8.126926e-02 
8.114479e-02 
8.102038e-02 
8.089602e-02 
8.077172e-02 
8.064748e-02 
8.052330e-02 
8.039917e-02 
8.027511e-02 
8.015110e-02 
8.002715e-02 
7.990326e-02 
7.977942e-02 
7.965565e-02 
7.953193e-02 
7.940828e-02 
7.928468e-02 
7.916114e-02 
7.903766e-02 
7.891423e-02 
7.879087e-02 
7.866756e-02 
7.854432e-02 
7.842113e-02 
7.829800e-02 
7.817493e-02 
7.805192e-02 
7.792897e-02 
7.780608e-02 
7.768325e-02 
7.756047e-02 
7.743776e-02 
7.731510e-02 
7.719251e-02 
7.706997e-02 
7.694750e-02 
7.682508e-02 
7.670272e-02 
7.658043e-02 
7.645819e-02 
7.633601e-02 
7.621389e-02 
7.609184e-02 
7.596984e-02 
7.584790e-02 
7.572602e-02 
7.560421e-02 
7.548245e-02 
7.536075e-02 
7.523912e-02 
7.511754e-02 
7.499602e-02 
7.487457e-02 
7.475317e-02 
7.463184e-02 
7.451057e-02 
7.438935e-02 
7.426820e-02 
7.414711e-02 
7.402608e-02 
7.390511e-02 
7.378420e-02 
7.366335e-02 
7.354256e-02 
7.342184e-02 
7.330117e-02 
7.318057e-02 
7.306003e-02 
7.293954e-02 
7.281912e-02 
7.269877e-02 
7.257847e-02 
7.245823e-02 
7.233806e-02 
7.221795e-02 
7.209789e-02 
7.197791e-02 
7.185798e-02 
7.173811e-02 
7.161831e-02 
7.149857e-02 
7.137888e-02 
7.125927e-02 
7.113971e-02 
7.102022e-02 
7.090078e-02 
7.078141e-02 
7.066211e-02 
7.054286e-02 
7.042368e-02 
7.030456e-02 
7.018550e-02 
7.006650e-02 
6.994757e-02 
6.982870e-02 
6.970989e-02 
6.959114e-02 
6.947246e-02 
6.935384e-02 
6.923528e-02 
6.911679e-02 
6.899836e-02 
6.887999e-02 
6.876168e-02 
6.864344e-02 
6.852526e-02 
6.840714e-02 
6.828909e-02 
6.817110e-02 
6.805318e-02 
6.793531e-02 
6.781751e-02 
6.769978e-02 
6.758210e-02 
6.746450e-02 
6.734695e-02 
6.722947e-02 
6.711205e-02 
6.699470e-02 
6.687741e-02 
6.676018e-02 
6.664302e-02 
6.652592e-02 
6.640888e-02 
6.629191e-02 
6.617501e-02 
6.605816e-02 
6.594138e-02 
6.582467e-02 
6.570802e-02 
6.559144e-02 
6.547492e-02 
6.535846e-02 
6.524207e-02 
6.512574e-02 
6.500948e-02 
6.489328e-02 
6.477715e-02 
6.466108e-02 
6.454507e-02 
6.442913e-02 
6.431326e-02 
6.419745e-02 
6.408171e-02 
6.396603e-02 
6.385041e-02 
6.373486e-02 
6.361938e-02 
6.350396e-02 
6.338861e-02 
6.327332e-02 
6.315810e-02 
6.304294e-02 
6.292785e-02 
6.281282e-02 
6.269786e-02 
6.258297e-02 
6.246814e-02 
6.235337e-02 
6.223868e-02 
6.212404e-02 
6.200948e-02 
6.189498e-02 
6.178054e-02 
6.166618e-02 
6.155187e-02 
6.143764e-02 
6.132347e-02 
6.120936e-02 
6.109533e-02 
6.098136e-02 
6.086745e-02 
6.075361e-02 
6.063984e-02 
6.052614e-02 
6.041250e-02 
6.029892e-02 
6.018542e-02 
6.007198e-02 
5.995861e-02 
5.984530e-02 
5.973206e-02 
5.961889e-02 
5.950579e-02 
5.939275e-02 
5.927978e-02 
5.916687e-02 
5.905404e-02 
5.894127e-02 
5.882856e-02 
5.871593e-02 
5.860336e-02 
5.849086e-02 
5.837843e-02 
5.826606e-02 
5.815376e-02 
5.804153e-02 
5.792937e-02 
5.781728e-02 
5.770525e-02 
5.759329e-02 
5.748140e-02 
5.736957e-02 
5.725781e-02 
5.714613e-02 
5.703450e-02 
5.692295e-02 
5.681147e-02 
5.670005e-02 
5.658870e-02 
5.647742e-02 
5.636621e-02 
5.625507e-02 
5.614399e-02 
5.603298e-02 
5.592205e-02 
5.581118e-02 
5.570037e-02 
5.558964e-02 
5.547898e-02 
5.536838e-02 
5.525786e-02 
5.514740e-02 
5.503701e-02 
5.492669e-02 
5.481644e-02 
5.470625e-02 
5.459614e-02 
5.448609e-02 
5.437612e-02 
5.426621e-02 
5.415638e-02 
5.404661e-02 
5.393691e-02 
5.382728e-02 
5.371772e-02 
5.360823e-02 
5.349881e-02 
5.338946e-02 
5.328017e-02 
5.317096e-02 
5.306182e-02 
5.295275e-02 
5.284374e-02 
5.273481e-02 
5.262594e-02 
5.251715e-02 
5.240843e-02 
5.229977e-02 
5.219119e-02 
5.208267e-02 
5.197423e-02 
5.186586e-02 
5.175755e-02 
5.164932e-02 
5.154116e-02 
5.143306e-02 
5.132504e-02 
5.121709e-02 
5.110921e-02 
5.100140e-02 
5.089365e-02 
5.078598e-02 
5.067839e-02 
5.057086e-02 
5.046340e-02 
5.035601e-02 
5.024870e-02 
5.014145e-02 
5.003428e-02 
4.992717e-02 
4.982014e-02 
4.971318e-02 
4.960629e-02 
4.949947e-02 
4.939272e-02 
4.928604e-02 
4.917944e-02 
4.907290e-02 
4.896644e-02 
4.886005e-02 
4.875373e-02 
4.864748e-02 
4.854131e-02 
4.843520e-02 
4.832917e-02 
4.822320e-02 
4.811731e-02 
4.801150e-02 
4.790575e-02 
4.780007e-02 
4.769447e-02 
4.758894e-02 
4.748348e-02 
4.737809e-02 
4.727278e-02 
4.716754e-02 
4.706237e-02 
4.695727e-02 
4.685224e-02 
4.674729e-02 
4.664241e-02 
4.653760e-02 
4.643286e-02 
4.632820e-02 
4.622361e-02 
4.611909e-02 
4.601464e-02 
4.591027e-02 
4.580597e-02 
4.570174e-02 
4.559758e-02 
4.549350e-02 
4.538949e-02 
4.528555e-02 
4.518169e-02 
4.507790e-02 
4.497418e-02 
4.487054e-02 
4.476696e-02 
4.466347e-02 
4.456004e-02 
4.445669e-02 
4.435341e-02 
4.425020e-02 
4.414707e-02 
4.404401e-02 
4.394103e-02 
4.383812e-02 
4.373528e-02 
4.363252e-02 
4.352983e-02 
4.342721e-02 
4.332467e-02 
4.322220e-02 
4.311980e-02 
4.301748e-02 
4.291523e-02 
4.281306e-02 
4.271096e-02 
4.260893e-02 
4.250698e-02 
4.240511e-02 
4.230330e-02 
4.220157e-02 
4.209992e-02 
4.199834e-02 
4.189683e-02 
4.179540e-02 
4.169404e-02 
4.159276e-02 
4.149155e-02 
4.139042e-02 
4.128936e-02 
4.118838e-02 
4.108747e-02 
4.098663e-02 
4.088587e-02 
4.078519e-02 
4.068458e-02 
4.058404e-02 
4.048358e-02 
4.038320e-02 
4.028289e-02 
4.018265e-02 
4.008249e-02 
3.998241e-02 
3.988240e-02 
3.978246e-02 
3.968260e-02 
3.958282e-02 
3.948311e-02 
3.938348e-02 
3.928392e-02 
3.918444e-02 
3.908503e-02 
3.898570e-02 
3.888644e-02 
3.878726e-02 
3.868816e-02 
3.858913e-02 
3.849018e-02 
3.839130e-02 
3.829250e-02 
3.819378e-02 
3.809513e-02 
3.799655e-02 
3.789806e-02 
3.779964e-02 
3.770129e-02 
3.760302e-02 
3.750483e-02 
3.740672e-02 
3.730868e-02 
3.721071e-02 
3.711283e-02 
3.701502e-02 
3.691728e-02 
3.681962e-02 
3.672204e-02 
3.662454e-02 
3.652711e-02 
3.642976e-02 
3.633249e-02 
3.623529e-02 
3.613817e-02 
3.604112e-02 
3.594416e-02 
3.584727e-02 
3.575045e-02 
3.565372e-02 
3.555706e-02 
3.546047e-02 
3.536397e-02 
3.526754e-02 
3.517119e-02 
3.507492e-02 
3.497872e-02 
3.488260e-02 
3.478656e-02 
3.469060e-02 
3.459471e-02 
3.449890e-02 
3.440317e-02 
3.430752e-02 
3.421194e-02 
3.411644e-02 
3.402102e-02 
3.392568e-02 
3.383041e-02 
3.373522e-02 
3.364011e-02 
3.354508e-02 
3.345013e-02 
3.335525e-02 
3.326045e-02 
3.316573e-02 
3.307109e-02 
3.297653e-02 
3.288204e-02 
3.278764e-02 
3.269331e-02 
3.259906e-02 
3.250488e-02 
3.241079e-02 
3.231677e-02 
3.222284e-02 
3.212898e-02 
3.203520e-02 
3.194150e-02 
3.184787e-02 
3.175433e-02 
3.166086e-02 
3.156748e-02 
3.147417e-02 
3.138094e-02 
3.128779e-02 
3.119472e-02 
3.110172e-02 
3.100881e-02 
3.091598e-02 
3.082322e-02 
3.073054e-02 
3.063795e-02 
3.054543e-02 
3.045299e-02 
3.036063e-02 
3.026835e-02 
3.017615e-02 
3.008403e-02 
2.999198e-02 
2.990002e-02 
2.980814e-02 
2.971633e-02 
2.962461e-02 
2.953296e-02 
2.944140e-02 
2.934991e-02 
2.925851e-02 
2.916718e-02 
2.907593e-02 
2.898477e-02 
2.889368e-02 
2.880267e-02 
2.871175e-02 
2.862090e-02 
2.853013e-02 
2.843945e-02 
2.834884e-02 
2.825831e-02 
2.816787e-02 
2.807750e-02 
2.798722e-02 
2.789701e-02 
2.780689e-02 
2.771684e-02 
2.762688e-02 
2.753699e-02 
2.744719e-02 
2.735747e-02 
2.726782e-02 
2.717826e-02 
2.708878e-02 
2.699938e-02 
2.691006e-02 
2.682082e-02 
2.673166e-02 
2.664258e-02 
2.655359e-02 
2.646467e-02 
2.637584e-02 
2.628708e-02 
2.619841e-02 
2.610982e-02 
2.602131e-02 
2.593288e-02 
2.584453e-02 
2.575626e-02 
2.566808e-02 
2.557997e-02 
2.549195e-02 
2.540401e-02 
2.531615e-02 
2.522837e-02 
2.514067e-02 
2.505305e-02 
2.496552e-02 
2.487807e-02 
2.479070e-02 
2.470341e-02 
2.461620e-02 
2.452907e-02 
2.444203e-02 
2.435506e-02 
2.426818e-02 
2.418138e-02 
2.409467e-02 
2.400803e-02 
2.392148e-02 
2.383501e-02 
2.374862e-02 
2.366231e-02 
2.357608e-02 
2.348994e-02 
2.340388e-02 
2.331790e-02 
2.323201e-02 
2.314619e-02 
2.306046e-02 
2.297481e-02 
2.288925e-02 
2.280376e-02 
2.271836e-02 
2.263304e-02 
2.254780e-02 
2.246265e-02 
2.237758e-02 
2.229259e-02 
2.220768e-02 
2.212286e-02 
2.203812e-02 
2.195346e-02 
2.186889e-02 
2.178440e-02 
2.169999e-02 
2.161566e-02 
2.153142e-02 
2.144726e-02 
2.136318e-02 
2.127919e-02 
2.119528e-02 
2.111145e-02 
2.102770e-02 
2.094404e-02 
2.086047e-02 
2.077697e-02 
2.069356e-02 
2.061023e-02 
2.052699e-02 
2.044383e-02 
2.036075e-02 
2.027776e-02 
2.019485e-02 
2.011202e-02 
2.002928e-02 
1.994662e-02 
1.986404e-02 
1.978155e-02 
1.969914e-02 
1.961682e-02 
1.953458e-02 
1.945242e-02 
1.937035e-02 
1.928836e-02 
1.920645e-02 
1.912463e-02 
1.904290e-02 
1.896124e-02 
1.887968e-02 
1.879819e-02 
1.871679e-02 
1.863548e-02 
1.855424e-02 
1.847310e-02 
1.839203e-02 
1.831106e-02 
1.823016e-02 
1.814935e-02 
1.806863e-02 
1.798799e-02 
1.790743e-02 
1.782696e-02 
1.774657e-02 
1.766627e-02 
1.758605e-02 
1.750592e-02 
1.742587e-02 
1.734591e-02 
1.726603e-02 
1.718624e-02 
1.710653e-02 
1.702690e-02 
1.694736e-02 
1.686791e-02 
1.678854e-02 
1.670926e-02 
1.663006e-02 
1.655095e-02 
1.647192e-02 
1.639297e-02 
1.631412e-02 
1.623534e-02 
1.615666e-02 
1.607805e-02 
1.599954e-02 
1.592110e-02 
1.584276e-02 
1.576450e-02 
1.568632e-02 
1.560823e-02 
1.553023e-02 
1.545231e-02 
1.537448e-02 
1.529673e-02 
1.521907e-02 
1.514149e-02 
1.506400e-02 
1.498660e-02 
1.490928e-02 
1.483205e-02 
1.475490e-02 
1.467784e-02 
1.460087e-02 
1.452398e-02 
1.444718e-02 
1.437046e-02 
1.429383e-02 
1.421728e-02 
1.414083e-02 
1.406445e-02 
1.398817e-02 
1.391197e-02 
1.383586e-02 
1.375983e-02 
1.368389e-02 
1.360803e-02 
1.353227e-02 
1.345658e-02 
1.338099e-02 
1.330548e-02 
1.323006e-02 
1.315472e-02 
1.307948e-02 
1.300431e-02 
1.292924e-02 
1.285425e-02 
1.277935e-02 
1.270453e-02 
1.262980e-02 
1.255516e-02 
1.248061e-02 
1.240614e-02 
1.233176e-02 
1.225747e-02 
1.218326e-02 
1.210914e-02 
1.203511e-02 
1.196116e-02 
1.188730e-02 
1.181353e-02 
1.173985e-02 
1.166625e-02 
1.159274e-02 
1.151932e-02 
1.144598e-02 
1.137273e-02 
1.129957e-02 
1.122650e-02 
1.115351e-02 
1.108062e-02 
1.100781e-02 
1.093508e-02 
1.086245e-02 
1.078990e-02 
1.071744e-02 
1.064507e-02 
1.057278e-02 
1.050058e-02 
1.042847e-02 
1.035645e-02 
1.028452e-02 
1.021267e-02 
1.014091e-02 
1.006924e-02 
9.997659e-03 
9.926165e-03 
9.854758e-03 
9.783440e-03 
9.712209e-03 
9.641067e-03 
9.570013e-03 
9.499046e-03 
9.428168e-03 
9.357379e-03 
9.286677e-03 
9.216064e-03 
9.145539e-03 
9.075102e-03 
9.004754e-03 
8.934494e-03 
8.864322e-03 
8.794239e-03 
8.724245e-03 
8.654339e-03 
8.584521e-03 
8.514792e-03 
8.445152e-03 
8.375600e-03 
8.306137e-03 
8.236762e-03 
8.167477e-03 
8.098280e-03 
8.029172e-03 
7.960152e-03 
7.891222e-03 
7.822380e-03 
7.753627e-03 
7.684963e-03 
7.616388e-03 
7.547902e-03 
7.479506e-03 
7.411198e-03 
7.342979e-03 
7.274849e-03 
7.206809e-03 
7.138857e-03 
7.070995e-03 
7.003222e-03 
6.935538e-03 
6.867944e-03 
6.800438e-03 
6.733022e-03 
6.665696e-03 
6.598459e-03 
6.531311e-03 
6.464253e-03 
6.397284e-03 
6.330405e-03 
6.263615e-03 
6.196915e-03 
6.130304e-03 
6.063783e-03 
5.997352e-03 
5.931011e-03 
5.864759e-03 
5.798596e-03 
5.732524e-03 
5.666541e-03 
5.600649e-03 
5.534846e-03 
5.469133e-03 
5.403509e-03 
5.337976e-03 
5.272533e-03 
5.207180e-03 
5.141916e-03 
5.076743e-03 
5.011660e-03 
4.946667e-03 
4.881764e-03 
4.816951e-03 
4.752229e-03 
4.687596e-03 
4.623054e-03 
4.558602e-03 
4.494241e-03 
4.429970e-03 
4.365789e-03 
4.301698e-03 
4.237698e-03 
4.173788e-03 
4.109969e-03 
4.046241e-03 
3.982602e-03 
3.919055e-03 
3.855598e-03 
3.792231e-03 
3.728956e-03 
3.665770e-03 
3.602676e-03 
3.539672e-03 
3.476759e-03 
3.413937e-03 
3.351205e-03 
3.288565e-03 
3.226015e-03 
3.163556e-03 
3.101188e-03 
3.038911e-03 
2.976725e-03 
2.914629e-03 
2.852625e-03 
2.790712e-03 
2.728890e-03 
2.667159e-03 
2.605519e-03 
2.543970e-03 
2.482513e-03 
2.421147e-03 
2.359871e-03 
2.298688e-03 
2.237595e-03 
2.176594e-03 
2.115684e-03 
2.054865e-03 
1.994138e-03 
1.933502e-03 
1.872957e-03 
1.812504e-03 
1.752143e-03 
1.691873e-03 
1.631694e-03 
1.571608e-03 
1.511612e-03 
1.451709e-03 
1.391897e-03 
1.332176e-03 
1.272548e-03 
1.213011e-03 
1.153565e-03 
1.094212e-03 
1.034950e-03 
9.757804e-04 
9.167025e-04 
8.577163e-04 
7.988221e-04 
7.400198e-04 
6.813095e-04 
6.226911e-04 
5.641648e-04 
5.057304e-04 
4.473881e-04 
3.891379e-04 
3.309798e-04 
2.729138e-04 
2.149399e-04 
1.570583e-04 
9.926882e-05 
4.157158e-05 
0 
0 
0 
0 
0 
0 
0 
0 
0 
0 
0 
0 
0 
0 
0 
0 
0 
0 
0 
0 
0 
0 
0 
0 
0 
0 
0 
0 
0 
0 
0 
0 
0 
0 
0 
0 
0 
0 
0 
0 
0 
0 
0 
0 
0 
0 
0 
0 
0 
0 
0 
0 
0 
0 
0 
0 
0 
0 
0 
0 
0 
0 
0 
0 
0 
0 
0 
0 
0 
0 
0 
0 
0 
0 
0 
0 
0 
0 
0 
0 
0 
0 
0 
0 
0 
0 
0 
0 
0 
0 
0 
0 
0 
0 
0 
0 
0 
0 
0 
0 
0 
0 
0 
0 
0 
0 
0 
0 
0 
0 
0 
0 
0 
0 
0 
0 
0 
0 
0 
0 
0 
0 
0 
0 
0 
0 
0 
0 
0 
0 
0 
0 
0 
0 
0 
0 
0 
0 
0 
0 
0 
0 
0 
0 
0 
0 
0 
0 
0 
0 
0 
0 
0 
0 
0 
0 
0 
0 
0 
0 
0 
0 
0 
0 
0 
0 
0 
0 
0 
0 
0 
0 
0 
0 
0 
0 
0 
0 
0 
0 
0 
0 
0 
0 
0 
0 
0 
0 
0 
0 
0 
0 
0 
0 
0 
0 
0 
0 
0 
0 
0 
0 
0 
0 
0 
0 
0 
0 
0 
0 
0 
0 
0 
0 
0 
0 
0 
0 
0 
0 
0 
0 
0 
0 
0 
0 
0 
0 
0 
0 
0 
0 
0 
0 
0 
0 
0 
0 
0 
0 
0 
0 
0 
0 
0 
0 
0 
0 
0 
0 
0 
0 
0 
0 
0 
0 
0 
0 
0 
0 
0 
0 
0 
0 
0 
0 
0 
0 
0 
0 
0 
0 
0 
0 
0 
0 
0 
0 
0 
0 
0 
0 
0 
0 
0 
0 
0 
0 
0 
0 
0 
0 
0 
0 
0 
0 
0 
0 
0 
0 
0 
0 
0 
0 
0 
0 
0 
0 
0 
0 
0 
0 
0 
0 
0 
0 
0 
0 
0 
0 
0 
0 
0 
0 
0 
0 
0 
0 
0 
0 
0 
0 
0 
0 
0 
0 
0 
0 
0 
0 
0 
0 
0 
0 
0 
0 
0 
0 
0 
0 
0 
0 
0 
0 
0 
0 
0 
0 
0 
0 
0 
0 
0 
0 
0 
0 
0 
0 
0 
0 
0 
0 
0 
0 
0 
0 
0 
0 
0 
0 
0 
0 
0 
0 
0 
0 
0 
0 
0 
0 
0 
0 
0 
0 
0 
0 
0 
0 
0 
0 
0 
0 
0 
0 
0 
0 
0 
0 
0 
0 
0 
0 
0 
0 
0 
0 
0 
0 
0 
0 
0 
0 
0 
0 
0 
0 
0 
0 
0 
0 
0 
0 
0 
0 
0 
0 
0 
0 
0 
0 
0 
0 
0 
0 
0 
0 
0 
0 
0 
0 
0 
0 
0 
0 
0 
0 
0 
0 
0 
0 
0 
0 
0 
0 
0 
0 
0 
0 
0 
0 
0 
0 
0 
0 
0 
0 
0 
0 
0 
0 
0 
0 
0 
0 
0 
0 
0 
0 
0 
0 
0 
0 
0 
0 
0 
0 
0 
0 
0 
0 
0 
0 
0 
0 
0 
0 
0 
0 
0 
0 
0 
0 
0 
0 
0 
0 
0 
0 
0 
0 
0 
0 
0 
0 
0 
0 
0 
0 
0 
0 
0 
0 
0 
0 
0 
0 
0 
0 
0 
0 
0 
0 
0 
0 
0 
0 
0 
0 
0 
0 
0 
0 
0 
0 
0 
0 
0 
0 
0 
0 
0 
0 
0 
0 
0 
0 
0 
0 
0 
0 
0 
0 
0 
0 
0 
0 
0 
0 
0 
0 
0 
0 
0 
0 
0 
0 
0 
0 
0 
0 
0 
0 
0 
0 
0 
0 
0 
0 
0 
0 
0 
0 
0 
0 
0 
0 
0 
0 
0 
0 
0 
0 
0 
0 
0 
0 
0 
0 
0 
0 
0 
0 
0 
0 
0 
0 
0 
0 
0 
0 
0 
0 
0 
0 
0 
0 
0 
0 
0 
0 
0 
0 
0 
0 
0 
0 
0 
0 
0 
0 
0 
0 
0 
0 
0 
0 
0 
0 
0 
0 
0 
0 
0 
0 
0 
0 
0 
0 
0 
0 
0 
0 
0 
0 
0 
0 
0 
0 
0 
0 
0 
0 
0 
0 
0 
0 
0 
0 
0 
0 
0 
0 
0 
0 
0 
0 
0 
0 
0 
0 
0 
0 
0 
0 
0 
0 
0 
0 
0 
0 
0 
0 
0 
0 
0 
0 
0 
0 
0 
0 
0 
0 
0 
0 
0 
0 
0 
0 
0 
0 
0 
0 
0 
0 
0 
0 
0 
0 
0 
0 
0 
0 
0 
0 
0 
0 
0 
0 
0 
0 
0 
0 
0 
0 
0 
0 
0 
0 
0 
0 
0 
0 
0 
0 
0 
0 
0 
0 
0 
0 
0 
0 
0 
0 
0 
0 
0 
0 
0 
0 
0 
0 
0 
0 
0 
0 
0 
0 
0 
0 
0 
0 
0 
0 
0 
0 
0 
0 
0 
0 
0 
0 
0 
0 
0 
0 
0 
0 
0 
0 
0 
0 
0 
0 
0 
0 
0 
0 
0 
0 
0 
0 
0 
0 
0 
0 
0 
0 
0 
0 
0 
0 
0 
0 
0 
0 
0 
0 
0 
0 
0 
0 
0 
0 
0 
0 
0 
0 
0 
0 
0 
0 
0 
0 
0 
0 
0 
0 
0 
0 
0 
0 
0 
0 
0 
0 
0 
0 
0 
0 
0 
0 
0 
0 
0 
0 
0 
0 
0 
0 
0 
0 
0 
0 
0 
0 
0 
0 
0 
0 
0 
0 
0 
0 
0 
0 
0 
0 
0 
0 
0 
0 
0 
0 
0 
0 
0 
0 
0 
0 
0 
0 
0 
0 
0 
0 
0 
0 
0 
0 
0 
0 
0 
0 
0 
0 
0 
0 
0 
0 
0 
0 
0 
0 
0 
0 
0 
0 
0 
0 
0 
0 
0 
0 
0 
0 
0 
0 
0 
0 
0 
0 
0 
0 
0 
0 
0 
0 
0 
0 
0 
0 
0 
0 
0 
0 
0 
0 
0 
0 
0 
0 
0 
0 
0 
0 
0 
0 
0 
0 
0 
0 
0 
0 
0 
0 
0 
0 
0 
0 
0 
0 
0 
0 
0 
0 
0 
0 
0 
0 
0 
0 
0 
0 
0 
0 
0 
0 
0 
0 
0 
0 
0 
0 
0 
0 
0 
0 
0 
0 
0 
0 
0 
0 
0 
0 
0 
0 
0 
0 
0 
0 
0 
0 
0 
0 
0 
0 
0 
0 
0 
0 
0 
0 
0 
0 
0 
0 
0 
0 
0 
0 
0 
0 
0 
0 
0 
0 
0 
0 
0 
0 
0 
0 
0 
0 
0 
0 
0 
0 
0 
0 
0 
0 
0 
0 
0 
0 
0 
0 
0 
0 
0 
0 
0 
0 
0 
0 
0 
0 
0 
0 
0 
0 
0 
0 
0 
0 
0 
0 
0 
0 
0 
0 
0 
0 
0 
0 
0 
0 
0 
0 
0 
0 
0 
0 
0 
0 
0 
0 
0 
0 
0 
0 
0 
0 
0 
0 
0 
0 
0 
0 
0 
0 
0 
0 
0 
0 
0 
0 
0 
0 
0 
0 
0 
0 
0 
0 
0 
0 
0 
0 
0 
0 
0 
0 
0 
0 
0 
0 
0 
0 
0 
0 
0 
0 
0 
0 
0 
0 
0 
0 
0 
0 
0 
0 
0 
0 
0 
0 
0 
5.041586e-05 
1.085210e-04 
1.667204e-04 
2.250139e-04 
2.834017e-04 
3.418835e-04 
4.004595e-04 
4.591296e-04 
5.178938e-04 
5.767520e-04 
6.357042e-04 
6.947505e-04 
7.538907e-04 
8.131250e-04 
8.724531e-04 
9.318752e-04 
9.913912e-04 
1.051001e-03 
1.110705e-03 
1.170502e-03 
1.230394e-03 
1.290379e-03 
1.350458e-03 
1.410630e-03 
1.470897e-03 
1.531257e-03 
1.591711e-03 
1.652258e-03 
1.712899e-03 
1.773634e-03 
1.834462e-03 
1.895384e-03 
1.956399e-03 
2.017508e-03 
2.078710e-03 
2.140006e-03 
2.201395e-03 
2.262878e-03 
2.324454e-03 
2.386123e-03 
2.447886e-03 
2.509742e-03 
2.571692e-03 
2.633735e-03 
2.695871e-03 
2.758100e-03 
2.820422e-03 
2.882838e-03 
2.945347e-03 
3.007949e-03 
3.070644e-03 
3.133432e-03 
3.196313e-03 
3.259287e-03 
3.322355e-03 
3.385515e-03 
3.448768e-03 
3.512114e-03 
3.575553e-03 
3.639086e-03 
3.702710e-03 
3.766428e-03 
3.830239e-03 
3.894142e-03 
3.958139e-03 
4.022228e-03 
4.086409e-03 
4.150684e-03 
4.215051e-03 
4.279511e-03 
4.344063e-03 
4.408708e-03 
4.473446e-03 
4.538276e-03 
4.603199e-03 
4.668214e-03 
4.733322e-03 
4.798522e-03 
4.863815e-03 
4.929200e-03 
4.994677e-03 
5.060247e-03 
5.125909e-03 
5.191664e-03 
5.257510e-03 
5.323450e-03 
5.389481e-03 
5.455604e-03 
5.521820e-03 
5.588128e-03 
5.654528e-03 
5.721020e-03 
5.787605e-03 
5.854281e-03 
5.921049e-03 
5.987910e-03 
6.054862e-03 
6.121906e-03 
6.189043e-03 
6.256271e-03 
6.323591e-03 
6.391003e-03 
6.458507e-03 
6.526102e-03 
6.593790e-03 
6.661569e-03 
6.729440e-03 
6.797403e-03 
6.865457e-03 
6.933603e-03 
7.001841e-03 
7.070170e-03 
7.138591e-03 
7.207103e-03 
7.275707e-03 
7.344402e-03 
7.413189e-03 
7.482068e-03 
7.551037e-03 
7.620099e-03 
7.689251e-03 
7.758495e-03 
7.827830e-03 
7.897257e-03 
7.966775e-03 
8.036384e-03 
8.106084e-03 
8.175875e-03 
8.245758e-03 
8.315732e-03 
8.385797e-03 
8.455952e-03 
8.526199e-03 
8.596537e-03 
8.666967e-03 
8.737487e-03 
8.808098e-03 
8.878799e-03 
8.949592e-03 
9.020476e-03 
9.091450e-03 
9.162516e-03 
9.233672e-03 
9.304919e-03 
9.376256e-03 
9.447685e-03 
9.519204e-03 
9.590813e-03 
9.662514e-03 
9.734304e-03 
9.806186e-03 
9.878158e-03 
9.950220e-03 
1.002237e-02 
1.009462e-02 
1.016695e-02 
1.023938e-02 
1.031189e-02 
1.038449e-02 
1.045719e-02 
1.052998e-02 
1.060285e-02 
1.067582e-02 
1.074887e-02 
1.082202e-02 
1.089526e-02 
1.096858e-02 
1.104200e-02 
1.111551e-02 
1.118911e-02 
1.126279e-02 
1.133657e-02 
1.141044e-02 
1.148439e-02 
1.155844e-02 
1.163258e-02 
1.170680e-02 
1.178112e-02 
1.185553e-02 
1.193002e-02 
1.200461e-02 
1.207928e-02 
1.215405e-02 
1.222890e-02 
1.230385e-02 
1.237888e-02 
1.245401e-02 
1.252922e-02 
1.260452e-02 
1.267991e-02 
1.275540e-02 
1.283097e-02 
1.290663e-02 
1.298238e-02 
1.305822e-02 
1.313414e-02 
1.321016e-02 
1.328627e-02 
1.336246e-02 
1.343875e-02 
1.351512e-02 
1.359159e-02 
1.366814e-02 
1.374478e-02 
1.382151e-02 
1.389833e-02 
1.397524e-02 
1.405224e-02 
1.412933e-02 
1.420650e-02 
1.428377e-02 
1.436112e-02 
1.443856e-02 
1.451609e-02 
1.459371e-02 
1.467142e-02 
1.474922e-02 
1.482710e-02 
1.490508e-02 
1.498314e-02 
1.506129e-02 
1.513953e-02 
1.521786e-02 
1.529628e-02 
1.537478e-02 
1.545338e-02 
1.553206e-02 
1.561083e-02 
1.568969e-02 
1.576864e-02 
1.584767e-02 
1.592680e-02 
1.600601e-02 
1.608531e-02 
1.616470e-02 
1.624417e-02 
1.632374e-02 
1.640339e-02 
1.648313e-02 
1.656296e-02 
1.664288e-02 
1.672288e-02 
1.680298e-02 
1.688316e-02 
1.696342e-02 
1.704378e-02 
1.712422e-02 
1.720476e-02 
1.728537e-02 
1.736608e-02 
1.744688e-02 
1.752776e-02 
1.760873e-02 
1.768979e-02 
1.777093e-02 
1.785216e-02 
1.793348e-02 
1.801489e-02 
1.809639e-02 
1.817797e-02 
1.825964e-02 
1.834139e-02 
1.842324e-02 
1.850517e-02 
1.858719e-02 
1.866929e-02 
1.875149e-02 
1.883377e-02 
1.891614e-02 
1.899859e-02 
1.908113e-02 
1.916376e-02 
1.924647e-02 
1.932928e-02 
1.941217e-02 
1.949514e-02 
1.957821e-02 
1.966135e-02 
1.974459e-02 
1.982791e-02 
1.991132e-02 
1.999482e-02 
2.007840e-02 
2.016207e-02 
2.024583e-02 
2.032967e-02 
2.041360e-02 
2.049762e-02 
2.058172e-02 
2.066591e-02 
2.075019e-02 
2.083455e-02 
2.091900e-02 
2.100353e-02 
2.108815e-02 
2.117286e-02 
2.125765e-02 
2.134253e-02 
2.142750e-02 
2.151255e-02 
2.159769e-02 
2.168291e-02 
2.176822e-02 
2.185361e-02 
2.193910e-02 
2.202466e-02 
2.211032e-02 
2.219606e-02 
2.228188e-02 
2.236779e-02 
2.245379e-02 
2.253987e-02 
2.262604e-02 
2.271229e-02 
2.279863e-02 
2.288506e-02 
2.297157e-02 
2.305816e-02 
2.314484e-02 
2.323161e-02 
2.331846e-02 
2.340540e-02 
2.349242e-02 
2.357953e-02 
2.366672e-02 
2.375400e-02 
2.384137e-02 
2.392882e-02 
2.401635e-02 
2.410397e-02 
2.419167e-02 
2.427946e-02 
2.436734e-02 
2.445530e-02 
2.454334e-02 
2.463147e-02 
2.471969e-02 
2.480798e-02 
2.489637e-02 
2.498484e-02 
2.507339e-02 
2.516203e-02 
2.525075e-02 
2.533956e-02 
2.542845e-02 
2.551743e-02 
2.560649e-02 
2.569563e-02 
2.578486e-02 
2.587418e-02 
2.596358e-02 
2.605306e-02 
2.614263e-02 
2.623228e-02 
2.632202e-02 
2.641184e-02 
2.650174e-02 
2.659173e-02 
2.668180e-02 
2.677196e-02 
2.686220e-02 
2.695252e-02 
2.704293e-02 
2.713343e-02 
2.722400e-02 
2.731466e-02 
2.740541e-02 
2.749624e-02 
2.758715e-02 
2.767814e-02 
2.776922e-02 
2.786039e-02 
2.795163e-02 
2.804296e-02 
2.813438e-02 
2.822588e-02 
2.831746e-02 
2.840912e-02 
2.850087e-02 
2.859270e-02 
2.868462e-02 
2.877661e-02 
2.886869e-02 
2.896086e-02 
2.905311e-02 
2.914544e-02 
2.923785e-02 
2.933035e-02 
2.942293e-02 
2.951559e-02 
2.960834e-02 
2.970117e-02 
2.979408e-02 
2.988707e-02 
2.998015e-02 
3.007331e-02 
3.016656e-02 
3.025988e-02 
3.035329e-02 
3.044678e-02 
3.054036e-02 
3.063401e-02 
3.072775e-02 
3.082157e-02 
3.091548e-02 
3.100947e-02 
3.110354e-02 
3.119769e-02 
3.129192e-02 
3.138624e-02 
3.148064e-02 
3.157512e-02 
3.166968e-02 
3.176432e-02 
3.185905e-02 
3.195386e-02 
3.204875e-02 
3.214373e-02 
3.223878e-02 
3.233392e-02 
3.242914e-02 
3.252444e-02 
3.261982e-02 
3.271529e-02 
3.281083e-02 
3.290646e-02 
3.300217e-02 
3.309796e-02 
3.319384e-02 
3.328979e-02 
3.338583e-02 
3.348195e-02 
3.357815e-02 
3.367443e-02 
3.377079e-02 
3.386723e-02 
3.396376e-02 
3.406036e-02 
3.415705e-02 
3.425382e-02 
3.435067e-02 
3.444760e-02 
3.454461e-02 
3.464170e-02 
3.473888e-02 
3.483613e-02 
3.493347e-02 
3.503089e-02 
3.512838e-02 
3.522596e-02 
3.532362e-02 
3.542136e-02 
3.551918e-02 
3.561709e-02 
3.571507e-02 
3.581313e-02 
3.591127e-02 
3.600950e-02 
3.610780e-02 
3.620619e-02 
3.630465e-02 
3.640320e-02 
3.650182e-02 
3.660053e-02 
3.669932e-02 
3.679818e-02 
3.689713e-02 
3.699616e-02 
3.709526e-02 
3.719445e-02 
3.729372e-02 
3.739307e-02 
3.749249e-02 
3.759200e-02 
3.769159e-02 
3.779125e-02 
3.789100e-02 
3.799083e-02 
3.809073e-02 
3.819072e-02 
3.829079e-02 
3.839093e-02 
3.849115e-02 
3.859146e-02 
3.869184e-02 
3.879231e-02 
3.889285e-02 
3.899347e-02 
3.909417e-02 
3.919495e-02 
3.929581e-02 
3.939675e-02 
3.949777e-02 
3.959887e-02 
3.970004e-02 
3.980130e-02 
3.990263e-02 
4.000405e-02 
4.010554e-02 
4.020711e-02 
4.030876e-02 
4.041049e-02 
4.051230e-02 
4.061419e-02 
4.071615e-02 
4.081820e-02 
4.092032e-02 
4.102252e-02 
4.112480e-02 
4.122716e-02 
4.132959e-02 
4.143211e-02 
4.153470e-02 
4.163738e-02 
4.174013e-02 
4.184295e-02 
4.194586e-02 
4.204885e-02 
4.215191e-02 
4.225505e-02 
4.235827e-02 
4.246157e-02 
4.256494e-02 
4.266840e-02 
4.277193e-02 
4.287554e-02 
4.297922e-02 
4.308299e-02 
4.318683e-02 
4.329075e-02 
4.339475e-02 
4.349883e-02 
4.360298e-02 
4.370721e-02 
4.381152e-02 
4.391590e-02 
4.402037e-02 
4.412491e-02 
4.422953e-02 
4.433422e-02 
4.443899e-02 
4.454384e-02 
4.464877e-02 
4.475377e-02 
4.485886e-02 
4.496401e-02 
4.506925e-02 
4.517456e-02 
4.527995e-02 
4.538542e-02 
4.549096e-02 
4.559658e-02 
4.570228e-02 
4.580805e-02 
4.591390e-02 
4.601983e-02 
4.612583e-02 
4.623191e-02 
4.633807e-02 
4.644430e-02 
4.655061e-02 
4.665699e-02 
4.676346e-02 
4.686999e-02 
4.697661e-02 
4.708330e-02 
4.719007e-02 
4.729691e-02 
4.740383e-02 
4.751083e-02 
4.761790e-02 
4.772505e-02 
4.783227e-02 
4.793957e-02 
4.804694e-02 
4.815440e-02 
4.826192e-02 
4.836953e-02 
4.847720e-02 
4.858496e-02 
4.869279e-02 
4.880069e-02 
4.890867e-02 
4.901673e-02 
4.912486e-02 
4.923307e-02 
4.934135e-02 
4.944971e-02 
4.955814e-02 
4.966665e-02 
4.977524e-02 
4.988390e-02 
4.999263e-02 
5.010144e-02 
5.021032e-02 
5.031928e-02 
5.042832e-02 
5.053743e-02 
5.064661e-02 
5.075587e-02 
5.086520e-02 
5.097461e-02 
5.108409e-02 
5.119365e-02 
5.130328e-02 
5.141299e-02 
5.152277e-02 
5.163263e-02 
5.174256e-02 
5.185256e-02 
5.196264e-02 
5.207279e-02 
5.218302e-02 
5.229332e-02 
5.240370e-02 
5.251415e-02 
5.262467e-02 
5.273527e-02 
5.284595e-02 
5.295669e-02 
5.306751e-02 
5.317841e-02 
5.328937e-02 
5.340042e-02 
5.351153e-02 
5.362272e-02 
5.373398e-02 
5.384532e-02 
5.395673e-02 
5.406821e-02 
5.417977e-02 
5.429140e-02 
5.440311e-02 
5.451488e-02 
5.462673e-02 
5.473866e-02 
5.485066e-02 
5.496273e-02 
5.507487e-02 
5.518709e-02 
5.529938e-02 
5.541174e-02 
5.552418e-02 
5.563668e-02 
5.574927e-02 
5.586192e-02 
5.597465e-02 
5.608745e-02 
5.620032e-02 
5.631327e-02 
5.642628e-02 
5.653937e-02 
5.665254e-02 
5.676577e-02 
5.687908e-02 
5.699246e-02 
5.710591e-02 
5.721944e-02 
5.733304e-02 
5.744671e-02 
5.756045e-02 
5.767426e-02 
5.778815e-02 
5.790211e-02 
5.801614e-02 
5.813024e-02 
5.824441e-02 
5.835866e-02 
5.847298e-02 
5.858737e-02 
5.870183e-02 
5.881636e-02 
5.893097e-02 
5.904564e-02 
5.916039e-02 
5.927521e-02 
5.939010e-02 
5.950506e-02 
5.962010e-02 
5.973520e-02 
5.985038e-02 
5.996563e-02 
6.008095e-02 
6.019634e-02 
6.031180e-02 
6.042733e-02 
6.054293e-02 
6.065861e-02 
6.077435e-02 
6.089017e-02 
6.100605e-02 
6.112201e-02 
6.123804e-02 
6.135414e-02 
6.147031e-02 
6.158655e-02 
6.170286e-02 
6.181924e-02 
6.193569e-02 
6.205222e-02 
6.216881e-02 
6.228547e-02 
6.240221e-02 
6.251901e-02 
6.263588e-02 
6.275283e-02 
6.286984e-02 
6.298693e-02 
6.310408e-02 
6.322131e-02 
6.333860e-02 
6.345596e-02 
6.357340e-02 
6.369090e-02 
6.380848e-02 
6.392612e-02 
6.404383e-02 
6.416162e-02 
6.427947e-02 
6.439739e-02 
6.451538e-02 
6.463344e-02 
6.475157e-02 
6.486977e-02 
6.498804e-02 
6.510638e-02 
6.522479e-02 
6.534326e-02 
6.546181e-02 
6.558042e-02 
6.569911e-02 
6.581786e-02 
6.593668e-02 
6.605557e-02 
6.617453e-02 
6.629356e-02 
6.641265e-02 
6.653182e-02 
6.665105e-02 
6.677036e-02 
6.688973e-02 
6.700917e-02 
6.712868e-02 
6.724825e-02 
6.736790e-02 
6.748761e-02 
6.760739e-02 
6.772724e-02 
6.784716e-02 
6.796715e-02 
6.808720e-02 
6.820733e-02 
6.832752e-02 
6.844777e-02 
6.856810e-02 
6.868850e-02 
6.880896e-02 
6.892949e-02 
6.905008e-02 
6.917075e-02 
6.929148e-02 
6.941228e-02 
6.953315e-02 
6.965409e-02 
6.977509e-02 
6.989616e-02 
7.001730e-02 
7.013850e-02 
7.025977e-02 
7.038111e-02 
7.050252e-02 
7.062399e-02 
7.074553e-02 
7.086714e-02 
7.098882e-02 
7.111056e-02 
7.123237e-02 
7.135424e-02 
7.147618e-02 
7.159819e-02 
7.172027e-02 
7.184241e-02 
7.196462e-02 
7.208690e-02 
7.220924e-02 
7.233165e-02 
7.245412e-02 
7.257666e-02 
7.269927e-02 
7.282194e-02 
7.294468e-02 
7.306749e-02 
7.319036e-02 
7.331330e-02 
7.343630e-02 
7.355937e-02 
7.368251e-02 
7.380571e-02 
7.392898e-02 
7.405231e-02 
7.417571e-02 
7.429918e-02 
7.442271e-02 
7.454630e-02 
7.466996e-02 
7.479369e-02 
7.491748e-02 
7.504134e-02 
7.516526e-02 
7.528925e-02 
7.541331e-02 
7.553743e-02 
7.566161e-02 
7.578586e-02 
7.591017e-02 
7.603455e-02 
7.615900e-02 
7.628351e-02 
7.640808e-02 
7.653272e-02 
7.665742e-02 
7.678219e-02 
7.690703e-02 
7.703192e-02 
7.715689e-02 
7.728191e-02 
7.740700e-02 
7.753216e-02 
7.765738e-02 
7.778266e-02 
7.790801e-02 
7.803342e-02 
7.815890e-02 
7.828444e-02 
7.841005e-02 
7.853572e-02 
7.866145e-02 
7.878725e-02 
7.891311e-02 
7.903903e-02 
7.916502e-02 
7.929108e-02 
7.941719e-02 
7.954337e-02 
7.966961e-02 
7.979592e-02 
7.992229e-02 
8.004873e-02 
8.017522e-02 
8.030178e-02 
8.042841e-02 
8.055509e-02 
8.068184e-02 
8.080866e-02 
8.093553e-02 
8.106247e-02 
8.118948e-02 
8.131654e-02 
8.144367e-02 
8.157086e-02 
8.169812e-02 
8.182543e-02 
8.195281e-02 
8.208025e-02 
8.220776e-02 
8.233533e-02 
8.246296e-02 
8.259065e-02 
8.271840e-02 
8.284622e-02 
8.297410e-02 
8.310204e-02 
8.323005e-02 
8.335811e-02 
8.348624e-02 
8.361443e-02 
8.374268e-02 
8.387100e-02 
8.399937e-02 
8.412781e-02 
8.425631e-02 
8.438487e-02 
8.451349e-02 
8.464218e-02 
8.477092e-02 
8.489973e-02 
8.502860e-02 
8.515753e-02 
8.528652e-02 
8.541558e-02 
8.554469e-02 
8.567387e-02 
8.580311e-02 
8.593241e-02 
8.606176e-02 
8.619119e-02 
8.632067e-02 
8.645021e-02 
8.657981e-02 
8.670948e-02 
8.683920e-02 
8.696899e-02 
8.709883e-02 
8.722874e-02 
8.735871e-02 
8.748874e-02 
8.761883e-02 
8.774898e-02 
8.787919e-02 
8.800946e-02 
8.813979e-02 
8.827018e-02 
8.840063e-02 
8.853114e-02 
8.866171e-02 
8.879234e-02 
8.892303e-02 
8.905378e-02 
8.918459e-02 
8.931546e-02 
8.944639e-02 
8.957738e-02 
8.970843e-02 
8.983954e-02 
8.997071e-02 
9.010194e-02 
9.023323e-02 
9.036458e-02 
9.049598e-02 
9.062745e-02 
9.075897e-02 
9.089056e-02 
9.102220e-02 
9.115390e-02 
9.128567e-02 
9.141749e-02 
9.154937e-02 
9.168131e-02 
9.181330e-02 
9.194536e-02 
9.207748e-02 
9.220965e-02 
9.234188e-02 
9.247417e-02 
9.260652e-02 
9.273893e-02 
9.287140e-02 
9.300392e-02 
9.313651e-02 
9.326915e-02 
9.340185e-02 
9.353461e-02 
9.366742e-02 
9.380030e-02 
9.393323e-02 
9.406622e-02 
9.419927e-02 
9.433237e-02 
9.446554e-02 
9.459876e-02 
9.473204e-02 
9.486537e-02 
9.499877e-02 
9.513222e-02 
9.526573e-02 
9.539930e-02 
9.553292e-02 
9.566660e-02 
9.580034e-02 
9.593414e-02 
9.606799e-02 
9.620190e-02 
9.633587e-02 
9.646990e-02 
9.660398e-02 
9.673812e-02 
9.687231e-02 
9.700657e-02 
9.714088e-02 
9.727524e-02 
9.740966e-02 
9.754414e-02 
9.767868e-02 
9.781327e-02 
9.794792e-02 
9.808263e-02 
9.821739e-02 
9.835221e-02 
9.848708e-02 
9.862201e-02 
9.875700e-02 
9.889204e-02 
9.902714e-02 
9.916229e-02 
9.929750e-02 
9.943277e-02 
9.956809e-02 
9.970347e-02 
9.983890e-02 
9.997439e-02 
1.001099e-01 
1.002455e-01 
1.003812e-01 
1.005169e-01 
1.006527e-01 
1.007885e-01 
1.009244e-01 
1.010603e-01 
1.011963e-01 
1.013323e-01 
1.014684e-01 
1.016046e-01 
1.017408e-01 
1.018771e-01 
1.020134e-01 
1.021498e-01 
1.022862e-01 
1.024227e-01 
1.025592e-01 
1.026958e-01 
1.028324e-01 
1.029691e-01 
1.031059e-01 
1.032427e-01 
1.033796e-01 
1.035165e-01 
1.036535e-01 
1.037905e-01 
1.039276e-01 
1.040647e-01 
1.042019e-01 
1.043391e-01 
1.044764e-01 
1.046138e-01 
1.047512e-01 
1.048886e-01 
1.050262e-01 
1.051637e-01 
1.053013e-01 
1.054390e-01 
1.055767e-01 
1.057145e-01 
1.058524e-01 
1.059902e-01 
1.061282e-01 
1.062662e-01 
1.064042e-01 
1.065423e-01 
1.066805e-01 
1.068187e-01 
1.069569e-01 
1.070952e-01 
1.072336e-01 
1.073720e-01 
1.075105e-01 
1.076490e-01 
1.077876e-01 
1.079262e-01 
1.080649e-01 
1.082036e-01 
1.083424e-01 
1.084812e-01 
1.086201e-01 
1.087591e-01 
1.088981e-01 
1.090371e-01 
1.091762e-01 
1.093154e-01 
1.094546e-01 
1.095938e-01 
1.097331e-01 
1.098725e-01 
1.100119e-01 
1.101514e-01 
1.102909e-01 
1.104304e-01 
1.105700e-01 
1.107097e-01 
1.108494e-01 
1.109892e-01 
1.111290e-01 
1.112689e-01 
1.114088e-01 
1.115488e-01 
1.116888e-01 
1.118289e-01 
1.119690e-01 
1.121092e-01 
1.122494e-01 
1.123897e-01 
1.125300e-01 
1.126704e-01 
1.128109e-01 
1.129513e-01 
1.130919e-01 
1.132325e-01 
1.133731e-01 
1.135138e-01 
1.136545e-01 
1.137953e-01 
1.139361e-01 
1.140770e-01 
1.142180e-01 
1.143589e-01 
1.145000e-01 
1.146411e-01 
1.147822e-01 
1.149234e-01 
1.150646e-01 
1.152059e-01 
1.153472e-01 
1.154886e-01 
1.156301e-01 
1.157715e-01 
1.159131e-01 
1.160547e-01 
1.161963e-01 
1.163380e-01 
1.164797e-01 
1.166215e-01 
1.167633e-01 
1.169052e-01 
1.170471e-01 
1.171891e-01 
1.173311e-01 
1.174732e-01 
1.176153e-01 
1.177575e-01 
1.178997e-01 
1.180420e-01 
1.181843e-01 
1.183266e-01 
1.184691e-01 
1.186115e-01 
1.187540e-01 
1.188966e-01 
1.190392e-01 
1.191819e-01 
1.193246e-01 
1.194673e-01 
1.196101e-01 
1.197530e-01 
1.198958e-01 
1.200388e-01 
1.201818e-01 
1.203248e-01 
1.204679e-01 
1.206110e-01 
1.207542e-01 
1.208974e-01 
1.210407e-01 
1.211840e-01 
1.213274e-01 
1.214708e-01 
1.216143e-01 
1.217578e-01 
1.219014e-01 
1.220450e-01 
1.221886e-01 
1.223323e-01 
1.224761e-01 
1.226199e-01 
1.227637e-01 
1.229076e-01 
1.230515e-01 
1.231955e-01 
1.233395e-01 
1.234836e-01 
1.236277e-01 
1.237719e-01 
1.239161e-01 
1.240604e-01 
1.242047e-01 
1.243490e-01 
1.244934e-01 
1.246379e-01 
1.247824e-01 
1.249269e-01 
1.250715e-01 
1.252161e-01 
1.253608e-01 
1.255055e-01 
1.256503e-01 
1.257951e-01 
1.259399e-01 
1.260848e-01 
1.262298e-01 
1.263748e-01 
1.265198e-01 
1.266649e-01 
1.268100e-01 
1.269552e-01 
1.271004e-01 
1.272457e-01 
1.273910e-01 
1.275363e-01 
1.276817e-01 
1.278272e-01 
1.279726e-01 
1.281182e-01 
1.282638e-01 
1.284094e-01 
1.285550e-01 
1.287007e-01 
1.288465e-01 
1.289923e-01 
1.291381e-01 
1.292840e-01 
1.294300e-01 
1.295759e-01 
1.297219e-01 
1.298680e-01 
1.300141e-01 
1.301603e-01 
1.303065e-01 
1.304527e-01 
1.305990e-01 
1.307453e-01 
1.308917e-01 
1.310381e-01 
1.311845e-01 
1.313310e-01 
1.314776e-01 
1.316242e-01 
1.317708e-01 
1.319175e-01 
1.320642e-01 
1.322110e-01 
1.323578e-01 
1.325046e-01 
1.326515e-01 
1.327984e-01 
1.329454e-01 
1.330924e-01 
1.332395e-01 
1.333866e-01 
1.335337e-01 
1.336809e-01 
1.338281e-01 
1.339754e-01 
1.341227e-01 
1.342701e-01 
1.344175e-01 
1.345649e-01 
1.347124e-01 
1.348599e-01 
1.350075e-01 
1.351551e-01 
1.353027e-01 
1.354504e-01 
1.355982e-01 
1.357459e-01 
1.358937e-01 
1.360416e-01 
1.361895e-01 
1.363374e-01 
1.364854e-01 
1.366334e-01 
1.367815e-01 
1.369296e-01 
1.370778e-01 
1.372260e-01 
1.373742e-01 
1.375225e-01 
1.376708e-01 
1.378191e-01 
1.379675e-01 
1.381159e-01 
1.382644e-01 
1.384129e-01 
1.385615e-01 
1.387101e-01 
1.388587e-01 
1.390074e-01 
1.391561e-01 
1.393049e-01 
1.394537e-01 
1.396025e-01 
1.397514e-01 
1.399003e-01 
1.400493e-01 
1.401983e-01 
1.403473e-01 
1.404964e-01 
1.406455e-01 
1.407947e-01 
1.409439e-01 
1.410931e-01 
1.412424e-01 
1.413917e-01 
1.415410e-01 
1.416904e-01 
1.418399e-01 
1.419893e-01 
1.421389e-01 
1.422884e-01 
1.424380e-01 
1.425876e-01 
1.427373e-01 
1.428870e-01 
1.430367e-01 
1.431865e-01 
1.433364e-01 
1.434862e-01 
1.436361e-01 
1.437861e-01 
1.439360e-01 
1.440861e-01 
1.442361e-01 
1.443862e-01 
1.445363e-01 
1.446865e-01 
1.448367e-01 
1.449870e-01 
1.451372e-01 
1.452876e-01 
1.454379e-01 
1.455883e-01 
1.457387e-01 
1.458892e-01 
1.460397e-01 
1.461903e-01 
1.463409e-01 
1.464915e-01 
1.466421e-01 
1.467928e-01 
1.469436e-01 
1.470943e-01 
1.472452e-01 
1.473960e-01 
1.475469e-01 
1.476978e-01 
1.478488e-01 
1.479998e-01 
1.481508e-01 
1.483019e-01 
1.484530e-01 
1.486041e-01 
1.487553e-01 
1.489065e-01 
1.490577e-01 
1.492090e-01 
1.493604e-01 
1.495117e-01 
1.496631e-01 
1.498145e-01 
1.499660e-01 
1.501175e-01 
1.502691e-01 
1.504206e-01 
1.505722e-01 
1.507239e-01 
1.508756e-01 
1.510273e-01 
1.511791e-01 
1.513308e-01 
1.514827e-01 
1.516345e-01 
1.517864e-01 
1.519384e-01 
1.520903e-01 
1.522423e-01 
1.523944e-01 
1.525464e-01 
1.526985e-01 
1.528507e-01 
1.530029e-01 
1.531551e-01 
1.533073e-01 
1.534596e-01 
1.536119e-01 
1.537643e-01 
1.539167e-01 
1.540691e-01 
1.542215e-01 
1.543740e-01 
1.545266e-01 
1.546791e-01 
1.548317e-01 
1.549843e-01 
1.551370e-01 
1.552897e-01 
1.554424e-01 
1.555952e-01 
1.557480e-01 
1.559008e-01 
1.560537e-01 
1.562066e-01 
1.563595e-01 
1.565125e-01 
1.566655e-01 
1.568185e-01 
1.569716e-01 
1.571247e-01 
1.572778e-01 
1.574310e-01 
1.575841e-01 
1.577374e-01 
1.578906e-01 
1.580439e-01 
1.581973e-01 
1.583506e-01 
1.585040e-01 
1.586575e-01 
1.588109e-01 
1.589644e-01 
1.591179e-01 
1.592715e-01 
1.594251e-01 
1.595787e-01 
1.597324e-01 
1.598860e-01 
1.600398e-01 
1.601935e-01 
1.603473e-01 
1.605011e-01 
1.606550e-01 
1.608088e-01 
1.609628e-01 
1.611167e-01 
1.612707e-01 
1.614247e-01 
1.615787e-01 
1.617328e-01 
1.618869e-01 
1.620410e-01 
1.621952e-01 
1.623494e-01 
1.625036e-01 
1.626579e-01 
1.628121e-01 
1.629665e-01 
1.631208e-01 
1.632752e-01 
1.634296e-01 
1.635841e-01 
1.637385e-01 
1.638930e-01 
1.640476e-01 
1.642021e-01 
1.643567e-01 
1.645114e-01 
1.646660e-01 
1.648207e-01 
1.649754e-01 
1.651302e-01 
1.652849e-01 
1.654397e-01 
1.655946e-01 
1.657494e-01 
1.659043e-01 
1.660593e-01 
1.662142e-01 
1.663692e-01 
1.665242e-01 
1.666793e-01 
1.668343e-01 
1.669894e-01 
1.671446e-01 
1.672997e-01 
1.674549e-01 
1.676102e-01 
1.677654e-01 
1.679207e-01 
1.680760e-01 
1.682313e-01 
1.683867e-01 
1.685421e-01 
1.686975e-01 
1.688530e-01 
1.690085e-01 
1.691640e-01 
1.693195e-01 
1.694751e-01 
1.696307e-01 
1.697863e-01 
1.699419e-01 
1.700976e-01 
1.702533e-01 
1.704091e-01 
1.705648e-01 
1.707206e-01 
1.708764e-01 
1.710323e-01 
1.711882e-01 
1.713441e-01 
1.715000e-01 
1.716560e-01 
1.718119e-01 
1.719680e-01 
1.721240e-01 
1.722801e-01 
1.724362e-01 
1.725923e-01 
1.727484e-01 
1.729046e-01 
1.730608e-01 
1.732170e-01 
1.733733e-01 
1.735296e-01 
1.736859e-01 
1.738422e-01 
1.739986e-01 
1.741550e-01 
1.743114e-01 
1.744679e-01 
1.746243e-01 
1.747808e-01 
1.749374e-01 
1.750939e-01 
1.752505e-01 
1.754071e-01 
1.755637e-01 
1.757204e-01 
1.758771e-01 
1.760338e-01 
1.761905e-01 
1.763473e-01 
1.765040e-01 
1.766608e-01 
1.768177e-01 
1.769745e-01 
1.771314e-01 
1.772883e-01 
1.774453e-01 
1.776022e-01 
1.777592e-01 
1.779162e-01 
1.780733e-01 
1.782303e-01 
1.783874e-01 
1.785445e-01 
1.787017e-01 
1.788588e-01 
1.790160e-01 
1.791732e-01 
1.793305e-01 
1.794877e-01 
1.796450e-01 
1.798023e-01 
1.799597e-01 
1.801170e-01 
1.802744e-01 
1.804318e-01 
1.805892e-01 
1.807467e-01 
1.809042e-01 
1.810617e-01 
1.812192e-01 
1.813768e-01 
1.815343e-01 
1.816919e-01 
1.818495e-01 
1.820072e-01 
1.821649e-01 
1.823225e-01 
1.824803e-01 
1.826380e-01 
1.827958e-01 
1.829535e-01 
1.831114e-01 
1.832692e-01 
1.834270e-01 
1.835849e-01 
1.837428e-01 
1.839007e-01 
1.840587e-01 
1.842167e-01 
1.843746e-01 
1.845327e-01 
1.846907e-01 
1.848487e-01 
1.850068e-01 
1.851649e-01 
1.853231e-01 
1.854812e-01 
1.856394e-01 
1.857976e-01 
1.859558e-01 
1.861140e-01 
1.862723e-01 
1.864305e-01 
1.865888e-01 
1.867472e-01 
1.869055e-01 
1.870639e-01 
1.872223e-01 
1.873807e-01 
1.875391e-01 
1.876976e-01 
1.878560e-01 
1.880145e-01 
1.881730e-01 
1.883316e-01 
1.884901e-01 
1.886487e-01 
1.888073e-01 
1.889659e-01 
1.891246e-01 
1.892832e-01 
1.894419e-01 
1.896006e-01 
1.897593e-01 
1.899181e-01 
1.900768e-01 
1.902356e-01 
1.903944e-01 
1.905532e-01 
1.907121e-01 
1.908709e-01 
1.910298e-01 
1.911887e-01 
1.913477e-01 
1.915066e-01 
1.916656e-01 
1.918246e-01 
1.919836e-01 
1.921426e-01 
1.923016e-01 
1.924607e-01 
1.926198e-01 
1.927789e-01 
1.929380e-01 
1.930971e-01 
1.932563e-01 
1.934154e-01 
1.935746e-01 
1.937339e-01 
1.938931e-01 
1.940523e-01 
1.942116e-01 
1.943709e-01 
1.945302e-01 
1.946895e-01 
1.948489e-01 
1.950082e-01 
1.951676e-01 
1.953270e-01 
1.954864e-01 
1.956459e-01 
1.958053e-01 
1.959648e-01 
1.961243e-01 
1.962838e-01 
1.964433e-01 
1.966029e-01 
1.967624e-01 
1.969220e-01 
1.970816e-01 
1.972412e-01 
1.974009e-01 
1.975605e-01 
1.977202e-01 
1.978799e-01 
1.980396e-01 
1.981993e-01 
1.983590e-01 
1.985188e-01 
1.986786e-01 
1.988383e-01 
1.989981e-01 
1.991580e-01 
1.993178e-01 
1.994777e-01 
1.996375e-01 
1.997974e-01 
1.999573e-01 
2.001172e-01 
2.002772e-01 
2.004371e-01 
2.005971e-01 
2.007571e-01 
2.009171e-01 
2.010771e-01 
2.012371e-01 
2.013972e-01 
2.015573e-01 
2.017173e-01 
2.018774e-01 
2.020375e-01 
2.021977e-01 
2.023578e-01 
2.025180e-01 
2.026782e-01 
2.028383e-01 
2.029985e-01 
2.031588e-01 
2.033190e-01 
2.034793e-01 
2.036395e-01 
2.037998e-01 
2.039601e-01 
2.041204e-01 
2.042807e-01 
2.044411e-01 
2.046014e-01 
2.047618e-01 
2.049222e-01 
2.050826e-01 
2.052430e-01 
2.054034e-01 
2.055639e-01 
2.057243e-01 
2.058848e-01 
2.060453e-01 
2.062058e-01 
2.063663e-01 
2.065268e-01 
2.066874e-01 
2.068479e-01 
2.070085e-01 
2.071691e-01 
2.073296e-01 
2.074903e-01 
2.076509e-01 
2.078115e-01 
2.079722e-01 
2.081328e-01 
2.082935e-01 
2.084542e-01 
2.086149e-01 
2.087756e-01 
2.089363e-01 
2.090971e-01 
2.092578e-01 
2.094186e-01 
2.095794e-01 
2.097402e-01 
2.099010e-01 
2.100618e-01 
2.102226e-01 
2.103834e-01 
2.105443e-01 
2.107052e-01 
2.108660e-01 
2.110269e-01 
2.111878e-01 
2.113487e-01 
2.115097e-01 
2.116706e-01 
2.118316e-01 
2.119925e-01 
2.121535e-01 
2.123145e-01 
2.124755e-01 
2.126365e-01 
2.127975e-01 
2.129585e-01 
2.131196e-01 
2.132806e-01 
2.134417e-01 
2.136028e-01 
2.137639e-01 
2.139250e-01 
2.140861e-01 
2.142472e-01 
2.144083e-01 
2.145695e-01 
2.147306e-01 
2.148918e-01 
2.150529e-01 
2.152141e-01 
2.153753e-01 
2.155365e-01 
2.156977e-01 
2.158590e-01 
2.160202e-01 
2.161814e-01 
2.163427e-01 
2.165040e-01 
2.166652e-01 
2.168265e-01 
2.169878e-01 
2.171491e-01 
2.173104e-01 
2.174718e-01 
2.176331e-01 
2.177944e-01 
2.179558e-01 
2.181172e-01 
2.182785e-01 
2.184399e-01 
2.186013e-01 
2.187627e-01 
2.189241e-01 
2.190855e-01 
2.192469e-01 
2.194084e-01 
2.195698e-01 
2.197313e-01 
2.198927e-01 
2.200542e-01 
2.202157e-01 
2.203772e-01 
2.205387e-01 
2.207002e-01 
2.208617e-01 
2.210232e-01 
2.211847e-01 
2.213462e-01 
2.215078e-01 
2.216693e-01 
2.218309e-01 
2.219925e-01 
2.221540e-01 
2.223156e-01 
2.224772e-01 
2.226388e-01 
2.228004e-01 
2.229620e-01 
2.231237e-01 
2.232853e-01 
2.234469e-01 
2.236086e-01 
2.237702e-01 
2.239319e-01 
2.240935e-01 
2.242552e-01 
2.244169e-01 
2.245786e-01 
2.247402e-01 
2.249019e-01 
2.250636e-01 
2.252254e-01 
2.253871e-01 
2.255488e-01 
2.257105e-01 
2.258723e-01 
2.260340e-01 
2.261958e-01 
2.263575e-01 
2.265193e-01 
2.266810e-01 
2.268428e-01 
2.270046e-01 
2.271664e-01 
2.273282e-01 
2.274900e-01 
2.276518e-01 
2.278136e-01 
2.279754e-01 
2.281372e-01 
2.282990e-01 
2.284608e-01 
2.286227e-01 
2.287845e-01 
2.289464e-01 
2.291082e-01 
2.292701e-01 
2.294319e-01 
2.295938e-01 
2.297557e-01 
2.299175e-01 
2.300794e-01 
2.302413e-01 
2.304032e-01 
2.305651e-01 
2.307270e-01 
2.308889e-01 
2.310508e-01 
2.312127e-01 
2.313746e-01 
2.315365e-01 
2.316984e-01 
2.318603e-01 
2.320223e-01 
2.321842e-01 
2.323461e-01 
2.325081e-01 
2.326700e-01 
2.328320e-01 
2.329939e-01 
2.331559e-01 
2.333178e-01 
2.334798e-01 
2.336418e-01 
2.338037e-01 
2.339657e-01 
2.341277e-01 
2.342897e-01 
2.344516e-01 
2.346136e-01 
2.347756e-01 
2.349376e-01 
2.350996e-01 
2.352616e-01 
2.354236e-01 
2.355856e-01 
2.357476e-01 
2.359096e-01 
2.360716e-01 
2.362336e-01 
2.363956e-01 
2.365576e-01 
2.367196e-01 
2.368816e-01 
2.370436e-01 
2.372057e-01 
2.373677e-01 
2.375297e-01 
2.376917e-01 
2.378538e-01 
2.380158e-01 
2.381778e-01 
2.383398e-01 
2.385019e-01 
2.386639e-01 
2.388259e-01 
2.389880e-01 
2.391500e-01 
2.393121e-01 
2.394741e-01 
2.396361e-01 
2.397982e-01 
2.399602e-01 
2.401223e-01 
2.402843e-01 
2.404463e-01 
2.406084e-01 
2.407704e-01 
2.409325e-01 
2.410945e-01 
2.412566e-01 
2.414186e-01 
2.415807e-01 
2.417427e-01 
2.419047e-01 
2.420668e-01 
2.422288e-01 
2.423909e-01 
2.425529e-01 
2.427150e-01 
2.428770e-01 
2.430391e-01 
2.432011e-01 
2.433631e-01 
2.435252e-01 
2.436872e-01 
2.438493e-01 
2.440113e-01 
2.441733e-01 
2.443354e-01 
2.444974e-01 
2.446595e-01 
2.448215e-01 
2.449835e-01 
2.451456e-01 
2.453076e-01 
2.454696e-01 
2.456316e-01 
2.457937e-01 
2.459557e-01 
2.461177e-01 
2.462797e-01 
2.464418e-01 
2.466038e-01 
2.467658e-01 
2.469278e-01 
2.470898e-01 
2.472518e-01 
2.474138e-01 
2.475758e-01 
2.477378e-01 
2.478998e-01 
2.480618e-01 
2.482238e-01 
2.483858e-01 
2.485478e-01 
2.487098e-01 
2.488718e-01 
2.490338e-01 
2.491958e-01 
2.493577e-01 
2.495197e-01 
2.496817e-01 
2.498436e-01 
2.500056e-01 
2.501676e-01 
2.503295e-01 
2.504915e-01 
2.506534e-01 
2.508154e-01 
2.509773e-01 
2.511393e-01 
2.513012e-01 
2.514631e-01 
2.516251e-01 
2.517870e-01 
2.519489e-01 
2.521108e-01 
2.522727e-01 
2.524346e-01 
2.525965e-01 
2.527584e-01 
2.529203e-01 
2.530822e-01 
2.532441e-01 
2.534060e-01 
2.535679e-01 
2.537298e-01 
2.538916e-01 
2.540535e-01 
2.542154e-01 
2.543772e-01 
2.545391e-01 
2.547009e-01 
2.548627e-01 
2.550246e-01 
2.551864e-01 
2.553482e-01 
2.555100e-01 
2.556719e-01 
2.558337e-01 
2.559955e-01 
2.561573e-01 
2.563190e-01 
2.564808e-01 
2.566426e-01 
2.568044e-01 
2.569662e-01 
2.571279e-01 
2.572897e-01 
2.574514e-01 
2.576132e-01 
2.577749e-01 
2.579366e-01 
2.580984e-01 
2.582601e-01 
2.584218e-01 
2.585835e-01 
2.587452e-01 
2.589069e-01 
2.590686e-01 
2.592302e-01 
2.593919e-01 
2.595536e-01 
2.597152e-01 
2.598769e-01 
2.600385e-01 
2.602002e-01 
2.603618e-01 
2.605234e-01 
2.606850e-01 
2.608466e-01 
2.610082e-01 
2.611698e-01 
2.613314e-01 
2.614930e-01 
2.616545e-01 
2.618161e-01 
2.619776e-01 
2.621392e-01 
2.623007e-01 
2.624623e-01 
2.626238e-01 
2.627853e-01 
2.629468e-01 
2.631083e-01 
2.632698e-01 
2.634312e-01 
2.635927e-01 
2.637542e-01 
2.639156e-01 
2.640771e-01 
2.642385e-01 
2.643999e-01 
2.645614e-01 
2.647228e-01 
2.648842e-01 
2.650455e-01 
2.652069e-01 
2.653683e-01 
2.655297e-01 
2.656910e-01 
2.658524e-01 
2.660137e-01 
2.661750e-01 
2.663363e-01 
2.664976e-01 
2.666589e-01 
2.668202e-01 
2.669815e-01 
2.671428e-01 
2.673040e-01 
2.674653e-01 
2.676265e-01 
2.677877e-01 
2.679489e-01 
2.681101e-01 
2.682713e-01 
2.684325e-01 
2.685937e-01 
2.687549e-01 
2.689160e-01 
2.690772e-01 
2.692383e-01 
2.693994e-01 
2.695605e-01 
2.697216e-01 
2.698827e-01 
2.700438e-01 
2.702048e-01 
2.703659e-01 
2.705269e-01 
2.706880e-01 
2.708490e-01 
2.710100e-01 
2.711710e-01 
2.713320e-01 
2.714930e-01 
2.716539e-01 
2.718149e-01 
2.719758e-01 
2.721367e-01 
2.722976e-01 
2.724585e-01 
2.726194e-01 
2.727803e-01 
2.729412e-01 
2.731020e-01 
2.732629e-01 
2.734237e-01 
2.735845e-01 
2.737453e-01 
2.739061e-01 
2.740669e-01 
2.742277e-01 
2.743884e-01 
2.745492e-01 
2.747099e-01 
2.748706e-01 
2.750313e-01 
2.751920e-01 
2.753527e-01 
2.755133e-01 
2.756740e-01 
2.758346e-01 
2.759952e-01 
2.761558e-01 
2.763164e-01 
2.764770e-01 
2.766376e-01 
2.767981e-01 
2.769587e-01 
2.771192e-01 
2.772797e-01 
2.774402e-01 
2.776007e-01 
2.777612e-01 
2.779216e-01 
2.780821e-01 
2.782425e-01 
2.784029e-01 
2.785633e-01 
2.787237e-01 
2.788841e-01 
2.790444e-01 
2.792048e-01 
2.793651e-01 
2.795254e-01 
2.796857e-01 
2.798460e-01 
2.800062e-01 
2.801665e-01 
2.803267e-01 
2.804869e-01 
2.806472e-01 
2.808073e-01 
2.809675e-01 
2.811277e-01 
2.812878e-01 
2.814480e-01 
2.816081e-01 
2.817682e-01 
2.819282e-01 
2.820883e-01 
2.822484e-01 
2.824084e-01 
2.825684e-01 
2.827284e-01 
2.828884e-01 
2.830484e-01 
2.832083e-01 
2.833683e-01 
2.835282e-01 
2.836881e-01 
2.838480e-01 
2.840078e-01 
2.841677e-01 
2.843275e-01 
2.844874e-01 
2.846472e-01 
2.848069e-01 
2.849667e-01 
2.851265e-01 
2.852862e-01 
2.854459e-01 
2.856056e-01 
2.857653e-01 
2.859250e-01 
2.860846e-01 
2.862443e-01 
2.864039e-01 
2.865635e-01 
2.867231e-01 
2.868826e-01 
2.870422e-01 
2.872017e-01 
2.873612e-01 
2.875207e-01 
2.876802e-01 
2.878396e-01 
2.879990e-01 
2.881585e-01 
2.883179e-01 
2.884772e-01 
2.886366e-01 
2.887960e-01 
2.889553e-01 
2.891146e-01 
2.892739e-01 
2.894331e-01 
2.895924e-01 
2.897516e-01 
2.899108e-01 
2.900700e-01 
2.902292e-01 
2.903884e-01 
2.905475e-01 
2.907066e-01 
2.908657e-01 
2.910248e-01 
2.911839e-01 
2.913429e-01 
2.915019e-01 
2.916609e-01 
2.918199e-01 
2.919789e-01 
2.921378e-01 
2.922967e-01 
2.924556e-01 
2.926145e-01 
2.927734e-01 
2.929322e-01 
2.930911e-01 
2.932499e-01 
2.934086e-01 
2.935674e-01 
2.937261e-01 
2.938849e-01 
2.940436e-01 
2.942022e-01 
2.943609e-01 
2.945195e-01 
2.946782e-01 
2.948368e-01 
2.949953e-01 
2.951539e-01 
2.953124e-01 
2.954709e-01 
2.956294e-01 
2.957879e-01 
2.959464e-01 
2.961048e-01 
2.962632e-01 
2.964216e-01 
2.965799e-01 
2.967383e-01 
2.968966e-01 
2.970549e-01 
2.972132e-01 
2.973714e-01 
2.975297e-01 
2.976879e-01 
2.978461e-01 
2.980042e-01 
2.981624e-01 
2.983205e-01 
2.984786e-01 
2.986367e-01 
2.987947e-01 
2.989528e-01 
2.991108e-01 
2.992688e-01 
2.994267e-01 
2.995847e-01 
2.997426e-01 
2.999005e-01 
3.000584e-01 
3.002162e-01 
3.003741e-01 
3.005319e-01 
3.006896e-01 
3.008474e-01 
3.010051e-01 
3.011629e-01 
3.013205e-01 
3.014782e-01 
3.016359e-01 
3.017935e-01 
3.019511e-01 
3.021086e-01 
3.022662e-01 
3.024237e-01 
3.025812e-01 
3.027387e-01 
3.028961e-01 
3.030536e-01 
3.032110e-01 
3.033683e-01 
3.035257e-01 
3.036830e-01 
3.038403e-01 
3.039976e-01 
3.041549e-01 
3.043121e-01 
3.044693e-01 
3.046265e-01 
3.047837e-01 
3.049408e-01 
3.050979e-01 
3.052550e-01 
3.054121e-01 
3.055691e-01 
3.057261e-01 
3.058831e-01 
3.060400e-01 
3.061970e-01 
3.063539e-01 
3.065108e-01 
3.066676e-01 
3.068245e-01 
3.069813e-01 
3.071380e-01 
3.072948e-01 
3.074515e-01 
3.076082e-01 
3.077649e-01 
3.079216e-01 
3.080782e-01 
3.082348e-01 
3.083914e-01 
3.085479e-01 
3.087044e-01 
3.088609e-01 
3.090174e-01 
3.091738e-01 
3.093302e-01 
3.094866e-01 
3.096430e-01 
3.097993e-01 
3.099556e-01 
3.101119e-01 
3.102682e-01 
3.104244e-01 
3.105806e-01 
3.107368e-01 
3.108929e-01 
3.110490e-01 
3.112051e-01 
3.113612e-01 
3.115172e-01 
3.116732e-01 
3.118292e-01 
3.119852e-01 
3.121411e-01 
3.122970e-01 
3.124529e-01 
3.126087e-01 
3.127645e-01 
3.129203e-01 
3.130761e-01 
3.132318e-01 
3.133875e-01 
3.135432e-01 
3.136988e-01 
3.138544e-01 
3.140100e-01 
3.141656e-01 
3.143211e-01 
3.144766e-01 
3.146321e-01 
3.147876e-01 
3.149430e-01 
3.150984e-01 
3.152537e-01 
3.154091e-01 
3.155644e-01 
3.157196e-01 
3.158749e-01 
3.160301e-01 
3.161853e-01 
3.163404e-01 
3.164956e-01 
3.166507e-01 
3.168057e-01 
3.169608e-01 
3.171158e-01 
3.172708e-01 
3.174257e-01 
3.175806e-01 
3.177355e-01 
3.178904e-01 
3.180452e-01 
3.182000e-01 
3.183548e-01 
3.185095e-01 
3.186642e-01 
3.188189e-01 
3.189736e-01 
3.191282e-01 
3.192828e-01 
3.194373e-01 
3.195918e-01 
3.197463e-01 
3.199008e-01 
3.200552e-01 
3.202097e-01 
3.203640e-01 
3.205184e-01 
3.206727e-01 
3.208270e-01 
3.209812e-01 
3.211354e-01 
3.212896e-01 
3.214438e-01 
3.215979e-01 
3.217520e-01 
3.219060e-01 
3.220601e-01 
3.222141e-01 
3.223680e-01 
3.225220e-01 
3.226759e-01 
3.228298e-01 
3.229836e-01 
3.231374e-01 
3.232912e-01 
3.234449e-01 
3.235986e-01 
3.237523e-01 
3.239060e-01 
3.240596e-01 
3.242131e-01 
3.243667e-01 
3.245202e-01 
3.246737e-01 
3.248271e-01 
3.249806e-01 
3.251340e-01 
3.252873e-01 
3.254406e-01 
3.255939e-01 
3.257472e-01 
3.259004e-01 
3.260536e-01 
3.262067e-01 
3.263599e-01 
3.265129e-01 
3.266660e-01 
3.268190e-01 
3.269720e-01 
3.271250e-01 
3.272779e-01 
3.274308e-01 
3.275836e-01 
3.277364e-01 
3.278892e-01 
3.280420e-01 
3.281947e-01 
3.283474e-01 
3.285000e-01 
3.286526e-01 
3.288052e-01 
3.289578e-01 
3.291103e-01 
3.292628e-01 
3.294152e-01 
3.295676e-01 
3.297200e-01 
3.298723e-01 
3.300246e-01 
3.301769e-01 
3.303291e-01 
3.304813e-01 
3.306335e-01 
3.307856e-01 
3.309377e-01 
3.310898e-01 
3.312418e-01 
3.313938e-01 
3.315458e-01 
3.316977e-01 
3.318496e-01 
3.320014e-01 
3.321532e-01 
3.323050e-01 
3.324568e-01 
3.326085e-01 
3.327601e-01 
3.329118e-01 
3.330634e-01 
3.332149e-01 
3.333665e-01 
3.335180e-01 
3.336694e-01 
3.338208e-01 
3.339722e-01 
3.341236e-01 
3.342749e-01 
3.344261e-01 
3.345774e-01 
3.347286e-01 
3.348797e-01 
3.350309e-01 
3.351820e-01 
3.353330e-01 
3.354840e-01 
3.356350e-01 
3.357859e-01 
3.359369e-01 
3.360877e-01 
3.362386e-01 
3.363893e-01 
3.365401e-01 
3.366908e-01 
3.368415e-01 
3.369922e-01 
3.371428e-01 
3.372933e-01 
3.374439e-01 
3.375944e-01 
3.377448e-01 
3.378952e-01 
3.380456e-01 
3.381960e-01 
3.383463e-01 
3.384965e-01 
3.386468e-01 
3.387969e-01 
3.389471e-01 
3.390972e-01 
3.392473e-01 
3.393973e-01 
3.395473e-01 
3.396973e-01 
3.398472e-01 
3.399971e-01 
3.401469e-01 
3.402967e-01 
3.404465e-01 
3.405962e-01 
3.407459e-01 
3.408956e-01 
3.410452e-01 
3.411948e-01 
3.413443e-01 
3.414938e-01 
3.416433e-01 
3.417927e-01 
3.419420e-01 
3.420914e-01 
3.422407e-01 
3.423899e-01 
3.425392e-01 
3.426883e-01 
3.428375e-01 
3.429866e-01 
3.431356e-01 
3.432846e-01 
3.434336e-01 
3.435826e-01 
3.437315e-01 
3.438803e-01 
3.440291e-01 
3.441779e-01 
3.443267e-01 
3.444754e-01 
3.446240e-01 
3.447726e-01 
3.449212e-01 
3.450697e-01 
3.452182e-01 
3.453667e-01 
3.455151e-01 
3.456635e-01 
3.458118e-01 
3.459601e-01 
3.461083e-01 
3.462566e-01 
3.464047e-01 
3.465528e-01 
3.467009e-01 
3.468490e-01 
3.469970e-01 
3.471449e-01 
3.472929e-01 
3.474407e-01 
3.475886e-01 
3.477364e-01 
3.478841e-01 
3.480318e-01 
3.481795e-01 
3.483271e-01 
3.484747e-01 
3.486222e-01 
3.487697e-01 
3.489172e-01 
3.490646e-01 
3.492120e-01 
3.493593e-01 
3.495066e-01 
3.496539e-01 
3.498011e-01 
3.499482e-01 
3.500954e-01 
3.502424e-01 
3.503895e-01 
3.505365e-01 
3.506834e-01 
3.508303e-01 
3.509772e-01 
3.511240e-01 
3.512708e-01 
3.514175e-01 
3.515642e-01 
3.517108e-01 
3.518574e-01 
3.520040e-01 
3.521505e-01 
3.522970e-01 
3.524434e-01 
3.525898e-01 
3.527362e-01 
3.528825e-01 
3.530287e-01 
3.531749e-01 
3.533211e-01 
3.534672e-01 
3.536133e-01 
3.537593e-01 
3.539053e-01 
3.540513e-01 
3.541972e-01 
3.543430e-01 
3.544888e-01 
3.546346e-01 
3.547803e-01 
3.549260e-01 
3.550716e-01 
3.552172e-01 
3.553628e-01 
3.555083e-01 
3.556537e-01 
3.557992e-01 
3.559445e-01 
3.560899e-01 
3.562351e-01 
3.563804e-01 
3.565256e-01 
3.566707e-01 
3.568158e-01 
3.569608e-01 
3.571058e-01 
3.572508e-01 
3.573957e-01 
3.575406e-01 
3.576854e-01 
3.578302e-01 
3.579749e-01 
3.581196e-01 
3.582643e-01 
3.584089e-01 
3.585534e-01 
3.586979e-01 
3.588424e-01 
3.589868e-01 
3.591311e-01 
3.592755e-01 
3.594197e-01 
3.595640e-01 
3.597081e-01 
3.598523e-01 
3.599964e-01 
3.601404e-01 
3.602844e-01 
3.604283e-01 
3.605722e-01 
3.607161e-01 
3.608599e-01 
3.610037e-01 
3.611474e-01 
3.612910e-01 
3.614347e-01 
3.615782e-01 
3.617218e-01 
3.618652e-01 
3.620087e-01 
3.621520e-01 
3.622954e-01 
3.624387e-01 
3.625819e-01 
3.627251e-01 
3.628682e-01 
3.630113e-01 
3.631544e-01 
3.632974e-01 
3.634404e-01 
3.635833e-01 
3.637261e-01 
3.638689e-01 
3.640117e-01 
3.641544e-01 
3.642971e-01 
3.644397e-01 
3.645823e-01 
3.647248e-01 
3.648672e-01 
3.650097e-01 
3.651520e-01 
3.652944e-01 
3.654366e-01 
3.655789e-01 
3.657211e-01 
3.658632e-01 
3.660053e-01 
3.661473e-01 
3.662893e-01 
3.664312e-01 
3.665731e-01 
3.667149e-01 
3.668567e-01 
3.669985e-01 
3.671402e-01 
3.672818e-01 
3.674234e-01 
3.675649e-01 
3.677064e-01 
3.678479e-01 
3.679893e-01 
3.681306e-01 
3.682719e-01 
3.684131e-01 
3.685543e-01 
3.686955e-01 
3.688366e-01 
3.689776e-01 
3.691186e-01 
3.692596e-01 
3.694004e-01 
3.695413e-01 
3.696821e-01 
3.698228e-01 
3.699635e-01 
3.701042e-01 
3.702447e-01 
3.703853e-01 
3.705258e-01 
3.706662e-01 
3.708066e-01 
3.709469e-01 
3.710872e-01 
3.712275e-01 
3.713676e-01 
3.715078e-01 
3.716479e-01 
3.717879e-01 
3.719279e-01 
3.720678e-01 
3.722077e-01 
3.723475e-01 
3.724873e-01 
3.726270e-01 
3.727667e-01 
3.729063e-01 
3.730458e-01 
3.731854e-01 
3.733248e-01 
3.734642e-01 
3.736036e-01 
3.737429e-01 
3.738822e-01 
3.740214e-01 
3.741605e-01 
3.742996e-01 
3.744387e-01 
3.745777e-01 
3.747166e-01 
3.748555e-01 
3.749943e-01 
3.751331e-01 
3.752719e-01 
3.754105e-01 
3.755492e-01 
3.756877e-01 
3.758263e-01 
3.759647e-01 
3.761032e-01 
3.762415e-01 
3.763798e-01 
3.765181e-01 
3.766563e-01 
3.767944e-01 
3.769325e-01 
3.770706e-01 
3.772086e-01 
3.773465e-01 
3.774844e-01 
3.776222e-01 
3.777600e-01 
3.778977e-01 
3.780354e-01 
3.781730e-01 
3.783106e-01 
3.784481e-01 
3.785856e-01 
3.787230e-01 
3.788603e-01 
3.789976e-01 
3.791349e-01 
3.792720e-01 
3.794092e-01 
3.795462e-01 
3.796833e-01 
3.798202e-01 
3.799572e-01 
3.800940e-01 
3.802308e-01 
3.803676e-01 
3.805043e-01 
3.806409e-01 
3.807775e-01 
3.809140e-01 
3.810505e-01 
3.811869e-01 
3.813233e-01 
3.814596e-01 
3.815959e-01 
3.817321e-01 
3.818682e-01 
3.820043e-01 
3.821404e-01 
3.822763e-01 
3.824123e-01 
3.825481e-01 
3.826840e-01 
3.828197e-01 
3.829554e-01 
3.830911e-01 
3.832267e-01 
3.833622e-01 
3.834977e-01 
3.836331e-01 
3.837685e-01 
3.839038e-01 
3.840391e-01 
3.841743e-01 
3.843094e-01 
3.844445e-01 
3.845795e-01 
3.847145e-01 
3.848494e-01 
3.849843e-01 
3.851191e-01 
3.852539e-01 
3.853885e-01 
3.855232e-01 
3.856578e-01 
3.857923e-01 
3.859268e-01 
3.860612e-01 
3.861955e-01 
3.863298e-01 
3.864641e-01 
3.865983e-01 
3.867324e-01 
3.868665e-01 
3.870005e-01 
3.871344e-01 
3.872683e-01 
3.874022e-01 
3.875360e-01 
3.876697e-01 
3.878033e-01 
3.879370e-01 
3.880705e-01 
3.882040e-01 
3.883374e-01 
3.884708e-01 
3.886042e-01 
3.887374e-01 
3.888706e-01 
3.890038e-01 
3.891369e-01 
3.892699e-01 
3.894029e-01 
3.895358e-01 
3.896687e-01 
3.898015e-01 
3.899342e-01 
3.900669e-01 
3.901995e-01 
3.903321e-01 
3.904646e-01 
3.905970e-01 
3.907294e-01 
3.908618e-01 
3.909940e-01 
3.911262e-01 
3.912584e-01 
3.913905e-01 
3.915225e-01 
3.916545e-01 
3.917864e-01 
3.919183e-01 
3.920501e-01 
3.921818e-01 
3.923135e-01 
3.924452e-01 
3.925767e-01 
3.927082e-01 
3.928397e-01 
3.929711e-01 
3.931024e-01 
3.932336e-01 
3.933649e-01 
3.934960e-01 
3.936271e-01 
3.937581e-01 
3.938891e-01 
3.940200e-01 
3.941508e-01 
3.942816e-01 
3.944124e-01 
3.945430e-01 
3.946736e-01 
3.948042e-01 
3.949347e-01 
3.950651e-01 
3.951955e-01 
3.953258e-01 
3.954560e-01 
3.955862e-01 
3.957163e-01 
3.958464e-01 
3.959764e-01 
3.961063e-01 
3.962362e-01 
3.963660e-01 
3.964958e-01 
3.966255e-01 
3.967551e-01 
3.968847e-01 
3.970142e-01 
3.971437e-01 
3.972731e-01 
3.974024e-01 
3.975317e-01 
3.976609e-01 
3.977901e-01 
3.979191e-01 
3.980482e-01 
3.981771e-01 
3.983060e-01 
3.984349e-01 
3.985636e-01 
3.986924e-01 
3.988210e-01 
3.989496e-01 
3.990781e-01 
3.992066e-01 
3.993350e-01 
3.994634e-01 
3.995917e-01 
3.997199e-01 
3.998480e-01 
3.999761e-01 
4.001042e-01 
4.002321e-01 
4.003600e-01 
4.004879e-01 
4.006157e-01 
4.007434e-01 
4.008711e-01 
4.009987e-01 
4.011262e-01 
4.012537e-01 
4.013811e-01 
4.015084e-01 
4.016357e-01 
4.017629e-01 
4.018901e-01 
4.020172e-01 
4.021442e-01 
4.022712e-01 
4.023981e-01 
4.025249e-01 
4.026517e-01 
4.027784e-01 
4.029050e-01 
4.030316e-01 
4.031581e-01 
4.032846e-01 
4.034110e-01 
4.035373e-01 
4.036636e-01 
4.037898e-01 
4.039160e-01 
4.040420e-01 
4.041680e-01 
4.042940e-01 
4.044199e-01 
4.045457e-01 
4.046715e-01 
4.047971e-01 
4.049228e-01 
4.050483e-01 
4.051738e-01 
4.052993e-01 
4.054246e-01 
4.055500e-01 
4.056752e-01 
4.058004e-01 
4.059255e-01 
4.060505e-01 
4.061755e-01 
4.063004e-01 
4.064253e-01 
4.065501e-01 
4.066748e-01 
4.067995e-01 
4.069241e-01 
4.070486e-01 
4.071730e-01 
4.072974e-01 
4.074218e-01 
4.075460e-01 
4.076702e-01 
4.077944e-01 
4.079185e-01 
4.080425e-01 
4.081664e-01 
4.082903e-01 
4.084141e-01 
4.085378e-01 
4.086615e-01 
4.087851e-01 
4.089087e-01 
4.090322e-01 
4.091556e-01 
4.092789e-01 
4.094022e-01 
4.095254e-01 
4.096486e-01 
4.097717e-01 
4.098947e-01 
4.100176e-01 
4.101405e-01 
4.102633e-01 
4.103861e-01 
4.105088e-01 
4.106314e-01 
4.107539e-01 
4.108764e-01 
4.109989e-01 
4.111212e-01 
4.112435e-01 
4.113657e-01 
4.114879e-01 
4.116100e-01 
4.117320e-01 
4.118539e-01 
4.119758e-01 
4.120976e-01 
4.122194e-01 
4.123411e-01 
4.124627e-01 
4.125842e-01 
4.127057e-01 
4.128271e-01 
4.129485e-01 
4.130698e-01 
4.131910e-01 
4.133121e-01 
4.134332e-01 
4.135542e-01 
4.136752e-01 
4.137960e-01 
4.139168e-01 
4.140376e-01 
4.141582e-01 
4.142789e-01 
4.143994e-01 
4.145199e-01 
4.146403e-01 
4.147606e-01 
4.148808e-01 
4.150010e-01 
4.151212e-01 
4.152412e-01 
4.153612e-01 
4.154811e-01 
4.156010e-01 
4.157208e-01 
4.158405e-01 
4.159601e-01 
4.160797e-01 
4.161992e-01 
4.163187e-01 
4.164380e-01 
4.165573e-01 
4.166766e-01 
4.167957e-01 
4.169148e-01 
4.170339e-01 
4.171528e-01 
4.172717e-01 
4.173905e-01 
4.175093e-01 
4.176280e-01 
4.177466e-01 
4.178651e-01 
4.179836e-01 
4.181020e-01 
4.182203e-01 
4.183386e-01 
4.184568e-01 
4.185749e-01 
4.186930e-01 
4.188110e-01 
4.189289e-01 
4.190467e-01 
4.191645e-01 
4.192822e-01 
4.193999e-01 
4.195174e-01 
4.196349e-01 
4.197524e-01 
4.198697e-01 
4.199870e-01 
4.201042e-01 
4.202214e-01 
4.203385e-01 
4.204555e-01 
4.205724e-01 
4.206893e-01 
4.208061e-01 
4.209228e-01 
4.210394e-01 
4.211560e-01 
4.212725e-01 
4.213890e-01 
4.215053e-01 
4.216216e-01 
4.217379e-01 
4.218540e-01 
4.219701e-01 
4.220861e-01 
4.222021e-01 
4.223180e-01 
4.224338e-01 
4.225495e-01 
4.226652e-01 
4.227807e-01 
4.228963e-01 
4.230117e-01 
4.231271e-01 
4.232424e-01 
4.233576e-01 
4.234728e-01 
4.235879e-01 
4.237029e-01 
4.238178e-01 
4.239327e-01 
4.240475e-01 
4.241622e-01 
4.242769e-01 
4.243915e-01 
4.245060e-01 
4.246204e-01 
4.247348e-01 
4.248491e-01 
4.249633e-01 
4.250775e-01 
4.251916e-01 
4.253056e-01 
4.254195e-01 
4.255334e-01 
4.256472e-01 
4.257609e-01 
4.258745e-01 
4.259881e-01 
4.261016e-01 
4.262151e-01 
4.263284e-01 
4.264417e-01 
4.265549e-01 
4.266680e-01 
4.267811e-01 
4.268941e-01 
4.270070e-01 
4.271199e-01 
4.272326e-01 
4.273453e-01 
4.274580e-01 
4.275705e-01 
4.276830e-01 
4.277954e-01 
4.279078e-01 
4.280200e-01 
4.281322e-01 
4.282443e-01 
4.283564e-01 
4.284683e-01 
4.285802e-01 
4.286920e-01 
4.288038e-01 
4.289155e-01 
4.290271e-01 
4.291386e-01 
4.292500e-01 
4.293614e-01 
4.294727e-01 
4.295840e-01 
4.296951e-01 
4.298062e-01 
4.299172e-01 
4.300281e-01 
4.301390e-01 
4.302498e-01 
4.303605e-01 
4.304711e-01 
4.305817e-01 
4.306922e-01 
4.308026e-01 
4.309129e-01 
4.310232e-01 
4.311334e-01 
4.312435e-01 
4.313535e-01 
4.314635e-01 
4.315734e-01 
4.316832e-01 
4.317930e-01 
4.319026e-01 
4.320122e-01 
4.321217e-01 
4.322312e-01 
4.323405e-01 
4.324498e-01 
4.325590e-01 
4.326682e-01 
4.327773e-01 
4.328862e-01 
4.329952e-01 
4.331040e-01 
4.332128e-01 
4.333215e-01 
4.334301e-01 
4.335386e-01 
4.336471e-01 
4.337555e-01 
4.338638e-01 
4.339720e-01 
4.340802e-01 
4.341883e-01 
4.342963e-01 
4.344042e-01 
4.345120e-01 
4.346198e-01 
4.347275e-01 
4.348352e-01 
4.349427e-01 
4.350502e-01 
4.351576e-01 
4.352649e-01 
4.353722e-01 
4.354793e-01 
4.355864e-01 
4.356934e-01 
4.358004e-01 
4.359073e-01 
4.360140e-01 
4.361208e-01 
4.362274e-01 
4.363340e-01 
4.364404e-01 
4.365468e-01 
4.366532e-01 
4.367594e-01 
4.368656e-01 
4.369717e-01 
4.370777e-01 
4.371837e-01 
4.372895e-01 
4.373953e-01 
4.375010e-01 
4.376067e-01 
4.377122e-01 
4.378177e-01 
4.379231e-01 
4.380284e-01 
4.381337e-01 
4.382389e-01 
4.383440e-01 
4.384490e-01 
4.385539e-01 
4.386588e-01 
4.387636e-01 
4.388683e-01 
4.389729e-01 
4.390775e-01 
4.391819e-01 
4.392863e-01 
4.393907e-01 
4.394949e-01 
4.395991e-01 
4.397031e-01 
4.398072e-01 
4.399111e-01 
4.400149e-01 
4.401187e-01 
4.402224e-01 
4.403260e-01 
4.404296e-01 
4.405330e-01 
4.406364e-01 
4.407397e-01 
4.408429e-01 
4.409461e-01 
4.410491e-01 
4.411521e-01 
4.412550e-01 
4.413579e-01 
4.414606e-01 
4.415633e-01 
4.416659e-01 
4.417684e-01 
4.418709e-01 
4.419732e-01 
4.420755e-01 
4.421777e-01 
4.422798e-01 
4.423819e-01 
4.424838e-01 
4.425857e-01 
4.426875e-01 
4.427892e-01 
4.428909e-01 
4.429925e-01 
4.430940e-01 
4.431954e-01 
4.432967e-01 
4.433979e-01 
4.434991e-01 
4.436002e-01 
4.437012e-01 
4.438022e-01 
4.439030e-01 
4.440038e-01 
4.441045e-01 
4.442051e-01 
4.443056e-01 
4.444061e-01 
4.445065e-01 
4.446068e-01 
4.447070e-01 
4.448071e-01 
4.449072e-01 
4.450071e-01 
4.451070e-01 
4.452068e-01 
4.453066e-01 
4.454062e-01 
4.455058e-01 
4.456053e-01 
4.457047e-01 
4.458040e-01 
4.459033e-01 
4.460025e-01 
4.461016e-01 
4.462006e-01 
4.462995e-01 
4.463984e-01 
4.464971e-01 
4.465958e-01 
4.466944e-01 
4.467929e-01 
4.468914e-01 
4.469898e-01 
4.470880e-01 
4.471862e-01 
4.472844e-01 
4.473824e-01 
4.474804e-01 
4.475783e-01 
4.476761e-01 
4.477738e-01 
4.478714e-01 
4.479690e-01 
4.480664e-01 
4.481638e-01 
4.482611e-01 
4.483584e-01 
4.484555e-01 
4.485526e-01 
4.486496e-01 
4.487465e-01 
4.488433e-01 
4.489400e-01 
4.490367e-01 
4.491333e-01 
4.492298e-01 
4.493262e-01 
4.494225e-01 
4.495188e-01 
4.496149e-01 
4.497110e-01 
4.498070e-01 
4.499029e-01 
4.499988e-01 
4.500945e-01 
4.501902e-01 
4.502858e-01 
4.503813e-01 
4.504768e-01 
4.505721e-01 
4.506674e-01 
4.507626e-01 
4.508577e-01 
4.509527e-01 
4.510476e-01 
4.511425e-01 
4.512372e-01 
4.513319e-01 
4.514265e-01 
4.515211e-01 
4.516155e-01 
4.517098e-01 
4.518041e-01 
4.518983e-01 
4.519924e-01 
4.520864e-01 
4.521804e-01 
4.522743e-01 
4.523680e-01 
4.524617e-01 
4.525553e-01 
4.526489e-01 
4.527423e-01 
4.528357e-01 
4.529290e-01 
4.530221e-01 
4.531153e-01 
4.532083e-01 
4.533012e-01 
4.533941e-01 
4.534869e-01 
4.535796e-01 
4.536722e-01 
4.537647e-01 
4.538572e-01 
4.539495e-01 
4.540418e-01 
4.541340e-01 
4.542261e-01 
4.543181e-01 
4.544101e-01 
4.545019e-01 
4.545937e-01 
4.546854e-01 
4.547770e-01 
4.548685e-01 
4.549600e-01 
4.550513e-01 
4.551426e-01 
4.552338e-01 
4.553249e-01 
4.554159e-01 
4.555068e-01 
4.555977e-01 
4.556885e-01 
4.557791e-01 
4.558697e-01 
4.559602e-01 
4.560507e-01 
4.561410e-01 
4.562313e-01 
4.563215e-01 
4.564115e-01 
4.565016e-01 
4.565915e-01 
4.566813e-01 
4.567711e-01 
4.568607e-01 
4.569503e-01 
4.570398e-01 
4.571292e-01 
4.572185e-01 
4.573078e-01 
4.573970e-01 
4.574860e-01 
4.575750e-01 
4.576639e-01 
4.577527e-01 
4.578415e-01 
4.579301e-01 
4.580187e-01 
4.581072e-01 
4.581955e-01 
4.582839e-01 
4.583721e-01 
4.584602e-01 
4.585483e-01 
4.586362e-01 
4.587241e-01 
4.588119e-01 
4.588996e-01 
4.589872e-01 
4.590748e-01 
4.591622e-01 
4.592496e-01 
4.593369e-01 
4.594241e-01 
4.595112e-01 
4.595982e-01 
4.596851e-01 
4.597720e-01 
4.598587e-01 
4.599454e-01 
4.600320e-01 
4.601185e-01 
4.602049e-01 
4.602913e-01 
4.603775e-01 
4.604637e-01 
4.605498e-01 
4.606358e-01 
4.607217e-01 
4.608075e-01 
4.608932e-01 
4.609789e-01 
4.610644e-01 
4.611499e-01 
4.612353e-01 
4.613206e-01 
4.614058e-01 
4.614909e-01 
4.615760e-01 
4.616609e-01 
4.617458e-01 
4.618305e-01 
4.619152e-01 
4.619998e-01 
4.620844e-01 
4.621688e-01 
4.622531e-01 
4.623374e-01 
4.624216e-01 
4.625057e-01 
4.625897e-01 
4.626736e-01 
4.627574e-01 
4.628411e-01 
4.629248e-01 
4.630083e-01 
4.630918e-01 
4.631752e-01 
4.632585e-01 
4.633417e-01 
4.634248e-01 
4.635079e-01 
4.635908e-01 
4.636737e-01 
4.637565e-01 
4.638392e-01 
4.639218e-01 
4.640043e-01 
4.640867e-01 
4.641690e-01 
4.642513e-01 
4.643335e-01 
4.644155e-01 
4.644975e-01 
4.645794e-01 
4.646612e-01 
4.647429e-01 
4.648246e-01 
4.649061e-01 
4.649876e-01 
4.650690e-01 
4.651502e-01 
4.652314e-01 
4.653126e-01 
4.653936e-01 
4.654745e-01 
4.655553e-01 
4.656361e-01 
4.657168e-01 
4.657973e-01 
4.658778e-01 
4.659582e-01 
4.660386e-01 
4.661188e-01 
4.661989e-01 
4.662790e-01 
4.663589e-01 
4.664388e-01 
4.665186e-01 
4.665983e-01 
4.666779e-01 
4.667574e-01 
4.668368e-01 
4.669162e-01 
4.669954e-01 
4.670746e-01 
4.671537e-01 
4.672326e-01 
4.673115e-01 
4.673903e-01 
4.674691e-01 
4.675477e-01 
4.676262e-01 
4.677047e-01 
4.677830e-01 
4.678613e-01 
4.679395e-01 
4.680176e-01 
4.680956e-01 
4.681735e-01 
4.682513e-01 
4.683291e-01 
4.684067e-01 
4.684843e-01 
4.685617e-01 
4.686391e-01 
4.687164e-01 
4.687936e-01 
4.688707e-01 
4.689478e-01 
4.690247e-01 
4.691015e-01 
4.691783e-01 
4.692549e-01 
4.693315e-01 
4.694080e-01 
4.694844e-01 
4.695607e-01 
4.696369e-01 
4.697130e-01 
4.697891e-01 
4.698650e-01 
4.699409e-01 
4.700166e-01 
4.700923e-01 
4.701679e-01 
4.702434e-01 
4.703188e-01 
4.703941e-01 
4.704693e-01 
4.705445e-01 
4.706195e-01 
4.706945e-01 
4.707693e-01 
4.708441e-01 
4.709188e-01 
4.709934e-01 
4.710679e-01 
4.711423e-01 
4.712166e-01 
4.712909e-01 
4.713650e-01 
4.714391e-01 
4.715130e-01 
4.715869e-01 
4.716607e-01 
4.717344e-01 
4.718080e-01 
4.718815e-01 
4.719549e-01 
4.720282e-01 
4.721014e-01 
4.721746e-01 
4.722476e-01 
4.723206e-01 
4.723935e-01 
4.724663e-01 
4.725389e-01 
4.726115e-01 
4.726841e-01 
4.727565e-01 
4.728288e-01 
4.729010e-01 
4.729732e-01 
4.730452e-01 
4.731172e-01 
4.731891e-01 
4.732608e-01 
4.733325e-01 
4.734041e-01 
4.734756e-01 
4.735470e-01 
4.736184e-01 
4.736896e-01 
4.737607e-01 
4.738318e-01 
4.739027e-01 
4.739736e-01 
4.740444e-01 
4.741151e-01 
4.741856e-01 
4.742561e-01 
4.743266e-01 
4.743969e-01 
4.744671e-01 
4.745372e-01 
4.746073e-01 
4.746772e-01 
4.747471e-01 
4.748168e-01 
4.748865e-01 
4.749561e-01 
4.750256e-01 
4.750950e-01 
4.751643e-01 
4.752335e-01 
4.753026e-01 
4.753716e-01 
4.754406e-01 
4.755094e-01 
4.755782e-01 
4.756468e-01 
4.757154e-01 
4.757839e-01 
4.758523e-01 
4.759206e-01 
4.759888e-01 
4.760569e-01 
4.761249e-01 
4.761928e-01 
4.762606e-01 
4.763284e-01 
4.763960e-01 
4.764636e-01 
4.765310e-01 
4.765984e-01 
4.766657e-01 
4.767329e-01 
4.767999e-01 
4.768669e-01 
4.769338e-01 
4.770007e-01 
4.770674e-01 
4.771340e-01 
4.772005e-01 
4.772670e-01 
4.773333e-01 
4.773996e-01 
4.774657e-01 
4.775318e-01 
4.775978e-01 
4.776637e-01 
4.777295e-01 
4.777952e-01 
4.778608e-01 
4.779263e-01 
4.779917e-01 
4.780570e-01 
4.781222e-01 
4.781874e-01 
4.782524e-01 
4.783174e-01 
4.783822e-01 
4.784470e-01 
4.785117e-01 
4.785762e-01 
4.786407e-01 
4.787051e-01 
4.787694e-01 
4.788336e-01 
4.788977e-01 
4.789618e-01 
4.790257e-01 
4.790895e-01 
4.791533e-01 
4.792169e-01 
4.792804e-01 
4.793439e-01 
4.794073e-01 
4.794705e-01 
4.795337e-01 
4.795968e-01 
4.796598e-01 
4.797227e-01 
4.797855e-01 
4.798482e-01 
4.799108e-01 
4.799733e-01 
4.800357e-01 
4.800981e-01 
4.801603e-01 
4.802225e-01 
4.802845e-01 
4.803465e-01 
4.804083e-01 
4.804701e-01 
4.805318e-01 
4.805933e-01 
4.806548e-01 
4.807162e-01 
4.807775e-01 
4.808387e-01 
4.808998e-01 
4.809608e-01 
4.810218e-01 
4.810826e-01 
4.811433e-01 
4.812039e-01 
4.812645e-01 
4.813249e-01 
4.813853e-01 
4.814455e-01 
4.815057e-01 
4.815658e-01 
4.816258e-01 
4.816856e-01 
4.817454e-01 
4.818051e-01 
4.818647e-01 
4.819242e-01 
4.819836e-01 
4.820429e-01 
4.821022e-01 
4.821613e-01 
4.822203e-01 
4.822792e-01 
4.823381e-01 
4.823968e-01 
4.824555e-01 
4.825140e-01 
4.825725e-01 
4.826308e-01 
4.826891e-01 
4.827473e-01 
4.828054e-01 
4.828634e-01 
4.829212e-01 
4.829790e-01 
4.830367e-01 
4.830943e-01 
4.831518e-01 
4.832093e-01 
4.832666e-01 
4.833238e-01 
4.833809e-01 
4.834380e-01 
4.834949e-01 
4.835517e-01 
4.836085e-01 
4.836651e-01 
4.837217e-01 
4.837782e-01 
4.838345e-01 
4.838908e-01 
4.839470e-01 
4.840030e-01 
4.840590e-01 
4.841149e-01 
4.841707e-01 
4.842264e-01 
4.842820e-01 
4.843375e-01 
4.843929e-01 
4.844482e-01 
4.845035e-01 
4.845586e-01 
4.846136e-01 
4.846685e-01 
4.847234e-01 
4.847781e-01 
4.848328e-01 
4.848873e-01 
4.849418e-01 
4.849961e-01 
4.850504e-01 
4.851045e-01 
4.851586e-01 
4.852126e-01 
4.852665e-01 
4.853202e-01 
4.853739e-01 
4.854275e-01 
4.854810e-01 
4.855344e-01 
4.855877e-01 
4.856409e-01 
4.856940e-01 
4.857470e-01 
4.858000e-01 
4.858528e-01 
4.859055e-01 
4.859581e-01 
4.860107e-01 
4.860631e-01 
4.861154e-01 
4.861677e-01 
4.862198e-01 
4.862719e-01 
4.863238e-01 
4.863757e-01 
4.864274e-01 
4.864791e-01 
4.865307e-01 
4.865821e-01 
4.866335e-01 
4.866848e-01 
4.867360e-01 
4.867871e-01 
4.868380e-01 
4.868889e-01 
4.869397e-01 
4.869904e-01 
4.870410e-01 
4.870915e-01 
4.871419e-01 
4.871923e-01 
4.872425e-01 
4.872926e-01 
4.873426e-01 
4.873925e-01 
4.874424e-01 
4.874921e-01 
4.875417e-01 
4.875913e-01 
4.876407e-01 
4.876900e-01 
4.877393e-01 
4.877884e-01 
4.878375e-01 
4.878864e-01 
4.879353e-01 
4.879841e-01 
4.880327e-01 
4.880813e-01 
4.881298e-01 
4.881781e-01 
4.882264e-01 
4.882746e-01 
4.883227e-01 
4.883707e-01 
4.884185e-01 
4.884663e-01 
4.885140e-01 
4.885616e-01 
4.886091e-01 
4.886565e-01 
4.887038e-01 
4.887510e-01 
4.887981e-01 
4.888451e-01 
4.888920e-01 
4.889389e-01 
4.889856e-01 
4.890322e-01 
4.890787e-01 
4.891252e-01 
4.891715e-01 
4.892177e-01 
4.892638e-01 
4.893099e-01 
4.893558e-01 
4.894017e-01 
4.894474e-01 
4.894930e-01 
4.895386e-01 
4.895840e-01 
4.896294e-01 
4.896746e-01 
4.897198e-01 
4.897649e-01 
4.898098e-01 
4.898547e-01 
4.898995e-01 
4.899441e-01 
4.899887e-01 
4.900332e-01 
4.900775e-01 
4.901218e-01 
4.901660e-01 
4.902101e-01 
4.902541e-01 
4.902979e-01 
4.903417e-01 
4.903854e-01 
4.904290e-01 
4.904725e-01 
4.905159e-01 
4.905592e-01 
4.906024e-01 
4.906455e-01 
4.906885e-01 
4.907314e-01 
4.907742e-01 
4.908169e-01 
4.908595e-01 
4.909020e-01 
4.909444e-01 
4.909867e-01 
4.910290e-01 
4.910711e-01 
4.911131e-01 
4.911550e-01 
4.911968e-01 
4.912386e-01 
4.912802e-01 
4.913217e-01 
4.913632e-01 
4.914045e-01 
4.914457e-01 
4.914869e-01 
4.915279e-01 
4.915688e-01 
4.916097e-01 
4.916504e-01 
4.916910e-01 
4.917316e-01 
4.917720e-01 
4.918124e-01 
4.918526e-01 
4.918928e-01 
4.919328e-01 
4.919728e-01 
4.920126e-01 
4.920524e-01 
4.920920e-01 
4.921316e-01 
4.921711e-01 
4.922104e-01 
4.922497e-01 
4.922888e-01 
4.923279e-01 
4.923669e-01 
4.924057e-01 
4.924445e-01 
4.924832e-01 
4.925217e-01 
4.925602e-01 
4.925986e-01 
4.926368e-01 
4.926750e-01 
4.927131e-01 
4.927511e-01 
4.927889e-01 
4.928267e-01 
4.928644e-01 
4.929020e-01 
4.929395e-01 
4.929768e-01 
4.930141e-01 
4.930513e-01 
4.930884e-01 
4.931254e-01 
4.931623e-01 
4.931991e-01 
4.932357e-01 
4.932723e-01 
4.933088e-01 
4.933452e-01 
4.933815e-01 
4.934177e-01 
4.934538e-01 
4.934898e-01 
4.935257e-01 
4.935615e-01 
4.935972e-01 
4.936328e-01 
4.936683e-01 
4.937037e-01 
4.937390e-01 
4.937742e-01 
4.938093e-01 
4.938443e-01 
4.938792e-01 
4.939140e-01 
4.939487e-01 
4.939833e-01 
4.940178e-01 
4.940522e-01 
4.940865e-01 
4.941207e-01 
4.941548e-01 
4.941888e-01 
4.942227e-01 
4.942565e-01 
4.942902e-01 
4.943238e-01 
4.943573e-01 
4.943907e-01 
4.944240e-01 
4.944573e-01 
4.944904e-01 
4.945234e-01 
4.945563e-01 
4.945891e-01 
4.946218e-01 
4.946544e-01 
4.946869e-01 
4.947193e-01 
4.947517e-01 
4.947839e-01 
4.948160e-01 
4.948480e-01 
4.948799e-01 
4.949117e-01 
4.949434e-01 
4.949750e-01 
4.950066e-01 
4.950380e-01 
4.950693e-01 
4.951005e-01 
4.951316e-01 
4.951626e-01 
4.951935e-01 
4.952244e-01 
4.952551e-01 
4.952857e-01 
4.953162e-01 
4.953466e-01 
4.953769e-01 
4.954072e-01 
4.954373e-01 
4.954673e-01 
4.954972e-01 
4.955270e-01 
4.955567e-01 
4.955863e-01 
4.956159e-01 
4.956453e-01 
4.956746e-01 
4.957038e-01 
4.957329e-01 
4.957619e-01 
4.957908e-01 
4.958197e-01 
4.958484e-01 
4.958770e-01 
4.959055e-01 
4.959339e-01 
4.959622e-01 
4.959904e-01 
4.960185e-01 
4.960466e-01 
4.960745e-01 
4.961023e-01 
4.961300e-01 
4.961576e-01 
4.961851e-01 
4.962125e-01 
4.962398e-01 
4.962670e-01 
4.962942e-01 
4.963212e-01 
4.963481e-01 
4.963749e-01 
4.964016e-01 
4.964282e-01 
4.964547e-01 
4.964811e-01 
4.965074e-01 
4.965336e-01 
4.965597e-01 
4.965857e-01 
4.966116e-01 
4.966374e-01 
4.966631e-01 
4.966887e-01 
4.967142e-01 
4.967396e-01 
4.967649e-01 
4.967901e-01 
4.968152e-01 
4.968402e-01 
4.968651e-01 
4.968899e-01 
4.969146e-01 
4.969392e-01 
4.969637e-01 
4.969881e-01 
4.970124e-01 
4.970366e-01 
4.970607e-01 
4.970847e-01 
4.971086e-01 
4.971324e-01 
4.971561e-01 
4.971797e-01 
4.972032e-01 
4.972265e-01 
4.972498e-01 
4.972730e-01 
4.972961e-01 
4.973191e-01 
4.973420e-01 
4.973648e-01 
4.973875e-01 
4.974100e-01 
4.974325e-01 
4.974549e-01 
4.974772e-01 
4.974994e-01 
4.975214e-01 
4.975434e-01 
4.975653e-01 
4.975871e-01 
4.976087e-01 
4.976303e-01 
4.976518e-01 
4.976732e-01 
4.976944e-01 
4.977156e-01 
4.977367e-01 
4.977576e-01 
4.977785e-01 
4.977993e-01 
4.978199e-01 
4.978405e-01 
4.978610e-01 
4.978813e-01 
4.979016e-01 
4.979218e-01 
4.979418e-01 
4.979618e-01 
4.979816e-01 
4.980014e-01 
4.980211e-01 
4.980406e-01 
4.980601e-01 
4.980794e-01 
4.980987e-01 
4.981178e-01 
4.981369e-01 
4.981558e-01 
4.981747e-01 
4.981934e-01 
4.982121e-01 
4.982306e-01 
4.982490e-01 
4.982674e-01 
4.982856e-01 
4.983038e-01 
4.983218e-01 
4.983397e-01 
4.983576e-01 
4.983753e-01 
4.983929e-01 
4.984105e-01 
4.984279e-01 
4.984452e-01 
4.984625e-01 
4.984796e-01 
4.984966e-01 
4.985135e-01 
4.985304e-01 
4.985471e-01 
4.985637e-01 
4.985802e-01 
4.985967e-01 
4.986130e-01 
4.986292e-01 
4.986453e-01 
4.986613e-01 
4.986772e-01 
4.986930e-01 
4.987088e-01 
4.987244e-01 
4.987399e-01 
4.987553e-01 
4.987706e-01 
4.987858e-01 
4.988009e-01 
4.988159e-01 
4.988308e-01 
4.988456e-01 
4.988603e-01 
4.988749e-01 
4.988894e-01 
4.989038e-01 
4.989181e-01 
4.989322e-01 
4.989463e-01 
4.989603e-01 
4.989742e-01 
4.989880e-01 
4.990017e-01 
4.990152e-01 
4.990287e-01 
4.990421e-01 
4.990554e-01 
4.990686e-01 
4.990816e-01 
4.990946e-01 
4.991075e-01 
4.991202e-01 
4.991329e-01 
4.991455e-01 
4.991579e-01 
4.991703e-01 
4.991826e-01 
4.991947e-01 
4.992068e-01 
4.992187e-01 
4.992306e-01 
4.992424e-01 
4.992540e-01 
4.992656e-01 
4.992770e-01 
4.992884e-01 
4.992996e-01 
4.993108e-01 
4.993218e-01 
4.993327e-01 
4.993436e-01 
4.993543e-01 
4.993650e-01 
4.993755e-01 
4.993859e-01 
4.993963e-01 
4.994065e-01 
4.994166e-01 
4.994266e-01 
4.994366e-01 
4.994464e-01 
4.994561e-01 
4.994657e-01 
4.994753e-01 
4.994847e-01 
4.994940e-01 
4.995032e-01 
4.995123e-01 
4.995213e-01 
4.995302e-01 
4.995390e-01 
4.995478e-01 
4.995564e-01 
4.995649e-01 
4.995733e-01 
4.995816e-01 
4.995898e-01 
4.995979e-01 
4.996059e-01 
4.996137e-01 
4.996215e-01 
4.996292e-01 
4.996368e-01 
4.996443e-01 
4.996517e-01 
4.996590e-01 
4.996662e-01 
4.996732e-01 
4.996802e-01 
4.996871e-01 
4.996939e-01 
4.997005e-01 
4.997071e-01 
4.997136e-01 
4.997199e-01 
4.997262e-01 
4.997324e-01 
4.997384e-01 
4.997444e-01 
4.997503e-01 
4.997560e-01 
4.997617e-01 
4.997672e-01 
4.997727e-01 
4.997780e-01 
4.997833e-01 
4.997884e-01 
4.997935e-01 
4.997984e-01 
4.998033e-01 
4.998080e-01 
4.998126e-01 
4.998172e-01 
4.998216e-01 
4.998259e-01 
4.998302e-01 
4.998343e-01 
4.998383e-01 
4.998422e-01 
4.998461e-01 
4.998498e-01 
4.998534e-01 
4.998569e-01 
4.998603e-01 
4.998637e-01 
4.998669e-01 
4.998700e-01 
4.998730e-01 
4.998759e-01 
4.998787e-01 
4.998814e-01 
4.998840e-01 
4.998865e-01 
4.998889e-01 
4.998912e-01 
4.998934e-01 
4.998955e-01 
4.998975e-01 
4.998994e-01 
4.999012e-01 
4.999029e-01 
4.999044e-01 
4.999059e-01 
4.999073e-01 
4.999086e-01 
4.999098e-01 
4.999108e-01 
4.999118e-01 
4.999127e-01 
4.999135e-01 
4.999141e-01 
4.999147e-01 
4.999152e-01 
4.999155e-01 
4.999158e-01 
4.999159e-01 
4.999160e-01 
4.999160e-01 
4.999158e-01 
4.999156e-01 
4.999152e-01 
4.999148e-01 
4.999142e-01 
4.999136e-01 
4.999128e-01 
4.999119e-01 
4.999110e-01 
4.999099e-01 
4.999088e-01 
4.999075e-01 
4.999061e-01 
4.999047e-01 
4.999031e-01 
4.999014e-01 
4.998996e-01 
4.998978e-01 
4.998958e-01 
4.998937e-01 
4.998915e-01 
4.998892e-01 
4.998868e-01 
4.998844e-01 
4.998818e-01 
4.998791e-01 
4.998763e-01 
4.998734e-01 
4.998704e-01 
4.998673e-01 
4.998641e-01 
4.998608e-01 
4.998574e-01 
4.998539e-01 
4.998503e-01 
4.998466e-01 
4.998428e-01 
4.998389e-01 
4.998348e-01 
4.998307e-01 
4.998265e-01 
4.998222e-01 
4.998178e-01 
4.998132e-01 
4.998086e-01 
4.998039e-01 
4.997991e-01 
4.997941e-01 
4.997891e-01 
4.997840e-01 
4.997787e-01 
4.997734e-01 
4.997680e-01 
4.997624e-01 
4.997568e-01 
4.997510e-01 
4.997452e-01 
4.997392e-01 
4.997332e-01 
4.997270e-01 
4.997208e-01 
4.997144e-01 
4.997080e-01 
4.997014e-01 
4.996948e-01 
4.996880e-01 
4.996811e-01 
4.996742e-01 
4.996671e-01 
4.996599e-01 
4.996527e-01 
4.996453e-01 
4.996378e-01 
4.996302e-01 
4.996226e-01 
4.996148e-01 
4.996069e-01 
4.995989e-01 
4.995909e-01 
4.995827e-01 
4.995744e-01 
4.995660e-01 
4.995575e-01 
4.995489e-01 
4.995402e-01 
4.995314e-01 
4.995225e-01 
4.995135e-01 
4.995044e-01 
4.994952e-01 
4.994859e-01 
4.994765e-01 
4.994670e-01 
4.994574e-01 
4.994477e-01 
4.994379e-01 
4.994280e-01 
4.994180e-01 
4.994078e-01 
4.993976e-01 
4.993873e-01 
4.993769e-01 
4.993664e-01 
4.993557e-01 
4.993450e-01 
4.993342e-01 
4.993233e-01 
4.993122e-01 
4.993011e-01 
4.992899e-01 
4.992785e-01 
4.992671e-01 
4.992555e-01 
4.992439e-01 
4.992322e-01 
4.992203e-01 
4.992084e-01 
4.991963e-01 
4.991842e-01 
4.991719e-01 
4.991596e-01 
4.991471e-01 
4.991346e-01 
4.991219e-01 
4.991092e-01 
4.990963e-01 
4.990834e-01 
4.990703e-01 
4.990571e-01 
4.990439e-01 
4.990305e-01 
4.990170e-01 
4.990035e-01 
4.989898e-01 
4.989760e-01 
4.989622e-01 
4.989482e-01 
4.989341e-01 
4.989199e-01 
4.989056e-01 
4.988913e-01 
4.988768e-01 
4.988622e-01 
4.988475e-01 
4.988327e-01 
4.988179e-01 
4.988029e-01 
4.987878e-01 
4.987726e-01 
4.987573e-01 
4.987419e-01 
4.987264e-01 
4.987108e-01 
4.986951e-01 
4.986793e-01 
4.986634e-01 
4.986474e-01 
4.986313e-01 
4.986151e-01 
4.985988e-01 
4.985824e-01 
4.985659e-01 
4.985493e-01 
4.985326e-01 
4.985158e-01 
4.984988e-01 
4.984818e-01 
4.984647e-01 
4.984475e-01 
4.984302e-01 
4.984128e-01 
4.983952e-01 
4.983776e-01 
4.983599e-01 
4.983421e-01 
4.983241e-01 
4.983061e-01 
4.982880e-01 
4.982698e-01 
4.982514e-01 
4.982330e-01 
4.982145e-01 
4.981958e-01 
4.981771e-01 
4.981583e-01 
4.981393e-01 
4.981203e-01 
4.981012e-01 
4.980819e-01 
4.980626e-01 
4.980431e-01 
4.980236e-01 
4.980039e-01 
4.979842e-01 
4.979644e-01 
4.979444e-01 
4.979244e-01 
4.979042e-01 
4.978840e-01 
4.978636e-01 
4.978432e-01 
4.978226e-01 
4.978019e-01 
4.977812e-01 
4.977603e-01 
4.977394e-01 
4.977183e-01 
4.976972e-01 
4.976759e-01 
4.976545e-01 
4.976331e-01 
4.976115e-01 
4.975898e-01 
4.975681e-01 
4.975462e-01 
4.975243e-01 
4.975022e-01 
4.974800e-01 
4.974577e-01 
4.974354e-01 
4.974129e-01 
4.973903e-01 
4.973677e-01 
4.973449e-01 
4.973220e-01 
4.972990e-01 
4.972760e-01 
4.972528e-01 
4.972295e-01 
4.972061e-01 
4.971827e-01 
4.971591e-01 
4.971354e-01 
4.971116e-01 
4.970877e-01 
4.970638e-01 
4.970397e-01 
4.970155e-01 
4.969912e-01 
4.969668e-01 
4.969423e-01 
4.969177e-01 
4.968931e-01 
4.968683e-01 
4.968434e-01 
4.968184e-01 
4.967933e-01 
4.967681e-01 
4.967428e-01 
4.967174e-01 
4.966919e-01 
4.966664e-01 
4.966407e-01 
4.966149e-01 
4.965890e-01 
4.965630e-01 
4.965369e-01 
4.965107e-01 
4.964844e-01 
4.964580e-01 
4.964315e-01 
4.964049e-01 
4.963782e-01 
4.963514e-01 
4.963245e-01 
4.962975e-01 
4.962704e-01 
4.962432e-01 
4.962159e-01 
4.961885e-01 
4.961610e-01 
4.961334e-01 
4.961057e-01 
4.960779e-01 
4.960500e-01 
4.960220e-01 
4.959939e-01 
4.959657e-01 
4.959374e-01 
4.959090e-01 
4.958805e-01 
4.958519e-01 
4.958232e-01 
4.957944e-01 
4.957655e-01 
4.957365e-01 
4.957074e-01 
4.956782e-01 
4.956489e-01 
4.956195e-01 
4.955900e-01 
4.955604e-01 
4.955306e-01 
4.955008e-01 
4.954709e-01 
4.954409e-01 
4.954108e-01 
4.953806e-01 
4.953503e-01 
4.953199e-01 
4.952894e-01 
4.952588e-01 
4.952281e-01 
4.951973e-01 
4.951664e-01 
4.951354e-01 
4.951043e-01 
4.950731e-01 
4.950418e-01 
4.950104e-01 
4.949789e-01 
4.949473e-01 
4.949155e-01 
4.948837e-01 
4.948518e-01 
4.948198e-01 
4.947877e-01 
4.947555e-01 
4.947232e-01 
4.946908e-01 
4.946583e-01 
4.946257e-01 
4.945930e-01 
4.945602e-01 
4.945273e-01 
4.944943e-01 
4.944612e-01 
4.944280e-01 
4.943947e-01 
4.943613e-01 
4.943278e-01 
4.942942e-01 
4.942605e-01 
4.942267e-01 
4.941928e-01 
4.941588e-01 
4.941247e-01 
4.940905e-01 
4.940562e-01 
4.940218e-01 
4.939873e-01 
4.939527e-01 
4.939180e-01 
4.938833e-01 
4.938484e-01 
4.938134e-01 
4.937783e-01 
4.937431e-01 
4.937078e-01 
4.936724e-01 
4.936369e-01 
4.936013e-01 
4.935656e-01 
4.935299e-01 
4.934940e-01 
4.934580e-01 
4.934219e-01 
4.933857e-01 
4.933494e-01 
4.933130e-01 
4.932766e-01 
4.932400e-01 
4.932033e-01 
4.931665e-01 
4.931296e-01 
4.930927e-01 
4.930556e-01 
4.930184e-01 
4.929811e-01 
4.929438e-01 
4.929063e-01 
4.928687e-01 
4.928310e-01 
4.927933e-01 
4.927554e-01 
4.927174e-01 
4.926794e-01 
4.926412e-01 
4.926029e-01 
4.925646e-01 
4.925261e-01 
4.924875e-01 
4.924489e-01 
4.924101e-01 
4.923713e-01 
4.923323e-01 
4.922933e-01 
4.922541e-01 
4.922148e-01 
4.921755e-01 
4.921360e-01 
4.920965e-01 
4.920568e-01 
4.920171e-01 
4.919772e-01 
4.919373e-01 
4.918973e-01 
4.918571e-01 
4.918169e-01 
4.917765e-01 
4.917361e-01 
4.916956e-01 
4.916549e-01 
4.916142e-01 
4.915734e-01 
4.915324e-01 
4.914914e-01 
4.914503e-01 
4.914090e-01 
4.913677e-01 
4.913263e-01 
4.912848e-01 
4.912432e-01 
4.912014e-01 
4.911596e-01 
4.911177e-01 
4.910757e-01 
4.910336e-01 
4.909914e-01 
4.909491e-01 
4.909066e-01 
4.908641e-01 
4.908215e-01 
4.907788e-01 
4.907360e-01 
4.906931e-01 
4.906501e-01 
4.906070e-01 
4.905639e-01 
4.905206e-01 
4.904772e-01 
4.904337e-01 
4.903901e-01 
4.903464e-01 
4.903026e-01 
4.902588e-01 
4.902148e-01 
4.901707e-01 
4.901265e-01 
4.900823e-01 
4.900379e-01 
4.899934e-01 
4.899489e-01 
4.899042e-01 
4.898594e-01 
4.898146e-01 
4.897696e-01 
4.897246e-01 
4.896794e-01 
4.896342e-01 
4.895888e-01 
4.895434e-01 
4.894978e-01 
4.894522e-01 
4.894065e-01 
4.893606e-01 
4.893147e-01 
4.892687e-01 
4.892225e-01 
4.891763e-01 
4.891300e-01 
4.890835e-01 
4.890370e-01 
4.889904e-01 
4.889437e-01 
4.888969e-01 
4.888500e-01 
4.888030e-01 
4.887559e-01 
4.887087e-01 
4.886614e-01 
4.886140e-01 
4.885665e-01 
4.885189e-01 
4.884712e-01 
4.884234e-01 
4.883755e-01 
4.883275e-01 
4.882795e-01 
4.882313e-01 
4.881830e-01 
4.881347e-01 
4.880862e-01 
4.880376e-01 
4.879890e-01 
4.879402e-01 
4.878913e-01 
4.878424e-01 
4.877933e-01 
4.877442e-01 
4.876950e-01 
4.876456e-01 
4.875962e-01 
4.875466e-01 
4.874970e-01 
4.874473e-01 
4.873975e-01 
4.873475e-01 
4.872975e-01 
4.872474e-01 
4.871972e-01 
4.871469e-01 
4.870965e-01 
4.870460e-01 
4.869954e-01 
4.869447e-01 
4.868939e-01 
4.868430e-01 
4.867920e-01 
4.867409e-01 
4.866898e-01 
4.866385e-01 
4.865871e-01 
4.865356e-01 
4.864841e-01 
4.864324e-01 
4.863807e-01 
4.863288e-01 
4.862768e-01 
4.862248e-01 
4.861727e-01 
4.861204e-01 
4.860681e-01 
4.860156e-01 
4.859631e-01 
4.859105e-01 
4.858578e-01 
4.858049e-01 
4.857520e-01 
4.856990e-01 
4.856459e-01 
4.855927e-01 
4.855394e-01 
4.854860e-01 
4.854325e-01 
4.853789e-01 
4.853252e-01 
4.852715e-01 
4.852176e-01 
4.851636e-01 
4.851095e-01 
4.850554e-01 
4.850011e-01 
4.849468e-01 
4.848923e-01 
4.848378e-01 
4.847831e-01 
4.847284e-01 
4.846735e-01 
4.846186e-01 
4.845636e-01 
4.845085e-01 
4.844532e-01 
4.843979e-01 
4.843425e-01 
4.842870e-01 
4.842314e-01 
4.841757e-01 
4.841199e-01 
4.840640e-01 
4.840080e-01 
4.839520e-01 
4.838958e-01 
4.838395e-01 
4.837832e-01 
4.837267e-01 
4.836701e-01 
4.836135e-01 
4.835567e-01 
4.834999e-01 
4.834430e-01 
4.833859e-01 
4.833288e-01 
4.832716e-01 
4.832142e-01 
4.831568e-01 
4.830993e-01 
4.830417e-01 
4.829840e-01 
4.829262e-01 
4.828683e-01 
4.828103e-01 
4.827523e-01 
4.826941e-01 
4.826358e-01 
4.825774e-01 
4.825190e-01 
4.824604e-01 
4.824018e-01 
4.823430e-01 
4.822842e-01 
4.822253e-01 
4.821662e-01 
4.821071e-01 
4.820479e-01 
4.819886e-01 
4.819292e-01 
4.818697e-01 
4.818101e-01 
4.817504e-01 
4.816906e-01 
4.816307e-01 
4.815707e-01 
4.815106e-01 
4.814505e-01 
4.813902e-01 
4.813299e-01 
4.812694e-01 
4.812089e-01 
4.811482e-01 
4.810875e-01 
4.810267e-01 
4.809657e-01 
4.809047e-01 
4.808436e-01 
4.807824e-01 
4.807211e-01 
4.806597e-01 
4.805982e-01 
4.805366e-01 
4.804750e-01 
4.804132e-01 
4.803513e-01 
4.802894e-01 
4.802273e-01 
4.801652e-01 
4.801029e-01 
4.800406e-01 
4.799782e-01 
4.799156e-01 
4.798530e-01 
4.797903e-01 
4.797275e-01 
4.796646e-01 
4.796016e-01 
4.795385e-01 
4.794753e-01 
4.794121e-01 
4.793487e-01 
4.792852e-01 
4.792217e-01 
4.791580e-01 
4.790943e-01 
4.790305e-01 
4.789665e-01 
4.789025e-01 
4.788384e-01 
4.787742e-01 
4.787099e-01 
4.786455e-01 
4.785810e-01 
4.785164e-01 
4.784517e-01 
4.783870e-01 
4.783221e-01 
4.782571e-01 
4.781921e-01 
4.781269e-01 
4.780617e-01 
4.779964e-01 
4.779310e-01 
4.778654e-01 
4.777998e-01 
4.777341e-01 
4.776683e-01 
4.776024e-01 
4.775365e-01 
4.774704e-01 
4.774042e-01 
4.773379e-01 
4.772716e-01 
4.772051e-01 
4.771386e-01 
4.770720e-01 
4.770053e-01 
4.769384e-01 
4.768715e-01 
4.768045e-01 
4.767374e-01 
4.766702e-01 
4.766030e-01 
4.765356e-01 
4.764681e-01 
4.764006e-01 
4.763329e-01 
4.762652e-01 
4.761973e-01 
4.761294e-01 
4.760614e-01 
4.759933e-01 
4.759250e-01 
4.758567e-01 
4.757884e-01 
4.757199e-01 
4.756513e-01 
4.755826e-01 
4.755139e-01 
4.754450e-01 
4.753761e-01 
4.753070e-01 
4.752379e-01 
4.751687e-01 
4.750994e-01 
4.750300e-01 
4.749605e-01 
4.748909e-01 
4.748212e-01 
4.747514e-01 
4.746816e-01 
4.746116e-01 
4.745415e-01 
4.744714e-01 
4.744012e-01 
4.743309e-01 
4.742604e-01 
4.741899e-01 
4.741193e-01 
4.740486e-01 
4.739779e-01 
4.739070e-01 
4.738360e-01 
4.737650e-01 
4.736938e-01 
4.736226e-01 
4.735512e-01 
4.734798e-01 
4.734083e-01 
4.733367e-01 
4.732650e-01 
4.731932e-01 
4.731213e-01 
4.730494e-01 
4.729773e-01 
4.729051e-01 
4.728329e-01 
4.727606e-01 
4.726881e-01 
4.726156e-01 
4.725430e-01 
4.724703e-01 
4.723975e-01 
4.723246e-01 
4.722517e-01 
4.721786e-01 
4.721054e-01 
4.720322e-01 
4.719589e-01 
4.718854e-01 
4.718119e-01 
4.717383e-01 
4.716646e-01 
4.715908e-01 
4.715169e-01 
4.714430e-01 
4.713689e-01 
4.712947e-01 
4.712205e-01 
4.711462e-01 
4.710717e-01 
4.709972e-01 
4.709226e-01 
4.708479e-01 
4.707731e-01 
4.706983e-01 
4.706233e-01 
4.705482e-01 
4.704731e-01 
4.703979e-01 
4.703225e-01 
4.702471e-01 
4.701716e-01 
4.700960e-01 
4.700203e-01 
4.699445e-01 
4.698687e-01 
4.697927e-01 
4.697167e-01 
4.696405e-01 
4.695643e-01 
4.694880e-01 
4.694116e-01 
4.693351e-01 
4.692585e-01 
4.691818e-01 
4.691050e-01 
4.690282e-01 
4.689512e-01 
4.688742e-01 
4.687971e-01 
4.687199e-01 
4.686426e-01 
4.685652e-01 
4.684877e-01 
4.684101e-01 
4.683324e-01 
4.682547e-01 
4.681769e-01 
4.680989e-01 
4.680209e-01 
4.679428e-01 
4.678646e-01 
4.677863e-01 
4.677079e-01 
4.676295e-01 
4.675509e-01 
4.674723e-01 
4.673935e-01 
4.673147e-01 
4.672358e-01 
4.671568e-01 
4.670777e-01 
4.669985e-01 
4.669193e-01 
4.668399e-01 
4.667605e-01 
4.666809e-01 
4.666013e-01 
4.665216e-01 
4.664418e-01 
4.663619e-01 
4.662820e-01 
4.662019e-01 
4.661217e-01 
4.660415e-01 
4.659612e-01 
4.658808e-01 
4.658002e-01 
4.657196e-01 
4.656390e-01 
4.655582e-01 
4.654773e-01 
4.653964e-01 
4.653154e-01 
4.652342e-01 
4.651530e-01 
4.650717e-01 
4.649903e-01 
4.649088e-01 
4.648273e-01 
4.647456e-01 
4.646639e-01 
4.645821e-01 
4.645001e-01 
4.644181e-01 
4.643360e-01 
4.642539e-01 
4.641716e-01 
4.640892e-01 
4.640068e-01 
4.639243e-01 
4.638417e-01 
4.637589e-01 
4.636762e-01 
4.635933e-01 
4.635103e-01 
4.634272e-01 
4.633441e-01 
4.632609e-01 
4.631776e-01 
4.630941e-01 
4.630107e-01 
4.629271e-01 
4.628434e-01 
4.627596e-01 
4.626758e-01 
4.625919e-01 
4.625079e-01 
4.624238e-01 
4.623396e-01 
4.622553e-01 
4.621709e-01 
4.620865e-01 
4.620019e-01 
4.619173e-01 
4.618326e-01 
4.617478e-01 
4.616629e-01 
4.615779e-01 
4.614929e-01 
4.614077e-01 
4.613225e-01 
4.612372e-01 
4.611518e-01 
4.610663e-01 
4.609807e-01 
4.608950e-01 
4.608093e-01 
4.607235e-01 
4.606375e-01 
4.605515e-01 
4.604654e-01 
4.603792e-01 
4.602930e-01 
4.602066e-01 
4.601202e-01 
4.600336e-01 
4.599470e-01 
4.598603e-01 
4.597735e-01 
4.596867e-01 
4.595997e-01 
4.595127e-01 
4.594255e-01 
4.593383e-01 
4.592510e-01 
4.591636e-01 
4.590762e-01 
4.589886e-01 
4.589010e-01 
4.588132e-01 
4.587254e-01 
4.586375e-01 
4.585495e-01 
4.584615e-01 
4.583733e-01 
4.582851e-01 
4.581967e-01 
4.581083e-01 
4.580198e-01 
4.579312e-01 
4.578426e-01 
4.577538e-01 
4.576650e-01 
4.575760e-01 
4.574870e-01 
4.573979e-01 
4.573087e-01 
4.572195e-01 
4.571301e-01 
4.570407e-01 
4.569512e-01 
4.568616e-01 
4.567719e-01 
4.566821e-01 
4.565922e-01 
4.565023e-01 
4.564123e-01 
4.563221e-01 
4.562319e-01 
4.561417e-01 
4.560513e-01 
4.559608e-01 
4.558703e-01 
4.557797e-01 
4.556890e-01 
4.555982e-01 
4.555073e-01 
4.554164e-01 
4.553253e-01 
4.552342e-01 
4.551430e-01 
4.550517e-01 
4.549603e-01 
4.548688e-01 
4.547773e-01 
4.546856e-01 
4.545939e-01 
4.545021e-01 
4.544102e-01 
4.543183e-01 
4.542262e-01 
4.541341e-01 
4.540419e-01 
4.539496e-01 
4.538572e-01 
4.537647e-01 
4.536722e-01 
4.535795e-01 
4.534868e-01 
4.533940e-01 
4.533011e-01 
4.532081e-01 
4.531151e-01 
4.530219e-01 
4.529287e-01 
4.528354e-01 
4.527420e-01 
4.526486e-01 
4.525550e-01 
4.524614e-01 
4.523676e-01 
4.522738e-01 
4.521799e-01 
4.520860e-01 
4.519919e-01 
4.518978e-01 
4.518036e-01 
4.517093e-01 
4.516149e-01 
4.515204e-01 
4.514259e-01 
4.513312e-01 
4.512365e-01 
4.511417e-01 
4.510468e-01 
4.509519e-01 
4.508568e-01 
4.507617e-01 
4.506665e-01 
4.505712e-01 
4.504758e-01 
4.503804e-01 
4.502848e-01 
4.501892e-01 
4.500935e-01 
4.499977e-01 
4.499018e-01 
4.498059e-01 
4.497098e-01 
4.496137e-01 
4.495175e-01 
4.494213e-01 
4.493249e-01 
4.492284e-01 
4.491319e-01 
4.490353e-01 
4.489386e-01 
4.488419e-01 
4.487450e-01 
4.486481e-01 
4.485511e-01 
4.484540e-01 
4.483568e-01 
4.482595e-01 
4.481622e-01 
4.480648e-01 
4.479673e-01 
4.478697e-01 
4.477720e-01 
4.476743e-01 
4.475764e-01 
4.474785e-01 
4.473805e-01 
4.472824e-01 
4.471843e-01 
4.470861e-01 
4.469877e-01 
4.468893e-01 
4.467909e-01 
4.466923e-01 
4.465937e-01 
4.464950e-01 
4.463961e-01 
4.462973e-01 
4.461983e-01 
4.460993e-01 
4.460001e-01 
4.459009e-01 
4.458016e-01 
4.457023e-01 
4.456028e-01 
4.455033e-01 
4.454037e-01 
4.453040e-01 
4.452043e-01 
4.451044e-01 
4.450045e-01 
4.449045e-01 
4.448044e-01 
4.447042e-01 
4.446040e-01 
4.445036e-01 
4.444032e-01 
4.443027e-01 
4.442022e-01 
4.441015e-01 
4.440008e-01 
4.439000e-01 
4.437991e-01 
4.436981e-01 
4.435971e-01 
4.434960e-01 
4.433948e-01 
4.432935e-01 
4.431921e-01 
4.430907e-01 
4.429891e-01 
4.428875e-01 
4.427859e-01 
4.426841e-01 
4.425823e-01 
4.424803e-01 
4.423783e-01 
4.422763e-01 
4.421741e-01 
4.420719e-01 
4.419695e-01 
4.418671e-01 
4.417647e-01 
4.416621e-01 
4.415595e-01 
4.414568e-01 
4.413540e-01 
4.412511e-01 
4.411482e-01 
4.410452e-01 
4.409420e-01 
4.408389e-01 
4.407356e-01 
4.406323e-01 
4.405288e-01 
4.404254e-01 
4.403218e-01 
4.402181e-01 
4.401144e-01 
4.400106e-01 
4.399067e-01 
4.398027e-01 
4.396987e-01 
4.395946e-01 
4.394904e-01 
4.393861e-01 
4.392817e-01 
4.391773e-01 
4.390728e-01 
4.389682e-01 
4.388635e-01 
4.387588e-01 
4.386540e-01 
4.385491e-01 
4.384441e-01 
4.383390e-01 
4.382339e-01 
4.381287e-01 
4.380234e-01 
4.379180e-01 
4.378126e-01 
4.377071e-01 
4.376015e-01 
4.374958e-01 
4.373900e-01 
4.372842e-01 
4.371783e-01 
4.370723e-01 
4.369663e-01 
4.368601e-01 
4.367539e-01 
4.366476e-01 
4.365413e-01 
4.364348e-01 
4.363283e-01 
4.362217e-01 
4.361150e-01 
4.360083e-01 
4.359014e-01 
4.357945e-01 
4.356875e-01 
4.355805e-01 
4.354733e-01 
4.353661e-01 
4.352588e-01 
4.351515e-01 
4.350440e-01 
4.349365e-01 
4.348289e-01 
4.347213e-01 
4.346135e-01 
4.345057e-01 
4.343978e-01 
4.342898e-01 
4.341818e-01 
4.340737e-01 
4.339655e-01 
4.338572e-01 
4.337488e-01 
4.336404e-01 
4.335319e-01 
4.334233e-01 
4.333147e-01 
4.332059e-01 
4.330971e-01 
4.329882e-01 
4.328793e-01 
4.327703e-01 
4.326611e-01 
4.325520e-01 
4.324427e-01 
4.323334e-01 
4.322240e-01 
4.321145e-01 
4.320049e-01 
4.318953e-01 
4.317856e-01 
4.316758e-01 
4.315659e-01 
4.314560e-01 
4.313460e-01 
4.312359e-01 
4.311257e-01 
4.310155e-01 
4.309052e-01 
4.307948e-01 
4.306844e-01 
4.305738e-01 
4.304632e-01 
4.303525e-01 
4.302418e-01 
4.301310e-01 
4.300201e-01 
4.299091e-01 
4.297980e-01 
4.296869e-01 
4.295757e-01 
4.294644e-01 
4.293531e-01 
4.292417e-01 
4.291302e-01 
4.290186e-01 
4.289070e-01 
4.287952e-01 
4.286834e-01 
4.285716e-01 
4.284596e-01 
4.283476e-01 
4.282355e-01 
4.281234e-01 
4.280111e-01 
4.278988e-01 
4.277865e-01 
4.276740e-01 
4.275615e-01 
4.274489e-01 
4.273362e-01 
4.272235e-01 
4.271106e-01 
4.269977e-01 
4.268848e-01 
4.267717e-01 
4.266586e-01 
4.265454e-01 
4.264322e-01 
4.263188e-01 
4.262054e-01 
4.260920e-01 
4.259784e-01 
4.258648e-01 
4.257511e-01 
4.256373e-01 
4.255235e-01 
4.254096e-01 
4.252956e-01 
4.251815e-01 
4.250674e-01 
4.249532e-01 
4.248389e-01 
4.247246e-01 
4.246102e-01 
4.244957e-01 
4.243811e-01 
4.242665e-01 
4.241518e-01 
4.240370e-01 
4.239221e-01 
4.238072e-01 
4.236922e-01 
4.235772e-01 
4.234620e-01 
4.233468e-01 
4.232315e-01 
4.231162e-01 
4.230008e-01 
4.228853e-01 
4.227697e-01 
4.226541e-01 
4.225384e-01 
4.224226e-01 
4.223067e-01 
4.221908e-01 
4.220748e-01 
4.219587e-01 
4.218426e-01 
4.217264e-01 
4.216101e-01 
4.214938e-01 
4.213773e-01 
4.212608e-01 
4.211443e-01 
4.210277e-01 
4.209109e-01 
4.207942e-01 
4.206773e-01 
4.205604e-01 
4.204434e-01 
4.203264e-01 
4.202092e-01 
4.200920e-01 
4.199748e-01 
4.198574e-01 
4.197400e-01 
4.196225e-01 
4.195050e-01 
4.193874e-01 
4.192697e-01 
4.191519e-01 
4.190341e-01 
4.189162e-01 
4.187982e-01 
4.186802e-01 
4.185621e-01 
4.184439e-01 
4.183257e-01 
4.182073e-01 
4.180890e-01 
4.179705e-01 
4.178520e-01 
4.177334e-01 
4.176147e-01 
4.174960e-01 
4.173772e-01 
4.172583e-01 
4.171394e-01 
4.170203e-01 
4.169013e-01 
4.167821e-01 
4.166629e-01 
4.165436e-01 
4.164242e-01 
4.163048e-01 
4.161853e-01 
4.160658e-01 
4.159461e-01 
4.158264e-01 
4.157067e-01 
4.155868e-01 
4.154669e-01 
4.153469e-01 
4.152269e-01 
4.151068e-01 
4.149866e-01 
4.148663e-01 
4.147460e-01 
4.146256e-01 
4.145052e-01 
4.143847e-01 
4.142641e-01 
4.141434e-01 
4.140227e-01 
4.139019e-01 
4.137810e-01 
4.136601e-01 
4.135391e-01 
4.134180e-01 
4.132969e-01 
4.131757e-01 
4.130544e-01 
4.129331e-01 
4.128117e-01 
4.126902e-01 
4.125687e-01 
4.124471e-01 
4.123254e-01 
4.122037e-01 
4.120819e-01 
4.119600e-01 
4.118380e-01 
4.117160e-01 
4.115940e-01 
4.114718e-01 
4.113496e-01 
4.112273e-01 
4.111050e-01 
4.109826e-01 
4.108601e-01 
4.107376e-01 
4.106149e-01 
4.104923e-01 
4.103695e-01 
4.102467e-01 
4.101238e-01 
4.100009e-01 
4.098779e-01 
4.097548e-01 
4.096317e-01 
4.095084e-01 
4.093852e-01 
4.092618e-01 
4.091384e-01 
4.090150e-01 
4.088914e-01 
4.087678e-01 
4.086441e-01 
4.085204e-01 
4.083966e-01 
4.082727e-01 
4.081488e-01 
4.080248e-01 
4.079007e-01 
4.077766e-01 
4.076524e-01 
4.075281e-01 
4.074038e-01 
4.072794e-01 
4.071550e-01 
4.070304e-01 
4.069058e-01 
4.067812e-01 
4.066565e-01 
4.065317e-01 
4.064068e-01 
4.062819e-01 
4.061570e-01 
4.060319e-01 
4.059068e-01 
4.057816e-01 
4.056564e-01 
4.055311e-01 
4.054057e-01 
4.052803e-01 
4.051548e-01 
4.050292e-01 
4.049036e-01 
4.047779e-01 
4.046522e-01 
4.045263e-01 
4.044005e-01 
4.042745e-01 
4.041485e-01 
4.040224e-01 
4.038963e-01 
4.037701e-01 
4.036438e-01 
4.035175e-01 
4.033911e-01 
4.032646e-01 
4.031381e-01 
4.030115e-01 
4.028849e-01 
4.027582e-01 
4.026314e-01 
4.025046e-01 
4.023777e-01 
4.022507e-01 
4.021237e-01 
4.019966e-01 
4.018694e-01 
4.017422e-01 
4.016149e-01 
4.014876e-01 
4.013602e-01 
4.012327e-01 
4.011052e-01 
4.009776e-01 
4.008499e-01 
4.007222e-01 
4.005944e-01 
4.004665e-01 
4.003386e-01 
4.002107e-01 
4.000826e-01 
3.999545e-01 
3.998264e-01 
3.996981e-01 
3.995699e-01 
3.994415e-01 
3.993131e-01 
3.991846e-01 
3.990561e-01 
3.989275e-01 
3.987988e-01 
3.986701e-01 
3.985413e-01 
3.984125e-01 
3.982836e-01 
3.981546e-01 
3.980256e-01 
3.978965e-01 
3.977674e-01 
3.976381e-01 
3.975089e-01 
3.973795e-01 
3.972501e-01 
3.971207e-01 
3.969911e-01 
3.968616e-01 
3.967319e-01 
3.966022e-01 
3.964725e-01 
3.963426e-01 
3.962127e-01 
3.960828e-01 
3.959528e-01 
3.958227e-01 
3.956926e-01 
3.955624e-01 
3.954321e-01 
3.953018e-01 
3.951715e-01 
3.950410e-01 
3.949105e-01 
3.947800e-01 
3.946494e-01 
3.945187e-01 
3.943879e-01 
3.942571e-01 
3.941263e-01 
3.939954e-01 
3.938644e-01 
3.937334e-01 
3.936023e-01 
3.934711e-01 
3.933399e-01 
3.932086e-01 
3.930773e-01 
3.929459e-01 
3.928144e-01 
3.926829e-01 
3.925513e-01 
3.924197e-01 
3.922880e-01 
3.921563e-01 
3.920245e-01 
3.918926e-01 
3.917607e-01 
3.916287e-01 
3.914966e-01 
3.913645e-01 
3.912323e-01 
3.911001e-01 
3.909678e-01 
3.908355e-01 
3.907031e-01 
3.905706e-01 
3.904381e-01 
3.903055e-01 
3.901729e-01 
3.900402e-01 
3.899074e-01 
3.897746e-01 
3.896418e-01 
3.895088e-01 
3.893758e-01 
3.892428e-01 
3.891097e-01 
3.889765e-01 
3.888433e-01 
3.887100e-01 
3.885767e-01 
3.884433e-01 
3.883098e-01 
3.881763e-01 
3.880428e-01 
3.879091e-01 
3.877755e-01 
3.876417e-01 
3.875079e-01 
3.873741e-01 
3.872402e-01 
3.871062e-01 
3.869722e-01 
3.868381e-01 
3.867039e-01 
3.865697e-01 
3.864355e-01 
3.863012e-01 
3.861668e-01 
3.860324e-01 
3.858979e-01 
3.857633e-01 
3.856287e-01 
3.854941e-01 
3.853594e-01 
3.852246e-01 
3.850898e-01 
3.849549e-01 
3.848200e-01 
3.846850e-01 
3.845499e-01 
3.844148e-01 
3.842796e-01 
3.841444e-01 
3.840091e-01 
3.838738e-01 
3.837384e-01 
3.836030e-01 
3.834675e-01 
3.833319e-01 
3.831963e-01 
3.830606e-01 
3.829249e-01 
3.827891e-01 
3.826533e-01 
3.825174e-01 
3.823815e-01 
3.822455e-01 
3.821094e-01 
3.819733e-01 
3.818371e-01 
3.817009e-01 
3.815646e-01 
3.814283e-01 
3.812919e-01 
3.811555e-01 
3.810190e-01 
3.808824e-01 
3.807458e-01 
3.806091e-01 
3.804724e-01 
3.803357e-01 
3.801988e-01 
3.800619e-01 
3.799250e-01 
3.797880e-01 
3.796510e-01 
3.795139e-01 
3.793767e-01 
3.792395e-01 
3.791023e-01 
3.789649e-01 
3.788276e-01 
3.786901e-01 
3.785527e-01 
3.784151e-01 
3.782775e-01 
3.781399e-01 
3.780022e-01 
3.778645e-01 
3.777267e-01 
3.775888e-01 
3.774509e-01 
3.773129e-01 
3.771749e-01 
3.770368e-01 
3.768987e-01 
3.767605e-01 
3.766223e-01 
3.764840e-01 
3.763457e-01 
3.762073e-01 
3.760689e-01 
3.759304e-01 
3.757918e-01 
3.756532e-01 
3.755146e-01 
3.753759e-01 
3.752371e-01 
3.750983e-01 
3.749594e-01 
3.748205e-01 
3.746815e-01 
3.745425e-01 
3.744034e-01 
3.742643e-01 
3.741251e-01 
3.739859e-01 
3.738466e-01 
3.737073e-01 
3.735679e-01 
3.734285e-01 
3.732890e-01 
3.731494e-01 
3.730098e-01 
3.728702e-01 
3.727305e-01 
3.725907e-01 
3.724509e-01 
3.723111e-01 
3.721712e-01 
3.720312e-01 
3.718912e-01 
3.717512e-01 
3.716110e-01 
3.714709e-01 
3.713307e-01 
3.711904e-01 
3.710501e-01 
3.709097e-01 
3.707693e-01 
3.706288e-01 
3.704883e-01 
3.703477e-01 
3.702071e-01 
3.700665e-01 
3.699257e-01 
3.697850e-01 
3.696441e-01 
3.695033e-01 
3.693623e-01 
3.692214e-01 
3.690803e-01 
3.689393e-01 
3.687981e-01 
3.686570e-01 
3.685157e-01 
3.683745e-01 
3.682331e-01 
3.680918e-01 
3.679504e-01 
3.678089e-01 
3.676674e-01 
3.675258e-01 
3.673842e-01 
3.672425e-01 
3.671008e-01 
3.669590e-01 
3.668172e-01 
3.666753e-01 
3.665334e-01 
3.663914e-01 
3.662494e-01 
3.661073e-01 
3.659652e-01 
3.658230e-01 
3.656808e-01 
3.655386e-01 
3.653963e-01 
3.652539e-01 
3.651115e-01 
3.649690e-01 
3.648265e-01 
3.646840e-01 
3.645414e-01 
3.643987e-01 
3.642560e-01 
3.641133e-01 
3.639705e-01 
3.638276e-01 
3.636847e-01 
3.635418e-01 
3.633988e-01 
3.632557e-01 
3.631127e-01 
3.629695e-01 
3.628263e-01 
3.626831e-01 
3.625398e-01 
3.623965e-01 
3.622531e-01 
3.621097e-01 
3.619663e-01 
3.618227e-01 
3.616792e-01 
3.615356e-01 
3.613919e-01 
3.612482e-01 
3.611045e-01 
3.609607e-01 
3.608168e-01 
3.606729e-01 
3.605290e-01 
3.603850e-01 
3.602410e-01 
3.600969e-01 
3.599528e-01 
3.598086e-01 
3.596644e-01 
3.595201e-01 
3.593758e-01 
3.592314e-01 
3.590870e-01 
3.589426e-01 
3.587981e-01 
3.586535e-01 
3.585089e-01 
3.583643e-01 
3.582196e-01 
3.580749e-01 
3.579301e-01 
3.577853e-01 
3.576404e-01 
3.574955e-01 
3.573506e-01 
3.572056e-01 
3.570605e-01 
3.569154e-01 
3.567703e-01 
3.566251e-01 
3.564799e-01 
3.563346e-01 
3.561893e-01 
3.560439e-01 
3.558985e-01 
3.557531e-01 
3.556076e-01 
3.554620e-01 
3.553164e-01 
3.551708e-01 
3.550251e-01 
3.548794e-01 
3.547336e-01 
3.545878e-01 
3.544419e-01 
3.542960e-01 
3.541501e-01 
3.540041e-01 
3.538581e-01 
3.537120e-01 
3.535659e-01 
3.534197e-01 
3.532735e-01 
3.531272e-01 
3.529809e-01 
3.528346e-01 
3.526882e-01 
3.525418e-01 
3.523953e-01 
3.522488e-01 
3.521022e-01 
3.519556e-01 
3.518089e-01 
3.516623e-01 
3.515155e-01 
3.513687e-01 
3.512219e-01 
3.510751e-01 
3.509281e-01 
3.507812e-01 
3.506342e-01 
3.504872e-01 
3.503401e-01 
3.501930e-01 
3.500458e-01 
3.498986e-01 
3.497513e-01 
3.496040e-01 
3.494567e-01 
3.493093e-01 
3.491619e-01 
3.490144e-01 
3.488669e-01 
3.487194e-01 
3.485718e-01 
3.484241e-01 
3.482765e-01 
3.481288e-01 
3.479810e-01 
3.478332e-01 
3.476853e-01 
3.475375e-01 
3.473895e-01 
3.472416e-01 
3.470936e-01 
3.469455e-01 
3.467974e-01 
3.466493e-01 
3.465011e-01 
3.463529e-01 
3.462046e-01 
3.460563e-01 
3.459080e-01 
3.457596e-01 
3.456112e-01 
3.454627e-01 
3.453142e-01 
3.451657e-01 
3.450171e-01 
3.448685e-01 
3.447198e-01 
3.445711e-01 
3.444223e-01 
3.442735e-01 
3.441247e-01 
3.439758e-01 
3.438269e-01 
3.436780e-01 
3.435290e-01 
3.433800e-01 
3.432309e-01 
3.430818e-01 
3.429326e-01 
3.427834e-01 
3.426342e-01 
3.424849e-01 
3.423356e-01 
3.421863e-01 
3.420369e-01 
3.418874e-01 
3.417380e-01 
3.415885e-01 
3.414389e-01 
3.412893e-01 
3.411397e-01 
3.409900e-01 
3.408403e-01 
3.406906e-01 
3.405408e-01 
3.403910e-01 
3.402411e-01 
3.400912e-01 
3.399413e-01 
3.397913e-01 
3.396413e-01 
3.394912e-01 
3.393411e-01 
3.391910e-01 
3.390408e-01 
3.388906e-01 
3.387404e-01 
3.385901e-01 
3.384398e-01 
3.382894e-01 
3.381390e-01 
3.379886e-01 
3.378381e-01 
3.376876e-01 
3.375370e-01 
3.373864e-01 
3.372358e-01 
3.370852e-01 
3.369345e-01 
3.367837e-01 
3.366329e-01 
3.364821e-01 
3.363313e-01 
3.361804e-01 
3.360295e-01 
3.358785e-01 
3.357275e-01 
3.355764e-01 
3.354254e-01 
3.352743e-01 
3.351231e-01 
3.349719e-01 
3.348207e-01 
3.346694e-01 
3.345181e-01 
3.343668e-01 
3.342154e-01 
3.340640e-01 
3.339126e-01 
3.337611e-01 
3.336096e-01 
3.334581e-01 
3.333065e-01 
3.331548e-01 
3.330032e-01 
3.328515e-01 
3.326998e-01 
3.325480e-01 
3.323962e-01 
3.322444e-01 
3.320925e-01 
3.319406e-01 
3.317886e-01 
3.316366e-01 
3.314846e-01 
3.313326e-01 
3.311805e-01 
3.310284e-01 
3.308762e-01 
3.307240e-01 
3.305718e-01 
3.304195e-01 
3.302672e-01 
3.301149e-01 
3.299625e-01 
3.298101e-01 
3.296577e-01 
3.295052e-01 
3.293527e-01 
3.292002e-01 
3.290476e-01 
3.288950e-01 
3.287423e-01 
3.285897e-01 
3.284369e-01 
3.282842e-01 
3.281314e-01 
3.279786e-01 
3.278257e-01 
3.276729e-01 
3.275199e-01 
3.273670e-01 
3.272140e-01 
3.270610e-01 
3.269079e-01 
3.267548e-01 
3.266017e-01 
3.264486e-01 
3.262954e-01 
3.261422e-01 
3.259889e-01 
3.258356e-01 
3.256823e-01 
3.255290e-01 
3.253756e-01 
3.252222e-01 
3.250687e-01 
3.249152e-01 
3.247617e-01 
3.246082e-01 
3.244546e-01 
3.243010e-01 
3.241473e-01 
3.239936e-01 
3.238399e-01 
3.236862e-01 
3.235324e-01 
3.233786e-01 
3.232247e-01 
3.230709e-01 
3.229170e-01 
3.227630e-01 
3.226090e-01 
3.224550e-01 
3.223010e-01 
3.221469e-01 
3.219928e-01 
3.218387e-01 
3.216846e-01 
3.215304e-01 
3.213761e-01 
3.212219e-01 
3.210676e-01 
3.209133e-01 
3.207589e-01 
3.206046e-01 
3.204501e-01 
3.202957e-01 
3.201412e-01 
3.199867e-01 
3.198322e-01 
3.196776e-01 
3.195230e-01 
3.193684e-01 
3.192137e-01 
3.190590e-01 
3.189043e-01 
3.187496e-01 
3.185948e-01 
3.184400e-01 
3.182851e-01 
3.181303e-01 
3.179754e-01 
3.178204e-01 
3.176655e-01 
3.175105e-01 
3.173555e-01 
3.172004e-01 
3.170453e-01 
3.168902e-01 
3.167351e-01 
3.165799e-01 
3.164247e-01 
3.162695e-01 
3.161142e-01 
3.159590e-01 
3.158036e-01 
3.156483e-01 
3.154929e-01 
3.153375e-01 
3.151821e-01 
3.150266e-01 
3.148711e-01 
3.147156e-01 
3.145601e-01 
3.144045e-01 
3.142489e-01 
3.140932e-01 
3.139376e-01 
3.137819e-01 
3.136262e-01 
3.134704e-01 
3.133146e-01 
3.131588e-01 
3.130030e-01 
3.128471e-01 
3.126913e-01 
3.125353e-01 
3.123794e-01 
3.122234e-01 
3.120674e-01 
3.119114e-01 
3.117553e-01 
3.115993e-01 
3.114431e-01 
3.112870e-01 
3.111308e-01 
3.109746e-01 
3.108184e-01 
3.106622e-01 
3.105059e-01 
3.103496e-01 
3.101933e-01 
3.100369e-01 
3.098805e-01 
3.097241e-01 
3.095677e-01 
3.094112e-01 
3.092547e-01 
3.090982e-01 
3.089417e-01 
3.087851e-01 
3.086285e-01 
3.084719e-01 
3.083152e-01 
3.081586e-01 
3.080018e-01 
3.078451e-01 
3.076884e-01 
3.075316e-01 
3.073748e-01 
3.072179e-01 
3.070611e-01 
3.069042e-01 
3.067473e-01 
3.065904e-01 
3.064334e-01 
3.062764e-01 
3.061194e-01 
3.059624e-01 
3.058053e-01 
3.056482e-01 
3.054911e-01 
3.053340e-01 
3.051768e-01 
3.050196e-01 
3.048624e-01 
3.047052e-01 
3.045479e-01 
3.043906e-01 
3.042333e-01 
3.040760e-01 
3.039186e-01 
3.037612e-01 
3.036038e-01 
3.034464e-01 
3.032889e-01 
3.031314e-01 
3.029739e-01 
3.028164e-01 
3.026588e-01 
3.025013e-01 
3.023437e-01 
3.021860e-01 
3.020284e-01 
3.018707e-01 
3.017130e-01 
3.015553e-01 
3.013975e-01 
3.012398e-01 
3.010820e-01 
3.009242e-01 
3.007663e-01 
3.006085e-01 
3.004506e-01 
3.002927e-01 
3.001347e-01 
2.999768e-01 
2.998188e-01 
2.996608e-01 
2.995028e-01 
2.993447e-01 
2.991866e-01 
2.990286e-01 
2.988704e-01 
2.987123e-01 
2.985541e-01 
2.983960e-01 
2.982377e-01 
2.980795e-01 
2.979213e-01 
2.977630e-01 
2.976047e-01 
2.974464e-01 
2.972881e-01 
2.971297e-01 
2.969713e-01 
2.968129e-01 
2.966545e-01 
2.964960e-01 
2.963376e-01 
2.961791e-01 
2.960206e-01 
2.958620e-01 
2.957035e-01 
2.955449e-01 
2.953863e-01 
2.952277e-01 
2.950691e-01 
2.949104e-01 
2.947517e-01 
2.945930e-01 
2.944343e-01 
2.942755e-01 
2.941168e-01 
2.939580e-01 
2.937992e-01 
2.936404e-01 
2.934815e-01 
2.933226e-01 
2.931638e-01 
2.930049e-01 
2.928459e-01 
2.926870e-01 
2.925280e-01 
2.923690e-01 
2.922100e-01 
2.920510e-01 
2.918919e-01 
2.917329e-01 
2.915738e-01 
2.914147e-01 
2.912555e-01 
2.910964e-01 
2.909372e-01 
2.907781e-01 
2.906188e-01 
2.904596e-01 
2.903004e-01 
2.901411e-01 
2.899818e-01 
2.898225e-01 
2.896632e-01 
2.895039e-01 
2.893445e-01 
2.891852e-01 
2.890258e-01 
2.888663e-01 
2.887069e-01 
2.885475e-01 
2.883880e-01 
2.882285e-01 
2.880690e-01 
2.879095e-01 
2.877499e-01 
2.875904e-01 
2.874308e-01 
2.872712e-01 
2.871116e-01 
2.869520e-01 
2.867923e-01 
2.866326e-01 
2.864730e-01 
2.863133e-01 
2.861535e-01 
2.859938e-01 
2.858340e-01 
2.856743e-01 
2.855145e-01 
2.853547e-01 
2.851948e-01 
2.850350e-01 
2.848751e-01 
2.847153e-01 
2.845554e-01 
2.843955e-01 
2.842355e-01 
2.840756e-01 
2.839156e-01 
2.837557e-01 
2.835957e-01 
2.834357e-01 
2.832756e-01 
2.831156e-01 
2.829555e-01 
2.827955e-01 
2.826354e-01 
2.824753e-01 
2.823151e-01 
2.821550e-01 
2.819948e-01 
2.818347e-01 
2.816745e-01 
2.815143e-01 
2.813541e-01 
2.811938e-01 
2.810336e-01 
2.808733e-01 
2.807130e-01 
2.805527e-01 
2.803924e-01 
2.802321e-01 
2.800718e-01 
2.799114e-01 
2.797510e-01 
2.795906e-01 
2.794302e-01 
2.792698e-01 
2.791094e-01 
2.789489e-01 
2.787885e-01 
2.786280e-01 
2.784675e-01 
2.783070e-01 
2.781465e-01 
2.779860e-01 
2.778254e-01 
2.776649e-01 
2.775043e-01 
2.773437e-01 
2.771831e-01 
2.770225e-01 
2.768618e-01 
2.767012e-01 
2.765405e-01 
2.763799e-01 
2.762192e-01 
2.760585e-01 
2.758978e-01 
2.757370e-01 
2.755763e-01 
2.754155e-01 
2.752548e-01 
2.750940e-01 
2.749332e-01 
2.747724e-01 
2.746116e-01 
2.744507e-01 
2.742899e-01 
2.741290e-01 
2.739681e-01 
2.738073e-01 
2.736464e-01 
2.734855e-01 
2.733245e-01 
2.731636e-01 
2.730027e-01 
2.728417e-01 
2.726807e-01 
2.725197e-01 
2.723587e-01 
2.721977e-01 
2.720367e-01 
2.718757e-01 
2.717146e-01 
2.715536e-01 
2.713925e-01 
2.712314e-01 
2.710703e-01 
2.709092e-01 
2.707481e-01 
2.705870e-01 
2.704259e-01 
2.702647e-01 
2.701036e-01 
2.699424e-01 
2.697812e-01 
2.696200e-01 
2.694588e-01 
2.692976e-01 
2.691364e-01 
2.689751e-01 
2.688139e-01 
2.686526e-01 
2.684914e-01 
2.683301e-01 
2.681688e-01 
2.680075e-01 
2.678462e-01 
2.676849e-01 
2.675235e-01 
2.673622e-01 
2.672008e-01 
2.670395e-01 
2.668781e-01 
2.667167e-01 
2.665553e-01 
2.663939e-01 
2.662325e-01 
2.660711e-01 
2.659097e-01 
2.657482e-01 
2.655868e-01 
2.654253e-01 
2.652639e-01 
2.651024e-01 
2.649409e-01 
2.647794e-01 
2.646179e-01 
2.644564e-01 
2.642949e-01 
2.641333e-01 
2.639718e-01 
2.638103e-01 
2.636487e-01 
2.634871e-01 
2.633256e-01 
2.631640e-01 
2.630024e-01 
2.628408e-01 
2.626792e-01 
2.625176e-01 
2.623559e-01 
2.621943e-01 
2.620327e-01 
2.618710e-01 
2.617094e-01 
2.615477e-01 
2.613860e-01 
2.612243e-01 
2.610627e-01 
2.609010e-01 
2.607393e-01 
2.605775e-01 
2.604158e-01 
2.602541e-01 
2.600924e-01 
2.599306e-01 
2.597689e-01 
2.596071e-01 
2.594454e-01 
2.592836e-01 
2.591218e-01 
2.589600e-01 
2.587983e-01 
2.586365e-01 
2.584747e-01 
2.583129e-01 
2.581510e-01 
2.579892e-01 
2.578274e-01 
2.576656e-01 
2.575037e-01 
2.573419e-01 
2.571800e-01 
2.570182e-01 
2.568563e-01 
2.566944e-01 
2.565325e-01 
2.563707e-01 
2.562088e-01 
2.560469e-01 
2.558850e-01 
2.557231e-01 
2.555612e-01 
2.553992e-01 
2.552373e-01 
2.550754e-01 
2.549135e-01 
2.547515e-01 
2.545896e-01 
2.544276e-01 
2.542657e-01 
2.541037e-01 
2.539418e-01 
2.537798e-01 
2.536178e-01 
2.534558e-01 
2.532939e-01 
2.531319e-01 
2.529699e-01 
2.528079e-01 
2.526459e-01 
2.524839e-01 
2.523219e-01 
2.521599e-01 
2.519979e-01 
2.518358e-01 
2.516738e-01 
2.515118e-01 
2.513498e-01 
2.511877e-01 
2.510257e-01 
2.508636e-01 
2.507016e-01 
2.505395e-01 
2.503775e-01 
2.502154e-01 
2.500534e-01 
2.498913e-01 
2.497292e-01 
2.495672e-01 
2.494051e-01 
2.492430e-01 
2.490809e-01 
2.489189e-01 
2.487568e-01 
2.485947e-01 
2.484326e-01 
2.482705e-01 
2.481084e-01 
2.479463e-01 
2.477842e-01 
2.476221e-01 
2.474600e-01 
2.472979e-01 
2.471358e-01 
2.469737e-01 
2.468116e-01 
2.466494e-01 
2.464873e-01 
2.463252e-01 
2.461631e-01 
2.460010e-01 
2.458388e-01 
2.456767e-01 
2.455146e-01 
2.453525e-01 
2.451903e-01 
2.450282e-01 
2.448661e-01 
2.447039e-01 
2.445418e-01 
2.443797e-01 
2.442175e-01 
2.440554e-01 
2.438932e-01 
2.437311e-01 
2.435690e-01 
2.434068e-01 
2.432447e-01 
2.430825e-01 
2.429204e-01 
2.427582e-01 
2.425961e-01 
2.424340e-01 
2.422718e-01 
2.421097e-01 
2.419475e-01 
2.417854e-01 
2.416232e-01 
2.414611e-01 
2.412989e-01 
2.411368e-01 
2.409746e-01 
2.408125e-01 
2.406504e-01 
2.404882e-01 
2.403261e-01 
2.401639e-01 
2.400018e-01 
2.398396e-01 
2.396775e-01 
2.395154e-01 
2.393532e-01 
2.391911e-01 
2.390289e-01 
2.388668e-01 
2.387047e-01 
2.385425e-01 
2.383804e-01 
2.382183e-01 
2.380561e-01 
2.378940e-01 
2.377319e-01 
2.375698e-01 
2.374076e-01 
2.372455e-01 
2.370834e-01 
2.369213e-01 
2.367592e-01 
2.365970e-01 
2.364349e-01 
2.362728e-01 
2.361107e-01 
2.359486e-01 
2.357865e-01 
2.356244e-01 
2.354623e-01 
2.353002e-01 
2.351381e-01 
2.349760e-01 
2.348139e-01 
2.346519e-01 
2.344898e-01 
2.343277e-01 
2.341656e-01 
2.340035e-01 
2.338415e-01 
2.336794e-01 
2.335173e-01 
2.333553e-01 
2.331932e-01 
2.330312e-01 
2.328691e-01 
2.327071e-01 
2.325450e-01 
2.323830e-01 
2.322209e-01 
2.320589e-01 
2.318969e-01 
2.317349e-01 
2.315728e-01 
2.314108e-01 
2.312488e-01 
2.310868e-01 
2.309248e-01 
2.307628e-01 
2.306008e-01 
2.304388e-01 
2.302768e-01 
2.301148e-01 
2.299528e-01 
2.297909e-01 
2.296289e-01 
2.294669e-01 
2.293050e-01 
2.291430e-01 
2.289811e-01 
2.288191e-01 
2.286572e-01 
2.284953e-01 
2.283333e-01 
2.281714e-01 
2.280095e-01 
2.278476e-01 
2.276857e-01 
2.275238e-01 
2.273619e-01 
2.272000e-01 
2.270381e-01 
2.268762e-01 
2.267143e-01 
2.265525e-01 
2.263906e-01 
2.262288e-01 
2.260669e-01 
2.259051e-01 
2.257432e-01 
2.255814e-01 
2.254196e-01 
2.252578e-01 
2.250959e-01 
2.249341e-01 
2.247723e-01 
2.246105e-01 
2.244488e-01 
2.242870e-01 
2.241252e-01 
2.239634e-01 
2.238017e-01 
2.236399e-01 
2.234782e-01 
2.233165e-01 
2.231547e-01 
2.229930e-01 
2.228313e-01 
2.226696e-01 
2.225079e-01 
2.223462e-01 
2.221845e-01 
2.220229e-01 
2.218612e-01 
2.216995e-01 
2.215379e-01 
2.213762e-01 
2.212146e-01 
2.210530e-01 
2.208913e-01 
2.207297e-01 
2.205681e-01 
2.204065e-01 
2.202449e-01 
2.200834e-01 
2.199218e-01 
2.197602e-01 
2.195987e-01 
2.194371e-01 
2.192756e-01 
2.191141e-01 
2.189526e-01 
2.187911e-01 
2.186296e-01 
2.184681e-01 
2.183066e-01 
2.181451e-01 
2.179837e-01 
2.178222e-01 
2.176608e-01 
2.174993e-01 
2.173379e-01 
2.171765e-01 
2.170151e-01 
2.168537e-01 
2.166923e-01 
2.165309e-01 
2.163696e-01 
2.162082e-01 
2.160469e-01 
2.158855e-01 
2.157242e-01 
2.155629e-01 
2.154016e-01 
2.152403e-01 
2.150790e-01 
2.149177e-01 
2.147565e-01 
2.145952e-01 
2.144340e-01 
2.142728e-01 
2.141115e-01 
2.139503e-01 
2.137891e-01 
2.136280e-01 
2.134668e-01 
2.133056e-01 
2.131445e-01 
2.129833e-01 
2.128222e-01 
2.126611e-01 
2.125000e-01 
2.123389e-01 
2.121778e-01 
2.120167e-01 
2.118557e-01 
2.116946e-01 
2.115336e-01 
2.113725e-01 
2.112115e-01 
2.110505e-01 
2.108895e-01 
2.107286e-01 
2.105676e-01 
2.104066e-01 
2.102457e-01 
2.100848e-01 
2.099239e-01 
2.097630e-01 
2.096021e-01 
2.094412e-01 
2.092803e-01 
2.091195e-01 
2.089586e-01 
2.087978e-01 
2.086370e-01 
2.084762e-01 
2.083154e-01 
2.081546e-01 
2.079939e-01 
2.078331e-01 
2.076724e-01 
2.075117e-01 
2.073510e-01 
2.071903e-01 
2.070296e-01 
2.068689e-01 
2.067083e-01 
2.065477e-01 
2.063870e-01 
2.062264e-01 
2.060658e-01 
2.059052e-01 
2.057447e-01 
2.055841e-01 
2.054236e-01 
2.052631e-01 
2.051025e-01 
2.049421e-01 
2.047816e-01 
2.046211e-01 
2.044607e-01 
2.043002e-01 
2.041398e-01 
2.039794e-01 
2.038190e-01 
2.036586e-01 
2.034982e-01 
2.033379e-01 
2.031776e-01 
2.030173e-01 
2.028569e-01 
2.026967e-01 
2.025364e-01 
2.023761e-01 
2.022159e-01 
2.020557e-01 
2.018955e-01 
2.017353e-01 
2.015751e-01 
2.014149e-01 
2.012548e-01 
2.010947e-01 
2.009345e-01 
2.007744e-01 
2.006144e-01 
2.004543e-01 
2.002942e-01 
2.001342e-01 
1.999742e-01 
1.998142e-01 
1.996542e-01 
1.994942e-01 
1.993343e-01 
1.991744e-01 
1.990144e-01 
1.988545e-01 
1.986947e-01 
1.985348e-01 
1.983749e-01 
1.982151e-01 
1.980553e-01 
1.978955e-01 
1.977357e-01 
1.975760e-01 
1.974162e-01 
1.972565e-01 
1.970968e-01 
1.969371e-01 
1.967774e-01 
1.966178e-01 
1.964581e-01 
1.962985e-01 
1.961389e-01 
1.959793e-01 
1.958197e-01 
1.956602e-01 
1.955007e-01 
1.953412e-01 
1.951817e-01 
1.950222e-01 
1.948627e-01 
1.947033e-01 
1.945439e-01 
1.943845e-01 
1.942251e-01 
1.940657e-01 
1.939064e-01 
1.937470e-01 
1.935877e-01 
1.934284e-01 
1.932692e-01 
1.931099e-01 
1.929507e-01 
1.927915e-01 
1.926323e-01 
1.924731e-01 
1.923140e-01 
1.921548e-01 
1.919957e-01 
1.918366e-01 
1.916775e-01 
1.915185e-01 
1.913594e-01 
1.912004e-01 
1.910414e-01 
1.908825e-01 
1.907235e-01 
1.905646e-01 
1.904057e-01 
1.902468e-01 
1.900879e-01 
1.899290e-01 
1.897702e-01 
1.896114e-01 
1.894526e-01 
1.892938e-01 
1.891351e-01 
1.889763e-01 
1.888176e-01 
1.886589e-01 
1.885003e-01 
1.883416e-01 
1.881830e-01 
1.880244e-01 
1.878658e-01 
1.877072e-01 
1.875487e-01 
1.873902e-01 
1.872317e-01 
1.870732e-01 
1.869147e-01 
1.867563e-01 
1.865979e-01 
1.864395e-01 
1.862811e-01 
1.861228e-01 
1.859645e-01 
1.858062e-01 
1.856479e-01 
1.854896e-01 
1.853314e-01 
1.851732e-01 
1.850150e-01 
1.848568e-01 
1.846987e-01 
1.845405e-01 
1.843824e-01 
1.842244e-01 
1.840663e-01 
1.839083e-01 
1.837503e-01 
1.835923e-01 
1.834343e-01 
1.832764e-01 
1.831184e-01 
1.829605e-01 
1.828027e-01 
1.826448e-01 
1.824870e-01 
1.823292e-01 
1.821714e-01 
1.820137e-01 
1.818559e-01 
1.816982e-01 
1.815405e-01 
1.813829e-01 
1.812252e-01 
1.810676e-01 
1.809100e-01 
1.807525e-01 
1.805949e-01 
1.804374e-01 
1.802799e-01 
1.801225e-01 
1.799650e-01 
1.798076e-01 
1.796502e-01 
1.794928e-01 
1.793355e-01 
1.791782e-01 
1.790209e-01 
1.788636e-01 
1.787063e-01 
1.785491e-01 
1.783919e-01 
1.782347e-01 
1.780776e-01 
1.779205e-01 
1.777634e-01 
1.776063e-01 
1.774493e-01 
1.772922e-01 
1.771352e-01 
1.769783e-01 
1.768213e-01 
1.766644e-01 
1.765075e-01 
1.763506e-01 
1.761938e-01 
1.760370e-01 
1.758802e-01 
1.757234e-01 
1.755667e-01 
1.754100e-01 
1.752533e-01 
1.750966e-01 
1.749400e-01 
1.747834e-01 
1.746268e-01 
1.744703e-01 
1.743137e-01 
1.741572e-01 
1.740007e-01 
1.738443e-01 
1.736879e-01 
1.735315e-01 
1.733751e-01 
1.732188e-01 
1.730625e-01 
1.729062e-01 
1.727499e-01 
1.725937e-01 
1.724375e-01 
1.722813e-01 
1.721252e-01 
1.719690e-01 
1.718129e-01 
1.716569e-01 
1.715008e-01 
1.713448e-01 
1.711888e-01 
1.710329e-01 
1.708770e-01 
1.707211e-01 
1.705652e-01 
1.704093e-01 
1.702535e-01 
1.700977e-01 
1.699420e-01 
1.697862e-01 
1.696305e-01 
1.694749e-01 
1.693192e-01 
1.691636e-01 
1.690080e-01 
1.688525e-01 
1.686969e-01 
1.685414e-01 
1.683859e-01 
1.682305e-01 
1.680751e-01 
1.679197e-01 
1.677643e-01 
1.676090e-01 
1.674537e-01 
1.672984e-01 
1.671432e-01 
1.669880e-01 
1.668328e-01 
1.666777e-01 
1.665225e-01 
1.663675e-01 
1.662124e-01 
1.660574e-01 
1.659024e-01 
1.657474e-01 
1.655924e-01 
1.654375e-01 
1.652826e-01 
1.651278e-01 
1.649730e-01 
1.648182e-01 
1.646634e-01 
1.645087e-01 
1.643540e-01 
1.641993e-01 
1.640447e-01 
1.638901e-01 
1.637355e-01 
1.635809e-01 
1.634264e-01 
1.632719e-01 
1.631175e-01 
1.629631e-01 
1.628087e-01 
1.626543e-01 
1.625000e-01 
1.623457e-01 
1.621914e-01 
1.620372e-01 
1.618830e-01 
1.617288e-01 
1.615746e-01 
1.614205e-01 
1.612665e-01 
1.611124e-01 
1.609584e-01 
1.608044e-01 
1.606505e-01 
1.604965e-01 
1.603427e-01 
1.601888e-01 
1.600350e-01 
1.598812e-01 
1.597274e-01 
1.595737e-01 
1.594200e-01 
1.592664e-01 
1.591127e-01 
1.589591e-01 
1.588056e-01 
1.586520e-01 
1.584985e-01 
1.583451e-01 
1.581916e-01 
1.580382e-01 
1.578849e-01 
1.577315e-01 
1.575782e-01 
1.574250e-01 
1.572717e-01 
1.571185e-01 
1.569654e-01 
1.568122e-01 
1.566591e-01 
1.565061e-01 
1.563531e-01 
1.562001e-01 
1.560471e-01 
1.558942e-01 
1.557413e-01 
1.555884e-01 
1.554356e-01 
1.552828e-01 
1.551300e-01 
1.549773e-01 
1.548246e-01 
1.546719e-01 
1.545193e-01 
1.543667e-01 
1.542142e-01 
1.540616e-01 
1.539092e-01 
1.537567e-01 
1.536043e-01 
1.534519e-01 
1.532996e-01 
1.531473e-01 
1.529950e-01 
1.528427e-01 
1.526905e-01 
1.525384e-01 
1.523862e-01 
1.522341e-01 
1.520821e-01 
1.519300e-01 
1.517780e-01 
1.516261e-01 
1.514741e-01 
1.513223e-01 
1.511704e-01 
1.510186e-01 
1.508668e-01 
1.507151e-01 
1.505634e-01 
1.504117e-01 
1.502600e-01 
1.501084e-01 
1.499569e-01 
1.498053e-01 
1.496539e-01 
1.495024e-01 
1.493510e-01 
1.491996e-01 
1.490482e-01 
1.488969e-01 
1.487457e-01 
1.485944e-01 
1.484432e-01 
1.482921e-01 
1.481409e-01 
1.479898e-01 
1.478388e-01 
1.476878e-01 
1.475368e-01 
1.473859e-01 
1.472350e-01 
1.470841e-01 
1.469333e-01 
1.467825e-01 
1.466317e-01 
1.464810e-01 
1.463303e-01 
1.461797e-01 
1.460291e-01 
1.458785e-01 
1.457280e-01 
1.455775e-01 
1.454270e-01 
1.452766e-01 
1.451262e-01 
1.449759e-01 
1.448256e-01 
1.446753e-01 
1.445251e-01 
1.443749e-01 
1.442248e-01 
1.440747e-01 
1.439246e-01 
1.437746e-01 
1.436246e-01 
1.434746e-01 
1.433247e-01 
1.431748e-01 
1.430250e-01 
1.428752e-01 
1.427254e-01 
1.425757e-01 
1.424260e-01 
1.422764e-01 
1.421268e-01 
1.419772e-01 
1.418277e-01 
1.416782e-01 
1.415288e-01 
1.413794e-01 
1.412300e-01 
1.410807e-01 
1.409314e-01 
1.407822e-01 
1.406329e-01 
1.404838e-01 
1.403347e-01 
1.401856e-01 
1.400365e-01 
1.398875e-01 
1.397385e-01 
1.395896e-01 
1.394407e-01 
1.392919e-01 
1.391431e-01 
1.389943e-01 
1.388456e-01 
1.386969e-01 
1.385483e-01 
1.383997e-01 
1.382511e-01 
1.381026e-01 
1.379541e-01 
1.378057e-01 
1.376573e-01 
1.375089e-01 
1.373606e-01 
1.372123e-01 
1.370641e-01 
1.369159e-01 
1.367677e-01 
1.366196e-01 
1.364716e-01 
1.363235e-01 
1.361756e-01 
1.360276e-01 
1.358797e-01 
1.357319e-01 
1.355840e-01 
1.354363e-01 
1.352885e-01 
1.351408e-01 
1.349932e-01 
1.348456e-01 
1.346980e-01 
1.345505e-01 
1.344030e-01 
1.342556e-01 
1.341082e-01 
1.339608e-01 
1.338135e-01 
1.336662e-01 
1.335190e-01 
1.333718e-01 
1.332247e-01 
1.330776e-01 
1.329305e-01 
1.327835e-01 
1.326366e-01 
1.324896e-01 
1.323428e-01 
1.321959e-01 
1.320491e-01 
1.319024e-01 
1.317557e-01 
1.316090e-01 
1.314624e-01 
1.313158e-01 
1.311693e-01 
1.310228e-01 
1.308763e-01 
1.307299e-01 
1.305836e-01 
1.304372e-01 
1.302910e-01 
1.301447e-01 
1.299986e-01 
1.298524e-01 
1.297063e-01 
1.295603e-01 
1.294143e-01 
1.292683e-01 
1.291224e-01 
1.289765e-01 
1.288307e-01 
1.286849e-01 
1.285391e-01 
1.283934e-01 
1.282478e-01 
1.281022e-01 
1.279566e-01 
1.278111e-01 
1.276656e-01 
1.275202e-01 
1.273748e-01 
1.272295e-01 
1.270842e-01 
1.269389e-01 
1.267937e-01 
1.266486e-01 
1.265035e-01 
1.263584e-01 
1.262134e-01 
1.260684e-01 
1.259235e-01 
1.257786e-01 
1.256338e-01 
1.254890e-01 
1.253442e-01 
1.251995e-01 
1.250549e-01 
1.249103e-01 
1.247657e-01 
1.246212e-01 
1.244767e-01 
1.243323e-01 
1.241879e-01 
1.240436e-01 
1.238993e-01 
1.237551e-01 
1.236109e-01 
1.234668e-01 
1.233227e-01 
1.231786e-01 
1.230346e-01 
1.228906e-01 
1.227467e-01 
1.226029e-01 
1.224591e-01 
1.223153e-01 
1.221716e-01 
1.220279e-01 
1.218843e-01 
1.217407e-01 
1.215972e-01 
1.214537e-01 
1.213102e-01 
1.211668e-01 
1.210235e-01 
1.208802e-01 
1.207370e-01 
1.205938e-01 
1.204506e-01 
1.203075e-01 
1.201644e-01 
1.200214e-01 
1.198785e-01 
1.197356e-01 
1.195927e-01 
1.194499e-01 
1.193071e-01 
1.191644e-01 
1.190217e-01 
1.188791e-01 
1.187365e-01 
1.185940e-01 
1.184515e-01 
1.183091e-01 
1.181667e-01 
1.180244e-01 
1.178821e-01 
1.177399e-01 
1.175977e-01 
1.174556e-01 
1.173135e-01 
1.171714e-01 
1.170295e-01 
1.168875e-01 
1.167456e-01 
1.166038e-01 
1.164620e-01 
1.163203e-01 
1.161786e-01 
1.160369e-01 
1.158953e-01 
1.157538e-01 
1.156123e-01 
1.154709e-01 
1.153295e-01 
1.151881e-01 
1.150468e-01 
1.149056e-01 
1.147644e-01 
1.146233e-01 
1.144822e-01 
1.143411e-01 
1.142001e-01 
1.140592e-01 
1.139183e-01 
1.137774e-01 
1.136367e-01 
1.134959e-01 
1.133552e-01 
1.132146e-01 
1.130740e-01 
1.129335e-01 
1.127930e-01 
1.126525e-01 
1.125122e-01 
1.123718e-01 
1.122315e-01 
1.120913e-01 
1.119511e-01 
1.118110e-01 
1.116709e-01 
1.115309e-01 
1.113909e-01 
1.112510e-01 
1.111111e-01 
1.109713e-01 
1.108315e-01 
1.106918e-01 
1.105522e-01 
1.104125e-01 
1.102730e-01 
1.101335e-01 
1.099940e-01 
1.098546e-01 
1.097152e-01 
1.095759e-01 
1.094367e-01 
1.092975e-01 
1.091583e-01 
1.090193e-01 
1.088802e-01 
1.087412e-01 
1.086023e-01 
1.084634e-01 
1.083246e-01 
1.081858e-01 
1.080471e-01 
1.079084e-01 
1.077698e-01 
1.076312e-01 
1.074927e-01 
1.073542e-01 
1.072158e-01 
1.070775e-01 
1.069392e-01 
1.068009e-01 
1.066627e-01 
1.065246e-01 
1.063865e-01 
1.062485e-01 
1.061105e-01 
1.059726e-01 
1.058347e-01 
1.056969e-01 
1.055591e-01 
1.054214e-01 
1.052837e-01 
1.051461e-01 
1.050086e-01 
1.048711e-01 
1.047336e-01 
1.045962e-01 
1.044589e-01 
1.043216e-01 
1.041844e-01 
1.040472e-01 
1.039101e-01 
1.037730e-01 
1.036360e-01 
1.034991e-01 
1.033622e-01 
1.032253e-01 
1.030885e-01 
1.029518e-01 
1.028151e-01 
1.026785e-01 
1.025419e-01 
1.024054e-01 
1.022689e-01 
1.021325e-01 
1.019962e-01 
1.018599e-01 
1.017236e-01 
1.015874e-01 
1.014513e-01 
1.013152e-01 
1.011792e-01 
1.010432e-01 
1.009073e-01 
1.007715e-01 
1.006357e-01 
1.004999e-01 
1.003642e-01 
1.002286e-01 
1.000930e-01 
9.995751e-02 
9.982205e-02 
9.968664e-02 
9.955129e-02 
9.941599e-02 
9.928075e-02 
9.914557e-02 
9.901044e-02 
9.887537e-02 
9.874035e-02 
9.860540e-02 
9.847049e-02 
9.833565e-02 
9.820086e-02 
9.806613e-02 
9.793145e-02 
9.779684e-02 
9.766227e-02 
9.752777e-02 
9.739332e-02 
9.725893e-02 
9.712460e-02 
9.699032e-02 
9.685610e-02 
9.672194e-02 
9.658783e-02 
9.645379e-02 
9.631980e-02 
9.618586e-02 
9.605199e-02 
9.591817e-02 
9.578441e-02 
9.565070e-02 
9.551706e-02 
9.538347e-02 
9.524994e-02 
9.511647e-02 
9.498305e-02 
9.484970e-02 
9.471640e-02 
9.458316e-02 
9.444998e-02 
9.431685e-02 
9.418379e-02 
9.405078e-02 
9.391783e-02 
9.378494e-02 
9.365210e-02 
9.351933e-02 
9.338661e-02 
9.325396e-02 
9.312136e-02 
9.298882e-02 
9.285634e-02 
9.272391e-02 
9.259155e-02 
9.245924e-02 
9.232700e-02 
9.219481e-02 
9.206268e-02 
9.193061e-02 
9.179860e-02 
9.166665e-02 
9.153476e-02 
9.140293e-02 
9.127116e-02 
9.113944e-02 
9.100779e-02 
9.087619e-02 
9.074466e-02 
9.061318e-02 
9.048177e-02 
9.035041e-02 
9.021911e-02 
9.008788e-02 
8.995670e-02 
8.982558e-02 
8.969453e-02 
8.956353e-02 
8.943259e-02 
8.930172e-02 
8.917090e-02 
8.904014e-02 
8.890945e-02 
8.877881e-02 
8.864823e-02 
8.851772e-02 
8.838726e-02 
8.825687e-02 
8.812654e-02 
8.799626e-02 
8.786605e-02 
8.773590e-02 
8.760581e-02 
8.747578e-02 
8.734581e-02 
8.721590e-02 
8.708605e-02 
8.695627e-02 
8.682654e-02 
8.669688e-02 
8.656728e-02 
8.643773e-02 
8.630825e-02 
8.617883e-02 
8.604948e-02 
8.592018e-02 
8.579095e-02 
8.566177e-02 
8.553266e-02 
8.540361e-02 
8.527462e-02 
8.514570e-02 
8.501683e-02 
8.488803e-02 
8.475929e-02 
8.463061e-02 
8.450199e-02 
8.437344e-02 
8.424494e-02 
8.411651e-02 
8.398815e-02 
8.385984e-02 
8.373159e-02 
8.360341e-02 
8.347529e-02 
8.334724e-02 
8.321924e-02 
8.309131e-02 
8.296344e-02 
8.283564e-02 
8.270789e-02 
8.258021e-02 
8.245259e-02 
8.232504e-02 
8.219755e-02 
8.207012e-02 
8.194275e-02 
8.181545e-02 
8.168821e-02 
8.156103e-02 
8.143391e-02 
8.130686e-02 
8.117988e-02 
8.105295e-02 
8.092609e-02 
8.079929e-02 
8.067256e-02 
8.054589e-02 
8.041928e-02 
8.029274e-02 
8.016626e-02 
8.003985e-02 
7.991350e-02 
7.978721e-02 
7.966098e-02 
7.953482e-02 
7.940873e-02 
7.928270e-02 
7.915673e-02 
7.903083e-02 
7.890499e-02 
7.877921e-02 
7.865350e-02 
7.852786e-02 
7.840227e-02 
7.827676e-02 
7.815130e-02 
7.802591e-02 
7.790059e-02 
7.777533e-02 
7.765014e-02 
7.752501e-02 
7.739994e-02 
7.727494e-02 
7.715001e-02 
7.702514e-02 
7.690033e-02 
7.677559e-02 
7.665092e-02 
7.652631e-02 
7.640176e-02 
7.627728e-02 
7.615287e-02 
7.602852e-02 
7.590424e-02 
7.578002e-02 
7.565587e-02 
7.553178e-02 
7.540776e-02 
7.528380e-02 
7.515991e-02 
7.503609e-02 
7.491233e-02 
7.478864e-02 
7.466501e-02 
7.454145e-02 
7.441795e-02 
7.429452e-02 
7.417116e-02 
7.404786e-02 
7.392463e-02 
7.380147e-02 
7.367837e-02 
7.355534e-02 
7.343237e-02 
7.330948e-02 
7.318664e-02 
7.306388e-02 
7.294118e-02 
7.281855e-02 
7.269598e-02 
7.257348e-02 
7.245105e-02 
7.232868e-02 
7.220638e-02 
7.208415e-02 
7.196198e-02 
7.183989e-02 
7.171786e-02 
7.159589e-02 
7.147399e-02 
7.135217e-02 
7.123040e-02 
7.110871e-02 
7.098708e-02 
7.086552e-02 
7.074403e-02 
7.062260e-02 
7.050124e-02 
7.037995e-02 
7.025873e-02 
7.013757e-02 
7.001649e-02 
6.989547e-02 
6.977452e-02 
6.965363e-02 
6.953281e-02 
6.941207e-02 
6.929139e-02 
6.917077e-02 
6.905023e-02 
6.892975e-02 
6.880935e-02 
6.868901e-02 
6.856874e-02 
6.844853e-02 
6.832840e-02 
6.820833e-02 
6.808834e-02 
6.796841e-02 
6.784855e-02 
6.772875e-02 
6.760903e-02 
6.748938e-02 
6.736979e-02 
6.725027e-02 
6.713083e-02 
6.701145e-02 
6.689214e-02 
6.677290e-02 
6.665372e-02 
6.653462e-02 
6.641559e-02 
6.629662e-02 
6.617773e-02 
6.605890e-02 
6.594014e-02 
6.582146e-02 
6.570284e-02 
6.558429e-02 
6.546581e-02 
6.534740e-02 
6.522906e-02 
6.511079e-02 
6.499259e-02 
6.487446e-02 
6.475640e-02 
6.463841e-02 
6.452049e-02 
6.440263e-02 
6.428485e-02 
6.416714e-02 
6.404950e-02 
6.393193e-02 
6.381443e-02 
6.369700e-02 
6.357964e-02 
6.346235e-02 
6.334513e-02 
6.322798e-02 
6.311090e-02 
6.299389e-02 
6.287695e-02 
6.276008e-02 
6.264329e-02 
6.252656e-02 
6.240991e-02 
6.229332e-02 
6.217681e-02 
6.206036e-02 
6.194399e-02 
6.182769e-02 
6.171146e-02 
6.159530e-02 
6.147921e-02 
6.136320e-02 
6.124725e-02 
6.113138e-02 
6.101557e-02 
6.089984e-02 
6.078418e-02 
6.066859e-02 
6.055307e-02 
6.043763e-02 
6.032225e-02 
6.020695e-02 
6.009172e-02 
5.997656e-02 
5.986147e-02 
5.974646e-02 
5.963151e-02 
5.951664e-02 
5.940184e-02 
5.928711e-02 
5.917245e-02 
5.905787e-02 
5.894336e-02 
5.882891e-02 
5.871455e-02 
5.860025e-02 
5.848603e-02 
5.837188e-02 
5.825780e-02 
5.814379e-02 
5.802986e-02 
5.791599e-02 
5.780220e-02 
5.768849e-02 
5.757484e-02 
5.746127e-02 
5.734777e-02 
5.723435e-02 
5.712099e-02 
5.700771e-02 
5.689451e-02 
5.678137e-02 
5.666831e-02 
5.655532e-02 
5.644241e-02 
5.632957e-02 
5.621680e-02 
5.610410e-02 
5.599148e-02 
5.587893e-02 
5.576645e-02 
5.565405e-02 
5.554172e-02 
5.542947e-02 
5.531728e-02 
5.520518e-02 
5.509314e-02 
5.498118e-02 
5.486929e-02 
5.475748e-02 
5.464574e-02 
5.453407e-02 
5.442248e-02 
5.431096e-02 
5.419952e-02 
5.408815e-02 
5.397685e-02 
5.386563e-02 
5.375448e-02 
5.364341e-02 
5.353241e-02 
5.342148e-02 
5.331063e-02 
5.319985e-02 
5.308915e-02 
5.297852e-02 
5.286797e-02 
5.275749e-02 
5.264709e-02 
5.253676e-02 
5.242650e-02 
5.231632e-02 
5.220622e-02 
5.209618e-02 
5.198623e-02 
5.187635e-02 
5.176654e-02 
5.165681e-02 
5.154715e-02 
5.143757e-02 
5.132807e-02 
5.121864e-02 
5.110928e-02 
5.100000e-02 
5.089079e-02 
5.078166e-02 
5.067261e-02 
5.056363e-02 
5.045473e-02 
5.034590e-02 
5.023715e-02 
5.012847e-02 
5.001987e-02 
4.991134e-02 
4.980289e-02 
4.969452e-02 
4.958622e-02 
4.947799e-02 
4.936985e-02 
4.926178e-02 
4.915378e-02 
4.904586e-02 
4.893802e-02 
4.883025e-02 
4.872256e-02 
4.861495e-02 
4.850741e-02 
4.839995e-02 
4.829256e-02 
4.818525e-02 
4.807802e-02 
4.797086e-02 
4.786378e-02 
4.775677e-02 
4.764985e-02 
4.754300e-02 
4.743622e-02 
4.732953e-02 
4.722290e-02 
4.711636e-02 
4.700989e-02 
4.690350e-02 
4.679719e-02 
4.669095e-02 
4.658479e-02 
4.647871e-02 
4.637271e-02 
4.626678e-02 
4.616093e-02 
4.605515e-02 
4.594945e-02 
4.584384e-02 
4.573829e-02 
4.563283e-02 
4.552744e-02 
4.542213e-02 
4.531690e-02 
4.521174e-02 
4.510666e-02 
4.500166e-02 
4.489674e-02 
4.479190e-02 
4.468713e-02 
4.458244e-02 
4.447783e-02 
4.437330e-02 
4.426884e-02 
4.416446e-02 
4.406016e-02 
4.395594e-02 
4.385180e-02 
4.374773e-02 
4.364374e-02 
4.353983e-02 
4.343600e-02 
4.333225e-02 
4.322858e-02 
4.312498e-02 
4.302146e-02 
4.291802e-02 
4.281466e-02 
4.271138e-02 
4.260817e-02 
4.250505e-02 
4.240200e-02 
4.229903e-02 
4.219615e-02 
4.209333e-02 
4.199060e-02 
4.188795e-02 
4.178538e-02 
4.168288e-02 
4.158046e-02 
4.147813e-02 
4.137587e-02 
4.127369e-02 
4.117159e-02 
4.106957e-02 
4.096763e-02 
4.086576e-02 
4.076398e-02 
4.066227e-02 
4.056065e-02 
4.045910e-02 
4.035764e-02 
4.025625e-02 
4.015495e-02 
4.005372e-02 
3.995257e-02 
3.985150e-02 
3.975051e-02 
3.964960e-02 
3.954878e-02 
3.944803e-02 
3.934736e-02 
3.924677e-02 
3.914626e-02 
3.904583e-02 
3.894548e-02 
3.884521e-02 
3.874502e-02 
3.864491e-02 
3.854488e-02 
3.844493e-02 
3.834506e-02 
3.824527e-02 
3.814556e-02 
3.804594e-02 
3.794639e-02 
3.784692e-02 
3.774753e-02 
3.764823e-02 
3.754900e-02 
3.744986e-02 
3.735079e-02 
3.725181e-02 
3.715290e-02 
3.705408e-02 
3.695534e-02 
3.685668e-02 
3.675810e-02 
3.665960e-02 
3.656118e-02 
3.646284e-02 
3.636459e-02 
3.626641e-02 
3.616832e-02 
3.607031e-02 
3.597237e-02 
3.587452e-02 
3.577675e-02 
3.567906e-02 
3.558146e-02 
3.548393e-02 
3.538649e-02 
3.528913e-02 
3.519184e-02 
3.509464e-02 
3.499753e-02 
3.490049e-02 
3.480353e-02 
3.470666e-02 
3.460987e-02 
3.451316e-02 
3.441653e-02 
3.431998e-02 
3.422352e-02 
3.412714e-02 
3.403084e-02 
3.393462e-02 
3.383848e-02 
3.374243e-02 
3.364645e-02 
3.355056e-02 
3.345476e-02 
3.335903e-02 
3.326339e-02 
3.316782e-02 
3.307234e-02 
3.297695e-02 
3.288163e-02 
3.278640e-02 
3.269125e-02 
3.259618e-02 
3.250120e-02 
3.240630e-02 
3.231148e-02 
3.221674e-02 
3.212209e-02 
3.202751e-02 
3.193303e-02 
3.183862e-02 
3.174430e-02 
3.165006e-02 
3.155590e-02 
3.146182e-02 
3.136783e-02 
3.127392e-02 
3.118010e-02 
3.108636e-02 
3.099270e-02 
3.089912e-02 
3.080563e-02 
3.071222e-02 
3.061889e-02 
3.052565e-02 
3.043249e-02 
3.033941e-02 
3.024642e-02 
3.015351e-02 
3.006068e-02 
2.996794e-02 
2.987528e-02 
2.978271e-02 
2.969022e-02 
2.959781e-02 
2.950548e-02 
2.941324e-02 
2.932109e-02 
2.922901e-02 
2.913703e-02 
2.904512e-02 
2.895330e-02 
2.886156e-02 
2.876991e-02 
2.867834e-02 
2.858685e-02 
2.849545e-02 
2.840414e-02 
2.831290e-02 
2.822176e-02 
2.813069e-02 
2.803971e-02 
2.794882e-02 
2.785801e-02 
2.776728e-02 
2.767664e-02 
2.758608e-02 
2.749560e-02 
2.740522e-02 
2.731491e-02 
2.722469e-02 
2.713456e-02 
2.704451e-02 
2.695454e-02 
2.686466e-02 
2.677486e-02 
2.668515e-02 
2.659553e-02 
2.650599e-02 
2.641653e-02 
2.632716e-02 
2.623787e-02 
2.614867e-02 
2.605955e-02 
2.597052e-02 
2.588158e-02 
2.579271e-02 
2.570394e-02 
2.561525e-02 
2.552664e-02 
2.543812e-02 
2.534969e-02 
2.526134e-02 
2.517307e-02 
2.508490e-02 
2.499680e-02 
2.490880e-02 
2.482087e-02 
2.473304e-02 
2.464529e-02 
2.455762e-02 
2.447004e-02 
2.438255e-02 
2.429514e-02 
2.420782e-02 
2.412059e-02 
2.403344e-02 
2.394637e-02 
2.385939e-02 
2.377250e-02 
2.368569e-02 
2.359897e-02 
2.351234e-02 
2.342579e-02 
2.333933e-02 
2.325295e-02 
2.316666e-02 
2.308046e-02 
2.299434e-02 
2.290831e-02 
2.282237e-02 
2.273651e-02 
2.265074e-02 
2.256506e-02 
2.247946e-02 
2.239394e-02 
2.230852e-02 
2.222318e-02 
2.213793e-02 
2.205276e-02 
2.196768e-02 
2.188269e-02 
2.179779e-02 
2.171297e-02 
2.162824e-02 
2.154359e-02 
2.145903e-02 
2.137456e-02 
2.129018e-02 
2.120588e-02 
2.112167e-02 
2.103755e-02 
2.095351e-02 
2.086956e-02 
2.078570e-02 
2.070193e-02 
2.061824e-02 
2.053464e-02 
2.045113e-02 
2.036770e-02 
2.028436e-02 
2.020111e-02 
2.011795e-02 
2.003487e-02 
1.995188e-02 
1.986898e-02 
1.978617e-02 
1.970344e-02 
1.962081e-02 
1.953825e-02 
1.945579e-02 
1.937342e-02 
1.929113e-02 
1.920893e-02 
1.912682e-02 
1.904479e-02 
1.896286e-02 
1.888101e-02 
1.879925e-02 
1.871758e-02 
1.863599e-02 
1.855450e-02 
1.847309e-02 
1.839177e-02 
1.831054e-02 
1.822939e-02 
1.814834e-02 
1.806737e-02 
1.798649e-02 
1.790570e-02 
1.782500e-02 
1.774439e-02 
1.766386e-02 
1.758342e-02 
1.750307e-02 
1.742281e-02 
1.734264e-02 
1.726256e-02 
1.718256e-02 
1.710266e-02 
1.702284e-02 
1.694311e-02 
1.686347e-02 
1.678392e-02 
1.670446e-02 
1.662509e-02 
1.654580e-02 
1.646660e-02 
1.638750e-02 
1.630848e-02 
1.622955e-02 
1.615071e-02 
1.607196e-02 
1.599330e-02 
1.591472e-02 
1.583624e-02 
1.575784e-02 
1.567954e-02 
1.560132e-02 
1.552320e-02 
1.544516e-02 
1.536721e-02 
1.528935e-02 
1.521158e-02 
1.513390e-02 
1.505631e-02 
1.497881e-02 
1.490139e-02 
1.482407e-02 
1.474684e-02 
1.466969e-02 
1.459264e-02 
1.451568e-02 
1.443880e-02 
1.436202e-02 
1.428532e-02 
1.420872e-02 
1.413220e-02 
1.405577e-02 
1.397944e-02 
1.390319e-02 
1.382704e-02 
1.375097e-02 
1.367499e-02 
1.359911e-02 
1.352331e-02 
1.344760e-02 
1.337199e-02 
1.329646e-02 
1.322103e-02 
1.314568e-02 
1.307042e-02 
1.299526e-02 
1.292018e-02 
1.284520e-02 
1.277031e-02 
1.269550e-02 
1.262079e-02 
1.254616e-02 
1.247163e-02 
1.239719e-02 
1.232284e-02 
1.224858e-02 
1.217440e-02 
1.210032e-02 
1.202633e-02 
1.195244e-02 
1.187863e-02 
1.180491e-02 
1.173128e-02 
1.165775e-02 
1.158430e-02 
1.151095e-02 
1.143768e-02 
1.136451e-02 
1.129143e-02 
1.121844e-02 
1.114554e-02 
1.107273e-02 
1.100001e-02 
1.092738e-02 
1.085485e-02 
1.078240e-02 
1.071005e-02 
1.063779e-02 
1.056562e-02 
1.049354e-02 
1.042155e-02 
1.034965e-02 
1.027784e-02 
1.020613e-02 
1.013451e-02 
1.006297e-02 
9.991533e-03 
9.920184e-03 
9.848926e-03 
9.777760e-03 
9.706685e-03 
9.635702e-03 
9.564810e-03 
9.494011e-03 
9.423302e-03 
9.352686e-03 
9.282161e-03 
9.211728e-03 
9.141386e-03 
9.071137e-03 
9.000979e-03 
8.930913e-03 
8.860939e-03 
8.791056e-03 
8.721266e-03 
8.651568e-03 
8.581961e-03 
8.512447e-03 
8.443025e-03 
8.373695e-03 
8.304456e-03 
8.235310e-03 
8.166256e-03 
8.097295e-03 
8.028425e-03 
7.959648e-03 
7.890963e-03 
7.822370e-03 
7.753869e-03 
7.685461e-03 
7.617145e-03 
7.548922e-03 
7.480791e-03 
7.412752e-03 
7.344806e-03 
7.276952e-03 
7.209191e-03 
7.141523e-03 
7.073947e-03 
7.006463e-03 
6.939073e-03 
6.871775e-03 
6.804569e-03 
6.737456e-03 
6.670436e-03 
6.603509e-03 
6.536675e-03 
6.469933e-03 
6.403284e-03 
6.336728e-03 
6.270265e-03 
6.203895e-03 
6.137618e-03 
6.071434e-03 
6.005343e-03 
5.939344e-03 
5.873439e-03 
5.807627e-03 
5.741908e-03 
5.676282e-03 
5.610750e-03 
5.545310e-03 
5.479964e-03 
5.414711e-03 
5.349551e-03 
5.284484e-03 
5.219511e-03 
5.154631e-03 
5.089845e-03 
5.025151e-03 
4.960552e-03 
4.896045e-03 
4.831632e-03 
4.767313e-03 
4.703087e-03 
4.638955e-03 
4.574916e-03 
4.510971e-03 
4.447119e-03 
4.383361e-03 
4.319697e-03 
4.256126e-03 
4.192649e-03 
4.129266e-03 
4.065977e-03 
4.002781e-03 
3.939679e-03 
3.876671e-03 
3.813757e-03 
3.750937e-03 
3.688211e-03 
3.625578e-03 
3.563040e-03 
3.500595e-03 
3.438245e-03 
3.375989e-03 
3.313826e-03 
3.251758e-03 
3.189784e-03 
3.127904e-03 
3.066118e-03 
3.004426e-03 
2.942829e-03 
2.881326e-03 
2.819917e-03 
2.758602e-03 
2.697381e-03 
2.636255e-03 
2.575224e-03 
2.514286e-03 
2.453443e-03 
2.392695e-03 
2.332041e-03 
2.271481e-03 
2.211016e-03 
2.150645e-03 
2.090369e-03 
2.030188e-03 
1.970101e-03 
1.910109e-03 
1.850211e-03 
1.790408e-03 
1.730700e-03 
1.671086e-03 
1.611567e-03 
1.552143e-03 
1.492814e-03 
1.433579e-03 
1.374439e-03 
1.315395e-03 
1.256445e-03 
1.197589e-03 
1.138829e-03 
1.080164e-03 
1.021594e-03 
9.631184e-04 
9.047381e-04 
8.464529e-04 
7.882627e-04 
7.301676e-04 
6.721676e-04 
6.142627e-04 
5.564529e-04 
4.987384e-04 
4.411190e-04 
3.835948e-04 
3.261659e-04 
2.688323e-04 
2.115939e-04 
1.544508e-04 
9.740309e-05 
4.045070e-05 
0 
0 
0 
0 
0 
0 
0 
0 
0 
0 
0 
0 
0 
0 
0 
0 
0 
0 
0 
0 
0 
0 
0 
0 
0 
0 
0 
0 
0 
0 
0 
0 
0 
0 
0 
0 
0 
0 
0 
0 
0 
0 
0 
0 
0 
0 
0 
0 
0 
0 
0 
0 
0 
0 
0 
0 
0 
0 
0 
0 
0 
0 
0 
0 
0 
0 
0 
0 
0 
0 
0 
0 
0 
0 
0 
0 
0 
0 
0 
0 
0 
0 
0 
0 
0 
0 
0 
0 
0 
0 
0 
0 
0 
0 
0 
0 
0 
0 
0 
0 
0 
0 
0 
0 
0 
0 
0 
0 
0 
0 
0 
0 
0 
0 
0 
0 
0 
0 
0 
0 
0 
0 
0 
0 
0 
0 
0 
0 
0 
0 
0 
0 
0 
0 
0 
0 
0 
0 
0 
0 
0 
0 
0 
0 
0 
0 
0 
0 
0 
0 
0 
0 
0 
0 
0 
0 
0 
0 
0 
0 
0 
0 
0 
0 
0 
0 
0 
0 
0 
0 
0 
0 
0 
0 
0 
0 
0 
0 
0 
0 
0 
0 
0 
0 
0 
0 
0 
0 
0 
0 
0 
0 
0 
0 
0 
0 
0 
0 
0 
0 
0 
0 
0 
0 
0 
0 
0 
0 
0 
0 
0 
0 
0 
0 
0 
0 
0 
0 
0 
0 
0 
0 
0 
0 
0 
0 
0 
0 
0 
0 
0 
0 
0 
0 
0 
0 
0 
0 
0 
0 
0 
0 
0 
0 
0 
0 
0 
0 
0 
0 
0 
0 
0 
0 
0 
0 
0 
0 
0 
0 
0 
0 
0 
0 
0 
0 
0 
0 
0 
0 
0 
0 
0 
0 
0 
0 
0 
0 
0 
0 
0 
0 
0 
0 
0 
0 
0 
0 
0 
0 
0 
0 
0 
0 
0 
0 
0 
0 
0 
0 
0 
0 
0 
0 
0 
0 
0 
0 
0 
0 
0 
0 
0 
0 
0 
0 
0 
0 
0 
0 
0 
0 
0 
0 
0 
0 
0 
0 
0 
0 
0 
0 
0 
0 
0 
0 
0 
0 
0 
0 
0 
0 
0 
0 
0 
0 
0 
0 
0 
0 
0 
0 
0 
0 
0 
0 
0 
0 
0 
0 
0 
0 
0 
0 
0 
0 
0 
0 
0 
0 
0 
0 
0 
0 
0 
0 
0 
0 
0 
0 
0 
0 
0 
0 
0 
0 
0 
0 
0 
0 
0 
0 
0 
0 
0 
0 
0 
0 
0 
0 
0 
0 
0 
0 
0 
0 
0 
0 
0 
0 
0 
0 
0 
0 
0 
0 
0 
0 
0 
0 
0 
0 
0 
0 
0 
0 
0 
0 
0 
0 
0 
0 
0 
0 
0 
0 
0 
0 
0 
0 
0 
0 
0 
0 
0 
0 
0 
0 
0 
0 
0 
0 
0 
0 
0 
0 
0 
0 
0 
0 
0 
0 
0 
0 
0 
0 
0 
0 
0 
0 
0 
0 
0 
0 
0 
0 
0 
0 
0 
0 
0 
0 
0 
0 
0 
0 
0 
0 
0 
0 
0 
0 
0 
0 
0 
0 
0 
0 
0 
0 
0 
0 
0 
0 
0 
0 
0 
0 
0 
0 
0 
0 
0 
0 
0 
0 
0 
0 
0 
0 
0 
0 
0 
0 
0 
0 
0 
0 
0 
0 
0 
0 
0 
0 
0 
0 
0 
0 
0 
0 
0 
0 
0 
0 
0 
0 
0 
0 
0 
0 
0 
0 
0 
0 
0 
0 
0 
0 
0 
0 
0 
0 
0 
0 
0 
0 
0 
0 
0 
0 
0 
0 
0 
0 
0 
0 
0 
0 
0 
0 
0 
0 
0 
0 
0 
0 
0 
0 
0 
0 
0 
0 
0 
0 
0 
0 
0 
0 
0 
0 
0 
0 
0 
0 
0 
0 
0 
0 
0 
0 
0 
0 
0 
0 
0 
0 
0 
0 
0 
0 
0 
0 
0 
0 
0 
0 
0 
0 
0 
0 
0 
0 
0 
0 
0 
0 
0 
0 
0 
0 
0 
0 
0 
0 
0 
0 
0 
0 
0 
0 
0 
0 
0 
0 
0 
0 
0 
0 
0 
0 
0 
0 
0 
0 
0 
0 
0 
0 
0 
0 
0 
0 
0 
0 
0 
0 
0 
0 
0 
0 
0 
0 
0 
0 
0 
0 
0 
0 
0 
0 
0 
0 
0 
0 
0 
0 
0 
0 
0 
0 
0 
0 
0 
0 
0 
0 
0 
0 
0 
0 
0 
0 
0 
0 
0 
0 
0 
0 
0 
0 
0 
0 
0 
0 
0 
0 
0 
0 
0 
0 
0 
0 
0 
0 
0 
0 
0 
0 
0 
0 
0 
0 
0 
0 
0 
0 
0 
0 
0 
0 
0 
0 
0 
0 
0 
0 
0 
0 
0 
0 
0 
0 
0 
0 
0 
0 
0 
0 
0 
0 
0 
0 
0 
0 
0 
0 
0 
0 
0 
0 
0 
0 
0 
0 
0 
0 
0 
0 
0 
0 
0 
0 
0 
0 
0 
0 
0 
0 
0 
0 
0 
0 
0 
0 
0 
0 
0 
0 
0 
0 
0 
0 
0 
0 
0 
0 
0 
0 
0 
0 
0 
0 
0 
0 
0 
0 
0 
0 
0 
0 
0 
0 
0 
0 
0 
0 
0 
0 
0 
0 
0 
0 
0 
0 
0 
0 
0 
0 
0 
0 
0 
0 
0 
0 
0 
0 
0 
0 
0 
0 
0 
0 
0 
0 
0 
0 
0 
0 
0 
0 
0 
0 
0 
0 
0 
0 
0 
0 
0 
0 
0 
0 
0 
0 
0 
0 
0 
0 
0 
0 
0 
0 
0 
0 
0 
0 
0 
0 
0 
0 
0 
0 
0 
0 
0 
0 
0 
0 
0 
0 
0 
0 
0 
0 
0 
0 
0 
0 
0 
0 
0 
0 
0 
0 
0 
0 
0 
0 
0 
0 
0 
0 
0 
0 
0 
0 
0 
0 
0 
0 
0 
0 
0 
0 
0 
0 
0 
0 
0 
0 
0 
0 
0 
0 
0 
0 
0 
0 
0 
0 
0 
0 
0 
0 
0 
0 
0 
0 
0 
0 
0 
0 
0 
0 
0 
0 
0 
0 
0 
0 
0 
0 
0 
0 
0 
0 
0 
0 
0 
0 
0 
0 
0 
0 
0 
0 
0 
0 
0 
0 
0 
0 
0 
0 
0 
0 
0 
0 
0 
0 
0 
0 
0 
0 
0 
0 
0 
0 
0 
0 
0 
0 
0 
0 
0 
0 
0 
0 
0 
0 
0 
0 
0 
0 
0 
0 
0 
0 
0 
0 
0 
0 
0 
0 
0 
0 
0 
0 
0 
0 
0 
0 
0 
0 
0 
0 
0 
0 
0 
0 
0 
0 
0 
0 
0 
0 
0 
0 
0 
0 
0 
0 
0 
0 
0 
0 
0 
0 
0 
0 
0 
0 
0 
0 
0 
0 
0 
0 
0 
0 
0 
0 
0 
0 
0 
0 
0 
0 
0 
0 
0 
0 
0 
0 
0 
0 
0 
0 
0 
0 
0 
0 
0 
0 
0 
0 
0 
0 
0 
0 
0 
0 
0 
0 
0 
0 
0 
0 
0 
0 
0 
0 
0 
0 
0 
0 
0 
0 
0 
0 
0 
5.558437e-05 
1.125596e-04 
1.696302e-04 
2.267960e-04 
2.840572e-04 
3.414136e-04 
3.988653e-04 
4.564121e-04 
5.140542e-04 
5.717915e-04 
6.296239e-04 
6.875514e-04 
7.455740e-04 
8.036918e-04 
8.619046e-04 
9.202124e-04 
9.786152e-04 
1.037113e-03 
1.095706e-03 
1.154394e-03 
1.213176e-03 
1.272054e-03 
1.331026e-03 
1.390093e-03 
1.449256e-03 
1.508513e-03 
1.567864e-03 
1.627311e-03 
1.686852e-03 
1.746488e-03 
1.806218e-03 
1.866044e-03 
1.925963e-03 
1.985978e-03 
2.046087e-03 
2.106291e-03 
2.166589e-03 
2.226982e-03 
2.287469e-03 
2.348051e-03 
2.408727e-03 
2.469497e-03 
2.530362e-03 
2.591322e-03 
2.652375e-03 
2.713524e-03 
2.774766e-03 
2.836103e-03 
2.897533e-03 
2.959059e-03 
3.020678e-03 
3.082391e-03 
3.144199e-03 
3.206101e-03 
3.268097e-03 
3.330187e-03 
3.392371e-03 
3.454649e-03 
3.517021e-03 
3.579487e-03 
3.642047e-03 
3.704701e-03 
3.767449e-03 
3.830291e-03 
3.893227e-03 
3.956256e-03 
4.019380e-03 
4.082597e-03 
4.145908e-03 
4.209312e-03 
4.272811e-03 
4.336403e-03 
4.400088e-03 
4.463868e-03 
4.527741e-03 
4.591707e-03 
4.655767e-03 
4.719921e-03 
4.784168e-03 
4.848509e-03 
4.912943e-03 
4.977470e-03 
5.042091e-03 
5.106806e-03 
5.171613e-03 
5.236515e-03 
5.301509e-03 
5.366597e-03 
5.431777e-03 
5.497052e-03 
5.562419e-03 
5.627879e-03 
5.693433e-03 
5.759080e-03 
5.824820e-03 
5.890653e-03 
5.956579e-03 
6.022598e-03 
6.088710e-03 
6.154915e-03 
6.221213e-03 
6.287604e-03 
6.354088e-03 
6.420664e-03 
6.487334e-03 
6.554096e-03 
6.620951e-03 
6.687899e-03 
6.754940e-03 
6.822073e-03 
6.889299e-03 
6.956618e-03 
7.024029e-03 
7.091533e-03 
7.159129e-03 
7.226818e-03 
7.294600e-03 
7.362474e-03 
7.430440e-03 
7.498499e-03 
7.566650e-03 
7.634894e-03 
7.703230e-03 
7.771659e-03 
7.840180e-03 
7.908793e-03 
7.977498e-03 
8.046295e-03 
8.115185e-03 
8.184167e-03 
8.253241e-03 
8.322407e-03 
8.391665e-03 
8.461016e-03 
8.530458e-03 
8.599992e-03 
8.669619e-03 
8.739337e-03 
8.809147e-03 
8.879049e-03 
8.949043e-03 
9.019129e-03 
9.089307e-03 
9.159576e-03 
9.229937e-03 
9.300390e-03 
9.370935e-03 
9.441571e-03 
9.512299e-03 
9.583119e-03 
9.654030e-03 
9.725033e-03 
9.796127e-03 
9.867313e-03 
9.938590e-03 
1.000996e-02 
1.008142e-02 
1.015297e-02 
1.022461e-02 
1.029635e-02 
1.036817e-02 
1.044009e-02 
1.051210e-02 
1.058420e-02 
1.065639e-02 
1.072867e-02 
1.080104e-02 
1.087351e-02 
1.094606e-02 
1.101871e-02 
1.109144e-02 
1.116427e-02 
1.123719e-02 
1.131020e-02 
1.138330e-02 
1.145649e-02 
1.152978e-02 
1.160315e-02 
1.167661e-02 
1.175017e-02 
1.182382e-02 
1.189755e-02 
1.197138e-02 
1.204530e-02 
1.211931e-02 
1.219340e-02 
1.226759e-02 
1.234187e-02 
1.241624e-02 
1.249071e-02 
1.256526e-02 
1.263990e-02 
1.271463e-02 
1.278945e-02 
1.286437e-02 
1.293937e-02 
1.301446e-02 
1.308965e-02 
1.316492e-02 
1.324029e-02 
1.331574e-02 
1.339128e-02 
1.346692e-02 
1.354264e-02 
1.361846e-02 
1.369436e-02 
1.377036e-02 
1.384644e-02 
1.392262e-02 
1.399888e-02 
1.407524e-02 
1.415168e-02 
1.422821e-02 
1.430484e-02 
1.438155e-02 
1.445835e-02 
1.453525e-02 
1.461223e-02 
1.468930e-02 
1.476646e-02 
1.484371e-02 
1.492105e-02 
1.499848e-02 
1.507600e-02 
1.515361e-02 
1.523131e-02 
1.530910e-02 
1.538697e-02 
1.546494e-02 
1.554300e-02 
1.562114e-02 
1.569937e-02 
1.577770e-02 
1.585611e-02 
1.593461e-02 
1.601320e-02 
1.609188e-02 
1.617065e-02 
1.624951e-02 
1.632845e-02 
1.640749e-02 
1.648661e-02 
1.656583e-02 
1.664513e-02 
1.672452e-02 
1.680400e-02 
1.688357e-02 
1.696323e-02 
1.704297e-02 
1.712281e-02 
1.720273e-02 
1.728274e-02 
1.736284e-02 
1.744303e-02 
1.752331e-02 
1.760367e-02 
1.768413e-02 
1.776467e-02 
1.784530e-02 
1.792602e-02 
1.800683e-02 
1.808772e-02 
1.816871e-02 
1.824978e-02 
1.833094e-02 
1.841219e-02 
1.849352e-02 
1.857495e-02 
1.865646e-02 
1.873806e-02 
1.881975e-02 
1.890153e-02 
1.898339e-02 
1.906534e-02 
1.914738e-02 
1.922951e-02 
1.931173e-02 
1.939403e-02 
1.947642e-02 
1.955890e-02 
1.964147e-02 
1.972412e-02 
1.980687e-02 
1.988970e-02 
1.997261e-02 
2.005562e-02 
2.013871e-02 
2.022189e-02 
2.030515e-02 
2.038851e-02 
2.047195e-02 
2.055548e-02 
2.063910e-02 
2.072280e-02 
2.080659e-02 
2.089047e-02 
2.097443e-02 
2.105848e-02 
2.114262e-02 
2.122685e-02 
2.131116e-02 
2.139556e-02 
2.148005e-02 
2.156462e-02 
2.164928e-02 
2.173403e-02 
2.181886e-02 
2.190378e-02 
2.198879e-02 
2.207389e-02 
2.215907e-02 
2.224433e-02 
2.232969e-02 
2.241513e-02 
2.250066e-02 
2.258627e-02 
2.267197e-02 
2.275776e-02 
2.284363e-02 
2.292959e-02 
2.301564e-02 
2.310177e-02 
2.318799e-02 
2.327429e-02 
2.336068e-02 
2.344716e-02 
2.353372e-02 
2.362037e-02 
2.370711e-02 
2.379393e-02 
2.388083e-02 
2.396783e-02 
2.405491e-02 
2.414207e-02 
2.422932e-02 
2.431666e-02 
2.440408e-02 
2.449159e-02 
2.457918e-02 
2.466686e-02 
2.475463e-02 
2.484248e-02 
2.493041e-02 
2.501843e-02 
2.510654e-02 
2.519473e-02 
2.528301e-02 
2.537138e-02 
2.545982e-02 
2.554836e-02 
2.563698e-02 
2.572568e-02 
2.581447e-02 
2.590335e-02 
2.599231e-02 
2.608135e-02 
2.617048e-02 
2.625970e-02 
2.634900e-02 
2.643839e-02 
2.652786e-02 
2.661741e-02 
2.670705e-02 
2.679678e-02 
2.688659e-02 
2.697648e-02 
2.706646e-02 
2.715652e-02 
2.724667e-02 
2.733691e-02 
2.742722e-02 
2.751763e-02 
2.760811e-02 
2.769868e-02 
2.778934e-02 
2.788008e-02 
2.797091e-02 
2.806181e-02 
2.815281e-02 
2.824389e-02 
2.833505e-02 
2.842629e-02 
2.851762e-02 
2.860904e-02 
2.870054e-02 
2.879212e-02 
2.888378e-02 
2.897553e-02 
2.906737e-02 
2.915929e-02 
2.925129e-02 
2.934337e-02 
2.943554e-02 
2.952780e-02 
2.962013e-02 
2.971256e-02 
2.980506e-02 
2.989765e-02 
2.999032e-02 
3.008307e-02 
3.017591e-02 
3.026883e-02 
3.036184e-02 
3.045493e-02 
3.054810e-02 
3.064136e-02 
3.073470e-02 
3.082812e-02 
3.092162e-02 
3.101521e-02 
3.110888e-02 
3.120264e-02 
3.129648e-02 
3.139040e-02 
3.148440e-02 
3.157849e-02 
3.167266e-02 
3.176691e-02 
3.186124e-02 
3.195566e-02 
3.205016e-02 
3.214475e-02 
3.223941e-02 
3.233416e-02 
3.242899e-02 
3.252391e-02 
3.261890e-02 
3.271398e-02 
3.280914e-02 
3.290439e-02 
3.299971e-02 
3.309512e-02 
3.319061e-02 
3.328619e-02 
3.338184e-02 
3.347758e-02 
3.357340e-02 
3.366930e-02 
3.376529e-02 
3.386135e-02 
3.395750e-02 
3.405373e-02 
3.415004e-02 
3.424644e-02 
3.434291e-02 
3.443947e-02 
3.453611e-02 
3.463283e-02 
3.472963e-02 
3.482652e-02 
3.492348e-02 
3.502053e-02 
3.511766e-02 
3.521487e-02 
3.531216e-02 
3.540954e-02 
3.550699e-02 
3.560453e-02 
3.570215e-02 
3.579985e-02 
3.589763e-02 
3.599549e-02 
3.609343e-02 
3.619145e-02 
3.628956e-02 
3.638774e-02 
3.648601e-02 
3.658436e-02 
3.668279e-02 
3.678130e-02 
3.687989e-02 
3.697856e-02 
3.707731e-02 
3.717614e-02 
3.727506e-02 
3.737405e-02 
3.747313e-02 
3.757228e-02 
3.767152e-02 
3.777083e-02 
3.787023e-02 
3.796971e-02 
3.806927e-02 
3.816890e-02 
3.826862e-02 
3.836842e-02 
3.846830e-02 
3.856826e-02 
3.866830e-02 
3.876842e-02 
3.886862e-02 
3.896890e-02 
3.906926e-02 
3.916970e-02 
3.927021e-02 
3.937081e-02 
3.947149e-02 
3.957225e-02 
3.967309e-02 
3.977401e-02 
3.987501e-02 
3.997608e-02 
4.007724e-02 
4.017848e-02 
4.027979e-02 
4.038119e-02 
4.048266e-02 
4.058422e-02 
4.068585e-02 
4.078757e-02 
4.088936e-02 
4.099123e-02 
4.109318e-02 
4.119521e-02 
4.129732e-02 
4.139951e-02 
4.150177e-02 
4.160412e-02 
4.170655e-02 
4.180905e-02 
4.191163e-02 
4.201429e-02 
4.211703e-02 
4.221985e-02 
4.232275e-02 
4.242573e-02 
4.252878e-02 
4.263192e-02 
4.273513e-02 
4.283842e-02 
4.294179e-02 
4.304524e-02 
4.314876e-02 
4.325237e-02 
4.335605e-02 
4.345981e-02 
4.356365e-02 
4.366757e-02 
4.377156e-02 
4.387564e-02 
4.397979e-02 
4.408402e-02 
4.418833e-02 
4.429271e-02 
4.439718e-02 
4.450172e-02 
4.460634e-02 
4.471103e-02 
4.481581e-02 
4.492066e-02 
4.502559e-02 
4.513060e-02 
4.523568e-02 
4.534085e-02 
4.544609e-02 
4.555140e-02 
4.565680e-02 
4.576227e-02 
4.586782e-02 
4.597345e-02 
4.607915e-02 
4.618493e-02 
4.629079e-02 
4.639673e-02 
4.650274e-02 
4.660883e-02 
4.671500e-02 
4.682124e-02 
4.692756e-02 
4.703396e-02 
4.714043e-02 
4.724698e-02 
4.735361e-02 
4.746031e-02 
4.756709e-02 
4.767395e-02 
4.778088e-02 
4.788790e-02 
4.799498e-02 
4.810215e-02 
4.820939e-02 
4.831670e-02 
4.842409e-02 
4.853156e-02 
4.863911e-02 
4.874673e-02 
4.885443e-02 
4.896220e-02 
4.907005e-02 
4.917797e-02 
4.928597e-02 
4.939405e-02 
4.950220e-02 
4.961043e-02 
4.971874e-02 
4.982712e-02 
4.993557e-02 
5.004411e-02 
5.015271e-02 
5.026140e-02 
5.037016e-02 
5.047899e-02 
5.058790e-02 
5.069688e-02 
5.080594e-02 
5.091508e-02 
5.102429e-02 
5.113358e-02 
5.124294e-02 
5.135237e-02 
5.146188e-02 
5.157147e-02 
5.168113e-02 
5.179087e-02 
5.190068e-02 
5.201057e-02 
5.212053e-02 
5.223056e-02 
5.234067e-02 
5.245086e-02 
5.256112e-02 
5.267145e-02 
5.278186e-02 
5.289235e-02 
5.300291e-02 
5.311354e-02 
5.322425e-02 
5.333503e-02 
5.344588e-02 
5.355681e-02 
5.366782e-02 
5.377890e-02 
5.389005e-02 
5.400128e-02 
5.411258e-02 
5.422395e-02 
5.433540e-02 
5.444692e-02 
5.455852e-02 
5.467019e-02 
5.478193e-02 
5.489375e-02 
5.500564e-02 
5.511761e-02 
5.522965e-02 
5.534176e-02 
5.545395e-02 
5.556621e-02 
5.567854e-02 
5.579094e-02 
5.590342e-02 
5.601598e-02 
5.612860e-02 
5.624130e-02 
5.635408e-02 
5.646692e-02 
5.657984e-02 
5.669283e-02 
5.680590e-02 
5.691903e-02 
5.703225e-02 
5.714553e-02 
5.725889e-02 
5.737231e-02 
5.748582e-02 
5.759939e-02 
5.771304e-02 
5.782676e-02 
5.794055e-02 
5.805442e-02 
5.816835e-02 
5.828236e-02 
5.839644e-02 
5.851060e-02 
5.862483e-02 
5.873912e-02 
5.885350e-02 
5.896794e-02 
5.908245e-02 
5.919704e-02 
5.931170e-02 
5.942643e-02 
5.954123e-02 
5.965611e-02 
5.977106e-02 
5.988608e-02 
6.000117e-02 
6.011633e-02 
6.023156e-02 
6.034687e-02 
6.046224e-02 
6.057769e-02 
6.069321e-02 
6.080880e-02 
6.092447e-02 
6.104020e-02 
6.115600e-02 
6.127188e-02 
6.138783e-02 
6.150385e-02 
6.161994e-02 
6.173610e-02 
6.185233e-02 
6.196863e-02 
6.208501e-02 
6.220145e-02 
6.231797e-02 
6.243455e-02 
6.255121e-02 
6.266794e-02 
6.278474e-02 
6.290160e-02 
6.301854e-02 
6.313555e-02 
6.325263e-02 
6.336978e-02 
6.348701e-02 
6.360430e-02 
6.372166e-02 
6.383909e-02 
6.395659e-02 
6.407416e-02 
6.419181e-02 
6.430952e-02 
6.442730e-02 
6.454515e-02 
6.466308e-02 
6.478107e-02 
6.489913e-02 
6.501726e-02 
6.513546e-02 
6.525373e-02 
6.537207e-02 
6.549048e-02 
6.560896e-02 
6.572751e-02 
6.584613e-02 
6.596482e-02 
6.608357e-02 
6.620240e-02 
6.632130e-02 
6.644026e-02 
6.655930e-02 
6.667840e-02 
6.679757e-02 
6.691681e-02 
6.703612e-02 
6.715550e-02 
6.727495e-02 
6.739447e-02 
6.751405e-02 
6.763371e-02 
6.775343e-02 
6.787322e-02 
6.799308e-02 
6.811301e-02 
6.823300e-02 
6.835307e-02 
6.847320e-02 
6.859341e-02 
6.871368e-02 
6.883402e-02 
6.895442e-02 
6.907490e-02 
6.919544e-02 
6.931605e-02 
6.943673e-02 
6.955748e-02 
6.967829e-02 
6.979918e-02 
6.992013e-02 
7.004115e-02 
7.016223e-02 
7.028339e-02 
7.040461e-02 
7.052590e-02 
7.064725e-02 
7.076868e-02 
7.089017e-02 
7.101173e-02 
7.113335e-02 
7.125505e-02 
7.137681e-02 
7.149864e-02 
7.162053e-02 
7.174249e-02 
7.186452e-02 
7.198662e-02 
7.210878e-02 
7.223101e-02 
7.235331e-02 
7.247567e-02 
7.259811e-02 
7.272060e-02 
7.284317e-02 
7.296580e-02 
7.308849e-02 
7.321126e-02 
7.333409e-02 
7.345699e-02 
7.357995e-02 
7.370298e-02 
7.382607e-02 
7.394923e-02 
7.407246e-02 
7.419576e-02 
7.431912e-02 
7.444254e-02 
7.456604e-02 
7.468959e-02 
7.481322e-02 
7.493691e-02 
7.506066e-02 
7.518448e-02 
7.530837e-02 
7.543232e-02 
7.555634e-02 
7.568043e-02 
7.580458e-02 
7.592879e-02 
7.605307e-02 
7.617742e-02 
7.630183e-02 
7.642630e-02 
7.655085e-02 
7.667545e-02 
7.680012e-02 
7.692486e-02 
7.704966e-02 
7.717453e-02 
7.729946e-02 
7.742446e-02 
7.754952e-02 
7.767464e-02 
7.779983e-02 
7.792509e-02 
7.805041e-02 
7.817579e-02 
7.830124e-02 
7.842676e-02 
7.855233e-02 
7.867798e-02 
7.880368e-02 
7.892945e-02 
7.905529e-02 
7.918119e-02 
7.930715e-02 
7.943318e-02 
7.955927e-02 
7.968542e-02 
7.981164e-02 
7.993793e-02 
8.006427e-02 
8.019068e-02 
8.031716e-02 
8.044370e-02 
8.057030e-02 
8.069696e-02 
8.082369e-02 
8.095048e-02 
8.107734e-02 
8.120426e-02 
8.133124e-02 
8.145829e-02 
8.158539e-02 
8.171257e-02 
8.183980e-02 
8.196710e-02 
8.209446e-02 
8.222188e-02 
8.234937e-02 
8.247692e-02 
8.260453e-02 
8.273221e-02 
8.285995e-02 
8.298775e-02 
8.311561e-02 
8.324354e-02 
8.337153e-02 
8.349958e-02 
8.362769e-02 
8.375587e-02 
8.388410e-02 
8.401240e-02 
8.414077e-02 
8.426919e-02 
8.439768e-02 
8.452623e-02 
8.465484e-02 
8.478351e-02 
8.491224e-02 
8.504104e-02 
8.516990e-02 
8.529882e-02 
8.542780e-02 
8.555684e-02 
8.568595e-02 
8.581512e-02 
8.594434e-02 
8.607363e-02 
8.620298e-02 
8.633240e-02 
8.646187e-02 
8.659140e-02 
8.672100e-02 
8.685066e-02 
8.698037e-02 
8.711015e-02 
8.723999e-02 
8.736989e-02 
8.749986e-02 
8.762988e-02 
8.775996e-02 
8.789011e-02 
8.802031e-02 
8.815058e-02 
8.828090e-02 
8.841129e-02 
8.854174e-02 
8.867224e-02 
8.880281e-02 
8.893344e-02 
8.906413e-02 
8.919488e-02 
8.932569e-02 
8.945656e-02 
8.958748e-02 
8.971847e-02 
8.984952e-02 
8.998063e-02 
9.011180e-02 
9.024303e-02 
9.037432e-02 
9.050567e-02 
9.063707e-02 
9.076854e-02 
9.090007e-02 
9.103165e-02 
9.116330e-02 
9.129500e-02 
9.142677e-02 
9.155859e-02 
9.169047e-02 
9.182242e-02 
9.195442e-02 
9.208648e-02 
9.221860e-02 
9.235077e-02 
9.248301e-02 
9.261531e-02 
9.274766e-02 
9.288008e-02 
9.301255e-02 
9.314508e-02 
9.327767e-02 
9.341032e-02 
9.354302e-02 
9.367579e-02 
9.380861e-02 
9.394149e-02 
9.407443e-02 
9.420743e-02 
9.434049e-02 
9.447360e-02 
9.460677e-02 
9.474001e-02 
9.487329e-02 
9.500664e-02 
9.514004e-02 
9.527351e-02 
9.540703e-02 
9.554060e-02 
9.567424e-02 
9.580793e-02 
9.594168e-02 
9.607549e-02 
9.620936e-02 
9.634328e-02 
9.647726e-02 
9.661130e-02 
9.674539e-02 
9.687954e-02 
9.701375e-02 
9.714802e-02 
9.728234e-02 
9.741672e-02 
9.755116e-02 
9.768565e-02 
9.782020e-02 
9.795481e-02 
9.808947e-02 
9.822419e-02 
9.835897e-02 
9.849381e-02 
9.862870e-02 
9.876364e-02 
9.889865e-02 
9.903371e-02 
9.916882e-02 
9.930399e-02 
9.943922e-02 
9.957451e-02 
9.970985e-02 
9.984524e-02 
9.998069e-02 
1.001162e-01 
1.002518e-01 
1.003874e-01 
1.005231e-01 
1.006588e-01 
1.007946e-01 
1.009304e-01 
1.010663e-01 
1.012023e-01 
1.013383e-01 
1.014743e-01 
1.016105e-01 
1.017466e-01 
1.018829e-01 
1.020192e-01 
1.021555e-01 
1.022919e-01 
1.024283e-01 
1.025648e-01 
1.027014e-01 
1.028380e-01 
1.029747e-01 
1.031114e-01 
1.032482e-01 
1.033850e-01 
1.035219e-01 
1.036589e-01 
1.037959e-01 
1.039329e-01 
1.040700e-01 
1.042072e-01 
1.043444e-01 
1.044817e-01 
1.046190e-01 
1.047564e-01 
1.048938e-01 
1.050313e-01 
1.051688e-01 
1.053064e-01 
1.054440e-01 
1.055817e-01 
1.057195e-01 
1.058573e-01 
1.059952e-01 
1.061331e-01 
1.062711e-01 
1.064091e-01 
1.065472e-01 
1.066853e-01 
1.068235e-01 
1.069617e-01 
1.071000e-01 
1.072383e-01 
1.073767e-01 
1.075152e-01 
1.076537e-01 
1.077922e-01 
1.079308e-01 
1.080695e-01 
1.082082e-01 
1.083470e-01 
1.084858e-01 
1.086246e-01 
1.087636e-01 
1.089025e-01 
1.090416e-01 
1.091806e-01 
1.093198e-01 
1.094589e-01 
1.095982e-01 
1.097375e-01 
1.098768e-01 
1.100162e-01 
1.101556e-01 
1.102951e-01 
1.104347e-01 
1.105743e-01 
1.107139e-01 
1.108536e-01 
1.109934e-01 
1.111332e-01 
1.112731e-01 
1.114130e-01 
1.115529e-01 
1.116929e-01 
1.118330e-01 
1.119731e-01 
1.121133e-01 
1.122535e-01 
1.123938e-01 
1.125341e-01 
1.126744e-01 
1.128149e-01 
1.129553e-01 
1.130958e-01 
1.132364e-01 
1.133770e-01 
1.135177e-01 
1.136584e-01 
1.137992e-01 
1.139400e-01 
1.140809e-01 
1.142218e-01 
1.143628e-01 
1.145038e-01 
1.146449e-01 
1.147860e-01 
1.149272e-01 
1.150684e-01 
1.152097e-01 
1.153510e-01 
1.154924e-01 
1.156338e-01 
1.157753e-01 
1.159168e-01 
1.160584e-01 
1.162000e-01 
1.163417e-01 
1.164834e-01 
1.166252e-01 
1.167670e-01 
1.169089e-01 
1.170508e-01 
1.171928e-01 
1.173348e-01 
1.174769e-01 
1.176190e-01 
1.177612e-01 
1.179034e-01 
1.180456e-01 
1.181880e-01 
1.183303e-01 
1.184727e-01 
1.186152e-01 
1.187577e-01 
1.189002e-01 
1.190428e-01 
1.191855e-01 
1.193282e-01 
1.194709e-01 
1.196137e-01 
1.197566e-01 
1.198995e-01 
1.200424e-01 
1.201854e-01 
1.203284e-01 
1.204715e-01 
1.206147e-01 
1.207578e-01 
1.209011e-01 
1.210443e-01 
1.211877e-01 
1.213310e-01 
1.214745e-01 
1.216179e-01 
1.217614e-01 
1.219050e-01 
1.220486e-01 
1.221923e-01 
1.223360e-01 
1.224797e-01 
1.226235e-01 
1.227673e-01 
1.229112e-01 
1.230552e-01 
1.231992e-01 
1.233432e-01 
1.234873e-01 
1.236314e-01 
1.237756e-01 
1.239198e-01 
1.240640e-01 
1.242083e-01 
1.243527e-01 
1.244971e-01 
1.246415e-01 
1.247860e-01 
1.249306e-01 
1.250752e-01 
1.252198e-01 
1.253645e-01 
1.255092e-01 
1.256540e-01 
1.257988e-01 
1.259436e-01 
1.260886e-01 
1.262335e-01 
1.263785e-01 
1.265235e-01 
1.266686e-01 
1.268138e-01 
1.269590e-01 
1.271042e-01 
1.272494e-01 
1.273948e-01 
1.275401e-01 
1.276855e-01 
1.278310e-01 
1.279765e-01 
1.281220e-01 
1.282676e-01 
1.284132e-01 
1.285589e-01 
1.287046e-01 
1.288504e-01 
1.289962e-01 
1.291420e-01 
1.292879e-01 
1.294339e-01 
1.295799e-01 
1.297259e-01 
1.298720e-01 
1.300181e-01 
1.301643e-01 
1.303105e-01 
1.304567e-01 
1.306030e-01 
1.307493e-01 
1.308957e-01 
1.310421e-01 
1.311886e-01 
1.313351e-01 
1.314817e-01 
1.316283e-01 
1.317749e-01 
1.319216e-01 
1.320683e-01 
1.322151e-01 
1.323619e-01 
1.325088e-01 
1.326557e-01 
1.328026e-01 
1.329496e-01 
1.330967e-01 
1.332437e-01 
1.333908e-01 
1.335380e-01 
1.336852e-01 
1.338324e-01 
1.339797e-01 
1.341271e-01 
1.342744e-01 
1.344219e-01 
1.345693e-01 
1.347168e-01 
1.348643e-01 
1.350119e-01 
1.351596e-01 
1.353072e-01 
1.354549e-01 
1.356027e-01 
1.357505e-01 
1.358983e-01 
1.360462e-01 
1.361941e-01 
1.363421e-01 
1.364901e-01 
1.366381e-01 
1.367862e-01 
1.369343e-01 
1.370825e-01 
1.372307e-01 
1.373789e-01 
1.375272e-01 
1.376756e-01 
1.378239e-01 
1.379723e-01 
1.381208e-01 
1.382693e-01 
1.384178e-01 
1.385664e-01 
1.387150e-01 
1.388637e-01 
1.390124e-01 
1.391611e-01 
1.393099e-01 
1.394587e-01 
1.396076e-01 
1.397565e-01 
1.399054e-01 
1.400544e-01 
1.402034e-01 
1.403525e-01 
1.405016e-01 
1.406507e-01 
1.407999e-01 
1.409491e-01 
1.410984e-01 
1.412477e-01 
1.413970e-01 
1.415464e-01 
1.416958e-01 
1.418453e-01 
1.419948e-01 
1.421443e-01 
1.422939e-01 
1.424435e-01 
1.425931e-01 
1.427428e-01 
1.428926e-01 
1.430423e-01 
1.431922e-01 
1.433420e-01 
1.434919e-01 
1.436418e-01 
1.437918e-01 
1.439418e-01 
1.440918e-01 
1.442419e-01 
1.443920e-01 
1.445422e-01 
1.446924e-01 
1.448426e-01 
1.449929e-01 
1.451432e-01 
1.452935e-01 
1.454439e-01 
1.455944e-01 
1.457448e-01 
1.458953e-01 
1.460459e-01 
1.461964e-01 
1.463470e-01 
1.464977e-01 
1.466484e-01 
1.467991e-01 
1.469499e-01 
1.471007e-01 
1.472515e-01 
1.474024e-01 
1.475533e-01 
1.477042e-01 
1.478552e-01 
1.480063e-01 
1.481573e-01 
1.483084e-01 
1.484595e-01 
1.486107e-01 
1.487619e-01 
1.489132e-01 
1.490644e-01 
1.492158e-01 
1.493671e-01 
1.495185e-01 
1.496699e-01 
1.498214e-01 
1.499729e-01 
1.501244e-01 
1.502760e-01 
1.504276e-01 
1.505793e-01 
1.507309e-01 
1.508826e-01 
1.510344e-01 
1.511862e-01 
1.513380e-01 
1.514899e-01 
1.516418e-01 
1.517937e-01 
1.519456e-01 
1.520976e-01 
1.522497e-01 
1.524018e-01 
1.525539e-01 
1.527060e-01 
1.528582e-01 
1.530104e-01 
1.531626e-01 
1.533149e-01 
1.534672e-01 
1.536196e-01 
1.537720e-01 
1.539244e-01 
1.540768e-01 
1.542293e-01 
1.543818e-01 
1.545344e-01 
1.546870e-01 
1.548396e-01 
1.549923e-01 
1.551450e-01 
1.552977e-01 
1.554505e-01 
1.556033e-01 
1.557561e-01 
1.559090e-01 
1.560619e-01 
1.562148e-01 
1.563678e-01 
1.565208e-01 
1.566738e-01 
1.568269e-01 
1.569800e-01 
1.571331e-01 
1.572863e-01 
1.574395e-01 
1.575927e-01 
1.577460e-01 
1.578993e-01 
1.580526e-01 
1.582060e-01 
1.583594e-01 
1.585128e-01 
1.586663e-01 
1.588198e-01 
1.589733e-01 
1.591268e-01 
1.592804e-01 
1.594341e-01 
1.595877e-01 
1.597414e-01 
1.598951e-01 
1.600489e-01 
1.602027e-01 
1.603565e-01 
1.605104e-01 
1.606642e-01 
1.608182e-01 
1.609721e-01 
1.611261e-01 
1.612801e-01 
1.614341e-01 
1.615882e-01 
1.617423e-01 
1.618965e-01 
1.620506e-01 
1.622048e-01 
1.623591e-01 
1.625133e-01 
1.626676e-01 
1.628220e-01 
1.629763e-01 
1.631307e-01 
1.632851e-01 
1.634396e-01 
1.635941e-01 
1.637486e-01 
1.639031e-01 
1.640577e-01 
1.642123e-01 
1.643669e-01 
1.645216e-01 
1.646763e-01 
1.648310e-01 
1.649858e-01 
1.651406e-01 
1.652954e-01 
1.654502e-01 
1.656051e-01 
1.657600e-01 
1.659149e-01 
1.660699e-01 
1.662249e-01 
1.663799e-01 
1.665350e-01 
1.666901e-01 
1.668452e-01 
1.670003e-01 
1.671555e-01 
1.673107e-01 
1.674659e-01 
1.676212e-01 
1.677765e-01 
1.679318e-01 
1.680872e-01 
1.682425e-01 
1.683980e-01 
1.685534e-01 
1.687089e-01 
1.688644e-01 
1.690199e-01 
1.691754e-01 
1.693310e-01 
1.694866e-01 
1.696423e-01 
1.697979e-01 
1.699536e-01 
1.701093e-01 
1.702651e-01 
1.704209e-01 
1.705767e-01 
1.707325e-01 
1.708884e-01 
1.710443e-01 
1.712002e-01 
1.713561e-01 
1.715121e-01 
1.716681e-01 
1.718241e-01 
1.719802e-01 
1.721363e-01 
1.722924e-01 
1.724485e-01 
1.726047e-01 
1.727609e-01 
1.729171e-01 
1.730733e-01 
1.732296e-01 
1.733859e-01 
1.735422e-01 
1.736986e-01 
1.738550e-01 
1.740114e-01 
1.741678e-01 
1.743243e-01 
1.744808e-01 
1.746373e-01 
1.747938e-01 
1.749504e-01 
1.751070e-01 
1.752636e-01 
1.754203e-01 
1.755769e-01 
1.757336e-01 
1.758904e-01 
1.760471e-01 
1.762039e-01 
1.763607e-01 
1.765175e-01 
1.766744e-01 
1.768312e-01 
1.769882e-01 
1.771451e-01 
1.773020e-01 
1.774590e-01 
1.776160e-01 
1.777731e-01 
1.779301e-01 
1.780872e-01 
1.782443e-01 
1.784014e-01 
1.785586e-01 
1.787158e-01 
1.788730e-01 
1.790302e-01 
1.791875e-01 
1.793448e-01 
1.795021e-01 
1.796594e-01 
1.798167e-01 
1.799741e-01 
1.801315e-01 
1.802890e-01 
1.804464e-01 
1.806039e-01 
1.807614e-01 
1.809189e-01 
1.810764e-01 
1.812340e-01 
1.813916e-01 
1.815492e-01 
1.817069e-01 
1.818645e-01 
1.820222e-01 
1.821799e-01 
1.823377e-01 
1.824954e-01 
1.826532e-01 
1.828110e-01 
1.829689e-01 
1.831267e-01 
1.832846e-01 
1.834425e-01 
1.836004e-01 
1.837584e-01 
1.839163e-01 
1.840743e-01 
1.842323e-01 
1.843904e-01 
1.845484e-01 
1.847065e-01 
1.848646e-01 
1.850227e-01 
1.851809e-01 
1.853391e-01 
1.854973e-01 
1.856555e-01 
1.858137e-01 
1.859720e-01 
1.861302e-01 
1.862886e-01 
1.864469e-01 
1.866052e-01 
1.867636e-01 
1.869220e-01 
1.870804e-01 
1.872388e-01 
1.873973e-01 
1.875558e-01 
1.877143e-01 
1.878728e-01 
1.880313e-01 
1.881899e-01 
1.883485e-01 
1.885071e-01 
1.886657e-01 
1.888243e-01 
1.889830e-01 
1.891417e-01 
1.893004e-01 
1.894591e-01 
1.896179e-01 
1.897766e-01 
1.899354e-01 
1.900942e-01 
1.902531e-01 
1.904119e-01 
1.905708e-01 
1.907297e-01 
1.908886e-01 
1.910475e-01 
1.912065e-01 
1.913654e-01 
1.915244e-01 
1.916834e-01 
1.918425e-01 
1.920015e-01 
1.921606e-01 
1.923197e-01 
1.924788e-01 
1.926379e-01 
1.927970e-01 
1.929562e-01 
1.931154e-01 
1.932746e-01 
1.934338e-01 
1.935931e-01 
1.937523e-01 
1.939116e-01 
1.940709e-01 
1.942302e-01 
1.943896e-01 
1.945489e-01 
1.947083e-01 
1.948677e-01 
1.950271e-01 
1.951865e-01 
1.953460e-01 
1.955054e-01 
1.956649e-01 
1.958244e-01 
1.959839e-01 
1.961435e-01 
1.963030e-01 
1.964626e-01 
1.966222e-01 
1.967818e-01 
1.969414e-01 
1.971011e-01 
1.972607e-01 
1.974204e-01 
1.975801e-01 
1.977398e-01 
1.978996e-01 
1.980593e-01 
1.982191e-01 
1.983789e-01 
1.985387e-01 
1.986985e-01 
1.988583e-01 
1.990182e-01 
1.991780e-01 
1.993379e-01 
1.994978e-01 
1.996577e-01 
1.998177e-01 
1.999776e-01 
2.001376e-01 
2.002976e-01 
2.004576e-01 
2.006176e-01 
2.007776e-01 
2.009377e-01 
2.010977e-01 
2.012578e-01 
2.014179e-01 
2.015780e-01 
2.017381e-01 
2.018983e-01 
2.020585e-01 
2.022186e-01 
2.023788e-01 
2.025390e-01 
2.026992e-01 
2.028595e-01 
2.030197e-01 
2.031800e-01 
2.033403e-01 
2.035006e-01 
2.036609e-01 
2.038212e-01 
2.039816e-01 
2.041419e-01 
2.043023e-01 
2.044627e-01 
2.046231e-01 
2.047835e-01 
2.049439e-01 
2.051044e-01 
2.052648e-01 
2.054253e-01 
2.055858e-01 
2.057463e-01 
2.059068e-01 
2.060673e-01 
2.062279e-01 
2.063884e-01 
2.065490e-01 
2.067096e-01 
2.068702e-01 
2.070308e-01 
2.071914e-01 
2.073521e-01 
2.075127e-01 
2.076734e-01 
2.078341e-01 
2.079948e-01 
2.081555e-01 
2.083162e-01 
2.084769e-01 
2.086377e-01 
2.087984e-01 
2.089592e-01 
2.091200e-01 
2.092808e-01 
2.094416e-01 
2.096024e-01 
2.097633e-01 
2.099241e-01 
2.100850e-01 
2.102459e-01 
2.104068e-01 
2.105676e-01 
2.107286e-01 
2.108895e-01 
2.110504e-01 
2.112114e-01 
2.113723e-01 
2.115333e-01 
2.116943e-01 
2.118553e-01 
2.120163e-01 
2.121773e-01 
2.123383e-01 
2.124994e-01 
2.126604e-01 
2.128215e-01 
2.129826e-01 
2.131437e-01 
2.133048e-01 
2.134659e-01 
2.136270e-01 
2.137881e-01 
2.139493e-01 
2.141104e-01 
2.142716e-01 
2.144327e-01 
2.145939e-01 
2.147551e-01 
2.149163e-01 
2.150776e-01 
2.152388e-01 
2.154000e-01 
2.155613e-01 
2.157225e-01 
2.158838e-01 
2.160451e-01 
2.162064e-01 
2.163677e-01 
2.165290e-01 
2.166903e-01 
2.168516e-01 
2.170130e-01 
2.171743e-01 
2.173357e-01 
2.174970e-01 
2.176584e-01 
2.178198e-01 
2.179812e-01 
2.181426e-01 
2.183040e-01 
2.184654e-01 
2.186269e-01 
2.187883e-01 
2.189498e-01 
2.191112e-01 
2.192727e-01 
2.194342e-01 
2.195957e-01 
2.197572e-01 
2.199187e-01 
2.200802e-01 
2.202417e-01 
2.204032e-01 
2.205648e-01 
2.207263e-01 
2.208879e-01 
2.210494e-01 
2.212110e-01 
2.213726e-01 
2.215342e-01 
2.216958e-01 
2.218574e-01 
2.220190e-01 
2.221806e-01 
2.223422e-01 
2.225038e-01 
2.226655e-01 
2.228271e-01 
2.229888e-01 
2.231504e-01 
2.233121e-01 
2.234738e-01 
2.236355e-01 
2.237972e-01 
2.239589e-01 
2.241206e-01 
2.242823e-01 
2.244440e-01 
2.246057e-01 
2.247675e-01 
2.249292e-01 
2.250909e-01 
2.252527e-01 
2.254145e-01 
2.255762e-01 
2.257380e-01 
2.258998e-01 
2.260616e-01 
2.262233e-01 
2.263851e-01 
2.265469e-01 
2.267087e-01 
2.268706e-01 
2.270324e-01 
2.271942e-01 
2.273560e-01 
2.275179e-01 
2.276797e-01 
2.278416e-01 
2.280034e-01 
2.281653e-01 
2.283271e-01 
2.284890e-01 
2.286509e-01 
2.288128e-01 
2.289746e-01 
2.291365e-01 
2.292984e-01 
2.294603e-01 
2.296222e-01 
2.297841e-01 
2.299461e-01 
2.301080e-01 
2.302699e-01 
2.304318e-01 
2.305937e-01 
2.307557e-01 
2.309176e-01 
2.310796e-01 
2.312415e-01 
2.314035e-01 
2.315654e-01 
2.317274e-01 
2.318893e-01 
2.320513e-01 
2.322133e-01 
2.323753e-01 
2.325372e-01 
2.326992e-01 
2.328612e-01 
2.330232e-01 
2.331852e-01 
2.333472e-01 
2.335092e-01 
2.336712e-01 
2.338332e-01 
2.339952e-01 
2.341572e-01 
2.343192e-01 
2.344812e-01 
2.346433e-01 
2.348053e-01 
2.349673e-01 
2.351293e-01 
2.352914e-01 
2.354534e-01 
2.356154e-01 
2.357775e-01 
2.359395e-01 
2.361016e-01 
2.362636e-01 
2.364257e-01 
2.365877e-01 
2.367498e-01 
2.369118e-01 
2.370739e-01 
2.372359e-01 
2.373980e-01 
2.375600e-01 
2.377221e-01 
2.378842e-01 
2.380462e-01 
2.382083e-01 
2.383704e-01 
2.385324e-01 
2.386945e-01 
2.388566e-01 
2.390186e-01 
2.391807e-01 
2.393428e-01 
2.395049e-01 
2.396669e-01 
2.398290e-01 
2.399911e-01 
2.401532e-01 
2.403152e-01 
2.404773e-01 
2.406394e-01 
2.408015e-01 
2.409636e-01 
2.411256e-01 
2.412877e-01 
2.414498e-01 
2.416119e-01 
2.417740e-01 
2.419360e-01 
2.420981e-01 
2.422602e-01 
2.424223e-01 
2.425844e-01 
2.427464e-01 
2.429085e-01 
2.430706e-01 
2.432327e-01 
2.433947e-01 
2.435568e-01 
2.437189e-01 
2.438810e-01 
2.440430e-01 
2.442051e-01 
2.443672e-01 
2.445293e-01 
2.446913e-01 
2.448534e-01 
2.450155e-01 
2.451775e-01 
2.453396e-01 
2.455016e-01 
2.456637e-01 
2.458258e-01 
2.459878e-01 
2.461499e-01 
2.463119e-01 
2.464740e-01 
2.466360e-01 
2.467981e-01 
2.469601e-01 
2.471222e-01 
2.472842e-01 
2.474462e-01 
2.476083e-01 
2.477703e-01 
2.479324e-01 
2.480944e-01 
2.482564e-01 
2.484184e-01 
2.485805e-01 
2.487425e-01 
2.489045e-01 
2.490665e-01 
2.492285e-01 
2.493905e-01 
2.495525e-01 
2.497145e-01 
2.498765e-01 
2.500385e-01 
2.502005e-01 
2.503625e-01 
2.505245e-01 
2.506865e-01 
2.508484e-01 
2.510104e-01 
2.511724e-01 
2.513343e-01 
2.514963e-01 
2.516583e-01 
2.518202e-01 
2.519822e-01 
2.521441e-01 
2.523061e-01 
2.524680e-01 
2.526299e-01 
2.527919e-01 
2.529538e-01 
2.531157e-01 
2.532776e-01 
2.534395e-01 
2.536014e-01 
2.537633e-01 
2.539252e-01 
2.540871e-01 
2.542490e-01 
2.544109e-01 
2.545728e-01 
2.547346e-01 
2.548965e-01 
2.550584e-01 
2.552202e-01 
2.553821e-01 
2.555439e-01 
2.557058e-01 
2.558676e-01 
2.560294e-01 
2.561912e-01 
2.563531e-01 
2.565149e-01 
2.566767e-01 
2.568385e-01 
2.570003e-01 
2.571621e-01 
2.573238e-01 
2.574856e-01 
2.576474e-01 
2.578091e-01 
2.579709e-01 
2.581326e-01 
2.582944e-01 
2.584561e-01 
2.586179e-01 
2.587796e-01 
2.589413e-01 
2.591030e-01 
2.592647e-01 
2.594264e-01 
2.595881e-01 
2.597498e-01 
2.599114e-01 
2.600731e-01 
2.602348e-01 
2.603964e-01 
2.605581e-01 
2.607197e-01 
2.608813e-01 
2.610429e-01 
2.612046e-01 
2.613662e-01 
2.615278e-01 
2.616894e-01 
2.618509e-01 
2.620125e-01 
2.621741e-01 
2.623356e-01 
2.624972e-01 
2.626587e-01 
2.628203e-01 
2.629818e-01 
2.631433e-01 
2.633048e-01 
2.634663e-01 
2.636278e-01 
2.637893e-01 
2.639508e-01 
2.641122e-01 
2.642737e-01 
2.644351e-01 
2.645966e-01 
2.647580e-01 
2.649194e-01 
2.650808e-01 
2.652422e-01 
2.654036e-01 
2.655650e-01 
2.657264e-01 
2.658877e-01 
2.660491e-01 
2.662104e-01 
2.663718e-01 
2.665331e-01 
2.666944e-01 
2.668557e-01 
2.670170e-01 
2.671783e-01 
2.673396e-01 
2.675008e-01 
2.676621e-01 
2.678233e-01 
2.679846e-01 
2.681458e-01 
2.683070e-01 
2.684682e-01 
2.686294e-01 
2.687906e-01 
2.689517e-01 
2.691129e-01 
2.692740e-01 
2.694352e-01 
2.695963e-01 
2.697574e-01 
2.699185e-01 
2.700796e-01 
2.702407e-01 
2.704018e-01 
2.705628e-01 
2.707239e-01 
2.708849e-01 
2.710459e-01 
2.712070e-01 
2.713680e-01 
2.715289e-01 
2.716899e-01 
2.718509e-01 
2.720118e-01 
2.721728e-01 
2.723337e-01 
2.724946e-01 
2.726555e-01 
2.728164e-01 
2.729773e-01 
2.731382e-01 
2.732990e-01 
2.734599e-01 
2.736207e-01 
2.737815e-01 
2.739423e-01 
2.741031e-01 
2.742639e-01 
2.744247e-01 
2.745854e-01 
2.747462e-01 
2.749069e-01 
2.750676e-01 
2.752283e-01 
2.753890e-01 
2.755497e-01 
2.757103e-01 
2.758710e-01 
2.760316e-01 
2.761922e-01 
2.763528e-01 
2.765134e-01 
2.766740e-01 
2.768346e-01 
2.769951e-01 
2.771557e-01 
2.773162e-01 
2.774767e-01 
2.776372e-01 
2.777977e-01 
2.779581e-01 
2.781186e-01 
2.782790e-01 
2.784395e-01 
2.785999e-01 
2.787603e-01 
2.789206e-01 
2.790810e-01 
2.792414e-01 
2.794017e-01 
2.795620e-01 
2.797223e-01 
2.798826e-01 
2.800429e-01 
2.802031e-01 
2.803634e-01 
2.805236e-01 
2.806838e-01 
2.808440e-01 
2.810042e-01 
2.811644e-01 
2.813245e-01 
2.814847e-01 
2.816448e-01 
2.818049e-01 
2.819650e-01 
2.821251e-01 
2.822851e-01 
2.824452e-01 
2.826052e-01 
2.827652e-01 
2.829252e-01 
2.830852e-01 
2.832451e-01 
2.834051e-01 
2.835650e-01 
2.837249e-01 
2.838848e-01 
2.840447e-01 
2.842045e-01 
2.843644e-01 
2.845242e-01 
2.846840e-01 
2.848438e-01 
2.850036e-01 
2.851633e-01 
2.853231e-01 
2.854828e-01 
2.856425e-01 
2.858022e-01 
2.859619e-01 
2.861215e-01 
2.862811e-01 
2.864408e-01 
2.866004e-01 
2.867599e-01 
2.869195e-01 
2.870791e-01 
2.872386e-01 
2.873981e-01 
2.875576e-01 
2.877171e-01 
2.878765e-01 
2.880360e-01 
2.881954e-01 
2.883548e-01 
2.885142e-01 
2.886735e-01 
2.888329e-01 
2.889922e-01 
2.891515e-01 
2.893108e-01 
2.894701e-01 
2.896293e-01 
2.897886e-01 
2.899478e-01 
2.901070e-01 
2.902661e-01 
2.904253e-01 
2.905844e-01 
2.907436e-01 
2.909027e-01 
2.910617e-01 
2.912208e-01 
2.913798e-01 
2.915389e-01 
2.916979e-01 
2.918568e-01 
2.920158e-01 
2.921747e-01 
2.923337e-01 
2.924926e-01 
2.926514e-01 
2.928103e-01 
2.929691e-01 
2.931280e-01 
2.932868e-01 
2.934455e-01 
2.936043e-01 
2.937630e-01 
2.939218e-01 
2.940804e-01 
2.942391e-01 
2.943978e-01 
2.945564e-01 
2.947150e-01 
2.948736e-01 
2.950322e-01 
2.951907e-01 
2.953493e-01 
2.955078e-01 
2.956663e-01 
2.958247e-01 
2.959832e-01 
2.961416e-01 
2.963000e-01 
2.964584e-01 
2.966167e-01 
2.967751e-01 
2.969334e-01 
2.970917e-01 
2.972500e-01 
2.974082e-01 
2.975664e-01 
2.977246e-01 
2.978828e-01 
2.980410e-01 
2.981991e-01 
2.983572e-01 
2.985153e-01 
2.986734e-01 
2.988314e-01 
2.989895e-01 
2.991475e-01 
2.993055e-01 
2.994634e-01 
2.996213e-01 
2.997793e-01 
2.999371e-01 
3.000950e-01 
3.002529e-01 
3.004107e-01 
3.005685e-01 
3.007262e-01 
3.008840e-01 
3.010417e-01 
3.011994e-01 
3.013571e-01 
3.015147e-01 
3.016724e-01 
3.018300e-01 
3.019876e-01 
3.021451e-01 
3.023027e-01 
3.024602e-01 
3.026177e-01 
3.027751e-01 
3.029326e-01 
3.030900e-01 
3.032474e-01 
3.034047e-01 
3.035621e-01 
3.037194e-01 
3.038767e-01 
3.040340e-01 
3.041912e-01 
3.043484e-01 
3.045056e-01 
3.046628e-01 
3.048199e-01 
3.049771e-01 
3.051342e-01 
3.052912e-01 
3.054483e-01 
3.056053e-01 
3.057623e-01 
3.059193e-01 
3.060762e-01 
3.062331e-01 
3.063900e-01 
3.065469e-01 
3.067037e-01 
3.068605e-01 
3.070173e-01 
3.071741e-01 
3.073308e-01 
3.074875e-01 
3.076442e-01 
3.078009e-01 
3.079575e-01 
3.081141e-01 
3.082707e-01 
3.084273e-01 
3.085838e-01 
3.087403e-01 
3.088968e-01 
3.090532e-01 
3.092097e-01 
3.093660e-01 
3.095224e-01 
3.096788e-01 
3.098351e-01 
3.099914e-01 
3.101476e-01 
3.103039e-01 
3.104601e-01 
3.106162e-01 
3.107724e-01 
3.109285e-01 
3.110846e-01 
3.112407e-01 
3.113967e-01 
3.115528e-01 
3.117087e-01 
3.118647e-01 
3.120206e-01 
3.121765e-01 
3.123324e-01 
3.124883e-01 
3.126441e-01 
3.127999e-01 
3.129556e-01 
3.131114e-01 
3.132671e-01 
3.134228e-01 
3.135784e-01 
3.137340e-01 
3.138896e-01 
3.140452e-01 
3.142007e-01 
3.143563e-01 
3.145117e-01 
3.146672e-01 
3.148226e-01 
3.149780e-01 
3.151334e-01 
3.152887e-01 
3.154440e-01 
3.155993e-01 
3.157545e-01 
3.159098e-01 
3.160649e-01 
3.162201e-01 
3.163752e-01 
3.165303e-01 
3.166854e-01 
3.168404e-01 
3.169955e-01 
3.171504e-01 
3.173054e-01 
3.174603e-01 
3.176152e-01 
3.177701e-01 
3.179249e-01 
3.180797e-01 
3.182345e-01 
3.183892e-01 
3.185439e-01 
3.186986e-01 
3.188533e-01 
3.190079e-01 
3.191625e-01 
3.193170e-01 
3.194716e-01 
3.196261e-01 
3.197805e-01 
3.199350e-01 
3.200894e-01 
3.202437e-01 
3.203981e-01 
3.205524e-01 
3.207067e-01 
3.208609e-01 
3.210151e-01 
3.211693e-01 
3.213235e-01 
3.214776e-01 
3.216317e-01 
3.217858e-01 
3.219398e-01 
3.220938e-01 
3.222478e-01 
3.224017e-01 
3.225556e-01 
3.227095e-01 
3.228633e-01 
3.230171e-01 
3.231709e-01 
3.233246e-01 
3.234783e-01 
3.236320e-01 
3.237856e-01 
3.239393e-01 
3.240928e-01 
3.242464e-01 
3.243999e-01 
3.245534e-01 
3.247068e-01 
3.248602e-01 
3.250136e-01 
3.251670e-01 
3.253203e-01 
3.254736e-01 
3.256268e-01 
3.257800e-01 
3.259332e-01 
3.260864e-01 
3.262395e-01 
3.263926e-01 
3.265456e-01 
3.266987e-01 
3.268516e-01 
3.270046e-01 
3.271575e-01 
3.273104e-01 
3.274632e-01 
3.276160e-01 
3.277688e-01 
3.279216e-01 
3.280743e-01 
3.282270e-01 
3.283796e-01 
3.285322e-01 
3.286848e-01 
3.288373e-01 
3.289898e-01 
3.291423e-01 
3.292948e-01 
3.294472e-01 
3.295995e-01 
3.297519e-01 
3.299042e-01 
3.300564e-01 
3.302087e-01 
3.303608e-01 
3.305130e-01 
3.306651e-01 
3.308172e-01 
3.309693e-01 
3.311213e-01 
3.312733e-01 
3.314252e-01 
3.315771e-01 
3.317290e-01 
3.318808e-01 
3.320327e-01 
3.321844e-01 
3.323362e-01 
3.324879e-01 
3.326395e-01 
3.327911e-01 
3.329427e-01 
3.330943e-01 
3.332458e-01 
3.333973e-01 
3.335487e-01 
3.337001e-01 
3.338515e-01 
3.340028e-01 
3.341541e-01 
3.343054e-01 
3.344566e-01 
3.346078e-01 
3.347590e-01 
3.349101e-01 
3.350612e-01 
3.352122e-01 
3.353632e-01 
3.355142e-01 
3.356651e-01 
3.358160e-01 
3.359669e-01 
3.361177e-01 
3.362685e-01 
3.364192e-01 
3.365699e-01 
3.367206e-01 
3.368712e-01 
3.370218e-01 
3.371724e-01 
3.373229e-01 
3.374734e-01 
3.376238e-01 
3.377742e-01 
3.379246e-01 
3.380749e-01 
3.382252e-01 
3.383755e-01 
3.385257e-01 
3.386759e-01 
3.388260e-01 
3.389761e-01 
3.391262e-01 
3.392762e-01 
3.394262e-01 
3.395761e-01 
3.397260e-01 
3.398759e-01 
3.400257e-01 
3.401755e-01 
3.403253e-01 
3.404750e-01 
3.406247e-01 
3.407743e-01 
3.409239e-01 
3.410735e-01 
3.412230e-01 
3.413725e-01 
3.415219e-01 
3.416713e-01 
3.418207e-01 
3.419700e-01 
3.421193e-01 
3.422685e-01 
3.424177e-01 
3.425669e-01 
3.427160e-01 
3.428651e-01 
3.430141e-01 
3.431631e-01 
3.433121e-01 
3.434610e-01 
3.436099e-01 
3.437587e-01 
3.439075e-01 
3.440563e-01 
3.442050e-01 
3.443537e-01 
3.445023e-01 
3.446509e-01 
3.447995e-01 
3.449480e-01 
3.450965e-01 
3.452449e-01 
3.453933e-01 
3.455416e-01 
3.456899e-01 
3.458382e-01 
3.459864e-01 
3.461346e-01 
3.462828e-01 
3.464309e-01 
3.465790e-01 
3.467270e-01 
3.468750e-01 
3.470229e-01 
3.471708e-01 
3.473186e-01 
3.474665e-01 
3.476142e-01 
3.477620e-01 
3.479097e-01 
3.480573e-01 
3.482049e-01 
3.483525e-01 
3.485000e-01 
3.486475e-01 
3.487949e-01 
3.489423e-01 
3.490897e-01 
3.492370e-01 
3.493842e-01 
3.495315e-01 
3.496786e-01 
3.498258e-01 
3.499729e-01 
3.501199e-01 
3.502669e-01 
3.504139e-01 
3.505608e-01 
3.507077e-01 
3.508545e-01 
3.510013e-01 
3.511481e-01 
3.512948e-01 
3.514415e-01 
3.515881e-01 
3.517347e-01 
3.518812e-01 
3.520277e-01 
3.521741e-01 
3.523205e-01 
3.524669e-01 
3.526132e-01 
3.527595e-01 
3.529057e-01 
3.530519e-01 
3.531980e-01 
3.533441e-01 
3.534902e-01 
3.536362e-01 
3.537822e-01 
3.539281e-01 
3.540740e-01 
3.542198e-01 
3.543656e-01 
3.545113e-01 
3.546570e-01 
3.548027e-01 
3.549483e-01 
3.550939e-01 
3.552394e-01 
3.553848e-01 
3.555303e-01 
3.556757e-01 
3.558210e-01 
3.559663e-01 
3.561115e-01 
3.562567e-01 
3.564019e-01 
3.565470e-01 
3.566921e-01 
3.568371e-01 
3.569821e-01 
3.571270e-01 
3.572719e-01 
3.574167e-01 
3.575615e-01 
3.577063e-01 
3.578510e-01 
3.579956e-01 
3.581402e-01 
3.582848e-01 
3.584293e-01 
3.585738e-01 
3.587182e-01 
3.588626e-01 
3.590069e-01 
3.591512e-01 
3.592955e-01 
3.594397e-01 
3.595838e-01 
3.597279e-01 
3.598720e-01 
3.600160e-01 
3.601599e-01 
3.603039e-01 
3.604477e-01 
3.605915e-01 
3.607353e-01 
3.608790e-01 
3.610227e-01 
3.611664e-01 
3.613099e-01 
3.614535e-01 
3.615970e-01 
3.617404e-01 
3.618838e-01 
3.620272e-01 
3.621705e-01 
3.623137e-01 
3.624569e-01 
3.626001e-01 
3.627432e-01 
3.628862e-01 
3.630293e-01 
3.631722e-01 
3.633151e-01 
3.634580e-01 
3.636008e-01 
3.637436e-01 
3.638863e-01 
3.640290e-01 
3.641716e-01 
3.643142e-01 
3.644567e-01 
3.645992e-01 
3.647417e-01 
3.648841e-01 
3.650264e-01 
3.651687e-01 
3.653109e-01 
3.654531e-01 
3.655952e-01 
3.657373e-01 
3.658794e-01 
3.660214e-01 
3.661633e-01 
3.663052e-01 
3.664471e-01 
3.665889e-01 
3.667306e-01 
3.668723e-01 
3.670140e-01 
3.671556e-01 
3.672971e-01 
3.674386e-01 
3.675801e-01 
3.677215e-01 
3.678628e-01 
3.680041e-01 
3.681454e-01 
3.682866e-01 
3.684277e-01 
3.685688e-01 
3.687099e-01 
3.688509e-01 
3.689918e-01 
3.691327e-01 
3.692736e-01 
3.694144e-01 
3.695551e-01 
3.696958e-01 
3.698365e-01 
3.699771e-01 
3.701176e-01 
3.702581e-01 
3.703986e-01 
3.705390e-01 
3.706793e-01 
3.708196e-01 
3.709599e-01 
3.711001e-01 
3.712402e-01 
3.713803e-01 
3.715203e-01 
3.716603e-01 
3.718002e-01 
3.719401e-01 
3.720800e-01 
3.722197e-01 
3.723595e-01 
3.724991e-01 
3.726388e-01 
3.727783e-01 
3.729179e-01 
3.730573e-01 
3.731968e-01 
3.733361e-01 
3.734754e-01 
3.736147e-01 
3.737539e-01 
3.738931e-01 
3.740322e-01 
3.741712e-01 
3.743102e-01 
3.744492e-01 
3.745881e-01 
3.747269e-01 
3.748657e-01 
3.750044e-01 
3.751431e-01 
3.752818e-01 
3.754203e-01 
3.755589e-01 
3.756973e-01 
3.758358e-01 
3.759741e-01 
3.761125e-01 
3.762507e-01 
3.763889e-01 
3.765271e-01 
3.766652e-01 
3.768032e-01 
3.769412e-01 
3.770792e-01 
3.772171e-01 
3.773549e-01 
3.774927e-01 
3.776304e-01 
3.777681e-01 
3.779057e-01 
3.780433e-01 
3.781808e-01 
3.783182e-01 
3.784557e-01 
3.785930e-01 
3.787303e-01 
3.788675e-01 
3.790047e-01 
3.791419e-01 
3.792789e-01 
3.794160e-01 
3.795529e-01 
3.796899e-01 
3.798267e-01 
3.799635e-01 
3.801003e-01 
3.802370e-01 
3.803736e-01 
3.805102e-01 
3.806467e-01 
3.807832e-01 
3.809197e-01 
3.810560e-01 
3.811923e-01 
3.813286e-01 
3.814648e-01 
3.816009e-01 
3.817370e-01 
3.818731e-01 
3.820091e-01 
3.821450e-01 
3.822809e-01 
3.824167e-01 
3.825524e-01 
3.826881e-01 
3.828238e-01 
3.829594e-01 
3.830949e-01 
3.832304e-01 
3.833658e-01 
3.835012e-01 
3.836365e-01 
3.837718e-01 
3.839070e-01 
3.840421e-01 
3.841772e-01 
3.843122e-01 
3.844472e-01 
3.845821e-01 
3.847170e-01 
3.848518e-01 
3.849866e-01 
3.851213e-01 
3.852559e-01 
3.853905e-01 
3.855250e-01 
3.856595e-01 
3.857939e-01 
3.859282e-01 
3.860625e-01 
3.861968e-01 
3.863309e-01 
3.864651e-01 
3.865991e-01 
3.867331e-01 
3.868671e-01 
3.870010e-01 
3.871348e-01 
3.872686e-01 
3.874023e-01 
3.875360e-01 
3.876696e-01 
3.878032e-01 
3.879367e-01 
3.880701e-01 
3.882035e-01 
3.883368e-01 
3.884700e-01 
3.886033e-01 
3.887364e-01 
3.888695e-01 
3.890025e-01 
3.891355e-01 
3.892684e-01 
3.894013e-01 
3.895340e-01 
3.896668e-01 
3.897995e-01 
3.899321e-01 
3.900646e-01 
3.901971e-01 
3.903296e-01 
3.904620e-01 
3.905943e-01 
3.907266e-01 
3.908588e-01 
3.909909e-01 
3.911230e-01 
3.912551e-01 
3.913870e-01 
3.915189e-01 
3.916508e-01 
3.917826e-01 
3.919143e-01 
3.920460e-01 
3.921776e-01 
3.923092e-01 
3.924407e-01 
3.925721e-01 
3.927035e-01 
3.928348e-01 
3.929661e-01 
3.930973e-01 
3.932284e-01 
3.933595e-01 
3.934905e-01 
3.936215e-01 
3.937524e-01 
3.938832e-01 
3.940140e-01 
3.941447e-01 
3.942754e-01 
3.944060e-01 
3.945365e-01 
3.946670e-01 
3.947974e-01 
3.949278e-01 
3.950581e-01 
3.951883e-01 
3.953185e-01 
3.954486e-01 
3.955787e-01 
3.957087e-01 
3.958386e-01 
3.959685e-01 
3.960983e-01 
3.962280e-01 
3.963577e-01 
3.964873e-01 
3.966169e-01 
3.967464e-01 
3.968759e-01 
3.970052e-01 
3.971346e-01 
3.972638e-01 
3.973930e-01 
3.975222e-01 
3.976512e-01 
3.977803e-01 
3.979092e-01 
3.980381e-01 
3.981669e-01 
3.982957e-01 
3.984244e-01 
3.985530e-01 
3.986816e-01 
3.988101e-01 
3.989386e-01 
3.990670e-01 
3.991953e-01 
3.993236e-01 
3.994518e-01 
3.995800e-01 
3.997080e-01 
3.998361e-01 
3.999640e-01 
4.000919e-01 
4.002198e-01 
4.003475e-01 
4.004752e-01 
4.006029e-01 
4.007305e-01 
4.008580e-01 
4.009854e-01 
4.011128e-01 
4.012402e-01 
4.013674e-01 
4.014946e-01 
4.016218e-01 
4.017489e-01 
4.018759e-01 
4.020028e-01 
4.021297e-01 
4.022566e-01 
4.023833e-01 
4.025100e-01 
4.026366e-01 
4.027632e-01 
4.028897e-01 
4.030162e-01 
4.031426e-01 
4.032689e-01 
4.033951e-01 
4.035213e-01 
4.036474e-01 
4.037735e-01 
4.038995e-01 
4.040254e-01 
4.041513e-01 
4.042771e-01 
4.044028e-01 
4.045285e-01 
4.046541e-01 
4.047797e-01 
4.049052e-01 
4.050306e-01 
4.051559e-01 
4.052812e-01 
4.054065e-01 
4.055316e-01 
4.056567e-01 
4.057817e-01 
4.059067e-01 
4.060316e-01 
4.061564e-01 
4.062812e-01 
4.064059e-01 
4.065306e-01 
4.066551e-01 
4.067796e-01 
4.069041e-01 
4.070285e-01 
4.071528e-01 
4.072770e-01 
4.074012e-01 
4.075253e-01 
4.076494e-01 
4.077734e-01 
4.078973e-01 
4.080212e-01 
4.081450e-01 
4.082687e-01 
4.083923e-01 
4.085159e-01 
4.086395e-01 
4.087629e-01 
4.088863e-01 
4.090096e-01 
4.091329e-01 
4.092561e-01 
4.093792e-01 
4.095023e-01 
4.096253e-01 
4.097482e-01 
4.098711e-01 
4.099939e-01 
4.101166e-01 
4.102393e-01 
4.103619e-01 
4.104844e-01 
4.106069e-01 
4.107293e-01 
4.108516e-01 
4.109739e-01 
4.110961e-01 
4.112182e-01 
4.113403e-01 
4.114623e-01 
4.115842e-01 
4.117061e-01 
4.118279e-01 
4.119496e-01 
4.120713e-01 
4.121929e-01 
4.123144e-01 
4.124358e-01 
4.125572e-01 
4.126786e-01 
4.127998e-01 
4.129210e-01 
4.130421e-01 
4.131632e-01 
4.132842e-01 
4.134051e-01 
4.135259e-01 
4.136467e-01 
4.137674e-01 
4.138881e-01 
4.140087e-01 
4.141292e-01 
4.142496e-01 
4.143700e-01 
4.144903e-01 
4.146106e-01 
4.147307e-01 
4.148508e-01 
4.149709e-01 
4.150908e-01 
4.152107e-01 
4.153305e-01 
4.154503e-01 
4.155700e-01 
4.156896e-01 
4.158092e-01 
4.159287e-01 
4.160481e-01 
4.161674e-01 
4.162867e-01 
4.164059e-01 
4.165250e-01 
4.166441e-01 
4.167631e-01 
4.168821e-01 
4.170009e-01 
4.171197e-01 
4.172384e-01 
4.173571e-01 
4.174757e-01 
4.175942e-01 
4.177126e-01 
4.178310e-01 
4.179493e-01 
4.180676e-01 
4.181857e-01 
4.183038e-01 
4.184219e-01 
4.185398e-01 
4.186577e-01 
4.187755e-01 
4.188933e-01 
4.190110e-01 
4.191286e-01 
4.192461e-01 
4.193636e-01 
4.194810e-01 
4.195983e-01 
4.197156e-01 
4.198328e-01 
4.199499e-01 
4.200669e-01 
4.201839e-01 
4.203008e-01 
4.204176e-01 
4.205344e-01 
4.206511e-01 
4.207677e-01 
4.208843e-01 
4.210008e-01 
4.211172e-01 
4.212335e-01 
4.213498e-01 
4.214660e-01 
4.215821e-01 
4.216982e-01 
4.218141e-01 
4.219301e-01 
4.220459e-01 
4.221617e-01 
4.222774e-01 
4.223930e-01 
4.225086e-01 
4.226241e-01 
4.227395e-01 
4.228548e-01 
4.229701e-01 
4.230853e-01 
4.232004e-01 
4.233155e-01 
4.234305e-01 
4.235454e-01 
4.236602e-01 
4.237750e-01 
4.238897e-01 
4.240043e-01 
4.241189e-01 
4.242333e-01 
4.243478e-01 
4.244621e-01 
4.245764e-01 
4.246905e-01 
4.248047e-01 
4.249187e-01 
4.250327e-01 
4.251466e-01 
4.252604e-01 
4.253742e-01 
4.254879e-01 
4.256015e-01 
4.257150e-01 
4.258285e-01 
4.259419e-01 
4.260552e-01 
4.261685e-01 
4.262816e-01 
4.263947e-01 
4.265078e-01 
4.266207e-01 
4.267336e-01 
4.268464e-01 
4.269592e-01 
4.270718e-01 
4.271844e-01 
4.272969e-01 
4.274094e-01 
4.275218e-01 
4.276341e-01 
4.277463e-01 
4.278584e-01 
4.279705e-01 
4.280825e-01 
4.281945e-01 
4.283063e-01 
4.284181e-01 
4.285298e-01 
4.286414e-01 
4.287530e-01 
4.288645e-01 
4.289759e-01 
4.290872e-01 
4.291985e-01 
4.293097e-01 
4.294208e-01 
4.295319e-01 
4.296428e-01 
4.297537e-01 
4.298646e-01 
4.299753e-01 
4.300860e-01 
4.301966e-01 
4.303071e-01 
4.304175e-01 
4.305279e-01 
4.306382e-01 
4.307485e-01 
4.308586e-01 
4.309687e-01 
4.310787e-01 
4.311886e-01 
4.312985e-01 
4.314082e-01 
4.315179e-01 
4.316276e-01 
4.317371e-01 
4.318466e-01 
4.319560e-01 
4.320653e-01 
4.321746e-01 
4.322837e-01 
4.323928e-01 
4.325019e-01 
4.326108e-01 
4.327197e-01 
4.328285e-01 
4.329372e-01 
4.330459e-01 
4.331544e-01 
4.332629e-01 
4.333714e-01 
4.334797e-01 
4.335880e-01 
4.336962e-01 
4.338043e-01 
4.339123e-01 
4.340203e-01 
4.341282e-01 
4.342360e-01 
4.343437e-01 
4.344514e-01 
4.345590e-01 
4.346665e-01 
4.347739e-01 
4.348813e-01 
4.349886e-01 
4.350958e-01 
4.352029e-01 
4.353100e-01 
4.354169e-01 
4.355238e-01 
4.356306e-01 
4.357374e-01 
4.358441e-01 
4.359507e-01 
4.360572e-01 
4.361636e-01 
4.362700e-01 
4.363763e-01 
4.364825e-01 
4.365886e-01 
4.366946e-01 
4.368006e-01 
4.369065e-01 
4.370123e-01 
4.371181e-01 
4.372238e-01 
4.373294e-01 
4.374349e-01 
4.375403e-01 
4.376457e-01 
4.377509e-01 
4.378561e-01 
4.379613e-01 
4.380663e-01 
4.381713e-01 
4.382762e-01 
4.383810e-01 
4.384857e-01 
4.385904e-01 
4.386950e-01 
4.387995e-01 
4.389039e-01 
4.390083e-01 
4.391125e-01 
4.392167e-01 
4.393209e-01 
4.394249e-01 
4.395289e-01 
4.396327e-01 
4.397365e-01 
4.398403e-01 
4.399439e-01 
4.400475e-01 
4.401510e-01 
4.402544e-01 
4.403577e-01 
4.404610e-01 
4.405641e-01 
4.406672e-01 
4.407703e-01 
4.408732e-01 
4.409761e-01 
4.410788e-01 
4.411816e-01 
4.412842e-01 
4.413867e-01 
4.414892e-01 
4.415916e-01 
4.416939e-01 
4.417961e-01 
4.418983e-01 
4.420003e-01 
4.421023e-01 
4.422043e-01 
4.423061e-01 
4.424078e-01 
4.425095e-01 
4.426111e-01 
4.427126e-01 
4.428141e-01 
4.429154e-01 
4.430167e-01 
4.431179e-01 
4.432190e-01 
4.433201e-01 
4.434210e-01 
4.435219e-01 
4.436227e-01 
4.437234e-01 
4.438241e-01 
4.439247e-01 
4.440251e-01 
4.441255e-01 
4.442259e-01 
4.443261e-01 
4.444263e-01 
4.445263e-01 
4.446263e-01 
4.447263e-01 
4.448261e-01 
4.449259e-01 
4.450256e-01 
4.451252e-01 
4.452247e-01 
4.453241e-01 
4.454235e-01 
4.455228e-01 
4.456220e-01 
4.457211e-01 
4.458201e-01 
4.459191e-01 
4.460179e-01 
4.461167e-01 
4.462155e-01 
4.463141e-01 
4.464126e-01 
4.465111e-01 
4.466095e-01 
4.467078e-01 
4.468061e-01 
4.469042e-01 
4.470023e-01 
4.471003e-01 
4.471982e-01 
4.472960e-01 
4.473937e-01 
4.474914e-01 
4.475890e-01 
4.476865e-01 
4.477839e-01 
4.478812e-01 
4.479785e-01 
4.480757e-01 
4.481727e-01 
4.482698e-01 
4.483667e-01 
4.484635e-01 
4.485603e-01 
4.486570e-01 
4.487536e-01 
4.488501e-01 
4.489465e-01 
4.490429e-01 
4.491392e-01 
4.492354e-01 
4.493315e-01 
4.494275e-01 
4.495235e-01 
4.496193e-01 
4.497151e-01 
4.498108e-01 
4.499064e-01 
4.500020e-01 
4.500974e-01 
4.501928e-01 
4.502881e-01 
4.503833e-01 
4.504784e-01 
4.505734e-01 
4.506684e-01 
4.507633e-01 
4.508581e-01 
4.509528e-01 
4.510474e-01 
4.511420e-01 
4.512364e-01 
4.513308e-01 
4.514251e-01 
4.515193e-01 
4.516134e-01 
4.517075e-01 
4.518015e-01 
4.518953e-01 
4.519891e-01 
4.520829e-01 
4.521765e-01 
4.522700e-01 
4.523635e-01 
4.524569e-01 
4.525502e-01 
4.526434e-01 
4.527365e-01 
4.528296e-01 
4.529226e-01 
4.530154e-01 
4.531082e-01 
4.532010e-01 
4.532936e-01 
4.533861e-01 
4.534786e-01 
4.535710e-01 
4.536633e-01 
4.537555e-01 
4.538476e-01 
4.539397e-01 
4.540317e-01 
4.541235e-01 
4.542153e-01 
4.543070e-01 
4.543987e-01 
4.544902e-01 
4.545817e-01 
4.546731e-01 
4.547643e-01 
4.548556e-01 
4.549467e-01 
4.550377e-01 
4.551287e-01 
4.552195e-01 
4.553103e-01 
4.554010e-01 
4.554916e-01 
4.555822e-01 
4.556726e-01 
4.557630e-01 
4.558533e-01 
4.559435e-01 
4.560336e-01 
4.561236e-01 
4.562135e-01 
4.563034e-01 
4.563932e-01 
4.564829e-01 
4.565725e-01 
4.566620e-01 
4.567514e-01 
4.568408e-01 
4.569300e-01 
4.570192e-01 
4.571083e-01 
4.571973e-01 
4.572862e-01 
4.573750e-01 
4.574638e-01 
4.575525e-01 
4.576410e-01 
4.577295e-01 
4.578180e-01 
4.579063e-01 
4.579945e-01 
4.580827e-01 
4.581707e-01 
4.582587e-01 
4.583466e-01 
4.584344e-01 
4.585222e-01 
4.586098e-01 
4.586974e-01 
4.587848e-01 
4.588722e-01 
4.589595e-01 
4.590467e-01 
4.591338e-01 
4.592209e-01 
4.593078e-01 
4.593947e-01 
4.594815e-01 
4.595682e-01 
4.596548e-01 
4.597413e-01 
4.598278e-01 
4.599141e-01 
4.600004e-01 
4.600866e-01 
4.601726e-01 
4.602587e-01 
4.603446e-01 
4.604304e-01 
4.605162e-01 
4.606018e-01 
4.606874e-01 
4.607729e-01 
4.608583e-01 
4.609436e-01 
4.610288e-01 
4.611140e-01 
4.611990e-01 
4.612840e-01 
4.613689e-01 
4.614537e-01 
4.615384e-01 
4.616230e-01 
4.617075e-01 
4.617920e-01 
4.618763e-01 
4.619606e-01 
4.620448e-01 
4.621289e-01 
4.622129e-01 
4.622968e-01 
4.623807e-01 
4.624644e-01 
4.625481e-01 
4.626317e-01 
4.627152e-01 
4.627986e-01 
4.628819e-01 
4.629651e-01 
4.630482e-01 
4.631313e-01 
4.632143e-01 
4.632971e-01 
4.633799e-01 
4.634626e-01 
4.635452e-01 
4.636278e-01 
4.637102e-01 
4.637926e-01 
4.638748e-01 
4.639570e-01 
4.640391e-01 
4.641211e-01 
4.642030e-01 
4.642848e-01 
4.643666e-01 
4.644482e-01 
4.645298e-01 
4.646113e-01 
4.646926e-01 
4.647739e-01 
4.648551e-01 
4.649363e-01 
4.650173e-01 
4.650982e-01 
4.651791e-01 
4.652599e-01 
4.653405e-01 
4.654211e-01 
4.655016e-01 
4.655821e-01 
4.656624e-01 
4.657426e-01 
4.658228e-01 
4.659028e-01 
4.659828e-01 
4.660627e-01 
4.661425e-01 
4.662222e-01 
4.663018e-01 
4.663813e-01 
4.664608e-01 
4.665401e-01 
4.666194e-01 
4.666986e-01 
4.667776e-01 
4.668566e-01 
4.669355e-01 
4.670144e-01 
4.670931e-01 
4.671717e-01 
4.672503e-01 
4.673287e-01 
4.674071e-01 
4.674854e-01 
4.675636e-01 
4.676417e-01 
4.677197e-01 
4.677976e-01 
4.678755e-01 
4.679532e-01 
4.680309e-01 
4.681084e-01 
4.681859e-01 
4.682633e-01 
4.683406e-01 
4.684178e-01 
4.684949e-01 
4.685720e-01 
4.686489e-01 
4.687258e-01 
4.688025e-01 
4.688792e-01 
4.689558e-01 
4.690323e-01 
4.691087e-01 
4.691850e-01 
4.692612e-01 
4.693374e-01 
4.694134e-01 
4.694894e-01 
4.695652e-01 
4.696410e-01 
4.697167e-01 
4.697923e-01 
4.698678e-01 
4.699432e-01 
4.700185e-01 
4.700938e-01 
4.701689e-01 
4.702440e-01 
4.703189e-01 
4.703938e-01 
4.704686e-01 
4.705433e-01 
4.706179e-01 
4.706924e-01 
4.707668e-01 
4.708411e-01 
4.709154e-01 
4.709895e-01 
4.710636e-01 
4.711375e-01 
4.712114e-01 
4.712852e-01 
4.713589e-01 
4.714325e-01 
4.715060e-01 
4.715794e-01 
4.716528e-01 
4.717260e-01 
4.717992e-01 
4.718722e-01 
4.719452e-01 
4.720181e-01 
4.720909e-01 
4.721636e-01 
4.722362e-01 
4.723087e-01 
4.723811e-01 
4.724534e-01 
4.725257e-01 
4.725978e-01 
4.726699e-01 
4.727419e-01 
4.728137e-01 
4.728855e-01 
4.729572e-01 
4.730288e-01 
4.731003e-01 
4.731717e-01 
4.732431e-01 
4.733143e-01 
4.733855e-01 
4.734565e-01 
4.735275e-01 
4.735983e-01 
4.736691e-01 
4.737398e-01 
4.738104e-01 
4.738809e-01 
4.739513e-01 
4.740216e-01 
4.740919e-01 
4.741620e-01 
4.742321e-01 
4.743020e-01 
4.743719e-01 
4.744416e-01 
4.745113e-01 
4.745809e-01 
4.746504e-01 
4.747198e-01 
4.747891e-01 
4.748583e-01 
4.749274e-01 
4.749965e-01 
4.750654e-01 
4.751343e-01 
4.752030e-01 
4.752717e-01 
4.753403e-01 
4.754087e-01 
4.754771e-01 
4.755454e-01 
4.756136e-01 
4.756817e-01 
4.757498e-01 
4.758177e-01 
4.758855e-01 
4.759533e-01 
4.760209e-01 
4.760885e-01 
4.761559e-01 
4.762233e-01 
4.762906e-01 
4.763578e-01 
4.764248e-01 
4.764918e-01 
4.765588e-01 
4.766256e-01 
4.766923e-01 
4.767589e-01 
4.768255e-01 
4.768919e-01 
4.769582e-01 
4.770245e-01 
4.770907e-01 
4.771567e-01 
4.772227e-01 
4.772886e-01 
4.773544e-01 
4.774201e-01 
4.774857e-01 
4.775512e-01 
4.776166e-01 
4.776820e-01 
4.777472e-01 
4.778123e-01 
4.778774e-01 
4.779423e-01 
4.780072e-01 
4.780720e-01 
4.781366e-01 
4.782012e-01 
4.782657e-01 
4.783301e-01 
4.783944e-01 
4.784586e-01 
4.785227e-01 
4.785867e-01 
4.786507e-01 
4.787145e-01 
4.787782e-01 
4.788419e-01 
4.789054e-01 
4.789689e-01 
4.790322e-01 
4.790955e-01 
4.791587e-01 
4.792218e-01 
4.792848e-01 
4.793476e-01 
4.794104e-01 
4.794732e-01 
4.795358e-01 
4.795983e-01 
4.796607e-01 
4.797230e-01 
4.797853e-01 
4.798474e-01 
4.799095e-01 
4.799714e-01 
4.800333e-01 
4.800951e-01 
4.801567e-01 
4.802183e-01 
4.802798e-01 
4.803412e-01 
4.804025e-01 
4.804637e-01 
4.805248e-01 
4.805858e-01 
4.806467e-01 
4.807075e-01 
4.807683e-01 
4.808289e-01 
4.808894e-01 
4.809499e-01 
4.810102e-01 
4.810705e-01 
4.811307e-01 
4.811907e-01 
4.812507e-01 
4.813106e-01 
4.813704e-01 
4.814300e-01 
4.814896e-01 
4.815491e-01 
4.816085e-01 
4.816679e-01 
4.817271e-01 
4.817862e-01 
4.818452e-01 
4.819041e-01 
4.819630e-01 
4.820217e-01 
4.820804e-01 
4.821389e-01 
4.821974e-01 
4.822557e-01 
4.823140e-01 
4.823722e-01 
4.824303e-01 
4.824882e-01 
4.825461e-01 
4.826039e-01 
4.826616e-01 
4.827192e-01 
4.827767e-01 
4.828341e-01 
4.828914e-01 
4.829487e-01 
4.830058e-01 
4.830628e-01 
4.831197e-01 
4.831766e-01 
4.832333e-01 
4.832900e-01 
4.833465e-01 
4.834030e-01 
4.834593e-01 
4.835156e-01 
4.835718e-01 
4.836279e-01 
4.836838e-01 
4.837397e-01 
4.837955e-01 
4.838512e-01 
4.839068e-01 
4.839623e-01 
4.840177e-01 
4.840730e-01 
4.841282e-01 
4.841833e-01 
4.842384e-01 
4.842933e-01 
4.843481e-01 
4.844029e-01 
4.844575e-01 
4.845120e-01 
4.845665e-01 
4.846208e-01 
4.846751e-01 
4.847292e-01 
4.847833e-01 
4.848373e-01 
4.848911e-01 
4.849449e-01 
4.849986e-01 
4.850522e-01 
4.851057e-01 
4.851591e-01 
4.852124e-01 
4.852656e-01 
4.853187e-01 
4.853717e-01 
4.854246e-01 
4.854774e-01 
4.855301e-01 
4.855827e-01 
4.856352e-01 
4.856877e-01 
4.857400e-01 
4.857922e-01 
4.858444e-01 
4.858964e-01 
4.859484e-01 
4.860002e-01 
4.860520e-01 
4.861036e-01 
4.861552e-01 
4.862067e-01 
4.862580e-01 
4.863093e-01 
4.863605e-01 
4.864115e-01 
4.864625e-01 
4.865134e-01 
4.865642e-01 
4.866149e-01 
4.866655e-01 
4.867160e-01 
4.867664e-01 
4.868167e-01 
4.868669e-01 
4.869170e-01 
4.869670e-01 
4.870169e-01 
4.870667e-01 
4.871165e-01 
4.871661e-01 
4.872156e-01 
4.872650e-01 
4.873144e-01 
4.873636e-01 
4.874128e-01 
4.874618e-01 
4.875107e-01 
4.875596e-01 
4.876083e-01 
4.876570e-01 
4.877056e-01 
4.877540e-01 
4.878024e-01 
4.878506e-01 
4.878988e-01 
4.879469e-01 
4.879949e-01 
4.880427e-01 
4.880905e-01 
4.881382e-01 
4.881858e-01 
4.882333e-01 
4.882807e-01 
4.883280e-01 
4.883751e-01 
4.884222e-01 
4.884692e-01 
4.885162e-01 
4.885630e-01 
4.886097e-01 
4.886563e-01 
4.887028e-01 
4.887492e-01 
4.887955e-01 
4.888417e-01 
4.888879e-01 
4.889339e-01 
4.889798e-01 
4.890256e-01 
4.890714e-01 
4.891170e-01 
4.891625e-01 
4.892080e-01 
4.892533e-01 
4.892986e-01 
4.893437e-01 
4.893888e-01 
4.894337e-01 
4.894786e-01 
4.895233e-01 
4.895680e-01 
4.896125e-01 
4.896570e-01 
4.897014e-01 
4.897456e-01 
4.897898e-01 
4.898339e-01 
4.898778e-01 
4.899217e-01 
4.899655e-01 
4.900091e-01 
4.900527e-01 
4.900962e-01 
4.901396e-01 
4.901829e-01 
4.902261e-01 
4.902691e-01 
4.903121e-01 
4.903550e-01 
4.903978e-01 
4.904405e-01 
4.904831e-01 
4.905256e-01 
4.905680e-01 
4.906103e-01 
4.906525e-01 
4.906946e-01 
4.907366e-01 
4.907785e-01 
4.908203e-01 
4.908621e-01 
4.909037e-01 
4.909452e-01 
4.909866e-01 
4.910279e-01 
4.910691e-01 
4.911103e-01 
4.911513e-01 
4.911922e-01 
4.912330e-01 
4.912738e-01 
4.913144e-01 
4.913549e-01 
4.913953e-01 
4.914357e-01 
4.914759e-01 
4.915160e-01 
4.915561e-01 
4.915960e-01 
4.916359e-01 
4.916756e-01 
4.917152e-01 
4.917548e-01 
4.917942e-01 
4.918336e-01 
4.918728e-01 
4.919120e-01 
4.919510e-01 
4.919900e-01 
4.920288e-01 
4.920676e-01 
4.921062e-01 
4.921448e-01 
4.921832e-01 
4.922216e-01 
4.922598e-01 
4.922980e-01 
4.923361e-01 
4.923740e-01 
4.924119e-01 
4.924496e-01 
4.924873e-01 
4.925249e-01 
4.925623e-01 
4.925997e-01 
4.926370e-01 
4.926741e-01 
4.927112e-01 
4.927482e-01 
4.927850e-01 
4.928218e-01 
4.928585e-01 
4.928951e-01 
4.929315e-01 
4.929679e-01 
4.930042e-01 
4.930404e-01 
4.930764e-01 
4.931124e-01 
4.931483e-01 
4.931841e-01 
4.932197e-01 
4.932553e-01 
4.932908e-01 
4.933262e-01 
4.933615e-01 
4.933966e-01 
4.934317e-01 
4.934667e-01 
4.935016e-01 
4.935364e-01 
4.935711e-01 
4.936057e-01 
4.936401e-01 
4.936745e-01 
4.937088e-01 
4.937430e-01 
4.937771e-01 
4.938111e-01 
4.938450e-01 
4.938788e-01 
4.939124e-01 
4.939460e-01 
4.939795e-01 
4.940129e-01 
4.940462e-01 
4.940794e-01 
4.941125e-01 
4.941455e-01 
4.941784e-01 
4.942112e-01 
4.942439e-01 
4.942765e-01 
4.943090e-01 
4.943413e-01 
4.943736e-01 
4.944058e-01 
4.944379e-01 
4.944699e-01 
4.945018e-01 
4.945336e-01 
4.945653e-01 
4.945969e-01 
4.946284e-01 
4.946598e-01 
4.946911e-01 
4.947223e-01 
4.947534e-01 
4.947844e-01 
4.948153e-01 
4.948461e-01 
4.948768e-01 
4.949074e-01 
4.949379e-01 
4.949682e-01 
4.949985e-01 
4.950287e-01 
4.950588e-01 
4.950888e-01 
4.951187e-01 
4.951485e-01 
4.951782e-01 
4.952078e-01 
4.952373e-01 
4.952667e-01 
4.952960e-01 
4.953252e-01 
4.953543e-01 
4.953833e-01 
4.954122e-01 
4.954410e-01 
4.954697e-01 
4.954982e-01 
4.955267e-01 
4.955551e-01 
4.955834e-01 
4.956116e-01 
4.956397e-01 
4.956677e-01 
4.956956e-01 
4.957234e-01 
4.957511e-01 
4.957787e-01 
4.958062e-01 
4.958335e-01 
4.958608e-01 
4.958880e-01 
4.959151e-01 
4.959421e-01 
4.959690e-01 
4.959958e-01 
4.960225e-01 
4.960490e-01 
4.960755e-01 
4.961019e-01 
4.961282e-01 
4.961544e-01 
4.961805e-01 
4.962064e-01 
4.962323e-01 
4.962581e-01 
4.962838e-01 
4.963094e-01 
4.963349e-01 
4.963602e-01 
4.963855e-01 
4.964107e-01 
4.964358e-01 
4.964607e-01 
4.964856e-01 
4.965104e-01 
4.965351e-01 
4.965597e-01 
4.965841e-01 
4.966085e-01 
4.966328e-01 
4.966569e-01 
4.966810e-01 
4.967050e-01 
4.967289e-01 
4.967526e-01 
4.967763e-01 
4.967999e-01 
4.968233e-01 
4.968467e-01 
4.968700e-01 
4.968931e-01 
4.969162e-01 
4.969392e-01 
4.969620e-01 
4.969848e-01 
4.970074e-01 
4.970300e-01 
4.970525e-01 
4.970748e-01 
4.970971e-01 
4.971192e-01 
4.971413e-01 
4.971632e-01 
4.971851e-01 
4.972068e-01 
4.972285e-01 
4.972500e-01 
4.972715e-01 
4.972928e-01 
4.973141e-01 
4.973352e-01 
4.973563e-01 
4.973772e-01 
4.973981e-01 
4.974188e-01 
4.974395e-01 
4.974600e-01 
4.974804e-01 
4.975008e-01 
4.975210e-01 
4.975412e-01 
4.975612e-01 
4.975811e-01 
4.976010e-01 
4.976207e-01 
4.976403e-01 
4.976599e-01 
4.976793e-01 
4.976986e-01 
4.977178e-01 
4.977370e-01 
4.977560e-01 
4.977749e-01 
4.977937e-01 
4.978125e-01 
4.978311e-01 
4.978496e-01 
4.978680e-01 
4.978863e-01 
4.979045e-01 
4.979227e-01 
4.979407e-01 
4.979586e-01 
4.979764e-01 
4.979941e-01 
4.980117e-01 
4.980292e-01 
4.980466e-01 
4.980639e-01 
4.980811e-01 
4.980982e-01 
4.981152e-01 
4.981321e-01 
4.981489e-01 
4.981656e-01 
4.981822e-01 
4.981987e-01 
4.982151e-01 
4.982314e-01 
4.982476e-01 
4.982637e-01 
4.982797e-01 
4.982956e-01 
4.983113e-01 
4.983270e-01 
4.983426e-01 
4.983581e-01 
4.983735e-01 
4.983887e-01 
4.984039e-01 
4.984190e-01 
4.984340e-01 
4.984488e-01 
4.984636e-01 
4.984783e-01 
4.984929e-01 
4.985073e-01 
4.985217e-01 
4.985360e-01 
4.985501e-01 
4.985642e-01 
4.985781e-01 
4.985920e-01 
4.986058e-01 
4.986194e-01 
4.986330e-01 
4.986464e-01 
4.986598e-01 
4.986730e-01 
4.986862e-01 
4.986992e-01 
4.987122e-01 
4.987250e-01 
4.987377e-01 
4.987504e-01 
4.987629e-01 
4.987754e-01 
4.987877e-01 
4.987999e-01 
4.988121e-01 
4.988241e-01 
4.988360e-01 
4.988478e-01 
4.988596e-01 
4.988712e-01 
4.988827e-01 
4.988941e-01 
4.989055e-01 
4.989167e-01 
4.989278e-01 
4.989388e-01 
4.989497e-01 
4.989605e-01 
4.989712e-01 
4.989819e-01 
4.989924e-01 
4.990028e-01 
4.990131e-01 
4.990233e-01 
4.990334e-01 
4.990434e-01 
4.990533e-01 
4.990631e-01 
4.990728e-01 
4.990824e-01 
4.990918e-01 
4.991012e-01 
4.991105e-01 
4.991197e-01 
4.991288e-01 
4.991378e-01 
4.991466e-01 
4.991554e-01 
4.991641e-01 
4.991727e-01 
4.991812e-01 
4.991895e-01 
4.991978e-01 
4.992060e-01 
4.992140e-01 
4.992220e-01 
4.992299e-01 
4.992376e-01 
4.992453e-01 
4.992528e-01 
4.992603e-01 
4.992677e-01 
4.992749e-01 
4.992821e-01 
4.992891e-01 
4.992961e-01 
4.993029e-01 
4.993096e-01 
4.993163e-01 
4.993228e-01 
4.993293e-01 
4.993356e-01 
4.993418e-01 
4.993480e-01 
4.993540e-01 
4.993599e-01 
4.993658e-01 
4.993715e-01 
4.993771e-01 
4.993826e-01 
4.993881e-01 
4.993934e-01 
4.993986e-01 
4.994037e-01 
4.994087e-01 
4.994136e-01 
4.994185e-01 
4.994232e-01 
4.994278e-01 
4.994323e-01 
4.994367e-01 
4.994410e-01 
4.994452e-01 
4.994493e-01 
4.994533e-01 
4.994572e-01 
4.994610e-01 
4.994647e-01 
4.994682e-01 
4.994717e-01 
4.994751e-01 
4.994784e-01 
4.994816e-01 
4.994847e-01 
4.994876e-01 
4.994905e-01 
4.994933e-01 
4.994960e-01 
4.994985e-01 
4.995010e-01 
4.995034e-01 
4.995056e-01 
4.995078e-01 
4.995099e-01 
4.995118e-01 
4.995137e-01 
4.995154e-01 
4.995171e-01 
4.995186e-01 
4.995201e-01 
4.995214e-01 
4.995227e-01 
4.995238e-01 
4.995249e-01 
4.995258e-01 
4.995267e-01 
4.995274e-01 
4.995280e-01 
4.995286e-01 
4.995290e-01 
4.995293e-01 
4.995296e-01 
4.995297e-01 
4.995297e-01 
4.995296e-01 
4.995295e-01 
4.995292e-01 
4.995288e-01 
4.995283e-01 
4.995277e-01 
4.995270e-01 
4.995263e-01 
4.995254e-01 
4.995244e-01 
4.995233e-01 
4.995221e-01 
4.995208e-01 
4.995194e-01 
4.995179e-01 
4.995163e-01 
4.995146e-01 
4.995128e-01 
4.995108e-01 
4.995088e-01 
4.995067e-01 
4.995045e-01 
4.995022e-01 
4.994998e-01 
4.994973e-01 
4.994946e-01 
4.994919e-01 
4.994891e-01 
4.994861e-01 
4.994831e-01 
4.994800e-01 
4.994768e-01 
4.994734e-01 
4.994700e-01 
4.994664e-01 
4.994628e-01 
4.994591e-01 
4.994552e-01 
4.994513e-01 
4.994472e-01 
4.994431e-01 
4.994388e-01 
4.994345e-01 
4.994300e-01 
4.994255e-01 
4.994208e-01 
4.994160e-01 
4.994112e-01 
4.994062e-01 
4.994011e-01 
4.993960e-01 
4.993907e-01 
4.993853e-01 
4.993799e-01 
4.993743e-01 
4.993686e-01 
4.993628e-01 
4.993570e-01 
4.993510e-01 
4.993449e-01 
4.993387e-01 
4.993324e-01 
4.993260e-01 
4.993195e-01 
4.993129e-01 
4.993062e-01 
4.992995e-01 
4.992926e-01 
4.992856e-01 
4.992785e-01 
4.992712e-01 
4.992639e-01 
4.992565e-01 
4.992490e-01 
4.992414e-01 
4.992337e-01 
4.992259e-01 
4.992180e-01 
4.992100e-01 
4.992018e-01 
4.991936e-01 
4.991853e-01 
4.991769e-01 
4.991684e-01 
4.991597e-01 
4.991510e-01 
4.991422e-01 
4.991332e-01 
4.991242e-01 
4.991151e-01 
4.991058e-01 
4.990965e-01 
4.990871e-01 
4.990775e-01 
4.990679e-01 
4.990581e-01 
4.990483e-01 
4.990383e-01 
4.990283e-01 
4.990181e-01 
4.990079e-01 
4.989975e-01 
4.989871e-01 
4.989765e-01 
4.989658e-01 
4.989551e-01 
4.989442e-01 
4.989332e-01 
4.989222e-01 
4.989110e-01 
4.988997e-01 
4.988884e-01 
4.988769e-01 
4.988653e-01 
4.988536e-01 
4.988419e-01 
4.988300e-01 
4.988180e-01 
4.988059e-01 
4.987937e-01 
4.987815e-01 
4.987691e-01 
4.987566e-01 
4.987440e-01 
4.987313e-01 
4.987185e-01 
4.987056e-01 
4.986926e-01 
4.986795e-01 
4.986663e-01 
4.986530e-01 
4.986396e-01 
4.986261e-01 
4.986125e-01 
4.985988e-01 
4.985850e-01 
4.985711e-01 
4.985571e-01 
4.985430e-01 
4.985287e-01 
4.985144e-01 
4.985000e-01 
4.984855e-01 
4.984709e-01 
4.984562e-01 
4.984413e-01 
4.984264e-01 
4.984114e-01 
4.983963e-01 
4.983810e-01 
4.983657e-01 
4.983503e-01 
4.983347e-01 
4.983191e-01 
4.983034e-01 
4.982875e-01 
4.982716e-01 
4.982556e-01 
4.982394e-01 
4.982232e-01 
4.982068e-01 
4.981904e-01 
4.981738e-01 
4.981572e-01 
4.981404e-01 
4.981236e-01 
4.981066e-01 
4.980896e-01 
4.980724e-01 
4.980552e-01 
4.980378e-01 
4.980204e-01 
4.980028e-01 
4.979852e-01 
4.979674e-01 
4.979495e-01 
4.979316e-01 
4.979135e-01 
4.978953e-01 
4.978771e-01 
4.978587e-01 
4.978402e-01 
4.978217e-01 
4.978030e-01 
4.977842e-01 
4.977653e-01 
4.977464e-01 
4.977273e-01 
4.977081e-01 
4.976888e-01 
4.976695e-01 
4.976500e-01 
4.976304e-01 
4.976107e-01 
4.975909e-01 
4.975710e-01 
4.975511e-01 
4.975310e-01 
4.975108e-01 
4.974905e-01 
4.974701e-01 
4.974496e-01 
4.974290e-01 
4.974083e-01 
4.973875e-01 
4.973666e-01 
4.973456e-01 
4.973245e-01 
4.973034e-01 
4.972821e-01 
4.972607e-01 
4.972392e-01 
4.972175e-01 
4.971958e-01 
4.971740e-01 
4.971521e-01 
4.971301e-01 
4.971080e-01 
4.970858e-01 
4.970635e-01 
4.970411e-01 
4.970186e-01 
4.969960e-01 
4.969733e-01 
4.969505e-01 
4.969275e-01 
4.969045e-01 
4.968814e-01 
4.968582e-01 
4.968349e-01 
4.968115e-01 
4.967879e-01 
4.967643e-01 
4.967406e-01 
4.967168e-01 
4.966929e-01 
4.966688e-01 
4.966447e-01 
4.966205e-01 
4.965962e-01 
4.965718e-01 
4.965472e-01 
4.965226e-01 
4.964979e-01 
4.964730e-01 
4.964481e-01 
4.964231e-01 
4.963980e-01 
4.963727e-01 
4.963474e-01 
4.963220e-01 
4.962964e-01 
4.962708e-01 
4.962451e-01 
4.962192e-01 
4.961933e-01 
4.961673e-01 
4.961411e-01 
4.961149e-01 
4.960886e-01 
4.960621e-01 
4.960356e-01 
4.960090e-01 
4.959822e-01 
4.959554e-01 
4.959285e-01 
4.959014e-01 
4.958743e-01 
4.958470e-01 
4.958197e-01 
4.957923e-01 
4.957647e-01 
4.957371e-01 
4.957093e-01 
4.956815e-01 
4.956535e-01 
4.956255e-01 
4.955974e-01 
4.955691e-01 
4.955408e-01 
4.955123e-01 
4.954838e-01 
4.954551e-01 
4.954264e-01 
4.953976e-01 
4.953686e-01 
4.953396e-01 
4.953104e-01 
4.952812e-01 
4.952518e-01 
4.952224e-01 
4.951928e-01 
4.951632e-01 
4.951335e-01 
4.951036e-01 
4.950737e-01 
4.950436e-01 
4.950135e-01 
4.949832e-01 
4.949529e-01 
4.949224e-01 
4.948919e-01 
4.948612e-01 
4.948305e-01 
4.947996e-01 
4.947687e-01 
4.947377e-01 
4.947065e-01 
4.946753e-01 
4.946439e-01 
4.946125e-01 
4.945809e-01 
4.945493e-01 
4.945175e-01 
4.944857e-01 
4.944537e-01 
4.944217e-01 
4.943896e-01 
4.943573e-01 
4.943250e-01 
4.942925e-01 
4.942600e-01 
4.942273e-01 
4.941946e-01 
4.941617e-01 
4.941288e-01 
4.940958e-01 
4.940626e-01 
4.940294e-01 
4.939960e-01 
4.939626e-01 
4.939291e-01 
4.938954e-01 
4.938617e-01 
4.938278e-01 
4.937939e-01 
4.937599e-01 
4.937257e-01 
4.936915e-01 
4.936571e-01 
4.936227e-01 
4.935882e-01 
4.935535e-01 
4.935188e-01 
4.934840e-01 
4.934490e-01 
4.934140e-01 
4.933789e-01 
4.933436e-01 
4.933083e-01 
4.932729e-01 
4.932373e-01 
4.932017e-01 
4.931660e-01 
4.931301e-01 
4.930942e-01 
4.930582e-01 
4.930221e-01 
4.929858e-01 
4.929495e-01 
4.929131e-01 
4.928766e-01 
4.928399e-01 
4.928032e-01 
4.927664e-01 
4.927295e-01 
4.926925e-01 
4.926553e-01 
4.926181e-01 
4.925808e-01 
4.925434e-01 
4.925059e-01 
4.924683e-01 
4.924305e-01 
4.923927e-01 
4.923548e-01 
4.923168e-01 
4.922787e-01 
4.922405e-01 
4.922022e-01 
4.921638e-01 
4.921253e-01 
4.920867e-01 
4.920480e-01 
4.920092e-01 
4.919703e-01 
4.919313e-01 
4.918922e-01 
4.918530e-01 
4.918137e-01 
4.917743e-01 
4.917348e-01 
4.916952e-01 
4.916555e-01 
4.916157e-01 
4.915758e-01 
4.915358e-01 
4.914957e-01 
4.914556e-01 
4.914153e-01 
4.913749e-01 
4.913344e-01 
4.912938e-01 
4.912532e-01 
4.912124e-01 
4.911715e-01 
4.911305e-01 
4.910895e-01 
4.910483e-01 
4.910070e-01 
4.909657e-01 
4.909242e-01 
4.908826e-01 
4.908410e-01 
4.907992e-01 
4.907573e-01 
4.907154e-01 
4.906733e-01 
4.906312e-01 
4.905889e-01 
4.905466e-01 
4.905041e-01 
4.904616e-01 
4.904189e-01 
4.903762e-01 
4.903333e-01 
4.902904e-01 
4.902474e-01 
4.902042e-01 
4.901610e-01 
4.901177e-01 
4.900742e-01 
4.900307e-01 
4.899871e-01 
4.899433e-01 
4.898995e-01 
4.898556e-01 
4.898116e-01 
4.897675e-01 
4.897232e-01 
4.896789e-01 
4.896345e-01 
4.895900e-01 
4.895454e-01 
4.895007e-01 
4.894559e-01 
4.894110e-01 
4.893660e-01 
4.893209e-01 
4.892757e-01 
4.892304e-01 
4.891850e-01 
4.891395e-01 
4.890939e-01 
4.890483e-01 
4.890025e-01 
4.889566e-01 
4.889106e-01 
4.888645e-01 
4.888184e-01 
4.887721e-01 
4.887257e-01 
4.886793e-01 
4.886327e-01 
4.885860e-01 
4.885393e-01 
4.884924e-01 
4.884455e-01 
4.883984e-01 
4.883513e-01 
4.883040e-01 
4.882567e-01 
4.882093e-01 
4.881617e-01 
4.881141e-01 
4.880664e-01 
4.880185e-01 
4.879706e-01 
4.879226e-01 
4.878745e-01 
4.878262e-01 
4.877779e-01 
4.877295e-01 
4.876810e-01 
4.876324e-01 
4.875837e-01 
4.875349e-01 
4.874860e-01 
4.874370e-01 
4.873879e-01 
4.873387e-01 
4.872894e-01 
4.872401e-01 
4.871906e-01 
4.871410e-01 
4.870913e-01 
4.870415e-01 
4.869917e-01 
4.869417e-01 
4.868917e-01 
4.868415e-01 
4.867912e-01 
4.867409e-01 
4.866904e-01 
4.866399e-01 
4.865893e-01 
4.865385e-01 
4.864877e-01 
4.864367e-01 
4.863857e-01 
4.863346e-01 
4.862834e-01 
4.862320e-01 
4.861806e-01 
4.861291e-01 
4.860775e-01 
4.860258e-01 
4.859740e-01 
4.859221e-01 
4.858701e-01 
4.858180e-01 
4.857658e-01 
4.857135e-01 
4.856612e-01 
4.856087e-01 
4.855561e-01 
4.855034e-01 
4.854507e-01 
4.853978e-01 
4.853449e-01 
4.852918e-01 
4.852387e-01 
4.851854e-01 
4.851321e-01 
4.850786e-01 
4.850251e-01 
4.849715e-01 
4.849177e-01 
4.848639e-01 
4.848100e-01 
4.847560e-01 
4.847019e-01 
4.846477e-01 
4.845934e-01 
4.845390e-01 
4.844845e-01 
4.844299e-01 
4.843752e-01 
4.843204e-01 
4.842655e-01 
4.842105e-01 
4.841555e-01 
4.841003e-01 
4.840450e-01 
4.839897e-01 
4.839342e-01 
4.838787e-01 
4.838230e-01 
4.837673e-01 
4.837115e-01 
4.836555e-01 
4.835995e-01 
4.835434e-01 
4.834872e-01 
4.834308e-01 
4.833744e-01 
4.833179e-01 
4.832613e-01 
4.832046e-01 
4.831478e-01 
4.830910e-01 
4.830340e-01 
4.829769e-01 
4.829197e-01 
4.828625e-01 
4.828051e-01 
4.827476e-01 
4.826901e-01 
4.826324e-01 
4.825747e-01 
4.825169e-01 
4.824589e-01 
4.824009e-01 
4.823428e-01 
4.822845e-01 
4.822262e-01 
4.821678e-01 
4.821093e-01 
4.820507e-01 
4.819920e-01 
4.819332e-01 
4.818744e-01 
4.818154e-01 
4.817563e-01 
4.816971e-01 
4.816379e-01 
4.815785e-01 
4.815191e-01 
4.814595e-01 
4.813999e-01 
4.813401e-01 
4.812803e-01 
4.812204e-01 
4.811604e-01 
4.811002e-01 
4.810400e-01 
4.809797e-01 
4.809193e-01 
4.808588e-01 
4.807982e-01 
4.807376e-01 
4.806768e-01 
4.806159e-01 
4.805549e-01 
4.804939e-01 
4.804327e-01 
4.803715e-01 
4.803101e-01 
4.802487e-01 
4.801872e-01 
4.801255e-01 
4.800638e-01 
4.800020e-01 
4.799401e-01 
4.798781e-01 
4.798160e-01 
4.797538e-01 
4.796915e-01 
4.796292e-01 
4.795667e-01 
4.795041e-01 
4.794415e-01 
4.793787e-01 
4.793159e-01 
4.792529e-01 
4.791899e-01 
4.791267e-01 
4.790635e-01 
4.790002e-01 
4.789368e-01 
4.788733e-01 
4.788097e-01 
4.787460e-01 
4.786822e-01 
4.786183e-01 
4.785544e-01 
4.784903e-01 
4.784261e-01 
4.783619e-01 
4.782975e-01 
4.782331e-01 
4.781686e-01 
4.781039e-01 
4.780392e-01 
4.779744e-01 
4.779095e-01 
4.778445e-01 
4.777794e-01 
4.777142e-01 
4.776489e-01 
4.775836e-01 
4.775181e-01 
4.774525e-01 
4.773869e-01 
4.773211e-01 
4.772553e-01 
4.771894e-01 
4.771233e-01 
4.770572e-01 
4.769910e-01 
4.769247e-01 
4.768583e-01 
4.767918e-01 
4.767252e-01 
4.766586e-01 
4.765918e-01 
4.765249e-01 
4.764580e-01 
4.763909e-01 
4.763238e-01 
4.762566e-01 
4.761892e-01 
4.761218e-01 
4.760543e-01 
4.759867e-01 
4.759190e-01 
4.758512e-01 
4.757833e-01 
4.757154e-01 
4.756473e-01 
4.755792e-01 
4.755109e-01 
4.754426e-01 
4.753741e-01 
4.753056e-01 
4.752370e-01 
4.751683e-01 
4.750995e-01 
4.750306e-01 
4.749616e-01 
4.748925e-01 
4.748233e-01 
4.747541e-01 
4.746847e-01 
4.746153e-01 
4.745457e-01 
4.744761e-01 
4.744064e-01 
4.743366e-01 
4.742666e-01 
4.741966e-01 
4.741266e-01 
4.740564e-01 
4.739861e-01 
4.739157e-01 
4.738453e-01 
4.737747e-01 
4.737041e-01 
4.736333e-01 
4.735625e-01 
4.734916e-01 
4.734206e-01 
4.733495e-01 
4.732783e-01 
4.732070e-01 
4.731356e-01 
4.730642e-01 
4.729926e-01 
4.729210e-01 
4.728492e-01 
4.727774e-01 
4.727055e-01 
4.726335e-01 
4.725614e-01 
4.724892e-01 
4.724169e-01 
4.723445e-01 
4.722720e-01 
4.721995e-01 
4.721268e-01 
4.720541e-01 
4.719812e-01 
4.719083e-01 
4.718353e-01 
4.717622e-01 
4.716890e-01 
4.716157e-01 
4.715423e-01 
4.714689e-01 
4.713953e-01 
4.713217e-01 
4.712479e-01 
4.711741e-01 
4.711002e-01 
4.710261e-01 
4.709520e-01 
4.708778e-01 
4.708036e-01 
4.707292e-01 
4.706547e-01 
4.705802e-01 
4.705055e-01 
4.704308e-01 
4.703560e-01 
4.702810e-01 
4.702060e-01 
4.701309e-01 
4.700557e-01 
4.699805e-01 
4.699051e-01 
4.698296e-01 
4.697541e-01 
4.696784e-01 
4.696027e-01 
4.695269e-01 
4.694510e-01 
4.693750e-01 
4.692989e-01 
4.692227e-01 
4.691464e-01 
4.690701e-01 
4.689936e-01 
4.689171e-01 
4.688405e-01 
4.687637e-01 
4.686869e-01 
4.686100e-01 
4.685331e-01 
4.684560e-01 
4.683788e-01 
4.683016e-01 
4.682242e-01 
4.681468e-01 
4.680692e-01 
4.679916e-01 
4.679139e-01 
4.678361e-01 
4.677583e-01 
4.676803e-01 
4.676022e-01 
4.675241e-01 
4.674458e-01 
4.673675e-01 
4.672891e-01 
4.672106e-01 
4.671320e-01 
4.670533e-01 
4.669745e-01 
4.668957e-01 
4.668167e-01 
4.667377e-01 
4.666585e-01 
4.665793e-01 
4.665000e-01 
4.664206e-01 
4.663411e-01 
4.662616e-01 
4.661819e-01 
4.661022e-01 
4.660223e-01 
4.659424e-01 
4.658624e-01 
4.657823e-01 
4.657021e-01 
4.656218e-01 
4.655414e-01 
4.654610e-01 
4.653804e-01 
4.652998e-01 
4.652191e-01 
4.651382e-01 
4.650573e-01 
4.649763e-01 
4.648953e-01 
4.648141e-01 
4.647329e-01 
4.646515e-01 
4.645701e-01 
4.644886e-01 
4.644070e-01 
4.643253e-01 
4.642435e-01 
4.641616e-01 
4.640797e-01 
4.639976e-01 
4.639155e-01 
4.638333e-01 
4.637510e-01 
4.636686e-01 
4.635861e-01 
4.635035e-01 
4.634208e-01 
4.633381e-01 
4.632553e-01 
4.631723e-01 
4.630893e-01 
4.630062e-01 
4.629230e-01 
4.628398e-01 
4.627564e-01 
4.626730e-01 
4.625894e-01 
4.625058e-01 
4.624221e-01 
4.623383e-01 
4.622544e-01 
4.621705e-01 
4.620864e-01 
4.620023e-01 
4.619180e-01 
4.618337e-01 
4.617493e-01 
4.616648e-01 
4.615802e-01 
4.614956e-01 
4.614108e-01 
4.613260e-01 
4.612411e-01 
4.611560e-01 
4.610710e-01 
4.609858e-01 
4.609005e-01 
4.608151e-01 
4.607297e-01 
4.606442e-01 
4.605585e-01 
4.604728e-01 
4.603870e-01 
4.603012e-01 
4.602152e-01 
4.601292e-01 
4.600430e-01 
4.599568e-01 
4.598705e-01 
4.597841e-01
[truncated: 738,889 more chars]
