# Supplementary material for: Wide-Field Motion Integration in Fly VS Cells: Insights from an Inverse Approach
Source: PLoS Comput Biol. 2010 Sep 30;6(9):e1000932. doi: 10.1371/journal.pcbi.1000932 (PMC2947983; doi:10.1371/journal.pcbi.1000932)
Supplement: Dataset S1 — The passive and active optimized model to reproduce Figures 2 and 3 of the manuscript. (11.65 MB ZIP) [file pcbi.1000932.s001.zip › models/emd_traces/emd_trace_all_ex_15.dat]

0 
0 
0 
0 
0 
0 
0 
0 
0 
0 
0 
0 
0 
0 
0 
0 
0 
0 
0 
0 
0 
0 
0 
0 
0 
0 
0 
0 
0 
0 
0 
0 
0 
0 
0 
0 
0 
0 
0 
0 
0 
0 
0 
0 
0 
0 
0 
0 
0 
0 
0 
0 
0 
0 
0 
0 
0 
0 
0 
0 
0 
0 
0 
0 
0 
0 
0 
0 
0 
0 
0 
0 
0 
0 
0 
0 
0 
0 
0 
0 
0 
0 
0 
0 
0 
0 
0 
0 
0 
0 
0 
0 
0 
0 
0 
0 
0 
0 
0 
0 
0 
0 
0 
0 
0 
0 
0 
0 
0 
0 
0 
0 
0 
0 
0 
0 
0 
0 
0 
0 
0 
0 
0 
0 
0 
0 
0 
0 
0 
0 
0 
0 
0 
0 
0 
0 
0 
0 
0 
0 
0 
0 
0 
0 
0 
0 
0 
0 
0 
0 
0 
0 
0 
0 
0 
0 
0 
0 
0 
0 
0 
0 
0 
0 
0 
0 
0 
0 
0 
0 
0 
0 
0 
0 
0 
0 
0 
0 
0 
0 
0 
0 
0 
0 
0 
0 
0 
0 
0 
0 
0 
0 
0 
0 
0 
0 
0 
0 
0 
0 
0 
0 
0 
0 
0 
0 
0 
0 
0 
0 
0 
0 
0 
0 
0 
0 
0 
0 
0 
0 
0 
0 
0 
0 
0 
0 
0 
0 
0 
0 
0 
0 
0 
0 
0 
0 
0 
0 
0 
0 
0 
0 
0 
0 
0 
0 
0 
0 
0 
0 
0 
0 
0 
0 
0 
0 
0 
0 
0 
0 
0 
0 
0 
0 
0 
0 
0 
0 
0 
0 
0 
0 
0 
0 
0 
0 
0 
0 
0 
0 
0 
0 
0 
0 
0 
0 
0 
0 
0 
0 
0 
0 
0 
0 
0 
0 
0 
0 
0 
0 
0 
0 
0 
0 
0 
0 
0 
0 
0 
0 
0 
0 
0 
0 
0 
0 
0 
0 
0 
0 
0 
0 
0 
0 
0 
0 
0 
0 
0 
0 
0 
0 
0 
0 
0 
0 
0 
0 
0 
0 
0 
0 
0 
0 
0 
0 
0 
0 
0 
0 
0 
0 
0 
0 
0 
0 
0 
0 
0 
0 
0 
0 
0 
0 
0 
0 
0 
0 
0 
0 
0 
0 
0 
0 
0 
0 
0 
0 
0 
0 
0 
0 
0 
0 
0 
0 
0 
0 
0 
0 
0 
0 
0 
0 
0 
0 
0 
0 
0 
0 
0 
0 
0 
0 
0 
0 
0 
0 
0 
0 
0 
0 
0 
0 
0 
0 
0 
0 
0 
0 
0 
0 
0 
0 
0 
0 
0 
0 
0 
0 
0 
0 
0 
0 
0 
0 
0 
0 
0 
0 
0 
0 
0 
0 
0 
0 
0 
0 
0 
0 
0 
0 
0 
0 
0 
0 
0 
0 
0 
0 
0 
0 
0 
0 
0 
0 
0 
0 
0 
0 
0 
0 
0 
0 
0 
0 
0 
0 
0 
0 
0 
0 
0 
0 
0 
0 
0 
0 
0 
0 
0 
0 
0 
0 
0 
0 
0 
0 
0 
0 
0 
0 
0 
0 
0 
0 
0 
0 
0 
0 
0 
0 
0 
0 
0 
0 
0 
0 
0 
0 
0 
0 
0 
0 
0 
0 
0 
0 
0 
0 
0 
0 
0 
0 
0 
0 
0 
0 
0 
0 
0 
0 
0 
0 
0 
0 
0 
0 
0 
0 
0 
0 
0 
0 
0 
0 
0 
0 
0 
0 
0 
0 
0 
0 
0 
0 
0 
0 
0 
0 
0 
0 
0 
0 
0 
0 
0 
0 
0 
0 
0 
0 
0 
0 
0 
0 
0 
0 
0 
0 
0 
0 
0 
0 
0 
0 
0 
0 
0 
0 
0 
0 
0 
0 
0 
0 
0 
0 
0 
0 
0 
0 
0 
0 
0 
0 
0 
0 
0 
0 
0 
0 
0 
0 
0 
0 
0 
0 
0 
0 
0 
0 
0 
0 
0 
0 
0 
0 
0 
0 
0 
0 
0 
0 
0 
0 
0 
0 
0 
0 
0 
0 
0 
0 
0 
0 
0 
0 
0 
0 
0 
0 
0 
0 
0 
0 
0 
0 
0 
0 
0 
0 
0 
0 
0 
0 
0 
0 
0 
0 
0 
0 
0 
0 
0 
0 
0 
0 
0 
0 
0 
0 
0 
0 
0 
0 
0 
0 
0 
0 
0 
0 
0 
0 
0 
0 
0 
0 
0 
0 
0 
0 
0 
0 
0 
0 
0 
0 
0 
0 
0 
0 
0 
0 
0 
0 
0 
0 
0 
0 
0 
0 
0 
0 
0 
0 
0 
0 
0 
0 
0 
0 
0 
0 
0 
0 
0 
0 
0 
0 
0 
0 
0 
0 
0 
0 
0 
0 
0 
0 
0 
0 
0 
0 
0 
0 
0 
0 
0 
0 
0 
0 
0 
0 
0 
0 
0 
0 
0 
0 
0 
0 
0 
0 
0 
0 
0 
0 
0 
0 
0 
0 
0 
0 
0 
0 
0 
0 
0 
0 
0 
0 
0 
0 
0 
0 
0 
0 
0 
0 
0 
0 
0 
0 
0 
0 
0 
0 
0 
0 
0 
0 
0 
0 
0 
0 
0 
0 
0 
0 
0 
0 
0 
0 
0 
0 
0 
0 
0 
0 
0 
0 
0 
0 
0 
0 
0 
0 
0 
0 
0 
0 
0 
0 
0 
0 
0 
0 
0 
0 
0 
0 
0 
0 
0 
0 
0 
0 
0 
0 
0 
0 
0 
0 
0 
0 
0 
0 
0 
0 
0 
0 
0 
0 
0 
0 
0 
0 
0 
0 
0 
0 
0 
0 
0 
0 
0 
0 
0 
0 
0 
0 
0 
0 
0 
0 
0 
0 
0 
0 
0 
0 
0 
0 
0 
0 
0 
0 
0 
0 
0 
0 
0 
0 
0 
0 
0 
0 
0 
0 
0 
0 
0 
0 
0 
0 
0 
0 
0 
0 
0 
0 
0 
0 
0 
0 
0 
0 
0 
0 
0 
0 
0 
0 
0 
0 
0 
0 
0 
0 
0 
0 
0 
0 
0 
0 
0 
0 
0 
0 
0 
0 
0 
0 
0 
0 
0 
0 
0 
0 
0 
0 
0 
0 
0 
0 
0 
0 
0 
0 
0 
0 
0 
0 
0 
0 
0 
0 
0 
0 
0 
0 
0 
0 
0 
0 
0 
0 
0 
0 
0 
0 
0 
0 
0 
0 
0 
0 
0 
0 
0 
0 
0 
0 
0 
0 
0 
0 
0 
0 
0 
0 
0 
0 
0 
0 
0 
0 
0 
0 
0 
0 
0 
0 
0 
0 
0 
0 
0 
0 
0 
0 
0 
0 
0 
0 
0 
0 
0 
0 
0 
0 
0 
0 
0 
0 
0 
0 
0 
0 
0 
0 
0 
0 
0 
0 
0 
0 
0 
0 
0 
0 
0 
0 
0 
0 
0 
0 
0 
0 
0 
0 
0 
0 
0 
0 
0 
0 
0 
0 
0 
0 
0 
0 
0 
0 
0 
0 
0 
0 
0 
0 
0 
0 
0 
0 
0 
0 
0 
0 
0 
0 
0 
0 
0 
0 
0 
0 
0 
0 
0 
0 
0 
0 
0 
0 
0 
0 
0 
0 
0 
0 
0 
0 
0 
0 
0 
0 
0 
0 
0 
0 
0 
0 
0 
0 
0 
0 
0 
0 
0 
0 
0 
0 
0 
0 
0 
0 
0 
0 
0 
0 
0 
0 
0 
0 
0 
0 
0 
0 
0 
0 
0 
0 
0 
0 
0 
0 
0 
0 
0 
0 
0 
0 
0 
0 
0 
0 
0 
0 
0 
0 
0 
0 
0 
0 
0 
0 
0 
0 
0 
0 
0 
0 
0 
0 
0 
0 
0 
0 
0 
0 
0 
0 
0 
0 
0 
0 
0 
0 
0 
0 
0 
0 
0 
0 
0 
0 
0 
0 
0 
0 
0 
0 
0 
0 
0 
0 
0 
0 
0 
0 
0 
0 
0 
0 
0 
0 
0 
0 
0 
0 
0 
0 
0 
0 
0 
0 
0 
0 
0 
0 
0 
0 
0 
0 
0 
0 
0 
0 
0 
0 
0 
0 
0 
0 
0 
0 
0 
0 
0 
0 
0 
0 
0 
0 
0 
0 
0 
0 
0 
0 
0 
0 
0 
0 
0 
0 
0 
0 
0 
0 
0 
0 
0 
0 
0 
0 
0 
0 
0 
0 
0 
0 
0 
0 
0 
0 
0 
0 
0 
0 
0 
0 
0 
0 
0 
0 
0 
0 
0 
0 
0 
0 
0 
0 
0 
0 
0 
0 
0 
0 
0 
0 
0 
0 
0 
0 
0 
0 
0 
0 
0 
0 
0 
0 
0 
0 
0 
0 
0 
0 
0 
0 
0 
0 
0 
0 
0 
0 
0 
0 
0 
0 
0 
0 
0 
0 
0 
0 
0 
0 
0 
0 
0 
0 
0 
0 
0 
0 
0 
0 
0 
0 
0 
0 
0 
0 
0 
0 
0 
0 
0 
0 
0 
0 
0 
0 
0 
0 
0 
0 
0 
0 
0 
0 
0 
0 
0 
0 
0 
0 
0 
0 
0 
0 
0 
0 
0 
0 
0 
0 
0 
0 
0 
0 
0 
0 
0 
0 
0 
0 
0 
0 
0 
0 
0 
0 
0 
0 
0 
0 
0 
0 
0 
0 
0 
0 
0 
0 
0 
0 
0 
0 
0 
0 
0 
0 
0 
0 
0 
0 
0 
0 
0 
0 
0 
0 
0 
0 
0 
0 
0 
0 
0 
0 
0 
0 
0 
0 
0 
0 
0 
0 
0 
0 
0 
0 
0 
0 
0 
0 
0 
0 
0 
0 
0 
0 
0 
0 
0 
0 
0 
0 
0 
0 
0 
0 
0 
0 
0 
0 
0 
0 
0 
0 
0 
0 
0 
0 
0 
0 
0 
0 
0 
0 
0 
0 
0 
0 
0 
0 
0 
0 
0 
0 
0 
0 
0 
0 
0 
0 
0 
0 
0 
0 
0 
0 
0 
0 
0 
0 
0 
0 
0 
0 
0 
0 
0 
0 
0 
0 
0 
0 
0 
0 
0 
0 
0 
0 
0 
0 
0 
0 
0 
0 
0 
0 
0 
0 
0 
0 
0 
0 
0 
0 
0 
0 
0 
0 
0 
0 
0 
0 
0 
0 
0 
0 
0 
0 
0 
0 
0 
0 
0 
0 
0 
0 
0 
0 
0 
0 
0 
0 
0 
0 
0 
0 
0 
0 
0 
0 
0 
0 
0 
0 
0 
0 
0 
0 
0 
0 
0 
0 
0 
0 
0 
0 
0 
0 
0 
0 
0 
0 
0 
0 
0 
0 
0 
0 
0 
0 
0 
0 
0 
0 
0 
0 
0 
0 
0 
0 
0 
0 
0 
0 
0 
0 
0 
0 
0 
0 
0 
0 
0 
0 
0 
0 
0 
0 
0 
0 
0 
0 
0 
0 
0 
0 
0 
0 
0 
0 
0 
0 
0 
0 
0 
0 
0 
0 
0 
0 
0 
0 
0 
0 
0 
0 
0 
0 
0 
0 
0 
0 
0 
0 
0 
0 
0 
0 
0 
0 
0 
0 
0 
0 
0 
0 
0 
0 
0 
0 
0 
0 
0 
0 
0 
0 
0 
0 
0 
0 
0 
0 
0 
0 
0 
0 
0 
0 
0 
0 
0 
0 
0 
0 
0 
0 
0 
0 
0 
0 
0 
0 
0 
0 
0 
0 
0 
0 
0 
0 
0 
0 
0 
0 
0 
0 
0 
0 
0 
0 
0 
0 
0 
0 
0 
0 
0 
0 
0 
0 
0 
0 
0 
0 
0 
0 
0 
0 
0 
0 
0 
0 
0 
0 
0 
0 
0 
0 
0 
0 
0 
0 
0 
0 
0 
0 
0 
0 
0 
0 
0 
0 
0 
0 
0 
0 
0 
0 
0 
0 
0 
0 
0 
0 
0 
0 
0 
0 
0 
0 
0 
0 
0 
0 
0 
0 
0 
0 
0 
0 
0 
0 
0 
0 
0 
0 
0 
0 
0 
0 
0 
0 
0 
0 
0 
0 
0 
0 
0 
0 
0 
0 
0 
0 
0 
0 
0 
0 
0 
0 
0 
0 
0 
0 
0 
0 
0 
0 
0 
0 
0 
0 
0 
0 
0 
0 
0 
0 
0 
0 
0 
0 
0 
0 
0 
0 
0 
0 
0 
0 
0 
0 
0 
0 
0 
0 
0 
0 
0 
0 
0 
0 
0 
0 
0 
0 
0 
0 
0 
0 
0 
0 
0 
0 
0 
0 
0 
0 
0 
0 
0 
0 
0 
0 
0 
0 
0 
0 
0 
0 
0 
0 
0 
0 
0 
0 
0 
0 
0 
0 
0 
0 
0 
0 
0 
0 
0 
0 
0 
0 
0 
0 
0 
0 
0 
0 
0 
0 
0 
0 
0 
0 
0 
0 
0 
0 
0 
0 
0 
0 
0 
0 
0 
0 
0 
0 
0 
0 
0 
0 
0 
0 
0 
0 
0 
0 
0 
0 
0 
0 
0 
0 
0 
0 
0 
0 
0 
0 
0 
0 
0 
0 
0 
0 
0 
0 
0 
0 
0 
0 
0 
0 
0 
0 
0 
0 
0 
0 
0 
0 
0 
0 
0 
0 
0 
0 
0 
0 
0 
0 
0 
0 
0 
0 
0 
0 
0 
0 
0 
0 
0 
0 
0 
0 
0 
0 
0 
0 
0 
0 
0 
0 
0 
0 
0 
0 
0 
0 
0 
0 
0 
0 
0 
0 
0 
0 
0 
0 
0 
0 
0 
0 
0 
0 
0 
0 
0 
0 
0 
0 
0 
0 
0 
0 
0 
0 
0 
0 
0 
0 
0 
0 
0 
0 
0 
0 
0 
0 
0 
0 
0 
0 
0 
0 
0 
0 
0 
0 
0 
0 
0 
0 
0 
0 
0 
0 
0 
0 
0 
0 
0 
0 
0 
0 
0 
0 
0 
0 
0 
0 
0 
0 
0 
0 
0 
0 
0 
0 
0 
0 
0 
0 
0 
0 
0 
0 
0 
0 
0 
0 
0 
0 
0 
0 
0 
0 
0 
0 
0 
0 
0 
0 
0 
0 
0 
0 
0 
0 
0 
0 
0 
0 
0 
0 
0 
0 
0 
0 
0 
0 
0 
0 
0 
0 
0 
0 
0 
0 
0 
0 
0 
0 
0 
0 
0 
0 
0 
0 
0 
0 
0 
0 
0 
0 
0 
0 
0 
0 
0 
0 
0 
0 
0 
0 
0 
0 
0 
0 
0 
0 
0 
0 
0 
0 
0 
0 
0 
0 
0 
0 
0 
0 
0 
0 
0 
0 
0 
0 
0 
0 
0 
0 
0 
0 
0 
0 
0 
0 
0 
0 
0 
0 
0 
0 
0 
0 
0 
0 
0 
0 
0 
0 
0 
0 
0 
0 
0 
0 
0 
0 
0 
0 
0 
0 
0 
0 
0 
0 
0 
0 
0 
0 
0 
0 
0 
0 
0 
0 
0 
0 
0 
0 
0 
0 
0 
0 
0 
0 
0 
0 
0 
0 
0 
0 
0 
0 
0 
0 
0 
0 
0 
0 
0 
0 
0 
0 
0 
0 
0 
0 
0 
0 
0 
0 
0 
0 
0 
0 
0 
0 
0 
0 
0 
0 
0 
0 
0 
0 
0 
0 
0 
0 
0 
0 
0 
0 
0 
0 
0 
0 
0 
0 
0 
0 
0 
0 
0 
0 
0 
0 
0 
0 
0 
0 
0 
0 
0 
0 
0 
0 
0 
0 
0 
0 
0 
0 
0 
0 
0 
0 
0 
0 
0 
0 
0 
0 
0 
0 
0 
0 
0 
0 
0 
0 
0 
0 
0 
0 
0 
0 
0 
0 
0 
0 
0 
0 
0 
0 
0 
0 
0 
0 
0 
0 
0 
0 
0 
0 
0 
0 
0 
0 
0 
0 
0 
0 
0 
0 
0 
0 
0 
0 
0 
0 
0 
0 
0 
0 
0 
0 
0 
0 
0 
0 
0 
0 
0 
0 
0 
0 
0 
0 
0 
0 
0 
0 
0 
0 
0 
0 
0 
0 
0 
0 
0 
0 
0 
0 
0 
0 
0 
0 
0 
0 
0 
0 
0 
0 
0 
0 
0 
0 
0 
0 
0 
0 
0 
0 
0 
0 
0 
0 
0 
0 
0 
0 
0 
0 
0 
0 
0 
0 
0 
0 
0 
0 
0 
0 
0 
0 
0 
0 
0 
0 
0 
0 
0 
0 
0 
0 
0 
0 
0 
0 
0 
0 
0 
0 
0 
0 
0 
0 
0 
0 
0 
0 
0 
0 
0 
0 
0 
0 
0 
0 
0 
0 
0 
0 
0 
0 
0 
0 
0 
0 
0 
0 
0 
0 
0 
0 
0 
0 
0 
0 
0 
0 
0 
0 
0 
0 
0 
0 
0 
0 
0 
0 
0 
0 
0 
0 
0 
0 
0 
0 
0 
0 
0 
0 
0 
0 
0 
0 
0 
0 
0 
0 
0 
0 
0 
0 
0 
0 
0 
0 
0 
0 
0 
0 
0 
0 
0 
0 
0 
0 
0 
0 
0 
0 
0 
0 
0 
0 
0 
0 
0 
0 
0 
0 
0 
0 
0 
0 
0 
0 
0 
0 
0 
0 
0 
0 
0 
0 
0 
0 
0 
0 
0 
0 
0 
0 
0 
0 
0 
0 
0 
0 
0 
0 
0 
0 
0 
0 
0 
0 
0 
0 
0 
0 
0 
0 
0 
0 
0 
0 
0 
0 
0 
0 
0 
0 
0 
0 
0 
0 
0 
0 
0 
0 
0 
0 
0 
0 
0 
0 
0 
0 
0 
0 
0 
0 
0 
0 
0 
0 
0 
0 
0 
0 
0 
0 
0 
0 
0 
0 
0 
0 
0 
0 
0 
0 
0 
0 
0 
0 
0 
0 
0 
0 
0 
0 
0 
0 
0 
0 
0 
0 
0 
0 
0 
0 
0 
0 
0 
0 
0 
0 
0 
0 
0 
0 
0 
0 
0 
0 
0 
0 
0 
0 
0 
0 
0 
0 
0 
0 
0 
0 
0 
0 
0 
0 
0 
0 
0 
0 
0 
0 
0 
0 
0 
0 
0 
0 
0 
0 
0 
0 
0 
0 
0 
0 
0 
0 
0 
0 
0 
0 
0 
0 
0 
0 
0 
0 
0 
0 
0 
0 
0 
0 
0 
0 
0 
0 
0 
0 
0 
0 
0 
0 
0 
0 
0 
0 
0 
0 
0 
0 
0 
0 
0 
0 
0 
0 
0 
0 
0 
0 
0 
0 
0 
0 
0 
0 
0 
0 
0 
0 
0 
0 
0 
0 
0 
0 
0 
0 
0 
0 
0 
0 
0 
0 
0 
0 
0 
0 
0 
0 
0 
0 
0 
0 
0 
0 
0 
0 
0 
0 
0 
0 
0 
0 
0 
0 
0 
0 
0 
0 
0 
0 
0 
0 
0 
0 
0 
0 
0 
0 
0 
0 
0 
0 
0 
0 
0 
0 
0 
0 
0 
0 
0 
0 
0 
0 
0 
0 
0 
0 
0 
0 
0 
0 
0 
0 
0 
0 
0 
0 
0 
0 
0 
0 
0 
0 
0 
0 
0 
0 
0 
0 
0 
0 
0 
0 
0 
0 
0 
0 
0 
0 
0 
0 
0 
0 
0 
0 
0 
0 
0 
0 
0 
0 
0 
0 
0 
0 
0 
0 
0 
0 
0 
0 
0 
0 
0 
0 
0 
0 
0 
0 
0 
0 
0 
0 
0 
0 
0 
0 
0 
0 
0 
0 
0 
0 
0 
0 
0 
0 
0 
0 
0 
0 
0 
0 
0 
0 
0 
0 
0 
0 
0 
0 
0 
0 
0 
0 
0 
0 
0 
0 
0 
0 
0 
0 
0 
0 
0 
0 
0 
0 
0 
0 
0 
0 
0 
0 
0 
0 
0 
0 
0 
0 
0 
0 
0 
0 
0 
0 
0 
0 
0 
0 
0 
0 
0 
0 
0 
0 
0 
0 
0 
0 
0 
0 
0 
0 
0 
0 
0 
0 
0 
0 
0 
0 
0 
0 
0 
0 
0 
0 
0 
0 
0 
0 
0 
0 
0 
0 
0 
0 
0 
0 
0 
0 
0 
0 
0 
0 
0 
0 
0 
0 
0 
0 
0 
0 
0 
0 
0 
0 
0 
0 
0 
0 
0 
0 
0 
0 
0 
0 
0 
0 
0 
0 
0 
0 
0 
0 
0 
0 
0 
0 
0 
0 
0 
0 
0 
0 
0 
0 
0 
0 
0 
0 
0 
0 
0 
0 
0 
0 
0 
0 
0 
0 
0 
0 
0 
0 
0 
0 
0 
0 
0 
0 
0 
0 
0 
0 
0 
0 
0 
0 
0 
0 
0 
0 
0 
0 
0 
0 
0 
0 
0 
0 
0 
0 
0 
0 
0 
0 
0 
0 
0 
0 
0 
0 
0 
0 
0 
0 
0 
0 
0 
0 
0 
0 
0 
0 
0 
0 
0 
0 
0 
0 
0 
0 
0 
0 
0 
0 
0 
0 
0 
0 
0 
0 
0 
0 
0 
0 
0 
0 
0 
0 
0 
0 
0 
0 
0 
0 
0 
0 
0 
0 
0 
0 
0 
0 
0 
0 
0 
0 
0 
0 
0 
0 
0 
0 
0 
0 
0 
0 
0 
0 
0 
0 
0 
0 
0 
0 
0 
0 
0 
0 
0 
0 
0 
0 
0 
0 
0 
0 
0 
0 
0 
0 
0 
0 
0 
0 
0 
0 
0 
0 
0 
0 
0 
0 
0 
0 
0 
0 
0 
0 
0 
0 
0 
0 
0 
0 
0 
0 
0 
0 
0 
0 
0 
0 
0 
0 
0 
0 
0 
0 
0 
0 
0 
0 
0 
0 
0 
0 
0 
0 
0 
0 
0 
0 
0 
0 
0 
0 
0 
0 
0 
0 
0 
0 
0 
0 
0 
0 
0 
0 
0 
0 
0 
0 
0 
0 
0 
0 
0 
0 
0 
0 
0 
0 
0 
0 
0 
0 
0 
0 
0 
0 
0 
0 
0 
0 
0 
0 
0 
0 
0 
0 
0 
0 
0 
0 
0 
0 
0 
0 
0 
0 
0 
0 
0 
0 
0 
0 
0 
0 
0 
0 
0 
0 
0 
0 
0 
0 
0 
0 
0 
0 
0 
0 
0 
0 
0 
0 
0 
0 
0 
0 
0 
0 
0 
0 
0 
0 
0 
0 
0 
0 
0 
0 
0 
0 
0 
0 
0 
0 
0 
0 
0 
0 
0 
0 
0 
0 
0 
0 
0 
0 
0 
0 
0 
0 
0 
0 
0 
0 
0 
0 
0 
0 
0 
0 
0 
0 
0 
0 
0 
0 
0 
0 
0 
0 
0 
0 
0 
0 
0 
0 
0 
0 
0 
0 
0 
0 
0 
0 
0 
0 
0 
0 
0 
0 
0 
0 
0 
0 
0 
0 
0 
0 
0 
0 
0 
0 
0 
0 
0 
0 
0 
0 
0 
0 
0 
0 
0 
0 
0 
0 
0 
0 
0 
0 
0 
0 
0 
0 
0 
0 
0 
0 
0 
0 
0 
0 
0 
0 
0 
0 
0 
0 
0 
0 
0 
0 
0 
0 
0 
0 
0 
0 
0 
0 
0 
0 
0 
0 
0 
0 
0 
0 
0 
0 
0 
0 
0 
0 
0 
0 
0 
0 
0 
0 
0 
0 
0 
0 
0 
0 
0 
0 
0 
0 
0 
0 
0 
0 
0 
0 
0 
0 
0 
0 
0 
0 
0 
0 
0 
0 
0 
0 
0 
0 
0 
0 
0 
0 
0 
0 
0 
0 
0 
0 
0 
0 
0 
0 
0 
0 
0 
0 
0 
0 
0 
0 
0 
0 
0 
0 
0 
0 
0 
0 
0 
0 
0 
0 
0 
0 
0 
0 
0 
0 
0 
0 
0 
0 
0 
0 
0 
0 
0 
0 
0 
0 
0 
0 
0 
0 
0 
0 
0 
0 
0 
0 
0 
0 
0 
0 
0 
0 
0 
0 
0 
0 
0 
0 
0 
0 
0 
0 
0 
0 
0 
0 
0 
0 
0 
0 
0 
0 
0 
0 
0 
0 
0 
0 
0 
0 
0 
0 
0 
0 
0 
0 
0 
0 
0 
0 
0 
0 
0 
0 
0 
0 
0 
0 
0 
0 
0 
0 
0 
0 
0 
0 
0 
0 
0 
0 
0 
0 
0 
0 
0 
0 
0 
0 
0 
0 
0 
0 
0 
0 
0 
0 
0 
0 
0 
0 
0 
0 
0 
0 
0 
0 
0 
0 
0 
0 
0 
0 
0 
0 
0 
0 
0 
0 
0 
0 
0 
0 
0 
0 
0 
0 
0 
0 
0 
0 
0 
0 
0 
0 
0 
0 
0 
0 
0 
0 
0 
0 
0 
0 
0 
0 
0 
0 
0 
0 
0 
0 
0 
0 
0 
0 
0 
0 
0 
0 
0 
0 
0 
0 
0 
0 
0 
0 
0 
0 
0 
0 
0 
0 
0 
0 
0 
0 
0 
0 
0 
0 
0 
0 
0 
0 
0 
0 
0 
0 
0 
0 
0 
0 
0 
0 
0 
0 
0 
0 
0 
0 
0 
0 
0 
0 
0 
0 
0 
0 
0 
0 
0 
0 
0 
0 
0 
0 
0 
0 
0 
0 
0 
0 
0 
0 
0 
0 
0 
0 
0 
0 
0 
0 
0 
0 
0 
0 
0 
0 
0 
0 
0 
0 
0 
0 
0 
0 
0 
0 
0 
0 
0 
0 
0 
0 
0 
0 
0 
0 
0 
0 
0 
0 
0 
0 
0 
0 
0 
0 
0 
0 
0 
0 
0 
0 
0 
0 
0 
0 
0 
0 
0 
0 
0 
0 
0 
0 
0 
0 
0 
0 
0 
0 
0 
0 
0 
0 
0 
0 
0 
0 
0 
0 
0 
0 
0 
0 
0 
0 
0 
0 
0 
0 
0 
0 
0 
0 
0 
0 
0 
0 
0 
0 
0 
0 
0 
0 
0 
0 
0 
0 
0 
0 
0 
0 
0 
0 
0 
0 
0 
0 
0 
0 
0 
0 
0 
0 
0 
0 
0 
0 
0 
0 
0 
0 
0 
0 
0 
0 
0 
0 
0 
0 
0 
0 
0 
0 
0 
0 
0 
0 
0 
0 
0 
0 
0 
0 
0 
0 
0 
0 
0 
0 
0 
0 
0 
0 
0 
0 
0 
0 
0 
0 
0 
0 
0 
0 
0 
0 
0 
0 
0 
0 
0 
0 
0 
0 
0 
0 
0 
0 
0 
0 
0 
0 
0 
0 
0 
0 
0 
0 
0 
0 
0 
0 
0 
0 
0 
0 
0 
0 
0 
0 
0 
0 
0 
0 
0 
0 
0 
0 
0 
0 
0 
0 
0 
0 
0 
0 
0 
0 
0 
0 
0 
0 
0 
0 
0 
0 
0 
0 
0 
0 
0 
0 
0 
0 
0 
0 
0 
0 
0 
0 
0 
0 
0 
0 
0 
0 
0 
0 
0 
0 
0 
0 
0 
0 
0 
0 
0 
0 
0 
0 
0 
0 
0 
0 
0 
0 
0 
0 
0 
0 
0 
0 
0 
0 
0 
0 
0 
0 
0 
0 
0 
0 
0 
0 
0 
0 
0 
0 
0 
0 
0 
0 
0 
0 
0 
0 
0 
0 
0 
0 
0 
0 
0 
0 
0 
0 
0 
0 
0 
0 
0 
0 
0 
0 
0 
0 
0 
0 
0 
0 
0 
0 
0 
0 
0 
0 
0 
0 
0 
0 
0 
0 
0 
0 
0 
0 
0 
0 
0 
0 
0 
0 
0 
0 
0 
0 
0 
0 
0 
0 
0 
0 
0 
0 
0 
0 
0 
0 
0 
0 
0 
0 
0 
0 
0 
0 
0 
0 
0 
0 
0 
0 
0 
0 
0 
0 
0 
0 
0 
0 
0 
0 
0 
0 
0 
0 
0 
0 
0 
0 
0 
0 
0 
0 
0 
0 
0 
0 
0 
0 
0 
0 
0 
0 
0 
0 
0 
0 
0 
0 
0 
0 
0 
0 
0 
0 
0 
0 
0 
0 
0 
0 
0 
0 
0 
0 
0 
0 
0 
0 
0 
0 
0 
0 
0 
0 
0 
0 
0 
0 
0 
0 
0 
0 
0 
0 
0 
0 
0 
0 
0 
0 
0 
0 
0 
0 
0 
0 
0 
0 
0 
0 
0 
0 
0 
0 
0 
0 
0 
0 
0 
0 
0 
0 
0 
0 
0 
0 
0 
0 
0 
0 
0 
0 
0 
0 
0 
0 
0 
0 
0 
0 
0 
0 
0 
0 
0 
0 
0 
0 
0 
0 
0 
0 
0 
0 
0 
0 
0 
0 
0 
0 
0 
0 
0 
0 
0 
0 
0 
0 
0 
0 
0 
0 
0 
0 
0 
0 
0 
0 
0 
0 
0 
0 
0 
0 
0 
0 
0 
0 
0 
0 
0 
0 
0 
0 
0 
0 
0 
0 
0 
0 
0 
0 
0 
0 
0 
0 
0 
0 
0 
0 
0 
0 
0 
0 
0 
0 
0 
0 
0 
0 
0 
0 
0 
0 
0 
0 
0 
0 
0 
0 
0 
0 
0 
0 
0 
0 
0 
0 
0 
0 
0 
0 
0 
0 
0 
0 
0 
0 
0 
0 
0 
0 
0 
0 
0 
0 
0 
0 
0 
0 
0 
0 
0 
0 
0 
0 
0 
0 
0 
0 
0 
0 
0 
0 
0 
0 
0 
0 
0 
0 
0 
0 
0 
0 
0 
0 
0 
0 
0 
0 
0 
0 
0 
0 
0 
0 
0 
0 
0 
0 
0 
0 
0 
0 
0 
0 
0 
0 
0 
0 
0 
0 
0 
0 
0 
0 
0 
0 
0 
0 
0 
0 
0 
0 
0 
0 
0 
0 
0 
0 
0 
0 
0 
0 
0 
0 
0 
0 
0 
0 
0 
0 
0 
0 
0 
0 
0 
0 
0 
0 
0 
0 
0 
0 
0 
0 
0 
0 
0 
0 
0 
0 
0 
0 
0 
0 
0 
0 
0 
0 
0 
0 
0 
0 
0 
0 
0 
0 
0 
0 
0 
0 
0 
0 
0 
0 
0 
0 
0 
0 
0 
0 
0 
0 
0 
0 
0 
0 
0 
0 
0 
0 
0 
0 
0 
0 
0 
0 
0 
0 
0 
0 
0 
0 
0 
0 
0 
0 
0 
0 
0 
0 
0 
0 
0 
0 
0 
0 
0 
0 
0 
0 
0 
0 
0 
0 
0 
0 
0 
0 
0 
0 
0 
0 
0 
0 
0 
0 
0 
0 
0 
0 
0 
0 
0 
0 
0 
0 
0 
0 
0 
0 
0 
0 
0 
0 
0 
0 
0 
0 
0 
0 
0 
0 
0 
0 
0 
0 
0 
0 
0 
0 
0 
0 
0 
0 
0 
0 
0 
0 
0 
0 
0 
0 
0 
0 
0 
0 
0 
0 
0 
0 
0 
0 
0 
0 
0 
0 
0 
0 
0 
0 
0 
0 
0 
0 
0 
0 
0 
0 
0 
0 
0 
0 
0 
0 
0 
0 
0 
0 
0 
0 
0 
0 
0 
0 
0 
0 
0 
0 
0 
0 
0 
0 
0 
0 
0 
0 
0 
0 
0 
0 
0 
0 
0 
0 
0 
0 
0 
0 
0 
0 
0 
0 
0 
0 
0 
0 
0 
0 
0 
0 
0 
0 
0 
0 
0 
0 
0 
0 
0 
0 
0 
0 
0 
0 
0 
0 
0 
0 
0 
0 
0 
0 
0 
0 
0 
0 
0 
0 
0 
0 
0 
0 
0 
0 
0 
0 
0 
0 
0 
0 
0 
0 
0 
0 
0 
0 
0 
0 
0 
0 
0 
0 
0 
0 
0 
0 
0 
0 
0 
0 
0 
0 
0 
0 
0 
0 
0 
0 
0 
0 
0 
0 
0 
0 
0 
0 
0 
0 
0 
0 
0 
0 
0 
0 
0 
0 
0 
0 
0 
0 
0 
0 
0 
0 
0 
0 
0 
0 
0 
0 
0 
0 
0 
0 
0 
0 
0 
0 
0 
0 
0 
0 
0 
0 
0 
0 
0 
0 
0 
0 
0 
0 
0 
0 
0 
0 
0 
0 
0 
0 
0 
0 
0 
0 
0 
0 
0 
0 
0 
0 
0 
0 
0 
0 
0 
0 
0 
0 
0 
0 
0 
0 
0 
0 
0 
0 
0 
0 
0 
0 
0 
0 
0 
0 
0 
0 
0 
0 
0 
0 
0 
0 
0 
0 
0 
0 
0 
0 
0 
0 
0 
0 
0 
0 
0 
0 
0 
0 
0 
0 
0 
0 
0 
0 
0 
0 
0 
0 
0 
0 
0 
0 
0 
0 
0 
0 
0 
0 
0 
0 
0 
0 
0 
0 
0 
0 
0 
0 
0 
0 
0 
0 
0 
0 
0 
0 
0 
0 
0 
0 
0 
0 
0 
0 
0 
0 
0 
0 
0 
0 
0 
0 
0 
0 
0 
0 
0 
0 
0 
0 
0 
0 
0 
0 
0 
0 
0 
0 
0 
0 
0 
0 
0 
0 
0 
0 
0 
0 
0 
0 
0 
0 
0 
0 
0 
0 
0 
0 
0 
0 
0 
0 
0 
0 
0 
0 
0 
0 
0 
0 
0 
0 
0 
0 
0 
0 
0 
0 
0 
0 
0 
0 
0 
0 
0 
0 
0 
0 
0 
0 
0 
0 
0 
0 
0 
0 
0 
0 
0 
0 
0 
0 
0 
0 
0 
0 
0 
0 
0 
0 
0 
0 
0 
0 
0 
0 
0 
0 
0 
0 
0 
0 
0 
0 
0 
0 
0 
0 
0 
0 
0 
0 
0 
0 
0 
0 
0 
0 
0 
0 
0 
0 
0 
0 
0 
0 
0 
0 
0 
0 
0 
0 
0 
0 
0 
0 
0 
0 
0 
0 
0 
0 
0 
0 
0 
0 
0 
0 
0 
0 
0 
0 
0 
0 
0 
0 
0 
0 
0 
0 
0 
0 
0 
0 
0 
0 
0 
0 
0 
0 
0 
0 
0 
0 
0 
0 
0 
0 
0 
0 
0 
0 
0 
0 
0 
0 
0 
0 
0 
0 
0 
0 
0 
0 
0 
0 
0 
0 
0 
0 
0 
0 
0 
0 
0 
0 
0 
0 
0 
0 
0 
0 
0 
0 
0 
0 
0 
0 
0 
0 
0 
0 
0 
0 
0 
0 
0 
0 
0 
0 
0 
0 
0 
0 
0 
0 
0 
0 
0 
0 
0 
0 
0 
0 
0 
0 
0 
0 
0 
0 
0 
0 
0 
0 
0 
0 
0 
0 
0 
0 
0 
0 
0 
0 
0 
0 
0 
0 
0 
0 
0 
0 
0 
0 
0 
0 
0 
0 
0 
0 
0 
0 
0 
0 
0 
0 
0 
0 
0 
0 
0 
0 
0 
0 
0 
0 
0 
0 
0 
0 
0 
0 
0 
0 
0 
0 
0 
0 
0 
0 
0 
0 
0 
0 
0 
0 
0 
0 
0 
0 
0 
0 
0 
0 
0 
0 
0 
0 
0 
0 
0 
0 
0 
0 
0 
0 
0 
0 
0 
0 
0 
0 
0 
0 
0 
0 
0 
0 
0 
0 
0 
0 
0 
0 
0 
0 
0 
0 
0 
0 
0 
0 
0 
0 
0 
0 
0 
0 
0 
0 
0 
0 
0 
0 
0 
0 
0 
0 
0 
0 
0 
0 
0 
0 
0 
0 
0 
0 
0 
0 
0 
0 
0 
0 
0 
0 
0 
0 
0 
0 
0 
0 
0 
0 
0 
0 
0 
0 
0 
0 
0 
0 
0 
0 
0 
0 
0 
0 
0 
0 
0 
0 
0 
0 
0 
0 
0 
0 
0 
0 
0 
0 
0 
0 
0 
0 
0 
0 
0 
0 
0 
0 
0 
0 
0 
0 
0 
0 
0 
0 
0 
0 
0 
0 
0 
0 
0 
0 
0 
0 
0 
0 
0 
0 
0 
0 
0 
0 
0 
0 
0 
0 
0 
0 
0 
0 
0 
0 
0 
0 
0 
0 
0 
0 
0 
0 
0 
0 
0 
0 
0 
0 
0 
0 
0 
0 
0 
0 
0 
0 
0 
0 
0 
0 
0 
0 
0 
0 
0 
0 
0 
0 
0 
0 
0 
0 
0 
0 
0 
0 
0 
0 
0 
0 
0 
0 
0 
0 
0 
0 
0 
0 
0 
0 
0 
0 
0 
0 
0 
0 
0 
0 
0 
0 
0 
0 
0 
0 
0 
0 
0 
0 
0 
0 
0 
0 
0 
0 
0 
0 
0 
0 
0 
0 
0 
0 
0 
0 
0 
0 
0 
0 
0 
0 
0 
0 
0 
0 
0 
0 
0 
0 
0 
0 
0 
0 
0 
0 
0 
0 
0 
0 
0 
0 
0 
0 
0 
0 
0 
0 
0 
0 
0 
0 
0 
0 
0 
0 
0 
0 
0 
0 
0 
0 
0 
0 
0 
0 
0 
0 
0 
0 
0 
0 
0 
0 
0 
0 
0 
0 
0 
0 
0 
0 
0 
0 
0 
0 
0 
0 
0 
0 
0 
0 
0 
0 
0 
0 
0 
0 
0 
0 
0 
0 
0 
0 
0 
0 
0 
0 
0 
0 
0 
0 
0 
0 
0 
0 
0 
0 
0 
0 
0 
0 
0 
0 
0 
0 
0 
0 
0 
0 
0 
0 
0 
0 
0 
0 
0 
0 
0 
0 
0 
0 
0 
0 
0 
0 
0 
0 
0 
0 
0 
0 
0 
0 
0 
0 
0 
0 
0 
0 
0 
0 
0 
0 
0 
0 
0 
0 
0 
0 
0 
0 
0 
0 
0 
0 
0 
0 
0 
0 
0 
0 
0 
0 
0 
0 
0 
0 
0 
0 
0 
0 
0 
0 
0 
0 
0 
0 
0 
0 
0 
0 
0 
0 
0 
0 
0 
0 
0 
0 
0 
0 
0 
0 
0 
0 
0 
0 
0 
0 
0 
0 
0 
0 
0 
0 
0 
0 
0 
0 
0 
0 
0 
0 
0 
0 
0 
0 
0 
0 
0 
0 
0 
0 
0 
0 
0 
0 
0 
0 
0 
0 
0 
0 
0 
0 
0 
0 
0 
0 
0 
0 
0 
0 
0 
0 
0 
0 
0 
0 
0 
0 
0 
0 
0 
0 
0 
0 
0 
0 
0 
0 
0 
0 
0 
0 
0 
0 
0 
0 
0 
0 
0 
0 
0 
0 
0 
0 
0 
0 
0 
0 
0 
0 
0 
0 
0 
0 
0 
0 
0 
0 
0 
0 
0 
0 
0 
0 
0 
0 
0 
0 
0 
0 
0 
0 
0 
0 
0 
0 
0 
0 
0 
0 
0 
0 
0 
0 
0 
0 
0 
0 
0 
0 
0 
0 
0 
0 
0 
0 
0 
0 
0 
0 
0 
0 
0 
0 
0 
0 
0 
0 
0 
0 
0 
0 
0 
0 
0 
0 
0 
0 
0 
0 
0 
0 
0 
0 
0 
0 
0 
0 
0 
0 
0 
0 
0 
0 
0 
0 
0 
0 
0 
0 
0 
0 
0 
0 
0 
0 
0 
0 
0 
0 
0 
0 
0 
0 
0 
0 
0 
0 
0 
0 
0 
0 
0 
0 
0 
0 
0 
0 
0 
0 
0 
0 
0 
0 
0 
0 
0 
0 
0 
0 
0 
0 
0 
0 
0 
0 
0 
0 
0 
0 
0 
0 
0 
0 
0 
0 
0 
0 
0 
0 
0 
0 
0 
0 
0 
0 
0 
0 
0 
0 
0 
0 
0 
0 
0 
0 
0 
0 
0 
0 
0 
0 
0 
0 
0 
0 
0 
0 
0 
0 
0 
0 
0 
0 
0 
0 
0 
0 
0 
0 
0 
0 
0 
0 
0 
0 
0 
0 
0 
0 
0 
0 
0 
0 
0 
0 
0 
0 
0 
0 
0 
0 
0 
0 
0 
0 
0 
0 
0 
0 
0 
0 
0 
0 
0 
0 
0 
0 
0 
0 
0 
0 
0 
0 
0 
0 
0 
0 
0 
0 
0 
0 
0 
0 
0 
0 
0 
0 
0 
0 
0 
0 
0 
0 
0 
0 
0 
0 
0 
0 
0 
0 
0 
0 
0 
0 
0 
0 
0 
0 
0 
0 
0 
0 
0 
0 
0 
0 
0 
0 
0 
0 
0 
0 
0 
0 
0 
0 
0 
0 
0 
0 
0 
0 
0 
0 
0 
0 
0 
0 
0 
0 
0 
0 
0 
0 
0 
0 
0 
0 
0 
0 
0 
0 
0 
0 
0 
0 
0 
0 
0 
0 
0 
0 
0 
0 
0 
0 
0 
0 
0 
0 
0 
0 
0 
0 
0 
0 
0 
0 
0 
0 
0 
0 
0 
0 
0 
0 
0 
0 
0 
0 
0 
0 
0 
0 
0 
0 
0 
0 
0 
0 
0 
0 
0 
0 
0 
0 
0 
0 
0 
0 
0 
0 
0 
0 
0 
0 
0 
0 
0 
0 
0 
0 
0 
0 
0 
0 
0 
0 
0 
0 
0 
0 
0 
0 
0 
0 
0 
0 
0 
0 
0 
0 
0 
0 
0 
0 
0 
0 
0 
0 
0 
0 
0 
0 
0 
0 
0 
0 
0 
0 
0 
0 
0 
0 
0 
0 
0 
0 
0 
0 
0 
0 
0 
0 
0 
0 
0 
0 
0 
0 
0 
0 
0 
0 
0 
0 
0 
0 
0 
0 
0 
0 
0 
0 
0 
0 
0 
0 
0 
0 
0 
0 
0 
0 
0 
0 
0 
0 
0 
0 
0 
0 
0 
0 
0 
0 
0 
0 
0 
0 
0 
0 
0 
0 
0 
0 
0 
0 
0 
0 
0 
0 
0 
0 
0 
0 
0 
0 
0 
0 
0 
0 
0 
0 
0 
0 
0 
0 
0 
0 
0 
0 
0 
0 
0 
0 
0 
0 
0 
0 
0 
0 
0 
0 
0 
0 
0 
0 
0 
0 
0 
0 
0 
0 
0 
0 
0 
0 
0 
0 
0 
0 
0 
0 
0 
0 
0 
0 
0 
0 
0 
0 
0 
0 
0 
0 
0 
0 
0 
0 
0 
0 
0 
0 
0 
0 
0 
0 
0 
0 
0 
0 
0 
0 
0 
0 
0 
0 
0 
0 
0 
0 
0 
0 
0 
0 
0 
0 
0 
0 
0 
0 
0 
0 
0 
0 
0 
0 
0 
0 
0 
0 
0 
0 
0 
0 
0 
0 
0 
0 
0 
0 
0 
0 
0 
0 
0 
0 
0 
0 
0 
0 
0 
0 
0 
0 
0 
0 
0 
0 
0 
0 
0 
0 
0 
0 
0 
0 
0 
0 
0 
0 
0 
0 
0 
0 
0 
0 
0 
0 
0 
0 
0 
0 
0 
0 
0 
0 
0 
0 
0 
0 
0 
0 
0 
0 
0 
0 
0 
0 
0 
0 
0 
0 
0 
0 
0 
0 
0 
0 
0 
0 
0 
0 
0 
0 
0 
0 
0 
0 
0 
0 
0 
0 
0 
0 
0 
0 
0 
0 
0 
0 
0 
0 
0 
0 
0 
0 
0 
0 
0 
0 
0 
0 
0 
0 
0 
0 
0 
0 
0 
0 
0 
0 
0 
0 
0 
0 
0 
0 
0 
0 
0 
0 
0 
0 
0 
0 
0 
0 
0 
0 
0 
0 
0 
0 
0 
0 
0 
0 
0 
0 
0 
0 
0 
0 
0 
0 
0 
0 
0 
0 
0 
0 
0 
0 
0 
0 
0 
0 
0 
0 
0 
0 
0 
0 
0 
0 
0 
0 
0 
0 
0 
0 
0 
0 
0 
0 
0 
0 
0 
0 
0 
0 
0 
0 
0 
0 
0 
0 
0 
0 
0 
0 
0 
0 
0 
0 
0 
0 
0 
0 
0 
0 
0 
0 
0 
0 
0 
0 
0 
0 
0 
0 
0 
0 
0 
0 
0 
0 
0 
0 
0 
0 
0 
0 
0 
0 
0 
0 
0 
0 
0 
0 
0 
0 
0 
0 
0 
0 
0 
0 
0 
0 
0 
0 
0 
0 
0 
0 
0 
0 
0 
0 
0 
0 
0 
0 
0 
0 
0 
0 
0 
0 
0 
0 
0 
0 
0 
0 
0 
0 
0 
0 
0 
0 
0 
0 
0 
0 
0 
0 
0 
0 
0 
0 
0 
0 
0 
0 
0 
0 
0 
0 
0 
0 
0 
0 
0 
0 
0 
0 
0 
0 
0 
0 
0 
0 
0 
0 
0 
0 
0 
0 
0 
0 
0 
0 
0 
0 
0 
0 
0 
0 
0 
0 
0 
0 
0 
0 
0 
0 
0 
0 
0 
0 
0 
0 
0 
0 
0 
0 
0 
0 
0 
0 
0 
0 
0 
0 
0 
0 
0 
0 
0 
0 
0 
0 
0 
0 
0 
0 
0 
0 
0 
0 
0 
0 
0 
0 
0 
0 
0 
0 
0 
0 
0 
0 
0 
0 
0 
0 
0 
0 
0 
0 
0 
0 
0 
0 
0 
0 
0 
0 
0 
0 
0 
0 
0 
0 
0 
0 
0 
0 
0 
0 
0 
0 
0 
0 
0 
0 
0 
0 
0 
0 
0 
0 
0 
0 
0 
0 
0 
0 
0 
0 
0 
0 
0 
0 
0 
0 
0 
0 
0 
0 
0 
0 
0 
0 
0 
0 
0 
0 
0 
0 
0 
0 
0 
0 
0 
0 
0 
0 
0 
0 
0 
0 
0 
0 
0 
0 
0 
0 
0 
0 
0 
0 
0 
0 
0 
0 
0 
0 
0 
0 
0 
0 
0 
0 
0 
0 
0 
0 
0 
0 
0 
0 
0 
0 
0 
0 
0 
0 
0 
0 
0 
0 
0 
0 
0 
0 
0 
0 
0 
0 
0 
0 
0 
0 
0 
0 
0 
0 
0 
0 
0 
0 
0 
0 
0 
0 
0 
0 
0 
0 
0 
0 
0 
0 
0 
0 
0 
0 
0 
0 
0 
0 
0 
0 
0 
0 
0 
0 
0 
0 
0 
0 
0 
0 
0 
0 
0 
0 
0 
0 
0 
0 
0 
0 
0 
0 
0 
0 
0 
0 
0 
0 
0 
0 
0 
0 
0 
0 
0 
0 
0 
0 
0 
0 
0 
0 
0 
0 
0 
0 
0 
0 
0 
0 
0 
0 
0 
0 
0 
0 
0 
0 
0 
0 
0 
0 
0 
0 
0 
0 
0 
0 
0 
0 
0 
0 
0 
0 
0 
0 
0 
0 
0 
0 
0 
0 
0 
0 
0 
0 
0 
0 
0 
0 
0 
0 
0 
0 
0 
0 
0 
0 
0 
0 
0 
0 
0 
0 
0 
0 
0 
0 
0 
0 
0 
0 
0 
0 
0 
0 
0 
0 
0 
0 
0 
0 
0 
0 
0 
0 
0 
0 
0 
0 
0 
0 
0 
0 
0 
0 
0 
0 
0 
0 
0 
0 
0 
0 
0 
0 
0 
0 
0 
0 
0 
0 
0 
0 
0 
0 
0 
0 
0 
0 
0 
0 
0 
0 
0 
0 
0 
0 
0 
0 
0 
0 
0 
0 
0 
0 
0 
0 
0 
0 
0 
0 
0 
0 
0 
0 
0 
0 
0 
0 
0 
0 
0 
0 
0 
0 
0 
0 
0 
0 
0 
0 
0 
0 
0 
0 
0 
0 
0 
0 
0 
0 
0 
0 
0 
0 
0 
0 
0 
0 
0 
0 
0 
0 
0 
0 
0 
0 
0 
0 
0 
0 
0 
0 
0 
0 
0 
0 
0 
0 
0 
0 
0 
0 
0 
0 
0 
0 
0 
0 
0 
0 
0 
0 
0 
0 
0 
0 
0 
0 
0 
0 
0 
0 
0 
0 
0 
0 
0 
0 
0 
0 
0 
0 
0 
0 
0 
0 
0 
0 
0 
0 
0 
0 
0 
0 
0 
0 
0 
0 
0 
0 
0 
0 
0 
0 
0 
0 
0 
0 
0 
0 
0 
0 
0 
0 
0 
0 
0 
0 
0 
0 
0 
0 
0 
0 
0 
0 
0 
0 
0 
0 
0 
0 
0 
0 
0 
0 
0 
0 
0 
0 
0 
0 
0 
0 
0 
0 
0 
0 
0 
0 
0 
0 
0 
0 
0 
0 
0 
0 
0 
0 
0 
0 
0 
0 
0 
0 
0 
0 
0 
0 
0 
0 
0 
0 
0 
0 
0 
0 
0 
0 
0 
0 
0 
0 
0 
0 
0 
0 
0 
0 
0 
0 
0 
0 
0 
0 
0 
0 
0 
0 
0 
0 
0 
0 
0 
0 
0 
0 
0 
0 
0 
0 
0 
0 
0 
0 
0 
0 
0 
0 
0 
0 
0 
0 
0 
0 
0 
0 
0 
0 
0 
0 
0 
0 
0 
0 
0 
0 
0 
0 
0 
0 
0 
0 
0 
0 
0 
0 
0 
0 
0 
0 
0 
0 
0 
0 
0 
0 
0 
0 
0 
0 
0 
0 
0 
0 
0 
0 
0 
0 
0 
0 
0 
0 
0 
0 
0 
0 
0 
0 
0 
0 
0 
0 
0 
0 
0 
0 
0 
0 
0 
0 
0 
0 
0 
0 
0 
0 
0 
0 
0 
0 
0 
0 
0 
0 
0 
0 
0 
0 
0 
0 
0 
0 
0 
0 
0 
0 
0 
0 
0 
0 
0 
0 
0 
0 
0 
0 
0 
0 
0 
0 
0 
0 
0 
0 
0 
0 
0 
0 
0 
0 
0 
0 
0 
0 
0 
0 
0 
0 
0 
0 
0 
0 
0 
0 
0 
0 
0 
0 
0 
0 
0 
0 
0 
0 
0 
0 
0 
0 
0 
0 
0 
0 
0 
0 
0 
0 
0 
0 
0 
0 
0 
0 
0 
0 
0 
0 
0 
0 
0 
0 
0 
0 
0 
0 
0 
0 
0 
0 
0 
0 
0 
0 
0 
0 
0 
0 
0 
0 
0 
0 
0 
0 
0 
0 
0 
0 
0 
0 
0 
0 
0 
0 
0 
0 
0 
0 
0 
0 
0 
0 
0 
0 
0 
0 
0 
0 
0 
0 
0 
0 
0 
0 
0 
0 
0 
0 
0 
0 
0 
0 
0 
0 
0 
0 
0 
0 
0 
0 
0 
0 
0 
0 
0 
0 
0 
0 
0 
0 
0 
0 
0 
0 
0 
0 
0 
0 
0 
0 
0 
0 
0 
0 
0 
0 
0 
0 
0 
0 
0 
0 
0 
0 
0 
0 
0 
0 
0 
0 
0 
0 
0 
0 
0 
0 
0 
0 
0 
0 
0 
0 
0 
0 
0 
0 
0 
0 
0 
0 
0 
0 
0 
0 
0 
0 
0 
0 
0 
0 
0 
0 
0 
0 
0 
0 
0 
0 
0 
0 
0 
0 
0 
0 
0 
0 
0 
0 
0 
0 
0 
0 
0 
0 
0 
0 
0 
0 
0 
0 
0 
0 
0 
0 
0 
0 
0 
0 
0 
0 
0 
0 
0 
0 
0 
0 
0 
0 
0 
0 
0 
0 
0 
0 
0 
0 
0 
0 
0 
0 
0 
0 
0 
0 
0 
0 
0 
0 
0 
0 
0 
0 
0 
0 
0 
0 
0 
0 
0 
0 
0 
0 
0 
0 
0 
0 
0 
0 
0 
0 
0 
0 
0 
0 
0 
0 
0 
0 
0 
0 
0 
0 
0 
0 
0 
0 
0 
0 
0 
0 
0 
0 
0 
0 
0 
0 
0 
0 
0 
0 
0 
0 
0 
0 
0 
0 
0 
0 
0 
0 
0 
0 
0 
0 
0 
0 
0 
0 
0 
0 
0 
0 
0 
0 
0 
0 
0 
0 
0 
0 
0 
0 
0 
0 
0 
0 
0 
0 
0 
0 
0 
0 
0 
0 
0 
0 
0 
0 
0 
0 
0 
0 
0 
0 
0 
0 
0 
0 
0 
0 
0 
0 
0 
0 
0 
0 
0 
0 
0 
0 
0 
0 
0 
0 
0 
0 
0 
0 
0 
0 
0 
0 
0 
0 
0 
0 
0 
0 
0 
0 
0 
0 
0 
0 
0 
0 
0 
0 
0 
0 
0 
0 
0 
0 
0 
0 
0 
0 
0 
0 
0 
0 
0 
0 
0 
0 
0 
0 
0 
0 
0 
0 
0 
0 
0 
0 
0 
0 
0 
0 
0 
0 
0 
0 
0 
0 
0 
0 
0 
0 
0 
0 
0 
0 
0 
0 
0 
0 
0 
0 
0 
0 
0 
0 
0 
0 
0 
0 
0 
0 
0 
0 
0 
0 
0 
0 
0 
0 
0 
0 
0 
0 
0 
0 
0 
0 
0 
0 
0 
0 
0 
0 
0 
0 
0 
0 
0 
0 
0 
0 
0 
0 
0 
0 
0 
0 
0 
0 
0 
0 
0 
0 
0 
0 
0 
0 
0 
0 
0 
0 
0 
0 
0 
0 
0 
0 
0 
0 
0 
0 
0 
0 
0 
0 
0 
0 
0 
0 
0 
0 
0 
0 
0 
0 
0 
0 
0 
0 
0 
0 
0 
0 
0 
0 
0 
0 
0 
0 
0 
0 
0 
0 
0 
0 
0 
0 
0 
0 
0 
0 
0 
0 
0 
0 
0 
0 
0 
0 
0 
0 
0 
0 
0 
0 
0 
0 
0 
0 
0 
0 
0 
0 
0 
0 
0 
0 
0 
0 
0 
0 
0 
0 
0 
0 
0 
0 
0 
0 
0 
0 
0 
0 
0 
0 
0 
0 
0 
0 
0 
0 
0 
0 
0 
0 
0 
0 
0 
0 
0 
0 
0 
0 
0 
0 
0 
0 
0 
0 
0 
0 
0 
0 
0 
0 
0 
0 
0 
0 
0 
0 
0 
0 
0 
0 
0 
0 
0 
0 
0 
0 
0 
0 
0 
0 
0 
0 
0 
0 
0 
0 
0 
0 
0 
0 
0 
0 
0 
0 
0 
0 
0 
0 
0 
0 
0 
0 
0 
0 
0 
0 
0 
0 
0 
0 
0 
0 
0 
0 
0 
0 
0 
0 
0 
0 
0 
0 
0 
0 
0 
0 
0 
0 
0 
0 
0 
0 
0 
0 
0 
0 
0 
0 
0 
0 
0 
0 
0 
0 
0 
0 
0 
0 
0 
0 
0 
0 
0 
0 
0 
0 
0 
0 
0 
0 
0 
0 
0 
0 
0 
0 
0 
0 
0 
0 
0 
0 
0 
0 
0 
0 
0 
0 
0 
0 
0 
0 
0 
0 
0 
0 
0 
0 
0 
0 
0 
0 
0 
0 
0 
0 
0 
0 
0 
0 
0 
0 
0 
0 
0 
0 
0 
0 
0 
0 
0 
0 
0 
0 
0 
0 
0 
0 
0 
0 
0 
0 
0 
0 
0 
0 
0 
0 
0 
0 
0 
0 
0 
0 
0 
0 
0 
0 
0 
0 
0 
0 
0 
0 
0 
0 
0 
0 
0 
0 
0 
0 
0 
0 
0 
0 
0 
0 
0 
0 
0 
0 
0 
0 
0 
0 
0 
0 
0 
0 
0 
0 
0 
0 
0 
0 
0 
0 
0 
0 
0 
0 
0 
0 
0 
0 
0 
0 
0 
0 
0 
0 
0 
0 
0 
0 
0 
0 
0 
0 
0 
0 
0 
0 
0 
0 
0 
0 
0 
0 
0 
0 
0 
0 
0 
0 
0 
0 
0 
0 
0 
0 
0 
0 
0 
0 
0 
0 
0 
0 
0 
0 
0 
0 
0 
0 
0 
0 
0 
0 
0 
0 
0 
0 
0 
0 
0 
0 
0 
0 
0 
0 
0 
0 
0 
0 
0 
0 
0 
0 
0 
0 
0 
0 
0 
0 
0 
0 
0 
0 
0 
0 
0 
0 
0 
0 
0 
0 
0 
0 
0 
0 
0 
0 
0 
0 
0 
0 
0 
0 
0 
0 
0 
0 
0 
0 
0 
0 
0 
0 
0 
0 
0 
0 
0 
0 
0 
0 
0 
0 
0 
0 
0 
0 
0 
0 
0 
0 
0 
0 
0 
0 
0 
0 
0 
0 
0 
0 
0 
0 
0 
0 
0 
0 
0 
0 
0 
0 
0 
0 
0 
0 
0 
0 
0 
0 
0 
0 
0 
0 
0 
0 
0 
0 
0 
0 
0 
0 
0 
0 
0 
0 
0 
0 
0 
0 
0 
0 
0 
0 
0 
0 
0 
0 
0 
0 
0 
0 
0 
0 
0 
0 
0 
0 
0 
0 
0 
0 
0 
0 
0 
0 
0 
0 
0 
0 
0 
0 
0 
0 
0 
0 
0 
0 
0 
0 
0 
0 
0 
0 
0 
0 
0 
0 
0 
0 
0 
0 
0 
0 
0 
0 
0 
0 
0 
0 
0 
0 
0 
0 
0 
0 
0 
0 
0 
0 
0 
0 
0 
0 
0 
0 
0 
0 
0 
0 
0 
0 
0 
0 
0 
0 
0 
0 
0 
0 
0 
0 
0 
0 
0 
0 
0 
0 
0 
0 
0 
0 
0 
0 
0 
0 
0 
0 
0 
0 
0 
0 
0 
0 
0 
0 
0 
0 
0 
0 
0 
0 
0 
0 
0 
0 
0 
0 
0 
0 
0 
0 
0 
0 
0 
0 
0 
0 
0 
0 
0 
0 
0 
0 
0 
0 
0 
0 
0 
0 
0 
0 
0 
0 
0 
0 
0 
0 
0 
0 
0 
0 
0 
0 
0 
0 
0 
0 
0 
0 
0 
0 
0 
0 
0 
0 
0 
0 
0 
0 
0 
0 
0 
0 
0 
0 
0 
0 
0 
0 
0 
0 
0 
0 
0 
0 
0 
0 
0 
0 
0 
0 
0 
0 
0 
0 
0 
0 
0 
0 
0 
0 
0 
0 
0 
0 
0 
0 
0 
0 
0 
0 
0 
0 
0 
0 
0 
0 
0 
0 
0 
0 
0 
0 
0 
0 
0 
0 
0 
0 
0 
0 
0 
0 
0 
0 
0 
0 
0 
0 
0 
0 
0 
0 
0 
0 
0 
0 
0 
0 
0 
0 
0 
0 
0 
0 
0 
0 
0 
0 
0 
0 
0 
0 
0 
0 
0 
0 
0 
0 
0 
0 
0 
0 
0 
0 
0 
0 
0 
0 
0 
0 
0 
0 
0 
0 
0 
0 
0 
0 
0 
0 
0 
0 
0 
0 
0 
0 
0 
0 
0 
0 
0 
0 
0 
0 
0 
0 
0 
0 
0 
0 
0 
0 
0 
0 
0 
0 
0 
0 
0 
0 
0 
0 
0 
0 
0 
0 
0 
0 
0 
0 
0 
0 
0 
0 
0 
0 
0 
0 
0 
0 
0 
0 
0 
0 
0 
0 
0 
0 
0 
0 
0 
0 
0 
0 
0 
0 
0 
0 
0 
0 
0 
0 
0 
0 
0 
0 
0 
0 
0 
0 
0 
0 
0 
0 
0 
0 
0 
0 
0 
0 
0 
0 
0 
0 
0 
0 
0 
0 
0 
0 
0 
0 
0 
0 
0 
0 
0 
0 
0 
0 
0 
0 
0 
0 
0 
0 
0 
0 
0 
0 
0 
0 
0 
0 
0 
0 
0 
0 
0 
0 
0 
0 
0 
0 
0 
0 
0 
0 
0 
0 
0 
0 
0 
0 
0 
0 
0 
0 
0 
0 
0 
0 
0 
0 
0 
0 
0 
0 
0 
0 
0 
0 
0 
0 
0 
0 
0 
0 
0 
0 
0 
0 
0 
0 
0 
0 
0 
0 
0 
0 
0 
0 
0 
0 
0 
0 
0 
0 
0 
0 
0 
0 
0 
0 
0 
0 
0 
0 
0 
0 
0 
0 
0 
0 
0 
0 
0 
0 
0 
0 
0 
0 
0 
0 
0 
0 
0 
0 
0 
0 
0 
0 
0 
0 
0 
0 
0 
0 
0 
0 
0 
0 
0 
0 
0 
0 
0 
0 
0 
0 
0 
0 
0 
0 
0 
0 
0 
0 
0 
0 
0 
0 
0 
0 
0 
0 
0 
0 
0 
0 
0 
0 
0 
0 
0 
0 
0 
0 
0 
0 
0 
0 
0 
0 
0 
0 
0 
0 
0 
0 
0 
0 
0 
0 
0 
0 
0 
0 
0 
0 
0 
0 
0 
0 
0 
0 
0 
0 
0 
0 
0 
0 
0 
0 
0 
0 
0 
0 
0 
0 
0 
0 
0 
0 
0 
0 
0 
0 
0 
0 
0 
0 
0 
0 
0 
0 
0 
0 
0 
0 
0 
0 
0 
0 
0 
0 
0 
0 
0 
0 
0 
0 
0 
0 
0 
0 
0 
0 
0 
0 
0 
0 
0 
0 
0 
0 
0 
0 
0 
0 
0 
0 
0 
0 
0 
0 
0 
0 
0 
0 
0 
0 
0 
0 
0 
0 
0 
0 
0 
0 
0 
0 
0 
0 
0 
0 
0 
0 
0 
0 
0 
0 
0 
0 
0 
0 
0 
0 
0 
0 
0 
0 
0 
0 
0 
0 
0 
0 
0 
0 
0 
0 
0 
0 
0 
0 
0 
0 
0 
0 
0 
0 
0 
0 
0 
0 
0 
0 
0 
0 
0 
0 
0 
0 
0 
0 
0 
0 
0 
0 
0 
0 
0 
0 
0 
0 
0 
0 
0 
0 
0 
0 
0 
0 
0 
0 
0 
0 
0 
0 
0 
0 
0 
0 
0 
0 
0 
0 
0 
0 
0 
0 
0 
0 
0 
0 
0 
0 
0 
0 
0 
0 
0 
0 
0 
0 
0 
0 
0 
0 
0 
0 
0 
0 
0 
0 
0 
0 
0 
0 
0 
0 
0 
0 
0 
0 
0 
0 
0 
0 
0 
0 
0 
0 
0 
0 
0 
0 
0 
0 
0 
0 
0 
0 
0 
0 
0 
0 
0 
0 
0 
0 
0 
0 
0 
0 
0 
0 
0 
0 
0 
0 
0 
0 
0 
0 
0 
0 
0 
0 
0 
0 
0 
0 
0 
0 
0 
0 
0 
0 
0 
0 
0 
0 
0 
0 
0 
0 
0 
0 
0 
0 
0 
0 
0 
0 
0 
0 
0 
0 
0 
0 
0 
0 
0 
0 
0 
0 
0 
0 
0 
0 
0 
0 
0 
0 
0 
0 
0 
0 
0 
0 
0 
0 
0 
0 
0 
0 
0 
0 
0 
0 
0 
0 
0 
0 
0 
0 
0 
0 
0 
0 
0 
0 
0 
0 
0 
0 
0 
0 
0 
0 
0 
0 
0 
0 
0 
0 
0 
0 
0 
0 
0 
0 
0 
0 
0 
0 
0 
0 
0 
0 
0 
0 
0 
0 
0 
0 
0 
0 
0 
0 
0 
0 
0 
0 
0 
0 
0 
0 
0 
0 
0 
0 
0 
0 
0 
0 
0 
0 
0 
0 
0 
0 
0 
0 
0 
0 
0 
0 
0 
0 
0 
0 
0 
0 
0 
0 
0 
0 
0 
0 
0 
0 
0 
0 
0 
0 
0 
0 
0 
0 
0 
0 
0 
0 
0 
0 
0 
0 
0 
0 
0 
0 
0 
0 
0 
0 
0 
0 
0 
0 
0 
0 
0 
0 
0 
0 
0 
0 
0 
0 
0 
0 
0 
0 
0 
0 
0 
0 
0 
0 
0 
0 
0 
0 
0 
0 
0 
0 
0 
0 
0 
0 
0 
0 
0 
0 
0 
0 
0 
0 
0 
0 
0 
0 
0 
0 
0 
0 
0 
0 
0 
0 
0 
0 
0 
0 
0 
0 
0 
0 
0 
0 
0 
0 
0 
0 
0 
0 
0 
0 
0 
0 
0 
0 
0 
0 
0 
0 
0 
0 
0 
0 
0 
0 
0 
0 
0 
0 
0 
0 
0 
0 
0 
0 
0 
0 
0 
0 
0 
0 
0 
0 
0 
0 
0 
0 
0 
0 
0 
0 
0 
0 
0 
0 
0 
0 
0 
0 
0 
0 
0 
0 
0 
0 
0 
0 
0 
0 
0 
0 
0 
0 
0 
0 
0 
0 
0 
0 
0 
0 
0 
0 
0 
0 
0 
0 
0 
0 
0 
0 
0 
0 
0 
0 
0 
0 
0 
0 
0 
0 
0 
0 
0 
0 
0 
0 
0 
0 
0 
0 
0 
0 
0 
0 
0 
0 
0 
0 
0 
0 
0 
0 
0 
0 
0 
0 
0 
0 
0 
0 
0 
0 
0 
0 
0 
0 
0 
0 
0 
0 
0 
0 
0 
0 
0 
0 
0 
0 
0 
0 
0 
0 
0 
0 
0 
0 
0 
0 
0 
0 
0 
0 
0 
0 
0 
0 
0 
0 
0 
0 
0 
0 
0 
0 
0 
0 
0 
0 
0 
0 
0 
0 
0 
0 
0 
0 
0 
0 
0 
0 
0 
0 
0 
0 
0 
0 
0 
0 
0 
0 
0 
0 
0 
0 
0 
0 
0 
0 
0 
0 
0 
0 
0 
0 
0 
0 
0 
0 
0 
0 
0 
0 
0 
0 
0 
0 
0 
0 
0 
0 
0 
0 
0 
0 
0 
0 
0 
0 
0 
0 
0 
0 
0 
0 
0 
0 
0 
0 
0 
0 
0 
0 
0 
0 
0 
0 
0 
0 
0 
0 
0 
0 
0 
0 
0 
0 
0 
0 
0 
0 
0 
0 
0 
0 
0 
0 
0 
0 
0 
0 
0 
0 
0 
0 
0 
0 
0 
0 
0 
0 
0 
0 
0 
0 
0 
0 
0 
0 
0 
0 
0 
0 
0 
0 
0 
0 
0 
0 
0 
0 
0 
0 
0 
0 
0 
0 
0 
0 
0 
0 
0 
0 
0 
0 
0 
0 
0 
0 
0 
0 
0 
0 
0 
0 
0 
0 
0 
0 
0 
0 
0 
0 
0 
0 
0 
0 
0 
0 
0 
0 
0 
0 
0 
0 
0 
0 
0 
0 
0 
0 
0 
0 
0 
0 
0 
0 
0 
0 
0 
0 
0 
0 
0 
0 
0 
0 
0 
0 
0 
0 
0 
0 
0 
0 
0 
0 
0 
0 
0 
0 
0 
0 
0 
0 
0 
0 
0 
0 
0 
0 
0 
0 
0 
0 
0 
0 
0 
0 
0 
0 
0 
0 
0 
0 
0 
0 
0 
0 
0 
0 
0 
0 
0 
0 
0 
0 
0 
0 
0 
0 
0 
0 
0 
0 
0 
0 
0 
0 
0 
0 
0 
0 
0 
0 
0 
0 
0 
0 
0 
0 
0 
0 
0 
0 
0 
0 
0 
0 
0 
0 
0 
0 
0 
0 
0 
0 
0 
0 
0 
0 
0 
0 
0 
0 
0 
0 
0 
0 
0 
0 
0 
0 
0 
0 
0 
0 
0 
0 
0 
0 
0 
0 
0 
0 
0 
0 
0 
0 
0 
0 
0 
0 
0 
0 
0 
0 
0 
0 
0 
0 
0 
0 
0 
0 
0 
0 
0 
0 
0 
0 
0 
0 
0 
0 
0 
0 
0 
0 
0 
0 
0 
0 
0 
0 
0 
0 
0 
0 
0 
0 
0 
0 
0 
0 
0 
0 
0 
0 
0 
0 
0 
0 
0 
0 
0 
0 
0 
0 
0 
0 
0 
0 
0 
0 
0 
0 
0 
0 
0 
0 
0 
0 
0 
0 
0 
0 
0 
0 
0 
0 
0 
0 
0 
0 
0 
0 
0 
0 
0 
0 
0 
0 
0 
0 
0 
0 
0 
0 
0 
0 
0 
0 
0 
0 
0 
0 
0 
0 
0 
0 
0 
0 
0 
0 
0 
0 
0 
0 
0 
0 
0 
0 
0 
0 
0 
0 
0 
0 
0 
0 
0 
0 
0 
0 
0 
0 
0 
0 
0 
0 
0 
0 
0 
0 
0 
0 
0 
0 
0 
0 
0 
0 
0 
0 
0 
0 
0 
0 
0 
0 
0 
0 
0 
0 
0 
0 
0 
0 
0 
0 
0 
0 
0 
0 
0 
0 
0 
0 
0 
0 
0 
0 
0 
0 
0 
0 
0 
0 
0 
0 
0 
0 
0 
0 
0 
0 
0 
0 
0 
0 
0 
0 
0 
0 
0 
0 
0 
0 
0 
0 
0 
0 
0 
0 
0 
0 
0 
0 
0 
0 
0 
0 
0 
0 
0 
0 
0 
0 
0 
0 
0 
0 
0 
0 
0 
0 
0 
0 
0 
0 
0 
0 
0 
0 
0 
0 
0 
0 
0 
0 
0 
0 
0 
0 
0 
0 
0 
0 
0 
0 
0 
0 
0 
0 
0 
0 
0 
0 
0 
0 
0 
0 
0 
0 
0 
0 
0 
0 
0 
0 
0 
0 
0 
0 
0 
0 
0 
0 
0 
0 
0 
0 
0 
0 
0 
0 
0 
0 
0 
0 
0 
0 
0 
0 
0 
0 
0 
0 
0 
0 
0 
0 
0 
0 
0 
0 
0 
0 
0 
0 
0 
0 
0 
0 
0 
0 
0 
0 
0 
0 
0 
0 
0 
0 
0 
0 
0 
0 
0 
0 
0 
0 
0 
0 
0 
0 
0 
0 
0 
0 
0 
0 
0 
0 
0 
0 
0 
0 
0 
0 
0 
0 
0 
0 
0 
0 
0 
0 
0 
0 
0 
0 
0 
0 
0 
0 
0 
0 
0 
0 
0 
0 
0 
0 
0 
0 
0 
0 
0 
0 
0 
0 
0 
0 
0 
0 
0 
0 
0 
0 
0 
0 
0 
0 
0 
0 
0 
0 
0 
0 
0 
0 
0 
0 
0 
0 
0 
0 
0 
0 
0 
0 
0 
0 
0 
0 
0 
0 
0 
0 
0 
0 
0 
0 
0 
0 
0 
0 
0 
0 
0 
0 
0 
0 
0 
0 
0 
0 
0 
0 
0 
0 
0 
0 
0 
0 
0 
0 
0 
0 
0 
0 
0 
0 
0 
0 
0 
0 
0 
0 
0 
0 
0 
0 
0 
0 
0 
0 
0 
0 
0 
0 
0 
0 
0 
0 
0 
0 
0 
0 
0 
0 
0 
0 
0 
0 
0 
0 
0 
0 
0 
0 
0 
0 
0 
0 
0 
0 
0 
0 
0 
0 
0 
0 
0 
0 
0 
0 
0 
0 
0 
0 
0 
0 
0 
0 
0 
0 
0 
0 
0 
0 
0 
0 
0 
0 
0 
0 
0 
0 
0 
0 
0 
0 
0 
0 
0 
0 
0 
0 
0 
0 
0 
0 
0 
0 
0 
0 
0 
0 
0 
0 
0 
0 
0 
0 
0 
0 
0 
0 
0 
0 
0 
0 
0 
0 
0 
0 
0 
0 
0 
0 
0 
0 
0 
0 
0 
0 
0 
0 
0 
0 
0 
0 
0 
0 
0 
0 
0 
0 
0 
0 
0 
0 
0 
0 
0 
0 
0 
0 
0 
0 
0 
0 
0 
0 
0 
0 
0 
0 
0 
0 
0 
0 
0 
0 
0 
0 
0 
0 
0 
0 
0 
0 
0 
0 
0 
0 
0 
0 
0 
0 
0 
0 
0 
0 
0 
0 
0 
0 
0 
0 
0 
0 
0 
0 
0 
0 
0 
0 
0 
0 
0 
0 
0 
0 
0 
0 
0 
0 
0 
0 
0 
0 
0 
0 
0 
0 
0 
0 
0 
0 
0 
0 
0 
0 
0 
0 
0 
0 
0 
0 
0 
0 
0 
0 
0 
0 
0 
0 
0 
0 
0 
0 
0 
0 
0 
0 
0 
0 
0 
0 
0 
0 
0 
0 
0 
0 
0 
0 
0 
0 
0 
0 
0 
0 
0 
0 
0 
0 
0 
0 
0 
0 
0 
0 
0 
0 
0 
0 
0 
0 
0 
0 
0 
0 
0 
0 
0 
0 
0 
0 
0 
0 
0 
0 
0 
0 
0 
0 
0 
0 
0 
0 
0 
0 
0 
0 
0 
0 
0 
0 
0 
0 
0 
0 
0 
0 
0 
0 
0 
0 
0 
0 
0 
0 
0 
0 
0 
0 
0 
0 
0 
0 
0 
0 
0 
0 
0 
0 
0 
0 
0 
0 
0 
0 
0 
0 
0 
0 
0 
0 
0 
0 
0 
0 
0 
0 
0 
0 
0 
0 
0 
0 
0 
0 
0 
0 
0 
0 
0 
0 
0 
0 
0 
0 
0 
0 
0 
0 
0 
0 
0 
0 
0 
0 
0 
0 
0 
0 
0 
0 
0 
0 
0 
0 
0 
0 
0 
0 
0 
0 
0 
0 
0 
0 
0 
0 
0 
0 
0 
0 
0 
0 
0 
0 
0 
0 
0 
0 
0 
0 
0 
0 
0 
0 
0 
0 
0 
0 
0 
0 
0 
0 
0 
0 
0 
0 
0 
0 
0 
0 
0 
0 
0 
0 
0 
0 
0 
0 
0 
0 
0 
0 
0 
0 
0 
0 
0 
0 
0 
0 
0 
0 
0 
0 
0 
0 
0 
0 
0 
0 
0 
0 
0 
0 
0 
0 
0 
0 
0 
0 
0 
0 
0 
0 
0 
0 
0 
0 
0 
0 
0 
0 
0 
0 
0 
0 
0 
0 
0 
0 
0 
0 
0 
0 
0 
0 
0 
0 
0 
0 
0 
0 
0 
0 
0 
0 
0 
0 
0 
0 
0 
0 
0 
0 
0 
0 
0 
0 
0 
0 
0 
0 
0 
0 
0 
0 
0 
0 
0 
0 
0 
0 
0 
0 
0 
0 
0 
0 
0 
0 
0 
0 
0 
0 
0 
0 
0 
0 
0 
0 
0 
0 
0 
0 
0 
0 
0 
0 
0 
0 
0 
0 
0 
0 
0 
0 
0 
0 
0 
0 
0 
0 
0 
0 
0 
0 
0 
0 
0 
0 
0 
0 
0 
0 
0 
0 
0 
0 
0 
0 
0 
0 
0 
0 
0 
0 
0 
0 
0 
0 
0 
0 
0 
0 
0 
0 
0 
0 
0 
0 
0 
0 
0 
0 
0 
0 
0 
0 
0 
0 
0 
0 
0 
0 
0 
0 
0 
0 
0 
0 
0 
0 
0 
0 
0 
0 
0 
0 
0 
0 
0 
0 
0 
0 
0 
0 
0 
0 
0 
0 
0 
0 
0 
0 
0 
0 
0 
0 
0 
0 
0 
0 
0 
0 
0 
0 
0 
0 
0 
0 
0 
0 
0 
0 
0 
0 
0 
0 
0 
0 
0 
0 
0 
0 
0 
0 
0 
0 
0 
0 
0 
0 
0 
0 
0 
0 
0 
0 
0 
0 
0 
0 
0 
0 
0 
0 
0 
0 
0 
0 
0 
0 
0 
0 
0 
0 
0 
0 
0 
0 
0 
0 
0 
0 
0 
0 
0 
0 
0 
0 
0 
0 
0 
0 
0 
0 
0 
0 
0 
0 
0 
0 
0 
0 
0 
0 
0 
0 
0 
0 
0 
0 
0 
0 
0 
0 
0 
0 
0 
0 
0 
0 
0 
0 
0 
0 
0 
0 
0 
0 
0 
0 
0 
0 
0 
0 
0 
0 
0 
0 
0 
0 
0 
0 
0 
0 
0 
0 
0 
0 
0 
0 
0 
0 
0 
0 
0 
0 
0 
0 
0 
0 
0 
0 
0 
0 
0 
0 
0 
0 
0 
0 
0 
0 
0 
0 
0 
0 
0 
0 
0 
0 
0 
0 
0 
0 
0 
0 
0 
0 
0 
0 
0 
0 
0 
0 
0 
0 
0 
0 
0 
0 
0 
0 
0 
0 
0 
0 
0 
0 
0 
0 
0 
0 
0 
0 
0 
0 
0 
0 
0 
0 
0 
0 
0 
0 
0 
0 
0 
0 
0 
0 
0 
0 
0 
0 
0 
0 
0 
0 
0 
0 
0 
0 
0 
0 
0 
0 
0 
0 
0 
0 
0 
0 
0 
0 
0 
0 
0 
0 
0 
0 
0 
0 
0 
0 
0 
0 
0 
0 
0 
0 
0 
0 
0 
0 
0 
0 
0 
0 
0 
0 
0 
0 
0 
0 
0 
0 
0 
0 
0 
0 
0 
0 
0 
0 
0 
0 
0 
0 
0 
0 
0 
0 
0 
0 
0 
0 
0 
0 
0 
0 
0 
0 
0 
0 
0 
0 
0 
0 
0 
0 
0 
0 
0 
0 
0 
0 
0 
0 
0 
0 
0 
0 
0 
0 
0 
0 
0 
0 
0 
0 
0 
0 
0 
0 
0 
0 
0 
0 
0 
0 
0 
0 
0 
0 
0 
0 
0 
0 
0 
0 
0 
0 
0 
0 
0 
0 
0 
0 
0 
0 
0 
0 
0 
0 
0 
0 
0 
0 
0 
0 
0 
0 
0 
0 
0 
0 
0 
0 
0 
0 
0 
0 
0 
0 
0 
0 
0 
0 
0 
0 
0 
0 
0 
0 
0 
0 
0 
0 
0 
0 
0 
0 
0 
0 
0 
0 
0 
0 
0 
0 
0 
0 
0 
0 
0 
0 
0 
0 
0 
0 
0 
0 
0 
0 
0 
0 
0 
0 
0 
0 
0 
0 
0 
0 
0 
0 
0 
0 
0 
0 
0 
0 
0 
0 
0 
0 
0 
0 
0 
0 
0 
0 
0 
0 
0 
0 
0 
0 
0 
0 
0 
0 
0 
0 
0 
0 
0 
0 
0 
0 
0 
0 
0 
0 
0 
0 
0 
0 
0 
0 
0 
0 
0 
0 
0 
0 
0 
0 
0 
0 
0 
0 
0 
0 
0 
0 
0 
0 
0 
0 
0 
0 
0 
0 
0 
0 
0 
0 
0 
0 
0 
0 
0 
0 
0 
0 
0 
0 
0 
0 
0 
0 
0 
0 
0 
0 
0 
0 
0 
0 
0 
0 
0 
0 
0 
0 
0 
0 
0 
0 
0 
0 
0 
0 
0 
0 
0 
0 
0 
0 
0 
0 
0 
0 
0 
0 
0 
0 
0 
0 
0 
0 
0 
0 
0 
0 
0 
0 
0 
0 
0 
0 
0 
0 
0 
0 
0 
0 
0 
0 
0 
0 
0 
0 
0 
0 
0 
0 
0 
0 
0 
0 
0 
0 
0 
0 
0 
0 
0 
0 
0 
0 
0 
0 
0 
0 
0 
0 
0 
0 
0 
0 
0 
0 
0 
0 
0 
0 
0 
0 
0 
0 
0 
0 
0 
0 
0 
0 
0 
0 
0 
0 
0 
0 
0 
0 
0 
0 
0 
0 
0 
0 
0 
0 
0 
0 
0 
0 
0 
0 
0 
0 
0 
0 
0 
0 
0 
0 
0 
0 
0 
0 
0 
0 
0 
0 
0 
0 
0 
0 
0 
0 
0 
0 
0 
0 
0 
0 
0 
0 
0 
0 
0 
0 
0 
0 
0 
0 
0 
0 
0 
0 
0 
0 
0 
0 
0 
0 
0 
0 
0 
0 
0 
0 
0 
0 
0 
0 
0 
0 
0 
0 
0 
0 
0 
0 
0 
0 
0 
0 
0 
0 
0 
0 
0 
0 
0 
0 
0 
0 
0 
0 
0 
0 
0 
0 
0 
0 
0 
0 
0 
0 
0 
0 
0 
0 
0 
0 
0 
0 
0 
0 
0 
0 
0 
0 
0 
0 
0 
0 
0 
0 
0 
0 
0 
0 
0 
0 
0 
0 
0 
0 
0 
0 
0 
0 
0 
0 
0 
0 
0 
0 
0 
0 
0 
0 
0 
0 
0 
0 
0 
0 
0 
0 
0 
0 
0 
0 
0 
0 
0 
0 
0 
0 
0 
0 
0 
0 
0 
0 
0 
0 
0 
0 
0 
0 
0 
0 
0 
0 
0 
0 
0 
0 
0 
0 
0 
0 
0 
0 
0 
0 
0 
0 
0 
0 
0 
0 
0 
0 
0 
0 
0 
0 
0 
0 
0 
0 
0 
0 
0 
0 
0 
0 
0 
0 
0 
0 
0 
0 
0 
0 
0 
0 
0 
0 
0 
0 
0 
0 
0 
0 
0 
0 
0 
0 
0 
0 
0 
0 
0 
0 
0 
0 
0 
0 
0 
0 
0 
0 
0 
0 
0 
0 
0 
0 
0 
0 
0 
0 
0 
0 
0 
0 
0 
0 
0 
0 
0 
0 
0 
0 
0 
0 
0 
0 
0 
0 
0 
0 
0 
0 
0 
0 
0 
0 
0 
0 
0 
0 
0 
0 
0 
0 
0 
0 
0 
0 
0 
0 
0 
0 
0 
0 
0 
0 
0 
0 
0 
0 
0 
0 
0 
0 
0 
0 
0 
0 
0 
0 
0 
0 
0 
0 
0 
0 
0 
0 
0 
0 
0 
0 
0 
0 
0 
0 
0 
0 
0 
0 
0 
0 
0 
0 
0 
0 
0 
0 
0 
0 
0 
0 
0 
0 
0 
0 
0 
0 
0 
0 
0 
0 
0 
0 
0 
0 
0 
0 
0 
0 
0 
0 
0 
0 
0 
0 
0 
0 
0 
0 
0 
0 
0 
0 
0 
0 
0 
0 
0 
0 
0 
0 
0 
0 
0 
0 
0 
0 
0 
0 
0 
0 
0 
0 
0 
0 
0 
0 
0 
0 
0 
0 
0 
0 
0 
0 
0 
0 
0 
0 
0 
0 
0 
0 
0 
0 
0 
0 
0 
0 
0 
0 
0 
0 
0 
0 
0 
0 
0 
0 
0 
0 
0 
0 
0 
0 
0 
0 
0 
0 
0 
0 
0 
0 
0 
0 
0 
0 
0 
0 
0 
0 
0 
0 
0 
0 
0 
0 
0 
0 
0 
0 
0 
0 
0 
0 
0 
0 
0 
0 
0 
0 
0 
0 
0 
0 
0 
0 
0 
0 
0 
0 
0 
0 
0 
0 
0 
0 
0 
0 
0 
0 
0 
0 
0 
0 
0 
0 
0 
0 
0 
0 
0 
0 
0 
0 
0 
0 
0 
0 
0 
0 
0 
0 
0 
0 
0 
0 
0 
0 
0 
0 
0 
0 
0 
0 
0 
0 
0 
0 
0 
0 
0 
0 
0 
0 
0 
0 
0 
0 
0 
0 
0 
0 
0 
0 
0 
0 
0 
0 
0 
0 
0 
0 
0 
0 
0 
0 
0 
0 
0 
0 
0 
0 
0 
0 
0 
0 
0 
0 
0 
0 
0 
0 
0 
0 
0 
0 
0 
0 
0 
0 
0 
0 
0 
0 
0 
0 
0 
0 
0 
0 
0 
0 
0 
0 
0 
0 
0 
0 
0 
0 
0 
0 
0 
0 
0 
0 
0 
0 
0 
0 
0 
0 
0 
0 
0 
0 
0 
0 
0 
0 
0 
0 
0 
0 
0 
0 
0 
0 
0 
0 
0 
0 
0 
0 
0 
0 
0 
0 
0 
0 
0 
0 
0 
0 
0 
0 
0 
0 
0 
0 
0 
0 
0 
0 
0 
0 
0 
0 
0 
0 
0 
0 
0 
0 
0 
0 
0 
0 
0 
0 
0 
0 
0 
0 
0 
0 
0 
0 
0 
0 
0 
0 
0 
0 
0 
0 
0 
0 
0 
0 
0 
0 
0 
0 
0 
0 
0 
0 
0 
0 
0 
0 
0 
0 
0 
0 
0 
0 
0 
0 
0 
0 
0 
0 
0 
0 
0 
0 
0 
0 
0 
0 
0 
0 
0 
0 
0 
0 
0 
0 
0 
0 
0 
0 
0 
0 
0 
0 
0 
0 
0 
0 
0 
0 
0 
0 
0 
0 
0 
0 
0 
0 
0 
0 
0 
0 
0 
0 
0 
0 
0 
0 
0 
0 
0 
0 
0 
0 
0 
0 
0 
0 
0 
0 
0 
0 
0 
0 
0 
0 
0 
0 
0 
0 
0 
0 
0 
0 
0 
0 
0 
0 
0 
0 
0 
0 
0 
0 
0 
0 
0 
0 
0 
0 
0 
0 
0 
0 
0 
0 
0 
0 
0 
0 
0 
0 
0 
0 
0 
0 
0 
0 
0 
0 
0 
0 
0 
0 
0 
0 
0 
0 
0 
0 
0 
0 
0 
0 
0 
0 
0 
0 
0 
0 
0 
0 
0 
0 
0 
0 
0 
0 
0 
0 
0 
0 
0 
0 
0 
0 
0 
0 
0 
0 
0 
0 
0 
0 
0 
0 
0 
0 
0 
0 
0 
0 
0 
0 
0 
0 
0 
0 
0 
0 
0 
0 
0 
0 
0 
0 
0 
0 
0 
0 
0 
0 
0 
0 
0 
0 
0 
0 
0 
0 
0 
0 
0 
0 
0 
0 
0 
0 
0 
0 
0 
0 
0 
0 
0 
0 
0 
0 
0 
0 
0 
0 
0 
0 
0 
0 
0 
0 
0 
0 
0 
0 
0 
0 
0 
0 
0 
0 
0 
0 
0 
0 
0 
0 
0 
0 
0 
0 
0 
0 
0 
0 
0 
0 
0 
0 
0 
0 
0 
0 
0 
0 
0 
0 
0 
0 
0 
0 
0 
0 
0 
0 
0 
0 
0 
0 
0 
0 
0 
0 
0 
0 
0 
0 
0 
0 
0 
0 
0 
0 
0 
0 
0 
0 
0 
0 
0 
0 
0 
0 
0 
0 
0 
0 
0 
0 
0 
0 
0 
0 
0 
0 
0 
0 
0 
0 
0 
0 
0 
0 
0 
0 
0 
0 
0 
0 
0 
0 
0 
0 
0 
0 
0 
0 
0 
0 
0 
0 
0 
0 
0 
0 
0 
0 
0 
0 
0 
0 
0 
0 
0 
0 
0 
0 
0 
0 
0 
0 
0 
0 
0 
0 
0 
0 
0 
0 
0 
0 
0 
0 
0 
0 
0 
0 
0 
0 
0 
0 
0 
0 
0 
0 
0 
0 
0 
0 
0 
0 
0 
0 
0 
0 
0 
0 
0 
0 
0 
0 
0 
0 
0 
0 
0 
0 
0 
0 
0 
0 
0 
0 
0 
0 
0 
0 
0 
0 
0 
0 
0 
0 
0 
0 
0 
0 
0 
0 
0 
0 
0 
0 
0 
0 
0 
0 
0 
0 
0 
0 
0 
0 
0 
0 
0 
0 
0 
0 
0 
0 
0 
0 
0 
0 
0 
0 
0 
0 
0 
0 
0 
0 
0 
0 
0 
0 
0 
0 
0 
0 
0 
0 
0 
0 
0 
0 
0 
0 
0 
0 
0 
0 
0 
0 
0 
0 
0 
0 
0 
0 
0 
0 
0 
0 
0 
0 
0 
0 
0 
0 
0 
0 
0 
0 
0 
0 
0 
0 
0 
0 
0 
0 
0 
0 
0 
0 
0 
0 
0 
0 
0 
0 
0 
0 
0 
0 
0 
0 
0 
0 
0 
0 
0 
0 
0 
0 
0 
0 
0 
0 
0 
0 
0 
0 
0 
0 
0 
0 
0 
0 
0 
0 
0 
0 
0 
0 
0 
0 
0 
0 
0 
0 
0 
0 
0 
0 
0 
0 
0 
0 
0 
0 
0 
0 
0 
0 
0 
0 
0 
0 
0 
0 
0 
0 
0 
0 
0 
0 
0 
0 
0 
0 
0 
0 
0 
0 
0 
0 
0 
0 
0 
0 
0 
0 
0 
0 
0 
0 
0 
0 
0 
0 
0 
0 
0 
0 
0 
0 
0 
0 
0 
0 
0 
0 
0 
0 
0 
0 
0 
0 
0 
0 
0 
0 
0 
0 
0 
0 
0 
0 
0 
0 
0 
0 
0 
0 
0 
0 
0 
0 
0 
0 
0 
0 
0 
0 
0 
0 
0 
0 
0 
0 
0 
0 
0 
0 
0 
0 
0 
0 
0 
0 
0 
0 
0 
0 
0 
0 
0 
0 
0 
0 
0 
0 
0 
0 
0 
0 
0 
0 
0 
0 
0 
0 
0 
0 
0 
0 
0 
0 
0 
0 
0 
0 
0 
0 
0 
0 
0 
0 
0 
0 
0 
0 
0 
0 
0 
0 
0 
0 
0 
0 
0 
0 
0 
0 
0 
0 
0 
0 
0 
0 
0 
0 
0 
0 
0 
0 
0 
0 
0 
0 
0 
0 
0 
0 
0 
0 
0 
0 
0 
0 
0 
0 
0 
0 
0 
0 
0 
0 
0 
0 
0 
0 
0 
0 
0 
0 
0 
0 
0 
0 
0 
0 
0 
0 
0 
0 
0 
0 
0 
0 
0 
0 
0 
0 
0 
0 
0 
0 
0 
0 
0 
0 
0 
0 
0 
0 
0 
0 
0 
0 
0 
0 
0 
0 
0 
0 
0 
0 
0 
0 
0 
0 
0 
0 
0 
0 
0 
0 
0 
0 
0 
0 
0 
0 
0 
0 
0 
0 
0 
0 
0 
0 
0 
0 
0 
0 
0 
0 
0 
0 
0 
0 
0 
0 
0 
0 
0 
0 
0 
0 
0 
0 
0 
0 
0 
0 
0 
0 
0 
0 
0 
0 
0 
0 
0 
0 
0 
0 
0 
0 
0 
0 
0 
0 
0 
0 
0 
0 
0 
0 
0 
0 
0 
0 
0 
0 
0 
0 
0 
0 
0 
0 
0 
0 
0 
0 
0 
0 
0 
0 
0 
0 
0 
0 
0 
0 
0 
0 
0 
0 
0 
0 
0 
0 
0 
0 
0 
0 
0 
0 
0 
0 
0 
0 
0 
0 
0 
0 
0 
0 
0 
0 
0 
0 
0 
0 
0 
0 
0 
0 
0 
0 
0 
0 
0 
0 
0 
0 
0 
0 
0 
0 
0 
0 
0 
0 
0 
0 
0 
0 
0 
0 
0 
0 
0 
0 
0 
0 
0 
0 
0 
0 
0 
0 
0 
0 
0 
0 
0 
0 
0 
0 
0 
0 
0 
0 
0 
0 
0 
0 
0 
0 
0 
0 
0 
0 
0 
0 
0 
0 
0 
0 
0 
0 
0 
0 
0 
0 
0 
0 
0 
0 
0 
0 
0 
0 
0 
0 
0 
0 
0 
0 
0 
0 
0 
0 
0 
0 
0 
0 
0 
0 
0 
0 
0 
0 
0 
0 
0 
0 
0 
0 
0 
0 
0 
0 
0 
0 
0 
0 
0 
0 
0 
0 
0 
0 
0 
0 
0 
0 
0 
0 
0 
0 
0 
0 
0 
0 
0 
0 
0 
0 
0 
0 
0 
0 
0 
0 
0 
0 
0 
0 
0 
0 
0 
0 
0 
0 
0 
0 
0 
0 
0 
0 
0 
0 
0 
0 
0 
0 
0 
0 
0 
0 
0 
0 
0 
0 
0 
0 
0 
0 
0 
0 
0 
0 
0 
0 
0 
0 
0 
0 
0 
0 
0 
0 
0 
0 
0 
0 
0 
0 
0 
0 
0 
0 
0 
0 
0 
0 
0 
0 
0 
0 
0 
0 
0 
0 
0 
0 
0 
0 
0 
0 
0 
0 
0 
0 
0 
0 
0 
0 
0 
0 
0 
0 
0 
0 
0 
0 
0 
0 
0 
0 
0 
0 
0 
0 
0 
0 
0 
0 
0 
0 
0 
0 
0 
0 
0 
0 
0 
0 
0 
0 
0 
0 
0 
0 
0 
0 
0 
0 
0 
0 
0 
0 
0 
0 
0 
0 
0 
0 
0 
0 
0 
0 
0 
0 
0 
0 
0 
0 
0 
0 
0 
0 
0 
0 
0 
0 
0 
0 
0 
0 
0 
0 
0 
0 
0 
0 
0 
0 
0 
0 
0 
0 
0 
0 
0 
0 
0 
0 
0 
0 
0 
0 
0 
0 
0 
0 
0 
0 
0 
0 
0 
0 
0 
0 
0 
0 
0 
0 
0 
0 
0 
0 
0 
0 
0 
0 
0 
0 
0 
0 
0 
0 
0 
0 
0 
0 
0 
0 
0 
0 
0 
0 
0 
0 
0 
0 
0 
0 
0 
0 
0 
0 
0 
0 
0 
0 
0 
0 
0 
0 
0 
0 
0 
0 
0 
0 
0 
0 
0 
0 
0 
0 
0 
0 
0 
0 
0 
0 
0 
0 
0 
0 
0 
0 
0 
0 
0 
0 
0 
0 
0 
0 
0 
0 
0 
0 
0 
0 
0 
0 
0 
0 
0 
0 
0 
0 
0 
0 
0 
0 
0 
0 
0 
0 
0 
0 
0 
0 
0 
0 
0 
0 
0 
0 
0 
0 
0 
0 
0 
0 
0 
0 
0 
0 
0 
0 
0 
0 
0 
0 
0 
0 
0 
0 
0 
0 
0 
0 
0 
0 
0 
0 
0 
0 
0 
0 
0 
0 
0 
0 
0 
0 
0 
0 
0 
0 
0 
0 
0 
0 
0 
0 
0 
0 
0 
0 
0 
0 
0 
0 
0 
0 
0 
0 
0 
0 
0 
0 
0 
0 
0 
0 
0 
0 
0 
0 
0 
0 
0 
0 
0 
0 
0 
0 
0 
0 
0 
0 
0 
0 
0 
0 
0 
0 
0 
0 
0 
0 
0 
0 
0 
0 
0 
0 
0 
0 
0 
0 
0 
0 
0 
0 
0 
0 
0 
0 
0 
0 
0 
0 
0 
0 
0 
0 
0 
0 
0 
0 
0 
0 
0 
0 
0 
0 
0 
0 
0 
0 
0 
0 
0 
0 
0 
0 
0 
0 
0 
0 
0 
0 
0 
0 
0 
0 
0 
0 
0 
0 
0 
0 
0 
0 
0 
0 
0 
0 
0 
0 
0 
0 
0 
0 
0 
0 
0 
0 
0 
0 
0 
0 
0 
0 
0 
0 
0 
0 
0 
0 
0 
0 
0 
0 
0 
0 
0 
0 
0 
0 
0 
0 
0 
0 
0 
0 
0 
0 
0 
0 
0 
0 
0 
0 
0 
0 
0 
0 
0 
0 
0 
0 
0 
0 
0 
0 
0 
0 
0 
0 
0 
0 
0 
0 
0 
0 
0 
0 
0 
0 
0 
0 
0 
0 
0 
0 
0 
0 
0 
0 
0 
0 
0 
0 
0 
0 
0 
0 
0 
0 
0 
0 
0 
0 
0 
0 
0 
0 
0 
0 
0 
0 
0 
0 
0 
0 
0 
0 
0 
0 
0 
0 
0 
0 
0 
0 
0 
0 
0 
0 
0 
0 
0 
0 
0 
0 
0 
0 
0 
0 
0 
0 
0 
0 
0 
0 
0 
0 
0 
0 
0 
0 
0 
0 
0 
0 
0 
0 
0 
0 
0 
0 
0 
0 
0 
0 
0 
0 
0 
0 
0 
0 
0 
0 
0 
0 
0 
0 
0 
0 
0 
0 
0 
0 
0 
0 
0 
0 
0 
0 
0 
0 
0 
0 
0 
0 
0 
0 
0 
0 
0 
0 
0 
0 
0 
0 
0 
0 
0 
0 
0 
0 
0 
0 
0 
0 
0 
0 
0 
0 
0 
0 
0 
0 
0 
0 
0 
0 
0 
0 
0 
0 
0 
0 
0 
0 
0 
0 
0 
0 
0 
0 
0 
0 
0 
0 
0 
0 
0 
0 
0 
0 
0 
0 
0 
0 
0 
0 
0 
0 
0 
0 
0 
0 
0 
0 
0 
0 
0 
0 
0 
0 
0 
0 
0 
0 
0 
0 
0 
0 
0 
0 
0 
0 
0 
0 
0 
0 
0 
0 
0 
0 
0 
0 
0 
0 
0 
0 
0 
0 
0 
0 
0 
0 
0 
0 
0 
0 
0 
0 
0 
0 
0 
0 
0 
0 
0 
0 
0 
0 
0 
0 
0 
0 
0 
0 
0 
0 
0 
0 
0 
0 
0 
0 
0 
0 
0 
0 
0 
0 
0 
0 
0 
0 
0 
0 
0 
0 
0 
0 
0 
0 
0 
0 
0 
0 
0 
0 
0 
0 
0 
0 
0 
0 
0 
0 
0 
0 
0 
0 
0 
0 
0 
0 
0 
0 
0 
0 
0 
0 
0 
0 
0 
0 
0 
0 
0 
0 
0 
0 
0 
0 
0 
0 
0 
0 
0 
0 
0 
0 
0 
0 
0 
0 
0 
0 
0 
0 
0 
0 
0 
0 
0 
0 
0 
0 
0 
0 
0 
0 
0 
0 
0 
0 
0 
0 
0 
0 
0 
0 
0 
0 
0 
0 
0 
0 
0 
0 
0 
0 
0 
0 
0 
0 
0 
0 
0 
0 
0 
0 
0 
0 
0 
0 
0 
0 
0 
0 
0 
0 
0 
0 
0 
0 
0 
0 
0 
0 
0 
0 
0 
0 
0 
0 
0 
0 
0 
0 
0 
0 
0 
0 
0 
0 
0 
0 
0 
0 
0 
0 
0 
0 
0 
0 
0 
0 
0 
0 
0 
0 
0 
0 
0 
0 
0 
0 
0 
0 
0 
0 
0 
0 
0 
0 
0 
0 
0 
0 
0 
0 
0 
0 
0 
0 
0 
0 
0 
0 
0 
0 
0 
0 
0 
0 
0 
0 
0 
0 
0 
0 
0 
0 
0 
0 
0 
0 
0 
0 
0 
0 
0 
0 
0 
0 
0 
0 
0 
0 
0 
0 
0 
0 
0 
0 
0 
0 
0 
0 
0 
0 
0 
0 
0 
0 
0 
0 
0 
0 
0 
0 
0 
0 
0 
0 
0 
0 
0 
0 
0 
0 
0 
0 
0 
0 
0 
0 
0 
0 
0 
0 
0 
0 
0 
0 
0 
0 
0 
0 
0 
0 
0 
0 
0 
0 
0 
0 
0 
0 
0 
0 
0 
0 
0 
0 
0 
0 
0 
0 
0 
0 
0 
0 
0 
0 
0 
0 
0 
0 
0 
0 
0 
0 
0 
0 
0 
0 
0 
0 
0 
0 
0 
0 
0 
0 
0 
0 
0 
0 
0 
0 
0 
0 
0 
0 
0 
0 
0 
0 
0 
0 
0 
0 
0 
0 
0 
0 
0 
0 
0 
0 
0 
0 
0 
0 
0 
0 
0 
0 
0 
0 
0 
0 
0 
0 
0 
0 
0 
0 
0 
0 
0 
0 
0 
0 
0 
0 
0 
0 
0 
0 
0 
0 
0 
0 
0 
0 
0 
0 
0 
0 
0 
0 
0 
0 
0 
0 
0 
0 
0 
0 
0 
0 
0 
0 
0 
0 
0 
0 
0 
0 
0 
0 
0 
0 
0 
0 
0 
0 
0 
0 
0 
0 
0 
0 
0 
0 
0 
0 
0 
0 
0 
0 
0 
0 
0 
0 
0 
0 
0 
0 
0 
0 
0 
0 
0 
0 
0 
0 
0 
0 
0 
0 
0 
0 
0 
0 
0 
0 
0 
0 
0 
0 
0 
0 
0 
0 
0 
0 
0 
0 
0 
0 
0 
0 
0 
0 
0 
0 
0 
0 
0 
0 
0 
0 
0 
0 
0 
0 
0 
0 
0 
0 
0 
0 
0 
0 
0 
0 
0 
0 
0 
0 
0 
0 
0 
0 
0 
0 
0 
0 
0 
0 
0 
0 
0 
0 
0 
0 
0 
0 
0 
0 
0 
0 
0 
0 
0 
0 
0 
0 
0 
0 
0 
0 
0 
0 
0 
0 
0 
0 
0 
0 
0 
0 
0 
0 
0 
0 
0 
0 
0 
0 
0 
0 
0 
0 
0 
0 
0 
0 
0 
0 
0 
0 
0 
0 
0 
0 
0 
0 
0 
0 
0 
0 
0 
0 
0 
0 
0 
0 
0 
0 
0 
0 
0 
0 
0 
0 
0 
0 
0 
0 
0 
0 
0 
0 
0 
0 
0 
0 
0 
0 
0 
0 
0 
0 
0 
0 
0 
0 
0 
0 
0 
0 
0 
0 
0 
0 
0 
0 
0 
0 
0 
0 
0 
0 
0 
0 
0 
0 
0 
0 
0 
0 
0 
0 
0 
0 
0 
0 
0 
0 
0 
0 
0 
0 
0 
0 
0 
0 
0 
0 
0 
0 
0 
0 
0 
0 
0 
0 
0 
0 
0 
0 
0 
0 
0 
0 
0 
0 
0 
0 
0 
0 
0 
0 
0 
0 
0 
0 
0 
0 
0 
0 
0 
0 
0 
0 
0 
0 
0 
0 
0 
0 
0 
0 
0 
0 
0 
0 
0 
0 
0 
0 
0 
0 
0 
0 
0 
0 
0 
0 
0 
0 
0 
0 
0 
0 
0 
0 
0 
0 
0 
0 
0 
0 
0 
0 
0 
0 
0 
0 
0 
0 
0 
0 
0 
0 
0 
0 
0 
0 
0 
0 
0 
0 
0 
0 
0 
0 
0 
0 
0 
0 
0 
0 
0 
0 
0 
0 
0 
0 
0 
0 
0 
0 
0 
0 
0 
0 
0 
0 
0 
0 
0 
0 
0 
0 
0 
0 
0 
0 
0 
0 
0 
0 
0 
0 
0 
0 
0 
0 
0 
0 
0 
0 
0 
0 
0 
0 
0 
0 
0 
0 
0 
0 
0 
0 
0 
0 
0 
0 
0 
0 
0 
0 
0 
0 
0 
0 
0 
0 
0 
0 
0 
0 
0 
0 
0 
0 
0 
0 
0 
0 
0 
0 
0 
0 
0 
0 
0 
0 
0 
0 
0 
0 
0 
0 
0 
0 
0 
0 
0 
0 
0 
0 
0 
0 
0 
0 
0 
0 
0 
0 
0 
0 
0 
0 
0 
0 
0 
0 
0 
0 
0 
0 
0 
0 
0 
0 
0 
0 
0 
0 
0 
0 
0 
0 
0 
0 
0 
0 
0 
0 
0 
0 
0 
0 
0 
0 
0 
0 
0 
0 
0 
0 
0 
0 
0 
0 
0 
0 
0 
0 
0 
0 
0 
0 
0 
0 
0 
0 
0 
0 
0 
0 
0 
0 
0 
0 
0 
0 
0 
0 
0 
0 
0 
0 
0 
0 
0 
0 
0 
0 
0 
0 
0 
0 
0 
0 
0 
0 
0 
0 
0 
0 
0 
0 
0 
0 
0 
0 
0 
0 
0 
0 
0 
0 
0 
0 
0 
0 
0 
0 
0 
0 
0 
0 
0 
0 
0 
0 
0 
0 
0 
0 
0 
0 
0 
0 
0 
0 
0 
0 
0 
0 
0 
0 
0 
0 
0 
0 
0 
0 
0 
0 
0 
0 
0 
0 
0 
0 
0 
0 
0 
0 
0 
0 
0 
0 
0 
0 
0 
0 
0 
0 
0 
0 
0 
0 
0 
0 
0 
0 
0 
0 
0 
0 
0 
0 
0 
0 
0 
0 
0 
0 
0 
0 
0 
0 
0 
0 
0 
0 
0 
0 
0 
0 
0 
0 
0 
0 
0 
0 
0 
0 
0 
0 
0 
0 
0 
0 
0 
0 
0 
0 
0 
0 
0 
0 
0 
0 
0 
0 
0 
0 
0 
0 
0 
0 
0 
0 
0 
0 
0 
0 
0 
0 
0 
0 
0 
0 
0 
0 
0 
0 
0 
0 
0 
0 
0 
0 
0 
0 
0 
0 
0 
0 
0 
0 
0 
0 
0 
0 
0 
0 
0 
0 
0 
0 
0 
0 
0 
0 
0 
0 
0 
0 
0 
0 
0 
0 
0 
0 
0 
0 
0 
0 
0 
0 
0 
0 
0 
0 
0 
0 
0 
0 
0 
0 
0 
0 
0 
0 
0 
0 
0 
0 
0 
0 
0 
0 
0 
0 
0 
0 
0 
0 
0 
0 
0 
0 
0 
0 
0 
0 
0 
0 
0 
0 
0 
0 
0 
0 
0 
0 
0 
0 
0 
0 
0 
0 
0 
0 
0 
0 
0 
0 
0 
0 
0 
0 
0 
0 
0 
0 
0 
0 
0 
0 
0 
0 
0 
0 
0 
0 
0 
0 
0 
0 
0 
0 
0 
0 
0 
0 
0 
0 
0 
0 
0 
0 
0 
0 
0 
0 
0 
0 
0 
0 
0 
0 
0 
0 
0 
0 
0 
0 
0 
0 
0 
0 
0 
0 
0 
0 
0 
0 
0 
0 
0 
0 
0 
0 
0 
0 
0 
0 
0 
0 
0 
0 
0 
0 
0 
0 
0 
0 
0 
0 
0 
0 
0 
0 
0 
0 
0 
0 
0 
0 
0 
0 
0 
0 
0 
0 
0 
0 
0 
0 
0 
0 
0 
0 
0 
0 
0 
0 
0 
0 
0 
0 
0 
0 
0 
0 
0 
0 
0 
0 
0 
0 
0 
0 
0 
0 
0 
0 
0 
0 
0 
0 
0 
0 
0 
0 
0 
0 
0 
0 
0 
0 
0 
0 
0 
0 
0 
0 
0 
0 
0 
0 
0 
0 
0 
0 
0 
0 
0 
0 
0 
0 
0 
0 
0 
0 
0 
0 
0 
0 
0 
0 
0 
0 
0 
0 
0 
0 
0 
0 
0 
0 
0 
0 
0 
0 
0 
0 
0 
0 
0 
0 
0 
0 
0 
0 
0 
0 
0 
0 
0 
0 
0 
0 
0 
0 
0 
0 
0 
0 
0 
0 
0 
0 
0 
0 
0 
0 
0 
0 
0 
0 
0 
0 
0 
0 
0 
0 
0 
0 
0 
0 
0 
0 
0 
0 
0 
0 
0 
0 
0 
0 
0 
0 
0 
0 
0 
0 
0 
0 
0 
0 
0 
0 
0 
0 
0 
0 
0 
0 
0 
0 
0 
0 
0 
0 
0 
0 
0 
0 
0 
0 
0 
0 
0 
0 
0 
0 
0 
0 
0 
0 
0 
0 
0 
0 
0 
0 
0 
0 
0 
0 
0 
0 
0 
0 
0 
0 
0 
0 
0 
0 
0 
0 
0 
0 
0 
0 
0 
0 
0 
0 
0 
0 
0 
0 
0 
0 
0 
0 
0 
0 
0 
0 
0 
0 
0 
0 
0 
0 
0 
0 
0 
0 
0 
0 
0 
0 
0 
0 
0 
0 
0 
0 
0 
0 
0 
0 
0 
0 
0 
0 
0 
0 
0 
0 
0 
0 
0 
0 
0 
0 
0 
0 
0 
0 
0 
0 
0 
0 
0 
0 
0 
0 
0 
0 
0 
0 
0 
0 
0 
0 
0 
0 
0 
0 
0 
0 
0 
0 
0 
0 
0 
0 
0 
0 
0 
0 
0 
0 
0 
0 
0 
0 
0 
0 
0 
0 
0 
0 
0 
0 
0 
0 
0 
0 
0 
0 
0 
0 
0 
0 
0 
0 
0 
0 
0 
0 
0 
0 
0 
0 
0 
0 
0 
0 
0 
0 
0 
0 
0 
0 
0 
0 
0 
0 
0 
0 
0 
0 
0 
0 
0 
0 
0 
0 
0 
0 
0 
0 
0 
0 
0 
0 
0 
0 
0 
0 
0 
0 
0 
0 
0 
0 
0 
0 
0 
0 
0 
0 
0 
0 
0 
0 
0 
0 
0 
0 
0 
0 
0 
0 
0 
0 
0 
0 
0 
0 
0 
0 
0 
0 
0 
0 
0 
0 
0 
0 
0 
0 
0 
0 
0 
0 
0 
0 
0 
0 
0 
0 
0 
0 
0 
0 
0 
0 
0 
0 
0 
0 
0 
0 
0 
0 
0 
0 
0 
0 
0 
0 
0 
0 
0 
0 
0 
0 
0 
0 
0 
0 
0 
0 
0 
0 
0 
0 
0 
0 
0 
0 
0 
0 
0 
0 
0 
0 
0 
0 
0 
0 
0 
0 
0 
0 
0 
0 
0 
0 
0 
0 
0 
0 
0 
0 
0 
0 
0 
0 
0 
0 
0 
0 
0 
0 
0 
0 
0 
0 
0 
0 
0 
0 
0 
0 
0 
0 
0 
0 
0 
0 
0 
0 
0 
0 
0 
0 
0 
0 
0 
0 
0 
0 
0 
0 
0 
0 
0 
0 
0 
0 
0 
0 
0 
0 
0 
0 
0 
0 
0 
0 
0 
0 
0 
0 
0 
0 
0 
0 
0 
0 
0 
0 
0 
0 
0 
0 
0 
0 
0 
0 
0 
0 
0 
0 
0 
0 
0 
0 
0 
0 
0 
0 
0 
0 
0 
0 
0 
0 
0 
0 
0 
0 
0 
0 
0 
0 
0 
0 
0 
0 
0 
0 
0 
0 
0 
0 
0 
0 
0 
0 
0 
0 
0 
0 
0 
0 
0 
0 
0 
0 
0 
0 
0 
0 
0 
0 
0 
0 
0 
0 
0 
0 
0 
0 
0 
0 
0 
0 
0 
0 
0 
0 
0 
0 
0 
0 
0 
0 
0 
0 
0 
0 
0 
0 
0 
0 
0 
0 
0 
0 
0 
0 
0 
0 
0 
0 
0 
0 
0 
0 
0 
0 
0 
0 
0 
0 
0 
0 
0 
0 
0 
0 
0 
0 
0 
0 
0 
0 
0 
0 
0 
0 
0 
0 
0 
0 
0 
0 
0 
0 
0 
0 
0 
0 
0 
0 
0 
0 
0 
0 
0 
0 
0 
0 
0 
0 
0 
0 
0 
0 
0 
0 
0 
0 
0 
0 
0 
0 
0 
0 
0 
0 
0 
0 
0 
0 
0 
0 
0 
0 
0 
0 
0 
0 
0 
0 
0 
0 
0 
0 
0 
0 
0 
0 
0 
0 
0 
0 
0 
0 
0 
0 
0 
0 
0 
0 
0 
0 
0 
0 
0 
0 
0 
0 
0 
0 
0 
0 
0 
0 
0 
0 
0 
0 
0 
0 
0 
0 
0 
0 
0 
0 
0 
0 
0 
0 
0 
0 
0 
0 
0 
0 
0 
0 
0 
0 
0 
0 
0 
0 
0 
0 
0 
0 
0 
0 
0 
0 
0 
0 
0 
0 
0 
0 
0 
0 
0 
0 
0 
0 
0 
0 
0 
0 
0 
0 
0 
0 
0 
0 
0 
0 
0 
0 
0 
0 
0 
0 
0 
0 
0 
0 
0 
0 
0 
0 
0 
0 
0 
0 
0 
0 
0 
0 
0 
0 
0 
0 
0 
0 
0 
0 
0 
0 
0 
0 
0 
0 
0 
0 
0 
0 
0 
0 
0 
0 
0 
0 
0 
0 
0 
0 
0 
0 
0 
0 
0 
0 
0 
0 
0 
0 
0 
0 
0 
0 
0 
0 
0 
0 
0 
0 
0 
0 
0 
0 
0 
0 
0 
0 
0 
0 
0 
0 
0 
0 
0 
0 
0 
0 
0 
0 
0 
0 
0 
0 
0 
0 
0 
0 
0 
0 
0 
0 
0 
0 
0 
0 
0 
0 
0 
0 
0 
0 
0 
0 
0 
0 
0 
0 
0 
0 
0 
0 
0 
0 
0 
0 
0 
0 
0 
0 
0 
0 
0 
0 
0 
0 
0 
0 
0 
0 
0 
0 
0 
0 
0 
0 
0 
0 
0 
0 
0 
0 
0 
0 
0 
0 
0 
0 
0 
0 
0 
0 
0 
0 
0 
0 
0 
0 
0 
0 
0 
0 
0 
0 
0 
0 
0 
0 
0 
0 
0 
0 
0 
0 
0 
0 
0 
0 
0 
0 
0 
0 
0 
0 
0 
0 
0 
0 
0 
0 
0 
0 
0 
0 
0 
0 
0 
0 
0 
0 
0 
0 
0 
0 
0 
0 
0 
0 
0 
0 
0 
0 
0 
0 
0 
0 
0 
0 
0 
0 
0 
0 
0 
0 
0 
0 
0 
0 
0 
0 
0 
0 
0 
0 
0 
0 
0 
0 
0 
0 
0 
0 
0 
0 
0 
0 
0 
0 
0 
0 
0 
0 
0 
0 
0 
0 
0 
0 
0 
0 
0 
0 
0 
0 
0 
0 
0 
0 
0 
0 
0 
0 
0 
0 
0 
0 
0 
0 
0 
0 
0 
0 
0 
0 
0 
0 
0 
0 
0 
0 
0 
0 
0 
0 
0 
0 
0 
0 
0 
0 
0 
0 
0 
0 
0 
0 
0 
0 
0 
0 
0 
0 
0 
0 
0 
0 
0 
0 
0 
0 
0 
0 
0 
0 
0 
0 
0 
0 
0 
0 
0 
0 
0 
0 
0 
0 
0 
0 
0 
0 
0 
0 
0 
0 
0 
0 
0 
0 
0 
0 
0 
0 
0 
0 
0 
0 
0 
0 
0 
0 
0 
0 
0 
0 
0 
0 
0 
0 
0 
0 
0 
0 
0 
0 
0 
0 
0 
0 
0 
0 
0 
0 
0 
0 
0 
0 
0 
0 
0 
0 
0 
0 
0 
0 
0 
0 
0 
0 
0 
0 
0 
0 
0 
0 
0 
0 
0 
0 
0 
0 
0 
0 
0 
0 
0 
0 
0 
0 
0 
0 
0 
0 
0 
0 
0 
0 
0 
0 
0 
0 
0 
0 
0 
0 
0 
0 
0 
0 
0 
0 
0 
0 
0 
0 
0 
0 
0 
0 
0 
0 
0 
0 
0 
0 
0 
0 
0 
0 
0 
0 
0 
0 
0 
0 
0 
0 
0 
0 
0 
0 
0 
0 
0 
0 
0 
0 
0 
0 
0 
0 
0 
0 
0 
0 
0 
0 
0 
0 
0 
0 
0 
0 
0 
0 
0 
0 
0 
0 
0 
0 
0 
0 
0 
0 
0 
0 
0 
0 
0 
0 
0 
0 
0 
0 
0 
0 
0 
0 
0 
0 
0 
0 
0 
0 
0 
0 
0 
0 
0 
0 
0 
0 
0 
0 
0 
0 
0 
0 
0 
0 
0 
0 
0 
0 
0 
0 
0 
0 
0 
0 
0 
0 
0 
0 
0 
0 
0 
0 
0 
0 
0 
0 
0 
0 
0 
0 
0 
0 
0 
0 
0 
0 
0 
0 
0 
0 
0 
0 
0 
0 
0 
0 
0 
0 
0 
0 
0 
0 
0 
0 
0 
0 
0 
0 
0 
0 
0 
0 
0 
0 
0 
0 
0 
0 
0 
0 
0 
0 
0 
0 
0 
0 
0 
0 
0 
0 
0 
0 
0 
0 
0 
0 
0 
0 
0 
0 
0 
0 
0 
0 
0 
0 
0 
0 
0 
0 
0 
0 
0 
0 
0 
0 
0 
0 
0 
0 
0 
0 
0 
0 
0 
0 
0 
0 
0 
0 
0 
0 
0 
0 
0 
0 
0 
0 
0 
0 
0 
0 
0 
0 
0 
0 
0 
0 
0 
0 
0 
0 
0 
0 
0 
0 
0 
0 
0 
0 
0 
0 
0 
0 
0 
0 
0 
0 
0 
0 
0 
0 
0 
0 
0 
0 
0 
0 
0 
0 
0 
0 
0 
0 
0 
0 
0 
0 
0 
0 
0 
0 
0 
0 
0 
0 
0 
0 
0 
0 
0 
0 
0 
0 
0 
0 
0 
0 
0 
0 
0 
0 
0 
0 
0 
0 
0 
0 
0 
0 
0 
0 
0 
0 
0 
0 
0 
0 
0 
0 
0 
0 
0 
0 
0 
0 
0 
0 
0 
0 
0 
0 
0 
0 
0 
0 
0 
0 
0 
0 
0 
0 
0 
0 
0 
0 
0 
0 
0 
0 
0 
0 
0 
0 
0 
0 
0 
0 
0 
0 
0 
0 
0 
0 
0 
0 
0 
0 
0 
0 
0 
0 
0 
0 
0 
0 
0 
0 
0 
0 
0 
0 
0 
0 
0 
0 
0 
0 
0 
0 
0 
0 
0 
0 
0 
0 
0 
0 
0 
0 
0 
0 
0 
0 
0 
0 
0 
0 
0 
0 
0 
0 
0 
0 
0 
0 
0 
0 
0 
0 
0 
0 
0 
0 
0 
0 
0 
0 
0 
0 
0 
0 
0 
0 
0 
0 
0 
0 
0 
0 
0 
0 
0 
0 
0 
0 
0 
0 
0 
0 
0 
0 
0 
0 
0 
0 
0 
0 
0 
0 
0 
0 
0 
0 
0 
0 
0 
0 
0 
0 
0 
0 
0 
0 
0 
0 
0 
0 
0 
0 
0 
0 
0 
0 
0 
0 
0 
0 
0 
0 
0 
0 
0 
0 
0 
0 
0 
0 
0 
0 
0 
0 
0 
0 
0 
0 
0 
0 
0 
0 
0 
0 
0 
0 
0 
0 
0 
0 
0 
0 
0 
0 
0 
0 
0 
0 
0 
0 
0 
0 
0 
0 
0 
0 
0 
0 
0 
0 
0 
0 
0 
0 
0 
0 
0 
0 
0 
0 
0 
0 
0 
0 
0 
0 
0 
0 
0 
0 
0 
0 
0 
0 
0 
0 
0 
0 
0 
0 
0 
0 
0 
0 
0 
0 
0 
0 
0 
0 
0 
0 
0 
0 
0 
0 
0 
0 
0 
0 
0 
0 
0 
0 
0 
0 
0 
0 
0 
0 
0 
0 
0 
0 
0 
0 
0 
0 
0 
0 
0 
0 
0 
0 
0 
0 
0 
0 
0 
0 
0 
0 
0 
0 
0 
0 
0 
0 
0 
0 
0 
0 
0 
0 
0 
0 
0 
0 
0 
0 
0 
0 
0 
0 
0 
0 
0 
0 
0 
0 
0 
0 
0 
0 
0 
0 
0 
0 
0 
0 
0 
0 
0 
0 
0 
0 
0 
0 
0 
0 
0 
0 
0 
0 
0 
0 
0 
0 
0 
0 
0 
0 
0 
0 
0 
0 
0 
0 
0 
0 
0 
0 
0 
0 
0 
0 
0 
0 
0 
0 
0 
0 
0 
0 
0 
0 
0 
0 
0 
0 
0 
0 
0 
0 
0 
0 
0 
0 
0 
0 
0 
0 
0 
0 
0 
0 
0 
0 
0 
0 
0 
0 
0 
0 
0 
0 
0 
0 
0 
0 
0 
0 
0 
0 
0 
0 
0 
0 
0 
0 
0 
0 
0 
0 
0 
0 
0 
0 
0 
0 
0 
0 
0 
0 
0 
0 
0 
0 
0 
0 
0 
0 
0 
0 
0 
0 
0 
0 
0 
0 
0 
0 
0 
0 
0 
0 
0 
0 
0 
0 
0 
0 
0 
0 
0 
0 
0 
0 
0 
0 
0 
0 
0 
0 
0 
0 
0 
0 
0 
0 
0 
0 
0 
0 
0 
0 
0 
0 
0 
0 
0 
0 
0 
0 
0 
0 
0 
0 
0 
0 
0 
0 
0 
0 
0 
0 
0 
0 
0 
0 
0 
0 
0 
0 
0 
0 
0 
0 
0 
0 
0 
0 
0 
0 
0 
0 
0 
0 
0 
0 
0 
0 
0 
0 
0 
0 
0 
0 
0 
0 
0 
0 
0 
0 
0 
0 
0 
0 
0 
0 
0 
0 
0 
0 
0 
0 
0 
0 
0 
0 
0 
0 
0 
0 
0 
0 
0 
0 
0 
0 
0 
0 
0 
0 
0 
0 
0 
0 
0 
0 
0 
0 
0 
0 
0 
0 
0 
0 
0 
0 
0 
0 
0 
0 
0 
0 
0 
0 
0 
0 
0 
0 
0 
0 
0 
0 
0 
0 
0 
0 
0 
0 
0 
0 
0 
0 
0 
0 
0 
0 
0 
0 
0 
0 
0 
0 
0 
0 
0 
0 
0 
0 
0 
0 
0 
0 
0 
0 
0 
0 
0 
0 
0 
0 
0 
0 
0 
0 
0 
0 
0 
0 
0 
0 
0 
0 
0 
0 
0 
0 
0 
0 
0 
0 
0 
0 
0 
0 
0 
0 
0 
0 
0 
0 
0 
0 
0 
0 
0 
0 
0 
0 
0 
0 
0 
0 
0 
0 
0 
0 
0 
0 
0 
0 
0 
0 
0 
0 
0 
0 
0 
0 
0 
0 
0 
0 
0 
0 
0 
0 
0 
0 
0 
0 
0 
0 
0 
0 
0 
0 
0 
0 
0 
0 
0 
0 
0 
0 
0 
0 
0 
0 
0 
0 
0 
0 
0 
0 
0 
0 
0 
0 
0 
0 
0 
0 
0 
0 
0 
0 
0 
0 
0 
0 
0 
0 
0 
0 
0 
0 
0 
0 
0 
0 
0 
0 
0 
0 
0 
0 
0 
0 
0 
0 
0 
0 
0 
0 
0 
0 
0 
0 
0 
0 
0 
0 
0 
0 
0 
0 
0 
0 
0 
0 
0 
0 
0 
0 
0 
0 
0 
0 
0 
0 
0 
0 
0 
0 
0 
0 
0 
0 
0 
0 
0 
0 
0 
0 
0 
0 
0 
0 
0 
0 
0 
0 
0 
0 
0 
0 
0 
0 
0 
0 
0 
0 
0 
0 
0 
0 
0 
0 
0 
0 
0 
0 
0 
0 
0 
0 
0 
0 
0 
0 
0 
0 
0 
0 
0 
0 
0 
0 
0 
0 
0 
0 
0 
0 
0 
0 
0 
0 
0 
0 
0 
0 
0 
0 
0 
0 
0 
0 
0 
0 
0 
0 
0 
0 
0 
0 
0 
0 
0 
0 
0 
0 
0 
0 
0 
0 
0 
0 
0 
0 
0 
0 
0 
0 
0 
0 
0 
0 
0 
0 
0 
0 
0 
0 
0 
0 
0 
0 
0 
0 
0 
0 
0 
0 
0 
0 
0 
0 
0 
0 
0 
0 
0 
0 
0 
0 
0 
0 
0 
0 
0 
0 
0 
0 
0 
0 
0 
0 
0 
0 
0 
0 
0 
0 
0 
0 
0 
0 
0 
0 
0 
0 
0 
0 
0 
0 
0 
0 
0 
0 
0 
0 
0 
0 
0 
0 
0 
0 
0 
0 
0 
0 
0 
0 
0 
0 
0 
0 
0 
0 
0 
0 
0 
0 
0 
0 
0 
0 
0 
0 
0 
0 
0 
0 
0 
0 
0 
0 
0 
0 
0 
0 
0 
0 
0 
0 
0 
0 
0 
0 
0 
0 
0 
0 
0 
0 
0 
0 
0 
0 
0 
0 
0 
0 
0 
0 
0 
0 
0 
0 
0 
0 
0 
0 
0 
0 
0 
0 
0 
0 
0 
0 
0 
0 
0 
0 
0 
0 
0 
0 
0 
0 
0 
0 
0 
0 
0 
0 
0 
0 
0 
0 
0 
0 
0 
0 
0 
0 
0 
0 
0 
0 
0 
0 
0 
0 
0 
0 
0 
0 
0 
0 
0 
0 
0 
0 
0 
0 
0 
0 
0 
0 
0 
0 
0 
0 
0 
0 
0 
0 
0 
0 
0 
0 
0 
0 
0 
0 
0 
0 
0 
0 
0 
0 
0 
0 
0 
0 
0 
0 
0 
0 
0 
0 
0 
0 
0 
0 
0 
0 
0 
0 
0 
0 
0 
0 
0 
0 
0 
0 
0 
0 
0 
0 
0 
0 
0 
0 
0 
0 
0 
0 
0 
0 
0 
0 
0 
0 
0 
0 
0 
0 
0 
0 
0 
0 
0 
0 
0 
0 
0 
0 
0 
0 
0 
0 
0 
0 
0 
0 
0 
0 
0 
0 
0 
0 
0 
0 
0 
0 
0 
0 
0 
0 
0 
0 
0 
0 
0 
0 
0 
0 
0 
0 
0 
0 
0 
0 
0 
0 
0 
0 
0 
0 
0 
0 
0 
0 
0 
0 
0 
0 
0 
0 
0 
0 
0 
0 
0 
0 
0 
0 
0 
0 
0 
0 
0 
0 
0 
0 
0 
0 
0 
0 
0 
0 
0 
0 
0 
0 
0 
0 
0 
0 
0 
0 
0 
0 
0 
0 
0 
0 
0 
0 
0 
0 
0 
0 
0 
0 
0 
0 
0 
0 
0 
0 
0 
0 
0 
0 
0 
0 
0 
0 
0 
0 
0 
0 
0 
0 
0 
0 
0 
0 
0 
0 
0 
0 
0 
0 
0 
0 
0 
0 
0 
0 
0 
0 
0 
0 
0 
0 
0 
0 
0 
0 
0 
0 
0 
0 
0 
0 
0 
0 
0 
0 
0 
0 
0 
0 
0 
0 
0 
0 
0 
0 
0 
0 
0 
0 
0 
0 
0 
0 
0 
0 
0 
0 
0 
0 
0 
0 
0 
0 
0 
0 
0 
0 
0 
0 
0 
0 
0 
0 
0 
0 
0 
0 
0 
0 
0 
0 
0 
0 
0 
0 
0 
0 
0 
0 
0 
0 
0 
0 
0 
0 
0 
0 
0 
0 
0 
0 
0 
0 
0 
0 
0 
0 
0 
0 
0 
0 
0 
0 
0 
0 
0 
0 
0 
0 
0 
0 
0 
0 
0 
0 
0 
0 
0 
0 
0 
0 
0 
0 
0 
0 
0 
0 
0 
0 
0 
0 
0 
0 
0 
0 
0 
0 
0 
0 
0 
0 
0 
0 
0 
0 
0 
0 
0 
0 
0 
0 
0 
0 
0 
0 
0 
0 
0 
0 
0 
0 
0 
0 
0 
0 
0 
0 
0 
0 
0 
0 
0 
0 
0 
0 
0 
0 
0 
0 
0 
0 
0 
0 
0 
0 
0 
0 
0 
0 
0 
0 
0 
0 
0 
0 
0 
0 
0 
0 
0 
0 
0 
0 
0 
0 
0 
0 
0 
0 
0 
0 
0 
0 
0 
0 
0 
0 
0 
0 
0 
0 
0 
0 
0 
0 
0 
0 
0 
0 
0 
0 
0 
0 
0 
0 
0 
0 
0 
0 
0 
0 
0 
0 
0 
0 
0 
0 
0 
0 
0 
0 
0 
0 
0 
0 
0 
0 
0 
0 
0 
0 
0 
0 
0 
0 
0 
0 
0 
0 
0 
0 
0 
0 
0 
0 
0 
0 
0 
0 
0 
0 
0 
0 
0 
0 
0 
0 
0 
0 
0 
0 
0 
0 
0 
0 
0 
0 
0 
0 
0 
0 
0 
0 
0 
0 
0 
0 
0 
0 
0 
0 
0 
0 
0 
0 
0 
0 
0 
0 
0 
0 
0 
0 
0 
0 
0 
0 
0 
0 
0 
0 
0 
0 
0 
0 
0 
0 
0 
0 
0 
0 
0 
0 
0 
0 
0 
0 
0 
0 
0 
0 
0 
0 
0 
0 
0 
0 
0 
0 
0 
0 
0 
0 
0 
0 
0 
0 
0 
0 
0 
0 
0 
0 
0 
0 
0 
0 
0 
0 
0 
0 
0 
0 
0 
0 
0 
0 
0 
0 
0 
0 
0 
0 
0 
0 
0 
0 
0 
0 
0 
0 
0 
0 
0 
0 
0 
0 
0 
0 
0 
0 
0 
0 
0 
0 
0 
0 
0 
0 
0 
0 
0 
0 
0 
0 
0 
0 
0 
0 
0 
0 
0 
0 
0 
0 
0 
0 
0 
0 
0 
0 
0 
0 
0 
0 
0 
0 
0 
0 
0 
0 
0 
0 
0 
0 
0 
0 
0 
0 
0 
0 
0 
0 
0 
0 
0 
0 
0 
0 
0 
0 
0 
0 
0 
0 
0 
0 
0 
0 
0 
0 
0 
0 
0 
0 
0 
0 
0 
0 
0 
0 
0 
0 
0 
0 
0 
0 
0 
0 
0 
0 
0 
0 
0 
0 
0 
0 
0 
0 
0 
0 
0 
0 
0 
0 
0 
0 
0 
0 
0 
0 
0 
0 
0 
0 
0 
0 
0 
0 
0 
0 
0 
0 
0 
0 
0 
0 
0 
0 
0 
0 
0 
0 
0 
0 
0 
0 
0 
0 
0 
0 
0 
0 
0 
0 
0 
0 
0 
0 
0 
0 
0 
0 
0 
0 
0 
0 
0 
0 
0 
0 
0 
0 
0 
0 
0 
0 
0 
0 
0 
0 
0 
0 
0 
0 
0 
0 
0 
0 
0 
0 
0 
0 
0 
0 
0 
0 
0 
0 
0 
0 
0 
0 
0 
0 
0 
0 
0 
0 
0 
0 
0 
0 
0 
0 
0 
0 
0 
0 
0 
0 
0 
0 
0 
0 
0 
0 
0 
0 
0 
0 
0 
0 
0 
0 
0 
0 
0 
0 
0 
0 
0 
0 
0 
0 
0 
0 
0 
0 
0 
0 
0 
0 
0 
0 
0 
0 
0 
0 
0 
0 
0 
0 
0 
0 
0 
0 
0 
0 
0 
0 
0 
0 
0 
0 
0 
0 
0 
0 
0 
0 
0 
0 
0 
0 
0 
0 
0 
0 
0 
0 
0 
0 
0 
0 
0 
0 
0 
0 
0 
0 
0 
0 
0 
0 
0 
0 
0 
0 
0 
0 
0 
0 
0 
0 
0 
0 
0 
0 
0 
0 
0 
0 
0 
0 
0 
0 
0 
0 
0 
0 
0 
0 
0 
0 
0 
0 
0 
0 
0 
0 
0 
0 
0 
0 
0 
0 
0 
0 
0 
0 
0 
0 
0 
0 
0 
0 
0 
0 
0 
0 
0 
0 
0 
0 
0 
0 
0 
0 
0 
0 
0 
0 
0 
0 
0 
0 
0 
0 
0 
0 
0 
0 
0 
0 
0 
0 
0 
0 
0 
0 
0 
0 
0 
0 
0 
0 
0 
0 
0 
0 
0 
0 
0 
0 
0 
0 
0 
0 
0 
0 
0 
0 
0 
0 
0 
0 
0 
0 
0 
0 
0 
0 
0 
0 
0 
0 
0 
0 
0 
0 
0 
0 
0 
0 
0 
0 
0 
0 
0 
0 
0 
0 
0 
0 
0 
0 
0 
0 
0 
0 
0 
0 
0 
0 
0 
0 
0 
0 
0 
0 
0 
0 
0 
0 
0 
0 
0 
0 
0 
0 
0 
0 
0 
0 
0 
0 
0 
0 
0 
0 
0 
0 
0 
0 
0 
0 
0 
0 
0 
0 
0 
0 
0 
0 
0 
0 
0 
0 
0 
0 
0 
0 
0 
0 
0 
0 
0 
0 
0 
0 
0 
0 
0 
0 
0 
0 
0 
0 
0 
0 
0 
0 
0 
0 
0 
0 
0 
0 
0 
0 
0 
0 
0 
0 
0 
0 
0 
0 
0 
0 
0 
0 
0 
0 
0 
0 
0 
0 
0 
0 
0 
0 
0 
0 
0 
0 
0 
0 
0 
0 
0 
0 
0 
0 
0 
0 
0 
0 
0 
0 
0 
0 
0 
0 
0 
0 
0 
0 
0 
0 
0 
0 
0 
0 
0 
0 
0 
0 
0 
0 
0 
0 
0 
0 
0 
0 
0 
0 
0 
0 
0 
0 
0 
0 
0 
0 
0 
0 
0 
0 
0 
0 
0 
0 
0 
0 
0 
0 
0 
0 
0 
0 
0 
0 
0 
0 
0 
0 
0 
0 
0 
0 
0 
0 
0 
0 
0 
0 
0 
0 
0 
0 
0 
0 
0 
0 
0 
0 
0 
0 
0 
0 
0 
0 
0 
0 
0 
0 
0 
0 
0 
0 
0 
0 
0 
0 
0 
0 
0 
0 
0 
0 
0 
0 
0 
0 
0 
0 
0 
0 
0 
0 
0 
0 
0 
0 
0 
0 
0 
0 
0 
0 
0 
0 
0 
0 
0 
0 
0 
0 
0 
0 
0 
0 
0 
0 
0 
0 
0 
0 
0 
0 
0 
0 
0 
0 
0 
0 
0 
0 
0 
0 
0 
0 
0 
0 
0 
0 
0 
0 
0 
0 
0 
0 
0 
0 
0 
0 
0 
0 
0 
0 
0 
0 
0 
0 
0 
0 
0 
0 
0 
0 
0 
0 
0 
0 
0 
0 
0 
0 
0 
0 
0 
0 
0 
0 
0 
0 
0 
0 
0 
0 
0 
0 
0 
0 
0 
0 
0 
0 
0 
0 
0 
0 
0 
0 
0 
0 
0 
0 
0 
0 
0 
0 
0 
0 
0 
0 
0 
0 
0 
0 
0 
0 
0 
0 
0 
0 
0 
0 
0 
0 
0 
0 
0 
0 
0 
0 
0 
0 
0 
0 
0 
0 
0 
0 
0 
0 
0 
0 
0 
0 
0 
0 
0 
0 
0 
0 
0 
0 
0 
0 
0 
0 
0 
0 
0 
0 
0 
0 
0 
0 
0 
0 
0 
0 
0 
0 
0 
0 
0 
0 
0 
0 
0 
0 
0 
0 
0 
0 
0 
0 
0 
0 
0 
0 
0 
0 
0 
0 
0 
0 
0 
0 
0 
0 
0 
0 
0 
0 
0 
0 
0 
0 
0 
0 
0 
0 
0 
0 
0 
0 
0 
0 
0 
0 
0 
0 
0 
0 
0 
0 
0 
0 
0 
0 
0 
0 
0 
0 
0 
0 
0 
0 
0 
0 
0 
0 
0 
0 
0 
0 
0 
0 
0 
0 
0 
0 
0 
0 
0 
0 
0 
0 
0 
0 
0 
0 
0 
0 
0 
0 
0 
0 
0 
0 
0 
0 
0 
0 
0 
0 
0 
0 
0 
0 
0 
0 
0 
0 
0 
0 
0 
0 
0 
0 
0 
0 
0 
0 
0 
0 
0 
0 
0 
0 
0 
0 
0 
0 
0 
0 
0 
0 
0 
0 
0 
0 
0 
0 
0 
0 
0 
0 
0 
0 
0 
0 
0 
0 
0 
0 
0 
0 
0 
0 
0 
0 
0 
0 
0 
0 
0 
0 
0 
0 
0 
0 
0 
0 
0 
0 
0 
0 
0 
0 
0 
0 
0 
0 
0 
0 
0 
0 
0 
0 
0 
0 
0 
0 
0 
0 
0 
0 
0 
0 
0 
0 
0 
0 
0 
0 
0 
0 
0 
0 
0 
0 
0 
0 
0 
0 
0 
0 
0 
0 
0 
0 
0 
0 
0 
0 
0 
0 
0 
0 
0 
0 
0 
0 
0 
0 
0 
0 
0 
0 
0 
0 
0 
0 
0 
0 
0 
0 
0 
0 
0 
0 
0 
0 
0 
0 
0 
0 
0 
0 
0 
0 
0 
0 
0 
0 
0 
0 
0 
0 
0 
0 
0 
0 
0 
0 
0 
0 
0 
0 
0 
0 
0 
0 
0 
0 
0 
0 
0 
0 
0 
0 
0 
0 
0 
0 
0 
0 
0 
0 
0 
0 
0 
0 
0 
0 
0 
0 
0 
0 
0 
0 
0 
0 
0 
0 
0 
0 
0 
0 
0 
0 
0 
0 
0 
0 
0 
0 
0 
0 
0 
0 
0 
0 
0 
0 
0 
0 
0 
0 
0 
0 
0 
0 
0 
0 
0 
0 
0 
0 
0 
0 
0 
0 
0 
0 
0 
0 
0 
0 
0 
0 
0 
0 
0 
0 
0 
0 
0 
0 
0 
0 
0 
0 
0 
0 
0 
0 
0 
0 
0 
0 
0 
0 
0 
0 
0 
0 
0 
0 
0 
0 
0 
0 
0 
0 
0 
0 
0 
0 
0 
0 
0 
0 
0 
0 
0 
0 
0 
0 
0 
0 
0 
0 
0 
0 
0 
0 
0 
0 
0 
0 
0 
0 
0 
0 
0 
0 
0 
0 
0 
0 
0 
0 
0 
0 
0 
0 
0 
0 
0 
0 
0 
0 
0 
0 
0 
0 
0 
0 
0 
0 
0 
0 
0 
0 
0 
0 
0 
0 
0 
0 
0 
0 
0 
0 
0 
0 
0 
0 
0 
0 
0 
0 
0 
0 
0 
0 
0 
0 
0 
0 
0 
0 
0 
0 
0 
0 
0 
0 
0 
0 
0 
0 
0 
0 
0 
0 
0 
0 
0 
0 
0 
0 
0 
0 
0 
0 
0 
0 
0 
0 
0 
0 
0 
0 
0 
0 
0 
0 
0 
0 
0 
0 
0 
0 
0 
0 
0 
0 
0 
0 
0 
0 
0 
0 
0 
0 
0 
0 
0 
0 
0 
0 
0 
0 
0 
0 
0 
0 
0 
0 
0 
0 
0 
0 
0 
0 
0 
0 
0 
0 
0 
0 
0 
0 
0 
0 
0 
0 
0 
0 
0 
0 
0 
0 
0 
0 
0 
0 
0 
0 
0 
0 
0 
0 
0 
0 
0 
0 
0 
0 
0 
0 
0 
0 
0 
0 
0 
0 
0 
0 
0 
0 
0 
0 
0 
0 
0 
0 
0 
0 
0 
0 
0 
0 
0 
0 
0 
0 
0 
0 
0 
0 
0 
0 
0 
0 
0 
0 
0 
0 
0 
0 
0 
0 
0 
0 
0 
0 
0 
0 
0 
0 
0 
0 
0 
0 
0 
0 
0 
0 
0 
0 
0 
0 
0 
0 
0 
0 
0 
0 
0 
0 
0 
0 
0 
0 
0 
0 
0 
0 
0 
0 
0 
0 
0 
0 
0 
0 
0 
0 
0 
0 
0 
0 
0 
0 
0 
0 
0 
0 
0 
0 
0 
0 
0 
0 
0 
0 
0 
0 
0 
0 
0 
0 
0 
0 
0 
0 
0 
0 
0 
0 
0 
0 
0 
0 
0 
0 
0 
0 
0 
0 
0 
0 
0 
0 
0 
0 
0 
0 
0 
0 
0 
0 
0 
0 
0 
0 
0 
0 
0 
0 
0 
0 
0 
0 
0 
0 
0 
0 
0 
0 
0 
0 
0 
0 
0 
0 
0 
0 
0 
0 
0 
0 
0 
0 
0 
0 
0 
0 
0 
0 
0 
0 
0 
0 
0 
0 
0 
0 
0 
0 
0 
0 
0 
0 
0 
0 
0 
0 
0 
0 
0 
0 
0 
0 
0 
0 
0 
0 
0 
0 
0 
0 
0 
0 
0 
0 
0 
0 
0 
0 
0 
0 
0 
0 
0 
0 
0 
0 
0 
0 
0 
0 
0 
0 
0 
0 
0 
0 
0 
0 
0 
0 
0 
0 
0 
0 
0 
0 
0 
0 
0 
0 
0 
0 
0 
0 
0 
0 
0 
0 
0 
0 
0 
0 
0 
0 
0 
0 
0 
0 
0 
0 
0 
0 
0 
0 
0 
0 
0 
0 
0 
0 
0 
0 
0 
0 
0 
0 
0 
0 
0 
0 
0 
0 
0 
0 
0 
0 
0 
0 
0 
0 
0 
0 
0 
0 
0 
0 
0 
0 
0 
0 
0 
0 
0 
0 
0 
0 
0 
0 
0 
0 
0 
0 
0 
0 
0 
0 
0 
0 
0 
0 
0 
0 
0 
0 
0 
0 
0 
0 
0 
0 
0 
0 
0 
0 
0 
0 
0 
0 
0 
0 
0 
0 
0 
0 
0 
0 
0 
0 
0 
0 
0 
0 
0 
0 
0 
0 
0 
0 
0 
0 
0 
0 
0 
0 
0 
0 
0 
0 
0 
0 
0 
0 
0 
0 
0 
0 
0 
0 
0 
0 
0 
0 
0 
0 
0 
0 
0 
0 
0 
0 
0 
0 
0 
0 
0 
0 
0 
0 
0 
0 
0 
0 
0 
0 
0 
0 
0 
0 
0 
0 
0 
0 
0 
0 
0 
0 
0 
0 
0 
0 
0 
0 
0 
0 
0 
0 
0 
0 
0 
0 
0 
0 
0 
0 
0 
0 
0 
0 
0 
0 
0 
0 
0 
0 
0 
0 
0 
0 
0 
0 
0 
0 
0 
0 
0 
0 
0 
0 
0 
0 
0 
0 
0 
0 
0 
0 
0 
0 
0 
0 
0 
0 
0 
0 
0 
0 
0 
0 
0 
0 
0 
0 
0 
0 
0 
0 
0 
0 
0 
0 
0 
0 
0 
0 
0 
0 
0 
0 
0 
0 
0 
0 
0 
0 
0 
0 
0 
0 
0 
0 
0 
0 
0 
0 
0 
0 
0 
0 
0 
0 
0 
0 
0 
0 
0 
0 
0 
0 
0 
0 
0 
0 
0 
0 
0 
0 
0 
0 
0 
0 
0 
0 
0 
0 
0 
0 
0 
0 
0 
0 
0 
0 
0 
0 
0 
0 
0 
0 
0 
0 
0 
0 
0 
0 
0 
0 
0 
0 
0 
0 
0 
0 
0 
0 
0 
0 
0 
0 
0 
0 
0 
0 
0 
0 
0 
0 
0 
0 
0 
0 
0 
0 
0 
0 
0 
0 
0 
0 
0 
0 
0 
0 
0 
0 
0 
0 
0 
0 
0 
0 
0 
0 
0 
0 
0 
0 
0 
0 
0 
0 
0 
0 
0 
0 
0 
0 
0 
0 
0 
0 
0 
0 
0 
0 
0 
0 
0 
0 
0 
0 
0 
0 
0 
0 
0 
0 
0 
0 
0 
0 
0 
0 
0 
0 
0 
0 
0 
0 
0 
0 
0 
0 
0 
0 
0 
0 
0 
0 
0 
0 
0 
0 
0 
0 
0 
0 
0 
0 
0 
0 
0 
0 
0 
0 
0 
0 
0 
0 
0 
0 
0 
0 
0 
0 
0 
0 
0 
0 
0 
0 
0 
0 
0 
0 
0 
0 
0 
0 
0 
0 
0 
0 
0 
0 
0 
0 
0 
0 
0 
0 
0 
0 
0 
0 
0 
0 
0 
0 
0 
0 
0 
0 
0 
0 
0 
0 
0 
0 
0 
0 
0 
0 
0 
0 
0 
0 
0 
0 
0 
0 
0 
0 
0 
0 
0 
0 
0 
0 
0 
0 
0 
0 
0 
0 
0 
0 
0 
0 
0 
0 
0 
0 
0 
0 
0 
0 
0 
0 
0 
0 
0 
0 
0 
0 
0 
0 
0 
0 
0 
0 
0 
0 
0 
0 
0 
0 
0 
0 
0 
0 
0 
0 
0 
0 
0 
0 
0 
0 
0 
0 
0 
0 
0 
0 
0 
0 
0 
0 
0 
0 
0 
0 
0 
0 
0 
0 
0 
0 
0 
0 
0 
0 
0 
0 
0 
0 
0 
0 
0 
0 
0 
0 
0 
0 
0 
0 
0 
0 
0 
0 
0 
0 
0 
0 
0 
0 
0 
0 
0 
0 
0 
0 
0 
0 
0 
0 
0 
0 
0 
0 
0 
0 
0 
0 
0 
0 
0 
0 
0 
0 
0 
0 
0 
0 
0 
0 
0 
0 
0 
0 
0 
0 
0 
0 
0 
0 
0 
0 
0 
0 
0 
0 
0 
0 
0 
0 
0 
0 
0 
0 
0 
0 
0 
0 
0 
0 
0 
0 
0 
0 
0 
0 
0 
0 
0 
0 
0 
0 
0 
0 
0 
0 
0 
0 
0 
0 
0 
0 
0 
0 
0 
0 
0 
0 
0 
0 
0 
0 
0 
0 
0 
0 
0 
0 
0 
0 
0 
0 
0 
0 
0 
0 
0 
0 
0 
0 
0 
0 
0 
0 
0 
0 
0 
0 
0 
0 
0 
0 
0 
0 
0 
0 
0 
0 
0 
0 
0 
0 
0 
0 
0 
0 
0 
0 
0 
0 
0 
0 
0 
0 
0 
0 
0 
0 
0 
0 
0 
0 
0 
0 
0 
0 
0 
0 
0 
0 
0 
0 
0 
0 
0 
0 
0 
0 
0 
0 
0 
0 
0 
0 
0 
0 
0 
0 
0 
0 
0 
0 
0 
0 
0 
0 
0 
0 
0 
0 
0 
0 
0 
0 
0 
0 
0 
0 
0 
0 
0 
0 
0 
0 
0 
0 
0 
0 
0 
0 
0 
0 
0 
0 
0 
0 
0 
0 
0 
0 
0 
0 
0 
0 
0 
0 
0 
0 
0 
0 
0 
0 
0 
0 
0 
0 
0 
0 
0 
0 
0 
0 
0 
0 
0 
0 
0 
0 
0 
0 
0 
0 
0 
0 
0 
0 
0 
0 
0 
0 
0 
0 
0 
0 
0 
0 
0 
0 
0 
0 
0 
0 
0 
0 
0 
0 
0 
0 
0 
0 
0 
0 
0 
0 
0 
0 
0 
0 
0 
0 
0 
0 
0 
0 
0 
0 
0 
0 
0 
0 
0 
0 
0 
0 
0 
0 
0 
0 
0 
0 
0 
0 
0 
0 
0 
0 
0 
0 
0 
0 
0 
0 
0 
0 
0 
0 
0 
0 
0 
0 
0 
0 
0 
0 
0 
0 
0 
0 
0 
0 
0 
0 
0 
0 
0 
0 
0 
0 
0 
0 
0 
0 
0 
0 
0 
0 
0 
0 
0 
0 
0 
0 
0 
0 
0 
0 
0 
0 
0 
0 
0 
0 
0 
0 
0 
0 
0 
0 
0 
0 
0 
0 
0 
0 
0 
0 
0 
0 
0 
0 
0 
0 
0 
0 
0 
0 
0 
0 
0 
0 
0 
0 
0 
0 
0 
0 
0 
0 
0 
0 
0 
0 
0 
0 
0 
0 
0 
0 
0 
0 
0 
0 
0 
0 
0 
0 
0 
0 
0 
0 
0 
0 
0 
0 
0 
0 
0 
0 
0 
0 
0 
0 
0 
0 
0 
0 
0 
0 
0 
0 
0 
0 
0 
0 
0 
0 
0 
0 
0 
0 
0 
0 
0 
0 
0 
0 
0 
0 
0 
0 
0 
0 
0 
0 
0 
0 
0 
0 
0 
0 
0 
0 
0 
0 
0 
0 
0 
0 
0 
0 
0 
0 
0 
0 
0 
0 
0 
0 
0 
0 
0 
0 
0 
0 
0 
0 
0 
0 
0 
0 
0 
0 
0 
0 
0 
0 
0 
0 
0 
0 
0 
0 
0 
0 
0 
0 
0 
0 
0 
0 
0 
0 
0 
0 
0 
0 
0 
0 
0 
0 
0 
0 
0 
0 
0 
0 
0 
0 
0 
0 
0 
0 
0 
0 
0 
0 
0 
0 
0 
0 
0 
0 
0 
0 
0 
0 
0 
0 
0 
0 
0 
0 
0 
0 
0 
0 
0 
0 
0 
0 
0 
0 
0 
0 
0 
0 
0 
0 
0 
0 
0 
0 
0 
0 
0 
0 
0 
0 
0 
0 
0 
0 
0 
0 
0 
0 
0 
0 
0 
0 
0 
0 
0 
0 
0 
0 
0 
0 
0 
0 
0 
0 
0 
0 
0 
0 
0 
0 
0 
0 
0 
0 
0 
0 
0 
0 
0 
0 
0 
0 
0 
0 
0 
0 
0 
0 
0 
0 
0 
0 
0 
0 
0 
0 
0 
0 
0 
0 
0 
0 
0 
0 
0 
0 
0 
0 
0 
0 
0 
0 
0 
0 
0 
0 
0 
0 
0 
0 
0 
0 
0 
0 
0 
0 
0 
0 
0 
0 
0 
0 
0 
0 
0 
0 
0 
0 
0 
0 
0 
0 
0 
0 
0 
0 
0 
0 
0 
0 
0 
0 
0 
0 
0 
0 
0 
0 
0 
0 
0 
0 
0 
0 
0 
0 
0 
0 
0 
0 
0 
0 
0 
0 
0 
0 
0 
0 
0 
0 
0 
0 
0 
0 
0 
0 
0 
0 
0 
0 
0 
0 
0 
0 
0 
0 
0 
0 
0 
0 
0 
0 
0 
0 
0 
0 
0 
0 
0 
0 
0 
0 
0 
0 
0 
0 
0 
0 
0 
0 
0 
0 
0 
0 
0 
0 
0 
0 
0 
0 
0 
0 
0 
0 
0 
0 
0 
0 
0 
0 
0 
0 
0 
0 
0 
0 
0 
0 
0 
0 
0 
0 
0 
0 
0 
0 
0 
0 
0 
0 
0 
0 
0 
0 
0 
0 
0 
0 
0 
0 
0 
0 
0 
0 
0 
0 
0 
0 
0 
0 
0 
0 
0 
0 
0 
0 
0 
0 
0 
0 
0 
0 
0 
0 
0 
0 
0 
0 
0 
0 
0 
0 
0 
0 
0 
0 
0 
0 
0 
0 
0 
0 
0 
0 
0 
0 
0 
0 
0 
0 
0 
0 
0 
0 
0 
0 
0 
0 
0 
0 
0 
0 
0 
0 
0 
0 
0 
0 
0 
0 
0 
0 
0 
0 
0 
0 
0 
0 
0 
0 
0 
0 
0 
0 
0 
0 
0 
0 
0 
0 
0 
0 
0 
0 
0 
0 
0 
0 
0 
0 
0 
0 
0 
0 
0 
0 
0 
0 
0 
0 
0 
0 
0 
0 
0 
0 
0 
0 
0 
0 
0 
0 
0 
0 
0 
0 
0 
0 
0 
0 
0 
0 
0 
0 
0 
0 
0 
0 
0 
0 
0 
0 
0 
0 
0 
0 
0 
0 
0 
0 
0 
0 
0 
0 
0 
0 
0 
0 
0 
0 
0 
0 
0 
0 
0 
0 
0 
0 
0 
0 
0 
0 
0 
0 
0 
0 
0 
0 
0 
0 
0 
0 
0 
0 
0 
0 
0 
0 
0 
0 
0 
0 
0 
0 
0 
0 
0 
0 
0 
0 
0 
0 
0 
0 
0 
0 
0 
0 
0 
0 
0 
0 
0 
0 
0 
0 
0 
0 
0 
0 
0 
0 
0 
0 
0 
0 
0 
0 
0 
0 
0 
0 
0 
0 
0 
0 
0 
0 
0 
0 
0 
0 
0 
0 
0 
0 
0 
0 
0 
0 
0 
0 
0 
0 
0 
0 
0 
0 
0 
0 
0 
0 
0 
0 
0 
0 
0 
0 
0 
0 
0 
0 
0 
0 
0 
0 
0 
0 
0 
0 
0 
0 
0 
0 
0 
0 
0 
0 
0 
0 
0 
0 
0 
0 
0 
0 
0 
0 
0 
0 
0 
0 
0 
0 
0 
0 
0 
0 
0 
0 
0 
0 
0 
0 
0 
0 
0 
0 
0 
0 
0 
0 
0 
0 
0 
0 
0 
0 
0 
0 
0 
0 
0 
0 
0 
0 
0 
0 
0 
0 
0 
0 
0 
0 
0 
0 
0 
0 
0 
0 
0 
0 
0 
0 
0 
0 
0 
0 
0 
0 
0 
0 
0 
0 
0 
0 
0 
0 
0 
0 
0 
0 
0 
0 
0 
0 
0 
0 
0 
0 
0 
0 
0 
0 
0 
0 
0 
0 
0 
0 
0 
0 
0 
0 
0 
0 
0 
0 
0 
0 
0 
0 
0 
0 
0 
0 
0 
0 
0 
0 
0 
0 
0 
0 
0 
0 
0 
0 
0 
0 
0 
0 
0 
0 
0 
0 
0 
0 
0 
0 
0 
0 
0 
0 
0 
0 
0 
0 
0 
0 
0 
0 
0 
0 
0 
0 
0 
0 
0 
0 
0 
0 
0 
0 
0 
0 
0 
0 
0 
0 
0 
0 
0 
0 
0 
0 
0 
0 
0 
0 
0 
0 
0 
0 
0 
0 
0 
0 
0 
0 
0 
0 
0 
0 
0 
0 
0 
0 
0 
0 
0 
0 
0 
0 
0 
0 
0 
0 
0 
0 
0 
0 
0 
0 
0 
0 
0 
0 
0 
0 
0 
0 
0 
0 
0 
0 
0 
0 
0 
0 
0 
0 
0 
0 
0 
0 
0 
0 
0 
0 
0 
0 
0 
0 
0 
0 
0 
0 
0 
0 
0 
0 
0 
0 
0 
0 
0 
0 
0 
0 
0 
0 
0 
0 
0 
0 
0 
0 
0 
0 
0 
0 
0 
0 
0 
0 
0 
0 
0 
0 
0 
0 
0 
0 
0 
0 
0 
0 
0 
0 
0 
0 
0 
0 
0 
0 
0 
0 
0 
0 
0 
0 
0 
0 
0 
0 
0 
0 
0 
0 
0 
0 
0 
0 
0 
0 
0 
0 
0 
0 
0 
0 
0 
0 
0 
0 
0 
0 
0 
0 
0 
0 
0 
0 
0 
0 
0 
0 
0 
0 
0 
0 
0 
0 
0 
0 
0 
0 
0 
0 
0 
0 
0 
0 
0 
0 
0 
0 
0 
0 
0 
0 
0 
0 
0 
0 
0 
0 
0 
0 
0 
0 
0 
0 
0 
0 
0 
0 
0 
0 
0 
0 
0 
0 
0 
0 
0 
0 
0 
0 
0 
0 
0 
0 
0 
0 
0 
0 
0 
0 
0 
0 
0 
0 
0 
0 
0 
0 
0 
0 
0 
0 
0 
0 
0 
0 
0 
0 
0 
0 
0 
0 
0 
0 
0 
0 
0 
0 
0 
0 
0 
0 
0 
0 
0 
0 
0 
0 
0 
0 
0 
0 
0 
0 
0 
0 
0 
0 
0 
0 
0 
0 
0 
0 
0 
0 
0 
0 
0 
0 
0 
0 
0 
0 
0 
0 
0 
0 
0 
0 
0 
0 
0 
0 
0 
0 
0 
0 
0 
0 
0 
0 
0 
0 
0 
0 
0 
0 
0 
0 
0 
0 
0 
0 
0 
0 
0 
0 
0 
0 
0 
0 
0 
0 
0 
0 
0 
0 
0 
0 
0 
0 
0 
0 
0 
0 
0 
0 
0 
0 
0 
0 
0 
0 
0 
0 
0 
0 
0 
0 
0 
0 
0 
0 
0 
0 
0 
0 
0 
0 
0 
0 
0 
0 
0 
0 
0 
0 
0 
0 
0 
0 
0 
0 
0 
0 
0 
0 
0 
0 
0 
0 
0 
0 
0 
0 
0 
0 
0 
0 
0 
0 
0 
0 
0 
0 
0 
0 
0 
0 
0 
0 
0 
0 
0 
0 
0 
0 
0 
0 
0 
0 
0 
0 
0 
0 
0 
0 
0 
0 
0 
0 
0 
0 
0 
0 
0 
0 
0 
0 
0 
0 
0 
0 
0 
0 
0 
0 
0 
0 
0 
0 
0 
0 
0 
0 
0 
0 
0 
0 
0 
0 
0 
0 
0 
0 
0 
0 
0 
0 
0 
0 
0 
0 
0 
0 
0 
0 
0 
0 
0 
0 
0 
0 
0 
0 
0 
0 
0 
0 
0 
0 
0 
0 
0 
0 
0 
0 
0 
0 
0 
0 
0 
0 
0 
0 
0 
0 
0 
0 
0 
0 
0 
0 
0 
0 
0 
0 
0 
0 
0 
0 
0 
0 
0 
0 
0 
0 
0 
0 
0 
0 
0 
0 
0 
0 
0 
0 
0 
0 
0 
0 
0 
0 
0 
0 
0 
0 
0 
0 
0 
0 
0 
0 
0 
0 
0 
0 
0 
0 
0 
0 
0 
0 
0 
0 
0 
0 
0 
0 
0 
0 
0 
0 
0 
0 
0 
0 
0 
0 
0 
0 
0 
0 
0 
0 
0 
0 
0 
0 
0 
0 
0 
0 
0 
0 
0 
0 
0 
0 
0 
0 
0 
0 
0 
0 
0 
0 
0 
0 
0 
0 
0 
0 
0 
0 
0 
0 
0 
0 
0 
0 
0 
0 
0 
0 
0 
0 
0 
0 
0 
0 
0 
0 
0 
0 
0 
0 
0 
0 
0 
0 
0 
0 
0 
0 
0 
0 
0 
0 
0 
0 
0 
0 
0 
0 
0 
0 
0 
0 
0 
0 
0 
0 
0 
0 
0 
0 
0 
0 
0 
0 
0 
0 
0 
0 
0 
0 
0 
0 
0 
0 
0 
0 
0 
0 
0 
0 
0 
0 
0 
0 
0 
0 
0 
0 
0 
0 
0 
0 
0 
0 
0 
0 
0 
0 
0 
0 
0 
0 
0 
0 
0 
0 
0 
0 
0 
0 
0 
0 
0 
0 
0 
0 
0 
0 
0 
0 
0 
0 
0 
0 
0 
0 
0 
0 
0 
0 
0 
0 
0 
0 
0 
0 
0 
0 
0 
0 
0 
0 
0 
0 
0 
0 
0 
0 
0 
0 
0 
0 
0 
0 
0 
0 
0 
0 
0 
0 
0 
0 
0 
0 
0 
0 
0 
0 
0 
0 
0 
0 
0 
0 
0 
0 
0 
0 
0 
0 
0 
0 
0 
0 
0 
0 
0 
0 
0 
0 
0 
0 
0 
0 
0 
0 
0 
0 
0 
0 
0 
0 
0 
0 
0 
0 
0 
0 
0 
0 
0 
0 
0 
0 
0 
0 
0 
0 
0 
0 
0 
0 
0 
0 
0 
0 
0 
0 
0 
0 
0 
0 
0 
0 
0 
0 
0 
0 
0 
0 
0 
0 
0 
0 
0 
0 
0 
0 
0 
0 
0 
0 
0 
0 
0 
0 
0 
0 
0 
0 
0 
0 
0 
0 
0 
0 
0 
0 
0 
0 
0 
0 
0 
0 
0 
0 
0 
0 
0 
0 
0 
0 
0 
0 
0 
0 
0 
0 
0 
0 
0 
0 
0 
0 
0 
0 
0 
0 
0 
0 
0 
0 
0 
0 
0 
0 
0 
0 
0 
0 
0 
0 
0 
0 
0 
0 
0 
0 
0 
0 
0 
0 
0 
0 
0 
0 
0 
0 
0 
0 
0 
0 
0 
0 
0 
0 
0 
0 
0 
0 
0 
0 
0 
0 
0 
0 
0 
0 
0 
0 
0 
0 
0 
0 
0 
0 
0 
0 
0 
0 
0 
0 
0 
0 
0 
0 
0 
0 
0 
0 
0 
0 
0 
0 
0 
0 
0 
0 
0 
0 
0 
0 
0 
0 
0 
0 
0 
0 
0 
0 
0 
0 
0 
0 
0 
0 
0 
0 
0 
0 
0 
0 
0 
0 
0 
0 
0 
0 
0 
0 
0 
0 
0 
0 
0 
0 
0 
0 
0 
0 
0 
0 
0 
0 
0 
0 
0 
0 
0 
0 
0 
0 
0 
0 
0 
0 
0 
0 
0 
0 
0 
0 
0 
0 
0 
0 
0 
0 
0 
0 
0 
0 
0 
0 
0 
0 
0 
0 
0 
0 
0 
0 
0 
0 
0 
0 
0 
0 
0 
0 
0 
0 
0 
0 
0 
0 
0 
0 
0 
0 
0 
0 
0 
0 
0 
0 
0 
0 
0 
0 
0 
0 
0 
0 
0 
0 
0 
0 
0 
0 
0 
0 
0 
0 
0 
0 
0 
0 
0 
0 
0 
0 
0 
0 
0 
0 
0 
0 
0 
0 
0 
0 
0 
0 
0 
0 
0 
0 
0 
0 
0 
0 
0 
0 
0 
0 
0 
0 
0 
0 
0 
0 
0 
0 
0 
0 
0 
0 
0 
0 
0 
0 
0 
0 
0 
0 
0 
0 
0 
0 
0 
0 
0 
0 
0 
0 
0 
0 
0 
0 
0 
0 
0 
0 
0 
0 
0 
0 
0 
0 
0 
0 
0 
0 
0 
0 
0 
0 
0 
0 
0 
0 
0 
0 
0 
0 
0 
0 
0 
0 
0 
0 
0 
0 
0 
0 
0 
0 
0 
0 
0 
0 
0 
0 
0 
0 
0 
0 
0 
0 
0 
0 
0 
0 
0 
0 
0 
0 
0 
0 
0 
0 
0 
0 
0 
0 
0 
0 
0 
0 
0 
0 
0 
0 
0 
0 
0 
0 
0 
0 
0 
0 
0 
0 
0 
0 
0 
0 
0 
0 
0 
0 
0 
0 
0 
0 
0 
0 
0 
0 
0 
0 
0 
0 
0 
0 
0 
0 
0 
0 
0 
0 
0 
0 
0 
0 
0 
0 
0 
0 
0 
0 
0 
0 
0 
0 
0 
0 
0 
0 
0 
0 
0 
0 
0 
0 
0 
0 
0 
0 
0 
0 
0 
0 
0 
0 
0 
0 
0 
0 
0 
0 
0 
0 
0 
0 
0 
0 
0 
0 
0 
0 
0 
0 
0 
0 
0 
0 
0 
0 
0 
0 
0 
0 
0 
0 
0 
0 
0 
0 
0 
0 
0 
0 
0 
0 
0 
0 
0 
0 
0 
0 
0 
0 
0 
0 
0 
0 
0 
0 
0 
0 
0 
0 
0 
0 
0 
0 
0 
0 
0 
0 
0 
0 
0 
0 
0 
0 
0 
0 
0 
0 
0 
0 
0 
0 
0 
0 
0 
0 
0 
0 
0 
0 
0 
0 
0 
0 
0 
0 
0 
0 
0 
0 
0 
0 
0 
0 
0 
0 
0 
0 
0 
0 
0 
0 
0 
0 
0 
0 
0 
0 
0 
0 
0 
0 
0 
0 
0 
0 
0 
0 
0 
0 
0 
0 
0 
0 
0 
0 
0 
0 
0 
0 
0 
0 
0 
0 
0 
0 
0 
0 
0 
0 
0 
0 
0 
0 
0 
0 
0 
0 
0 
0 
0 
0 
0 
0 
0 
0 
0 
0 
0 
0 
0 
0 
0 
0 
0 
0 
0 
0 
0 
0 
0 
0 
0 
0 
0 
0 
0 
0 
0 
0 
0 
0 
0 
0 
0 
0 
0 
0 
0 
0 
0 
0 
0 
0 
0 
0 
0 
0 
0 
0 
0 
0 
0 
0 
0 
0 
0 
0 
0 
0 
0 
0 
0 
0 
0 
0 
0 
0 
0 
0 
0 
0 
0 
0 
0 
0 
0 
0 
0 
0 
0 
0 
0 
0 
0 
0 
0 
0 
0 
0 
0 
0 
0 
0 
0 
0 
0 
0 
0 
0 
0 
0 
0 
0 
0 
0 
0 
0 
0 
0 
0 
0 
0 
0 
0 
0 
0 
0 
0 
0 
0 
0 
0 
0 
0 
0 
0 
0 
0 
0 
0 
0 
0 
0 
0 
0 
0 
0 
0 
0 
0 
0 
0 
0 
0 
0 
0 
0 
0 
0 
0 
0 
0 
0 
0 
0 
0 
0 
0 
0 
0 
0 
0 
0 
0 
0 
0 
0 
0 
0 
0 
0 
0 
0 
0 
0 
0 
0 
0 
0 
0 
0 
0 
0 
0 
0 
0 
0 
0 
0 
0 
0 
0 
0 
0 
0 
0 
0 
0 
0 
0 
0 
0 
0 
0 
0 
0 
0 
0 
0 
0 
0 
0 
0 
0 
0 
0 
0 
0 
0 
0 
0 
0 
0 
0 
0 
0 
0 
0 
0 
0 
0 
0 
0 
0 
0 
0 
0 
0 
0 
0 
0 
0 
0 
0 
0 
0 
0 
0 
0 
0 
0 
0 
0 
0 
0 
0 
0 
0 
0 
0 
0 
0 
0 
0 
0 
0 
0 
0 
0 
0 
0 
0 
0 
0 
0 
0 
0 
0 
0 
0 
0 
0 
0 
0 
0 
0 
0 
0 
0 
0 
0 
0 
0 
0 
0 
0 
0 
0 
0 
0 
0 
0 
0 
0 
0 
0 
0 
0 
0 
0 
0 
0 
0 
0 
0 
0 
0 
0 
0 
0 
0 
0 
0 
0 
0 
0 
0 
0 
0 
0 
0 
0 
0 
0 
0 
0 
0 
0 
0 
0 
0 
0 
0 
0 
0 
0 
0 
0 
0 
0 
0 
0 
0 
0 
0 
0 
0 
0 
0 
0 
0 
0 
0 
0 
0 
0 
0 
0 
0 
0 
0 
0 
0 
0 
0 
0 
0 
0 
0 
0 
0 
0 
0 
0 
0 
0 
0 
0 
0 
0 
0 
0 
0 
0 
0 
0 
0 
0 
0 
0 
0 
0 
0 
0 
0 
0 
0 
0 
0 
0 
0 
0 
0 
0 
0 
0 
0 
0 
0 
0 
0 
0 
0 
0 
0 
0 
0 
0 
0 
0 
0 
0 
0 
0 
0 
0 
0 
0 
0 
0 
0 
0 
0 
0 
0 
0 
0 
0 
0 
0 
0 
0 
0 
0 
0 
0 
0 
0 
0 
0 
0 
0 
0 
0 
0 
0 
0 
0 
0 
0 
0 
0 
0 
0 
0 
0 
0 
0 
0 
0 
0 
0 
0 
0 
0 
0 
0 
0 
0 
0 
0 
0 
0 
0 
0 
0 
0 
0 
0 
0 
0 
0 
0 
0 
0 
0 
0 
0 
0 
0 
0 
0 
0 
0 
0 
0 
0 
0 
0 
0 
0 
0 
0 
0 
0 
0 
0 
0 
0 
0 
0 
0 
0 
0 
0 
0 
0 
0 
0 
0 
0 
0 
0 
0 
0 
0 
0 
0 
0 
0 
0 
0 
0 
0 
0 
0 
0 
0 
0 
0 
0 
0 
0 
0 
0 
0 
0 
0 
0 
0 
0 
0 
0 
0 
0 
0 
0 
0 
0 
0 
0 
0 
0 
0 
0 
0 
0 
0 
0 
0 
0 
0 
0 
0 
0 
0 
0 
0 
0 
0 
0 
0 
0 
0 
0 
0 
0 
0 
0 
0 
0 
0 
0 
0 
0 
0 
0 
0 
0 
0 
0 
0 
0 
0 
0 
0 
0 
0 
0 
0 
0 
0 
0 
0 
0 
0 
0 
0 
0 
0 
0 
0 
0 
0 
0 
0 
0 
0 
0 
0 
0 
0 
0 
0 
0 
0 
0 
0 
0 
0 
0 
0 
0 
0 
0 
0 
0 
0 
0 
0 
0 
0 
0 
0 
0 
0 
0 
0 
0 
0 
0 
0 
0 
0 
0 
0 
0 
0 
0 
0 
0 
0 
0 
0 
0 
0 
0 
0 
0 
0 
0 
0 
0 
0 
0 
0 
0 
0 
0 
0 
0 
0 
0 
0 
0 
0 
0 
0 
0 
0 
0 
0 
0 
0 
0 
0 
0 
0 
0 
0 
0 
0 
0 
0 
0 
0 
0 
0 
0 
0 
0 
0 
0 
0 
0 
0 
0 
0 
0 
0 
0 
0 
0 
0 
0 
0 
0 
0 
0 
0 
0 
0 
0 
0 
0 
0 
0 
0 
0 
0 
0 
0 
0 
0 
0 
0 
0 
0 
0 
0 
0 
0 
0 
0 
0 
0 
0 
0 
0 
0 
0 
0 
0 
0 
0 
0 
0 
0 
0 
0 
0 
0 
0 
0 
0 
0 
0 
0 
0 
0 
0 
0 
0 
0 
0 
0 
0 
0 
0 
0 
0 
0 
0 
0 
0 
0 
0 
0 
0 
0 
0 
0 
0 
0 
0 
0 
0 
0 
0 
0 
0 
0 
0 
0 
0 
0 
0 
0 
0 
0 
0 
0 
0 
0 
0 
0 
0 
0 
0 
0 
0 
0 
0 
0 
0 
0 
0 
0 
0 
0 
0 
0 
0 
0 
0 
0 
0 
0 
0 
0 
0 
0 
0 
0 
0 
0 
0 
0 
0 
0 
0 
0 
0 
0 
0 
0 
0 
0 
0 
0 
0 
0 
0 
0 
0 
0 
0 
0 
0 
0 
0 
0 
0 
0 
0 
0 
0 
0 
0 
0 
0 
0 
0 
0 
0 
0 
0 
0 
0 
0 
0 
0 
0 
0 
0 
0 
0 
0 
0 
0 
0 
0 
0 
0 
0 
0 
0 
0 
0 
0 
0 
0 
0 
0 
0 
0 
0 
0 
0 
0 
0 
0 
0 
0 
0 
0 
0 
0 
0 
0 
0 
0 
0 
0 
0 
0 
0 
0 
0 
0 
0 
0 
0 
0 
0 
0 
0 
0 
0 
0 
0 
0 
0 
0 
0 
0 
0 
0 
0 
0 
0 
0 
0 
0 
0 
0 
0 
0 
0 
0 
0 
0 
0 
0 
0 
0 
0 
0 
0 
0 
0 
0 
0 
0 
0 
0 
0 
0 
0 
0 
0 
0 
0 
0 
0 
0 
0 
0 
0 
0 
0 
0 
0 
0 
0 
0 
0 
0 
0 
0 
0 
0 
0 
0 
0 
0 
0 
0 
0 
0 
0 
0 
0 
0 
0 
0 
0 
0 
0 
0 
0 
0 
0 
0 
0 
0 
0 
0 
0 
0 
0 
0 
0 
0 
0 
0 
0 
0 
0 
0 
0 
0 
0 
0 
0 
0 
0 
0 
0 
0 
0 
0 
0 
0 
0 
0 
0 
0 
0 
0 
0 
0 
0 
0 
0 
0 
0 
0 
0 
0 
0 
0 
0 
0 
0 
0 
0 
0 
0 
0 
0 
0 
0 
0 
0 
0 
0 
0 
0 
0 
0 
0 
0 
0 
0 
0 
0 
0 
0 
0 
0 
0 
0 
0 
0 
0 
0 
0 
0 
0 
0 
0 
0 
0 
0 
0 
0 
0 
0 
0 
0 
0 
0 
0 
0 
0 
0 
0 
0 
0 
0 
0 
0 
0 
0 
0 
0 
0 
0 
0 
0 
0 
0 
0 
0 
0 
0 
0 
0 
0 
0 
0 
0 
0 
0 
0 
0 
0 
0 
0 
0 
0 
0 
0 
0 
0 
0 
0 
0 
0 
0 
0 
0 
0 
0 
0 
0 
0 
0 
0 
0 
0 
0 
0 
0 
0 
0 
0 
0 
0 
0 
0 
0 
0 
0 
0 
0 
0 
0 
0 
0 
0 
0 
0 
0 
0 
0 
0 
0 
0 
0 
0 
0 
0 
0 
0 
0 
0 
0 
0 
0 
0 
0 
0 
0 
0 
0 
0 
0 
0 
0 
0 
0 
0 
0 
0 
0 
0 
0 
0 
0 
0 
0 
0 
0 
0 
0 
0 
0 
0 
0 
0 
0 
0 
0 
0 
0 
0 
0 
0 
0 
0 
0 
0 
0 
0 
0 
0 
0 
0 
0 
0 
0 
0 
0 
0 
0 
0 
0 
0 
0 
0 
0 
0 
0 
0 
0 
0 
0 
0 
0 
0 
0 
0 
0 
0 
0 
0 
0 
0 
0 
0 
0 
0 
0 
0 
0 
0 
0 
0 
0 
0 
0 
0 
0 
0 
0 
0 
0 
0 
0 
0 
0 
0 
0 
0 
0 
0 
0 
0 
0 
0 
0 
0 
0 
0 
0 
0 
0 
0 
0 
0 
0 
0 
0 
0 
0 
0 
0 
0 
0 
0 
0 
0 
0 
0 
0 
0 
0 
0 
0 
0 
0 
0 
0 
0 
0 
0 
0 
0 
0 
0 
0 
0 
0 
0 
0 
0 
0 
0 
0 
0 
0 
0 
0 
0 
0 
0 
0 
0 
0 
0 
0 
0 
0 
0 
0 
0 
0 
0 
0 
0 
0 
0 
0 
0 
0 
0 
0 
0 
0 
0 
0 
0 
0 
0 
0 
0 
0 
0 
0 
0 
0 
0 
0 
0 
0 
0 
0 
0 
0 
0 
0 
0 
0 
0 
0 
0 
0 
0 
0 
0 
0 
0 
0 
0 
0 
0 
0 
0 
0 
0 
0 
0 
0 
0 
0 
0 
0 
0 
0 
0 
0 
0 
0 
0 
0 
0 
0 
0 
0 
0 
0 
0 
0 
0 
0 
0 
0 
0 
0 
0 
0 
0 
0 
0 
0 
0 
0 
0 
0 
0 
0 
0 
0 
0 
0 
0 
0 
0 
0 
0 
0 
0 
0 
0 
0 
0 
0 
0 
0 
0 
0 
0 
0 
0 
0 
0 
0 
0 
0 
0 
0 
0 
0 
0 
0 
0 
0 
0 
0 
0 
0 
0 
0 
0 
0 
0 
0 
0 
0 
0 
0 
0 
0 
0 
0 
0 
0 
0 
0 
0 
0 
0 
0 
0 
0 
0 
0 
0 
0 
0 
0 
0 
0 
0 
0 
0 
0 
0 
0 
0 
0 
0 
0 
0 
0 
0 
0 
0 
0 
0 
0 
0 
0 
0 
0 
0 
0 
0 
0 
0 
0 
0 
0 
0 
0 
0 
0 
0 
0 
0 
0 
0 
0 
0 
0 
0 
0 
0 
0 
0 
0 
0 
0 
0 
0 
0 
0 
0 
0 
0 
0 
0 
0 
0 
0 
0 
0 
0 
0 
0 
0 
0 
0 
0 
0 
0 
0 
0 
0 
0 
0 
0 
0 
0 
0 
0 
0 
0 
0 
0 
0 
0 
0 
0 
0 
0 
0 
0 
0 
0 
0 
0 
0 
0 
0 
0 
0 
0 
0 
0 
0 
0 
0 
0 
0 
0 
0 
0 
0 
0 
0 
0 
0 
0 
0 
0 
0 
0 
0 
0 
0 
0 
0 
0 
0 
0 
0 
0 
0 
0 
0 
0 
0 
0 
0 
0 
0 
0 
0 
0 
0 
0 
0 
0 
0 
0 
0 
0 
0 
0 
0 
0 
0 
0 
0 
0 
0 
0 
0 
0 
0 
0 
0 
0 
0 
0 
0 
0 
0 
0 
0 
0 
0 
0 
0 
0 
0 
0 
0 
0 
0 
0 
0 
0 
0 
0 
0 
0 
0 
0 
0 
0 
0 
0 
0 
0 
0 
0 
0 
0 
0 
0 
0 
0 
0 
0 
0 
0 
0 
0 
0 
0 
0 
0 
0 
0 
0 
0 
0 
0 
0 
0 
0 
0 
0 
0 
0 
0 
0 
0 
0 
0 
0 
0 
0 
0 
0 
0 
0 
0 
0 
0 
0 
0 
0 
0 
0 
0 
0 
0 
0 
0 
0 
0 
0 
0 
0 
0 
0 
0 
0 
0 
0 
0 
0 
0 
0 
0 
0 
0 
0 
0 
0 
0 
0 
0 
0 
0 
0 
0 
0 
0 
0 
0 
0 
0 
0 
0 
0 
0 
0 
0 
0 
0 
0 
0 
0 
0 
0 
0 
0 
0 
0 
0 
0 
0 
0 
0 
0 
0 
0 
0 
0 
0 
0 
0 
0 
0 
0 
0 
0 
0 
0 
0 
0 
0 
0 
0 
0 
0 
0 
0 
0 
0 
0 
0 
0 
0 
0 
0 
0 
0 
0 
0 
0 
0 
0 
0 
0 
0 
0 
0 
0 
0 
0 
0 
0 
0 
0 
0 
0 
0 
0 
0 
0 
0 
0 
0 
0 
0 
0 
0 
0 
0 
0 
0 
0 
0 
0 
0 
0 
0 
0 
0 
0 
0 
0 
0 
0 
0 
0 
0 
0 
0 
0 
0 
0 
0 
0 
0 
0 
0 
0 
0 
0 
0 
0 
0 
0 
0 
0 
0 
0 
0 
0 
0 
0 
0 
0 
0 
0 
0 
0 
0 
0 
0 
0 
0 
0 
0 
0 
0 
0 
0 
0 
0 
0 
0 
0 
0 
0 
0 
0 
0 
0 
0 
0 
0 
0 
0 
0 
0 
0 
0 
0 
0 
0 
0 
0 
0 
0 
0 
0 
0 
0 
0 
0 
0 
0 
0 
0 
0 
0 
0 
0 
0 
0 
0 
0 
0 
0 
0 
0 
0 
0 
0 
0 
0 
0 
0 
0 
0 
0 
0 
0 
0 
0 
0 
0 
0 
0 
0 
0 
0 
0 
0 
0 
0 
0 
0 
0 
0 
0 
0 
0 
0 
0 
0 
0 
0 
0 
0 
0 
0 
0 
0 
0 
0 
0 
0 
0 
0 
0 
0 
0 
0 
0 
0 
0 
0 
0 
0 
0 
0 
0 
0 
0 
0 
0 
0 
0 
0 
0 
0 
0 
0 
0 
0 
0 
0 
0 
0 
0 
0 
0 
0 
0 
0 
0 
0 
0 
0 
0 
0 
0 
0 
0 
0 
0 
0 
0 
0 
0 
0 
0 
0 
0 
0 
0 
0 
0 
0 
0 
0 
0 
0 
0 
0 
0 
0 
0 
0 
0 
0 
0 
0 
0 
0 
0 
0 
0 
0 
0 
0 
0 
0 
0 
0 
0 
0 
0 
0 
0 
0 
0 
0 
0 
0 
0 
0 
0 
0 
0 
0 
0 
0 
0 
0 
0 
0 
0 
0 
0 
0 
0 
0 
0 
0 
0 
0 
0 
0 
0 
0 
0 
0 
0 
0 
0 
0 
0 
0 
0 
0 
0 
0 
0 
0 
0 
0 
0 
0 
0 
0 
0 
0 
0 
0 
0 
0 
0 
0 
0 
0 
0 
0 
0 
0 
0 
0 
0 
0 
0 
0 
0 
0 
0 
0 
0 
0 
0 
0 
0 
0 
0 
0 
0 
0 
0 
0 
0 
0 
0 
0 
0 
0 
0 
0 
0 
0 
0 
0 
0 
0 
0 
0 
0 
0 
0 
0 
0 
0 
0 
0 
0 
0 
0 
0 
0 
0 
0 
0 
0 
0 
0 
0 
0 
0 
0 
0 
0 
0 
0 
0 
0 
0 
0 
0 
0 
0 
0 
0 
0 
0 
0 
0 
0 
0 
0 
0 
0 
0 
0 
0 
0 
0 
0 
0 
0 
0 
0 
0 
0 
0 
0 
0 
0 
0 
0 
0 
0 
0 
0 
0 
0 
0 
0 
0 
0 
0 
0 
0 
0 
0 
0 
0 
0 
0 
0 
0 
0 
0 
0 
0 
0 
0 
0 
0 
0 
0 
0 
0 
0 
0 
0 
0 
0 
0 
0 
0 
0 
0 
0 
0 
0 
0 
0 
0 
0 
0 
0 
0 
0 
0 
0 
0 
0 
0 
0 
0 
0 
0 
0 
0 
0 
0 
0 
0 
0 
0 
0 
0 
0 
0 
0 
0 
0 
0 
0 
0 
0 
0 
0 
0 
0 
0 
0 
0 
0 
0 
0 
0 
0 
0 
0 
0 
0 
0 
0 
0 
0 
0 
0 
0 
0 
0 
0 
0 
0 
0 
0 
0 
0 
0 
0 
0 
0 
0 
0 
0 
0 
0 
0 
0 
0 
0 
0 
0 
0 
0 
0 
0 
0 
0 
0 
0 
0 
0 
0 
0 
0 
0 
0 
0 
0 
0 
0 
0 
0 
0 
0 
0 
0 
0 
0 
0 
0 
0 
0 
0 
0 
0 
0 
0 
0 
0 
0 
0 
0 
0 
0 
0 
0 
0 
0 
0 
0 
0 
0 
0 
0 
0 
0 
0 
0 
0 
0 
0 
0 
0 
0 
0 
0 
0 
0 
0 
0 
0 
0 
0 
0 
0 
0 
0 
0 
0 
0 
0 
0 
0 
0 
0 
0 
0 
0 
0 
0 
0 
0 
0 
0 
0 
0 
0 
0 
0 
0 
0 
0 
0 
0 
0 
0 
0 
0 
0 
0 
0 
0 
0 
0 
0 
0 
0 
0 
0 
0 
0 
0 
0 
0 
0 
0 
0 
0 
0 
0 
0 
0 
0 
0 
0 
0 
0 
0 
0 
0 
0 
0 
0 
0 
0 
0 
0 
0 
0 
0 
0 
0 
0 
0 
0 
0 
0 
0 
0 
0 
0 
0 
0 
0 
0 
0 
0 
0 
0 
0 
0 
0 
0 
0 
0 
0 
0 
0 
0 
0 
0 
0 
0 
0 
0 
0 
0 
0 
0 
0 
0 
0 
0 
0 
0 
0 
0 
0 
0 
0 
0 
0 
0 
0 
0 
0 
0 
0 
0 
0 
0 
0 
0 
0 
0 
0 
0 
0 
0 
0 
0 
0 
0 
0 
0 
0 
0 
0 
0 
0 
0 
0 
0 
0 
0 
0 
0 
0 
0 
0 
0 
0 
0 
0 
0 
0 
0 
0 
0 
0 
0 
0 
0 
0 
0 
0 
0 
0 
0 
0 
0 
0 
0 
0 
0 
0 
0 
0 
0 
0 
0 
0 
0 
0 
0 
0 
0 
0 
0 
0 
0 
0 
0 
0 
0 
0 
0 
0 
0 
0 
0 
0 
0 
0 
0 
0 
0 
0 
0 
0 
0 
0 
0 
0 
0 
0 
0 
0 
0 
0 
0 
0 
0 
0 
0 
0 
0 
0 
0 
0 
0 
0 
0 
0 
0 
0 
0 
0 
0 
0 
0 
0 
0 
0 
0 
0 
0 
0 
0 
0 
0 
0 
0 
0 
0 
0 
0 
0 
0 
0 
0 
0 
0 
0 
0 
0 
0 
0 
0 
0 
0 
0 
0 
0 
0 
0 
0 
0 
0 
0 
0 
0 
0 
0 
0 
0 
0 
0 
0 
0 
0 
0 
0 
0 
0 
0 
0 
0 
0 
0 
0 
0 
0 
0 
0 
0 
0 
0 
0 
0 
0 
0 
0 
0 
0 
0 
0 
0 
0 
0 
0 
0 
0 
0 
0 
0 
0 
0 
0 
0 
0 
0 
0 
0 
0 
0 
0 
0 
0 
0 
0 
0 
0 
0 
0 
0 
0 
0 
0 
0 
0 
0 
0 
0 
0 
0 
0 
0 
0 
0 
0 
0 
0 
0 
0 
0 
0 
0 
0 
0 
0 
0 
0 
0 
0 
0 
0 
0 
0 
0 
0 
0 
0 
0 
0 
0 
0 
0 
0 
0 
0 
0 
0 
0 
0 
0 
0 
0 
0 
0 
0 
0 
0 
0 
0 
0 
0 
0 
0 
0 
0 
0 
0 
0 
0 
0 
0 
0 
0 
0 
0 
0 
0 
0 
0 
0 
0 
0 
0 
0 
0 
0 
0 
0 
0 
0 
0 
0 
0 
0 
0 
0 
0 
0 
0 
0 
0 
0 
0 
0 
0 
0 
0 
0 
0 
0 
0 
0 
0 
0 
0 
0 
0 
0 
0 
0 
0 
0 
0 
0 
0 
0 
0 
0 
0 
0 
0 
0 
0 
0 
0 
0 
0 
0 
0 
0 
0 
0 
0 
0 
0 
0 
0 
0 
0 
0 
0 
0 
0 
0 
0 
0 
0 
0 
0 
0 
0 
0 
0 
0 
0 
0 
0 
0 
0 
0 
0 
0 
0 
0 
0 
0 
0 
0 
0 
0 
0 
0 
0 
0 
0 
0 
0 
0 
0 
0 
0 
0 
0 
0 
0 
0 
0 
0 
0 
0 
0 
0 
0 
0 
0 
0 
0 
0 
0 
0 
0 
0 
0 
0 
0 
0 
0 
0 
0 
0 
0 
0 
0 
0 
0 
0 
0 
0 
0 
0 
0 
0 
0 
0 
0 
0 
0 
0 
0 
0 
0 
0 
0 
0 
0 
0 
0 
0 
0 
0 
0 
0 
0 
0 
0 
0 
0 
0 
0 
0 
0 
0 
0 
0 
0 
0 
0 
0 
0 
0 
0 
0 
0 
0 
0 
0 
0 
0 
0 
0 
0 
0 
0 
0 
0 
0 
0 
0 
0 
0 
0 
0 
0 
0 
0 
0 
0 
0 
0 
0 
0 
0 
0 
0 
0 
0 
0 
0 
0 
0 
0 
0 
0 
0 
0 
0 
0 
0 
0 
0 
0 
0 
0 
0 
0 
0 
0 
0 
0 
0 
0 
0 
0 
0 
0 
0 
0 
0 
0 
0 
0 
0 
0 
0 
0 
0 
0 
0 
0 
0 
0 
0 
0 
0 
0 
0 
0 
0 
0 
0 
0 
0 
0 
0 
0 
0 
0 
0 
0 
0 
0 
0 
0 
0 
0 
0 
0 
0 
0 
0 
0 
0 
0 
0 
0 
0 
0 
0 
0 
0 
0 
0 
0 
0 
0 
0 
0 
0 
0 
0 
0 
0 
0 
0 
0 
0 
0 
0 
0 
0 
0 
0 
0 
0 
0 
0 
0 
0 
0 
0 
0 
0 
0 
0 
0 
0 
0 
0 
0 
0 
0 
0 
0 
0 
0 
0 
0 
0 
0 
0 
0 
0 
0 
0 
0 
0 
0 
0 
0 
0 
0 
0 
0 
0 
0 
0 
0 
0 
0 
0 
0 
0 
0 
0 
0 
0 
0 
0 
0 
0 
0 
0 
0 
0 
0 
0 
0 
0 
0 
0 
0 
0 
0 
0 
0 
0 
0 
0 
0 
0 
0 
0 
0 
0 
0 
0 
0 
0 
0 
0 
0 
0 
0 
0 
0 
0 
0 
0 
0 
0 
0 
0 
0 
0 
0 
0 
0 
0 
0 
0 
0 
0 
0 
0 
0 
0 
0 
0 
0 
0 
0 
0 
0 
0 
0 
0 
0 
0 
0 
0 
0 
0 
0 
0 
0 
0 
0 
0 
0 
0 
0 
0 
0 
0 
0 
0 
0 
0 
0 
0 
0 
0 
0 
0 
0 
0 
0 
0 
0 
0 
0 
0 
0 
0 
0 
0 
0 
0 
0 
0 
0 
0 
0 
0 
0 
0 
0 
0 
0 
0 
0 
0 
0 
0 
0 
0 
0 
0 
0 
0 
0 
0 
0 
0 
0 
0 
0 
0 
0 
0 
0 
0 
0 
0 
0 
0 
0 
0 
0 
0 
0 
0 
0 
0 
0 
0 
0 
0 
0 
0 
0 
0 
0 
0 
0 
0 
0 
0 
0 
0 
0 
0 
0 
0 
0 
0 
0 
0 
0 
0 
0 
0 
0 
0 
0 
0 
0 
0 
0 
0 
0 
0 
0 
0 
0 
0 
0 
0 
0 
0 
0 
0 
0 
0 
0 
0 
0 
0 
0 
0 
0 
0 
0 
0 
0 
0 
0 
0 
0 
0 
0 
0 
0 
0 
0 
0 
0 
0 
0 
0 
0 
0 
0 
0 
0 
0 
0 
0 
0 
0 
0 
0 
0 
0 
0 
0 
0 
0 
0 
0 
0 
0 
0 
0 
0 
0 
0 
0 
0 
0 
0 
0 
0 
0 
0 
0 
0 
0 
0 
0 
0 
0 
0 
0 
0 
0 
0 
0 
0 
0 
0 
0 
0 
0 
0 
0 
0 
0 
0 
0 
0 
0 
0 
0 
0 
0 
0 
0 
0 
0 
0 
0 
0 
0 
0 
0 
0 
0 
0 
0 
0 
0 
0 
0 
0 
0 
0 
0 
0 
0 
0 
0 
0 
0 
0 
0 
0 
0 
0 
0 
0 
0 
0 
0 
0 
0 
0 
0 
0 
0 
0 
0 
0 
0 
0 
0 
0 
0 
0 
0 
0 
0 
0 
0 
0 
0 
0 
0 
0 
0 
0 
0 
0 
0 
0 
0 
0 
0 
0 
0 
0 
0 
0 
0 
0 
0 
0 
0 
0 
0 
0 
0 
0 
0 
0 
0 
0 
0 
0 
0 
0 
0 
0 
0 
0 
0 
0 
0 
0 
0 
0 
0 
0 
0 
0 
0 
0 
0 
0 
0 
0 
0 
0 
0 
0 
0 
0 
0 
0 
0 
0 
0 
0 
0 
0 
0 
0 
0 
0 
0 
0 
0 
0 
0 
0 
0 
0 
0 
0 
0 
0 
0 
0 
0 
0 
0 
0 
0 
0 
0 
0 
0 
0 
0 
0 
0 
0 
0 
0 
0 
0 
0 
0 
0 
0 
0 
0 
0 
0 
0 
0 
0 
0 
0 
0 
0 
0 
0 
0 
0 
0 
0 
0 
0 
0 
0 
0 
0 
0 
0 
0 
0 
0 
0 
0 
0 
0 
0 
0 
0 
0 
0 
0 
0 
0 
0 
0 
0 
0 
0 
0 
0 
0 
0 
0 
0 
0 
0 
0 
0 
0 
0 
0 
0 
0 
0 
0 
0 
0 
0 
0 
0 
0 
0 
0 
0 
0 
0 
0 
0 
0 
0 
0 
0 
0 
0 
0 
0 
0 
0 
0 
0 
0 
0 
0 
0 
0 
0 
0 
0 
0 
0 
0 
0 
0 
0 
0 
0 
0 
0 
0 
0 
0 
0 
0 
0 
0 
0 
0 
0 
0 
0 
0 
0 
0 
0 
0 
0 
0 
0 
0 
0 
0 
0 
0 
0 
0 
0 
0 
0 
0 
0 
0 
0 
0 
0 
0 
0 
0 
0 
0 
0 
0 
0 
0 
0 
0 
0 
0 
0 
0 
0 
0 
0 
0 
0 
0 
0 
0 
0 
0 
0 
0 
0 
0 
0 
0 
0 
0 
0 
0 
0 
0 
0 
0 
0 
0 
0 
0 
0 
0 
0 
0 
0 
0 
0 
0 
0 
0 
0 
0 
0 
0 
0 
0 
0 
0 
0 
0 
0 
0 
0 
0 
0 
0 
0 
0 
0 
0 
0 
0 
0 
0 
0 
0 
0 
0 
0 
0 
0 
0 
0 
0 
0 
0 
0 
0 
0 
0 
0 
0 
0 
0 
0 
0 
0 
0 
0 
0 
0 
0 
0 
0 
0 
0 
0 
0 
0 
0 
0 
0 
0 
0 
0 
0 
0 
0 
0 
0 
0 
0 
0 
0 
0 
0 
0 
0 
0 
0 
0 
0 
0 
0 
0 
0 
0 
0 
0 
0 
0 
0 
0 
0 
0 
0 
0 
0 
0 
0 
0 
0 
0 
0 
0 
0 
0 
0 
0 
0 
0 
0 
0 
0 
0 
0 
0 
0 
0 
0 
0 
0 
0 
0 
0 
0 
0 
0 
0 
0 
0 
0 
0 
0 
0 
0 
0 
0 
0 
0 
0 
0 
0 
0 
0 
0 
0 
0 
0 
0 
0 
0 
0 
0 
0 
0 
0 
0 
0 
0 
0 
0 
0 
0 
0 
0 
0 
0 
0 
0 
0 
0 
0 
0 
0 
0 
0 
0 
0 
0 
0 
0 
0 
0 
0 
0 
0 
0 
0 
0 
0 
0 
0 
0 
0 
0 
0 
0 
0 
0 
0 
0 
0 
0 
0 
0 
0 
0 
0 
0 
0 
0 
0 
0 
0 
0 
0 
0 
0 
0 
0 
0 
0 
0 
0 
0 
0 
0 
0 
0 
0 
0 
0 
0 
0 
0 
0 
0 
0 
0 
0 
0 
0 
0 
0 
0 
0 
0 
0 
0 
0 
0 
0 
0 
0 
0 
0 
0 
0 
0 
0 
0 
0 
0 
0 
0 
0 
0 
0 
0 
0 
0 
0 
0 
0 
0 
0 
0 
0 
0 
0 
0 
0 
0 
0 
0 
0 
0 
0 
0 
0 
0 
0 
0 
0 
0 
0 
0 
0 
0 
0 
0 
0 
0 
0 
0 
0 
0 
0 
0 
0 
0 
0 
0 
0 
0 
0 
0 
0 
0 
0 
0 
0 
0 
0 
0 
0 
0 
0 
0 
0 
0 
0 
0 
0 
0 
0 
0 
0 
0 
0 
0 
0 
0 
0 
0 
0 
0 
0 
0 
0 
0 
0 
0 
0 
0 
0 
0 
0 
0 
0 
0 
0 
0 
0 
0 
0 
0 
0 
0 
0 
0 
0 
0 
0 
0 
0 
0 
0 
0 
0 
0 
0 
0 
0 
0 
0 
0 
0 
0 
0 
0 
0 
0 
0 
0 
0 
0 
0 
0 
0 
0 
0 
0 
0 
0 
0 
0 
0 
0 
0 
0 
0 
0 
0 
0 
0 
0 
0 
0 
0 
0 
0 
0 
0 
0 
0 
0 
0 
0 
0 
0 
0 
0 
0 
0 
0 
0 
0 
0 
0 
0 
0 
0 
0 
0 
0 
0 
0 
0 
0 
0 
0 
0 
0 
0 
0 
0 
0 
0 
0 
0 
0 
0 
0 
0 
0 
0 
0 
0 
0 
0 
0 
0 
0 
0 
0 
0 
0 
0 
0 
0 
0 
0 
0 
0 
0 
0 
0 
0 
0 
0 
0 
0 
0 
0 
0 
0 
0 
0 
0 
0 
0 
0 
0 
0 
0 
0 
0 
0 
0 
0 
0 
0 
0 
0 
0 
0 
0 
0 
0 
0 
0 
0 
0 
0 
0 
0 
0 
0 
0 
0 
0 
0 
0 
0 
0 
0 
0 
0 
0 
0 
0 
0 
0 
0 
0 
0 
0 
0 
0 
0 
0 
0 
0 
0 
0 
0 
0 
0 
0 
0 
0 
0 
0 
0 
0 
0 
0 
0 
0 
0 
0 
0 
0 
0 
0 
0 
0 
0 
0 
0 
0 
0 
0 
0 
0 
0 
0 
0 
0 
0 
0 
0 
0 
0 
0 
0 
0 
0 
0 
0 
0 
0 
0 
0 
0 
0 
0 
0 
0 
0 
0 
0 
0 
0 
0 
0 
0 
0 
0 
0 
0 
0 
0 
0 
0 
0 
0 
0 
0 
0 
0 
0 
0 
0 
0 
0 
0 
0 
0 
0 
0 
0 
0 
0 
0 
0 
0 
0 
0 
0 
0 
0 
0 
0 
0 
0 
0 
0 
0 
0 
0 
0 
0 
0 
0 
0 
0 
0 
0 
0 
0 
0 
0 
0 
0 
0 
0 
0 
0 
0 
0 
0 
0 
0 
0 
0 
0 
0 
0 
0 
0 
0 
0 
0 
0 
0 
0 
0 
0 
0 
0 
0 
0 
0 
0 
0 
0 
0 
0 
0 
0 
0 
0 
0 
0 
0 
0 
0 
0 
0 
0 
0 
0 
0 
0 
0 
0 
0 
0 
0 
0 
0 
0 
0 
0 
0 
0 
0 
0 
0 
0 
0 
0 
0 
0 
0 
0 
0 
0 
0 
0 
0 
0 
0 
0 
0 
0 
0 
0 
0 
0 
0 
0 
0 
0 
0 
0 
0 
0 
0 
0 
0 
0 
0 
0 
0 
0 
0 
0 
0 
0 
0 
0 
0 
0 
0 
0 
0 
0 
0 
0 
0 
0 
0 
0 
0 
0 
0 
0 
0 
0 
0 
0 
0 
0 
0 
0 
0 
0 
0 
0 
0 
0 
0 
0 
0 
0 
0 
0 
0 
0 
0 
0 
0 
0 
0 
0 
0 
0 
0 
0 
0 
0 
0 
0 
0 
0 
0 
0 
0 
0 
0 
0 
0 
0 
0 
0 
0 
0 
0 
0 
0 
0 
0 
0 
0 
0 
0 
0 
0 
0 
0 
0 
0 
0 
0 
0 
0 
0 
0 
0 
0 
0 
0 
0 
0 
0 
0 
0 
0 
0 
0 
0 
0 
0 
0 
0 
0 
0 
0 
0 
0 
0 
0 
0 
0 
0 
0 
0 
0 
0 
0 
0 
0 
0 
0 
0 
0 
0 
0 
0 
0 
0 
0 
0 
0 
0 
0 
0 
0 
0 
0 
0 
0 
0 
0 
0 
0 
0 
0 
0 
0 
0 
0 
0 
0 
0 
0 
0 
0 
0 
0 
0 
0 
0 
0 
0 
0 
0 
0 
0 
0 
0 
0 
0 
0 
0 
0 
0 
0 
0 
0 
0 
0 
0 
0 
0 
0 
0 
0 
0 
0 
0 
0 
0 
0 
0 
0 
0 
0 
0 
0 
0 
0 
0 
0 
0 
0 
0 
0 
0 
0 
0 
0 
0 
0 
0 
0 
0 
0 
0 
0 
0 
0 
0 
0 
0 
0 
0 
0 
0 
0 
0 
0 
0 
0 
0 
0 
0 
0 
0 
0 
0 
0 
0 
0 
0 
0 
0 
0 
0 
0 
0 
0 
0 
0 
0 
0 
0 
0 
0 
0 
0 
0 
0 
0 
0 
0 
0 
0 
0 
0 
0 
0 
0 
0 
0 
0 
0 
0 
0 
0 
0 
0 
0 
0 
0 
0 
0 
0 
0 
0 
0 
0 
0 
0 
0 
0 
0 
0 
0 
0 
0 
0 
0 
0 
0 
0 
0 
0 
0 
0 
0 
0 
0 
0 
0 
0 
0 
0 
0 
0 
0 
0 
0 
0 
0 
0 
0 
0 
0 
0 
0 
0 
0 
0 
0 
0 
0 
0 
0 
0 
0 
0 
0 
0 
0 
0 
0 
0 
0 
0 
0 
0 
0 
0 
0 
0 
0 
0 
0 
0 
0 
0 
0 
0 
0 
0 
0 
0 
0 
0 
0 
0 
0 
0 
0 
0 
0 
0 
0 
0 
0 
0 
0 
0 
0 
0 
0 
0 
0 
0 
0 
0 
0 
0 
0 
0 
0 
0 
0 
0 
0 
0 
0 
0 
0 
0 
0 
0 
0 
0 
0 
0 
0 
0 
0 
0 
0 
0 
0 
0 
0 
0 
0 
0 
0 
0 
0 
0 
0 
0 
0 
0 
0 
0 
0 
0 
0 
0 
0 
0 
0 
0 
0 
0 
0 
0 
0 
0 
0 
0 
0 
0 
0 
0 
0 
0 
0 
0 
0 
0 
0 
0 
0 
0 
0 
0 
0 
0 
0 
0 
0 
0 
0 
0 
0 
0 
0 
0 
0 
0 
0 
0 
0 
0 
0 
0 
0 
0 
0 
0 
0 
0 
0 
0 
0 
0 
0 
0 
0 
0 
0 
0 
0 
0 
0 
0 
0 
0 
0 
0 
0 
0 
0 
0 
0 
0 
0 
0 
0 
0 
0 
0 
0 
0 
0 
0 
0 
0 
0 
0 
0 
0 
0 
0 
0 
0 
0 
0 
0 
0 
0 
0 
0 
0 
0 
0 
0 
0 
0 
0 
0 
0 
0 
0 
0 
0 
0 
0 
0 
0 
0 
0 
0 
0 
0 
0 
0 
0 
0 
0 
0 
0 
0 
0 
0 
0 
0 
0 
0 
0 
0 
0 
0 
0 
0 
0 
0 
0 
0 
0 
0 
0 
0 
0 
0 
0 
0 
0 
0 
0 
0 
0 
0 
0 
0 
0 
0 
0 
0 
0 
0 
0 
0 
0 
0 
0 
0 
0 
0 
0 
0 
0 
0 
0 
0 
0 
0 
0 
0 
0 
0 
0 
0 
0 
0 
0 
0 
0 
0 
0 
0 
0 
0 
0 
0 
0 
0 
0 
0 
0 
0 
0 
0 
0 
0 
0 
0 
0 
0 
0 
0 
0 
0 
0 
0 
0 
0 
0 
0 
0 
0 
0 
0 
0 
0 
0 
0 
0 
0 
0 
0 
0 
0 
0 
0 
0 
0 
0 
0 
0 
0 
0 
0 
0 
0 
0 
0 
0 
0 
0 
0 
0 
0 
0 
0 
0 
0 
0 
0 
0 
0 
0 
0 
0 
0 
0 
0 
0 
0 
0 
0 
0 
0 
0 
0 
0 
0 
0 
0 
0 
0 
0 
0 
0 
0 
0 
0 
0 
0 
0 
0 
0 
0 
0 
0 
0 
0 
0 
0 
0 
0 
0 
0 
0 
0 
0 
0 
0 
0 
0 
0 
0 
0 
0 
0 
0 
0 
0 
0 
0 
0 
0 
0 
0 
0 
0 
0 
0 
0 
0 
0 
0 
0 
0 
0 
0 
0 
0 
0 
0 
0 
0 
0 
0 
0 
0 
0 
0 
0 
0 
0 
0 
0 
0 
0 
0 
0 
0 
0 
0 
0 
0 
0 
0 
0 
0 
0 
0 
0 
0 
0 
0 
0 
0 
0 
0 
0 
0 
0 
0 
0 
0 
0 
0 
0 
0 
0 
0 
0 
0 
0 
0 
0 
0 
0 
0 
0 
0 
0 
0 
0 
0 
0 
0 
0 
0 
0 
0 
0 
0 
0 
0 
0 
0 
0 
0 
0 
0 
0 
0 
0 
0 
0 
0 
0 
0 
0 
0 
0 
0 
0 
0 
0 
0 
0 
0 
0 
0 
0 
0 
0 
0 
0 
0 
0 
0 
0 
0 
0 
0 
0 
0 
0 
0 
0 
0 
0 
0 
0 
0 
0 
0 
0 
0 
0 
0 
0 
0 
0 
0 
0 
0 
0 
0 
0 
0 
0 
0 
0 
0 
0 
0 
0 
0 
0 
0 
0 
0 
0 
0 
0 
0 
0 
0 
0 
0 
0 
0 
0 
0 
0 
0 
0 
0 
0 
0 
0 
0 
0 
0 
0 
0 
0 
0 
0 
0 
0 
0 
0 
0 
0 
0 
0 
0 
0 
0 
0 
0 
0 
0 
0 
0 
0 
0 
0 
0 
0 
0 
0 
0 
0 
0 
0 
0 
0 
0 
0 
0 
0 
0 
0 
0 
0 
0 
0 
0 
0 
0 
0 
0 
0 
0 
0 
0 
0 
0 
0 
0 
0 
0 
0 
0 
0 
0 
0 
0 
0 
0 
0 
0 
0 
0 
0 
0 
0 
0 
0 
0 
0 
0 
0 
0 
0 
0 
0 
0 
0 
0 
0 
0 
0 
0 
0 
0 
0 
0 
0 
0 
0 
0 
0 
0 
0 
0 
0 
0 
0 
0 
0 
0 
0 
0 
0 
0 
0 
0 
0 
0 
0 
0 
0 
0 
0 
0 
0 
0 
0 
0 
0 
0 
0 
0 
0 
0 
0 
0 
0 
0 
0 
0 
0 
0 
0 
0 
0 
0 
0 
0 
0 
0 
0 
0 
0 
0 
0 
0 
0 
0 
0 
0 
0 
0 
0 
0 
0 
0 
0 
0 
0 
0 
0 
0 
0 
0 
0 
0 
0 
0 
0 
0 
0 
0 
0 
0 
0 
0 
0 
0 
0 
0 
0 
0 
0 
0 
0 
0 
0 
0 
0 
0 
0 
0 
0 
0 
0 
0 
0 
0 
0 
0 
0 
0 
0 
0 
0 
0 
0 
0 
0 
0 
0 
0 
0 
0 
0 
0 
0 
0 
0 
0 
0 
0 
0 
0 
0 
0 
0 
0 
0 
0 
0 
0 
0 
0 
0 
0 
0 
0 
0 
0 
0 
0 
0 
0 
0 
0 
0 
0 
0 
0 
0 
0 
0 
0 
0 
0 
0 
0 
0 
0 
0 
0 
0 
0 
0 
0 
0 
0 
0 
0 
0 
0 
0 
0 
0 
0 
0 
0 
0 
0 
0 
0 
0 
0 
0 
0 
0 
0 
0 
0 
0 
0 
0 
0 
0 
0 
0 
0 
0 
0 
0 
0 
0 
0 
0 
0 
0 
0 
0 
0 
0 
0 
0 
0 
0 
0 
0 
0 
0 
0 
0 
0 
0 
0 
0 
0 
0 
0 
0 
0 
0 
0 
0 
0 
0 
0 
0 
0 
0 
0 
0 
0 
0 
0 
0 
0 
0 
0 
0 
0 
0 
0 
0 
0 
0 
0 
0 
0 
0 
0 
0 
0 
0 
0 
0 
0 
0 
0 
0 
0 
0 
0 
0 
0 
0 
0 
0 
0 
0 
0 
0 
0 
0 
0 
0 
0 
0 
0 
0 
0 
0 
0 
0 
0 
0 
0 
0 
0 
0 
0 
0 
0 
0 
0 
0 
0 
0 
0 
0 
0 
0 
0 
0 
0 
0 
0 
0 
0 
0 
0 
0 
0 
0 
0 
0 
0 
0 
0 
0 
0 
0 
0 
0 
0 
0 
0 
0 
0 
0 
0 
0 
0 
0 
0 
0 
0 
0 
0 
0 
0 
0 
0 
0 
0 
0 
0 
0 
0 
0 
0 
0 
0 
0 
0 
0 
0 
0 
0 
0 
0 
0 
0 
0 
0 
0 
0 
0 
0 
0 
0 
0 
0 
0 
0 
0 
0 
0 
0 
0 
0 
0 
0 
0 
0 
0 
0 
0 
0 
0 
0 
0 
0 
0 
0 
0 
0 
0 
0 
0 
0 
0 
0 
0 
0 
0 
0 
0 
0 
0 
0 
0 
0 
0 
0 
0 
0 
0 
0 
0 
0 
0 
0 
0 
0 
0 
0 
0 
0 
0 
0 
0 
0 
0 
0 
0 
0 
0 
0 
0 
0 
0 
0 
0 
0 
0 
0 
0 
0 
0 
0 
0 
0 
0 
0 
0 
0 
0 
0 
0 
0 
0 
0 
0 
0 
0 
0 
0 
0 
0 
0 
0 
0 
0 
0 
0 
0 
0 
0 
0 
0 
0 
0 
0 
0 
0 
0 
0 
0 
0 
0 
0 
0 
0 
0 
0 
0 
0 
0 
0 
0 
0 
0 
0 
0 
0 
0 
0 
0 
0 
0 
0 
0 
0 
0 
0 
0 
0 
0 
0 
0 
0 
0 
0 
0 
0 
0 
0 
0 
0 
0 
0 
0 
0 
0 
0 
0 
0 
0 
0 
0 
0 
0 
0 
0 
0 
0 
0 
0 
0 
0 
0 
0 
0 
0 
0 
0 
0 
0 
0 
0 
0 
0 
0 
0 
0 
0 
0 
0 
0 
0 
0 
0 
0 
0 
0 
0 
0 
0 
0 
0 
0 
0 
0 
0 
0 
0 
0 
0 
0 
0 
0 
0 
0 
0 
0 
0 
0 
0 
0 
0 
0 
0 
0 
0 
0 
0 
0 
0 
0 
0 
0 
0 
0 
0 
0 
0 
0 
0 
0 
0 
0 
0 
0 
0 
0 
0 
0 
0 
0 
0 
0 
0 
0 
0 
0 
0 
0 
0 
0 
0 
0 
0 
0 
0 
0 
0 
0 
0 
0 
0 
0 
0 
0 
0 
0 
0 
0 
0 
0 
0 
0 
0 
0 
0 
0 
0 
0 
0 
0 
0 
0 
0 
0 
0 
0 
0 
0 
0 
0 
0 
0 
0 
0 
0 
0 
0 
0 
0 
0 
0 
0 
0 
0 
0 
0 
0 
0 
0 
0 
0 
0 
0 
0 
0 
0 
0 
0 
0 
0 
0 
0 
0 
0 
0 
0 
0 
0 
0 
0 
0 
0 
0 
0 
0 
0 
0 
0 
0 
0 
0 
0 
0 
0 
0 
0 
0 
0 
0 
0 
0 
0 
0 
0 
0 
0 
0 
0 
0 
0 
0 
0 
0 
0 
0 
0 
0 
0 
0 
0 
0 
0 
0 
0 
0 
0 
0 
0 
0 
0 
0 
0 
0 
0 
0 
0 
0 
0 
0 
0 
0 
0 
0 
0 
0 
0 
0 
0 
0 
0 
0 
0 
0 
0 
0 
0 
0 
0 
0 
0 
0 
0 
0 
0 
0 
0 
0 
0 
0 
0 
0 
0 
0 
0 
0 
0 
0 
0 
0 
0 
0 
0 
0 
0 
0 
0 
0 
0 
0 
0 
0 
0 
0 
0 
0 
0 
0 
0 
0 
0 
0 
0 
0 
0 
0 
0 
0 
0 
0 
0 
0 
0 
0 
0 
0 
0 
0 
0 
0 
0 
0 
0 
0 
0 
0 
0 
0 
0 
0 
0 
0 
0 
0 
0 
0 
0 
0 
0 
0 
0 
0 
0 
0 
0 
0 
0 
0 
0 
0 
0 
0 
0 
0 
0 
0 
0 
0 
0 
0 
0 
0 
0 
0 
0 
0 
0 
0 
0 
0 
0 
0 
0 
0 
0 
0 
0 
0 
0 
0 
0 
0 
0 
0 
0 
0 
0 
0 
0 
0 
0 
0 
0 
0 
0 
0 
0 
0 
0 
0 
0 
0 
0 
0 
0 
0 
0 
0 
0 
0 
0 
0 
0 
0 
0 
0 
0 
0 
0 
0 
0 
0 
0 
0 
0 
0 
0 
0 
0 
0 
0 
0 
0 
0 
0 
0 
0 
0 
0 
0 
0 
0 
0 
0 
0 
0 
0 
0 
0 
0 
0 
0 
0 
0 
0 
0 
0 
0 
0 
0 
0 
0 
0 
0 
0 
0 
0 
0 
0 
0 
0 
0 
0 
0 
0 
0 
0 
0 
0 
0 
0 
0 
0 
0 
0 
0 
0 
0 
0 
0 
0 
0 
0 
0 
0 
0 
0 
0 
0 
0 
0 
0 
0 
0 
0 
0 
0 
0 
0 
0 
0 
0 
0 
0 
0 
0 
0 
0 
0 
0 
0 
0 
0 
0 
0 
0 
0 
0 
0 
0 
0 
0 
0 
0 
0 
0 
0 
0 
0 
0 
0 
0 
0 
0 
0 
0 
0 
0 
0 
0 
0 
0 
0 
0 
0 
0 
0 
0 
0 
0 
0 
0 
0 
0 
0 
0 
0 
0 
0 
0 
0 
0 
0 
0 
0 
0 
0 
0 
0 
0 
0 
0 
0 
0 
0 
0 
0 
0 
0 
0 
0 
0 
0 
0 
0 
0 
0 
0 
0 
0 
0 
0 
0 
0 
0 
0 
0 
0 
0 
0 
0 
0 
0 
0 
0 
0 
0 
0 
0 
0 
0 
0 
0 
0 
0 
0 
0 
0 
0 
0 
0 
0 
0 
0 
0 
0 
0 
0 
0 
0 
0 
0 
0 
0 
0 
0 
0 
0 
0 
0 
0 
0 
0 
0 
0 
0 
0 
0 
0 
0 
0 
0 
0 
0 
0 
0 
0 
0 
0 
0 
0 
0 
0 
0 
0 
0 
0 
0 
0 
0 
0 
0 
0 
0 
0 
0 
0 
0 
0 
0 
0 
0 
0 
0 
0 
0 
0 
0 
0 
0 
0 
0 
0 
0 
0 
0 
0 
0 
0 
0 
0 
0 
0 
0 
0 
0 
0 
0 
0 
0 
0 
0 
0 
0 
0 
0 
0 
0 
0 
0 
0 
0 
0 
0 
0 
0 
0 
0 
0 
0 
0 
0 
0 
0 
0 
0 
0 
0 
0 
0 
0 
0 
0 
0 
0 
0 
0 
0 
0 
0 
0 
0 
0 
0 
0 
0 
0 
0 
0 
0 
0 
0 
0 
0 
0 
0 
0 
0 
0 
0 
0 
0 
0 
0 
0 
0 
0 
0 
0 
0 
0 
0 
0 
0 
0 
0 
0 
0 
0 
0 
0 
0 
0 
0 
0 
0 
0 
0 
0 
0 
0 
0 
0 
0 
0 
0 
0 
0 
0 
0 
0 
0 
0 
0 
0 
0 
0 
0 
0 
0 
0 
0 
0 
0 
0 
0 
0 
0 
0 
0 
0 
0 
0 
0 
0 
0 
0 
0 
0 
0 
0 
0 
0 
0 
0 
0 
0 
0 
0 
0 
0 
0 
0 
0 
0 
0 
0 
0 
0 
0 
0 
0 
0 
0 
0 
0 
0 
0 
0 
0 
0 
0 
0 
0 
0 
0 
0 
0 
0 
0 
0 
0 
0 
0 
0 
0 
0 
0 
0 
0 
0 
0 
0 
0 
0 
0 
0 
0 
0 
0 
0 
0 
0 
0 
0 
0 
0 
0 
0 
0 
0 
0 
0 
0 
0 
0 
0 
0 
0 
0 
0 
0 
0 
0 
0 
0 
0 
0 
0 
0 
0 
0 
0 
0 
0 
0 
0 
0 
0 
0 
0 
0 
0 
0 
0 
0 
0 
0 
0 
0 
0 
0 
0 
0 
0 
0 
0 
0 
0 
0 
0 
0 
0 
0 
0 
0 
0 
0 
0 
0 
0 
0 
0 
0 
0 
0 
0 
0 
0 
0 
0 
0 
0 
0 
0 
0 
0 
0 
0 
0 
0 
0 
0 
0 
0 
0 
0 
0 
0 
0 
0 
0 
0 
0 
0 
0 
0 
0 
0 
0 
0 
0 
0 
0 
0 
0 
0 
0 
0 
0 
0 
0 
0 
0 
0 
0 
0 
0 
0 
0 
0 
0 
0 
0 
0 
0 
0 
0 
0 
0 
0 
0 
0 
0 
0 
0 
0 
0 
0 
0 
0 
0 
0 
0 
0 
0 
0 
0 
0 
0 
0 
0 
0 
0 
0 
0 
0 
0 
0 
0 
0 
0 
0 
0 
0 
0 
0 
0 
0 
0 
0 
0 
0 
0 
0 
0 
0 
0 
0 
0 
0 
0 
0 
0 
0 
0 
0 
0 
0 
0 
0 
0 
0 
0 
0 
0 
0 
0 
0 
0 
0 
0 
0 
0 
0 
0 
0 
0 
0 
0 
0 
0 
0 
0 
0 
0 
0 
0 
0 
0 
0 
0 
0 
0 
0 
0 
0 
0 
0 
0 
0 
0 
0 
0 
0 
0 
0 
0 
0 
0 
0 
0 
0 
0 
0 
0 
0 
0 
0 
0 
0 
0 
0 
0 
0 
0 
0 
0 
0 
0 
0 
0 
0 
0 
0 
0 
0 
0 
0 
0 
0 
0 
0 
0 
0 
0 
0 
0 
0 
0 
0 
0 
0 
0 
0 
0 
0 
0 
0 
0 
0 
0 
0 
0 
0 
0 
0 
0 
0 
0 
0 
0 
0 
0 
0 
0 
0 
0 
0 
0 
0 
0 
0 
0 
0 
0 
0 
0 
0 
0 
0 
0 
0 
0 
0 
0 
0 
0 
0 
0 
0 
0 
0 
0 
0 
0 
0 
0 
0 
0 
0 
0 
0 
0 
0 
0 
0 
0 
0 
0 
0 
0 
0 
0 
0 
0 
0 
0 
0 
0 
0 
0 
0 
0 
0 
0 
0 
0 
0 
0 
0 
0 
0 
0 
0 
0 
0 
0 
0 
0 
0 
0 
0 
0 
0 
0 
0 
0 
0 
0 
0 
0 
0 
0 
0 
0 
0 
0 
0 
0 
0 
0 
0 
0 
0 
0 
0 
0 
0 
0 
0 
0 
0 
0 
0 
0 
0 
0 
0 
0 
0 
0 
0 
0 
0 
0 
0 
0 
0 
0 
0 
0 
0 
0 
0 
0 
0 
0 
0 
0 
0 
0 
0 
0 
0 
0 
0 
0 
0 
0 
0 
0 
0 
0 
0 
0 
0 
0 
0 
0 
0 
0 
0 
0 
0 
0 
0 
0 
0 
0 
0 
0 
0 
0 
0 
0 
0 
0 
0 
0 
0 
0 
0 
0 
0 
0 
0 
0 
0 
0 
0 
0 
0 
0 
0 
0 
0 
0 
0 
0 
0 
0 
0 
0 
0 
0 
0 
0 
0 
0 
0 
0 
0 
0 
0 
0 
0 
0 
0 
0 
0 
0 
0 
0 
0 
0 
0 
0 
0 
0 
0 
0 
0 
0 
0 
0 
0 
0 
0 
0 
0 
0 
0 
0 
0 
0 
0 
0 
0 
0 
0 
0 
0 
0 
0 
0 
0 
0 
0 
0 
0 
0 
0 
0 
0 
0 
0 
0 
0 
0 
0 
0 
0 
0 
0 
0 
0 
0 
0 
0 
0 
0 
0 
0 
0 
0 
0 
0 
0 
0 
0 
0 
0 
0 
0 
0 
0 
0 
0 
0 
0 
0 
0 
0 
0 
0 
0 
0 
0 
0 
0 
0 
0 
0 
0 
0 
0 
0 
0 
0 
0 
0 
0 
0 
0 
0 
0 
0 
0 
0 
0 
0 
0 
0 
0 
0 
0 
0 
0 
0 
0 
0 
0 
0 
0 
0 
0 
0 
0 
0 
0 
0 
0 
0 
0 
0 
0 
0 
0 
0 
0 
0 
0 
0 
0 
0 
0 
0 
0 
0 
0 
0 
0 
0 
0 
0 
0 
0 
0 
0 
0 
0 
0 
0 
0 
0 
0 
0 
0 
0 
0 
0 
0 
0 
0 
0 
0 
0 
0 
0 
0 
0 
0 
0 
0 
0 
0 
0 
0 
0 
0 
0 
0 
0 
0 
0 
0 
0 
0 
0 
0 
0 
0 
0 
0 
0 
0 
0 
0 
0 
0 
0 
0 
0 
0 
0 
0 
0 
0 
0 
0 
0 
0 
0 
0 
0 
0 
0 
0 
0 
0 
0 
0 
0 
0 
0 
0 
0 
0 
0 
0 
0 
0 
0 
0 
0 
0 
0 
0 
0 
0 
0 
0 
0 
0 
0 
0 
0 
0 
0 
0 
0 
0 
0 
0 
0 
0 
0 
0 
0 
0 
0 
0 
0 
0 
0 
0 
0 
0 
0 
0 
0 
0 
0 
0 
0 
0 
0 
0 
0 
0 
0 
0 
0 
0 
0 
0 
0 
0 
0 
0 
0 
0 
0 
0 
0 
0 
0 
0 
0 
0 
0 
0 
0 
0 
0 
0 
0 
0 
0 
0 
0 
0 
0 
0 
0 
0 
0 
0 
0 
0 
0 
0 
0 
0 
0 
0 
0 
0 
0 
0 
0 
0 
0 
0 
0 
0 
0 
0 
0 
0 
0 
0 
0 
0 
0 
0 
0 
0 
0 
0 
0 
0 
0 
0 
0 
0 
0 
0 
0 
0 
0 
0 
0 
0 
0 
0 
0 
0 
0 
0 
0 
0 
0 
0 
0 
0 
0 
0 
0 
0 
0 
0 
0 
0 
0 
0 
0 
0 
0 
0 
0 
0 
0 
0 
0 
0 
0 
0 
0 
0 
0 
0 
0 
0 
0 
0 
0 
0 
0 
0 
0 
0 
0 
0 
0 
0 
0 
0 
0 
0 
0 
0 
0 
0 
0 
0 
0 
0 
0 
0 
0 
0 
0 
0 
0 
0 
0 
0 
0 
0 
0 
0 
0 
0 
0 
0 
0 
0 
0 
0 
0 
0 
0 
0 
0 
0 
0 
0 
0 
0 
0 
0 
0 
0 
0 
0 
0 
0 
0 
0 
0 
0 
0 
0 
0 
0 
0 
0 
0 
0 
0 
0 
0 
0 
0 
0 
0 
0 
0 
0 
0 
0 
0 
0 
0 
0 
0 
0 
0 
0 
0 
0 
0 
0 
0 
0 
0 
0 
0 
0 
0 
0 
0 
0 
0 
0 
0 
0 
0 
0 
0 
0 
0 
0 
0 
0 
0 
0 
0 
0 
0 
0 
0 
0 
0 
0 
0 
0 
0 
0 
0 
0 
0 
0 
0 
0 
0 
0 
0 
0 
0 
0 
0 
0 
0 
0 
0 
0 
0 
0 
0 
0 
0 
0 
0 
0 
0 
0 
0 
0 
0 
0 
0 
0 
0 
0 
0 
0 
0 
0 
0 
0 
0 
0 
0 
0 
0 
0 
0 
0 
0 
0 
0 
0 
0 
0 
0 
0 
0 
0 
0 
0 
0 
0 
0 
0 
0 
0 
0 
0 
0 
0 
0 
0 
0 
0 
0 
0 
0 
0 
0 
0 
0 
0 
0 
0 
0 
0 
0 
0 
0 
0 
0 
0 
0 
0 
0 
0 
0 
0 
0 
0 
0 
0 
0 
0 
0 
0 
0 
0 
0 
0 
0 
0 
0 
0 
0 
0 
0 
0 
0 
0 
0 
0 
0 
0 
0 
0 
0 
0 
0 
0 
0 
0 
0 
0 
0 
0 
0 
0 
0 
0 
0 
0 
0 
0 
0 
0 
0 
0 
0 
0 
0 
0 
0 
0 
0 
0 
0 
0 
0 
0 
0 
0 
0 
0 
0 
0 
0 
0 
0 
0 
0 
0 
0 
0 
0 
0 
0 
0 
0 
0 
0 
0 
0 
0 
0 
0 
0 
0 
0 
0 
0 
0 
0 
0 
0 
0 
0 
0 
0 
0 
0 
0 
0 
0 
0 
0 
0 
0 
0 
0 
0 
0 
0 
0 
0 
0 
0 
0 
0 
0 
0 
0 
0 
0 
0 
0 
0 
0 
0 
0 
0 
0 
0 
0 
0 
0 
0 
0 
0 
0 
0 
0 
0 
0 
0 
0 
0 
0 
0 
0 
0 
0 
0 
0 
0 
0 
0 
0 
0 
0 
0 
0 
0 
0 
0 
0 
0 
0 
0 
0 
0 
0 
0 
0 
0 
0 
0 
0 
0 
0 
0 
0 
0 
0 
0 
0 
0 
0 
0 
0 
0 
0 
0 
0 
0 
0 
0 
0 
0 
0 
0 
0 
0 
0 
0 
0 
0 
0 
0 
0 
0 
0 
0 
0 
0 
0 
0 
0 
0 
0 
0 
0 
0 
0 
0 
0 
0 
0 
0 
0 
0 
0 
0 
0 
0 
0 
0 
0 
0 
0 
0 
0 
0 
0 
0 
0 
0 
0 
0 
0 
0 
0 
0 
0 
0 
0 
0 
0 
0 
0 
0 
0 
0 
0 
0 
0 
0 
0 
0 
0 
0 
0 
0 
0 
0 
0 
0 
0 
0 
0 
0 
0 
0 
0 
0 
0 
0 
0 
0 
0 
0 
0 
0 
0 
0 
0 
0 
0 
0 
0 
0 
0 
0 
0 
0 
0 
0 
0 
0 
0 
0 
0 
0 
0 
0 
0 
0 
0 
0 
0 
0 
0 
0 
0 
0 
0 
0 
0 
0 
0 
0 
0 
0 
0 
0 
0 
0 
0 
0 
0 
0 
0 
0 
0 
0 
0 
0 
0 
0 
0 
0 
0 
0 
0 
0 
0 
0 
0 
0 
0 
0 
0 
0 
0 
0 
0 
0 
0 
0 
0 
0 
0 
0 
0 
0 
0 
0 
0 
0 
0 
0 
0 
0 
0 
0 
0 
0 
0 
0 
0 
0 
0 
0 
0 
0 
0 
0 
0 
0 
0 
0 
0 
0 
0 
0 
0 
0 
0 
0 
0 
0 
0 
0 
0 
0 
0 
0 
0 
0 
0 
0 
0 
0 
0 
0 
0 
0 
0 
0 
0 
0 
0 
0 
0 
0 
0 
0 
0 
0 
0 
0 
0 
0 
0 
0 
0 
0 
0 
0 
0 
0 
0 
0 
0 
0 
0 
0 
0 
0 
0 
0 
0 
0 
0 
0 
0 
0 
0 
0 
0 
0 
0 
0 
0 
0 
0 
0 
0 
0 
0 
0 
0 
0 
0 
0 
0 
0 
0 
0 
0 
0 
0 
0 
0 
0 
0 
0 
0 
0 
0 
0 
0 
0 
0 
0 
0 
0 
0 
0 
0 
0 
0 
0 
0 
0 
0 
0 
0 
0 
0 
0 
0 
0 
0 
0 
0 
0 
0 
0 
0 
0 
0 
0 
0 
0 
0 
0 
0 
0 
0 
0 
0 
0 
0 
0 
0 
0 
0 
0 
0 
0 
0 
0 
0 
0 
0 
0 
0 
0 
0 
0 
0 
0 
0 
0 
0 
0 
0 
0 
0 
0 
0 
0 
0 
0 
0 
0 
0 
0 
0 
0 
0 
0 
0 
0 
0 
0 
0 
0 
0 
0 
0 
0 
0 
0 
0 
0 
0 
0 
0 
0 
0 
0 
0 
0 
0 
0 
0 
0 
0 
0 
0 
0 
0 
0 
0 
0 
0 
0 
0 
0 
0 
0 
0 
0 
0 
0 
0 
0 
0 
0 
0 
0 
0 
0 
0 
0 
0 
0 
0 
0 
0 
0 
0 
0 
0 
0 
0 
0 
0 
0 
0 
0 
0 
0 
0 
0 
0 
0 
0 
0 
0 
0 
0 
0 
0 
0 
0 
0 
0 
0 
0 
0 
0 
0 
0 
0 
0 
0 
0 
0 
0 
0 
0 
0 
0 
0 
0 
0 
0 
0 
0 
0 
0 
0 
0 
0 
0 
0 
0 
0 
0 
0 
0 
0 
0 
0 
0 
0 
0 
0 
0 
0 
0 
0 
0 
0 
0 
0 
0 
0 
0 
0 
0 
0 
0 
0 
0 
0 
0 
0 
0 
0 
0 
0 
0 
0 
0 
0 
0 
0 
0 
0 
0 
0 
0 
0 
0 
0 
0 
0 
0 
0 
0 
0 
0 
0 
0 
0 
0 
0 
0 
0 
0 
0 
0 
0 
0 
0 
0 
0 
0 
0 
0 
0 
0 
0 
0 
0 
0 
0 
0 
0 
0 
0 
0 
0 
0 
0 
0 
0 
0 
0 
0 
0 
0 
0 
0 
0 
0 
0 
0 
0 
0 
0 
0 
0 
0 
0 
0 
0 
0 
0 
0 
0 
0 
0 
0 
0 
0 
0 
0 
0 
0 
0 
0 
0 
0 
0 
0 
0 
0 
0 
0 
0 
0 
0 
0 
0 
0 
0 
0 
0 
0 
0 
0 
0 
0 
0 
0 
0 
0 
0 
0 
0 
0 
0 
0 
0 
0 
0 
0 
0 
0 
0 
0 
0 
0 
0 
0 
0 
0 
0 
0 
0 
0 
0 
0 
0 
0 
0 
0 
0 
0 
0 
0 
0 
0 
0 
0 
0 
0 
0 
0 
0 
0 
0 
0 
0 
0 
0 
0 
0 
0 
0 
0 
0 
0 
0 
0 
0 
0 
0 
0 
0 
0 
0 
0 
0 
0 
0 
0 
0 
0 
0 
0 
0 
0 
0 
0 
0 
0 
0 
0 
0 
0 
0 
0 
0 
0 
0 
0 
0 
0 
0 
0 
0 
0 
0 
0 
0 
0 
0 
0 
0 
0 
0 
0 
0 
0 
0 
0 
0 
0 
0 
0 
0 
0 
0 
0 
0 
0 
0 
0 
0 
0 
0 
0 
0 
0 
0 
0 
0 
0 
0 
0 
0 
0 
0 
0 
0 
0 
0 
0 
0 
0 
0 
0 
0 
0 
0 
0 
0 
0 
0 
0 
0 
0 
0 
0 
0 
0 
0 
0 
0 
0 
0 
0 
0 
0 
0 
0 
0 
0 
0 
0 
0 
0 
0 
0 
0 
0 
0 
0 
0 
0 
0 
0 
0 
0 
0 
0 
0 
0 
0 
0 
0 
0 
0 
0 
0 
0 
0 
0 
0 
0 
0 
0 
0 
0 
0 
0 
0 
0 
0 
0 
0 
0 
0 
0 
0 
0 
0 
0 
0 
0 
0 
0 
0 
0 
0 
0 
0 
0 
0 
0 
0 
0 
0 
0 
0 
0 
0 
0 
0 
0 
0 
0 
0 
0 
0 
0 
0 
0 
0 
0 
0 
0 
0 
0 
0 
0 
0 
0 
0 
0 
0 
0 
0 
0 
0 
0 
0 
0 
0 
0 
0 
0 
0 
0 
0 
0 
0 
0 
0 
0 
0 
0 
0 
0 
0 
0 
0 
0 
0 
0 
0 
0 
0 
0 
0 
0 
0 
0 
0 
0 
0 
0 
0 
0 
0 
0 
0 
0 
0 
0 
0 
0 
0 
0 
0 
0 
0 
0 
0 
0 
0 
0 
0 
0 
0 
0 
0 
0 
0 
0 
0 
0 
0 
0 
0 
0 
0 
0 
0 
0 
0 
0 
0 
0 
0 
0 
0 
0 
0 
0 
0 
0 
0 
0 
0 
0 
0 
0 
0 
0 
0 
0 
0 
0 
0 
0 
0 
0 
0 
0 
0 
0 
0 
0 
0 
0 
0 
0 
0 
0 
0 
0 
0 
0 
0 
0 
0 
0 
0 
0 
0 
0 
0 
0 
0 
0 
0 
0 
0 
0 
0 
0 
0 
0 
0 
0 
0 
0 
0 
0 
0 
0 
0 
0 
0 
0 
0 
0 
0 
0 
0 
0 
0 
0 
0 
0 
0 
0 
0 
0 
0 
0 
0 
0 
0 
0 
0 
0 
0 
0 
0 
0 
0 
0 
0 
0 
0 
0 
0 
0 
0 
0 
0 
0 
0 
0 
0 
0 
0 
0 
0 
0 
0 
0 
0 
0 
0 
0 
0 
0 
0 
0 
0 
0 
0 
0 
0 
0 
0 
0 
0 
0 
0 
0 
0 
0 
0 
0 
0 
0 
0 
0 
0 
0 
0 
0 
0 
0 
0 
0 
0 
0 
0 
0 
0 
0 
0 
0 
0 
0 
0 
0 
0 
0 
0 
0 
0 
0 
0 
0 
0 
0 
0 
0 
0 
0 
0 
0 
0 
0 
0 
0 
0 
0 
0 
0 
0 
0 
0 
0 
0 
0 
0 
0 
0 
0 
0 
0 
0 
0 
0 
0 
0 
0 
0 
0 
0 
0 
0 
0 
0 
0 
0 
0 
0 
0 
0 
0 
0 
0 
0 
0 
0 
0 
0 
0 
0 
0 
0 
0 
0 
0 
0 
0 
0 
0 
0 
0 
0 
0 
0 
0 
0 
0 
0 
0 
0 
0 
0 
0 
0 
0 
0 
0 
0 
0 
0 
0 
0 
0 
0 
0 
0 
0 
0 
0 
0 
0 
0 
0 
0 
0 
0 
0 
0 
0 
0 
0 
0 
0 
0 
0 
0 
0 
0 
0 
0 
0 
0 
0 
0 
0 
0 
0 
0 
0 
0 
0 
0 
0 
0 
0 
0 
0 
0 
0 
0 
0 
0 
0 
0 
0 
0 
0 
0 
0 
0 
0 
0 
0 
0 
0 
0 
0 
0 
0 
0 
0 
0 
0 
0 
0 
0 
0 
0 
0 
0 
0 
0 
0 
0 
0 
0 
0 
0 
0 
0 
0 
0 
0 
0 
0 
0 
0 
0 
0 
0 
0 
0 
0 
0 
0 
0 
0 
0 
0 
0 
0 
0 
0 
0 
0 
0 
0 
0 
0 
0 
0 
0 
0 
0 
0 
0 
0 
0 
0 
0 
0 
0 
0 
0 
0 
0 
0 
0 
0 
0 
0 
0 
0 
0 
0 
0 
0 
0 
0 
0 
0 
0 
0 
0 
0 
0 
0 
0 
0 
0 
0 
0 
0 
0 
0 
0 
0 
0 
0 
0 
0 
0 
0 
0 
0 
0 
0 
0 
0 
0 
0 
0 
0 
0 
0 
0 
0 
0 
0 
0 
0 
0 
0 
0 
0 
0 
0 
0 
0 
0 
0 
0 
0 
0 
0 
0 
0 
0 
0 
0 
0 
0 
0 
0 
0 
0 
0 
0 
0 
0 
0 
0 
0 
0 
0 
0 
0 
0 
0 
0 
0 
0 
0 
0 
0 
0 
0 
0 
0 
0 
0 
0 
0 
0 
0 
0 
0 
0 
0 
0 
0 
0 
0 
0 
0 
0 
0 
0 
0 
0 
0 
0 
0 
0 
0 
0 
0 
0 
0 
0 
0 
0 
0 
0 
0 
0 
0 
0 
0 
0 
0 
0 
0 
0 
0 
0 
0 
0 
0 
0 
0 
0 
0 
0 
0 
0 
0 
0 
0 
0 
0 
0 
0 
0 
0 
0 
0 
0 
0 
0 
0 
0 
0 
0 
0 
0 
0 
0 
0 
0 
0 
0 
0 
0 
0 
0 
0 
0 
0 
0 
0 
0 
0 
0 
0 
0 
0 
0 
0 
0 
0 
0 
0 
0 
0 
0 
0 
0 
0 
0 
0 
0 
0 
0 
0 
0 
0 
0 
0 
0 
0 
0 
0 
0 
0 
0 
0 
0 
0 
0 
0 
0 
0 
0 
0 
0 
0 
0 
0 
0 
0 
0 
0 
0 
0 
0 
0 
0 
0 
0 
0 
0 
0 
0 
0 
0 
0 
0 
0 
0 
0 
0 
0 
0 
0 
0 
0 
0 
0 
0 
0 
0 
0 
0 
0 
0 
0 
0 
0 
0 
0 
0 
0 
0 
0 
0 
0 
0 
0 
0 
0 
0 
0 
0 
0 
0 
0 
0 
0 
0 
0 
0 
0 
0 
0 
0 
0 
0 
0 
0 
0 
0 
0 
0 
0 
0 
0 
0 
0 
0 
0 
0 
0 
0 
0 
0 
0 
0 
0 
0 
0 
0 
0 
0 
0 
0 
0 
0 
0 
0 
0 
0 
0 
0 
0 
0 
0 
0 
0 
0 
0 
0 
0 
0 
0 
0 
0 
0 
0 
0 
0 
0 
0 
0 
0 
0 
0 
0 
0 
0 
0 
0 
0 
0 
0 
0 
0 
0 
0 
0 
0 
0 
0 
0 
0 
0 
0 
0 
0 
0 
0 
0 
0 
0 
0 
0 
0 
0 
0 
0 
0 
0 
0 
0 
0 
0 
0 
0 
0 
0 
0 
0 
0 
0 
0 
0 
0 
0 
0 
0 
0 
0 
0 
0 
0 
0 
0 
0 
0 
0 
0 
0 
0 
0 
0 
0 
0 
0 
0 
0 
0 
0 
0 
0 
0 
0 
0 
0 
0 
0 
0 
0 
0 
0 
0 
0 
0 
0 
0 
0 
0 
0 
0 
0 
0 
0 
0 
0 
0 
0 
0 
0 
0 
0 
0 
0 
0 
0 
0 
0 
0 
0 
0 
0 
0 
0 
0 
0 
0 
0 
0 
0 
0 
0 
0 
0 
0 
0 
0 
0 
0 
0 
0 
0 
0 
0 
0 
0 
0 
0 
0 
0 
0 
0 
0 
0 
0 
0 
0 
0 
0 
0 
0 
0 
0 
0 
0 
0 
0 
0 
0 
0 
0 
0 
0 
0 
0 
0 
0 
0 
0 
0 
0 
0 
0 
0 
0 
0 
0 
0 
0 
0 
0 
0 
0 
0 
0 
0 
0 
0 
0 
0 
0 
0 
0 
0 
0 
0 
0 
0 
0 
0 
0 
0 
0 
0 
0 
0 
0 
0 
0 
0 
0 
0 
0 
0 
0 
0 
0 
0 
0 
0 
0 
0 
0 
0 
0 
0 
0 
0 
0 
0 
0 
0 
0 
0 
0 
0 
0 
0 
0 
0 
0 
0 
0 
0 
0 
0 
0 
0 
0 
0 
0 
0 
0 
0 
0 
0 
0 
0 
0 
0 
0 
0 
0 
0 
0 
0 
0 
0 
0 
0 
0 
0 
0 
0 
0 
0 
0 
0 
0 
0 
0 
0 
0 
0 
0 
0 
0 
0 
0 
0 
0 
0 
0 
0 
0 
0 
0 
0 
0 
0 
0 
0 
0 
0 
0 
0 
0 
0 
0 
0 
0 
0 
0 
0 
0 
0 
0 
0 
0 
0 
0 
0 
0 
0 
0 
0 
0 
0 
0 
0 
0 
0 
0 
0 
0 
0 
0 
0 
0 
0 
0 
0 
0 
0 
0 
0 
0 
0 
0 
0 
0 
0 
0 
0 
0 
0 
0 
0 
0 
0 
0 
0 
0 
0 
0 
0 
0 
0 
0 
0 
0 
0 
0 
0 
0 
0 
0 
0 
0 
0 
0 
0 
0 
0 
0 
0 
0 
0 
0 
0 
0 
0 
0 
0 
0 
0 
0 
0 
0 
0 
0 
0 
0 
0 
0 
0 
0 
0 
0 
0 
0 
0 
0 
0 
0 
0 
0 
0 
0 
0 
0 
0 
0 
0 
0 
0 
0 
0 
0 
0 
0 
0 
0 
0 
0 
0 
0 
0 
0 
0 
0 
0 
0 
0 
0 
0 
0 
0 
0 
0 
0 
0 
0 
0 
0 
0 
0 
0 
0 
0 
0 
0 
0 
0 
0 
0 
0 
0 
0 
0 
0 
0 
0 
0 
0 
0 
0 
0 
0 
0 
0 
0 
0 
0 
0 
0 
0 
0 
0 
0 
0 
0 
0 
0 
0 
0 
0 
0 
0 
0 
0 
0 
0 
0 
0 
0 
0 
0 
0 
0 
0 
0 
0 
0 
0 
0 
0 
0 
0 
0 
0 
0 
0 
0 
0 
0 
0 
0 
0 
0 
0 
0 
0 
0 
0 
0 
0 
0 
0 
0 
0 
0 
0 
0 
0 
0 
0 
0 
0 
0 
0 
0 
0 
0 
0 
0 
0 
0 
0 
0 
0 
0 
0 
0 
0 
0 
0 
0 
0 
0 
0 
0 
0 
0 
0 
0 
0 
0 
0 
0 
0 
0 
0 
0 
0 
0 
0 
0 
0 
0 
0 
0 
0 
0 
0 
0 
0 
0 
0 
0 
0 
0 
0 
0 
0 
0 
0 
0 
0 
0 
0 
0 
0 
0 
0 
0 
0 
0 
0 
0 
0 
0 
0 
0 
0 
0 
0 
0 
0 
0 
0 
0 
0 
0 
0 
0 
0 
0 
0 
0 
0 
0 
0 
0 
0 
0 
0 
0 
0 
0 
0 
0 
0 
0 
0 
0 
0 
0 
0 
0 
0 
0 
0 
0 
0 
0 
0 
0 
0 
0 
0 
0 
0 
0 
0 
0 
0 
0 
0 
0 
0 
0 
0 
0 
0 
0 
0 
0 
0 
0 
0 
0 
0 
0 
0 
0 
0 
0 
0 
0 
0 
0 
0 
0 
0 
0 
0 
0 
0 
0 
0 
0 
0 
0 
0 
0 
0 
0 
0 
0 
0 
0 
0 
0 
0 
0 
0 
0 
0 
0 
0 
0 
0 
0 
0 
0 
0 
0 
0 
0 
0 
0 
0 
0 
0 
0 
0 
0 
0 
0 
0 
0 
0 
0 
0 
0 
0 
0 
0 
0 
0 
0 
0 
0 
0 
0 
0 
0 
0 
0 
0 
0 
0 
0 
0 
0 
0 
0 
0 
0 
0 
0 
0 
0 
0 
0 
0 
0 
0 
0 
0 
0 
0 
0 
0 
0 
0 
0 
0 
0 
0 
0 
0 
0 
0 
0 
0 
0 
0 
0 
0 
0 
0 
0 
0 
0 
0 
0 
0 
0 
0 
0 
0 
0 
0 
0 
0 
0 
0 
0 
0 
0 
0 
0 
0 
0 
0 
0 
0 
0 
0 
0 
0 
0 
0 
0 
0 
0 
0 
0 
0 
0 
0 
0 
0 
0 
0 
0 
0 
0 
0 
0 
0 
0 
0 
0 
0 
0 
0 
0 
0 
0 
0 
0 
0 
0 
0 
0 
0 
0 
0 
0 
0 
0 
0 
0 
0 
0 
0 
0 
0 
0 
0 
0 
0 
0 
0 
0 
0 
0 
0 
0 
0 
0 
0 
0 
0 
0 
0 
0 
0 
0 
0 
0 
0 
0 
0 
0 
0 
0 
0 
0 
0 
0 
0 
0 
0 
0 
0 
0 
0 
0 
0 
0 
0 
0 
0 
0 
0 
0 
0 
0 
0 
0 
0 
0 
0 
0 
0 
0 
0 
0 
0 
0 
0 
0 
0 
0 
0 
0 
0 
0 
0 
0 
0 
0 
0 
0 
0 
0 
0 
0 
0 
0 
0 
0 
0 
0 
0 
0 
0 
0 
0 
0 
0 
0 
0 
0 
0 
0 
0 
0 
0 
0 
0 
0 
0 
0 
0 
0 
0 
0 
0 
0 
0 
0 
0 
0 
0 
0 
0 
0 
0 
0 
0 
0 
0 
0 
0 
0 
0 
0 
0 
0 
0 
0 
0 
0 
0 
0 
0 
0 
0 
0 
0 
0 
0 
0 
0 
0 
0 
0 
0 
0 
0 
0 
0 
0 
0 
0 
0 
0 
0 
0 
0 
0 
0 
0 
0 
0 
0 
0 
0 
0 
0 
0 
0 
0 
0 
0 
0 
0 
0 
0 
0 
0 
0 
0 
0 
0 
0 
0 
0 
0 
0 
0 
0 
0 
0 
0 
0 
0 
0 
0 
0 
0 
0 
0 
0 
0 
0 
0 
0 
0 
0 
0 
0 
0 
0 
0 
0 
0 
0 
0 
0 
0 
0 
0 
0 
0 
0 
0 
0 
0 
0 
0 
0 
0 
0 
0 
0 
0 
0 
0 
0 
0 
0 
0 
0 
0 
0 
0 
0 
0 
0 
0 
0 
0 
0 
0 
0 
0 
0 
0 
0 
0 
0 
0 
0 
0 
0 
0 
0 
0 
0 
0 
0 
0 
0 
0 
0 
0 
0 
0 
0 
0 
0 
0 
0 
0 
0 
0 
0 
0 
0 
0 
0 
0 
0 
0 
0 
0 
0 
0 
0 
0 
0 
0 
0 
0 
0 
0 
0 
0 
0 
0 
0 
0 
0 
0 
0 
0 
0 
0 
0 
0 
0 
0 
0 
0 
0 
0 
0 
0 
0 
0 
0 
0 
0 
0 
0 
0 
0 
0 
0 
0 
0 
0 
0 
0 
0 
0 
0 
0 
0 
0 
0 
0 
0 
0 
0 
0 
0 
0 
0 
0 
0 
0 
0 
0 
0 
0 
0 
0 
0 
0 
0 
0 
0 
0 
0 
0 
0 
0 
0 
0 
0 
0 
0 
0 
0 
0 
0 
0 
0 
0 
0 
0 
0 
0 
0 
0 
0 
0 
0 
0 
0 
0 
0 
0 
0 
0 
0 
0 
0 
0 
0 
0 
0 
0 
0 
0 
0 
0 
0 
0 
0 
0 
0 
0 
0 
0 
0 
0 
0 
0 
0 
0 
0 
0 
0 
0 
0 
0 
0 
0 
0 
0 
0 
0 
0 
0 
0 
0 
0 
0 
0 
0 
0 
0 
0 
0 
0 
0 
0 
0 
0 
0 
0 
0 
0 
0 
0 
0 
0 
0 
0 
0 
0 
0 
0 
0 
0 
0 
0 
0 
0 
0 
0 
0 
0 
0 
0 
0 
0 
0 
0 
0 
0 
0 
0 
0 
0 
0 
0 
0 
0 
0 
0 
0 
0 
0 
0 
0 
0 
0 
0 
0 
0 
0 
0 
0 
0 
0 
0 
0 
0 
0 
0 
0 
0 
0 
0 
0 
0 
0 
0 
0 
0 
0 
0 
0 
0 
0 
0 
0 
0 
0 
0 
0 
0 
0 
0 
0 
0 
0 
0 
0 
0 
0 
0 
0 
0 
0 
0 
0 
0 
0 
0 
0 
0 
0 
0 
0 
0 
0 
0 
0 
0 
0 
0 
0 
0 
0 
0 
0 
0 
0 
0 
0 
0 
0 
0 
0 
0 
0 
0 
0 
0 
0 
0 
0 
0 
0 
0 
0 
0 
0 
0 
0 
0 
0 
0 
0 
0 
0 
0 
0 
0 
0 
0 
0 
0 
0 
0 
0 
0 
0 
0 
0 
0 
0 
0 
0 
0 
0 
0 
0 
0 
0 
0 
0 
0 
0 
0 
0 
0 
0 
0 
0 
0 
0 
0 
0 
0 
0 
0 
0 
0 
0 
0 
0 
0 
0 
0 
0 
0 
0 
0 
0 
0 
0 
0 
0 
0 
0 
0 
0 
0 
0 
0 
0 
0 
0 
0 
0 
0 
0 
0 
0 
0 
0 
0 
0 
0 
0 
0 
0 
0 
0 
0 
0 
0 
0 
0 
0 
0 
0 
0 
0 
0 
0 
0 
0 
0 
0 
0 
0 
0 
0 
0 
0 
0 
0 
0 
0 
0 
0 
0 
0 
0 
0 
0 
0 
0 
0 
0 
0 
0 
0 
0 
0 
0 
0 
0 
0 
0 
0 
0 
0 
0 
0 
0 
0 
0 
0 
0 
0 
0 
0 
0 
0 
0 
0 
0 
0 
0 
0 
0 
0 
0 
0 
0 
0 
0 
0 
0 
0 
0 
0 
0 
0 
0 
0 
0 
0 
0 
0 
0 
0 
0 
0 
0 
0 
0 
0 
0 
0 
0 
0 
0 
0 
0 
0 
0 
0 
0 
0 
0 
0 
0 
0 
0 
0 
0 
0 
0 
0 
0 
0 
0 
0 
0 
0 
0 
0 
0 
0 
0 
0 
0 
0 
0 
0 
0 
0 
0 
0 
0 
0 
0 
0 
0 
0 
0 
0 
0 
0 
0 
0 
0 
0 
0 
0 
0 
0 
0 
0 
0 
0 
0 
0 
0 
0 
0 
0 
0 
0 
0 
0 
0 
0 
0 
0 
0 
0 
0 
0 
0 
0 
0 
0 
0 
0 
0 
0 
0 
0 
0 
0 
0 
0 
0 
0 
0 
0 
0 
0 
0 
0 
0 
0 
0 
0 
0 
0 
0 
0 
0 
0 
0 
0 
0 
0 
0 
0 
0 
0 
0 
0 
0 
0 
0 
0 
0 
0 
0 
0 
0 
0 
0 
0 
0 
0 
0 
0 
0 
0 
0 
0 
0 
0 
0 
0 
0 
0 
0 
0 
0 
0 
0 
0 
0 
0 
0 
0 
0 
0 
0 
0 
0 
0 
0 
0 
0 
0 
0 
0 
0 
0 
0 
0 
0 
0 
0 
0 
0 
0 
0 
0 
0 
0 
0 
0 
0 
0 
0 
0 
0 
0 
0 
0 
0 
0 
0 
0 
0 
0 
0 
0 
0 
0 
0 
0 
0 
0 
0 
0 
0 
0 
0 
0 
0 
0 
0 
0 
0 
0 
0 
0 
0 
0 
0 
0 
0 
0 
0 
0 
0 
0 
0 
0 
0 
0 
0 
0 
0 
0 
0 
0 
0 
0 
0 
0 
0 
0 
0 
0 
0 
0 
0 
0 
0 
0 
0 
0 
0 
0 
0 
0 
0 
0 
0 
0 
0 
0 
0 
0 
0 
0 
0 
0 
0 
0 
0 
0 
0 
0 
0 
0 
0 
0 
0 
0 
0 
0 
0 
0 
0 
0 
0 
0 
0 
0 
0 
0 
0 
0 
0 
0 
0 
0 
0 
0 
0 
0 
0 
0 
0 
0 
0 
0 
0 
0 
0 
0 
0 
0 
0 
0 
0 
0 
0 
0 
0 
0 
0 
0 
0 
0 
0 
0 
0 
0 
0 
0 
0 
0 
0 
0 
0 
0 
0 
0 
0 
0 
0 
0 
0 
0 
0 
0 
0 
0 
0 
0 
0 
0 
0 
0 
0 
0 
0 
0 
0 
0 
0 
0 
0 
0 
0 
0 
0 
0 
0 
0 
0 
0 
0 
0 
0 
0 
0 
0 
0 
0 
0 
0 
0 
0 
0 
0 
0 
0 
0 
0 
0 
0 
0 
0 
0 
0 
0 
0 
0 
0 
0 
0 
0 
0 
0 
0 
0 
0 
0 
0 
0 
0 
0 
0 
0 
0 
0 
0 
0 
0 
0 
0 
0 
0 
0 
0 
0 
0 
0 
0 
0 
0 
0 
0 
0 
0 
0 
0 
0 
0 
0 
0 
0 
0 
0 
0 
0 
0 
0 
0 
0 
0 
0 
0 
0 
0 
0 
0 
0 
0 
0 
0 
0 
0 
0 
0 
0 
0 
0 
0 
0 
0 
0 
0 
0 
0 
0 
0 
0 
0 
0 
0 
0 
0 
0 
0 
0 
0 
0 
0 
0 
0 
0 
0 
0 
0 
0 
0 
0 
0 
0 
0 
0 
0 
0 
0 
0 
0 
0 
0 
0 
0 
0 
0 
0 
0 
0 
0 
0 
0 
0 
0 
0 
0 
0 
0 
0 
0 
0 
0 
0 
0 
0 
0 
0 
0 
0 
0 
0 
0 
0 
0 
0 
0 
0 
0 
0 
0 
0 
0 
0 
0 
0 
0 
0 
0 
0 
0 
0 
0 
0 
0 
0 
0 
0 
0 
0 
0 
0 
0 
0 
0 
0 
0 
0 
0 
0 
0 
0 
0 
0 
0 
0 
0 
0 
0 
0 
0 
0 
0 
0 
0 
0 
0 
0 
0 
0 
0 
0 
0 
0 
0 
0 
0 
0 
0 
0 
0 
0 
0 
0 
0 
0 
0 
0 
0 
0 
0 
0 
0 
0 
0 
0 
0 
0 
0 
0 
0 
0 
0 
0 
0 
0 
0 
0 
0 
0 
0 
0 
0 
0 
0 
0 
0 
0 
0 
0 
0 
0 
0 
0 
0 
0 
0 
0 
0 
0 
0 
0 
0 
0 
0 
0 
0 
0 
0 
0 
0 
0 
0 
0 
0 
0 
0 
0 
0 
0 
0 
0 
0 
0 
0 
0 
0 
0 
0 
0 
0 
0 
0 
0 
0 
0 
0 
0 
0 
0 
0 
0 
0 
0 
0 
0 
0 
0 
0 
0 
0 
0 
0 
0 
0 
0 
0 
0 
0 
0 
0 
0 
0 
0 
0 
0 
0 
0 
0 
0 
0 
0 
0 
0 
0 
0 
0 
0 
0 
0 
0 
0 
0 
0 
0 
0 
0 
0 
0 
0 
0 
0 
0 
0 
0 
0 
0 
0 
0 
0 
0 
0 
0 
0 
0 
0 
0 
0 
0 
0 
0 
0 
0 
0 
0 
0 
0 
0 
0 
0 
0 
0 
0 
0 
0 
0 
0 
0 
0 
0 
0 
0 
0 
0 
0 
0 
0 
0 
0 
0 
0 
0 
0 
0 
0 
0 
0 
0 
0 
0 
0 
0 
0 
0 
0 
0 
0 
0 
0 
0 
0 
0 
0 
0 
0 
0 
0 
0 
0 
0 
0 
0 
0 
0 
0 
0 
0 
0 
0 
0 
0 
0 
0 
0 
0 
0 
0 
0 
0 
0 
0 
0 
0 
0 
0 
0 
0 
0 
0 
0 
0 
0 
0 
0 
0 
0 
0 
0 
0 
0 
0 
0 
0 
0 
0 
0 
0 
0 
0 
0 
0 
0 
0 
0 
0 
0 
0 
0 
0 
0 
0 
0 
0 
0 
0 
0 
0 
0 
0 
0 
0 
0 
0 
0 
0 
0 
0 
0 
0 
0 
0 
0 
0 
0 
0 
0 
0 
0 
0 
0 
0 
0 
0 
0 
0 
0 
0 
0 
0 
0 
0 
0 
0 
0 
0 
0 
0 
0 
0 
0 
0 
0 
0 
0 
0 
0 
0 
0 
0 
0 
0 
0 
0 
0 
0 
0 
0 
0 
0 
0 
0 
0 
0 
0 
0 
0 
0 
0 
0 
0 
0 
0 
0 
0 
0 
0 
0 
0 
0 
0 
0 
0 
0 
0 
0 
0 
0 
0 
0 
0 
0 
0 
0 
0 
0 
0 
0 
0 
0 
0 
0 
0 
0 
0 
0 
0 
0 
0 
0 
0 
0 
0 
0 
0 
0 
0 
0 
0 
0 
0 
0 
0 
0 
0 
0 
0 
0 
0 
0 
0 
0 
0 
0 
0 
0 
0 
0 
0 
0 
0 
0 
0 
0 
0 
0 
0 
0 
0 
0 
0 
0 
0 
0 
0 
0 
0 
0 
0 
0 
0 
0 
0 
0 
0 
0 
0 
0 
0 
0 
0 
0 
0 
0 
0 
0 
0 
0 
0 
0 
0 
0 
0 
0 
0 
0 
0 
0 
0 
0 
0 
0 
0 
0 
0 
0 
0 
0 
0 
0 
0 
0 
0 
0 
0 
0 
0 
0 
0 
0 
0 
0 
0 
0 
0 
0 
0 
0 
0 
0 
0 
0 
0 
0 
0 
0 
0 
0 
0 
0 
0 
0 
0 
0 
0 
0 
0 
0 
0 
0 
0 
0 
0 
0 
0 
0 
0 
0 
0 
0 
0 
0 
0 
0 
0 
0 
0 
0 
0 
0 
0 
0 
0 
0 
0 
0 
0 
0 
0 
0 
0 
0 
0 
0 
0 
0 
0 
0 
0 
0 
0 
0 
0 
0 
0 
0 
0 
0 
0 
0 
0 
0 
0 
0 
0 
0 
0 
0 
0 
0 
0 
0 
0 
0 
0 
0 
0 
0 
0 
0 
0 
0 
0 
0 
0 
0 
0 
0 
0 
0 
0 
0 
0 
0 
0 
0 
0 
0 
0 
0 
0 
0 
0 
0 
0 
0 
0 
0 
0 
0 
0 
0 
0 
0 
0 
0 
0 
0 
0 
0 
0 
0 
0 
0 
0 
0 
0 
0 
0 
0 
0 
0 
0 
0 
0 
0 
0 
0 
0 
0 
0 
0 
0 
0 
0 
0 
0 
0 
0 
0 
0 
0 
0 
0 
0 
0 
0 
0 
0 
0 
0 
0 
0 
0 
0 
0 
0 
0 
0 
0 
0 
0 
0 
0 
0 
0 
0 
0 
0 
0 
0 
0 
0 
0 
0 
0 
0 
0 
0 
0 
0 
0 
0 
0 
0 
0 
0 
0 
0 
0 
0 
0 
0 
0 
0 
0 
0 
0 
0 
0 
0 
0 
0 
0 
0 
0 
0 
0 
0 
0 
0 
0 
0 
0 
0 
0 
0 
0 
0 
0 
0 
0 
0 
0 
0 
0 
0 
0 
0 
0 
0 
0 
0 
0 
0 
0 
0 
0 
0 
0 
0 
0 
0 
0 
0 
0 
0 
0 
0 
0 
0 
0 
0 
0 
0 
0 
0 
0 
0 
0 
0 
0 
0 
0 
0 
0 
0 
0 
0 
0 
0 
0 
0 
0 
0 
0 
0 
0 
0 
0 
0 
0 
0 
0 
0 
0 
0 
0 
0 
0 
0 
0 
0 
0 
0 
0 
0 
0 
0 
0 
0 
0 
0 
0 
0 
0 
0 
0 
0 
0 
0 
0 
0 
0 
0 
0 
0 
0 
0 
0 
0 
0 
0 
0 
0 
0 
0 
0 
0 
0 
0 
0 
0 
0 
0 
0 
0 
0 
0 
0 
0 
0 
0 
0 
0 
0 
0 
0 
0 
0 
0 
0 
0 
0 
0 
0 
0 
0 
0 
0 
0 
0 
0 
0 
0 
0 
0 
0 
0 
0 
0 
0 
0 
0 
0 
0 
0 
0 
0 
0 
0 
0 
0 
0 
0 
0 
0 
0 
0 
0 
0 
0 
0 
0 
0 
0 
0 
0 
0 
0 
0 
0 
0 
0 
0 
0 
0 
0 
0 
0 
0 
0 
0 
0 
0 
0 
0 
0 
0 
0 
0 
0 
0 
0 
0 
0 
0 
0 
0 
0 
0 
0 
0 
0 
0 
0 
0 
0 
0 
0 
0 
0 
0 
0 
0 
0 
0 
0 
0 
0 
0 
0 
0 
0 
0 
0 
0 
0 
0 
0 
0 
0 
0 
0 
0 
0 
0 
0 
0 
0 
0 
0 
0 
0 
0 
0 
0 
0 
0 
0 
0 
0 
0 
0 
0 
0 
0 
0 
0 
0 
0 
0 
0 
0 
0 
0 
0 
0 
0 
0 
0 
0 
0 
0 
0 
0 
0 
0 
0 
0 
0 
0 
0 
0 
0 
0 
0 
0 
0 
0 
0 
0 
0 
0 
0 
0 
0 
0 
0 
0 
0 
0 
0 
0 
0 
0 
0 
0 
0 
0 
0 
0 
0 
0 
0 
0 
0 
0 
0 
0 
0 
0 
0 
0 
0 
0 
0 
0 
0 
0 
0 
0 
0 
0 
0 
0 
0 
0 
0 
0 
0 
0 
0 
0 
0 
0 
0 
0 
0 
0 
0 
0 
0 
0 
0 
0 
0 
0 
0 
0 
0 
0 
0 
0 
0 
0 
0 
0 
0 
0 
0 
0 
0 
0 
0 
0 
0 
0 
0 
0 
0 
0 
0 
0 
0 
0 
0 
0 
0 
0 
0 
0 
0 
0 
0 
0 
0 
0 
0 
0 
0 
0 
0 
0 
0 
0 
0 
0 
0 
0 
0 
0 
0 
0 
0 
0 
0 
0 
0 
0 
0 
0 
0 
0 
0 
0 
0 
0 
0 
0 
0 
0 
0 
0 
0 
0 
0 
0 
0 
0 
0 
0 
0 
0 
0 
0 
0 
0 
0 
0 
0 
0 
0 
0 
0 
0 
0 
0 
0 
0 
0 
0 
0 
0 
0 
0 
0 
0 
0 
0 
0 
0 
0 
0 
0 
0 
0 
0 
0 
0 
0 
0 
0 
0 
0 
0 
0 
0 
0 
0 
0 
0 
0 
0 
0 
0 
0 
0 
0 
0 
0 
0 
0 
0 
0 
0 
0 
0 
0 
0 
0 
0 
0 
0 
0 
0 
0 
0 
0 
0 
0 
0 
0 
0 
0 
0 
0 
0 
0 
0 
0 
0 
0 
0 
0 
0 
0 
0 
0 
0 
0 
0 
0 
0 
0 
0 
0 
0 
0 
0 
0 
0 
0 
0 
0 
0 
0 
0 
0 
0 
0 
0 
0 
0 
0 
0 
0 
0 
0 
0 
0 
0 
0 
0 
0 
0 
0 
0 
0 
0 
0 
0 
0 
0 
0 
0 
0 
0 
0 
0 
0 
0 
0 
0 
0 
0 
0 
0 
0 
0 
0 
0 
0 
0 
0 
0 
0 
0 
0 
0 
0 
0 
0 
0 
0 
0 
0 
0 
0 
0 
0 
0 
0 
0 
0 
0 
0 
0 
0 
0 
0 
0 
0 
0 
0 
0 
0 
0 
0 
0 
0 
0 
0 
0 
0 
0 
0 
0 
0 
0 
0 
0 
0 
0 
0 
0 
0 
0 
0 
0 
0 
0 
0 
0 
0 
0 
0 
0 
0 
0 
0 
0 
0 
0 
0 
0 
0 
0 
0 
0 
0 
0 
0 
0 
0 
0 
0 
0 
0 
0 
0 
0 
0 
0 
0 
0 
0 
0 
0 
0 
0 
0 
0 
0 
0 
0 
0 
0 
0 
0 
0 
0 
0 
0 
0 
0 
0 
0 
0 
0 
0 
0 
0 
0 
0 
0 
0 
0 
0 
0 
0 
0 
0 
0 
0 
0 
0 
0 
0 
0 
0 
0 
0 
0 
0 
0 
0 
0 
0 
0 
0 
0 
0 
0 
0 
0 
0 
0 
0 
0 
0 
0 
0 
0 
0 
0 
0 
0 
0 
0 
0 
0 
0 
0 
0 
0 
0 
0 
0 
0 
0 
0 
0 
0 
0 
0 
0 
0 
0 
0 
0 
0 
0 
0 
0 
0 
0 
0 
0 
0 
0 
0 
0 
0 
0 
0 
0 
0 
0 
0 
0 
0 
0 
0 
0 
0 
0 
0 
0 
0 
0 
0 
0 
0 
0 
0 
0 
0 
0 
0 
0 
0 
0 
0 
0 
0 
0 
0 
0 
0 
0 
0 
0 
0 
0 
0 
0 
0 
0 
0 
0 
0 
0 
0 
0 
0 
0 
0 
0 
0 
0 
0 
0 
0 
0 
0 
0 
0 
0 
0 
0 
0 
0 
0 
0 
0 
0 
0 
0 
0 
0 
0 
0 
0 
0 
0 
0 
0 
0 
0 
0 
0 
0 
0 
0 
0 
0 
0 
0 
0 
0 
0 
0 
0 
0 
0 
0 
0 
0 
0 
0 
0 
0 
0 
0 
0 
0 
0 
0 
0 
0 
0 
0 
0 
0 
0 
0 
0 
0 
0 
0 
0 
0 
0 
0 
0 
0 
0 
0 
0 
0 
0 
0 
0 
0 
0 
0 
0 
0 
0 
0 
0 
0 
0 
0 
0 
0 
0 
0 
0 
0 
0 
0 
0 
0 
0 
0 
0 
0 
0 
0 
0 
0 
0 
0 
0 
0 
0 
0 
0 
0 
0 
0 
0 
0 
0 
0 
0 
0 
0 
0 
0 
0 
0 
0 
0 
0 
0 
0 
0 
0 
0 
0 
0 
0 
0 
0 
0 
0 
0 
0 
0 
0 
0 
0 
0 
0 
0 
0 
0 
0 
0 
0 
0 
0 
0 
0 
0 
0 
0 
0 
0 
0 
0 
0 
0 
0 
0 
0 
0 
0 
0 
0 
0 
0 
0 
0 
0 
0 
0 
0 
0 
0 
0 
0 
0 
0 
0 
0 
0 
0 
0 
0 
0 
0 
0 
0 
0 
0 
0 
0 
0 
0 
0 
0 
0 
0 
0 
0 
0 
0 
0 
0 
0 
0 
0 
0 
0 
0 
0 
0 
0 
0 
0 
0 
0 
0 
0 
0 
0 
0 
0 
0 
0 
0 
0 
0 
0 
0 
0 
0 
0 
0 
0 
0 
0 
0 
0 
0 
0 
0 
0 
0 
0 
0 
0 
0 
0 
0 
0 
0 
0 
0 
0 
0 
0 
0 
0 
0 
0 
0 
0 
0 
0 
0 
0 
0 
0 
0 
0 
0 
0 
0 
0 
0 
0 
0 
0 
0 
0 
0 
0 
0 
0 
0 
0 
0 
0 
0 
0 
0 
0 
0 
0 
0 
0 
0 
0 
0 
0 
0 
0 
0 
0 
0 
0 
0 
0 
0 
0 
0 
0 
0 
0 
0 
0 
0 
0 
0 
0 
0 
0 
0 
0 
0 
0 
0 
0 
0 
0 
0 
0 
0 
0 
0 
0 
0 
0 
0 
0 
0 
0 
0 
0 
0 
0 
0 
0 
0 
0 
0 
0 
0 
0 
0 
0 
0 
0 
0 
0 
0 
0 
0 
0 
0 
0 
0 
0 
0 
0 
0 
0 
0 
0 
0 
0 
0 
0 
0 
0 
0 
0 
0 
0 
0 
0 
0 
0 
0 
0 
0 
0 
0 
0 
0 
0 
0 
0 
0 
0 
0 
0 
0 
0 
0 
0 
0 
0 
0 
0 
0 
0 
0 
0 
0 
0 
0 
0 
0 
0 
0 
0 
0 
0 
0 
0 
0 
0 
0 
0 
0 
0 
0 
0 
0 
0 
0 
0 
0 
0 
0 
0 
0 
0 
0 
0 
0 
0 
0 
0 
0 
0 
0 
0 
0 
0 
0 
0 
0 
0 
0 
0 
0 
0 
0 
0 
0 
0 
0 
0 
0 
0 
0 
0 
0 
0 
0 
0 
0 
0 
0 
0 
0 
0 
0 
0 
0 
0 
0 
0 
0 
0 
0 
0 
0 
0 
0 
0 
0 
0 
0 
0 
0 
0 
0 
0 
0 
0 
0 
0 
0 
0 
0 
0 
0 
0 
0 
0 
0 
0 
0 
0 
0 
0 
0 
0 
0 
0 
0 
0 
0 
0 
0 
0 
0 
0 
0 
0 
0 
0 
0 
0 
0 
0 
0 
0 
0 
0 
0 
0 
0 
0 
0 
0 
0 
0 
0 
0 
0 
0 
0 
0 
0 
0 
0 
0 
0 
0 
0 
0 
0 
0 
0 
0 
0 
0 
0 
0 
0 
0 
0 
0 
0 
0 
0 
0 
0 
0 
0 
0 
0 
0 
0 
0 
0 
0 
0 
0 
0 
0 
0 
0 
0 
0 
0 
0 
0 
0 
0 
0 
0 
0 
0 
0 
0 
0 
0 
0 
0 
0 
0 
0 
0 
0 
0 
0 
0 
0 
0 
0 
0 
0 
0 
0 
0 
0 
0 
0 
0 
0 
0 
0 
0 
0 
0 
0 
0 
0 
0 
0 
0 
0 
0 
0 
0 
0 
0 
0 
0 
0 
0 
0 
0 
0 
0 
0 
0 
0 
0 
0 
0 
0 
0 
0 
0 
0 
0 
0 
0 
0 
0 
0 
0 
0 
0 
0 
0 
0 
0 
0 
0 
0 
0 
0 
0 
0 
0 
0 
0 
0 
0 
0 
0 
0 
0 
0 
0 
0 
0 
0 
0 
0 
0 
0 
0 
0 
0 
0 
0 
0 
0 
0 
0 
0 
0 
0 
0 
0 
0 
0 
0 
0 
0 
0 
0 
0 
0 
0 
0 
0 
0 
0 
0 
0 
0 
0 
0 
0 
0 
0 
0 
0 
0 
0 
0 
0 
0 
0 
0 
0 
0 
0 
0 
0 
0 
0 
0 
0 
0 
0 
0 
0 
0 
0 
0 
0 
0 
0 
0 
0 
0 
0 
0 
0 
0 
0 
0 
0 
0 
0 
0 
0 
0 
0 
0 
0 
0 
0 
0 
0 
0 
0 
0 
0 
0 
0 
0 
0 
0 
0 
0 
0 
0 
0 
0 
0 
0 
0 
0 
0 
0 
0 
0 
0 
0 
0 
0 
0 
0 
0 
0 
0 
0 
0 
0 
0 
0 
0 
0 
0 
0 
0 
0 
0 
0 
0 
0 
0 
0 
0 
0 
0 
0 
0 
0 
0 
0 
0 
0 
0 
0 
0 
0 
0 
0 
0 
0 
0 
0 
0 
0 
0 
0 
0 
0 
0 
0 
0 
0 
0 
0 
0 
0 
0 
0 
0 
0 
0 
0 
0 
0 
0 
0 
0 
0 
0 
0 
0 
0 
0 
0 
0 
0 
0 
0 
0 
0 
0 
0 
0 
0 
0 
0 
0 
0 
0 
0 
0 
0 
0 
0 
0 
0 
0 
0 
0 
0 
0 
0 
0 
0 
0 
0 
0 
0 
0 
0 
0 
0 
0 
0 
0 
0 
0 
0 
0 
0 
0 
0 
0 
0 
0 
0 
0 
0 
0 
0 
0 
0 
0 
0 
0 
0 
0 
0 
0 
0 
0 
0 
0 
0 
0 
0 
0 
0 
0 
0 
0 
0 
0 
0 
0 
0 
0 
0 
0 
0 
0 
0 
0 
0 
0 
0 
0 
0 
0 
0 
0 
0 
0 
0 
0 
0 
0 
0 
0 
0 
0 
0 
0 
0 
0 
0 
0 
0 
0 
0 
0 
0 
0 
0 
0 
0 
0 
0 
0 
0 
0 
0 
0 
0 
0 
0 
0 
0 
0 
0 
0 
0 
0 
0 
0 
0 
0 
0 
0 
0 
0 
0 
0 
0 
0 
0 
0 
0 
0 
0 
0 
0 
0 
0 
0 
0 
0 
0 
0 
0 
0 
0 
0 
0 
0 
0 
0 
0 
0 
0 
0 
0 
0 
0 
0 
0 
0 
0 
0 
0 
0 
0 
0 
0 
0 
0 
0 
0 
0 
0 
0 
0 
0 
0 
0 
0 
0 
0 
0 
0 
0 
0 
0 
0 
0 
0 
0 
0 
0 
0 
0 
0 
0 
0 
0 
0 
0 
0 
0 
0 
0 
0 
0 
0 
0 
0 
0 
0 
0 
0 
0 
0 
0 
0 
0 
7.659739e-16 
0 
0 
0 
0 
0 
0 
0 
0 
0 
0 
0 
0 
0 
0 
0 
0 
0 
0 
0 
0 
0 
0 
0 
0 
0 
0 
0 
0 
0 
0 
0 
0 
0 
0 
0 
0 
0 
0 
0 
0 
0 
0 
0 
0 
0 
0 
0 
0 
0 
0 
0 
0 
0 
0 
0 
0 
0 
0 
0 
0 
0 
0 
0 
0 
0 
0 
0 
0 
0 
0 
0 
0 
0 
0 
0 
0 
0 
0 
0 
0 
0 
0 
0 
0 
0 
0 
0 
0 
0 
0 
0 
0 
0 
0 
0 
0 
0 
0 
0 
0 
0 
0 
0 
0 
0 
0 
0 
0 
0 
0 
0 
0 
0 
0 
0 
0 
0 
0 
0 
0 
0 
0 
0 
0 
0 
0 
0 
0 
0 
0 
0 
0 
0 
0 
0 
0 
0 
0 
0 
0 
0 
0 
0 
0 
0 
0 
0 
0 
0 
0 
0 
0 
0 
0 
0 
0 
0 
0 
0 
0 
0 
0 
0 
0 
0 
0 
0 
0 
0 
0 
0 
0 
0 
0 
0 
0 
0 
0 
0 
0 
0 
0 
0 
0 
0 
0 
0 
0 
0 
0 
0 
0 
0 
0 
0 
0 
0 
0 
0 
0 
0 
0 
0 
0 
0 
0 
0 
0 
0 
0 
0 
0 
0 
0 
0 
0 
0 
0 
0 
0 
0 
0 
0 
0 
0 
0 
0 
0 
0 
0 
0 
0 
0 
0 
0 
0 
0 
0 
0 
0 
0 
0 
0 
0 
0 
0 
0 
0 
0 
0 
0 
0 
0 
0 
0 
0 
0 
0 
0 
0 
0 
0 
0 
0 
0 
0 
0 
0 
0 
0 
0 
0 
0 
0 
0 
0 
0 
0 
0 
0 
0 
0 
0 
0 
0 
0 
0 
0 
0 
0 
0 
0 
0 
0 
0 
0 
0 
0 
0 
0 
0 
0 
0 
0 
0 
0 
0 
0 
0 
0 
0 
0 
0 
0 
0 
0 
0 
0 
0 
0 
0 
0 
0 
0 
0 
0 
0 
0 
0 
0 
0 
0 
0 
0 
0 
0 
0 
0 
0 
0 
0 
0 
0 
0 
0 
0 
0 
0 
0 
0 
0 
0 
0 
0 
0 
0 
0 
0 
0 
0 
0 
0 
0 
0 
0 
0 
0 
0 
0 
0 
0 
0 
0 
0 
0 
0 
0 
0 
0 
0 
0 
0 
0 
0 
0 
0 
0 
0 
0 
0 
0 
0 
0 
0 
0 
0 
0 
0 
0 
0 
0 
0 
0 
0 
0 
0 
0 
0 
0 
0 
0 
0 
0 
0 
0 
0 
0 
0 
0 
0 
0 
0 
0 
0 
0 
0 
0 
0 
0 
0 
0 
0 
0 
0 
0 
0 
0 
0 
0 
0 
0 
0 
0 
0 
0 
0 
0 
0 
0 
0 
0 
0 
0 
0 
0 
0 
0 
0 
0 
0 
0 
0 
0 
0 
0 
0 
0 
0 
0 
0 
0 
0 
0 
0 
0 
0 
0 
0 
0 
0 
0 
0 
0 
0 
0 
0 
0 
0 
0 
0 
0 
0 
0 
0 
0 
0 
0 
0 
0 
0 
0 
0 
0 
0 
0 
0 
0 
0 
0 
0 
0 
0 
0 
0 
0 
0 
0 
0 
0 
0 
0 
0 
0 
0 
0 
0 
0 
0 
0 
0 
0 
0 
0 
0 
0 
0 
0 
0 
0 
0 
0 
0 
0 
0 
0 
0 
0 
0 
0 
0 
0 
0 
0 
0 
0 
0 
0 
0 
0 
0 
0 
0 
0 
0 
0 
0 
0 
0 
0 
0 
0 
0 
0 
0 
0 
0 
0 
0 
0 
0 
0 
0 
0 
0 
0 
0 
0 
0 
0 
0 
0 
0 
0 
0 
0 
0 
0 
0 
0 
0 
0 
0 
0 
0 
0 
0 
0 
0 
0 
0 
0 
0 
0 
0 
0 
0 
0 
0 
0 
0 
0 
0 
0 
0 
0 
0 
0 
0 
0 
0 
0 
0 
0 
0 
0 
0 
0 
0 
0 
0 
0 
0 
0 
0 
0 
0 
0 
0 
0 
0 
0 
0 
0 
0 
0 
0 
0 
0 
0 
0 
0 
0 
0 
0 
0 
0 
0 
0 
0 
0 
0 
0 
0 
0 
0 
0 
0 
0 
0 
0 
0 
0 
0 
0 
0 
0 
0 
0 
0 
0 
0 
0 
0 
0 
0 
0 
0 
0 
0 
0 
0 
0 
0 
0 
0 
0 
0 
0 
0 
0 
0 
0 
0 
0 
0 
0 
0 
0 
0 
0 
0 
0 
0 
0 
0 
0 
0 
0 
0 
0 
0 
0 
0 
0 
0 
0 
0 
0 
0 
0 
0 
0 
0 
0 
0 
0 
0 
0 
0 
0 
0 
0 
0 
0 
0 
0 
0 
0 
0 
0 
0 
0 
0 
0 
0 
0 
0 
0 
0 
0 
0 
0 
0 
0 
0 
0 
0 
0 
0 
0 
0 
0 
0 
0 
0 
0 
0 
0 
0 
0 
0 
0 
0 
0 
0 
0 
0 
0 
0 
0 
0 
0 
0 
0 
0 
0 
0 
0 
0 
0 
0 
0 
0 
0 
0 
0 
0 
0 
0 
0 
0 
0 
0 
0 
0 
0 
0 
0 
0 
0 
0 
0 
0 
0 
0 
0 
0 
0 
0 
0 
0 
0 
0 
0 
0 
0 
0 
0 
0 
0 
0 
0 
0 
0 
0 
0 
0 
0 
0 
0 
0 
0 
0 
0 
0 
0 
0 
0 
0 
0 
0 
0 
0 
0 
0 
0 
0 
0 
0 
0 
0 
0 
0 
0 
0 
0 
0 
0 
0 
0 
0 
0 
0 
0 
0 
0 
0 
0 
0 
0 
0 
0 
0 
0 
0 
0 
0 
0 
0 
0 
0 
0 
0 
0 
0 
0 
0 
0 
0 
0 
0 
0 
0 
0 
0 
0 
0 
0 
0 
0 
0 
0 
0 
0 
0 
0 
0 
0 
0 
0 
0 
0 
0 
0 
0 
0 
0 
0 
0 
0 
0 
0 
0 
0 
0 
0 
0 
0 
0 
0 
0 
0 
0 
0 
0 
0 
0 
0 
0 
0 
0 
0 
0 
0 
0 
0 
0 
0 
0 
0 
0 
0 
0 
0 
0 
0 
0 
0 
0 
0 
0 
0 
0 
0 
0 
0 
0 
0 
0 
0 
0 
0 
0 
0 
0 
0 
0 
0 
0 
0 
0 
0 
0 
0 
0 
0 
0 
0 
0 
0 
0 
0 
0 
0 
0 
0 
0 
0 
0 
0 
0 
0 
0 
0 
0 
0 
0 
0 
0 
0 
0 
0 
0 
0 
0 
0 
0 
0 
0 
0 
0 
0 
0 
0 
0 
0 
0 
0 
0 
0 
0 
0 
0 
0 
0 
0 
0 
0 
0 
0 
0 
0 
0 
0 
0 
0 
0 
0 
0 
0 
0 
0 
0 
0 
0 
0 
0 
0 
0 
0 
0 
0 
0 
0 
0 
0 
0 
0 
0 
0 
0 
0 
0 
0 
0 
0 
0 
0 
0 
0 
0 
0 
0 
0 
0 
0 
0 
0 
0 
0 
0 
0 
0 
0 
0 
0 
0 
0 
0 
0 
0 
0 
0 
0 
0 
0 
0 
0 
0 
0 
0 
0 
0 
0 
0 
0 
0 
0 
0 
0 
0 
0 
0 
0 
0 
0 
0 
0 
0 
0 
0 
0 
0 
0 
0 
0 
0 
0 
0 
0 
0 
0 
0 
0 
0 
0 
0 
0 
0 
0 
0 
0 
0 
0 
0 
0 
0 
0 
0 
0 
0 
0 
0 
0 
0 
0 
0 
0 
0 
0 
0 
0 
0 
0 
0 
0 
0 
0 
0 
0 
0 
0 
0 
0 
0 
0 
0 
0 
0 
0 
0 
0 
0 
0 
0 
0 
0 
0 
0 
0 
0 
0 
0 
0 
0 
0 
0 
0 
0 
0 
0 
0 
0 
0 
0 
0 
0 
0 
0 
0 
0 
0 
0 
0 
0 
0 
0 
0 
0 
0 
0 
0 
0 
0 
0 
0 
0 
0 
0 
0 
0 
0 
0 
0 
0 
0 
0 
0 
0 
0 
0 
0 
0 
0 
0 
0 
0 
0 
0 
0 
0 
0 
0 
0 
0 
0 
0 
0 
0 
0 
0 
0 
0 
0 
0 
0 
0 
0 
0 
0 
0 
0 
0 
0 
0 
0 
0 
0 
0 
0 
0 
0 
0 
0 
0 
0 
0 
0 
0 
0 
0 
0 
0 
0 
0 
0 
0 
0 
0 
0 
0 
0 
0 
0 
0 
0 
0 
0 
0 
0 
0 
0 
0 
0 
0 
0 
0 
0 
0 
0 
0 
0 
0 
0 
0 
0 
0 
0 
0 
0 
0 
0 
0 
0 
0 
0 
0 
0 
0 
0 
0 
0 
0 
0 
0 
0 
0 
0 
0 
0 
0 
0 
0 
0 
0 
0 
0 
0 
0 
0 
0 
0 
0 
0 
0 
0 
0 
0 
0 
0 
0 
0 
0 
0 
0 
0 
0 
0 
0 
0 
0 
0 
0 
0 
0 
0 
0 
0 
0 
0 
0 
0 
0 
0 
0 
0 
0 
0 
0 
0 
0 
0 
0 
0 
0 
0 
0 
0 
0 
0 
0 
0 
0 
0 
0 
0 
0 
0 
0 
0 
0 
0 
0 
0 
0 
0 
0 
0 
0 
0 
0 
0 
0 
0 
0 
0 
0 
0 
0 
0 
0 
0 
0 
0 
0 
0 
0 
0 
0 
0 
0 
0 
0 
0 
0 
0 
0 
0 
0 
0 
0 
0 
0 
0 
0 
0 
0 
0 
0 
0 
0 
0 
0 
0 
0 
0 
0 
0 
0 
0 
0 
0 
0 
0 
0 
0 
0 
0 
0 
0 
0 
0 
0 
0 
0 
0 
0 
0 
0 
0 
0 
0 
0 
0 
0 
0 
0 
0 
0 
0 
0 
0 
0 
0 
0 
0 
0 
0 
0 
0 
0 
0 
0 
0 
0 
0 
0 
0 
0 
0 
0 
0 
0 
0 
0 
0 
0 
0 
0 
0 
0 
0 
0 
0 
0 
0 
0 
0 
0 
0 
0 
0 
0 
0 
0 
0 
0 
0 
0 
0 
0 
0 
0 
0 
0 
0 
0 
0 
0 
0 
0 
0 
0 
0 
0 
0 
0 
0 
0 
0 
0 
0 
0 
0 
0 
0 
0 
0 
0 
0 
0 
0 
0 
0 
0 
0 
0 
0 
0 
0 
0 
0 
0 
0 
0 
0 
0 
0 
0 
0 
0 
0 
0 
0 
0 
0 
0 
0 
0 
0 
0 
0 
0 
0 
0 
0 
0 
0 
0 
0 
0 
0 
0 
0 
0 
0 
0 
0 
0 
0 
0 
0 
0 
0 
0 
0 
0 
0 
0 
0 
0 
0 
0 
0 
0 
0 
0 
0 
0 
0 
0 
0 
0 
0 
0 
0 
0 
0 
0 
0 
0 
0 
0 
0 
0 
0 
0 
0 
0 
0 
0 
0 
0 
0 
0 
0 
0 
0 
0 
0 
0 
0 
0 
0 
0 
0 
0 
0 
0 
0 
0 
0 
0 
0 
0 
0 
0 
0 
0 
0 
0 
0 
0 
0 
0 
0 
0 
0 
0 
0 
0 
0 
0 
0 
0 
0 
0 
0 
0 
0 
0 
0 
0 
0 
0 
0 
0 
0 
0 
0 
0 
0 
0 
0 
0 
0 
0 
0 
0 
0 
0 
0 
0 
0 
0 
0 
0 
0 
0 
0 
0 
0 
0 
0 
0 
0 
0 
0 
0 
0 
0 
0 
0 
0 
0 
0 
0 
0 
0 
0 
0 
0 
0 
0 
0 
0 
0 
0 
1.759104e-05 
1.179744e-04 
2.184719e-04 
3.190836e-04 
4.198093e-04 
5.206490e-04 
6.216026e-04 
7.226701e-04 
8.238512e-04 
9.251461e-04 
1.026555e-03 
1.128076e-03 
1.229712e-03 
1.331461e-03 
1.433323e-03 
1.535298e-03 
1.637386e-03 
1.739588e-03 
1.841902e-03 
1.944330e-03 
2.046870e-03 
2.149523e-03 
2.252289e-03 
2.355167e-03 
2.458158e-03 
2.561261e-03 
2.664477e-03 
2.767804e-03 
2.871245e-03 
2.974797e-03 
3.078461e-03 
3.182238e-03 
3.286126e-03 
3.390126e-03 
3.494238e-03 
3.598461e-03 
3.702796e-03 
3.807243e-03 
3.911801e-03 
4.016471e-03 
4.121251e-03 
4.226143e-03 
4.331146e-03 
4.436260e-03 
4.541486e-03 
4.646822e-03 
4.752268e-03 
4.857826e-03 
4.963494e-03 
5.069273e-03 
5.175162e-03 
5.281162e-03 
5.387272e-03 
5.493493e-03 
5.599823e-03 
5.706264e-03 
5.812815e-03 
5.919476e-03 
6.026246e-03 
6.133127e-03 
6.240117e-03 
6.347216e-03 
6.454426e-03 
6.561745e-03 
6.669173e-03 
6.776710e-03 
6.884357e-03 
6.992113e-03 
7.099978e-03 
7.207952e-03 
7.316035e-03 
7.424227e-03 
7.532527e-03 
7.640937e-03 
7.749454e-03 
7.858081e-03 
7.966816e-03 
8.075659e-03 
8.184610e-03 
8.293670e-03 
8.402838e-03 
8.512114e-03 
8.621498e-03 
8.730989e-03 
8.840589e-03 
8.950296e-03 
9.060111e-03 
9.170033e-03 
9.280063e-03 
9.390201e-03 
9.500445e-03 
9.610797e-03 
9.721256e-03 
9.831822e-03 
9.942495e-03 
1.005328e-02 
1.016416e-02 
1.027516e-02 
1.038626e-02 
1.049746e-02 
1.060878e-02 
1.072020e-02 
1.083172e-02 
1.094336e-02 
1.105509e-02 
1.116694e-02 
1.127889e-02 
1.139095e-02 
1.150311e-02 
1.161538e-02 
1.172775e-02 
1.184023e-02 
1.195282e-02 
1.206551e-02 
1.217830e-02 
1.229120e-02 
1.240421e-02 
1.251732e-02 
1.263054e-02 
1.274386e-02 
1.285729e-02 
1.297082e-02 
1.308445e-02 
1.319819e-02 
1.331204e-02 
1.342599e-02 
1.354004e-02 
1.365420e-02 
1.376846e-02 
1.388283e-02 
1.399730e-02 
1.411187e-02 
1.422655e-02 
1.434133e-02 
1.445622e-02 
1.457121e-02 
1.468630e-02 
1.480150e-02 
1.491680e-02 
1.503220e-02 
1.514771e-02 
1.526332e-02 
1.537903e-02 
1.549485e-02 
1.561076e-02 
1.572679e-02 
1.584291e-02 
1.595914e-02 
1.607547e-02 
1.619190e-02 
1.630843e-02 
1.642507e-02 
1.654181e-02 
1.665865e-02 
1.677559e-02 
1.689263e-02 
1.700978e-02 
1.712703e-02 
1.724438e-02 
1.736183e-02 
1.747938e-02 
1.759704e-02 
1.771479e-02 
1.783265e-02 
1.795061e-02 
1.806867e-02 
1.818683e-02 
1.830509e-02 
1.842345e-02 
1.854191e-02 
1.866048e-02 
1.877914e-02 
1.889791e-02 
1.901677e-02 
1.913574e-02 
1.925480e-02 
1.937397e-02 
1.949323e-02 
1.961260e-02 
1.973207e-02 
1.985163e-02 
1.997130e-02 
2.009106e-02 
2.021093e-02 
2.033089e-02 
2.045095e-02 
2.057112e-02 
2.069138e-02 
2.081174e-02 
2.093220e-02 
2.105276e-02 
2.117342e-02 
2.129418e-02 
2.141503e-02 
2.153599e-02 
2.165704e-02 
2.177819e-02 
2.189944e-02 
2.202079e-02 
2.214223e-02 
2.226378e-02 
2.238542e-02 
2.250716e-02 
2.262900e-02 
2.275094e-02 
2.287297e-02 
2.299510e-02 
2.311733e-02 
2.323965e-02 
2.336208e-02 
2.348460e-02 
2.360722e-02 
2.372993e-02 
2.385274e-02 
2.397565e-02 
2.409866e-02 
2.422176e-02 
2.434496e-02 
2.446825e-02 
2.459165e-02 
2.471514e-02 
2.483872e-02 
2.496240e-02 
2.508618e-02 
2.521005e-02 
2.533402e-02 
2.545808e-02 
2.558225e-02 
2.570650e-02 
2.583085e-02 
2.595530e-02 
2.607984e-02 
2.620448e-02 
2.632922e-02 
2.645404e-02 
2.657897e-02 
2.670399e-02 
2.682910e-02 
2.695431e-02 
2.707961e-02 
2.720501e-02 
2.733050e-02 
2.745609e-02 
2.758177e-02 
2.770754e-02 
2.783341e-02 
2.795938e-02 
2.808543e-02 
2.821159e-02 
2.833783e-02 
2.846417e-02 
2.859060e-02 
2.871713e-02 
2.884375e-02 
2.897046e-02 
2.909727e-02 
2.922417e-02 
2.935116e-02 
2.947825e-02 
2.960542e-02 
2.973270e-02 
2.986006e-02 
2.998752e-02 
3.011507e-02 
3.024271e-02 
3.037044e-02 
3.049827e-02 
3.062619e-02 
3.075420e-02 
3.088231e-02 
3.101050e-02 
3.113879e-02 
3.126717e-02 
3.139564e-02 
3.152420e-02 
3.165285e-02 
3.178160e-02 
3.191044e-02 
3.203936e-02 
3.216838e-02 
3.229749e-02 
3.242670e-02 
3.255599e-02 
3.268537e-02 
3.281484e-02 
3.294441e-02 
3.307406e-02 
3.320381e-02 
3.333364e-02 
3.346357e-02 
3.359359e-02 
3.372369e-02 
3.385389e-02 
3.398418e-02 
3.411455e-02 
3.424502e-02 
3.437557e-02 
3.450622e-02 
3.463695e-02 
3.476778e-02 
3.489869e-02 
3.502969e-02 
3.516078e-02 
3.529196e-02 
3.542323e-02 
3.555459e-02 
3.568604e-02 
3.581757e-02 
3.594920e-02 
3.608091e-02 
3.621271e-02 
3.634460e-02 
3.647658e-02 
3.660865e-02 
3.674080e-02 
3.687304e-02 
3.700537e-02 
3.713779e-02 
3.727029e-02 
3.740289e-02 
3.753557e-02 
3.766833e-02 
3.780119e-02 
3.793413e-02 
3.806716e-02 
3.820027e-02 
3.833348e-02 
3.846677e-02 
3.860014e-02 
3.873361e-02 
3.886716e-02 
3.900079e-02 
3.913452e-02 
3.926833e-02 
3.940222e-02 
3.953620e-02 
3.967027e-02 
3.980442e-02 
3.993866e-02 
4.007299e-02 
4.020740e-02 
4.034189e-02 
4.047648e-02 
4.061114e-02 
4.074590e-02 
4.088073e-02 
4.101566e-02 
4.115066e-02 
4.128576e-02 
4.142093e-02 
4.155620e-02 
4.169154e-02 
4.182698e-02 
4.196249e-02 
4.209809e-02 
4.223378e-02 
4.236955e-02 
4.250540e-02 
4.264134e-02 
4.277736e-02 
4.291346e-02 
4.304965e-02 
4.318592e-02 
4.332228e-02 
4.345872e-02 
4.359524e-02 
4.373185e-02 
4.386854e-02 
4.400531e-02 
4.414216e-02 
4.427910e-02 
4.441612e-02 
4.455323e-02 
4.469041e-02 
4.482768e-02 
4.496504e-02 
4.510247e-02 
4.523999e-02 
4.537758e-02 
4.551526e-02 
4.565303e-02 
4.579087e-02 
4.592880e-02 
4.606681e-02 
4.620489e-02 
4.634307e-02 
4.648132e-02 
4.661965e-02 
4.675807e-02 
4.689656e-02 
4.703514e-02 
4.717380e-02 
4.731254e-02 
4.745136e-02 
4.759026e-02 
4.772924e-02 
4.786830e-02 
4.800745e-02 
4.814667e-02 
4.828597e-02 
4.842535e-02 
4.856482e-02 
4.870436e-02 
4.884398e-02 
4.898369e-02 
4.912347e-02 
4.926333e-02 
4.940327e-02 
4.954329e-02 
4.968340e-02 
4.982357e-02 
4.996383e-02 
5.010417e-02 
5.024459e-02 
5.038508e-02 
5.052566e-02 
5.066631e-02 
5.080704e-02 
5.094785e-02 
5.108874e-02 
5.122971e-02 
5.137075e-02 
5.151188e-02 
5.165308e-02 
5.179436e-02 
5.193571e-02 
5.207715e-02 
5.221866e-02 
5.236025e-02 
5.250192e-02 
5.264366e-02 
5.278548e-02 
5.292738e-02 
5.306936e-02 
5.321141e-02 
5.335354e-02 
5.349575e-02 
5.363803e-02 
5.378039e-02 
5.392283e-02 
5.406534e-02 
5.420793e-02 
5.435060e-02 
5.449334e-02 
5.463616e-02 
5.477905e-02 
5.492202e-02 
5.506507e-02 
5.520819e-02 
5.535139e-02 
5.549466e-02 
5.563801e-02 
5.578143e-02 
5.592493e-02 
5.606850e-02 
5.621215e-02 
5.635588e-02 
5.649967e-02 
5.664355e-02 
5.678749e-02 
5.693152e-02 
5.707561e-02 
5.721979e-02 
5.736403e-02 
5.750835e-02 
5.765274e-02 
5.779721e-02 
5.794175e-02 
5.808637e-02 
5.823106e-02 
5.837582e-02 
5.852066e-02 
5.866557e-02 
5.881055e-02 
5.895561e-02 
5.910074e-02 
5.924594e-02 
5.939121e-02 
5.953656e-02 
5.968198e-02 
5.982748e-02 
5.997304e-02 
6.011868e-02 
6.026440e-02 
6.041018e-02 
6.055604e-02 
6.070196e-02 
6.084796e-02 
6.099404e-02 
6.114018e-02 
6.128639e-02 
6.143268e-02 
6.157904e-02 
6.172547e-02 
6.187197e-02 
6.201855e-02 
6.216519e-02 
6.231191e-02 
6.245869e-02 
6.260555e-02 
6.275248e-02 
6.289947e-02 
6.304654e-02 
6.319368e-02 
6.334089e-02 
6.348817e-02 
6.363553e-02 
6.378295e-02 
6.393044e-02 
6.407800e-02 
6.422563e-02 
6.437333e-02 
6.452110e-02 
6.466894e-02 
6.481685e-02 
6.496483e-02 
6.511287e-02 
6.526099e-02 
6.540918e-02 
6.555743e-02 
6.570576e-02 
6.585415e-02 
6.600261e-02 
6.615114e-02 
6.629974e-02 
6.644841e-02 
6.659714e-02 
6.674595e-02 
6.689482e-02 
6.704376e-02 
6.719277e-02 
6.734184e-02 
6.749099e-02 
6.764020e-02 
6.778948e-02 
6.793882e-02 
6.808824e-02 
6.823772e-02 
6.838727e-02 
6.853688e-02 
6.868657e-02 
6.883631e-02 
6.898613e-02 
6.913601e-02 
6.928596e-02 
6.943598e-02 
6.958606e-02 
6.973621e-02 
6.988643e-02 
7.003671e-02 
7.018706e-02 
7.033747e-02 
7.048795e-02 
7.063849e-02 
7.078910e-02 
7.093978e-02 
7.109052e-02 
7.124133e-02 
7.139220e-02 
7.154314e-02 
7.169414e-02 
7.184521e-02 
7.199634e-02 
7.214754e-02 
7.229880e-02 
7.245013e-02 
7.260152e-02 
7.275298e-02 
7.290450e-02 
7.305608e-02 
7.320773e-02 
7.335945e-02 
7.351122e-02 
7.366306e-02 
7.381497e-02 
7.396694e-02 
7.411897e-02 
7.427106e-02 
7.442322e-02 
7.457544e-02 
7.472773e-02 
7.488008e-02 
7.503249e-02 
7.518496e-02 
7.533750e-02 
7.549010e-02 
7.564276e-02 
7.579549e-02 
7.594828e-02 
7.610113e-02 
7.625404e-02 
7.640701e-02 
7.656005e-02 
7.671315e-02 
7.686631e-02 
7.701953e-02 
7.717281e-02 
7.732616e-02 
7.747957e-02 
7.763304e-02 
7.778656e-02 
7.794016e-02 
7.809381e-02 
7.824752e-02 
7.840129e-02 
7.855513e-02 
7.870902e-02 
7.886298e-02 
7.901700e-02 
7.917107e-02 
7.932521e-02 
7.947941e-02 
7.963367e-02 
7.978799e-02 
7.994236e-02 
8.009680e-02 
8.025130e-02 
8.040586e-02 
8.056047e-02 
8.071515e-02 
8.086989e-02 
8.102468e-02 
8.117954e-02 
8.133445e-02 
8.148942e-02 
8.164445e-02 
8.179954e-02 
8.195469e-02 
8.210990e-02 
8.226517e-02 
8.242049e-02 
8.257587e-02 
8.273132e-02 
8.288681e-02 
8.304237e-02 
8.319799e-02 
8.335366e-02 
8.350939e-02 
8.366518e-02 
8.382103e-02 
8.397693e-02 
8.413289e-02 
8.428891e-02 
8.444499e-02 
8.460112e-02 
8.475731e-02 
8.491356e-02 
8.506986e-02 
8.522622e-02 
8.538264e-02 
8.553911e-02 
8.569564e-02 
8.585223e-02 
8.600887e-02 
8.616557e-02 
8.632232e-02 
8.647913e-02 
8.663600e-02 
8.679292e-02 
8.694990e-02 
8.710693e-02 
8.726402e-02 
8.742117e-02 
8.757837e-02 
8.773562e-02 
8.789293e-02 
8.805030e-02 
8.820772e-02 
8.836519e-02 
8.852272e-02 
8.868031e-02 
8.883794e-02 
8.899564e-02 
8.915339e-02 
8.931119e-02 
8.946904e-02 
8.962695e-02 
8.978492e-02 
8.994293e-02 
9.010101e-02 
9.025913e-02 
9.041731e-02 
9.057554e-02 
9.073383e-02 
9.089217e-02 
9.105056e-02 
9.120900e-02 
9.136750e-02 
9.152605e-02 
9.168466e-02 
9.184331e-02 
9.200202e-02 
9.216078e-02 
9.231960e-02 
9.247846e-02 
9.263738e-02 
9.279635e-02 
9.295538e-02 
9.311445e-02 
9.327358e-02 
9.343276e-02 
9.359199e-02 
9.375127e-02 
9.391060e-02 
9.406999e-02 
9.422942e-02 
9.438891e-02 
9.454845e-02 
9.470804e-02 
9.486768e-02 
9.502737e-02 
9.518711e-02 
9.534690e-02 
9.550674e-02 
9.566664e-02 
9.582658e-02 
9.598657e-02 
9.614662e-02 
9.630671e-02 
9.646685e-02 
9.662705e-02 
9.678729e-02 
9.694758e-02 
9.710792e-02 
9.726832e-02 
9.742876e-02 
9.758925e-02 
9.774979e-02 
9.791038e-02 
9.807101e-02 
9.823170e-02 
9.839244e-02 
9.855322e-02 
9.871405e-02 
9.887493e-02 
9.903586e-02 
9.919684e-02 
9.935787e-02 
9.951894e-02 
9.968006e-02 
9.984123e-02 
1.000025e-01 
1.001637e-01 
1.003250e-01 
1.004864e-01 
1.006478e-01 
1.008093e-01 
1.009708e-01 
1.011323e-01 
1.012939e-01 
1.014555e-01 
1.016172e-01 
1.017790e-01 
1.019408e-01 
1.021026e-01 
1.022645e-01 
1.024264e-01 
1.025884e-01 
1.027504e-01 
1.029124e-01 
1.030746e-01 
1.032367e-01 
1.033989e-01 
1.035612e-01 
1.037234e-01 
1.038858e-01 
1.040482e-01 
1.042106e-01 
1.043731e-01 
1.045356e-01 
1.046981e-01 
1.048608e-01 
1.050234e-01 
1.051861e-01 
1.053488e-01 
1.055116e-01 
1.056745e-01 
1.058373e-01 
1.060003e-01 
1.061632e-01 
1.063262e-01 
1.064893e-01 
1.066524e-01 
1.068155e-01 
1.069787e-01 
1.071419e-01 
1.073052e-01 
1.074685e-01 
1.076319e-01 
1.077953e-01 
1.079587e-01 
1.081222e-01 
1.082857e-01 
1.084493e-01 
1.086129e-01 
1.087766e-01 
1.089403e-01 
1.091040e-01 
1.092678e-01 
1.094317e-01 
1.095955e-01 
1.097594e-01 
1.099234e-01 
1.100874e-01 
1.102514e-01 
1.104155e-01 
1.105796e-01 
1.107438e-01 
1.109080e-01 
1.110722e-01 
1.112365e-01 
1.114009e-01 
1.115652e-01 
1.117296e-01 
1.118941e-01 
1.120586e-01 
1.122231e-01 
1.123877e-01 
1.125523e-01 
1.127170e-01 
1.128817e-01 
1.130464e-01 
1.132112e-01 
1.133760e-01 
1.135408e-01 
1.137057e-01 
1.138707e-01 
1.140356e-01 
1.142006e-01 
1.143657e-01 
1.145308e-01 
1.146959e-01 
1.148611e-01 
1.150263e-01 
1.151916e-01 
1.153568e-01 
1.155222e-01 
1.156875e-01 
1.158529e-01 
1.160184e-01 
1.161839e-01 
1.163494e-01 
1.165149e-01 
1.166805e-01 
1.168462e-01 
1.170118e-01 
1.171775e-01 
1.173433e-01 
1.175091e-01 
1.176749e-01 
1.178407e-01 
1.180066e-01 
1.181726e-01 
1.183385e-01 
1.185046e-01 
1.186706e-01 
1.188367e-01 
1.190028e-01 
1.191690e-01 
1.193351e-01 
1.195014e-01 
1.196676e-01 
1.198339e-01 
1.200003e-01 
1.201666e-01 
1.203331e-01 
1.204995e-01 
1.206660e-01 
1.208325e-01 
1.209990e-01 
1.211656e-01 
1.213323e-01 
1.214989e-01 
1.216656e-01 
1.218323e-01 
1.219991e-01 
1.221659e-01 
1.223327e-01 
1.224996e-01 
1.226665e-01 
1.228334e-01 
1.230004e-01 
1.231674e-01 
1.233345e-01 
1.235015e-01 
1.236686e-01 
1.238358e-01 
1.240030e-01 
1.241702e-01 
1.243374e-01 
1.245047e-01 
1.246720e-01 
1.248393e-01 
1.250067e-01 
1.251741e-01 
1.253416e-01 
1.255091e-01 
1.256766e-01 
1.258441e-01 
1.260117e-01 
1.261793e-01 
1.263469e-01 
1.265146e-01 
1.266823e-01 
1.268501e-01 
1.270178e-01 
1.271856e-01 
1.273535e-01 
1.275213e-01 
1.276892e-01 
1.278572e-01 
1.280251e-01 
1.281931e-01 
1.283611e-01 
1.285292e-01 
1.286973e-01 
1.288654e-01 
1.290336e-01 
1.292017e-01 
1.293699e-01 
1.295382e-01 
1.297065e-01 
1.298748e-01 
1.300431e-01 
1.302115e-01 
1.303799e-01 
1.305483e-01 
1.307167e-01 
1.308852e-01 
1.310537e-01 
1.312223e-01 
1.313909e-01 
1.315595e-01 
1.317281e-01 
1.318968e-01 
1.320655e-01 
1.322342e-01 
1.324029e-01 
1.325717e-01 
1.327405e-01 
1.329094e-01 
1.330782e-01 
1.332471e-01 
1.334160e-01 
1.335850e-01 
1.337540e-01 
1.339230e-01 
1.340920e-01 
1.342611e-01 
1.344302e-01 
1.345993e-01 
1.347685e-01 
1.349376e-01 
1.351068e-01 
1.352761e-01 
1.354453e-01 
1.356146e-01 
1.357839e-01 
1.359533e-01 
1.361227e-01 
1.362920e-01 
1.364615e-01 
1.366309e-01 
1.368004e-01 
1.369699e-01 
1.371394e-01 
1.373090e-01 
1.374786e-01 
1.376482e-01 
1.378178e-01 
1.379875e-01 
1.381572e-01 
1.383269e-01 
1.384966e-01 
1.386664e-01 
1.388362e-01 
1.390060e-01 
1.391758e-01 
1.393457e-01 
1.395156e-01 
1.396855e-01 
1.398554e-01 
1.400254e-01 
1.401954e-01 
1.403654e-01 
1.405355e-01 
1.407055e-01 
1.408756e-01 
1.410457e-01 
1.412159e-01 
1.413860e-01 
1.415562e-01 
1.417264e-01 
1.418967e-01 
1.420669e-01 
1.422372e-01 
1.424075e-01 
1.425779e-01 
1.427482e-01 
1.429186e-01 
1.430890e-01 
1.432594e-01 
1.434299e-01 
1.436003e-01 
1.437708e-01 
1.439413e-01 
1.441119e-01 
1.442824e-01 
1.444530e-01 
1.446236e-01 
1.447942e-01 
1.449649e-01 
1.451356e-01 
1.453063e-01 
1.454770e-01 
1.456477e-01 
1.458185e-01 
1.459893e-01 
1.461601e-01 
1.463309e-01 
1.465017e-01 
1.466726e-01 
1.468435e-01 
1.470144e-01 
1.471853e-01 
1.473563e-01 
1.475272e-01 
1.476982e-01 
1.478693e-01 
1.480403e-01 
1.482113e-01 
1.483824e-01 
1.485535e-01 
1.487246e-01 
1.488958e-01 
1.490669e-01 
1.492381e-01 
1.494093e-01 
1.495805e-01 
1.497517e-01 
1.499230e-01 
1.500943e-01 
1.502656e-01 
1.504369e-01 
1.506082e-01 
1.507796e-01 
1.509509e-01 
1.511223e-01 
1.512937e-01 
1.514651e-01 
1.516366e-01 
1.518080e-01 
1.519795e-01 
1.521510e-01 
1.523225e-01 
1.524941e-01 
1.526656e-01 
1.528372e-01 
1.530088e-01 
1.531804e-01 
1.533520e-01 
1.535237e-01 
1.536953e-01 
1.538670e-01 
1.540387e-01 
1.542104e-01 
1.543822e-01 
1.545539e-01 
1.547257e-01 
1.548974e-01 
1.550692e-01 
1.552411e-01 
1.554129e-01 
1.555847e-01 
1.557566e-01 
1.559285e-01 
1.561004e-01 
1.562723e-01 
1.564442e-01 
1.566161e-01 
1.567881e-01 
1.569601e-01 
1.571321e-01 
1.573041e-01 
1.574761e-01 
1.576481e-01 
1.578202e-01 
1.579923e-01 
1.581643e-01 
1.583364e-01 
1.585086e-01 
1.586807e-01 
1.588528e-01 
1.590250e-01 
1.591971e-01 
1.593693e-01 
1.595415e-01 
1.597137e-01 
1.598860e-01 
1.600582e-01 
1.602305e-01 
1.604027e-01 
1.605750e-01 
1.607473e-01 
1.609196e-01 
1.610920e-01 
1.612643e-01 
1.614367e-01 
1.616090e-01 
1.617814e-01 
1.619538e-01 
1.621262e-01 
1.622986e-01 
1.624710e-01 
1.626435e-01 
1.628159e-01 
1.629884e-01 
1.631609e-01 
1.633334e-01 
1.635059e-01 
1.636784e-01 
1.638509e-01 
1.640235e-01 
1.641960e-01 
1.643686e-01 
1.645412e-01 
1.647138e-01 
1.648864e-01 
1.650590e-01 
1.652316e-01 
1.654042e-01 
1.655769e-01 
1.657495e-01 
1.659222e-01 
1.660949e-01 
1.662676e-01 
1.664403e-01 
1.666130e-01 
1.667857e-01 
1.669584e-01 
1.671312e-01 
1.673039e-01 
1.674767e-01 
1.676494e-01 
1.678222e-01 
1.679950e-01 
1.681678e-01 
1.683406e-01 
1.685134e-01 
1.686863e-01 
1.688591e-01 
1.690320e-01 
1.692048e-01 
1.693777e-01 
1.695506e-01 
1.697234e-01 
1.698963e-01 
1.700692e-01 
1.702421e-01 
1.704151e-01 
1.705880e-01 
1.707609e-01 
1.709339e-01 
1.711068e-01 
1.712798e-01 
1.714528e-01 
1.716257e-01 
1.717987e-01 
1.719717e-01 
1.721447e-01 
1.723177e-01 
1.724907e-01 
1.726638e-01 
1.728368e-01 
1.730098e-01 
1.731829e-01 
1.733559e-01 
1.735290e-01 
1.737020e-01 
1.738751e-01 
1.740482e-01 
1.742213e-01 
1.743944e-01 
1.745675e-01 
1.747406e-01 
1.749137e-01 
1.750868e-01 
1.752599e-01 
1.754331e-01 
1.756062e-01 
1.757793e-01 
1.759525e-01 
1.761256e-01 
1.762988e-01 
1.764720e-01 
1.766451e-01 
1.768183e-01 
1.769915e-01 
1.771647e-01 
1.773379e-01 
1.775110e-01 
1.776842e-01 
1.778574e-01 
1.780307e-01 
1.782039e-01 
1.783771e-01 
1.785503e-01 
1.787235e-01 
1.788968e-01 
1.790700e-01 
1.792432e-01 
1.794165e-01 
1.795897e-01 
1.797630e-01 
1.799362e-01 
1.801095e-01 
1.802827e-01 
1.804560e-01 
1.806293e-01 
1.808025e-01 
1.809758e-01 
1.811491e-01 
1.813224e-01 
1.814956e-01 
1.816689e-01 
1.818422e-01 
1.820155e-01 
1.821888e-01 
1.823621e-01 
1.825354e-01 
1.827087e-01 
1.828820e-01 
1.830553e-01 
1.832286e-01 
1.834019e-01 
1.835752e-01 
1.837485e-01 
1.839218e-01 
1.840951e-01 
1.842685e-01 
1.844418e-01 
1.846151e-01 
1.847884e-01 
1.849617e-01 
1.851350e-01 
1.853084e-01 
1.854817e-01 
1.856550e-01 
1.858283e-01 
1.860017e-01 
1.861750e-01 
1.863483e-01 
1.865216e-01 
1.866950e-01 
1.868683e-01 
1.870416e-01 
1.872149e-01 
1.873882e-01 
1.875616e-01 
1.877349e-01 
1.879082e-01 
1.880815e-01 
1.882549e-01 
1.884282e-01 
1.886015e-01 
1.887748e-01 
1.889481e-01 
1.891215e-01 
1.892948e-01 
1.894681e-01 
1.896414e-01 
1.898147e-01 
1.899880e-01 
1.901613e-01 
1.903346e-01 
1.905079e-01 
1.906812e-01 
1.908545e-01 
1.910278e-01 
1.912011e-01 
1.913744e-01 
1.915477e-01 
1.917210e-01 
1.918943e-01 
1.920676e-01 
1.922409e-01 
1.924142e-01 
1.925874e-01 
1.927607e-01 
1.929340e-01 
1.931072e-01 
1.932805e-01 
1.934538e-01 
1.936270e-01 
1.938003e-01 
1.939735e-01 
1.941468e-01 
1.943200e-01 
1.944933e-01 
1.946665e-01 
1.948397e-01 
1.950130e-01 
1.951862e-01 
1.953594e-01 
1.955326e-01 
1.957058e-01 
1.958790e-01 
1.960522e-01 
1.962254e-01 
1.963986e-01 
1.965718e-01 
1.967450e-01 
1.969182e-01 
1.970913e-01 
1.972645e-01 
1.974377e-01 
1.976108e-01 
1.977840e-01 
1.979571e-01 
1.981302e-01 
1.983034e-01 
1.984765e-01 
1.986496e-01 
1.988227e-01 
1.989958e-01 
1.991689e-01 
1.993420e-01 
1.995151e-01 
1.996882e-01 
1.998613e-01 
2.000344e-01 
2.002074e-01 
2.003805e-01 
2.005535e-01 
2.007266e-01 
2.008996e-01 
2.010726e-01 
2.012457e-01 
2.014187e-01 
2.015917e-01 
2.017647e-01 
2.019377e-01 
2.021107e-01 
2.022836e-01 
2.024566e-01 
2.026296e-01 
2.028025e-01 
2.029755e-01 
2.031484e-01 
2.033213e-01 
2.034942e-01 
2.036672e-01 
2.038401e-01 
2.040130e-01 
2.041858e-01 
2.043587e-01 
2.045316e-01 
2.047044e-01 
2.048773e-01 
2.050501e-01 
2.052230e-01 
2.053958e-01 
2.055686e-01 
2.057414e-01 
2.059142e-01 
2.060870e-01 
2.062597e-01 
2.064325e-01 
2.066053e-01 
2.067780e-01 
2.069507e-01 
2.071235e-01 
2.072962e-01 
2.074689e-01 
2.076416e-01 
2.078143e-01 
2.079869e-01 
2.081596e-01 
2.083322e-01 
2.085049e-01 
2.086775e-01 
2.088501e-01 
2.090227e-01 
2.091953e-01 
2.093679e-01 
2.095405e-01 
2.097130e-01 
2.098856e-01 
2.100581e-01 
2.102307e-01 
2.104032e-01 
2.105757e-01 
2.107482e-01 
2.109206e-01 
2.110931e-01 
2.112656e-01 
2.114380e-01 
2.116104e-01 
2.117829e-01 
2.119553e-01 
2.121276e-01 
2.123000e-01 
2.124724e-01 
2.126447e-01 
2.128171e-01 
2.129894e-01 
2.131617e-01 
2.133340e-01 
2.135063e-01 
2.136786e-01 
2.138508e-01 
2.140231e-01 
2.141953e-01 
2.143675e-01 
2.145398e-01 
2.147119e-01 
2.148841e-01 
2.150563e-01 
2.152284e-01 
2.154006e-01 
2.155727e-01 
2.157448e-01 
2.159169e-01 
2.160890e-01 
2.162610e-01 
2.164331e-01 
2.166051e-01 
2.167771e-01 
2.169491e-01 
2.171211e-01 
2.172931e-01 
2.174650e-01 
2.176370e-01 
2.178089e-01 
2.179808e-01 
2.181527e-01 
2.183246e-01 
2.184965e-01 
2.186683e-01 
2.188401e-01 
2.190119e-01 
2.191837e-01 
2.193555e-01 
2.195273e-01 
2.196990e-01 
2.198708e-01 
2.200425e-01 
2.202142e-01 
2.203859e-01 
2.205576e-01 
2.207292e-01 
2.209008e-01 
2.210725e-01 
2.212441e-01 
2.214156e-01 
2.215872e-01 
2.217587e-01 
2.219303e-01 
2.221018e-01 
2.222733e-01 
2.224448e-01 
2.226162e-01 
2.227877e-01 
2.229591e-01 
2.231305e-01 
2.233019e-01 
2.234732e-01 
2.236446e-01 
2.238159e-01 
2.239872e-01 
2.241585e-01 
2.243298e-01 
2.245011e-01 
2.246723e-01 
2.248435e-01 
2.250147e-01 
2.251859e-01 
2.253571e-01 
2.255282e-01 
2.256993e-01 
2.258704e-01 
2.260415e-01 
2.262126e-01 
2.263836e-01 
2.265547e-01 
2.267257e-01 
2.268967e-01 
2.270676e-01 
2.272386e-01 
2.274095e-01 
2.275804e-01 
2.277513e-01 
2.279222e-01 
2.280930e-01 
2.282638e-01 
2.284346e-01 
2.286054e-01 
2.287762e-01 
2.289469e-01 
2.291176e-01 
2.292883e-01 
2.294590e-01 
2.296297e-01 
2.298003e-01 
2.299709e-01 
2.301415e-01 
2.303121e-01 
2.304826e-01 
2.306532e-01 
2.308237e-01 
2.309942e-01 
2.311646e-01 
2.313351e-01 
2.315055e-01 
2.316759e-01 
2.318463e-01 
2.320166e-01 
2.321869e-01 
2.323572e-01 
2.325275e-01 
2.326978e-01 
2.328680e-01 
2.330382e-01 
2.332084e-01 
2.333786e-01 
2.335488e-01 
2.337189e-01 
2.338890e-01 
2.340591e-01 
2.342291e-01 
2.343991e-01 
2.345691e-01 
2.347391e-01 
2.349091e-01 
2.350790e-01 
2.352489e-01 
2.354188e-01 
2.355887e-01 
2.357585e-01 
2.359283e-01 
2.360981e-01 
2.362679e-01 
2.364376e-01 
2.366074e-01 
2.367770e-01 
2.369467e-01 
2.371164e-01 
2.372860e-01 
2.374556e-01 
2.376251e-01 
2.377947e-01 
2.379642e-01 
2.381337e-01 
2.383032e-01 
2.384726e-01 
2.386420e-01 
2.388114e-01 
2.389808e-01 
2.391501e-01 
2.393194e-01 
2.394887e-01 
2.396580e-01 
2.398272e-01 
2.399964e-01 
2.401656e-01 
2.403348e-01 
2.405039e-01 
2.406730e-01 
2.408421e-01 
2.410111e-01 
2.411801e-01 
2.413491e-01 
2.415181e-01 
2.416870e-01 
2.418560e-01 
2.420249e-01 
2.421937e-01 
2.423625e-01 
2.425314e-01 
2.427001e-01 
2.428689e-01 
2.430376e-01 
2.432063e-01 
2.433750e-01 
2.435436e-01 
2.437122e-01 
2.438808e-01 
2.440494e-01 
2.442179e-01 
2.443864e-01 
2.445549e-01 
2.447233e-01 
2.448917e-01 
2.450601e-01 
2.452285e-01 
2.453968e-01 
2.455651e-01 
2.457334e-01 
2.459016e-01 
2.460698e-01 
2.462380e-01 
2.464062e-01 
2.465743e-01 
2.467424e-01 
2.469105e-01 
2.470785e-01 
2.472465e-01 
2.474145e-01 
2.475824e-01 
2.477503e-01 
2.479182e-01 
2.480861e-01 
2.482539e-01 
2.484217e-01 
2.485895e-01 
2.487572e-01 
2.489249e-01 
2.490926e-01 
2.492602e-01 
2.494279e-01 
2.495954e-01 
2.497630e-01 
2.499305e-01 
2.500980e-01 
2.502655e-01 
2.504329e-01 
2.506003e-01 
2.507677e-01 
2.509350e-01 
2.511023e-01 
2.512696e-01 
2.514368e-01 
2.516040e-01 
2.517712e-01 
2.519384e-01 
2.521055e-01 
2.522726e-01 
2.524396e-01 
2.526066e-01 
2.527736e-01 
2.529406e-01 
2.531075e-01 
2.532744e-01 
2.534412e-01 
2.536081e-01 
2.537748e-01 
2.539416e-01 
2.541083e-01 
2.542750e-01 
2.544417e-01 
2.546083e-01 
2.547749e-01 
2.549415e-01 
2.551080e-01 
2.552745e-01 
2.554409e-01 
2.556074e-01 
2.557738e-01 
2.559401e-01 
2.561064e-01 
2.562727e-01 
2.564390e-01 
2.566052e-01 
2.567714e-01 
2.569376e-01 
2.571037e-01 
2.572698e-01 
2.574358e-01 
2.576018e-01 
2.577678e-01 
2.579338e-01 
2.580997e-01 
2.582656e-01 
2.584314e-01 
2.585972e-01 
2.587630e-01 
2.589287e-01 
2.590944e-01 
2.592601e-01 
2.594257e-01 
2.595913e-01 
2.597569e-01 
2.599224e-01 
2.600879e-01 
2.602534e-01 
2.604188e-01 
2.605842e-01 
2.607495e-01 
2.609149e-01 
2.610801e-01 
2.612454e-01 
2.614106e-01 
2.615757e-01 
2.617409e-01 
2.619060e-01 
2.620710e-01 
2.622360e-01 
2.624010e-01 
2.625660e-01 
2.627309e-01 
2.628958e-01 
2.630606e-01 
2.632254e-01 
2.633902e-01 
2.635549e-01 
2.637196e-01 
2.638842e-01 
2.640488e-01 
2.642134e-01 
2.643780e-01 
2.645425e-01 
2.647069e-01 
2.648714e-01 
2.650357e-01 
2.652001e-01 
2.653644e-01 
2.655287e-01 
2.656929e-01 
2.658571e-01 
2.660213e-01 
2.661854e-01 
2.663495e-01 
2.665135e-01 
2.666775e-01 
2.668415e-01 
2.670054e-01 
2.671693e-01 
2.673331e-01 
2.674970e-01 
2.676607e-01 
2.678245e-01 
2.679882e-01 
2.681518e-01 
2.683154e-01 
2.684790e-01 
2.686425e-01 
2.688060e-01 
2.689695e-01 
2.691329e-01 
2.692963e-01 
2.694596e-01 
2.696229e-01 
2.697862e-01 
2.699494e-01 
2.701126e-01 
2.702757e-01 
2.704388e-01 
2.706018e-01 
2.707648e-01 
2.709278e-01 
2.710908e-01 
2.712536e-01 
2.714165e-01 
2.715793e-01 
2.717421e-01 
2.719048e-01 
2.720675e-01 
2.722301e-01 
2.723927e-01 
2.725553e-01 
2.727178e-01 
2.728803e-01 
2.730427e-01 
2.732051e-01 
2.733675e-01 
2.735298e-01 
2.736921e-01 
2.738543e-01 
2.740165e-01 
2.741786e-01 
2.743407e-01 
2.745028e-01 
2.746648e-01 
2.748268e-01 
2.749887e-01 
2.751506e-01 
2.753125e-01 
2.754743e-01 
2.756360e-01 
2.757978e-01 
2.759594e-01 
2.761211e-01 
2.762827e-01 
2.764442e-01 
2.766057e-01 
2.767672e-01 
2.769286e-01 
2.770900e-01 
2.772513e-01 
2.774126e-01 
2.775738e-01 
2.777350e-01 
2.778962e-01 
2.780573e-01 
2.782184e-01 
2.783794e-01 
2.785404e-01 
2.787013e-01 
2.788622e-01 
2.790231e-01 
2.791839e-01 
2.793446e-01 
2.795053e-01 
2.796660e-01 
2.798266e-01 
2.799872e-01 
2.801478e-01 
2.803083e-01 
2.804687e-01 
2.806291e-01 
2.807895e-01 
2.809498e-01 
2.811100e-01 
2.812703e-01 
2.814304e-01 
2.815906e-01 
2.817506e-01 
2.819107e-01 
2.820707e-01 
2.822306e-01 
2.823905e-01 
2.825504e-01 
2.827102e-01 
2.828700e-01 
2.830297e-01 
2.831893e-01 
2.833490e-01 
2.835085e-01 
2.836681e-01 
2.838276e-01 
2.839870e-01 
2.841464e-01 
2.843057e-01 
2.844650e-01 
2.846243e-01 
2.847835e-01 
2.849427e-01 
2.851018e-01 
2.852608e-01 
2.854199e-01 
2.855788e-01 
2.857378e-01 
2.858966e-01 
2.860555e-01 
2.862142e-01 
2.863730e-01 
2.865317e-01 
2.866903e-01 
2.868489e-01 
2.870074e-01 
2.871659e-01 
2.873244e-01 
2.874828e-01 
2.876411e-01 
2.877994e-01 
2.879577e-01 
2.881159e-01 
2.882740e-01 
2.884321e-01 
2.885902e-01 
2.887482e-01 
2.889062e-01 
2.890641e-01 
2.892219e-01 
2.893798e-01 
2.895375e-01 
2.896952e-01 
2.898529e-01 
2.900105e-01 
2.901681e-01 
2.903256e-01 
2.904831e-01 
2.906405e-01 
2.907979e-01 
2.909552e-01 
2.911125e-01 
2.912697e-01 
2.914269e-01 
2.915840e-01 
2.917411e-01 
2.918981e-01 
2.920551e-01 
2.922120e-01 
2.923689e-01 
2.925257e-01 
2.926825e-01 
2.928392e-01 
2.929958e-01 
2.931525e-01 
2.933090e-01 
2.934656e-01 
2.936220e-01 
2.937784e-01 
2.939348e-01 
2.940911e-01 
2.942474e-01 
2.944036e-01 
2.945598e-01 
2.947159e-01 
2.948719e-01 
2.950279e-01 
2.951839e-01 
2.953398e-01 
2.954956e-01 
2.956514e-01 
2.958072e-01 
2.959629e-01 
2.961185e-01 
2.962741e-01 
2.964297e-01 
2.965851e-01 
2.967406e-01 
2.968960e-01 
2.970513e-01 
2.972066e-01 
2.973618e-01 
2.975170e-01 
2.976721e-01 
2.978272e-01 
2.979822e-01 
2.981372e-01 
2.982921e-01 
2.984469e-01 
2.986017e-01 
2.987565e-01 
2.989112e-01 
2.990658e-01 
2.992204e-01 
2.993749e-01 
2.995294e-01 
2.996839e-01 
2.998382e-01 
2.999926e-01 
3.001468e-01 
3.003011e-01 
3.004552e-01 
3.006093e-01 
3.007634e-01 
3.009174e-01 
3.010713e-01 
3.012252e-01 
3.013791e-01 
3.015328e-01 
3.016866e-01 
3.018402e-01 
3.019939e-01 
3.021474e-01 
3.023009e-01 
3.024544e-01 
3.026078e-01 
3.027611e-01 
3.029144e-01 
3.030677e-01 
3.032209e-01 
3.033740e-01 
3.035271e-01 
3.036801e-01 
3.038330e-01 
3.039859e-01 
3.041388e-01 
3.042916e-01 
3.044443e-01 
3.045970e-01 
3.047496e-01 
3.049022e-01 
3.050547e-01 
3.052072e-01 
3.053596e-01 
3.055119e-01 
3.056642e-01 
3.058165e-01 
3.059686e-01 
3.061208e-01 
3.062728e-01 
3.064248e-01 
3.065768e-01 
3.067287e-01 
3.068805e-01 
3.070323e-01 
3.071840e-01 
3.073357e-01 
3.074873e-01 
3.076389e-01 
3.077904e-01 
3.079418e-01 
3.080932e-01 
3.082445e-01 
3.083958e-01 
3.085470e-01 
3.086982e-01 
3.088493e-01 
3.090003e-01 
3.091513e-01 
3.093022e-01 
3.094531e-01 
3.096039e-01 
3.097546e-01 
3.099053e-01 
3.100560e-01 
3.102066e-01 
3.103571e-01 
3.105075e-01 
3.106579e-01 
3.108083e-01 
3.109586e-01 
3.111088e-01 
3.112590e-01 
3.114091e-01 
3.115591e-01 
3.117091e-01 
3.118591e-01 
3.120089e-01 
3.121587e-01 
3.123085e-01 
3.124582e-01 
3.126078e-01 
3.127574e-01 
3.129069e-01 
3.130564e-01 
3.132058e-01 
3.133551e-01 
3.135044e-01 
3.136536e-01 
3.138028e-01 
3.139519e-01 
3.141010e-01 
3.142499e-01 
3.143989e-01 
3.145477e-01 
3.146965e-01 
3.148453e-01 
3.149940e-01 
3.151426e-01 
3.152911e-01 
3.154396e-01 
3.155881e-01 
3.157365e-01 
3.158848e-01 
3.160330e-01 
3.161812e-01 
3.163294e-01 
3.164775e-01 
3.166255e-01 
3.167734e-01 
3.169213e-01 
3.170692e-01 
3.172169e-01 
3.173647e-01 
3.175123e-01 
3.176599e-01 
3.178074e-01 
3.179549e-01 
3.181023e-01 
3.182496e-01 
3.183969e-01 
3.185441e-01 
3.186913e-01 
3.188384e-01 
3.189854e-01 
3.191324e-01 
3.192793e-01 
3.194262e-01 
3.195729e-01 
3.197197e-01 
3.198663e-01 
3.200129e-01 
3.201595e-01 
3.203059e-01 
3.204524e-01 
3.205987e-01 
3.207450e-01 
3.208912e-01 
3.210374e-01 
3.211835e-01 
3.213295e-01 
3.214755e-01 
3.216214e-01 
3.217672e-01 
3.219130e-01 
3.220587e-01 
3.222044e-01 
3.223500e-01 
3.224955e-01 
3.226410e-01 
3.227864e-01 
3.229317e-01 
3.230770e-01 
3.232222e-01 
3.233674e-01 
3.235125e-01 
3.236575e-01 
3.238024e-01 
3.239473e-01 
3.240922e-01 
3.242369e-01 
3.243816e-01 
3.245263e-01 
3.246708e-01 
3.248153e-01 
3.249598e-01 
3.251042e-01 
3.252485e-01 
3.253927e-01 
3.255369e-01 
3.256810e-01 
3.258251e-01 
3.259691e-01 
3.261130e-01 
3.262569e-01 
3.264007e-01 
3.265444e-01 
3.266880e-01 
3.268316e-01 
3.269752e-01 
3.271186e-01 
3.272621e-01 
3.274054e-01 
3.275487e-01 
3.276919e-01 
3.278350e-01 
3.279781e-01 
3.281211e-01 
3.282640e-01 
3.284069e-01 
3.285497e-01 
3.286925e-01 
3.288352e-01 
3.289778e-01 
3.291203e-01 
3.292628e-01 
3.294052e-01 
3.295476e-01 
3.296898e-01 
3.298321e-01 
3.299742e-01 
3.301163e-01 
3.302583e-01 
3.304003e-01 
3.305421e-01 
3.306840e-01 
3.308257e-01 
3.309674e-01 
3.311090e-01 
3.312505e-01 
3.313920e-01 
3.315334e-01 
3.316748e-01 
3.318161e-01 
3.319573e-01 
3.320984e-01 
3.322395e-01 
3.323805e-01 
3.325214e-01 
3.326623e-01 
3.328031e-01 
3.329439e-01 
3.330845e-01 
3.332251e-01 
3.333657e-01 
3.335061e-01 
3.336465e-01 
3.337868e-01 
3.339271e-01 
3.340673e-01 
3.342074e-01 
3.343475e-01 
3.344875e-01 
3.346274e-01 
3.347672e-01 
3.349070e-01 
3.350467e-01 
3.351864e-01 
3.353259e-01 
3.354655e-01 
3.356049e-01 
3.357443e-01 
3.358836e-01 
3.360228e-01 
3.361620e-01 
3.363010e-01 
3.364401e-01 
3.365790e-01 
3.367179e-01 
3.368567e-01 
3.369955e-01 
3.371341e-01 
3.372727e-01 
3.374113e-01 
3.375497e-01 
3.376881e-01 
3.378265e-01 
3.379647e-01 
3.381029e-01 
3.382410e-01 
3.383791e-01 
3.385170e-01 
3.386550e-01 
3.387928e-01 
3.389306e-01 
3.390682e-01 
3.392059e-01 
3.393434e-01 
3.394809e-01 
3.396183e-01 
3.397557e-01 
3.398929e-01 
3.400301e-01 
3.401673e-01 
3.403043e-01 
3.404413e-01 
3.405782e-01 
3.407151e-01 
3.408519e-01 
3.409886e-01 
3.411252e-01 
3.412617e-01 
3.413982e-01 
3.415347e-01 
3.416710e-01 
3.418073e-01 
3.419435e-01 
3.420796e-01 
3.422157e-01 
3.423517e-01 
3.424876e-01 
3.426234e-01 
3.427592e-01 
3.428949e-01 
3.430305e-01 
3.431661e-01 
3.433016e-01 
3.434370e-01 
3.435723e-01 
3.437076e-01 
3.438428e-01 
3.439779e-01 
3.441130e-01 
3.442479e-01 
3.443828e-01 
3.445177e-01 
3.446524e-01 
3.447871e-01 
3.449217e-01 
3.450563e-01 
3.451908e-01 
3.453251e-01 
3.454595e-01 
3.455937e-01 
3.457279e-01 
3.458620e-01 
3.459960e-01 
3.461300e-01 
3.462639e-01 
3.463977e-01 
3.465314e-01 
3.466651e-01 
3.467987e-01 
3.469322e-01 
3.470656e-01 
3.471990e-01 
3.473323e-01 
3.474655e-01 
3.475987e-01 
3.477317e-01 
3.478647e-01 
3.479977e-01 
3.481305e-01 
3.482633e-01 
3.483960e-01 
3.485286e-01 
3.486612e-01 
3.487936e-01 
3.489260e-01 
3.490584e-01 
3.491906e-01 
3.493228e-01 
3.494549e-01 
3.495870e-01 
3.497189e-01 
3.498508e-01 
3.499826e-01 
3.501143e-01 
3.502460e-01 
3.503776e-01 
3.505091e-01 
3.506405e-01 
3.507719e-01 
3.509031e-01 
3.510344e-01 
3.511655e-01 
3.512965e-01 
3.514275e-01 
3.515584e-01 
3.516892e-01 
3.518200e-01 
3.519507e-01 
3.520813e-01 
3.522118e-01 
3.523423e-01 
3.524726e-01 
3.526029e-01 
3.527331e-01 
3.528633e-01 
3.529934e-01 
3.531234e-01 
3.532533e-01 
3.533831e-01 
3.535129e-01 
3.536426e-01 
3.537722e-01 
3.539017e-01 
3.540312e-01 
3.541606e-01 
3.542899e-01 
3.544191e-01 
3.545482e-01 
3.546773e-01 
3.548063e-01 
3.549352e-01 
3.550641e-01 
3.551928e-01 
3.553215e-01 
3.554501e-01 
3.555787e-01 
3.557071e-01 
3.558355e-01 
3.559638e-01 
3.560921e-01 
3.562202e-01 
3.563483e-01 
3.564763e-01 
3.566042e-01 
3.567320e-01 
3.568598e-01 
3.569875e-01 
3.571151e-01 
3.572426e-01 
3.573701e-01 
3.574974e-01 
3.576247e-01 
3.577519e-01 
3.578791e-01 
3.580061e-01 
3.581331e-01 
3.582600e-01 
3.583868e-01 
3.585136e-01 
3.586403e-01 
3.587669e-01 
3.588934e-01 
3.590198e-01 
3.591461e-01 
3.592724e-01 
3.593986e-01 
3.595247e-01 
3.596508e-01 
3.597767e-01 
3.599026e-01 
3.600284e-01 
3.601541e-01 
3.602798e-01 
3.604054e-01 
3.605308e-01 
3.606562e-01 
3.607816e-01 
3.609068e-01 
3.610320e-01 
3.611571e-01 
3.612821e-01 
3.614070e-01 
3.615319e-01 
3.616566e-01 
3.617813e-01 
3.619059e-01 
3.620305e-01 
3.621549e-01 
3.622793e-01 
3.624036e-01 
3.625278e-01 
3.626519e-01 
3.627760e-01 
3.629000e-01 
3.630239e-01 
3.631477e-01 
3.632714e-01 
3.633950e-01 
3.635186e-01 
3.636421e-01 
3.637655e-01 
3.638888e-01 
3.640121e-01 
3.641353e-01 
3.642583e-01 
3.643814e-01 
3.645043e-01 
3.646271e-01 
3.647499e-01 
3.648726e-01 
3.649952e-01 
3.651177e-01 
3.652401e-01 
3.653625e-01 
3.654848e-01 
3.656070e-01 
3.657291e-01 
3.658511e-01 
3.659731e-01 
3.660949e-01 
3.662167e-01 
3.663384e-01 
3.664601e-01 
3.665816e-01 
3.667031e-01 
3.668245e-01 
3.669458e-01 
3.670670e-01 
3.671881e-01 
3.673092e-01 
3.674301e-01 
3.675510e-01 
3.676718e-01 
3.677926e-01 
3.679132e-01 
3.680338e-01 
3.681542e-01 
3.682746e-01 
3.683950e-01 
3.685152e-01 
3.686353e-01 
3.687554e-01 
3.688754e-01 
3.689953e-01 
3.691151e-01 
3.692349e-01 
3.693545e-01 
3.694741e-01 
3.695936e-01 
3.697130e-01 
3.698323e-01 
3.699515e-01 
3.700707e-01 
3.701898e-01 
3.703088e-01 
3.704277e-01 
3.705465e-01 
3.706652e-01 
3.707839e-01 
3.709025e-01 
3.710210e-01 
3.711394e-01 
3.712577e-01 
3.713760e-01 
3.714941e-01 
3.716122e-01 
3.717302e-01 
3.718481e-01 
3.719659e-01 
3.720836e-01 
3.722013e-01 
3.723189e-01 
3.724364e-01 
3.725538e-01 
3.726711e-01 
3.727883e-01 
3.729055e-01 
3.730225e-01 
3.731395e-01 
3.732564e-01 
3.733732e-01 
3.734900e-01 
3.736066e-01 
3.737232e-01 
3.738397e-01 
3.739561e-01 
3.740724e-01 
3.741886e-01 
3.743047e-01 
3.744208e-01 
3.745368e-01 
3.746526e-01 
3.747684e-01 
3.748842e-01 
3.749998e-01 
3.751153e-01 
3.752308e-01 
3.753462e-01 
3.754615e-01 
3.755767e-01 
3.756918e-01 
3.758068e-01 
3.759218e-01 
3.760366e-01 
3.761514e-01 
3.762661e-01 
3.763807e-01 
3.764952e-01 
3.766097e-01 
3.767240e-01 
3.768383e-01 
3.769525e-01 
3.770666e-01 
3.771806e-01 
3.772945e-01 
3.774083e-01 
3.775221e-01 
3.776357e-01 
3.777493e-01 
3.778628e-01 
3.779762e-01 
3.780895e-01 
3.782028e-01 
3.783159e-01 
3.784290e-01 
3.785420e-01 
3.786549e-01 
3.787677e-01 
3.788804e-01 
3.789930e-01 
3.791055e-01 
3.792180e-01 
3.793304e-01 
3.794427e-01 
3.795549e-01 
3.796670e-01 
3.797790e-01 
3.798909e-01 
3.800028e-01 
3.801145e-01 
3.802262e-01 
3.803378e-01 
3.804493e-01 
3.805607e-01 
3.806720e-01 
3.807833e-01 
3.808944e-01 
3.810055e-01 
3.811165e-01 
3.812274e-01 
3.813382e-01 
3.814489e-01 
3.815595e-01 
3.816701e-01 
3.817805e-01 
3.818909e-01 
3.820012e-01 
3.821114e-01 
3.822215e-01 
3.823315e-01 
3.824414e-01 
3.825512e-01 
3.826610e-01 
3.827707e-01 
3.828802e-01 
3.829897e-01 
3.830991e-01 
3.832084e-01 
3.833177e-01 
3.834268e-01 
3.835358e-01 
3.836448e-01 
3.837537e-01 
3.838625e-01 
3.839711e-01 
3.840798e-01 
3.841883e-01 
3.842967e-01 
3.844050e-01 
3.845133e-01 
3.846214e-01 
3.847295e-01 
3.848375e-01 
3.849454e-01 
3.850532e-01 
3.851609e-01 
3.852686e-01 
3.853761e-01 
3.854836e-01 
3.855909e-01 
3.856982e-01 
3.858054e-01 
3.859125e-01 
3.860195e-01 
3.861264e-01 
3.862332e-01 
3.863400e-01 
3.864466e-01 
3.865532e-01 
3.866596e-01 
3.867660e-01 
3.868723e-01 
3.869785e-01 
3.870846e-01 
3.871906e-01 
3.872966e-01 
3.874024e-01 
3.875082e-01 
3.876138e-01 
3.877194e-01 
3.878249e-01 
3.879303e-01 
3.880356e-01 
3.881408e-01 
3.882459e-01 
3.883510e-01 
3.884559e-01 
3.885608e-01 
3.886655e-01 
3.887702e-01 
3.888748e-01 
3.889793e-01 
3.890837e-01 
3.891880e-01 
3.892922e-01 
3.893963e-01 
3.895004e-01 
3.896043e-01 
3.897082e-01 
3.898120e-01 
3.899156e-01 
3.900192e-01 
3.901227e-01 
3.902261e-01 
3.903294e-01 
3.904327e-01 
3.905358e-01 
3.906388e-01 
3.907418e-01 
3.908447e-01 
3.909474e-01 
3.910501e-01 
3.911527e-01 
3.912552e-01 
3.913576e-01 
3.914599e-01 
3.915621e-01 
3.916643e-01 
3.917663e-01 
3.918682e-01 
3.919701e-01 
3.920719e-01 
3.921735e-01 
3.922751e-01 
3.923766e-01 
3.924780e-01 
3.925793e-01 
3.926805e-01 
3.927817e-01 
3.928827e-01 
3.929836e-01 
3.930845e-01 
3.931852e-01 
3.932859e-01 
3.933865e-01 
3.934870e-01 
3.935873e-01 
3.936876e-01 
3.937878e-01 
3.938880e-01 
3.939880e-01 
3.940879e-01 
3.941877e-01 
3.942875e-01 
3.943871e-01 
3.944867e-01 
3.945862e-01 
3.946855e-01 
3.947848e-01 
3.948840e-01 
3.949831e-01 
3.950821e-01 
3.951810e-01 
3.952798e-01 
3.953785e-01 
3.954772e-01 
3.955757e-01 
3.956742e-01 
3.957725e-01 
3.958708e-01 
3.959690e-01 
3.960670e-01 
3.961650e-01 
3.962629e-01 
3.963607e-01 
3.964584e-01 
3.965560e-01 
3.966535e-01 
3.967509e-01 
3.968483e-01 
3.969455e-01 
3.970427e-01 
3.971397e-01 
3.972367e-01 
3.973335e-01 
3.974303e-01 
3.975270e-01 
3.976236e-01 
3.977200e-01 
3.978164e-01 
3.979127e-01 
3.980089e-01 
3.981051e-01 
3.982011e-01 
3.982970e-01 
3.983928e-01 
3.984886e-01 
3.985842e-01 
3.986798e-01 
3.987752e-01 
3.988706e-01 
3.989659e-01 
3.990610e-01 
3.991561e-01 
3.992511e-01 
3.993460e-01 
3.994408e-01 
3.995355e-01 
3.996301e-01 
3.997246e-01 
3.998190e-01 
3.999134e-01 
4.000076e-01 
4.001017e-01 
4.001958e-01 
4.002897e-01 
4.003836e-01 
4.004774e-01 
4.005710e-01 
4.006646e-01 
4.007581e-01 
4.008514e-01 
4.009447e-01 
4.010379e-01 
4.011310e-01 
4.012240e-01 
4.013169e-01 
4.014097e-01 
4.015025e-01 
4.015951e-01 
4.016876e-01 
4.017800e-01 
4.018724e-01 
4.019646e-01 
4.020568e-01 
4.021488e-01 
4.022408e-01 
4.023326e-01 
4.024244e-01 
4.025161e-01 
4.026076e-01 
4.026991e-01 
4.027905e-01 
4.028818e-01 
4.029730e-01 
4.030641e-01 
4.031551e-01 
4.032460e-01 
4.033368e-01 
4.034275e-01 
4.035181e-01 
4.036086e-01 
4.036991e-01 
4.037894e-01 
4.038796e-01 
4.039698e-01 
4.040598e-01 
4.041498e-01 
4.042396e-01 
4.043294e-01 
4.044190e-01 
4.045086e-01 
4.045981e-01 
4.046874e-01 
4.047767e-01 
4.048659e-01 
4.049550e-01 
4.050440e-01 
4.051329e-01 
4.052217e-01 
4.053103e-01 
4.053990e-01 
4.054875e-01 
4.055759e-01 
4.056642e-01 
4.057524e-01 
4.058405e-01 
4.059285e-01 
4.060165e-01 
4.061043e-01 
4.061920e-01 
4.062797e-01 
4.063672e-01 
4.064546e-01 
4.065420e-01 
4.066292e-01 
4.067164e-01 
4.068034e-01 
4.068904e-01 
4.069773e-01 
4.070640e-01 
4.071507e-01 
4.072373e-01 
4.073237e-01 
4.074101e-01 
4.074964e-01 
4.075826e-01 
4.076686e-01 
4.077546e-01 
4.078405e-01 
4.079263e-01 
4.080120e-01 
4.080976e-01 
4.081831e-01 
4.082685e-01 
4.083538e-01 
4.084390e-01 
4.085241e-01 
4.086092e-01 
4.086941e-01 
4.087789e-01 
4.088636e-01 
4.089482e-01 
4.090328e-01 
4.091172e-01 
4.092015e-01 
4.092857e-01 
4.093699e-01 
4.094539e-01 
4.095378e-01 
4.096217e-01 
4.097054e-01 
4.097891e-01 
4.098726e-01 
4.099561e-01 
4.100394e-01 
4.101227e-01 
4.102058e-01 
4.102889e-01 
4.103718e-01 
4.104547e-01 
4.105375e-01 
4.106201e-01 
4.107027e-01 
4.107852e-01 
4.108675e-01 
4.109498e-01 
4.110320e-01 
4.111140e-01 
4.111960e-01 
4.112779e-01 
4.113597e-01 
4.114413e-01 
4.115229e-01 
4.116044e-01 
4.116858e-01 
4.117671e-01 
4.118483e-01 
4.119293e-01 
4.120103e-01 
4.120912e-01 
4.121720e-01 
4.122527e-01 
4.123333e-01 
4.124138e-01 
4.124942e-01 
4.125745e-01 
4.126547e-01 
4.127348e-01 
4.128148e-01 
4.128947e-01 
4.129745e-01 
4.130542e-01 
4.131338e-01 
4.132133e-01 
4.132927e-01 
4.133720e-01 
4.134512e-01 
4.135303e-01 
4.136093e-01 
4.136882e-01 
4.137670e-01 
4.138458e-01 
4.139244e-01 
4.140029e-01 
4.140813e-01 
4.141596e-01 
4.142378e-01 
4.143159e-01 
4.143939e-01 
4.144719e-01 
4.145497e-01 
4.146274e-01 
4.147050e-01 
4.147825e-01 
4.148599e-01 
4.149372e-01 
4.150145e-01 
4.150916e-01 
4.151686e-01 
4.152455e-01 
4.153223e-01 
4.153990e-01 
4.154757e-01 
4.155522e-01 
4.156286e-01 
4.157049e-01 
4.157811e-01 
4.158572e-01 
4.159333e-01 
4.160092e-01 
4.160850e-01 
4.161607e-01 
4.162363e-01 
4.163118e-01 
4.163873e-01 
4.164626e-01 
4.165378e-01 
4.166129e-01 
4.166879e-01 
4.167628e-01 
4.168376e-01 
4.169124e-01 
4.169870e-01 
4.170615e-01 
4.171359e-01 
4.172102e-01 
4.172844e-01 
4.173585e-01 
4.174325e-01 
4.175064e-01 
4.175803e-01 
4.176540e-01 
4.177276e-01 
4.178011e-01 
4.178745e-01 
4.179478e-01 
4.180210e-01 
4.180941e-01 
4.181671e-01 
4.182400e-01 
4.183128e-01 
4.183855e-01 
4.184581e-01 
4.185306e-01 
4.186030e-01 
4.186753e-01 
4.187475e-01 
4.188196e-01 
4.188916e-01 
4.189635e-01 
4.190352e-01 
4.191069e-01 
4.191785e-01 
4.192500e-01 
4.193214e-01 
4.193927e-01 
4.194639e-01 
4.195349e-01 
4.196059e-01 
4.196768e-01 
4.197476e-01 
4.198183e-01 
4.198888e-01 
4.199593e-01 
4.200297e-01 
4.200999e-01 
4.201701e-01 
4.202402e-01 
4.203101e-01 
4.203800e-01 
4.204498e-01 
4.205194e-01 
4.205890e-01 
4.206584e-01 
4.207278e-01 
4.207971e-01 
4.208662e-01 
4.209353e-01 
4.210042e-01 
4.210731e-01 
4.211418e-01 
4.212104e-01 
4.212790e-01 
4.213474e-01 
4.214158e-01 
4.214840e-01 
4.215521e-01 
4.216202e-01 
4.216881e-01 
4.217559e-01 
4.218236e-01 
4.218913e-01 
4.219588e-01 
4.220262e-01 
4.220935e-01 
4.221607e-01 
4.222278e-01 
4.222949e-01 
4.223618e-01 
4.224286e-01 
4.224953e-01 
4.225619e-01 
4.226284e-01 
4.226948e-01 
4.227611e-01 
4.228273e-01 
4.228933e-01 
4.229593e-01 
4.230252e-01 
4.230910e-01 
4.231567e-01 
4.232223e-01 
4.232877e-01 
4.233531e-01 
4.234184e-01 
4.234835e-01 
4.235486e-01 
4.236136e-01 
4.236784e-01 
4.237432e-01 
4.238078e-01 
4.238724e-01 
4.239368e-01 
4.240012e-01 
4.240654e-01 
4.241296e-01 
4.241936e-01 
4.242575e-01 
4.243214e-01 
4.243851e-01 
4.244487e-01 
4.245122e-01 
4.245756e-01 
4.246390e-01 
4.247022e-01 
4.247653e-01 
4.248283e-01 
4.248912e-01 
4.249540e-01 
4.250167e-01 
4.250793e-01 
4.251418e-01 
4.252042e-01 
4.252665e-01 
4.253286e-01 
4.253907e-01 
4.254527e-01 
4.255146e-01 
4.255763e-01 
4.256380e-01 
4.256996e-01 
4.257610e-01 
4.258224e-01 
4.258836e-01 
4.259448e-01 
4.260058e-01 
4.260668e-01 
4.261276e-01 
4.261883e-01 
4.262490e-01 
4.263095e-01 
4.263699e-01 
4.264303e-01 
4.264905e-01 
4.265506e-01 
4.266106e-01 
4.266705e-01 
4.267303e-01 
4.267900e-01 
4.268496e-01 
4.269091e-01 
4.269685e-01 
4.270278e-01 
4.270869e-01 
4.271460e-01 
4.272050e-01 
4.272639e-01 
4.273226e-01 
4.273813e-01 
4.274399e-01 
4.274983e-01 
4.275567e-01 
4.276149e-01 
4.276730e-01 
4.277311e-01 
4.277890e-01 
4.278469e-01 
4.279046e-01 
4.279622e-01 
4.280197e-01 
4.280771e-01 
4.281344e-01 
4.281917e-01 
4.282488e-01 
4.283058e-01 
4.283626e-01 
4.284194e-01 
4.284761e-01 
4.285327e-01 
4.285892e-01 
4.286456e-01 
4.287018e-01 
4.287580e-01 
4.288141e-01 
4.288700e-01 
4.289259e-01 
4.289816e-01 
4.290373e-01 
4.290928e-01 
4.291482e-01 
4.292036e-01 
4.292588e-01 
4.293139e-01 
4.293689e-01 
4.294238e-01 
4.294786e-01 
4.295333e-01 
4.295879e-01 
4.296424e-01 
4.296968e-01 
4.297511e-01 
4.298053e-01 
4.298594e-01 
4.299133e-01 
4.299672e-01 
4.300210e-01 
4.300746e-01 
4.301282e-01 
4.301816e-01 
4.302350e-01 
4.302882e-01 
4.303413e-01 
4.303944e-01 
4.304473e-01 
4.305001e-01 
4.305528e-01 
4.306054e-01 
4.306580e-01 
4.307104e-01 
4.307627e-01 
4.308148e-01 
4.308669e-01 
4.309189e-01 
4.309708e-01 
4.310226e-01 
4.310742e-01 
4.311258e-01 
4.311772e-01 
4.312286e-01 
4.312798e-01 
4.313310e-01 
4.313820e-01 
4.314330e-01 
4.314838e-01 
4.315345e-01 
4.315851e-01 
4.316356e-01 
4.316860e-01 
4.317363e-01 
4.317865e-01 
4.318366e-01 
4.318866e-01 
4.319365e-01 
4.319863e-01 
4.320359e-01 
4.320855e-01 
4.321350e-01 
4.321843e-01 
4.322336e-01 
4.322827e-01 
4.323317e-01 
4.323807e-01 
4.324295e-01 
4.324782e-01 
4.325268e-01 
4.325754e-01 
4.326238e-01 
4.326721e-01 
4.327203e-01 
4.327683e-01 
4.328163e-01 
4.328642e-01 
4.329120e-01 
4.329596e-01 
4.330072e-01 
4.330547e-01 
4.331020e-01 
4.331493e-01 
4.331964e-01 
4.332434e-01 
4.332904e-01 
4.333372e-01 
4.333839e-01 
4.334305e-01 
4.334770e-01 
4.335234e-01 
4.335697e-01 
4.336159e-01 
4.336620e-01 
4.337080e-01 
4.337539e-01 
4.337996e-01 
4.338453e-01 
4.338908e-01 
4.339363e-01 
4.339816e-01 
4.340269e-01 
4.340720e-01 
4.341170e-01 
4.341620e-01 
4.342068e-01 
4.342515e-01 
4.342961e-01 
4.343406e-01 
4.343850e-01 
4.344293e-01 
4.344734e-01 
4.345175e-01 
4.345615e-01 
4.346054e-01 
4.346491e-01 
4.346928e-01 
4.347363e-01 
4.347797e-01 
4.348231e-01 
4.348663e-01 
4.349094e-01 
4.349524e-01 
4.349953e-01 
4.350382e-01 
4.350808e-01 
4.351234e-01 
4.351659e-01 
4.352083e-01 
4.352506e-01 
4.352927e-01 
4.353348e-01 
4.353768e-01 
4.354186e-01 
4.354603e-01 
4.355020e-01 
4.355435e-01 
4.355849e-01 
4.356263e-01 
4.356675e-01 
4.357086e-01 
4.357496e-01 
4.357905e-01 
4.358312e-01 
4.358719e-01 
4.359125e-01 
4.359530e-01 
4.359933e-01 
4.360336e-01 
4.360737e-01 
4.361138e-01 
4.361537e-01 
4.361935e-01 
4.362333e-01 
4.362729e-01 
4.363124e-01 
4.363518e-01 
4.363911e-01 
4.364303e-01 
4.364694e-01 
4.365083e-01 
4.365472e-01 
4.365860e-01 
4.366246e-01 
4.366632e-01 
4.367016e-01 
4.367400e-01 
4.367782e-01 
4.368163e-01 
4.368544e-01 
4.368923e-01 
4.369301e-01 
4.369678e-01 
4.370054e-01 
4.370429e-01 
4.370803e-01 
4.371175e-01 
4.371547e-01 
4.371918e-01 
4.372287e-01 
4.372656e-01 
4.373023e-01 
4.373389e-01 
4.373755e-01 
4.374119e-01 
4.374482e-01 
4.374844e-01 
4.375205e-01 
4.375565e-01 
4.375924e-01 
4.376282e-01 
4.376639e-01 
4.376994e-01 
4.377349e-01 
4.377703e-01 
4.378055e-01 
4.378406e-01 
4.378757e-01 
4.379106e-01 
4.379454e-01 
4.379801e-01 
4.380148e-01 
4.380493e-01 
4.380837e-01 
4.381179e-01 
4.381521e-01 
4.381862e-01 
4.382202e-01 
4.382540e-01 
4.382878e-01 
4.383214e-01 
4.383550e-01 
4.383884e-01 
4.384217e-01 
4.384550e-01 
4.384881e-01 
4.385211e-01 
4.385540e-01 
4.385868e-01 
4.386195e-01 
4.386520e-01 
4.386845e-01 
4.387169e-01 
4.387491e-01 
4.387813e-01 
4.388133e-01 
4.388453e-01 
4.388771e-01 
4.389088e-01 
4.389404e-01 
4.389719e-01 
4.390033e-01 
4.390346e-01 
4.390658e-01 
4.390969e-01 
4.391279e-01 
4.391588e-01 
4.391895e-01 
4.392202e-01 
4.392507e-01 
4.392812e-01 
4.393115e-01 
4.393417e-01 
4.393718e-01 
4.394019e-01 
4.394318e-01 
4.394616e-01 
4.394913e-01 
4.395208e-01 
4.395503e-01 
4.395797e-01 
4.396089e-01 
4.396381e-01 
4.396671e-01 
4.396961e-01 
4.397249e-01 
4.397537e-01 
4.397823e-01 
4.398108e-01 
4.398392e-01 
4.398675e-01 
4.398957e-01 
4.399238e-01 
4.399517e-01 
4.399796e-01 
4.400074e-01 
4.400350e-01 
4.400626e-01 
4.400900e-01 
4.401174e-01 
4.401446e-01 
4.401717e-01 
4.401987e-01 
4.402256e-01 
4.402524e-01 
4.402791e-01 
4.403057e-01 
4.403322e-01 
4.403586e-01 
4.403848e-01 
4.404110e-01 
4.404370e-01 
4.404630e-01 
4.404888e-01 
4.405145e-01 
4.405402e-01 
4.405657e-01 
4.405911e-01 
4.406164e-01 
4.406416e-01 
4.406666e-01 
4.406916e-01 
4.407165e-01 
4.407413e-01 
4.407659e-01 
4.407905e-01 
4.408149e-01 
4.408392e-01 
4.408635e-01 
4.408876e-01 
4.409116e-01 
4.409355e-01 
4.409593e-01 
4.409830e-01 
4.410066e-01 
4.410300e-01 
4.410534e-01 
4.410767e-01 
4.410998e-01 
4.411229e-01 
4.411458e-01 
4.411686e-01 
4.411914e-01 
4.412140e-01 
4.412365e-01 
4.412589e-01 
4.412812e-01 
4.413034e-01 
4.413254e-01 
4.413474e-01 
4.413693e-01 
4.413910e-01 
4.414127e-01 
4.414342e-01 
4.414557e-01 
4.414770e-01 
4.414982e-01 
4.415193e-01 
4.415403e-01 
4.415612e-01 
4.415820e-01 
4.416027e-01 
4.416233e-01 
4.416438e-01 
4.416641e-01 
4.416844e-01 
4.417045e-01 
4.417246e-01 
4.417445e-01 
4.417643e-01 
4.417841e-01 
4.418037e-01 
4.418232e-01 
4.418426e-01 
4.418619e-01 
4.418810e-01 
4.419001e-01 
4.419191e-01 
4.419380e-01 
4.419567e-01 
4.419754e-01 
4.419939e-01 
4.420123e-01 
4.420306e-01 
4.420489e-01 
4.420670e-01 
4.420850e-01 
4.421029e-01 
4.421207e-01 
4.421383e-01 
4.421559e-01 
4.421734e-01 
4.421907e-01 
4.422080e-01 
4.422251e-01 
4.422422e-01 
4.422591e-01 
4.422759e-01 
4.422926e-01 
4.423092e-01 
4.423257e-01 
4.423421e-01 
4.423584e-01 
4.423746e-01 
4.423906e-01 
4.424066e-01 
4.424225e-01 
4.424382e-01 
4.424538e-01 
4.424694e-01 
4.424848e-01 
4.425001e-01 
4.425153e-01 
4.425304e-01 
4.425454e-01 
4.425603e-01 
4.425751e-01 
4.425898e-01 
4.426043e-01 
4.426188e-01 
4.426331e-01 
4.426474e-01 
4.426615e-01 
4.426756e-01 
4.426895e-01 
4.427033e-01 
4.427170e-01 
4.427306e-01 
4.427441e-01 
4.427575e-01 
4.427708e-01 
4.427839e-01 
4.427970e-01 
4.428100e-01 
4.428228e-01 
4.428355e-01 
4.428482e-01 
4.428607e-01 
4.428731e-01 
4.428854e-01 
4.428976e-01 
4.429097e-01 
4.429217e-01 
4.429336e-01 
4.429454e-01 
4.429571e-01 
4.429686e-01 
4.429801e-01 
4.429914e-01 
4.430027e-01 
4.430138e-01 
4.430248e-01 
4.430357e-01 
4.430465e-01 
4.430572e-01 
4.430678e-01 
4.430783e-01 
4.430887e-01 
4.430990e-01 
4.431092e-01 
4.431192e-01 
4.431292e-01 
4.431390e-01 
4.431487e-01 
4.431584e-01 
4.431679e-01 
4.431773e-01 
4.431866e-01 
4.431958e-01 
4.432049e-01 
4.432139e-01 
4.432228e-01 
4.432316e-01 
4.432402e-01 
4.432488e-01 
4.432572e-01 
4.432656e-01 
4.432738e-01 
4.432819e-01 
4.432900e-01 
4.432979e-01 
4.433057e-01 
4.433134e-01 
4.433210e-01 
4.433285e-01 
4.433358e-01 
4.433431e-01 
4.433503e-01 
4.433573e-01 
4.433643e-01 
4.433711e-01 
4.433779e-01 
4.433845e-01 
4.433910e-01 
4.433974e-01 
4.434037e-01 
4.434099e-01 
4.434160e-01 
4.434220e-01 
4.434279e-01 
4.434337e-01 
4.434393e-01 
4.434449e-01 
4.434504e-01 
4.434557e-01 
4.434609e-01 
4.434661e-01 
4.434711e-01 
4.434760e-01 
4.434808e-01 
4.434855e-01 
4.434901e-01 
4.434946e-01 
4.434990e-01 
4.435032e-01 
4.435074e-01 
4.435115e-01 
4.435154e-01 
4.435193e-01 
4.435230e-01 
4.435266e-01 
4.435302e-01 
4.435336e-01 
4.435369e-01 
4.435401e-01 
4.435432e-01 
4.435462e-01 
4.435491e-01 
4.435518e-01 
4.435545e-01 
4.435571e-01 
4.435595e-01 
4.435619e-01 
4.435641e-01 
4.435662e-01 
4.435683e-01 
4.435702e-01 
4.435720e-01 
4.435737e-01 
4.435753e-01 
4.435768e-01 
4.435782e-01 
4.435795e-01 
4.435806e-01 
4.435817e-01 
4.435827e-01 
4.435835e-01 
4.435843e-01 
4.435849e-01 
4.435854e-01 
4.435858e-01 
4.435862e-01 
4.435864e-01 
4.435865e-01 
4.435865e-01 
4.435864e-01 
4.435861e-01 
4.435858e-01 
4.435854e-01 
4.435849e-01 
4.435842e-01 
4.435835e-01 
4.435826e-01 
4.435816e-01 
4.435806e-01 
4.435794e-01 
4.435781e-01 
4.435767e-01 
4.435752e-01 
4.435736e-01 
4.435719e-01 
4.435701e-01 
4.435682e-01 
4.435661e-01 
4.435640e-01 
4.435618e-01 
4.435594e-01 
4.435569e-01 
4.435544e-01 
4.435517e-01 
4.435489e-01 
4.435460e-01 
4.435431e-01 
4.435400e-01 
4.435368e-01 
4.435334e-01 
4.435300e-01 
4.435265e-01 
4.435229e-01 
4.435191e-01 
4.435153e-01 
4.435114e-01 
4.435073e-01 
4.435031e-01 
4.434989e-01 
4.434945e-01 
4.434900e-01 
4.434854e-01 
4.434807e-01 
4.434759e-01 
4.434710e-01 
4.434660e-01 
4.434609e-01 
4.434557e-01 
4.434503e-01 
4.434449e-01 
4.434394e-01 
4.434337e-01 
4.434279e-01 
4.434221e-01 
4.434161e-01 
4.434100e-01 
4.434039e-01 
4.433976e-01 
4.433912e-01 
4.433847e-01 
4.433781e-01 
4.433713e-01 
4.433645e-01 
4.433576e-01 
4.433506e-01 
4.433434e-01 
4.433362e-01 
4.433288e-01 
4.433214e-01 
4.433138e-01 
4.433061e-01 
4.432984e-01 
4.432905e-01 
4.432825e-01 
4.432744e-01 
4.432662e-01 
4.432579e-01 
4.432495e-01 
4.432410e-01 
4.432323e-01 
4.432236e-01 
4.432148e-01 
4.432058e-01 
4.431968e-01 
4.431876e-01 
4.431784e-01 
4.431690e-01 
4.431595e-01 
4.431499e-01 
4.431403e-01 
4.431305e-01 
4.431206e-01 
4.431106e-01 
4.431005e-01 
4.430903e-01 
4.430799e-01 
4.430695e-01 
4.430590e-01 
4.430483e-01 
4.430376e-01 
4.430267e-01 
4.430158e-01 
4.430047e-01 
4.429936e-01 
4.429823e-01 
4.429709e-01 
4.429594e-01 
4.429478e-01 
4.429361e-01 
4.429243e-01 
4.429124e-01 
4.429004e-01 
4.428883e-01 
4.428761e-01 
4.428638e-01 
4.428513e-01 
4.428388e-01 
4.428261e-01 
4.428134e-01 
4.428005e-01 
4.427876e-01 
4.427745e-01 
4.427613e-01 
4.427480e-01 
4.427347e-01 
4.427212e-01 
4.427076e-01 
4.426939e-01 
4.426801e-01 
4.426661e-01 
4.426521e-01 
4.426380e-01 
4.426238e-01 
4.426094e-01 
4.425950e-01 
4.425805e-01 
4.425658e-01 
4.425510e-01 
4.425362e-01 
4.425212e-01 
4.425061e-01 
4.424910e-01 
4.424757e-01 
4.424603e-01 
4.424448e-01 
4.424292e-01 
4.424135e-01 
4.423977e-01 
4.423818e-01 
4.423658e-01 
4.423496e-01 
4.423334e-01 
4.423171e-01 
4.423006e-01 
4.422841e-01 
4.422674e-01 
4.422507e-01 
4.422338e-01 
4.422169e-01 
4.421998e-01 
4.421826e-01 
4.421653e-01 
4.421480e-01 
4.421305e-01 
4.421129e-01 
4.420952e-01 
4.420774e-01 
4.420595e-01 
4.420414e-01 
4.420233e-01 
4.420051e-01 
4.419868e-01 
4.419683e-01 
4.419498e-01 
4.419311e-01 
4.419124e-01 
4.418935e-01 
4.418746e-01 
4.418555e-01 
4.418363e-01 
4.418171e-01 
4.417977e-01 
4.417782e-01 
4.417586e-01 
4.417389e-01 
4.417191e-01 
4.416992e-01 
4.416792e-01 
4.416591e-01 
4.416389e-01 
4.416186e-01 
4.415982e-01 
4.415776e-01 
4.415570e-01 
4.415363e-01 
4.415154e-01 
4.414945e-01 
4.414734e-01 
4.414523e-01 
4.414310e-01 
4.414096e-01 
4.413882e-01 
4.413666e-01 
4.413449e-01 
4.413231e-01 
4.413013e-01 
4.412793e-01 
4.412572e-01 
4.412350e-01 
4.412127e-01 
4.411903e-01 
4.411677e-01 
4.411451e-01 
4.411224e-01 
4.410996e-01 
4.410767e-01 
4.410536e-01 
4.410305e-01 
4.410072e-01 
4.409839e-01 
4.409604e-01 
4.409369e-01 
4.409132e-01 
4.408895e-01 
4.408656e-01 
4.408416e-01 
4.408176e-01 
4.407934e-01 
4.407691e-01 
4.407447e-01 
4.407202e-01 
4.406956e-01 
4.406709e-01 
4.406461e-01 
4.406212e-01 
4.405962e-01 
4.405711e-01 
4.405459e-01 
4.405206e-01 
4.404951e-01 
4.404696e-01 
4.404440e-01 
4.404182e-01 
4.403924e-01 
4.403665e-01 
4.403404e-01 
4.403143e-01 
4.402880e-01 
4.402617e-01 
4.402352e-01 
4.402086e-01 
4.401820e-01 
4.401552e-01 
4.401283e-01 
4.401013e-01 
4.400742e-01 
4.400471e-01 
4.400198e-01 
4.399924e-01 
4.399649e-01 
4.399373e-01 
4.399096e-01 
4.398818e-01 
4.398539e-01 
4.398258e-01 
4.397977e-01 
4.397695e-01 
4.397412e-01 
4.397128e-01 
4.396842e-01 
4.396556e-01 
4.396269e-01 
4.395980e-01 
4.395691e-01 
4.395400e-01 
4.395109e-01 
4.394816e-01 
4.394523e-01 
4.394228e-01 
4.393933e-01 
4.393636e-01 
4.393338e-01 
4.393040e-01 
4.392740e-01 
4.392439e-01 
4.392137e-01 
4.391835e-01 
4.391531e-01 
4.391226e-01 
4.390920e-01 
4.390613e-01 
4.390305e-01 
4.389996e-01 
4.389686e-01 
4.389375e-01 
4.389063e-01 
4.388750e-01 
4.388436e-01 
4.388121e-01 
4.387804e-01 
4.387487e-01 
4.387169e-01 
4.386850e-01 
4.386529e-01 
4.386208e-01 
4.385886e-01 
4.385562e-01 
4.385238e-01 
4.384913e-01 
4.384586e-01 
4.384259e-01 
4.383930e-01 
4.383601e-01 
4.383270e-01 
4.382939e-01 
4.382606e-01 
4.382273e-01 
4.381938e-01 
4.381602e-01 
4.381266e-01 
4.380928e-01 
4.380589e-01 
4.380250e-01 
4.379909e-01 
4.379567e-01 
4.379224e-01 
4.378880e-01 
4.378536e-01 
4.378190e-01 
4.377843e-01 
4.377495e-01 
4.377146e-01 
4.376796e-01 
4.376445e-01 
4.376093e-01 
4.375740e-01 
4.375386e-01 
4.375031e-01 
4.374675e-01 
4.374318e-01 
4.373960e-01 
4.373601e-01 
4.373241e-01 
4.372880e-01 
4.372517e-01 
4.372154e-01 
4.371790e-01 
4.371425e-01 
4.371059e-01 
4.370691e-01 
4.370323e-01 
4.369954e-01 
4.369584e-01 
4.369212e-01 
4.368840e-01 
4.368467e-01 
4.368092e-01 
4.367717e-01 
4.367341e-01 
4.366963e-01 
4.366585e-01 
4.366206e-01 
4.365825e-01 
4.365444e-01 
4.365061e-01 
4.364678e-01 
4.364293e-01 
4.363908e-01 
4.363521e-01 
4.363134e-01 
4.362745e-01 
4.362356e-01 
4.361965e-01 
4.361574e-01 
4.361181e-01 
4.360788e-01 
4.360393e-01 
4.359997e-01 
4.359601e-01 
4.359203e-01 
4.358805e-01 
4.358405e-01 
4.358004e-01 
4.357603e-01 
4.357200e-01 
4.356796e-01 
4.356392e-01 
4.355986e-01 
4.355579e-01 
4.355172e-01 
4.354763e-01 
4.354353e-01 
4.353943e-01 
4.353531e-01 
4.353118e-01 
4.352705e-01 
4.352290e-01 
4.351874e-01 
4.351457e-01 
4.351040e-01 
4.350621e-01 
4.350201e-01 
4.349780e-01 
4.349359e-01 
4.348936e-01 
4.348512e-01 
4.348087e-01 
4.347662e-01 
4.347235e-01 
4.346807e-01 
4.346378e-01 
4.345949e-01 
4.345518e-01 
4.345086e-01 
4.344653e-01 
4.344220e-01 
4.343785e-01 
4.343349e-01 
4.342912e-01 
4.342474e-01 
4.342036e-01 
4.341596e-01 
4.341155e-01 
4.340713e-01 
4.340271e-01 
4.339827e-01 
4.339382e-01 
4.338936e-01 
4.338490e-01 
4.338042e-01 
4.337593e-01 
4.337143e-01 
4.336693e-01 
4.336241e-01 
4.335788e-01 
4.335335e-01 
4.334880e-01 
4.334424e-01 
4.333967e-01 
4.333510e-01 
4.333051e-01 
4.332591e-01 
4.332131e-01 
4.331669e-01 
4.331206e-01 
4.330743e-01 
4.330278e-01 
4.329812e-01 
4.329346e-01 
4.328878e-01 
4.328409e-01 
4.327940e-01 
4.327469e-01 
4.326998e-01 
4.326525e-01 
4.326051e-01 
4.325577e-01 
4.325101e-01 
4.324625e-01 
4.324147e-01 
4.323669e-01 
4.323189e-01 
4.322709e-01 
4.322227e-01 
4.321745e-01 
4.321261e-01 
4.320777e-01 
4.320291e-01 
4.319805e-01 
4.319318e-01 
4.318829e-01 
4.318340e-01 
4.317850e-01 
4.317358e-01 
4.316866e-01 
4.316373e-01 
4.315878e-01 
4.315383e-01 
4.314887e-01 
4.314389e-01 
4.313891e-01 
4.313392e-01 
4.312892e-01 
4.312391e-01 
4.311888e-01 
4.311385e-01 
4.310881e-01 
4.310376e-01 
4.309870e-01 
4.309363e-01 
4.308855e-01 
4.308346e-01 
4.307836e-01 
4.307325e-01 
4.306813e-01 
4.306300e-01 
4.305786e-01 
4.305271e-01 
4.304755e-01 
4.304238e-01 
4.303720e-01 
4.303202e-01 
4.302682e-01 
4.302161e-01 
4.301639e-01 
4.301117e-01 
4.300593e-01 
4.300068e-01 
4.299543e-01 
4.299016e-01 
4.298488e-01 
4.297960e-01 
4.297430e-01 
4.296900e-01 
4.296368e-01 
4.295836e-01 
4.295302e-01 
4.294768e-01 
4.294232e-01 
4.293696e-01 
4.293159e-01 
4.292620e-01 
4.292081e-01 
4.291541e-01 
4.291000e-01 
4.290457e-01 
4.289914e-01 
4.289370e-01 
4.288825e-01 
4.288279e-01 
4.287732e-01 
4.287184e-01 
4.286635e-01 
4.286085e-01 
4.285534e-01 
4.284982e-01 
4.284429e-01 
4.283875e-01 
4.283321e-01 
4.282765e-01 
4.282208e-01 
4.281651e-01 
4.281092e-01 
4.280532e-01 
4.279972e-01 
4.279410e-01 
4.278848e-01 
4.278284e-01 
4.277720e-01 
4.277154e-01 
4.276588e-01 
4.276021e-01 
4.275452e-01 
4.274883e-01 
4.274313e-01 
4.273742e-01 
4.273170e-01 
4.272597e-01 
4.272022e-01 
4.271447e-01 
4.270871e-01 
4.270295e-01 
4.269717e-01 
4.269138e-01 
4.268558e-01 
4.267977e-01 
4.267395e-01 
4.266813e-01 
4.266229e-01 
4.265645e-01 
4.265059e-01 
4.264472e-01 
4.263885e-01 
4.263297e-01 
4.262707e-01 
4.262117e-01 
4.261526e-01 
4.260933e-01 
4.260340e-01 
4.259746e-01 
4.259151e-01 
4.258555e-01 
4.257958e-01 
4.257360e-01 
4.256761e-01 
4.256161e-01 
4.255560e-01 
4.254958e-01 
4.254356e-01 
4.253752e-01 
4.253147e-01 
4.252542e-01 
4.251935e-01 
4.251328e-01 
4.250719e-01 
4.250110e-01 
4.249500e-01 
4.248888e-01 
4.248276e-01 
4.247663e-01 
4.247049e-01 
4.246434e-01 
4.245818e-01 
4.245201e-01 
4.244583e-01 
4.243964e-01 
4.243344e-01 
4.242723e-01 
4.242102e-01 
4.241479e-01 
4.240855e-01 
4.240231e-01 
4.239605e-01 
4.238979e-01 
4.238352e-01 
4.237723e-01 
4.237094e-01 
4.236464e-01 
4.235833e-01 
4.235201e-01 
4.234568e-01 
4.233934e-01 
4.233299e-01 
4.232663e-01 
4.232026e-01 
4.231389e-01 
4.230750e-01 
4.230110e-01 
4.229470e-01 
4.228828e-01 
4.228186e-01 
4.227543e-01 
4.226898e-01 
4.226253e-01 
4.225607e-01 
4.224960e-01 
4.224312e-01 
4.223663e-01 
4.223013e-01 
4.222362e-01 
4.221710e-01 
4.221058e-01 
4.220404e-01 
4.219750e-01 
4.219094e-01 
4.218438e-01 
4.217780e-01 
4.217122e-01 
4.216463e-01 
4.215803e-01 
4.215142e-01 
4.214480e-01 
4.213817e-01 
4.213153e-01 
4.212488e-01 
4.211822e-01 
4.211156e-01 
4.210488e-01 
4.209819e-01 
4.209150e-01 
4.208480e-01 
4.207808e-01 
4.207136e-01 
4.206463e-01 
4.205789e-01 
4.205114e-01 
4.204438e-01 
4.203761e-01 
4.203083e-01 
4.202404e-01 
4.201725e-01 
4.201044e-01 
4.200363e-01 
4.199680e-01 
4.198997e-01 
4.198313e-01 
4.197628e-01 
4.196942e-01 
4.196255e-01 
4.195567e-01 
4.194878e-01 
4.194188e-01 
4.193497e-01 
4.192806e-01 
4.192113e-01 
4.191420e-01 
4.190725e-01 
4.190030e-01 
4.189334e-01 
4.188637e-01 
4.187939e-01 
4.187240e-01 
4.186540e-01 
4.185839e-01 
4.185137e-01 
4.184435e-01 
4.183731e-01 
4.183027e-01 
4.182321e-01 
4.181615e-01 
4.180908e-01 
4.180200e-01 
4.179491e-01 
4.178781e-01 
4.178070e-01 
4.177358e-01 
4.176645e-01 
4.175932e-01 
4.175217e-01 
4.174502e-01 
4.173786e-01 
4.173068e-01 
4.172350e-01 
4.171631e-01 
4.170911e-01 
4.170190e-01 
4.169469e-01 
4.168746e-01 
4.168022e-01 
4.167298e-01 
4.166572e-01 
4.165846e-01 
4.165119e-01 
4.164391e-01 
4.163662e-01 
4.162932e-01 
4.162201e-01 
4.161469e-01 
4.160737e-01 
4.160003e-01 
4.159269e-01 
4.158533e-01 
4.157797e-01 
4.157060e-01 
4.156322e-01 
4.155583e-01 
4.154843e-01 
4.154102e-01 
4.153361e-01 
4.152618e-01 
4.151875e-01 
4.151130e-01 
4.150385e-01 
4.149639e-01 
4.148892e-01 
4.148144e-01 
4.147395e-01 
4.146645e-01 
4.145895e-01 
4.145143e-01 
4.144391e-01 
4.143638e-01 
4.142883e-01 
4.142128e-01 
4.141372e-01 
4.140615e-01 
4.139858e-01 
4.139099e-01 
4.138339e-01 
4.137579e-01 
4.136818e-01 
4.136055e-01 
4.135292e-01 
4.134528e-01 
4.133763e-01 
4.132997e-01 
4.132231e-01 
4.131463e-01 
4.130695e-01 
4.129925e-01 
4.129155e-01 
4.128384e-01 
4.127612e-01 
4.126839e-01 
4.126065e-01 
4.125291e-01 
4.124515e-01 
4.123739e-01 
4.122961e-01 
4.122183e-01 
4.121404e-01 
4.120624e-01 
4.119843e-01 
4.119061e-01 
4.118279e-01 
4.117495e-01 
4.116711e-01 
4.115925e-01 
4.115139e-01 
4.114352e-01 
4.113564e-01 
4.112776e-01 
4.111986e-01 
4.111195e-01 
4.110404e-01 
4.109612e-01 
4.108818e-01 
4.108024e-01 
4.107229e-01 
4.106434e-01 
4.105637e-01 
4.104839e-01 
4.104041e-01 
4.103241e-01 
4.102441e-01 
4.101640e-01 
4.100838e-01 
4.100035e-01 
4.099232e-01 
4.098427e-01 
4.097622e-01 
4.096815e-01 
4.096008e-01 
4.095200e-01 
4.094391e-01 
4.093581e-01 
4.092771e-01 
4.091959e-01 
4.091147e-01 
4.090334e-01 
4.089519e-01 
4.088704e-01 
4.087889e-01 
4.087072e-01 
4.086254e-01 
4.085436e-01 
4.084616e-01 
4.083796e-01 
4.082975e-01 
4.082153e-01 
4.081330e-01 
4.080507e-01 
4.079682e-01 
4.078857e-01 
4.078031e-01 
4.077203e-01 
4.076375e-01 
4.075547e-01 
4.074717e-01 
4.073886e-01 
4.073055e-01 
4.072223e-01 
4.071389e-01 
4.070555e-01 
4.069721e-01 
4.068885e-01 
4.068048e-01 
4.067211e-01 
4.066373e-01 
4.065533e-01 
4.064693e-01 
4.063853e-01 
4.063011e-01 
4.062168e-01 
4.061325e-01 
4.060481e-01 
4.059636e-01 
4.058790e-01 
4.057943e-01 
4.057095e-01 
4.056246e-01 
4.055397e-01 
4.054547e-01 
4.053696e-01 
4.052844e-01 
4.051991e-01 
4.051137e-01 
4.050283e-01 
4.049428e-01 
4.048571e-01 
4.047714e-01 
4.046856e-01 
4.045998e-01 
4.045138e-01 
4.044278e-01 
4.043416e-01 
4.042554e-01 
4.041691e-01 
4.040828e-01 
4.039963e-01 
4.039097e-01 
4.038231e-01 
4.037364e-01 
4.036496e-01 
4.035627e-01 
4.034757e-01 
4.033887e-01 
4.033015e-01 
4.032143e-01 
4.031270e-01 
4.030396e-01 
4.029521e-01 
4.028646e-01 
4.027769e-01 
4.026892e-01 
4.026014e-01 
4.025135e-01 
4.024255e-01 
4.023375e-01 
4.022493e-01 
4.021611e-01 
4.020728e-01 
4.019844e-01 
4.018959e-01 
4.018074e-01 
4.017187e-01 
4.016300e-01 
4.015412e-01 
4.014523e-01 
4.013633e-01 
4.012742e-01 
4.011851e-01 
4.010959e-01 
4.010066e-01 
4.009172e-01 
4.008277e-01 
4.007381e-01 
4.006485e-01 
4.005588e-01 
4.004690e-01 
4.003791e-01 
4.002891e-01 
4.001990e-01 
4.001089e-01 
4.000187e-01 
3.999284e-01 
3.998380e-01 
3.997475e-01 
3.996570e-01 
3.995664e-01 
3.994756e-01 
3.993848e-01 
3.992940e-01 
3.992030e-01 
3.991120e-01 
3.990208e-01 
3.989296e-01 
3.988383e-01 
3.987470e-01 
3.986555e-01 
3.985640e-01 
3.984724e-01 
3.983807e-01 
3.982889e-01 
3.981970e-01 
3.981051e-01 
3.980131e-01 
3.979210e-01 
3.978288e-01 
3.977365e-01 
3.976442e-01 
3.975517e-01 
3.974592e-01 
3.973666e-01 
3.972740e-01 
3.971812e-01 
3.970884e-01 
3.969954e-01 
3.969024e-01 
3.968094e-01 
3.967162e-01 
3.966230e-01 
3.965296e-01 
3.964362e-01 
3.963428e-01 
3.962492e-01 
3.961555e-01 
3.960618e-01 
3.959680e-01 
3.958741e-01 
3.957802e-01 
3.956861e-01 
3.955920e-01 
3.954978e-01 
3.954035e-01 
3.953091e-01 
3.952147e-01 
3.951201e-01 
3.950255e-01 
3.949308e-01 
3.948361e-01 
3.947412e-01 
3.946463e-01 
3.945513e-01 
3.944562e-01 
3.943610e-01 
3.942658e-01 
3.941705e-01 
3.940750e-01 
3.939796e-01 
3.938840e-01 
3.937883e-01 
3.936926e-01 
3.935968e-01 
3.935009e-01 
3.934050e-01 
3.933089e-01 
3.932128e-01 
3.931166e-01 
3.930203e-01 
3.929240e-01 
3.928275e-01 
3.927310e-01 
3.926344e-01 
3.925377e-01 
3.924410e-01 
3.923441e-01 
3.922472e-01 
3.921502e-01 
3.920532e-01 
3.919560e-01 
3.918588e-01 
3.917615e-01 
3.916641e-01 
3.915666e-01 
3.914691e-01 
3.913715e-01 
3.912738e-01 
3.911760e-01 
3.910781e-01 
3.909802e-01 
3.908822e-01 
3.907841e-01 
3.906859e-01 
3.905877e-01 
3.904894e-01 
3.903910e-01 
3.902925e-01 
3.901939e-01 
3.900953e-01 
3.899966e-01 
3.898978e-01 
3.897989e-01 
3.897000e-01 
3.896010e-01 
3.895019e-01 
3.894027e-01 
3.893034e-01 
3.892041e-01 
3.891047e-01 
3.890052e-01 
3.889056e-01 
3.888060e-01 
3.887063e-01 
3.886065e-01 
3.885066e-01 
3.884067e-01 
3.883066e-01 
3.882065e-01 
3.881064e-01 
3.880061e-01 
3.879058e-01 
3.878054e-01 
3.877049e-01 
3.876043e-01 
3.875037e-01 
3.874029e-01 
3.873022e-01 
3.872013e-01 
3.871003e-01 
3.869993e-01 
3.868982e-01 
3.867970e-01 
3.866958e-01 
3.865945e-01 
3.864931e-01 
3.863916e-01 
3.862900e-01 
3.861884e-01 
3.860867e-01 
3.859849e-01 
3.858830e-01 
3.857811e-01 
3.856791e-01 
3.855770e-01 
3.854749e-01 
3.853726e-01 
3.852703e-01 
3.851679e-01 
3.850655e-01 
3.849629e-01 
3.848603e-01 
3.847576e-01 
3.846548e-01 
3.845520e-01 
3.844491e-01 
3.843461e-01 
3.842430e-01 
3.841399e-01 
3.840367e-01 
3.839334e-01 
3.838300e-01 
3.837266e-01 
3.836231e-01 
3.835195e-01 
3.834158e-01 
3.833121e-01 
3.832083e-01 
3.831044e-01 
3.830004e-01 
3.828964e-01 
3.827923e-01 
3.826881e-01 
3.825838e-01 
3.824795e-01 
3.823751e-01 
3.822706e-01 
3.821661e-01 
3.820614e-01 
3.819567e-01 
3.818520e-01 
3.817471e-01 
3.816422e-01 
3.815372e-01 
3.814321e-01 
3.813270e-01 
3.812217e-01 
3.811164e-01 
3.810111e-01 
3.809056e-01 
3.808001e-01 
3.806945e-01 
3.805889e-01 
3.804831e-01 
3.803773e-01 
3.802715e-01 
3.801655e-01 
3.800595e-01 
3.799534e-01 
3.798472e-01 
3.797410e-01 
3.796347e-01 
3.795283e-01 
3.794218e-01 
3.793153e-01 
3.792087e-01 
3.791020e-01 
3.789952e-01 
3.788884e-01 
3.787815e-01 
3.786745e-01 
3.785675e-01 
3.784604e-01 
3.783532e-01 
3.782459e-01 
3.781386e-01 
3.780312e-01 
3.779237e-01 
3.778161e-01 
3.777085e-01 
3.776008e-01 
3.774931e-01 
3.773852e-01 
3.772773e-01 
3.771693e-01 
3.770613e-01 
3.769532e-01 
3.768450e-01 
3.767367e-01 
3.766284e-01 
3.765200e-01 
3.764115e-01 
3.763029e-01 
3.761943e-01 
3.760856e-01 
3.759768e-01 
3.758680e-01 
3.757591e-01 
3.756501e-01 
3.755411e-01 
3.754319e-01 
3.753228e-01 
3.752135e-01 
3.751042e-01 
3.749948e-01 
3.748853e-01 
3.747757e-01 
3.746661e-01 
3.745564e-01 
3.744467e-01 
3.743368e-01 
3.742269e-01 
3.741170e-01 
3.740069e-01 
3.738968e-01 
3.737867e-01 
3.736764e-01 
3.735661e-01 
3.734557e-01 
3.733452e-01 
3.732347e-01 
3.731241e-01 
3.730134e-01 
3.729027e-01 
3.727919e-01 
3.726810e-01 
3.725701e-01 
3.724591e-01 
3.723480e-01 
3.722368e-01 
3.721256e-01 
3.720143e-01 
3.719029e-01 
3.717915e-01 
3.716800e-01 
3.715684e-01 
3.714568e-01 
3.713451e-01 
3.712333e-01 
3.711214e-01 
3.710095e-01 
3.708975e-01 
3.707855e-01 
3.706734e-01 
3.705612e-01 
3.704489e-01 
3.703366e-01 
3.702242e-01 
3.701117e-01 
3.699992e-01 
3.698866e-01 
3.697739e-01 
3.696612e-01 
3.695484e-01 
3.694355e-01 
3.693226e-01 
3.692095e-01 
3.690965e-01 
3.689833e-01 
3.688701e-01 
3.687568e-01 
3.686435e-01 
3.685300e-01 
3.684166e-01 
3.683030e-01 
3.681894e-01 
3.680757e-01 
3.679619e-01 
3.678481e-01 
3.677342e-01 
3.676203e-01 
3.675062e-01 
3.673921e-01 
3.672780e-01 
3.671638e-01 
3.670495e-01 
3.669351e-01 
3.668207e-01 
3.667062e-01 
3.665916e-01 
3.664770e-01 
3.663623e-01 
3.662475e-01 
3.661327e-01 
3.660178e-01 
3.659028e-01 
3.657878e-01 
3.656727e-01 
3.655576e-01 
3.654423e-01 
3.653270e-01 
3.652117e-01 
3.650962e-01 
3.649808e-01 
3.648652e-01 
3.647496e-01 
3.646339e-01 
3.645181e-01 
3.644023e-01 
3.642864e-01 
3.641705e-01 
3.640544e-01 
3.639384e-01 
3.638222e-01 
3.637060e-01 
3.635897e-01 
3.634734e-01 
3.633569e-01 
3.632405e-01 
3.631239e-01 
3.630073e-01 
3.628906e-01 
3.627739e-01 
3.626571e-01 
3.625402e-01 
3.624233e-01 
3.623063e-01 
3.621892e-01 
3.620721e-01 
3.619549e-01 
3.618377e-01 
3.617203e-01 
3.616030e-01 
3.614855e-01 
3.613680e-01 
3.612504e-01 
3.611328e-01 
3.610151e-01 
3.608973e-01 
3.607794e-01 
3.606615e-01 
3.605436e-01 
3.604255e-01 
3.603075e-01 
3.601893e-01 
3.600711e-01 
3.599528e-01 
3.598344e-01 
3.597160e-01 
3.595976e-01 
3.594790e-01 
3.593604e-01 
3.592417e-01 
3.591230e-01 
3.590042e-01 
3.588854e-01 
3.587664e-01 
3.586475e-01 
3.585284e-01 
3.584093e-01 
3.582901e-01 
3.581709e-01 
3.580516e-01 
3.579322e-01 
3.578128e-01 
3.576933e-01 
3.575738e-01 
3.574542e-01 
3.573345e-01 
3.572147e-01 
3.570949e-01 
3.569751e-01 
3.568552e-01 
3.567352e-01 
3.566151e-01 
3.564950e-01 
3.563748e-01 
3.562546e-01 
3.561343e-01 
3.560139e-01 
3.558935e-01 
3.557730e-01 
3.556525e-01 
3.555319e-01 
3.554112e-01 
3.552905e-01 
3.551697e-01 
3.550488e-01 
3.549279e-01 
3.548069e-01 
3.546859e-01 
3.545648e-01 
3.544436e-01 
3.543224e-01 
3.542011e-01 
3.540798e-01 
3.539584e-01 
3.538369e-01 
3.537154e-01 
3.535938e-01 
3.534721e-01 
3.533504e-01 
3.532287e-01 
3.531068e-01 
3.529849e-01 
3.528630e-01 
3.527410e-01 
3.526189e-01 
3.524968e-01 
3.523746e-01 
3.522523e-01 
3.521300e-01 
3.520076e-01 
3.518852e-01 
3.517627e-01 
3.516401e-01 
3.515175e-01 
3.513948e-01 
3.512721e-01 
3.511493e-01 
3.510265e-01 
3.509035e-01 
3.507806e-01 
3.506575e-01 
3.505344e-01 
3.504113e-01 
3.502881e-01 
3.501648e-01 
3.500415e-01 
3.499181e-01 
3.497946e-01 
3.496711e-01 
3.495475e-01 
3.494239e-01 
3.493002e-01 
3.491765e-01 
3.490527e-01 
3.489288e-01 
3.488049e-01 
3.486809e-01 
3.485569e-01 
3.484328e-01 
3.483086e-01 
3.481844e-01 
3.480601e-01 
3.479358e-01 
3.478114e-01 
3.476870e-01 
3.475625e-01 
3.474379e-01 
3.473133e-01 
3.471886e-01 
3.470639e-01 
3.469391e-01 
3.468142e-01 
3.466893e-01 
3.465643e-01 
3.464393e-01 
3.463142e-01 
3.461891e-01 
3.460639e-01 
3.459386e-01 
3.458133e-01 
3.456879e-01 
3.455625e-01 
3.454370e-01 
3.453115e-01 
3.451859e-01 
3.450602e-01 
3.449345e-01 
3.448087e-01 
3.446829e-01 
3.445570e-01 
3.444311e-01 
3.443051e-01 
3.441790e-01 
3.440529e-01 
3.439267e-01 
3.438005e-01 
3.436742e-01 
3.435479e-01 
3.434215e-01 
3.432950e-01 
3.431685e-01 
3.430420e-01 
3.429154e-01 
3.427887e-01 
3.426619e-01 
3.425352e-01 
3.424083e-01 
3.422814e-01 
3.421545e-01 
3.420275e-01 
3.419004e-01 
3.417733e-01 
3.416461e-01 
3.415189e-01 
3.413916e-01 
3.412642e-01 
3.411368e-01 
3.410094e-01 
3.408819e-01 
3.407543e-01 
3.406267e-01 
3.404990e-01 
3.403713e-01 
3.402435e-01 
3.401157e-01 
3.399878e-01 
3.398598e-01 
3.397318e-01 
3.396038e-01 
3.394756e-01 
3.393475e-01 
3.392193e-01 
3.390910e-01 
3.389627e-01 
3.388343e-01 
3.387058e-01 
3.385773e-01 
3.384488e-01 
3.383202e-01 
3.381915e-01 
3.380628e-01 
3.379341e-01 
3.378053e-01 
3.376764e-01 
3.375475e-01 
3.374185e-01 
3.372895e-01 
3.371604e-01 
3.370312e-01 
3.369021e-01 
3.367728e-01 
3.366435e-01 
3.365142e-01 
3.363848e-01 
3.362553e-01 
3.361258e-01 
3.359962e-01 
3.358666e-01 
3.357369e-01 
3.356072e-01 
3.354775e-01 
3.353476e-01 
3.352177e-01 
3.350878e-01 
3.349578e-01 
3.348278e-01 
3.346977e-01 
3.345676e-01 
3.344374e-01 
3.343071e-01 
3.341768e-01 
3.340465e-01 
3.339161e-01 
3.337856e-01 
3.336551e-01 
3.335246e-01 
3.333939e-01 
3.332633e-01 
3.331326e-01 
3.330018e-01 
3.328710e-01 
3.327401e-01 
3.326092e-01 
3.324782e-01 
3.323472e-01 
3.322161e-01 
3.320850e-01 
3.319538e-01 
3.318226e-01 
3.316913e-01 
3.315600e-01 
3.314286e-01 
3.312972e-01 
3.311657e-01 
3.310342e-01 
3.309026e-01 
3.307710e-01 
3.306393e-01 
3.305075e-01 
3.303758e-01 
3.302439e-01 
3.301120e-01 
3.299801e-01 
3.298481e-01 
3.297161e-01 
3.295840e-01 
3.294519e-01 
3.293197e-01 
3.291874e-01 
3.290552e-01 
3.289228e-01 
3.287904e-01 
3.286580e-01 
3.285255e-01 
3.283930e-01 
3.282604e-01 
3.281278e-01 
3.279951e-01 
3.278623e-01 
3.277296e-01 
3.275967e-01 
3.274638e-01 
3.273309e-01 
3.271979e-01 
3.270649e-01 
3.269318e-01 
3.267987e-01 
3.266655e-01 
3.265323e-01 
3.263990e-01 
3.262657e-01 
3.261324e-01 
3.259989e-01 
3.258655e-01 
3.257320e-01 
3.255984e-01 
3.254648e-01 
3.253311e-01 
3.251974e-01 
3.250637e-01 
3.249299e-01 
3.247960e-01 
3.246621e-01 
3.245282e-01 
3.243942e-01 
3.242601e-01 
3.241260e-01 
3.239919e-01 
3.238577e-01 
3.237235e-01 
3.235892e-01 
3.234549e-01 
3.233205e-01 
3.231861e-01 
3.230516e-01 
3.229171e-01 
3.227825e-01 
3.226479e-01 
3.225133e-01 
3.223786e-01 
3.222438e-01 
3.221090e-01 
3.219742e-01 
3.218393e-01 
3.217044e-01 
3.215694e-01 
3.214343e-01 
3.212993e-01 
3.211641e-01 
3.210290e-01 
3.208938e-01 
3.207585e-01 
3.206232e-01 
3.204878e-01 
3.203524e-01 
3.202170e-01 
3.200815e-01 
3.199460e-01 
3.198104e-01 
3.196747e-01 
3.195391e-01 
3.194033e-01 
3.192676e-01 
3.191318e-01 
3.189959e-01 
3.188600e-01 
3.187241e-01 
3.185881e-01 
3.184520e-01 
3.183160e-01 
3.181798e-01 
3.180437e-01 
3.179074e-01 
3.177712e-01 
3.176349e-01 
3.174985e-01 
3.173621e-01 
3.172257e-01 
3.170892e-01 
3.169527e-01 
3.168161e-01 
3.166795e-01 
3.165428e-01 
3.164061e-01 
3.162694e-01 
3.161326e-01 
3.159957e-01 
3.158588e-01 
3.157219e-01 
3.155849e-01 
3.154479e-01 
3.153109e-01 
3.151738e-01 
3.150366e-01 
3.148994e-01 
3.147622e-01 
3.146249e-01 
3.144876e-01 
3.143502e-01 
3.142128e-01 
3.140754e-01 
3.139379e-01 
3.138003e-01 
3.136628e-01 
3.135251e-01 
3.133875e-01 
3.132498e-01 
3.131120e-01 
3.129742e-01 
3.128364e-01 
3.126985e-01 
3.125606e-01 
3.124226e-01 
3.122846e-01 
3.121466e-01 
3.120085e-01 
3.118704e-01 
3.117322e-01 
3.115940e-01 
3.114557e-01 
3.113174e-01 
3.111791e-01 
3.110407e-01 
3.109023e-01 
3.107638e-01 
3.106253e-01 
3.104867e-01 
3.103481e-01 
3.102095e-01 
3.100708e-01 
3.099321e-01 
3.097934e-01 
3.096546e-01 
3.095157e-01 
3.093768e-01 
3.092379e-01 
3.090989e-01 
3.089599e-01 
3.088209e-01 
3.086818e-01 
3.085427e-01 
3.084035e-01 
3.082643e-01 
3.081251e-01 
3.079858e-01 
3.078464e-01 
3.077071e-01 
3.075677e-01 
3.074282e-01 
3.072887e-01 
3.071492e-01 
3.070096e-01 
3.068700e-01 
3.067304e-01 
3.065907e-01 
3.064509e-01 
3.063112e-01 
3.061713e-01 
3.060315e-01 
3.058916e-01 
3.057517e-01 
3.056117e-01 
3.054717e-01 
3.053317e-01 
3.051916e-01 
3.050514e-01 
3.049113e-01 
3.047711e-01 
3.046308e-01 
3.044906e-01 
3.043502e-01 
3.042099e-01 
3.040695e-01 
3.039290e-01 
3.037886e-01 
3.036480e-01 
3.035075e-01 
3.033669e-01 
3.032263e-01 
3.030856e-01 
3.029449e-01 
3.028042e-01 
3.026634e-01 
3.025226e-01 
3.023817e-01 
3.022408e-01 
3.020999e-01 
3.019589e-01 
3.018179e-01 
3.016768e-01 
3.015358e-01 
3.013946e-01 
3.012535e-01 
3.011123e-01 
3.009710e-01 
3.008298e-01 
3.006885e-01 
3.005471e-01 
3.004057e-01 
3.002643e-01 
3.001228e-01 
2.999813e-01 
2.998398e-01 
2.996982e-01 
2.995566e-01 
2.994150e-01 
2.992733e-01 
2.991316e-01 
2.989899e-01 
2.988481e-01 
2.987062e-01 
2.985644e-01 
2.984225e-01 
2.982805e-01 
2.981386e-01 
2.979966e-01 
2.978545e-01 
2.977125e-01 
2.975703e-01 
2.974282e-01 
2.972860e-01 
2.971438e-01 
2.970015e-01 
2.968592e-01 
2.967169e-01 
2.965745e-01 
2.964321e-01 
2.962897e-01 
2.961472e-01 
2.960047e-01 
2.958622e-01 
2.957196e-01 
2.955770e-01 
2.954344e-01 
2.952917e-01 
2.951490e-01 
2.950062e-01 
2.948634e-01 
2.947206e-01 
2.945778e-01 
2.944349e-01 
2.942920e-01 
2.941490e-01 
2.940060e-01 
2.938630e-01 
2.937199e-01 
2.935768e-01 
2.934337e-01 
2.932905e-01 
2.931474e-01 
2.930041e-01 
2.928609e-01 
2.927176e-01 
2.925742e-01 
2.924309e-01 
2.922875e-01 
2.921440e-01 
2.920006e-01 
2.918571e-01 
2.917135e-01 
2.915700e-01 
2.914264e-01 
2.912828e-01 
2.911391e-01 
2.909954e-01 
2.908517e-01 
2.907079e-01 
2.905641e-01 
2.904203e-01 
2.902764e-01 
2.901325e-01 
2.899886e-01 
2.898446e-01 
2.897006e-01 
2.895566e-01 
2.894126e-01 
2.892685e-01 
2.891244e-01 
2.889802e-01 
2.888360e-01 
2.886918e-01 
2.885476e-01 
2.884033e-01 
2.882590e-01 
2.881146e-01 
2.879703e-01 
2.878258e-01 
2.876814e-01 
2.875369e-01 
2.873924e-01 
2.872479e-01 
2.871033e-01 
2.869587e-01 
2.868141e-01 
2.866695e-01 
2.865248e-01 
2.863801e-01 
2.862353e-01 
2.860905e-01 
2.859457e-01 
2.858009e-01 
2.856560e-01 
2.855111e-01 
2.853662e-01 
2.852212e-01 
2.850762e-01 
2.849312e-01 
2.847861e-01 
2.846410e-01 
2.844959e-01 
2.843508e-01 
2.842056e-01 
2.840604e-01 
2.839151e-01 
2.837699e-01 
2.836246e-01 
2.834793e-01 
2.833339e-01 
2.831885e-01 
2.830431e-01 
2.828977e-01 
2.827522e-01 
2.826067e-01 
2.824612e-01 
2.823156e-01 
2.821700e-01 
2.820244e-01 
2.818787e-01 
2.817331e-01 
2.815874e-01 
2.814416e-01 
2.812959e-01 
2.811501e-01 
2.810042e-01 
2.808584e-01 
2.807125e-01 
2.805666e-01 
2.804207e-01 
2.802747e-01 
2.801287e-01 
2.799827e-01 
2.798367e-01 
2.796906e-01 
2.795445e-01 
2.793984e-01 
2.792522e-01 
2.791060e-01 
2.789598e-01 
2.788136e-01 
2.786673e-01 
2.785210e-01 
2.783747e-01 
2.782283e-01 
2.780819e-01 
2.779355e-01 
2.777891e-01 
2.776426e-01 
2.774961e-01 
2.773496e-01 
2.772031e-01 
2.770565e-01 
2.769099e-01 
2.767633e-01 
2.766166e-01 
2.764700e-01 
2.763233e-01 
2.761765e-01 
2.760298e-01 
2.758830e-01 
2.757362e-01 
2.755894e-01 
2.754425e-01 
2.752956e-01 
2.751487e-01 
2.750018e-01 
2.748548e-01 
2.747078e-01 
2.745608e-01 
2.744138e-01 
2.742667e-01 
2.741196e-01 
2.739725e-01 
2.738253e-01 
2.736782e-01 
2.735310e-01 
2.733838e-01 
2.732365e-01 
2.730892e-01 
2.729419e-01 
2.727946e-01 
2.726473e-01 
2.724999e-01 
2.723525e-01 
2.722051e-01 
2.720576e-01 
2.719102e-01 
2.717627e-01 
2.716152e-01 
2.714676e-01 
2.713201e-01 
2.711725e-01 
2.710248e-01 
2.708772e-01 
2.707295e-01 
2.705819e-01 
2.704341e-01 
2.702864e-01 
2.701386e-01 
2.699909e-01 
2.698431e-01 
2.696952e-01 
2.695474e-01 
2.693995e-01 
2.692516e-01 
2.691037e-01 
2.689557e-01 
2.688078e-01 
2.686598e-01 
2.685117e-01 
2.683637e-01 
2.682156e-01 
2.680675e-01 
2.679194e-01 
2.677713e-01 
2.676231e-01 
2.674750e-01 
2.673268e-01 
2.671785e-01 
2.670303e-01 
2.668820e-01 
2.667337e-01 
2.665854e-01 
2.664371e-01 
2.662887e-01 
2.661404e-01 
2.659920e-01 
2.658435e-01 
2.656951e-01 
2.655466e-01 
2.653981e-01 
2.652496e-01 
2.651011e-01 
2.649525e-01 
2.648040e-01 
2.646554e-01 
2.645067e-01 
2.643581e-01 
2.642094e-01 
2.640608e-01 
2.639121e-01 
2.637633e-01 
2.636146e-01 
2.634658e-01 
2.633170e-01 
2.631682e-01 
2.630194e-01 
2.628706e-01 
2.627217e-01 
2.625728e-01 
2.624239e-01 
2.622749e-01 
2.621260e-01 
2.619770e-01 
2.618280e-01 
2.616790e-01 
2.615300e-01 
2.613809e-01 
2.612319e-01 
2.610828e-01 
2.609337e-01 
2.607845e-01 
2.606354e-01 
2.604862e-01 
2.603370e-01 
2.601878e-01 
2.600386e-01 
2.598893e-01 
2.597401e-01 
2.595908e-01 
2.594415e-01 
2.592921e-01 
2.591428e-01 
2.589934e-01 
2.588440e-01 
2.586946e-01 
2.585452e-01 
2.583958e-01 
2.582463e-01 
2.580968e-01 
2.579473e-01 
2.577978e-01 
2.576483e-01 
2.574987e-01 
2.573492e-01 
2.571996e-01 
2.570500e-01 
2.569004e-01 
2.567507e-01 
2.566011e-01 
2.564514e-01 
2.563017e-01 
2.561520e-01 
2.560022e-01 
2.558525e-01 
2.557027e-01 
2.555529e-01 
2.554031e-01 
2.552533e-01 
2.551035e-01 
2.549536e-01 
2.548038e-01 
2.546539e-01 
2.545040e-01 
2.543541e-01 
2.542041e-01 
2.540542e-01 
2.539042e-01 
2.537542e-01 
2.536042e-01 
2.534542e-01 
2.533041e-01 
2.531541e-01 
2.530040e-01 
2.528539e-01 
2.527038e-01 
2.525537e-01 
2.524036e-01 
2.522534e-01 
2.521033e-01 
2.519531e-01 
2.518029e-01 
2.516527e-01 
2.515024e-01 
2.513522e-01 
2.512019e-01 
2.510516e-01 
2.509013e-01 
2.507510e-01 
2.506007e-01 
2.504504e-01 
2.503000e-01 
2.501496e-01 
2.499993e-01 
2.498489e-01 
2.496984e-01 
2.495480e-01 
2.493976e-01 
2.492471e-01 
2.490966e-01 
2.489461e-01 
2.487956e-01 
2.486451e-01 
2.484946e-01 
2.483441e-01 
2.481935e-01 
2.480429e-01 
2.478923e-01 
2.477417e-01 
2.475911e-01 
2.474405e-01 
2.472898e-01 
2.471392e-01 
2.469885e-01 
2.468378e-01 
2.466871e-01 
2.465364e-01 
2.463857e-01 
2.462349e-01 
2.460842e-01 
2.459334e-01 
2.457826e-01 
2.456318e-01 
2.454810e-01 
2.453302e-01 
2.451794e-01 
2.450285e-01 
2.448777e-01 
2.447268e-01 
2.445759e-01 
2.444250e-01 
2.442741e-01 
2.441232e-01 
2.439722e-01 
2.438213e-01 
2.436703e-01 
2.435194e-01 
2.433684e-01 
2.432174e-01 
2.430664e-01 
2.429154e-01 
2.427643e-01 
2.426133e-01 
2.424622e-01 
2.423112e-01 
2.421601e-01 
2.420090e-01 
2.418579e-01 
2.417068e-01 
2.415557e-01 
2.414045e-01 
2.412534e-01 
2.411022e-01 
2.409510e-01 
2.407999e-01 
2.406487e-01 
2.404975e-01 
2.403462e-01 
2.401950e-01 
2.400438e-01 
2.398925e-01 
2.397413e-01 
2.395900e-01 
2.394387e-01 
2.392874e-01 
2.391361e-01 
2.389848e-01 
2.388335e-01 
2.386822e-01 
2.385309e-01 
2.383795e-01 
2.382281e-01 
2.380768e-01 
2.379254e-01 
2.377740e-01 
2.376226e-01 
2.374712e-01 
2.373198e-01 
2.371683e-01 
2.370169e-01 
2.368655e-01 
2.367140e-01 
2.365625e-01 
2.364111e-01 
2.362596e-01 
2.361081e-01 
2.359566e-01 
2.358051e-01 
2.356536e-01 
2.355020e-01 
2.353505e-01 
2.351989e-01 
2.350474e-01 
2.348958e-01 
2.347443e-01 
2.345927e-01 
2.344411e-01 
2.342895e-01 
2.341379e-01 
2.339863e-01 
2.338347e-01 
2.336830e-01 
2.335314e-01 
2.333798e-01 
2.332281e-01 
2.330764e-01 
2.329248e-01 
2.327731e-01 
2.326214e-01 
2.324697e-01 
2.323180e-01 
2.321663e-01 
2.320146e-01 
2.318629e-01 
2.317112e-01 
2.315594e-01 
2.314077e-01 
2.312559e-01 
2.311042e-01 
2.309524e-01 
2.308007e-01 
2.306489e-01 
2.304971e-01 
2.303453e-01 
2.301935e-01 
2.300417e-01 
2.298899e-01 
2.297381e-01 
2.295863e-01 
2.294344e-01 
2.292826e-01 
2.291308e-01 
2.289789e-01 
2.288271e-01 
2.286752e-01 
2.285234e-01 
2.283715e-01 
2.282196e-01 
2.280677e-01 
2.279159e-01 
2.277640e-01 
2.276121e-01 
2.274602e-01 
2.273083e-01 
2.271564e-01 
2.270044e-01 
2.268525e-01 
2.267006e-01 
2.265487e-01 
2.263967e-01 
2.262448e-01 
2.260928e-01 
2.259409e-01 
2.257889e-01 
2.256370e-01 
2.254850e-01 
2.253330e-01 
2.251811e-01 
2.250291e-01 
2.248771e-01 
2.247251e-01 
2.245731e-01 
2.244211e-01 
2.242691e-01 
2.241171e-01 
2.239651e-01 
2.238131e-01 
2.236611e-01 
2.235091e-01 
2.233571e-01 
2.232051e-01 
2.230530e-01 
2.229010e-01 
2.227490e-01 
2.225969e-01 
2.224449e-01 
2.222929e-01 
2.221408e-01 
2.219888e-01 
2.218367e-01 
2.216847e-01 
2.215326e-01 
2.213805e-01 
2.212285e-01 
2.210764e-01 
2.209243e-01 
2.207723e-01 
2.206202e-01 
2.204681e-01 
2.203161e-01 
2.201640e-01 
2.200119e-01 
2.198598e-01 
2.197077e-01 
2.195556e-01 
2.194036e-01 
2.192515e-01 
2.190994e-01 
2.189473e-01 
2.187952e-01 
2.186431e-01 
2.184910e-01 
2.183389e-01 
2.181868e-01 
2.180347e-01 
2.178826e-01 
2.177305e-01 
2.175784e-01 
2.174263e-01 
2.172742e-01 
2.171221e-01 
2.169699e-01 
2.168178e-01 
2.166657e-01 
2.165136e-01 
2.163615e-01 
2.162094e-01 
2.160573e-01 
2.159052e-01 
2.157531e-01 
2.156009e-01 
2.154488e-01 
2.152967e-01 
2.151446e-01 
2.149925e-01 
2.148404e-01 
2.146883e-01 
2.145361e-01 
2.143840e-01 
2.142319e-01 
2.140798e-01 
2.139277e-01 
2.137756e-01 
2.136235e-01 
2.134714e-01 
2.133193e-01 
2.131672e-01 
2.130150e-01 
2.128629e-01 
2.127108e-01 
2.125587e-01 
2.124066e-01 
2.122545e-01 
2.121024e-01 
2.119503e-01 
2.117982e-01 
2.116461e-01 
2.114940e-01 
2.113420e-01 
2.111899e-01 
2.110378e-01 
2.108857e-01 
2.107336e-01 
2.105815e-01 
2.104294e-01 
2.102774e-01 
2.101253e-01 
2.099732e-01 
2.098211e-01 
2.096691e-01 
2.095170e-01 
2.093649e-01 
2.092129e-01 
2.090608e-01 
2.089088e-01 
2.087567e-01 
2.086047e-01 
2.084526e-01 
2.083006e-01 
2.081485e-01 
2.079965e-01 
2.078444e-01 
2.076924e-01 
2.075404e-01 
2.073884e-01 
2.072363e-01 
2.070843e-01 
2.069323e-01 
2.067803e-01 
2.066283e-01 
2.064763e-01 
2.063243e-01 
2.061723e-01 
2.060203e-01 
2.058683e-01 
2.057163e-01 
2.055643e-01 
2.054123e-01 
2.052604e-01 
2.051084e-01 
2.049564e-01 
2.048045e-01 
2.046525e-01 
2.045006e-01 
2.043486e-01 
2.041967e-01 
2.040448e-01 
2.038928e-01 
2.037409e-01 
2.035890e-01 
2.034371e-01 
2.032851e-01 
2.031332e-01 
2.029813e-01 
2.028294e-01 
2.026775e-01 
2.025257e-01 
2.023738e-01 
2.022219e-01 
2.020700e-01 
2.019182e-01 
2.017663e-01 
2.016145e-01 
2.014626e-01 
2.013108e-01 
2.011590e-01 
2.010071e-01 
2.008553e-01 
2.007035e-01 
2.005517e-01 
2.003999e-01 
2.002481e-01 
2.000963e-01 
1.999445e-01 
1.997927e-01 
1.996410e-01 
1.994892e-01 
1.993374e-01 
1.991857e-01 
1.990340e-01 
1.988822e-01 
1.987305e-01 
1.985788e-01 
1.984271e-01 
1.982754e-01 
1.981237e-01 
1.979720e-01 
1.978203e-01 
1.976686e-01 
1.975169e-01 
1.973653e-01 
1.972136e-01 
1.970620e-01 
1.969103e-01 
1.967587e-01 
1.966071e-01 
1.964555e-01 
1.963039e-01 
1.961523e-01 
1.960007e-01 
1.958491e-01 
1.956975e-01 
1.955460e-01 
1.953944e-01 
1.952429e-01 
1.950913e-01 
1.949398e-01 
1.947883e-01 
1.946367e-01 
1.944852e-01 
1.943337e-01 
1.941823e-01 
1.940308e-01 
1.938793e-01 
1.937279e-01 
1.935764e-01 
1.934250e-01 
1.932735e-01 
1.931221e-01 
1.929707e-01 
1.928193e-01 
1.926679e-01 
1.925165e-01 
1.923652e-01 
1.922138e-01 
1.920624e-01 
1.919111e-01 
1.917598e-01 
1.916085e-01 
1.914571e-01 
1.913058e-01 
1.911545e-01 
1.910033e-01 
1.908520e-01 
1.907007e-01 
1.905495e-01 
1.903982e-01 
1.902470e-01 
1.900958e-01 
1.899446e-01 
1.897934e-01 
1.896422e-01 
1.894910e-01 
1.893399e-01 
1.891887e-01 
1.890376e-01 
1.888865e-01 
1.887353e-01 
1.885842e-01 
1.884331e-01 
1.882820e-01 
1.881310e-01 
1.879799e-01 
1.878289e-01 
1.876778e-01 
1.875268e-01 
1.873758e-01 
1.872248e-01 
1.870738e-01 
1.869228e-01 
1.867719e-01 
1.866209e-01 
1.864700e-01 
1.863190e-01 
1.861681e-01 
1.860172e-01 
1.858663e-01 
1.857155e-01 
1.855646e-01 
1.854137e-01 
1.852629e-01 
1.851121e-01 
1.849613e-01 
1.848105e-01 
1.846597e-01 
1.845089e-01 
1.843582e-01 
1.842074e-01 
1.840567e-01 
1.839060e-01 
1.837552e-01 
1.836046e-01 
1.834539e-01 
1.833032e-01 
1.831526e-01 
1.830019e-01 
1.828513e-01 
1.827007e-01 
1.825501e-01 
1.823995e-01 
1.822489e-01 
1.820984e-01 
1.819478e-01 
1.817973e-01 
1.816468e-01 
1.814963e-01 
1.813458e-01 
1.811954e-01 
1.810449e-01 
1.808945e-01 
1.807440e-01 
1.805936e-01 
1.804432e-01 
1.802929e-01 
1.801425e-01 
1.799922e-01 
1.798418e-01 
1.796915e-01 
1.795412e-01 
1.793909e-01 
1.792406e-01 
1.790904e-01 
1.789401e-01 
1.787899e-01 
1.786397e-01 
1.784895e-01 
1.783393e-01 
1.781892e-01 
1.780390e-01 
1.778889e-01 
1.777388e-01 
1.775887e-01 
1.774386e-01 
1.772885e-01 
1.771385e-01 
1.769885e-01 
1.768385e-01 
1.766885e-01 
1.765385e-01 
1.763885e-01 
1.762386e-01 
1.760886e-01 
1.759387e-01 
1.757888e-01 
1.756389e-01 
1.754891e-01 
1.753392e-01 
1.751894e-01 
1.750396e-01 
1.748898e-01 
1.747400e-01 
1.745902e-01 
1.744405e-01 
1.742908e-01 
1.741411e-01 
1.739914e-01 
1.738417e-01 
1.736920e-01 
1.735424e-01 
1.733928e-01 
1.732432e-01 
1.730936e-01 
1.729440e-01 
1.727945e-01 
1.726449e-01 
1.724954e-01 
1.723459e-01 
1.721965e-01 
1.720470e-01 
1.718976e-01 
1.717482e-01 
1.715988e-01 
1.714494e-01 
1.713000e-01 
1.711507e-01 
1.710013e-01 
1.708520e-01 
1.707028e-01 
1.705535e-01 
1.704042e-01 
1.702550e-01 
1.701058e-01 
1.699566e-01 
1.698074e-01 
1.696583e-01 
1.695092e-01 
1.693601e-01 
1.692110e-01 
1.690619e-01 
1.689128e-01 
1.687638e-01 
1.686148e-01 
1.684658e-01 
1.683168e-01 
1.681679e-01 
1.680190e-01 
1.678700e-01 
1.677211e-01 
1.675723e-01 
1.674234e-01 
1.672746e-01 
1.671258e-01 
1.669770e-01 
1.668282e-01 
1.666795e-01 
1.665308e-01 
1.663821e-01 
1.662334e-01 
1.660847e-01 
1.659361e-01 
1.657875e-01 
1.656389e-01 
1.654903e-01 
1.653417e-01 
1.651932e-01 
1.650447e-01 
1.648962e-01 
1.647477e-01 
1.645993e-01 
1.644508e-01 
1.643024e-01 
1.641540e-01 
1.640057e-01 
1.638573e-01 
1.637090e-01 
1.635607e-01 
1.634125e-01 
1.632642e-01 
1.631160e-01 
1.629678e-01 
1.628196e-01 
1.626714e-01 
1.625233e-01 
1.623752e-01 
1.622271e-01 
1.620790e-01 
1.619310e-01 
1.617830e-01 
1.616350e-01 
1.614870e-01 
1.613390e-01 
1.611911e-01 
1.610432e-01 
1.608953e-01 
1.607474e-01 
1.605996e-01 
1.604518e-01 
1.603040e-01 
1.601562e-01 
1.600085e-01 
1.598608e-01 
1.597131e-01 
1.595654e-01 
1.594177e-01 
1.592701e-01 
1.591225e-01 
1.589749e-01 
1.588274e-01 
1.586799e-01 
1.585323e-01 
1.583849e-01 
1.582374e-01 
1.580900e-01 
1.579426e-01 
1.577952e-01 
1.576478e-01 
1.575005e-01 
1.573532e-01 
1.572059e-01 
1.570587e-01 
1.569114e-01 
1.567642e-01 
1.566170e-01 
1.564699e-01 
1.563227e-01 
1.561756e-01 
1.560286e-01 
1.558815e-01 
1.557345e-01 
1.555875e-01 
1.554405e-01 
1.552935e-01 
1.551466e-01 
1.549997e-01 
1.548528e-01 
1.547060e-01 
1.545592e-01 
1.544124e-01 
1.542656e-01 
1.541188e-01 
1.539721e-01 
1.538254e-01 
1.536788e-01 
1.535321e-01 
1.533855e-01 
1.532389e-01 
1.530924e-01 
1.529458e-01 
1.527993e-01 
1.526528e-01 
1.525064e-01 
1.523600e-01 
1.522136e-01 
1.520672e-01 
1.519208e-01 
1.517745e-01 
1.516282e-01 
1.514820e-01 
1.513357e-01 
1.511895e-01 
1.510433e-01 
1.508972e-01 
1.507511e-01 
1.506050e-01 
1.504589e-01 
1.503128e-01 
1.501668e-01 
1.500208e-01 
1.498749e-01 
1.497289e-01 
1.495830e-01 
1.494372e-01 
1.492913e-01 
1.491455e-01 
1.489997e-01 
1.488540e-01 
1.487082e-01 
1.485625e-01 
1.484168e-01 
1.482712e-01 
1.481256e-01 
1.479800e-01 
1.478344e-01 
1.476889e-01 
1.475434e-01 
1.473979e-01 
1.472525e-01 
1.471071e-01 
1.469617e-01 
1.468163e-01 
1.466710e-01 
1.465257e-01 
1.463804e-01 
1.462352e-01 
1.460900e-01 
1.459448e-01 
1.457996e-01 
1.456545e-01 
1.455094e-01 
1.453644e-01 
1.452193e-01 
1.450743e-01 
1.449294e-01 
1.447844e-01 
1.446395e-01 
1.444946e-01 
1.443498e-01 
1.442050e-01 
1.440602e-01 
1.439154e-01 
1.437707e-01 
1.436260e-01 
1.434813e-01 
1.433367e-01 
1.431921e-01 
1.430475e-01 
1.429030e-01 
1.427585e-01 
1.426140e-01 
1.424695e-01 
1.423251e-01 
1.421807e-01 
1.420364e-01 
1.418920e-01 
1.417478e-01 
1.416035e-01 
1.414593e-01 
1.413151e-01 
1.411709e-01 
1.410268e-01 
1.408827e-01 
1.407386e-01 
1.405946e-01 
1.404505e-01 
1.403066e-01 
1.401626e-01 
1.400187e-01 
1.398748e-01 
1.397310e-01 
1.395872e-01 
1.394434e-01 
1.392997e-01 
1.391559e-01 
1.390123e-01 
1.388686e-01 
1.387250e-01 
1.385814e-01 
1.384379e-01 
1.382943e-01 
1.381508e-01 
1.380074e-01 
1.378640e-01 
1.377206e-01 
1.375772e-01 
1.374339e-01 
1.372906e-01 
1.371474e-01 
1.370042e-01 
1.368610e-01 
1.367178e-01 
1.365747e-01 
1.364316e-01 
1.362886e-01 
1.361455e-01 
1.360026e-01 
1.358596e-01 
1.357167e-01 
1.355738e-01 
1.354310e-01 
1.352882e-01 
1.351454e-01 
1.350026e-01 
1.348599e-01 
1.347172e-01 
1.345746e-01 
1.344320e-01 
1.342894e-01 
1.341469e-01 
1.340044e-01 
1.338619e-01 
1.337195e-01 
1.335771e-01 
1.334347e-01 
1.332924e-01 
1.331501e-01 
1.330078e-01 
1.328656e-01 
1.327234e-01 
1.325813e-01 
1.324392e-01 
1.322971e-01 
1.321550e-01 
1.320130e-01 
1.318711e-01 
1.317291e-01 
1.315872e-01 
1.314454e-01 
1.313035e-01 
1.311617e-01 
1.310200e-01 
1.308783e-01 
1.307366e-01 
1.305949e-01 
1.304533e-01 
1.303117e-01 
1.301702e-01 
1.300287e-01 
1.298872e-01 
1.297458e-01 
1.296044e-01 
1.294630e-01 
1.293217e-01 
1.291804e-01 
1.290392e-01 
1.288980e-01 
1.287568e-01 
1.286157e-01 
1.284746e-01 
1.283335e-01 
1.281925e-01 
1.280515e-01 
1.279105e-01 
1.277696e-01 
1.276287e-01 
1.274879e-01 
1.273471e-01 
1.272063e-01 
1.270656e-01 
1.269249e-01 
1.267843e-01 
1.266437e-01 
1.265031e-01 
1.263626e-01 
1.262221e-01 
1.260816e-01 
1.259412e-01 
1.258008e-01 
1.256605e-01 
1.255202e-01 
1.253799e-01 
1.252397e-01 
1.250995e-01 
1.249593e-01 
1.248192e-01 
1.246791e-01 
1.245391e-01 
1.243991e-01 
1.242591e-01 
1.241192e-01 
1.239793e-01 
1.238395e-01 
1.236997e-01 
1.235599e-01 
1.234202e-01 
1.232805e-01 
1.231409e-01 
1.230013e-01 
1.228617e-01 
1.227222e-01 
1.225827e-01 
1.224433e-01 
1.223039e-01 
1.221645e-01 
1.220252e-01 
1.218859e-01 
1.217466e-01 
1.216074e-01 
1.214683e-01 
1.213291e-01 
1.211901e-01 
1.210510e-01 
1.209120e-01 
1.207730e-01 
1.206341e-01 
1.204952e-01 
1.203564e-01 
1.202176e-01 
1.200788e-01 
1.199401e-01 
1.198014e-01 
1.196628e-01 
1.195242e-01 
1.193856e-01 
1.192471e-01 
1.191086e-01 
1.189702e-01 
1.188318e-01 
1.186935e-01 
1.185551e-01 
1.184169e-01 
1.182786e-01 
1.181405e-01 
1.180023e-01 
1.178642e-01 
1.177262e-01 
1.175881e-01 
1.174502e-01 
1.173122e-01 
1.171743e-01 
1.170365e-01 
1.168987e-01 
1.167609e-01 
1.166232e-01 
1.164855e-01 
1.163478e-01 
1.162102e-01 
1.160727e-01 
1.159352e-01 
1.157977e-01 
1.156603e-01 
1.155229e-01 
1.153856e-01 
1.152483e-01 
1.151110e-01 
1.149738e-01 
1.148366e-01 
1.146995e-01 
1.145624e-01 
1.144254e-01 
1.142884e-01 
1.141514e-01 
1.140145e-01 
1.138776e-01 
1.137408e-01 
1.136040e-01 
1.134673e-01 
1.133306e-01 
1.131939e-01 
1.130573e-01 
1.129207e-01 
1.127842e-01 
1.126477e-01 
1.125113e-01 
1.123749e-01 
1.122386e-01 
1.121023e-01 
1.119660e-01 
1.118298e-01 
1.116936e-01 
1.115575e-01 
1.114214e-01 
1.112854e-01 
1.111494e-01 
1.110135e-01 
1.108776e-01 
1.107417e-01 
1.106059e-01 
1.104701e-01 
1.103344e-01 
1.101987e-01 
1.100631e-01 
1.099275e-01 
1.097920e-01 
1.096565e-01 
1.095210e-01 
1.093856e-01 
1.092503e-01 
1.091149e-01 
1.089797e-01 
1.088444e-01 
1.087093e-01 
1.085741e-01 
1.084390e-01 
1.083040e-01 
1.081690e-01 
1.080341e-01 
1.078992e-01 
1.077643e-01 
1.076295e-01 
1.074947e-01 
1.073600e-01 
1.072253e-01 
1.070907e-01 
1.069561e-01 
1.068216e-01 
1.066871e-01 
1.065526e-01 
1.064182e-01 
1.062839e-01 
1.061496e-01 
1.060153e-01 
1.058811e-01 
1.057470e-01 
1.056129e-01 
1.054788e-01 
1.053448e-01 
1.052108e-01 
1.050769e-01 
1.049430e-01 
1.048091e-01 
1.046754e-01 
1.045416e-01 
1.044079e-01 
1.042743e-01 
1.041407e-01 
1.040071e-01 
1.038736e-01 
1.037402e-01 
1.036068e-01 
1.034734e-01 
1.033401e-01 
1.032068e-01 
1.030736e-01 
1.029405e-01 
1.028073e-01 
1.026743e-01 
1.025413e-01 
1.024083e-01 
1.022754e-01 
1.021425e-01 
1.020096e-01 
1.018769e-01 
1.017441e-01 
1.016115e-01 
1.014788e-01 
1.013462e-01 
1.012137e-01 
1.010812e-01 
1.009488e-01 
1.008164e-01 
1.006840e-01 
1.005517e-01 
1.004195e-01 
1.002873e-01 
1.001552e-01 
1.000231e-01 
9.989102e-02 
9.975902e-02 
9.962707e-02 
9.949517e-02 
9.936332e-02 
9.923152e-02 
9.909977e-02 
9.896807e-02 
9.883642e-02 
9.870482e-02 
9.857327e-02 
9.844177e-02 
9.831032e-02 
9.817892e-02 
9.804757e-02 
9.791627e-02 
9.778502e-02 
9.765382e-02 
9.752267e-02 
9.739157e-02 
9.726052e-02 
9.712952e-02 
9.699857e-02 
9.686768e-02 
9.673683e-02 
9.660603e-02 
9.647529e-02 
9.634459e-02 
9.621395e-02 
9.608336e-02 
9.595282e-02 
9.582233e-02 
9.569189e-02 
9.556150e-02 
9.543116e-02 
9.530087e-02 
9.517064e-02 
9.504046e-02 
9.491033e-02 
9.478024e-02 
9.465022e-02 
9.452024e-02 
9.439031e-02 
9.426044e-02 
9.413062e-02 
9.400085e-02 
9.387113e-02 
9.374146e-02 
9.361185e-02 
9.348228e-02 
9.335277e-02 
9.322332e-02 
9.309391e-02 
9.296456e-02 
9.283525e-02 
9.270600e-02 
9.257681e-02 
9.244766e-02 
9.231857e-02 
9.218953e-02 
9.206055e-02 
9.193161e-02 
9.180273e-02 
9.167390e-02 
9.154513e-02 
9.141640e-02 
9.128774e-02 
9.115912e-02 
9.103056e-02 
9.090204e-02 
9.077359e-02 
9.064518e-02 
9.051683e-02 
9.038854e-02 
9.026029e-02 
9.013210e-02 
9.000396e-02 
8.987588e-02 
8.974785e-02 
8.961987e-02 
8.949195e-02 
8.936408e-02 
8.923627e-02 
8.910851e-02 
8.898080e-02 
8.885315e-02 
8.872555e-02 
8.859800e-02 
8.847051e-02 
8.834308e-02 
8.821570e-02 
8.808837e-02 
8.796109e-02 
8.783388e-02 
8.770671e-02 
8.757960e-02 
8.745255e-02 
8.732554e-02 
8.719860e-02 
8.707171e-02 
8.694487e-02 
8.681809e-02 
8.669136e-02 
8.656469e-02 
8.643807e-02 
8.631151e-02 
8.618501e-02 
8.605856e-02 
8.593216e-02 
8.580582e-02 
8.567953e-02 
8.555330e-02 
8.542713e-02 
8.530101e-02 
8.517495e-02 
8.504894e-02 
8.492299e-02 
8.479709e-02 
8.467125e-02 
8.454547e-02 
8.441974e-02 
8.429406e-02 
8.416845e-02 
8.404289e-02 
8.391738e-02 
8.379193e-02 
8.366654e-02 
8.354120e-02 
8.341592e-02 
8.329070e-02 
8.316553e-02 
8.304042e-02 
8.291537e-02 
8.279037e-02 
8.266543e-02 
8.254055e-02 
8.241572e-02 
8.229095e-02 
8.216623e-02 
8.204158e-02 
8.191698e-02 
8.179244e-02 
8.166795e-02 
8.154352e-02 
8.141915e-02 
8.129483e-02 
8.117058e-02 
8.104638e-02 
8.092224e-02 
8.079815e-02 
8.067412e-02 
8.055015e-02 
8.042624e-02 
8.030239e-02 
8.017859e-02 
8.005485e-02 
7.993117e-02 
7.980754e-02 
7.968398e-02 
7.956047e-02 
7.943702e-02 
7.931363e-02 
7.919030e-02 
7.906702e-02 
7.894380e-02 
7.882064e-02 
7.869754e-02 
7.857450e-02 
7.845152e-02 
7.832859e-02 
7.820573e-02 
7.808292e-02 
7.796017e-02 
7.783748e-02 
7.771484e-02 
7.759227e-02 
7.746976e-02 
7.734730e-02 
7.722490e-02 
7.710257e-02 
7.698029e-02 
7.685807e-02 
7.673591e-02 
7.661381e-02 
7.649177e-02 
7.636978e-02 
7.624786e-02 
7.612600e-02 
7.600419e-02 
7.588245e-02 
7.576076e-02 
7.563914e-02 
7.551757e-02 
7.539606e-02 
7.527462e-02 
7.515323e-02 
7.503190e-02 
7.491064e-02 
7.478943e-02 
7.466828e-02 
7.454720e-02 
7.442617e-02 
7.430520e-02 
7.418430e-02 
7.406345e-02 
7.394267e-02 
7.382194e-02 
7.370128e-02 
7.358067e-02 
7.346013e-02 
7.333965e-02 
7.321922e-02 
7.309886e-02 
7.297856e-02 
7.285832e-02 
7.273814e-02 
7.261802e-02 
7.249797e-02 
7.237797e-02 
7.225804e-02 
7.213816e-02 
7.201835e-02 
7.189860e-02 
7.177891e-02 
7.165928e-02 
7.153971e-02 
7.142020e-02 
7.130076e-02 
7.118138e-02 
7.106205e-02 
7.094279e-02 
7.082360e-02 
7.070446e-02 
7.058538e-02 
7.046637e-02 
7.034742e-02 
7.022853e-02 
7.010970e-02 
6.999094e-02 
6.987223e-02 
6.975359e-02 
6.963501e-02 
6.951650e-02 
6.939804e-02 
6.927965e-02 
6.916132e-02 
6.904305e-02 
6.892485e-02 
6.880671e-02 
6.868863e-02 
6.857061e-02 
6.845266e-02 
6.833476e-02 
6.821694e-02 
6.809917e-02 
6.798147e-02 
6.786383e-02 
6.774625e-02 
6.762873e-02 
6.751128e-02 
6.739390e-02 
6.727657e-02 
6.715931e-02 
6.704211e-02 
6.692498e-02 
6.680790e-02 
6.669090e-02 
6.657395e-02 
6.645707e-02 
6.634025e-02 
6.622350e-02 
6.610681e-02 
6.599018e-02 
6.587362e-02 
6.575712e-02 
6.564069e-02 
6.552432e-02 
6.540801e-02 
6.529177e-02 
6.517559e-02 
6.505947e-02 
6.494342e-02 
6.482743e-02 
6.471151e-02 
6.459565e-02 
6.447986e-02 
6.436413e-02 
6.424847e-02 
6.413287e-02 
6.401733e-02 
6.390186e-02 
6.378646e-02 
6.367111e-02 
6.355584e-02 
6.344063e-02 
6.332548e-02 
6.321040e-02 
6.309538e-02 
6.298043e-02 
6.286554e-02 
6.275072e-02 
6.263596e-02 
6.252127e-02 
6.240664e-02 
6.229208e-02 
6.217759e-02 
6.206316e-02 
6.194879e-02 
6.183449e-02 
6.172026e-02 
6.160609e-02 
6.149199e-02 
6.137795e-02 
6.126398e-02 
6.115008e-02 
6.103624e-02 
6.092246e-02 
6.080876e-02 
6.069511e-02 
6.058154e-02 
6.046803e-02 
6.035459e-02 
6.024121e-02 
6.012790e-02 
6.001465e-02 
5.990148e-02 
5.978836e-02 
5.967532e-02 
5.956234e-02 
5.944943e-02 
5.933658e-02 
5.922380e-02 
5.911109e-02 
5.899844e-02 
5.888586e-02 
5.877335e-02 
5.866091e-02 
5.854853e-02 
5.843622e-02 
5.832397e-02 
5.821179e-02 
5.809968e-02 
5.798764e-02 
5.787566e-02 
5.776375e-02 
5.765191e-02 
5.754014e-02 
5.742843e-02 
5.731679e-02 
5.720522e-02 
5.709371e-02 
5.698228e-02 
5.687091e-02 
5.675961e-02 
5.664837e-02 
5.653721e-02 
5.642611e-02 
5.631508e-02 
5.620412e-02 
5.609322e-02 
5.598239e-02 
5.587163e-02 
5.576094e-02 
5.565032e-02 
5.553977e-02 
5.542928e-02 
5.531886e-02 
5.520851e-02 
5.509823e-02 
5.498802e-02 
5.487788e-02 
5.476780e-02 
5.465779e-02 
5.454786e-02 
5.443799e-02 
5.432818e-02 
5.421845e-02 
5.410879e-02 
5.399919e-02 
5.388967e-02 
5.378021e-02 
5.367082e-02 
5.356150e-02 
5.345225e-02 
5.334307e-02 
5.323396e-02 
5.312492e-02 
5.301595e-02 
5.290704e-02 
5.279821e-02 
5.268944e-02 
5.258075e-02 
5.247212e-02 
5.236356e-02 
5.225508e-02 
5.214666e-02 
5.203831e-02 
5.193003e-02 
5.182183e-02 
5.171369e-02 
5.160562e-02 
5.149762e-02 
5.138969e-02 
5.128183e-02 
5.117405e-02 
5.106633e-02 
5.095868e-02 
5.085110e-02 
5.074359e-02 
5.063615e-02 
5.052879e-02 
5.042149e-02 
5.031426e-02 
5.020711e-02 
5.010002e-02 
4.999301e-02 
4.988606e-02 
4.977919e-02 
4.967239e-02 
4.956565e-02 
4.945899e-02 
4.935240e-02 
4.924588e-02 
4.913943e-02 
4.903305e-02 
4.892675e-02 
4.882051e-02 
4.871435e-02 
4.860825e-02 
4.850223e-02 
4.839628e-02 
4.829040e-02 
4.818459e-02 
4.807885e-02 
4.797318e-02 
4.786759e-02 
4.776207e-02 
4.765662e-02 
4.755124e-02 
4.744593e-02 
4.734069e-02 
4.723553e-02 
4.713043e-02 
4.702541e-02 
4.692046e-02 
4.681558e-02 
4.671078e-02 
4.660605e-02 
4.650138e-02 
4.639679e-02 
4.629228e-02 
4.618783e-02 
4.608346e-02 
4.597916e-02 
4.587493e-02 
4.577077e-02 
4.566669e-02 
4.556268e-02 
4.545874e-02 
4.535487e-02 
4.525108e-02 
4.514736e-02 
4.504371e-02 
4.494014e-02 
4.483663e-02 
4.473320e-02 
4.462984e-02 
4.452656e-02 
4.442335e-02 
4.432021e-02 
4.421715e-02 
4.411415e-02 
4.401123e-02 
4.390839e-02 
4.380561e-02 
4.370291e-02 
4.360029e-02 
4.349773e-02 
4.339525e-02 
4.329285e-02 
4.319052e-02 
4.308826e-02 
4.298607e-02 
4.288396e-02 
4.278192e-02 
4.267995e-02 
4.257806e-02 
4.247625e-02 
4.237450e-02 
4.227283e-02 
4.217124e-02 
4.206971e-02 
4.196827e-02 
4.186689e-02 
4.176559e-02 
4.166437e-02 
4.156321e-02 
4.146214e-02 
4.136113e-02 
4.126020e-02 
4.115935e-02 
4.105857e-02 
4.095786e-02 
4.085723e-02 
4.075667e-02 
4.065619e-02 
4.055578e-02 
4.045545e-02 
4.035519e-02 
4.025501e-02 
4.015490e-02 
4.005486e-02 
3.995490e-02 
3.985502e-02 
3.975521e-02 
3.965547e-02 
3.955581e-02 
3.945623e-02 
3.935672e-02 
3.925728e-02 
3.915793e-02 
3.905864e-02 
3.895943e-02 
3.886030e-02 
3.876124e-02 
3.866226e-02 
3.856335e-02 
3.846452e-02 
3.836576e-02 
3.826708e-02 
3.816847e-02 
3.806995e-02 
3.797149e-02 
3.787311e-02 
3.777481e-02 
3.767658e-02 
3.757843e-02 
3.748036e-02 
3.738236e-02 
3.728444e-02 
3.718659e-02 
3.708882e-02 
3.699112e-02 
3.689350e-02 
3.679596e-02 
3.669849e-02 
3.660110e-02 
3.650379e-02 
3.640655e-02 
3.630939e-02 
3.621231e-02 
3.611530e-02 
3.601837e-02 
3.592151e-02 
3.582473e-02 
3.572803e-02 
3.563141e-02 
3.553486e-02 
3.543839e-02 
3.534199e-02 
3.524567e-02 
3.514943e-02 
3.505327e-02 
3.495718e-02 
3.486117e-02 
3.476524e-02 
3.466938e-02 
3.457360e-02 
3.447790e-02 
3.438228e-02 
3.428673e-02 
3.419126e-02 
3.409587e-02 
3.400055e-02 
3.390531e-02 
3.381015e-02 
3.371507e-02 
3.362006e-02 
3.352514e-02 
3.343029e-02 
3.333551e-02 
3.324082e-02 
3.314620e-02 
3.305166e-02 
3.295720e-02 
3.286282e-02 
3.276851e-02 
3.267428e-02 
3.258013e-02 
3.248606e-02 
3.239207e-02 
3.229815e-02 
3.220432e-02 
3.211056e-02 
3.201688e-02 
3.192327e-02 
3.182975e-02 
3.173630e-02 
3.164293e-02 
3.154965e-02 
3.145643e-02 
3.136330e-02 
3.127025e-02 
3.117727e-02 
3.108438e-02 
3.099156e-02 
3.089882e-02 
3.080616e-02 
3.071358e-02 
3.062107e-02 
3.052865e-02 
3.043631e-02 
3.034404e-02 
3.025185e-02 
3.015974e-02 
3.006772e-02 
2.997577e-02 
2.988389e-02 
2.979210e-02 
2.970039e-02 
2.960876e-02 
2.951720e-02 
2.942573e-02 
2.933433e-02 
2.924302e-02 
2.915178e-02 
2.906063e-02 
2.896955e-02 
2.887855e-02 
2.878763e-02 
2.869679e-02 
2.860604e-02 
2.851536e-02 
2.842476e-02 
2.833424e-02 
2.824380e-02 
2.815344e-02 
2.806316e-02 
2.797296e-02 
2.788284e-02 
2.779280e-02 
2.770284e-02 
2.761296e-02 
2.752316e-02 
2.743344e-02 
2.734380e-02 
2.725424e-02 
2.716476e-02 
2.707537e-02 
2.698605e-02 
2.689681e-02 
2.680765e-02 
2.671858e-02 
2.662958e-02 
2.654067e-02 
2.645183e-02 
2.636308e-02 
2.627441e-02 
2.618581e-02 
2.609730e-02 
2.600887e-02 
2.592052e-02 
2.583225e-02 
2.574406e-02 
2.565595e-02 
2.556793e-02 
2.547998e-02 
2.539212e-02 
2.530434e-02 
2.521663e-02 
2.512901e-02 
2.504147e-02 
2.495401e-02 
2.486664e-02 
2.477934e-02 
2.469213e-02 
2.460499e-02 
2.451794e-02 
2.443097e-02 
2.434408e-02 
2.425728e-02 
2.417055e-02 
2.408391e-02 
2.399734e-02 
2.391086e-02 
2.382447e-02 
2.373815e-02 
2.365191e-02 
2.356576e-02 
2.347969e-02 
2.339370e-02 
2.330779e-02 
2.322197e-02 
2.313622e-02 
2.305056e-02 
2.296498e-02 
2.287948e-02 
2.279407e-02 
2.270874e-02 
2.262349e-02 
2.253832e-02 
2.245323e-02 
2.236823e-02 
2.228331e-02 
2.219847e-02 
2.211371e-02 
2.202904e-02 
2.194445e-02 
2.185994e-02 
2.177551e-02 
2.169117e-02 
2.160691e-02 
2.152273e-02 
2.143864e-02 
2.135462e-02 
2.127069e-02 
2.118685e-02 
2.110308e-02 
2.101940e-02 
2.093580e-02 
2.085229e-02 
2.076886e-02 
2.068551e-02 
2.060224e-02 
2.051906e-02 
2.043596e-02 
2.035295e-02 
2.027001e-02 
2.018716e-02 
2.010440e-02 
2.002172e-02 
1.993912e-02 
1.985660e-02 
1.977417e-02 
1.969182e-02 
1.960955e-02 
1.952737e-02 
1.944527e-02 
1.936326e-02 
1.928133e-02 
1.919948e-02 
1.911772e-02 
1.903604e-02 
1.895444e-02 
1.887293e-02 
1.879150e-02 
1.871016e-02 
1.862890e-02 
1.854772e-02 
1.846663e-02 
1.838562e-02 
1.830470e-02 
1.822386e-02 
1.814311e-02 
1.806243e-02 
1.798185e-02 
1.790134e-02 
1.782093e-02 
1.774059e-02 
1.766034e-02 
1.758018e-02 
1.750010e-02 
1.742010e-02 
1.734019e-02 
1.726036e-02 
1.718062e-02 
1.710096e-02 
1.702139e-02 
1.694190e-02 
1.686250e-02 
1.678318e-02 
1.670394e-02 
1.662479e-02 
1.654573e-02 
1.646675e-02 
1.638785e-02 
1.630904e-02 
1.623032e-02 
1.615168e-02 
1.607312e-02 
1.599466e-02 
1.591627e-02 
1.583797e-02 
1.575976e-02 
1.568163e-02 
1.560359e-02 
1.552563e-02 
1.544775e-02 
1.536997e-02 
1.529227e-02 
1.521465e-02 
1.513712e-02 
1.505967e-02 
1.498231e-02 
1.490504e-02 
1.482785e-02 
1.475074e-02 
1.467373e-02 
1.459680e-02 
1.451995e-02 
1.444319e-02 
1.436651e-02 
1.428993e-02 
1.421342e-02 
1.413701e-02 
1.406067e-02 
1.398443e-02 
1.390827e-02 
1.383220e-02 
1.375621e-02 
1.368031e-02 
1.360450e-02 
1.352877e-02 
1.345312e-02 
1.337757e-02 
1.330210e-02 
1.322672e-02 
1.315142e-02 
1.307621e-02 
1.300108e-02 
1.292604e-02 
1.285109e-02 
1.277623e-02 
1.270145e-02 
1.262676e-02 
1.255215e-02 
1.247763e-02 
1.240320e-02 
1.232886e-02 
1.225460e-02 
1.218043e-02 
1.210634e-02 
1.203234e-02 
1.195843e-02 
1.188461e-02 
1.181087e-02 
1.173722e-02 
1.166365e-02 
1.159018e-02 
1.151679e-02 
1.144349e-02 
1.137027e-02 
1.129714e-02 
1.122410e-02 
1.115115e-02 
1.107828e-02 
1.100550e-02 
1.093281e-02 
1.086020e-02 
1.078769e-02 
1.071525e-02 
1.064291e-02 
1.057066e-02 
1.049849e-02 
1.042641e-02 
1.035442e-02 
1.028251e-02 
1.021069e-02 
1.013896e-02 
1.006732e-02 
9.995766e-03 
9.924299e-03 
9.852920e-03 
9.781629e-03 
9.710425e-03 
9.639309e-03 
9.568282e-03 
9.497342e-03 
9.426490e-03 
9.355726e-03 
9.285050e-03 
9.214462e-03 
9.143962e-03 
9.073550e-03 
9.003227e-03 
8.932991e-03 
8.862844e-03 
8.792785e-03 
8.722814e-03 
8.652931e-03 
8.583137e-03 
8.513431e-03 
8.443814e-03 
8.374285e-03 
8.304844e-03 
8.235492e-03 
8.166228e-03 
8.097053e-03 
8.027966e-03 
7.958968e-03 
7.890058e-03 
7.821237e-03 
7.752505e-03 
7.683862e-03 
7.615307e-03 
7.546841e-03 
7.478464e-03 
7.410175e-03 
7.341976e-03 
7.273865e-03 
7.205843e-03 
7.137910e-03 
7.070067e-03 
7.002312e-03 
6.934646e-03 
6.867069e-03 
6.799581e-03 
6.732183e-03 
6.664873e-03 
6.597653e-03 
6.530522e-03 
6.463480e-03 
6.396527e-03 
6.329664e-03 
6.262890e-03 
6.196205e-03 
6.129610e-03 
6.063104e-03 
5.996688e-03 
5.930361e-03 
5.864123e-03 
5.797975e-03 
5.731917e-03 
5.665948e-03 
5.600069e-03 
5.534279e-03 
5.468579e-03 
5.402969e-03 
5.337448e-03 
5.272017e-03 
5.206676e-03 
5.141425e-03 
5.076264e-03 
5.011192e-03 
4.946210e-03 
4.881319e-03 
4.816517e-03 
4.751805e-03 
4.687183e-03 
4.622651e-03 
4.558210e-03 
4.493858e-03 
4.429596e-03 
4.365425e-03 
4.301344e-03 
4.237353e-03 
4.173452e-03 
4.109641e-03 
4.045921e-03 
3.982291e-03 
3.918751e-03 
3.855302e-03 
3.791943e-03 
3.728675e-03 
3.665497e-03 
3.602409e-03 
3.539412e-03 
3.476506e-03 
3.413690e-03 
3.350964e-03 
3.288330e-03 
3.225785e-03 
3.163332e-03 
3.100969e-03 
3.038697e-03 
2.976516e-03 
2.914425e-03 
2.852425e-03 
2.790517e-03 
2.728699e-03 
2.666971e-03 
2.605335e-03 
2.543790e-03 
2.482335e-03 
2.420972e-03 
2.359700e-03 
2.298518e-03 
2.237428e-03 
2.176429e-03 
2.115521e-03 
2.054704e-03 
1.993978e-03 
1.933344e-03 
1.872801e-03 
1.812348e-03 
1.751988e-03 
1.691718e-03 
1.631540e-03 
1.571453e-03 
1.511458e-03 
1.451554e-03 
1.391742e-03 
1.332021e-03 
1.272391e-03 
1.212853e-03 
1.153407e-03 
1.094052e-03 
1.034788e-03 
9.756167e-04 
9.165366e-04 
8.575482e-04 
7.986515e-04 
7.398466e-04 
6.811334e-04 
6.225119e-04 
5.639823e-04 
5.055445e-04 
4.471985e-04 
3.889445e-04 
3.307823e-04 
2.727121e-04 
2.147338e-04 
1.568475e-04 
9.905315e-05 
4.135088e-05 
0 
0 
0 
0 
0 
0 
0 
0 
0 
0 
0 
0 
0 
0 
0 
0 
0 
0 
0 
0 
0 
0 
0 
0 
0 
0 
0 
0 
0 
0 
0 
0 
0 
0 
0 
0 
0 
0 
0 
0 
0 
0 
0 
0 
0 
0 
0 
0 
0 
0 
0 
0 
0 
0 
0 
0 
0 
0 
0 
0 
0 
0 
0 
0 
0 
0 
0 
0 
0 
0 
0 
0 
0 
0 
0 
0 
0 
0 
0 
0 
0 
0 
0 
0 
0 
0 
0 
0 
0 
0 
0 
0 
0 
0 
0 
0 
0 
0 
0 
0 
0 
0 
0 
0 
0 
0 
0 
0 
0 
0 
0 
0 
0 
0 
0 
0 
0 
0 
0 
0 
0 
0 
0 
0 
0 
0 
0 
0 
0 
0 
0 
0 
0 
0 
0 
0 
0 
0 
0 
0 
0 
0 
0 
0 
0 
0 
0 
0 
0 
0 
0 
0 
0 
0 
0 
0 
0 
0 
0 
0 
0 
0 
0 
0 
0 
0 
0 
0 
0 
0 
0 
0 
0 
0 
0 
0 
0 
0 
0 
0 
0 
0 
0 
0 
0 
0 
0 
0 
0 
0 
0 
0 
0 
0 
0 
0 
0 
0 
0 
0 
0 
0 
0 
0 
0 
0 
0 
0 
0 
0 
0 
0 
0 
0 
0 
0 
0 
0 
0 
0 
0 
0 
0 
0 
0 
0 
0 
0 
0 
0 
0 
0 
0 
0 
0 
0 
0 
0 
0 
0 
0 
0 
0 
0 
0 
0 
0 
0 
0 
0 
0 
0 
0 
0 
0 
0 
0 
0 
0 
0 
0 
0 
0 
0 
0 
0 
0 
0 
0 
0 
0 
0 
0 
0 
0 
0 
0 
0 
0 
0 
0 
0 
0 
0 
0 
0 
0 
0 
0 
0 
0 
0 
0 
0 
0 
0 
0 
0 
0 
0 
0 
0 
0 
0 
0 
0 
0 
0 
0 
0 
0 
0 
0 
0 
0 
0 
0 
0 
0 
0 
0 
0 
0 
0 
0 
0 
0 
0 
0 
0 
0 
0 
0 
0 
0 
0 
0 
0 
0 
0 
0 
0 
0 
0 
0 
0 
0 
0 
0 
0 
0 
0 
0 
0 
0 
0 
0 
0 
0 
0 
0 
0 
0 
0 
0 
0 
0 
0 
0 
0 
0 
0 
0 
0 
0 
0 
0 
0 
0 
0 
0 
0 
0 
0 
0 
0 
0 
0 
0 
0 
0 
0 
0 
0 
0 
0 
0 
0 
0 
0 
0 
0 
0 
0 
0 
0 
0 
0 
0 
0 
0 
0 
0 
0 
0 
0 
0 
0 
0 
0 
0 
0 
0 
0 
0 
0 
0 
0 
0 
0 
0 
0 
0 
0 
0 
0 
0 
0 
0 
0 
0 
0 
0 
0 
0 
0 
0 
0 
0 
0 
0 
0 
0 
0 
0 
0 
0 
0 
0 
0 
0 
0 
0 
0 
0 
0 
0 
0 
0 
0 
0 
0 
0 
0 
0 
0 
0 
0 
0 
0 
0 
0 
0 
0 
0 
0 
0 
0 
0 
0 
0 
0 
0 
0 
0 
0 
0 
0 
0 
0 
0 
0 
0 
0 
0 
0 
0 
0 
0 
0 
0 
0 
0 
0 
0 
0 
0 
0 
0 
0 
0 
0 
0 
0 
0 
0 
0 
0 
0 
0 
0 
0 
0 
0 
0 
0 
0 
0 
0 
0 
0 
0 
0 
0 
0 
0 
0 
0 
0 
0 
0 
0 
0 
0 
0 
0 
0 
0 
0 
0 
0 
0 
0 
0 
0 
0 
0 
0 
0 
0 
0 
0 
0 
0 
0 
0 
0 
0 
0 
0 
0 
0 
0 
0 
0 
0 
0 
0 
0 
0 
0 
0 
0 
0 
0 
0 
0 
0 
0 
0 
0 
0 
0 
0 
0 
0 
0 
0 
0 
0 
0 
0 
0 
0 
0 
0 
0 
0 
0 
0 
0 
0 
0 
0 
0 
0 
0 
0 
0 
0 
0 
0 
0 
0 
0 
0 
0 
0 
0 
0 
0 
0 
0 
0 
0 
0 
0 
0 
0 
0 
0 
0 
0 
0 
0 
0 
0 
0 
0 
0 
0 
0 
0 
0 
0 
0 
0 
0 
0 
0 
0 
0 
0 
0 
0 
0 
0 
0 
0 
0 
0 
0 
0 
0 
0 
0 
0 
0 
0 
0 
0 
0 
0 
0 
0 
0 
0 
0 
0 
0 
0 
0 
0 
0 
0 
0 
0 
0 
0 
0 
0 
0 
0 
0 
0 
0 
0 
0 
0 
0 
0 
0 
0 
0 
0 
0 
0 
0 
0 
0 
0 
0 
0 
0 
0 
0 
0 
0 
0 
0 
0 
0 
0 
0 
0 
0 
0 
0 
0 
0 
0 
0 
0 
0 
0 
0 
0 
0 
0 
0 
0 
0 
0 
0 
0 
0 
0 
0 
0 
0 
0 
0 
0 
0 
0 
0 
0 
0 
0 
0 
0 
0 
0 
0 
0 
0 
0 
0 
0 
0 
0 
0 
0 
0 
0 
0 
0 
0 
0 
0 
0 
0 
0 
0 
0 
0 
0 
0 
0 
0 
0 
0 
0 
0 
0 
0 
0 
0 
0 
0 
0 
0 
0 
0 
0 
0 
0 
0 
0 
0 
0 
0 
0 
0 
0 
0 
0 
0 
0 
0 
0 
0 
0 
0 
0 
0 
0 
0 
0 
0 
0 
0 
0 
0 
0 
0 
0 
0 
0 
0 
0 
0 
0 
0 
0 
0 
0 
0 
0 
0 
0 
0 
0 
0 
0 
0 
0 
0 
0 
0 
0 
0 
0 
0 
0 
0 
0 
0 
0 
0 
0 
0 
0 
0 
0 
0 
0 
0 
0 
0 
0 
0 
0 
0 
0 
0 
0 
0 
0 
0 
0 
0 
0 
0 
0 
0 
0 
0 
0 
0 
0 
0 
0 
0 
0 
0 
0 
0 
0 
0 
0 
0 
0 
0 
0 
0 
0 
0 
0 
0 
0 
0 
0 
0 
0 
0 
0 
0 
0 
0 
0 
0 
0 
0 
0 
0 
0 
0 
0 
0 
0 
0 
0 
0 
0 
0 
0 
0 
0 
0 
0 
0 
0 
0 
0 
0 
0 
0 
0 
0 
0 
0 
0 
0 
0 
0 
0 
0 
0 
0 
0 
0 
0 
0 
0 
0 
0 
0 
0 
0 
0 
0 
0 
0 
0 
0 
0 
0 
0 
0 
0 
0 
0 
0 
0 
0 
0 
0 
0 
0 
0 
0 
0 
0 
0 
0 
0 
0 
0 
0 
0 
0 
0 
0 
0 
0 
0 
0 
0 
0 
0 
0 
0 
0 
0 
0 
0 
0 
0 
0 
0 
0 
0 
0 
0 
0 
0 
0 
0 
0 
0 
0 
0 
0 
0 
0 
0 
0 
0 
0 
0 
0 
0 
0 
0 
0 
0 
0 
0 
0 
0 
0 
0 
0 
0 
0 
0 
0 
0 
0 
0 
0 
0 
0 
0 
0 
0 
0 
0 
0 
0 
0 
0 
0 
0 
0 
0 
0 
0 
0 
0 
0 
0 
0 
0 
0 
0 
0 
0 
0 
0 
0 
0 
0 
0 
0 
0 
0 
0 
0 
0 
0 
0 
0 
0 
0 
0 
0 
0 
0 
0 
0 
0 
0 
0 
0 
0 
0 
0 
0 
0 
0 
0 
0 
0 
0 
0 
0 
0 
0 
0 
0 
0 
0 
0 
0 
0 
0 
0 
0 
0 
0 
0 
0 
0 
0 
0 
0 
0 
0 
0 
0 
1.519189e-05 
7.327448e-05 
1.314512e-04 
1.897222e-04 
2.480872e-04 
3.065464e-04 
3.650996e-04 
4.237469e-04 
4.824883e-04 
5.413236e-04 
6.002530e-04 
6.592764e-04 
7.183937e-04 
7.776049e-04 
8.369100e-04 
8.963091e-04 
9.558020e-04 
1.015389e-03 
1.075069e-03 
1.134844e-03 
1.194712e-03 
1.254674e-03 
1.314729e-03 
1.374879e-03 
1.435122e-03 
1.495458e-03 
1.555889e-03 
1.616413e-03 
1.677030e-03 
1.737741e-03 
1.798546e-03 
1.859444e-03 
1.920436e-03 
1.981521e-03 
2.042700e-03 
2.103972e-03 
2.165337e-03 
2.226796e-03 
2.288348e-03 
2.349994e-03 
2.411733e-03 
2.473565e-03 
2.535491e-03 
2.597509e-03 
2.659621e-03 
2.721826e-03 
2.784125e-03 
2.846516e-03 
2.909001e-03 
2.971579e-03 
3.034249e-03 
3.097013e-03 
3.159870e-03 
3.222820e-03 
3.285863e-03 
3.348999e-03 
3.412228e-03 
3.475550e-03 
3.538964e-03 
3.602472e-03 
3.666072e-03 
3.729766e-03 
3.793552e-03 
3.857431e-03 
3.921402e-03 
3.985466e-03 
4.049623e-03 
4.113873e-03 
4.178215e-03 
4.242650e-03 
4.307178e-03 
4.371798e-03 
4.436511e-03 
4.501316e-03 
4.566214e-03 
4.631204e-03 
4.696287e-03 
4.761462e-03 
4.826730e-03 
4.892090e-03 
4.957542e-03 
5.023087e-03 
5.088724e-03 
5.154453e-03 
5.220274e-03 
5.286188e-03 
5.352194e-03 
5.418292e-03 
5.484483e-03 
5.550765e-03 
5.617140e-03 
5.683607e-03 
5.750165e-03 
5.816816e-03 
5.883559e-03 
5.950394e-03 
6.017321e-03 
6.084339e-03 
6.151450e-03 
6.218652e-03 
6.285947e-03 
6.353333e-03 
6.420811e-03 
6.488381e-03 
6.556043e-03 
6.623796e-03 
6.691641e-03 
6.759578e-03 
6.827606e-03 
6.895726e-03 
6.963938e-03 
7.032241e-03 
7.100636e-03 
7.169122e-03 
7.237700e-03 
7.306369e-03 
7.375130e-03 
7.443982e-03 
7.512925e-03 
7.581960e-03 
7.651087e-03 
7.720304e-03 
7.789613e-03 
7.859013e-03 
7.928505e-03 
7.998087e-03 
8.067761e-03 
8.137526e-03 
8.207382e-03 
8.277329e-03 
8.347368e-03 
8.417497e-03 
8.487717e-03 
8.558029e-03 
8.628431e-03 
8.698924e-03 
8.769509e-03 
8.840184e-03 
8.910950e-03 
8.981807e-03 
9.052754e-03 
9.123793e-03 
9.194922e-03 
9.266142e-03 
9.337453e-03 
9.408854e-03 
9.480346e-03 
9.551929e-03 
9.623602e-03 
9.695366e-03 
9.767220e-03 
9.839165e-03 
9.911201e-03 
9.983326e-03 
1.005554e-02 
1.012785e-02 
1.020025e-02 
1.027273e-02 
1.034531e-02 
1.041798e-02 
1.049074e-02 
1.056359e-02 
1.063653e-02 
1.070955e-02 
1.078267e-02 
1.085588e-02 
1.092918e-02 
1.100257e-02 
1.107605e-02 
1.114962e-02 
1.122328e-02 
1.129703e-02 
1.137087e-02 
1.144480e-02 
1.151882e-02 
1.159293e-02 
1.166713e-02 
1.174141e-02 
1.181579e-02 
1.189026e-02 
1.196482e-02 
1.203947e-02 
1.211420e-02 
1.218903e-02 
1.226395e-02 
1.233895e-02 
1.241405e-02 
1.248923e-02 
1.256451e-02 
1.263987e-02 
1.271533e-02 
1.279087e-02 
1.286650e-02 
1.294222e-02 
1.301803e-02 
1.309394e-02 
1.316992e-02 
1.324600e-02 
1.332217e-02 
1.339843e-02 
1.347477e-02 
1.355121e-02 
1.362773e-02 
1.370435e-02 
1.378105e-02 
1.385784e-02 
1.393472e-02 
1.401169e-02 
1.408875e-02 
1.416590e-02 
1.424313e-02 
1.432046e-02 
1.439787e-02 
1.447537e-02 
1.455297e-02 
1.463064e-02 
1.470841e-02 
1.478627e-02 
1.486422e-02 
1.494225e-02 
1.502037e-02 
1.509858e-02 
1.517688e-02 
1.525527e-02 
1.533375e-02 
1.541231e-02 
1.549097e-02 
1.556971e-02 
1.564854e-02 
1.572746e-02 
1.580647e-02 
1.588556e-02 
1.596474e-02 
1.604402e-02 
1.612337e-02 
1.620282e-02 
1.628236e-02 
1.636198e-02 
1.644169e-02 
1.652149e-02 
1.660138e-02 
1.668136e-02 
1.676142e-02 
1.684157e-02 
1.692181e-02 
1.700214e-02 
1.708255e-02 
1.716305e-02 
1.724364e-02 
1.732432e-02 
1.740509e-02 
1.748594e-02 
1.756688e-02 
1.764791e-02 
1.772902e-02 
1.781023e-02 
1.789152e-02 
1.797290e-02 
1.805436e-02 
1.813591e-02 
1.821755e-02 
1.829928e-02 
1.838110e-02 
1.846300e-02 
1.854499e-02 
1.862706e-02 
1.870923e-02 
1.879148e-02 
1.887381e-02 
1.895624e-02 
1.903875e-02 
1.912135e-02 
1.920404e-02 
1.928681e-02 
1.936967e-02 
1.945261e-02 
1.953565e-02 
1.961877e-02 
1.970197e-02 
1.978527e-02 
1.986865e-02 
1.995211e-02 
2.003567e-02 
2.011931e-02 
2.020303e-02 
2.028685e-02 
2.037075e-02 
2.045473e-02 
2.053881e-02 
2.062296e-02 
2.070721e-02 
2.079154e-02 
2.087596e-02 
2.096046e-02 
2.104506e-02 
2.112973e-02 
2.121449e-02 
2.129934e-02 
2.138428e-02 
2.146930e-02 
2.155441e-02 
2.163960e-02 
2.172488e-02 
2.181025e-02 
2.189570e-02 
2.198123e-02 
2.206686e-02 
2.215257e-02 
2.223836e-02 
2.232424e-02 
2.241021e-02 
2.249626e-02 
2.258240e-02 
2.266862e-02 
2.275493e-02 
2.284132e-02 
2.292780e-02 
2.301437e-02 
2.310102e-02 
2.318776e-02 
2.327458e-02 
2.336149e-02 
2.344848e-02 
2.353556e-02 
2.362272e-02 
2.370997e-02 
2.379730e-02 
2.388472e-02 
2.397222e-02 
2.405981e-02 
2.414748e-02 
2.423524e-02 
2.432309e-02 
2.441102e-02 
2.449903e-02 
2.458713e-02 
2.467531e-02 
2.476358e-02 
2.485193e-02 
2.494037e-02 
2.502889e-02 
2.511750e-02 
2.520619e-02 
2.529497e-02 
2.538383e-02 
2.547278e-02 
2.556181e-02 
2.565092e-02 
2.574012e-02 
2.582940e-02 
2.591877e-02 
2.600822e-02 
2.609776e-02 
2.618738e-02 
2.627709e-02 
2.636688e-02 
2.645675e-02 
2.654671e-02 
2.663675e-02 
2.672687e-02 
2.681708e-02 
2.690738e-02 
2.699776e-02 
2.708822e-02 
2.717876e-02 
2.726939e-02 
2.736011e-02 
2.745090e-02 
2.754178e-02 
2.763275e-02 
2.772380e-02 
2.781493e-02 
2.790615e-02 
2.799745e-02 
2.808883e-02 
2.818029e-02 
2.827184e-02 
2.836348e-02 
2.845519e-02 
2.854699e-02 
2.863888e-02 
2.873084e-02 
2.882289e-02 
2.891503e-02 
2.900724e-02 
2.909954e-02 
2.919193e-02 
2.928439e-02 
2.937694e-02 
2.946957e-02 
2.956229e-02 
2.965508e-02 
2.974797e-02 
2.984093e-02 
2.993398e-02 
3.002710e-02 
3.012032e-02 
3.021361e-02 
3.030699e-02 
3.040045e-02 
3.049399e-02 
3.058762e-02 
3.068132e-02 
3.077511e-02 
3.086899e-02 
3.096294e-02 
3.105698e-02 
3.115110e-02 
3.124530e-02 
3.133959e-02 
3.143395e-02 
3.152840e-02 
3.162294e-02 
3.171755e-02 
3.181224e-02 
3.190702e-02 
3.200188e-02 
3.209682e-02 
3.219185e-02 
3.228695e-02 
3.238214e-02 
3.247741e-02 
3.257276e-02 
3.266819e-02 
3.276371e-02 
3.285931e-02 
3.295498e-02 
3.305074e-02 
3.314659e-02 
3.324251e-02 
3.333851e-02 
3.343460e-02 
3.353077e-02 
3.362702e-02 
3.372335e-02 
3.381976e-02 
3.391625e-02 
3.401283e-02 
3.410948e-02 
3.420622e-02 
3.430304e-02 
3.439993e-02 
3.449691e-02 
3.459398e-02 
3.469112e-02 
3.478834e-02 
3.488565e-02 
3.498303e-02 
3.508050e-02 
3.517804e-02 
3.527567e-02 
3.537338e-02 
3.547117e-02 
3.556904e-02 
3.566699e-02 
3.576502e-02 
3.586313e-02 
3.596132e-02 
3.605959e-02 
3.615795e-02 
3.625638e-02 
3.635489e-02 
3.645349e-02 
3.655216e-02 
3.665092e-02 
3.674975e-02 
3.684867e-02 
3.694766e-02 
3.704674e-02 
3.714589e-02 
3.724513e-02 
3.734444e-02 
3.744384e-02 
3.754331e-02 
3.764287e-02 
3.774250e-02 
3.784222e-02 
3.794201e-02 
3.804188e-02 
3.814184e-02 
3.824187e-02 
3.834198e-02 
3.844218e-02 
3.854245e-02 
3.864280e-02 
3.874323e-02 
3.884374e-02 
3.894433e-02 
3.904500e-02 
3.914575e-02 
3.924658e-02 
3.934748e-02 
3.944847e-02 
3.954953e-02 
3.965068e-02 
3.975190e-02 
3.985320e-02 
3.995459e-02 
4.005605e-02 
4.015759e-02 
4.025920e-02 
4.036090e-02 
4.046268e-02 
4.056453e-02 
4.066646e-02 
4.076848e-02 
4.087057e-02 
4.097273e-02 
4.107498e-02 
4.117731e-02 
4.127971e-02 
4.138220e-02 
4.148476e-02 
4.158740e-02 
4.169011e-02 
4.179291e-02 
4.189579e-02 
4.199874e-02 
4.210177e-02 
4.220488e-02 
4.230807e-02 
4.241133e-02 
4.251467e-02 
4.261809e-02 
4.272159e-02 
4.282517e-02 
4.292882e-02 
4.303256e-02 
4.313637e-02 
4.324026e-02 
4.334422e-02 
4.344826e-02 
4.355239e-02 
4.365658e-02 
4.376086e-02 
4.386521e-02 
4.396964e-02 
4.407415e-02 
4.417874e-02 
4.428340e-02 
4.438814e-02 
4.449296e-02 
4.459785e-02 
4.470282e-02 
4.480787e-02 
4.491300e-02 
4.501820e-02 
4.512348e-02 
4.522884e-02 
4.533427e-02 
4.543978e-02 
4.554537e-02 
4.565103e-02 
4.575677e-02 
4.586259e-02 
4.596849e-02 
4.607446e-02 
4.618050e-02 
4.628663e-02 
4.639283e-02 
4.649911e-02 
4.660546e-02 
4.671189e-02 
4.681839e-02 
4.692498e-02 
4.703164e-02 
4.713837e-02 
4.724518e-02 
4.735207e-02 
4.745903e-02 
4.756607e-02 
4.767319e-02 
4.778038e-02 
4.788764e-02 
4.799499e-02 
4.810241e-02 
4.820990e-02 
4.831747e-02 
4.842512e-02 
4.853284e-02 
4.864064e-02 
4.874851e-02 
4.885646e-02 
4.896448e-02 
4.907258e-02 
4.918076e-02 
4.928901e-02 
4.939733e-02 
4.950573e-02 
4.961421e-02 
4.972276e-02 
4.983139e-02 
4.994009e-02 
5.004886e-02 
5.015772e-02 
5.026664e-02 
5.037564e-02 
5.048472e-02 
5.059387e-02 
5.070310e-02 
5.081240e-02 
5.092177e-02 
5.103123e-02 
5.114075e-02 
5.125035e-02 
5.136002e-02 
5.146977e-02 
5.157960e-02 
5.168949e-02 
5.179947e-02 
5.190951e-02 
5.201963e-02 
5.212983e-02 
5.224010e-02 
5.235044e-02 
5.246086e-02 
5.257135e-02 
5.268192e-02 
5.279256e-02 
5.290327e-02 
5.301406e-02 
5.312492e-02 
5.323586e-02 
5.334686e-02 
5.345795e-02 
5.356910e-02 
5.368033e-02 
5.379164e-02 
5.390302e-02 
5.401447e-02 
5.412599e-02 
5.423759e-02 
5.434926e-02 
5.446101e-02 
5.457283e-02 
5.468472e-02 
5.479668e-02 
5.490872e-02 
5.502083e-02 
5.513301e-02 
5.524527e-02 
5.535760e-02 
5.547001e-02 
5.558248e-02 
5.569503e-02 
5.580765e-02 
5.592035e-02 
5.603312e-02 
5.614596e-02 
5.625887e-02 
5.637185e-02 
5.648491e-02 
5.659804e-02 
5.671125e-02 
5.682452e-02 
5.693787e-02 
5.705129e-02 
5.716478e-02 
5.727835e-02 
5.739199e-02 
5.750569e-02 
5.761948e-02 
5.773333e-02 
5.784726e-02 
5.796125e-02 
5.807532e-02 
5.818947e-02 
5.830368e-02 
5.841796e-02 
5.853232e-02 
5.864675e-02 
5.876125e-02 
5.887582e-02 
5.899047e-02 
5.910518e-02 
5.921997e-02 
5.933483e-02 
5.944976e-02 
5.956476e-02 
5.967983e-02 
5.979498e-02 
5.991019e-02 
6.002548e-02 
6.014083e-02 
6.025626e-02 
6.037176e-02 
6.048733e-02 
6.060298e-02 
6.071869e-02 
6.083447e-02 
6.095033e-02 
6.106625e-02 
6.118225e-02 
6.129832e-02 
6.141445e-02 
6.153066e-02 
6.164694e-02 
6.176329e-02 
6.187971e-02 
6.199620e-02 
6.211276e-02 
6.222939e-02 
6.234609e-02 
6.246286e-02 
6.257970e-02 
6.269662e-02 
6.281360e-02 
6.293065e-02 
6.304777e-02 
6.316496e-02 
6.328223e-02 
6.339956e-02 
6.351696e-02 
6.363443e-02 
6.375197e-02 
6.386959e-02 
6.398727e-02 
6.410502e-02 
6.422284e-02 
6.434073e-02 
6.445869e-02 
6.457671e-02 
6.469481e-02 
6.481298e-02 
6.493122e-02 
6.504952e-02 
6.516790e-02 
6.528634e-02 
6.540485e-02 
6.552344e-02 
6.564209e-02 
6.576081e-02 
6.587960e-02 
6.599846e-02 
6.611738e-02 
6.623638e-02 
6.635544e-02 
6.647458e-02 
6.659378e-02 
6.671305e-02 
6.683239e-02 
6.695180e-02 
6.707127e-02 
6.719082e-02 
6.731043e-02 
6.743011e-02 
6.754986e-02 
6.766968e-02 
6.778957e-02 
6.790952e-02 
6.802954e-02 
6.814963e-02 
6.826979e-02 
6.839002e-02 
6.851031e-02 
6.863067e-02 
6.875110e-02 
6.887160e-02 
6.899217e-02 
6.911280e-02 
6.923350e-02 
6.935427e-02 
6.947511e-02 
6.959601e-02 
6.971698e-02 
6.983802e-02 
6.995913e-02 
7.008030e-02 
7.020154e-02 
7.032285e-02 
7.044422e-02 
7.056566e-02 
7.068717e-02 
7.080875e-02 
7.093039e-02 
7.105210e-02 
7.117388e-02 
7.129572e-02 
7.141763e-02 
7.153961e-02 
7.166165e-02 
7.178376e-02 
7.190594e-02 
7.202818e-02 
7.215049e-02 
7.227287e-02 
7.239531e-02 
7.251782e-02 
7.264040e-02 
7.276304e-02 
7.288575e-02 
7.300852e-02 
7.313136e-02 
7.325427e-02 
7.337724e-02 
7.350028e-02 
7.362338e-02 
7.374655e-02 
7.386979e-02 
7.399309e-02 
7.411646e-02 
7.423989e-02 
7.436339e-02 
7.448695e-02 
7.461058e-02 
7.473428e-02 
7.485804e-02 
7.498187e-02 
7.510576e-02 
7.522971e-02 
7.535374e-02 
7.547782e-02 
7.560198e-02 
7.572620e-02 
7.585048e-02 
7.597483e-02 
7.609924e-02 
7.622372e-02 
7.634826e-02 
7.647287e-02 
7.659754e-02 
7.672228e-02 
7.684708e-02 
7.697194e-02 
7.709687e-02 
7.722187e-02 
7.734693e-02 
7.747205e-02 
7.759724e-02 
7.772249e-02 
7.784781e-02 
7.797319e-02 
7.809864e-02 
7.822415e-02 
7.834972e-02 
7.847536e-02 
7.860106e-02 
7.872683e-02 
7.885266e-02 
7.897855e-02 
7.910451e-02 
7.923053e-02 
7.935662e-02 
7.948276e-02 
7.960898e-02 
7.973525e-02 
7.986159e-02 
7.998799e-02 
8.011446e-02 
8.024099e-02 
8.036758e-02 
8.049424e-02 
8.062096e-02 
8.074774e-02 
8.087458e-02 
8.100149e-02 
8.112846e-02 
8.125550e-02 
8.138260e-02 
8.150976e-02 
8.163698e-02 
8.176426e-02 
8.189161e-02 
8.201902e-02 
8.214650e-02 
8.227403e-02 
8.240163e-02 
8.252929e-02 
8.265702e-02 
8.278480e-02 
8.291265e-02 
8.304056e-02 
8.316854e-02 
8.329657e-02 
8.342467e-02 
8.355283e-02 
8.368105e-02 
8.380933e-02 
8.393768e-02 
8.406608e-02 
8.419455e-02 
8.432308e-02 
8.445167e-02 
8.458033e-02 
8.470904e-02 
8.483782e-02 
8.496666e-02 
8.509556e-02 
8.522452e-02 
8.535354e-02 
8.548263e-02 
8.561177e-02 
8.574098e-02 
8.587025e-02 
8.599958e-02 
8.612897e-02 
8.625842e-02 
8.638793e-02 
8.651750e-02 
8.664714e-02 
8.677683e-02 
8.690659e-02 
8.703640e-02 
8.716628e-02 
8.729622e-02 
8.742621e-02 
8.755627e-02 
8.768639e-02 
8.781657e-02 
8.794681e-02 
8.807711e-02 
8.820747e-02 
8.833789e-02 
8.846837e-02 
8.859891e-02 
8.872951e-02 
8.886017e-02 
8.899089e-02 
8.912167e-02 
8.925251e-02 
8.938341e-02 
8.951437e-02 
8.964539e-02 
8.977647e-02 
8.990761e-02 
9.003881e-02 
9.017007e-02 
9.030138e-02 
9.043276e-02 
9.056419e-02 
9.069569e-02 
9.082724e-02 
9.095886e-02 
9.109053e-02 
9.122226e-02 
9.135405e-02 
9.148590e-02 
9.161781e-02 
9.174978e-02 
9.188181e-02 
9.201389e-02 
9.214603e-02 
9.227824e-02 
9.241050e-02 
9.254282e-02 
9.267520e-02 
9.280763e-02 
9.294013e-02 
9.307268e-02 
9.320529e-02 
9.333796e-02 
9.347069e-02 
9.360348e-02 
9.373632e-02 
9.386922e-02 
9.400218e-02 
9.413520e-02 
9.426828e-02 
9.440141e-02 
9.453460e-02 
9.466785e-02 
9.480116e-02 
9.493453e-02 
9.506795e-02 
9.520143e-02 
9.533497e-02 
9.546856e-02 
9.560221e-02 
9.573592e-02 
9.586969e-02 
9.600351e-02 
9.613739e-02 
9.627133e-02 
9.640533e-02 
9.653938e-02 
9.667349e-02 
9.680766e-02 
9.694188e-02 
9.707616e-02 
9.721050e-02 
9.734489e-02 
9.747934e-02 
9.761384e-02 
9.774841e-02 
9.788303e-02 
9.801770e-02 
9.815244e-02 
9.828722e-02 
9.842207e-02 
9.855697e-02 
9.869193e-02 
9.882694e-02 
9.896201e-02 
9.909714e-02 
9.923232e-02 
9.936755e-02 
9.950285e-02 
9.963820e-02 
9.977360e-02 
9.990906e-02 
1.000446e-01 
1.001801e-01 
1.003158e-01 
1.004515e-01 
1.005872e-01 
1.007230e-01 
1.008588e-01 
1.009947e-01 
1.011307e-01 
1.012667e-01 
1.014028e-01 
1.015389e-01 
1.016751e-01 
1.018113e-01 
1.019476e-01 
1.020840e-01 
1.022204e-01 
1.023568e-01 
1.024933e-01 
1.026299e-01 
1.027665e-01 
1.029032e-01 
1.030399e-01 
1.031767e-01 
1.033135e-01 
1.034504e-01 
1.035873e-01 
1.037243e-01 
1.038614e-01 
1.039985e-01 
1.041357e-01 
1.042729e-01 
1.044101e-01 
1.045475e-01 
1.046848e-01 
1.048223e-01 
1.049598e-01 
1.050973e-01 
1.052349e-01 
1.053725e-01 
1.055102e-01 
1.056480e-01 
1.057858e-01 
1.059236e-01 
1.060615e-01 
1.061995e-01 
1.063375e-01 
1.064756e-01 
1.066137e-01 
1.067519e-01 
1.068901e-01 
1.070284e-01 
1.071667e-01 
1.073051e-01 
1.074436e-01 
1.075821e-01 
1.077206e-01 
1.078592e-01 
1.079979e-01 
1.081366e-01 
1.082753e-01 
1.084141e-01 
1.085530e-01 
1.086919e-01 
1.088309e-01 
1.089699e-01 
1.091090e-01 
1.092481e-01 
1.093873e-01 
1.095265e-01 
1.096658e-01 
1.098051e-01 
1.099445e-01 
1.100839e-01 
1.102234e-01 
1.103629e-01 
1.105025e-01 
1.106422e-01 
1.107818e-01 
1.109216e-01 
1.110614e-01 
1.112012e-01 
1.113411e-01 
1.114811e-01 
1.116211e-01 
1.117611e-01 
1.119012e-01 
1.120414e-01 
1.121816e-01 
1.123218e-01 
1.124621e-01 
1.126025e-01 
1.127429e-01 
1.128833e-01 
1.130238e-01 
1.131644e-01 
1.133050e-01 
1.134457e-01 
1.135864e-01 
1.137271e-01 
1.138679e-01 
1.140088e-01 
1.141497e-01 
1.142907e-01 
1.144317e-01 
1.145727e-01 
1.147138e-01 
1.148550e-01 
1.149962e-01 
1.151375e-01 
1.152788e-01 
1.154201e-01 
1.155615e-01 
1.157030e-01 
1.158445e-01 
1.159861e-01 
1.161277e-01 
1.162693e-01 
1.164110e-01 
1.165528e-01 
1.166946e-01 
1.168364e-01 
1.169783e-01 
1.171203e-01 
1.172623e-01 
1.174043e-01 
1.175464e-01 
1.176886e-01 
1.178307e-01 
1.179730e-01 
1.181153e-01 
1.182576e-01 
1.184000e-01 
1.185424e-01 
1.186849e-01 
1.188275e-01 
1.189700e-01 
1.191127e-01 
1.192553e-01 
1.193981e-01 
1.195408e-01 
1.196837e-01 
1.198265e-01 
1.199694e-01 
1.201124e-01 
1.202554e-01 
1.203985e-01 
1.205416e-01 
1.206847e-01 
1.208279e-01 
1.209712e-01 
1.211145e-01 
1.212578e-01 
1.214012e-01 
1.215447e-01 
1.216881e-01 
1.218317e-01 
1.219753e-01 
1.221189e-01 
1.222626e-01 
1.224063e-01 
1.225500e-01 
1.226939e-01 
1.228377e-01 
1.229816e-01 
1.231256e-01 
1.232696e-01 
1.234136e-01 
1.235577e-01 
1.237019e-01 
1.238461e-01 
1.239903e-01 
1.241346e-01 
1.242789e-01 
1.244233e-01 
1.245677e-01 
1.247121e-01 
1.248567e-01 
1.250012e-01 
1.251458e-01 
1.252905e-01 
1.254352e-01 
1.255799e-01 
1.257247e-01 
1.258695e-01 
1.260144e-01 
1.261593e-01 
1.263043e-01 
1.264493e-01 
1.265943e-01 
1.267394e-01 
1.268846e-01 
1.270298e-01 
1.271750e-01 
1.273203e-01 
1.274656e-01 
1.276110e-01 
1.277564e-01 
1.279019e-01 
1.280474e-01 
1.281929e-01 
1.283385e-01 
1.284842e-01 
1.286298e-01 
1.287756e-01 
1.289213e-01 
1.290672e-01 
1.292130e-01 
1.293589e-01 
1.295049e-01 
1.296509e-01 
1.297969e-01 
1.299430e-01 
1.300891e-01 
1.302353e-01 
1.303815e-01 
1.305278e-01 
1.306741e-01 
1.308204e-01 
1.309668e-01 
1.311132e-01 
1.312597e-01 
1.314062e-01 
1.315528e-01 
1.316994e-01 
1.318460e-01 
1.319927e-01 
1.321395e-01 
1.322862e-01 
1.324330e-01 
1.325799e-01 
1.327268e-01 
1.328738e-01 
1.330208e-01 
1.331678e-01 
1.333149e-01 
1.334620e-01 
1.336091e-01 
1.337564e-01 
1.339036e-01 
1.340509e-01 
1.341982e-01 
1.343456e-01 
1.344930e-01 
1.346405e-01 
1.347880e-01 
1.349355e-01 
1.350831e-01 
1.352307e-01 
1.353784e-01 
1.355261e-01 
1.356738e-01 
1.358216e-01 
1.359695e-01 
1.361173e-01 
1.362653e-01 
1.364132e-01 
1.365612e-01 
1.367093e-01 
1.368573e-01 
1.370055e-01 
1.371536e-01 
1.373018e-01 
1.374501e-01 
1.375984e-01 
1.377467e-01 
1.378951e-01 
1.380435e-01 
1.381919e-01 
1.383404e-01 
1.384890e-01 
1.386375e-01 
1.387861e-01 
1.389348e-01 
1.390835e-01 
1.392322e-01 
1.393810e-01 
1.395298e-01 
1.396787e-01 
1.398276e-01 
1.399765e-01 
1.401255e-01 
1.402745e-01 
1.404235e-01 
1.405726e-01 
1.407218e-01 
1.408709e-01 
1.410202e-01 
1.411694e-01 
1.413187e-01 
1.414680e-01 
1.416174e-01 
1.417668e-01 
1.419163e-01 
1.420658e-01 
1.422153e-01 
1.423649e-01 
1.425145e-01 
1.426641e-01 
1.428138e-01 
1.429635e-01 
1.431133e-01 
1.432631e-01 
1.434129e-01 
1.435628e-01 
1.437127e-01 
1.438627e-01 
1.440127e-01 
1.441627e-01 
1.443128e-01 
1.444629e-01 
1.446130e-01 
1.447632e-01 
1.449134e-01 
1.450637e-01 
1.452140e-01 
1.453643e-01 
1.455147e-01 
1.456651e-01 
1.458156e-01 
1.459660e-01 
1.461166e-01 
1.462671e-01 
1.464177e-01 
1.465684e-01 
1.467190e-01 
1.468698e-01 
1.470205e-01 
1.471713e-01 
1.473221e-01 
1.474730e-01 
1.476239e-01 
1.477748e-01 
1.479258e-01 
1.480768e-01 
1.482278e-01 
1.483789e-01 
1.485300e-01 
1.486812e-01 
1.488324e-01 
1.489836e-01 
1.491349e-01 
1.492862e-01 
1.494375e-01 
1.495889e-01 
1.497403e-01 
1.498918e-01 
1.500432e-01 
1.501948e-01 
1.503463e-01 
1.504979e-01 
1.506495e-01 
1.508012e-01 
1.509529e-01 
1.511046e-01 
1.512564e-01 
1.514082e-01 
1.515600e-01 
1.517119e-01 
1.518638e-01 
1.520158e-01 
1.521678e-01 
1.523198e-01 
1.524718e-01 
1.526239e-01 
1.527760e-01 
1.529282e-01 
1.530804e-01 
1.532326e-01 
1.533849e-01 
1.535372e-01 
1.536895e-01 
1.538419e-01 
1.539943e-01 
1.541467e-01 
1.542992e-01 
1.544517e-01 
1.546042e-01 
1.547568e-01 
1.549094e-01 
1.550620e-01 
1.552147e-01 
1.553674e-01 
1.555201e-01 
1.556729e-01 
1.558257e-01 
1.559786e-01 
1.561314e-01 
1.562844e-01 
1.564373e-01 
1.565903e-01 
1.567433e-01 
1.568963e-01 
1.570494e-01 
1.572025e-01 
1.573557e-01 
1.575088e-01 
1.576621e-01 
1.578153e-01 
1.579686e-01 
1.581219e-01 
1.582752e-01 
1.584286e-01 
1.585820e-01 
1.587355e-01 
1.588889e-01 
1.590424e-01 
1.591960e-01 
1.593495e-01 
1.595031e-01 
1.596568e-01 
1.598104e-01 
1.599641e-01 
1.601179e-01 
1.602716e-01 
1.604254e-01 
1.605793e-01 
1.607331e-01 
1.608870e-01 
1.610409e-01 
1.611949e-01 
1.613489e-01 
1.615029e-01 
1.616569e-01 
1.618110e-01 
1.619651e-01 
1.621193e-01 
1.622735e-01 
1.624277e-01 
1.625819e-01 
1.627362e-01 
1.628905e-01 
1.630448e-01 
1.631992e-01 
1.633536e-01 
1.635080e-01 
1.636624e-01 
1.638169e-01 
1.639714e-01 
1.641260e-01 
1.642806e-01 
1.644352e-01 
1.645898e-01 
1.647445e-01 
1.648992e-01 
1.650539e-01 
1.652087e-01 
1.653634e-01 
1.655183e-01 
1.656731e-01 
1.658280e-01 
1.659829e-01 
1.661378e-01 
1.662928e-01 
1.664478e-01 
1.666028e-01 
1.667579e-01 
1.669130e-01 
1.670681e-01 
1.672232e-01 
1.673784e-01 
1.675336e-01 
1.676888e-01 
1.678441e-01 
1.679994e-01 
1.681547e-01 
1.683100e-01 
1.684654e-01 
1.686208e-01 
1.687763e-01 
1.689317e-01 
1.690872e-01 
1.692427e-01 
1.693983e-01 
1.695539e-01 
1.697095e-01 
1.698651e-01 
1.700208e-01 
1.701765e-01 
1.703322e-01 
1.704879e-01 
1.706437e-01 
1.707995e-01 
1.709553e-01 
1.711112e-01 
1.712671e-01 
1.714230e-01 
1.715789e-01 
1.717349e-01 
1.718909e-01 
1.720469e-01 
1.722030e-01 
1.723590e-01 
1.725152e-01 
1.726713e-01 
1.728274e-01 
1.729836e-01 
1.731398e-01 
1.732961e-01 
1.734524e-01 
1.736086e-01 
1.737650e-01 
1.739213e-01 
1.740777e-01 
1.742341e-01 
1.743905e-01 
1.745470e-01 
1.747035e-01 
1.748600e-01 
1.750165e-01 
1.751731e-01 
1.753296e-01 
1.754863e-01 
1.756429e-01 
1.757996e-01 
1.759562e-01 
1.761130e-01 
1.762697e-01 
1.764265e-01 
1.765833e-01 
1.767401e-01 
1.768969e-01 
1.770538e-01 
1.772107e-01 
1.773676e-01 
1.775246e-01 
1.776815e-01 
1.778385e-01 
1.779955e-01 
1.781526e-01 
1.783097e-01 
1.784668e-01 
1.786239e-01 
1.787810e-01 
1.789382e-01 
1.790954e-01 
1.792526e-01 
1.794099e-01 
1.795671e-01 
1.797244e-01 
1.798817e-01 
1.800391e-01 
1.801964e-01 
1.803538e-01 
1.805113e-01 
1.806687e-01 
1.808262e-01 
1.809836e-01 
1.811412e-01 
1.812987e-01 
1.814562e-01 
1.816138e-01 
1.817714e-01 
1.819291e-01 
1.820867e-01 
1.822444e-01 
1.824021e-01 
1.825598e-01 
1.827176e-01 
1.828753e-01 
1.830331e-01 
1.831909e-01 
1.833488e-01 
1.835066e-01 
1.836645e-01 
1.838224e-01 
1.839804e-01 
1.841383e-01 
1.842963e-01 
1.844543e-01 
1.846123e-01 
1.847703e-01 
1.849284e-01 
1.850865e-01 
1.852446e-01 
1.854027e-01 
1.855609e-01 
1.857191e-01 
1.858773e-01 
1.860355e-01 
1.861937e-01 
1.863520e-01 
1.865103e-01 
1.866686e-01 
1.868269e-01 
1.869853e-01 
1.871436e-01 
1.873020e-01 
1.874604e-01 
1.876189e-01 
1.877773e-01 
1.879358e-01 
1.880943e-01 
1.882528e-01 
1.884114e-01 
1.885699e-01 
1.887285e-01 
1.888871e-01 
1.890458e-01 
1.892044e-01 
1.893631e-01 
1.895218e-01 
1.896805e-01 
1.898392e-01 
1.899979e-01 
1.901567e-01 
1.903155e-01 
1.904743e-01 
1.906331e-01 
1.907920e-01 
1.909509e-01 
1.911098e-01 
1.912687e-01 
1.914276e-01 
1.915865e-01 
1.917455e-01 
1.919045e-01 
1.920635e-01 
1.922225e-01 
1.923816e-01 
1.925407e-01 
1.926997e-01 
1.928588e-01 
1.930180e-01 
1.931771e-01 
1.933363e-01 
1.934955e-01 
1.936547e-01 
1.938139e-01 
1.939731e-01 
1.941324e-01 
1.942917e-01 
1.944510e-01 
1.946103e-01 
1.947696e-01 
1.949289e-01 
1.950883e-01 
1.952477e-01 
1.954071e-01 
1.955665e-01 
1.957260e-01 
1.958854e-01 
1.960449e-01 
1.962044e-01 
1.963639e-01 
1.965235e-01 
1.966830e-01 
1.968426e-01 
1.970022e-01 
1.971618e-01 
1.973214e-01 
1.974810e-01 
1.976407e-01 
1.978003e-01 
1.979600e-01 
1.981197e-01 
1.982795e-01 
1.984392e-01 
1.985990e-01 
1.987587e-01 
1.989185e-01 
1.990783e-01 
1.992382e-01 
1.993980e-01 
1.995579e-01 
1.997177e-01 
1.998776e-01 
2.000375e-01 
2.001975e-01 
2.003574e-01 
2.005174e-01 
2.006773e-01 
2.008373e-01 
2.009973e-01 
2.011574e-01 
2.013174e-01 
2.014775e-01 
2.016375e-01 
2.017976e-01 
2.019577e-01 
2.021178e-01 
2.022780e-01 
2.024381e-01 
2.025983e-01 
2.027584e-01 
2.029186e-01 
2.030789e-01 
2.032391e-01 
2.033993e-01 
2.035596e-01 
2.037198e-01 
2.038801e-01 
2.040404e-01 
2.042007e-01 
2.043611e-01 
2.045214e-01 
2.046818e-01 
2.048421e-01 
2.050025e-01 
2.051629e-01 
2.053233e-01 
2.054838e-01 
2.056442e-01 
2.058047e-01 
2.059652e-01 
2.061256e-01 
2.062861e-01 
2.064467e-01 
2.066072e-01 
2.067677e-01 
2.069283e-01 
2.070889e-01 
2.072494e-01 
2.074100e-01 
2.075707e-01 
2.077313e-01 
2.078919e-01 
2.080526e-01 
2.082132e-01 
2.083739e-01 
2.085346e-01 
2.086953e-01 
2.088560e-01 
2.090168e-01 
2.091775e-01 
2.093383e-01 
2.094990e-01 
2.096598e-01 
2.098206e-01 
2.099814e-01 
2.101422e-01 
2.103031e-01 
2.104639e-01 
2.106248e-01 
2.107856e-01 
2.109465e-01 
2.111074e-01 
2.112683e-01 
2.114292e-01 
2.115901e-01 
2.117511e-01 
2.119120e-01 
2.120730e-01 
2.122340e-01 
2.123950e-01 
2.125560e-01 
2.127170e-01 
2.128780e-01 
2.130390e-01 
2.132001e-01 
2.133611e-01 
2.135222e-01 
2.136833e-01 
2.138444e-01 
2.140055e-01 
2.141666e-01 
2.143277e-01 
2.144888e-01 
2.146500e-01 
2.148111e-01 
2.149723e-01 
2.151335e-01 
2.152946e-01 
2.154558e-01 
2.156170e-01 
2.157783e-01 
2.159395e-01 
2.161007e-01 
2.162620e-01 
2.164232e-01 
2.165845e-01 
2.167458e-01 
2.169071e-01 
2.170684e-01 
2.172297e-01 
2.173910e-01 
2.175523e-01 
2.177136e-01 
2.178750e-01 
2.180363e-01 
2.181977e-01 
2.183591e-01 
2.185204e-01 
2.186818e-01 
2.188432e-01 
2.190046e-01 
2.191661e-01 
2.193275e-01 
2.194889e-01 
2.196504e-01 
2.198118e-01 
2.199733e-01 
2.201347e-01 
2.202962e-01 
2.204577e-01 
2.206192e-01 
2.207807e-01 
2.209422e-01 
2.211037e-01 
2.212653e-01 
2.214268e-01 
2.215884e-01 
2.217499e-01 
2.219115e-01 
2.220730e-01 
2.222346e-01 
2.223962e-01 
2.225578e-01 
2.227194e-01 
2.228810e-01 
2.230426e-01 
2.232042e-01 
2.233658e-01 
2.235275e-01 
2.236891e-01 
2.238508e-01 
2.240124e-01 
2.241741e-01 
2.243358e-01 
2.244974e-01 
2.246591e-01 
2.248208e-01 
2.249825e-01 
2.251442e-01 
2.253059e-01 
2.254676e-01 
2.256294e-01 
2.257911e-01 
2.259528e-01 
2.261146e-01 
2.262763e-01 
2.264381e-01 
2.265998e-01 
2.267616e-01 
2.269234e-01 
2.270852e-01 
2.272469e-01 
2.274087e-01 
2.275705e-01 
2.277323e-01 
2.278941e-01 
2.280559e-01 
2.282178e-01 
2.283796e-01 
2.285414e-01 
2.287032e-01 
2.288651e-01 
2.290269e-01 
2.291888e-01 
2.293506e-01 
2.295125e-01 
2.296743e-01 
2.298362e-01 
2.299981e-01 
2.301600e-01 
2.303218e-01 
2.304837e-01 
2.306456e-01 
2.308075e-01 
2.309694e-01 
2.311313e-01 
2.312932e-01 
2.314551e-01 
2.316170e-01 
2.317790e-01 
2.319409e-01 
2.321028e-01 
2.322647e-01 
2.324267e-01 
2.325886e-01 
2.327506e-01 
2.329125e-01 
2.330745e-01 
2.332364e-01 
2.333984e-01 
2.335603e-01 
2.337223e-01 
2.338843e-01 
2.340462e-01 
2.342082e-01 
2.343702e-01 
2.345321e-01 
2.346941e-01 
2.348561e-01 
2.350181e-01 
2.351801e-01 
2.353421e-01 
2.355041e-01 
2.356661e-01 
2.358281e-01 
2.359901e-01 
2.361521e-01 
2.363141e-01 
2.364761e-01 
2.366381e-01 
2.368001e-01 
2.369621e-01 
2.371241e-01 
2.372862e-01 
2.374482e-01 
2.376102e-01 
2.377722e-01 
2.379342e-01 
2.380963e-01 
2.382583e-01 
2.384203e-01 
2.385823e-01 
2.387444e-01 
2.389064e-01 
2.390684e-01 
2.392305e-01 
2.393925e-01 
2.395546e-01 
2.397166e-01 
2.398786e-01 
2.400407e-01 
2.402027e-01 
2.403647e-01 
2.405268e-01 
2.406888e-01 
2.408509e-01 
2.410129e-01 
2.411749e-01 
2.413370e-01 
2.414990e-01 
2.416611e-01 
2.418231e-01 
2.419852e-01 
2.421472e-01 
2.423092e-01 
2.424713e-01 
2.426333e-01 
2.427954e-01 
2.429574e-01 
2.431195e-01 
2.432815e-01 
2.434435e-01 
2.436056e-01 
2.437676e-01 
2.439296e-01 
2.440917e-01 
2.442537e-01 
2.444158e-01 
2.445778e-01 
2.447398e-01 
2.449018e-01 
2.450639e-01 
2.452259e-01 
2.453879e-01 
2.455500e-01 
2.457120e-01 
2.458740e-01 
2.460360e-01 
2.461980e-01 
2.463601e-01 
2.465221e-01 
2.466841e-01 
2.468461e-01 
2.470081e-01 
2.471701e-01 
2.473321e-01 
2.474941e-01 
2.476561e-01 
2.478181e-01 
2.479801e-01 
2.481421e-01 
2.483041e-01 
2.484661e-01 
2.486281e-01 
2.487901e-01 
2.489521e-01 
2.491140e-01 
2.492760e-01 
2.494380e-01 
2.496000e-01 
2.497619e-01 
2.499239e-01 
2.500858e-01 
2.502478e-01 
2.504098e-01 
2.505717e-01 
2.507337e-01 
2.508956e-01 
2.510575e-01 
2.512195e-01 
2.513814e-01 
2.515433e-01 
2.517053e-01 
2.518672e-01 
2.520291e-01 
2.521910e-01 
2.523529e-01 
2.525148e-01 
2.526767e-01 
2.528386e-01 
2.530005e-01 
2.531624e-01 
2.533243e-01 
2.534862e-01 
2.536480e-01 
2.538099e-01 
2.539718e-01 
2.541336e-01 
2.542955e-01 
2.544573e-01 
2.546192e-01 
2.547810e-01 
2.549428e-01 
2.551047e-01 
2.552665e-01 
2.554283e-01 
2.555901e-01 
2.557519e-01 
2.559137e-01 
2.560755e-01 
2.562373e-01 
2.563991e-01 
2.565609e-01 
2.567227e-01 
2.568844e-01 
2.570462e-01 
2.572079e-01 
2.573697e-01 
2.575314e-01 
2.576932e-01 
2.578549e-01 
2.580166e-01 
2.581783e-01 
2.583401e-01 
2.585018e-01 
2.586635e-01 
2.588252e-01 
2.589868e-01 
2.591485e-01 
2.593102e-01 
2.594719e-01 
2.596335e-01 
2.597952e-01 
2.599568e-01 
2.601184e-01 
2.602801e-01 
2.604417e-01 
2.606033e-01 
2.607649e-01 
2.609265e-01 
2.610881e-01 
2.612497e-01 
2.614113e-01 
2.615728e-01 
2.617344e-01 
2.618960e-01 
2.620575e-01 
2.622190e-01 
2.623806e-01 
2.625421e-01 
2.627036e-01 
2.628651e-01 
2.630266e-01 
2.631881e-01 
2.633496e-01 
2.635111e-01 
2.636725e-01 
2.638340e-01 
2.639954e-01 
2.641569e-01 
2.643183e-01 
2.644797e-01 
2.646411e-01 
2.648025e-01 
2.649639e-01 
2.651253e-01 
2.652867e-01 
2.654480e-01 
2.656094e-01 
2.657707e-01 
2.659321e-01 
2.660934e-01 
2.662547e-01 
2.664160e-01 
2.665773e-01 
2.667386e-01 
2.668999e-01 
2.670611e-01 
2.672224e-01 
2.673837e-01 
2.675449e-01 
2.677061e-01 
2.678673e-01 
2.680286e-01 
2.681897e-01 
2.683509e-01 
2.685121e-01 
2.686733e-01 
2.688344e-01 
2.689956e-01 
2.691567e-01 
2.693178e-01 
2.694790e-01 
2.696401e-01 
2.698011e-01 
2.699622e-01 
2.701233e-01 
2.702843e-01 
2.704454e-01 
2.706064e-01 
2.707675e-01 
2.709285e-01 
2.710895e-01 
2.712505e-01 
2.714114e-01 
2.715724e-01 
2.717334e-01 
2.718943e-01 
2.720552e-01 
2.722161e-01 
2.723771e-01 
2.725379e-01 
2.726988e-01 
2.728597e-01 
2.730206e-01 
2.731814e-01 
2.733422e-01 
2.735031e-01 
2.736639e-01 
2.738247e-01 
2.739855e-01 
2.741462e-01 
2.743070e-01 
2.744677e-01 
2.746285e-01 
2.747892e-01 
2.749499e-01 
2.751106e-01 
2.752713e-01 
2.754319e-01 
2.755926e-01 
2.757532e-01 
2.759138e-01 
2.760745e-01 
2.762351e-01 
2.763956e-01 
2.765562e-01 
2.767168e-01 
2.768773e-01 
2.770379e-01 
2.771984e-01 
2.773589e-01 
2.775194e-01 
2.776798e-01 
2.778403e-01 
2.780008e-01 
2.781612e-01 
2.783216e-01 
2.784820e-01 
2.786424e-01 
2.788028e-01 
2.789631e-01 
2.791235e-01 
2.792838e-01 
2.794441e-01 
2.796044e-01 
2.797647e-01 
2.799250e-01 
2.800853e-01 
2.802455e-01 
2.804057e-01 
2.805659e-01 
2.807261e-01 
2.808863e-01 
2.810465e-01 
2.812066e-01 
2.813668e-01 
2.815269e-01 
2.816870e-01 
2.818471e-01 
2.820071e-01 
2.821672e-01 
2.823272e-01 
2.824873e-01 
2.826473e-01 
2.828073e-01 
2.829672e-01 
2.831272e-01 
2.832871e-01 
2.834471e-01 
2.836070e-01 
2.837669e-01 
2.839268e-01 
2.840866e-01 
2.842465e-01 
2.844063e-01 
2.845661e-01 
2.847259e-01 
2.848857e-01 
2.850454e-01 
2.852052e-01 
2.853649e-01 
2.855246e-01 
2.856843e-01 
2.858440e-01 
2.860036e-01 
2.861633e-01 
2.863229e-01 
2.864825e-01 
2.866421e-01 
2.868017e-01 
2.869612e-01 
2.871208e-01 
2.872803e-01 
2.874398e-01 
2.875992e-01 
2.877587e-01 
2.879182e-01 
2.880776e-01 
2.882370e-01 
2.883964e-01 
2.885557e-01 
2.887151e-01 
2.888744e-01 
2.890338e-01 
2.891931e-01 
2.893523e-01 
2.895116e-01 
2.896708e-01 
2.898301e-01 
2.899893e-01 
2.901484e-01 
2.903076e-01 
2.904668e-01 
2.906259e-01 
2.907850e-01 
2.909441e-01 
2.911031e-01 
2.912622e-01 
2.914212e-01 
2.915802e-01 
2.917392e-01 
2.918982e-01 
2.920571e-01 
2.922161e-01 
2.923750e-01 
2.925339e-01 
2.926928e-01 
2.928516e-01 
2.930104e-01 
2.931693e-01 
2.933280e-01 
2.934868e-01 
2.936456e-01 
2.938043e-01 
2.939630e-01 
2.941217e-01 
2.942804e-01 
2.944390e-01 
2.945976e-01 
2.947563e-01 
2.949148e-01 
2.950734e-01 
2.952319e-01 
2.953905e-01 
2.955490e-01 
2.957075e-01 
2.958659e-01 
2.960243e-01 
2.961828e-01 
2.963412e-01 
2.964995e-01 
2.966579e-01 
2.968162e-01 
2.969745e-01 
2.971328e-01 
2.972911e-01 
2.974493e-01 
2.976075e-01 
2.977657e-01 
2.979239e-01 
2.980821e-01 
2.982402e-01 
2.983983e-01 
2.985564e-01 
2.987145e-01 
2.988725e-01 
2.990305e-01 
2.991885e-01 
2.993465e-01 
2.995045e-01 
2.996624e-01 
2.998203e-01 
2.999782e-01 
3.001361e-01 
3.002939e-01 
3.004517e-01 
3.006095e-01 
3.007673e-01 
3.009250e-01 
3.010828e-01 
3.012405e-01 
3.013981e-01 
3.015558e-01 
3.017134e-01 
3.018710e-01 
3.020286e-01 
3.021862e-01 
3.023437e-01 
3.025012e-01 
3.026587e-01 
3.028162e-01 
3.029736e-01 
3.031310e-01 
3.032884e-01 
3.034458e-01 
3.036031e-01 
3.037604e-01 
3.039177e-01 
3.040750e-01 
3.042323e-01 
3.043895e-01 
3.045467e-01 
3.047038e-01 
3.048610e-01 
3.050181e-01 
3.051752e-01 
3.053323e-01 
3.054893e-01 
3.056463e-01 
3.058033e-01 
3.059603e-01 
3.061173e-01 
3.062742e-01 
3.064311e-01 
3.065879e-01 
3.067448e-01 
3.069016e-01 
3.070584e-01 
3.072152e-01 
3.073719e-01 
3.075286e-01 
3.076853e-01 
3.078420e-01 
3.079986e-01 
3.081552e-01 
3.083118e-01 
3.084684e-01 
3.086249e-01 
3.087814e-01 
3.089379e-01 
3.090944e-01 
3.092508e-01 
3.094072e-01 
3.095636e-01 
3.097199e-01 
3.098762e-01 
3.100325e-01 
3.101888e-01 
3.103450e-01 
3.105012e-01 
3.106574e-01 
3.108136e-01 
3.109697e-01 
3.111258e-01 
3.112819e-01 
3.114380e-01 
3.115940e-01 
3.117500e-01 
3.119059e-01 
3.120619e-01 
3.122178e-01 
3.123737e-01 
3.125295e-01 
3.126854e-01 
3.128412e-01 
3.129969e-01 
3.131527e-01 
3.133084e-01 
3.134641e-01 
3.136198e-01 
3.137754e-01 
3.139310e-01 
3.140866e-01 
3.142421e-01 
3.143976e-01 
3.145531e-01 
3.147086e-01 
3.148640e-01 
3.150194e-01 
3.151748e-01 
3.153301e-01 
3.154855e-01 
3.156408e-01 
3.157960e-01 
3.159512e-01 
3.161064e-01 
3.162616e-01 
3.164168e-01 
3.165719e-01 
3.167270e-01 
3.168820e-01 
3.170370e-01 
3.171920e-01 
3.173470e-01 
3.175019e-01 
3.176568e-01 
3.178117e-01 
3.179666e-01 
3.181214e-01 
3.182762e-01 
3.184309e-01 
3.185856e-01 
3.187403e-01 
3.188950e-01 
3.190496e-01 
3.192042e-01 
3.193588e-01 
3.195134e-01 
3.196679e-01 
3.198223e-01 
3.199768e-01 
3.201312e-01 
3.202856e-01 
3.204400e-01 
3.205943e-01 
3.207486e-01 
3.209029e-01 
3.210571e-01 
3.212113e-01 
3.213655e-01 
3.215196e-01 
3.216737e-01 
3.218278e-01 
3.219818e-01 
3.221359e-01 
3.222898e-01 
3.224438e-01 
3.225977e-01 
3.227516e-01 
3.229054e-01 
3.230593e-01 
3.232131e-01 
3.233668e-01 
3.235206e-01 
3.236742e-01 
3.238279e-01 
3.239815e-01 
3.241351e-01 
3.242887e-01 
3.244422e-01 
3.245957e-01 
3.247492e-01 
3.249026e-01 
3.250560e-01 
3.252094e-01 
3.253628e-01 
3.255161e-01 
3.256693e-01 
3.258226e-01 
3.259758e-01 
3.261289e-01 
3.262821e-01 
3.264352e-01 
3.265883e-01 
3.267413e-01 
3.268943e-01 
3.270473e-01 
3.272002e-01 
3.273531e-01 
3.275060e-01 
3.276588e-01 
3.278116e-01 
3.279644e-01 
3.281171e-01 
3.282698e-01 
3.284225e-01 
3.285751e-01 
3.287277e-01 
3.288803e-01 
3.290328e-01 
3.291853e-01 
3.293378e-01 
3.294902e-01 
3.296426e-01 
3.297950e-01 
3.299473e-01 
3.300996e-01 
3.302518e-01 
3.304041e-01 
3.305563e-01 
3.307084e-01 
3.308605e-01 
3.310126e-01 
3.311646e-01 
3.313166e-01 
3.314686e-01 
3.316206e-01 
3.317725e-01 
3.319243e-01 
3.320762e-01 
3.322280e-01 
3.323797e-01 
3.325314e-01 
3.326831e-01 
3.328348e-01 
3.329864e-01 
3.331380e-01 
3.332895e-01 
3.334411e-01 
3.335925e-01 
3.337440e-01 
3.338954e-01 
3.340467e-01 
3.341981e-01 
3.343494e-01 
3.345006e-01 
3.346518e-01 
3.348030e-01 
3.349542e-01 
3.351053e-01 
3.352563e-01 
3.354074e-01 
3.355584e-01 
3.357093e-01 
3.358603e-01 
3.360112e-01 
3.361620e-01 
3.363128e-01 
3.364636e-01 
3.366143e-01 
3.367650e-01 
3.369157e-01 
3.370663e-01 
3.372169e-01 
3.373675e-01 
3.375180e-01 
3.376685e-01 
3.378189e-01 
3.379693e-01 
3.381197e-01 
3.382700e-01 
3.384203e-01 
3.385705e-01 
3.387207e-01 
3.388709e-01 
3.390211e-01 
3.391712e-01 
3.393212e-01 
3.394712e-01 
3.396212e-01 
3.397712e-01 
3.399211e-01 
3.400709e-01 
3.402208e-01 
3.403705e-01 
3.405203e-01 
3.406700e-01 
3.408197e-01 
3.409693e-01 
3.411189e-01 
3.412685e-01 
3.414180e-01 
3.415674e-01 
3.417169e-01 
3.418663e-01 
3.420156e-01 
3.421650e-01 
3.423142e-01 
3.424635e-01 
3.426127e-01 
3.427618e-01 
3.429110e-01 
3.430600e-01 
3.432091e-01 
3.433581e-01 
3.435070e-01 
3.436560e-01 
3.438048e-01 
3.439537e-01 
3.441025e-01 
3.442512e-01 
3.444000e-01 
3.445486e-01 
3.446973e-01 
3.448459e-01 
3.449944e-01 
3.451430e-01 
3.452914e-01 
3.454399e-01 
3.455883e-01 
3.457366e-01 
3.458849e-01 
3.460332e-01 
3.461814e-01 
3.463296e-01 
3.464778e-01 
3.466259e-01 
3.467739e-01 
3.469220e-01 
3.470700e-01 
3.472179e-01 
3.473658e-01 
3.475137e-01 
3.476615e-01 
3.478092e-01 
3.479570e-01 
3.481047e-01 
3.482523e-01 
3.483999e-01 
3.485475e-01 
3.486950e-01 
3.488425e-01 
3.489899e-01 
3.491373e-01 
3.492847e-01 
3.494320e-01 
3.495793e-01 
3.497265e-01 
3.498737e-01 
3.500208e-01 
3.501679e-01 
3.503150e-01 
3.504620e-01 
3.506090e-01 
3.507559e-01 
3.509028e-01 
3.510496e-01 
3.511964e-01 
3.513432e-01 
3.514899e-01 
3.516366e-01 
3.517832e-01 
3.519298e-01 
3.520763e-01 
3.522228e-01 
3.523693e-01 
3.525157e-01 
3.526621e-01 
3.528084e-01 
3.529547e-01 
3.531009e-01 
3.532471e-01 
3.533932e-01 
3.535393e-01 
3.536854e-01 
3.538314e-01 
3.539774e-01 
3.541233e-01 
3.542692e-01 
3.544150e-01 
3.545608e-01 
3.547066e-01 
3.548523e-01 
3.549980e-01 
3.551436e-01 
3.552891e-01 
3.554347e-01 
3.555801e-01 
3.557256e-01 
3.558710e-01 
3.560163e-01 
3.561616e-01 
3.563069e-01 
3.564521e-01 
3.565973e-01 
3.567424e-01 
3.568875e-01 
3.570325e-01 
3.571775e-01 
3.573224e-01 
3.574673e-01 
3.576122e-01 
3.577570e-01 
3.579017e-01 
3.580464e-01 
3.581911e-01 
3.583357e-01 
3.584803e-01 
3.586248e-01 
3.587693e-01 
3.589138e-01 
3.590582e-01 
3.592025e-01 
3.593468e-01 
3.594911e-01 
3.596353e-01 
3.597794e-01 
3.599235e-01 
3.600676e-01 
3.602116e-01 
3.603556e-01 
3.604995e-01 
3.606434e-01 
3.607872e-01 
3.609310e-01 
3.610748e-01 
3.612184e-01 
3.613621e-01 
3.615057e-01 
3.616492e-01 
3.617927e-01 
3.619362e-01 
3.620796e-01 
3.622230e-01 
3.623663e-01 
3.625096e-01 
3.626528e-01 
3.627959e-01 
3.629391e-01 
3.630821e-01 
3.632252e-01 
3.633682e-01 
3.635111e-01 
3.636540e-01 
3.637968e-01 
3.639396e-01 
3.640823e-01 
3.642250e-01 
3.643677e-01 
3.645103e-01 
3.646528e-01 
3.647953e-01 
3.649378e-01 
3.650802e-01 
3.652225e-01 
3.653648e-01 
3.655071e-01 
3.656493e-01 
3.657915e-01 
3.659336e-01 
3.660756e-01 
3.662176e-01 
3.663596e-01 
3.665015e-01 
3.666434e-01 
3.667852e-01 
3.669270e-01 
3.670687e-01 
3.672104e-01 
3.673520e-01 
3.674935e-01 
3.676351e-01 
3.677765e-01 
3.679180e-01 
3.680593e-01 
3.682006e-01 
3.683419e-01 
3.684831e-01 
3.686243e-01 
3.687654e-01 
3.689065e-01 
3.690475e-01 
3.691885e-01 
3.693294e-01 
3.694703e-01 
3.696111e-01 
3.697519e-01 
3.698926e-01 
3.700333e-01 
3.701739e-01 
3.703145e-01 
3.704550e-01 
3.705954e-01 
3.707359e-01 
3.708762e-01 
3.710165e-01 
3.711568e-01 
3.712970e-01 
3.714372e-01 
3.715773e-01 
3.717173e-01 
3.718574e-01 
3.719973e-01 
3.721372e-01 
3.722771e-01 
3.724169e-01 
3.725566e-01 
3.726963e-01 
3.728360e-01 
3.729756e-01 
3.731151e-01 
3.732546e-01 
3.733941e-01 
3.735334e-01 
3.736728e-01 
3.738121e-01 
3.739513e-01 
3.740905e-01 
3.742296e-01 
3.743687e-01 
3.745077e-01 
3.746467e-01 
3.747856e-01 
3.749245e-01 
3.750633e-01 
3.752021e-01 
3.753408e-01 
3.754794e-01 
3.756180e-01 
3.757566e-01 
3.758951e-01 
3.760335e-01 
3.761719e-01 
3.763103e-01 
3.764486e-01 
3.765868e-01 
3.767250e-01 
3.768631e-01 
3.770012e-01 
3.771392e-01 
3.772772e-01 
3.774151e-01 
3.775530e-01 
3.776908e-01 
3.778285e-01 
3.779662e-01 
3.781039e-01 
3.782415e-01 
3.783790e-01 
3.785165e-01 
3.786539e-01 
3.787913e-01 
3.789286e-01 
3.790659e-01 
3.792031e-01 
3.793403e-01 
3.794774e-01 
3.796145e-01 
3.797515e-01 
3.798884e-01 
3.800253e-01 
3.801621e-01 
3.802989e-01 
3.804356e-01 
3.805723e-01 
3.807089e-01 
3.808455e-01 
3.809820e-01 
3.811185e-01 
3.812549e-01 
3.813912e-01 
3.815275e-01 
3.816637e-01 
3.817999e-01 
3.819360e-01 
3.820721e-01 
3.822081e-01 
3.823441e-01 
3.824800e-01 
3.826158e-01 
3.827516e-01 
3.828874e-01 
3.830230e-01 
3.831587e-01 
3.832942e-01 
3.834298e-01 
3.835652e-01 
3.837006e-01 
3.838360e-01 
3.839713e-01 
3.841065e-01 
3.842417e-01 
3.843768e-01 
3.845119e-01 
3.846469e-01 
3.847818e-01 
3.849167e-01 
3.850516e-01 
3.851864e-01 
3.853211e-01 
3.854558e-01 
3.855904e-01 
3.857249e-01 
3.858594e-01 
3.859939e-01 
3.861283e-01 
3.862626e-01 
3.863969e-01 
3.865311e-01 
3.866652e-01 
3.867994e-01 
3.869334e-01 
3.870674e-01 
3.872013e-01 
3.873352e-01 
3.874690e-01 
3.876028e-01 
3.877365e-01 
3.878701e-01 
3.880037e-01 
3.881372e-01 
3.882707e-01 
3.884041e-01 
3.885375e-01 
3.886708e-01 
3.888040e-01 
3.889372e-01 
3.890703e-01 
3.892034e-01 
3.893364e-01 
3.894694e-01 
3.896022e-01 
3.897351e-01 
3.898679e-01 
3.900006e-01 
3.901332e-01 
3.902658e-01 
3.903984e-01 
3.905309e-01 
3.906633e-01 
3.907957e-01 
3.909280e-01 
3.910602e-01 
3.911924e-01 
3.913245e-01 
3.914566e-01 
3.915886e-01 
3.917206e-01 
3.918525e-01 
3.919843e-01 
3.921161e-01 
3.922478e-01 
3.923795e-01 
3.925111e-01 
3.926426e-01 
3.927741e-01 
3.929055e-01 
3.930369e-01 
3.931682e-01 
3.932994e-01 
3.934306e-01 
3.935617e-01 
3.936928e-01 
3.938238e-01 
3.939547e-01 
3.940856e-01 
3.942164e-01 
3.943472e-01 
3.944779e-01 
3.946086e-01 
3.947391e-01 
3.948697e-01 
3.950001e-01 
3.951305e-01 
3.952609e-01 
3.953911e-01 
3.955214e-01 
3.956515e-01 
3.957816e-01 
3.959117e-01 
3.960416e-01 
3.961716e-01 
3.963014e-01 
3.964312e-01 
3.965610e-01 
3.966906e-01 
3.968202e-01 
3.969498e-01 
3.970793e-01 
3.972087e-01 
3.973381e-01 
3.974674e-01 
3.975966e-01 
3.977258e-01 
3.978549e-01 
3.979840e-01 
3.981130e-01 
3.982419e-01 
3.983708e-01 
3.984996e-01 
3.986284e-01 
3.987571e-01 
3.988857e-01 
3.990143e-01 
3.991428e-01 
3.992712e-01 
3.993996e-01 
3.995279e-01 
3.996562e-01 
3.997844e-01 
3.999125e-01 
4.000406e-01 
4.001686e-01 
4.002965e-01 
4.004244e-01 
4.005522e-01 
4.006800e-01 
4.008077e-01 
4.009353e-01 
4.010629e-01 
4.011904e-01 
4.013179e-01 
4.014452e-01 
4.015726e-01 
4.016998e-01 
4.018270e-01 
4.019541e-01 
4.020812e-01 
4.022082e-01 
4.023351e-01 
4.024620e-01 
4.025888e-01 
4.027156e-01 
4.028423e-01 
4.029689e-01 
4.030955e-01 
4.032220e-01 
4.033484e-01 
4.034748e-01 
4.036011e-01 
4.037273e-01 
4.038535e-01 
4.039796e-01 
4.041057e-01 
4.042316e-01 
4.043576e-01 
4.044834e-01 
4.046092e-01 
4.047350e-01 
4.048606e-01 
4.049862e-01 
4.051118e-01 
4.052372e-01 
4.053626e-01 
4.054880e-01 
4.056133e-01 
4.057385e-01 
4.058636e-01 
4.059887e-01 
4.061137e-01 
4.062387e-01 
4.063636e-01 
4.064884e-01 
4.066132e-01 
4.067379e-01 
4.068625e-01 
4.069871e-01 
4.071116e-01 
4.072360e-01 
4.073604e-01 
4.074847e-01 
4.076089e-01 
4.077331e-01 
4.078572e-01 
4.079813e-01 
4.081052e-01 
4.082292e-01 
4.083530e-01 
4.084768e-01 
4.086005e-01 
4.087242e-01 
4.088477e-01 
4.089713e-01 
4.090947e-01 
4.092181e-01 
4.093414e-01 
4.094647e-01 
4.095879e-01 
4.097110e-01 
4.098341e-01 
4.099571e-01 
4.100800e-01 
4.102028e-01 
4.103256e-01 
4.104484e-01 
4.105710e-01 
4.106936e-01 
4.108161e-01 
4.109386e-01 
4.110610e-01 
4.111833e-01 
4.113056e-01 
4.114278e-01 
4.115499e-01 
4.116720e-01 
4.117940e-01 
4.119159e-01 
4.120377e-01 
4.121595e-01 
4.122813e-01 
4.124029e-01 
4.125245e-01 
4.126460e-01 
4.127675e-01 
4.128889e-01 
4.130102e-01 
4.131314e-01 
4.132526e-01 
4.133737e-01 
4.134948e-01 
4.136158e-01 
4.137367e-01 
4.138575e-01 
4.139783e-01 
4.140990e-01 
4.142197e-01 
4.143403e-01 
4.144608e-01 
4.145812e-01 
4.147016e-01 
4.148219e-01 
4.149421e-01 
4.150623e-01 
4.151824e-01 
4.153024e-01 
4.154224e-01 
4.155423e-01 
4.156621e-01 
4.157819e-01 
4.159015e-01 
4.160212e-01 
4.161407e-01 
4.162602e-01 
4.163796e-01 
4.164990e-01 
4.166182e-01 
4.167374e-01 
4.168566e-01 
4.169756e-01 
4.170946e-01 
4.172136e-01 
4.173324e-01 
4.174512e-01 
4.175700e-01 
4.176886e-01 
4.178072e-01 
4.179257e-01 
4.180442e-01 
4.181625e-01 
4.182808e-01 
4.183991e-01 
4.185172e-01 
4.186353e-01 
4.187534e-01 
4.188713e-01 
4.189892e-01 
4.191070e-01 
4.192248e-01 
4.193425e-01 
4.194601e-01 
4.195776e-01 
4.196951e-01 
4.198125e-01 
4.199298e-01 
4.200471e-01 
4.201643e-01 
4.202814e-01 
4.203984e-01 
4.205154e-01 
4.206323e-01 
4.207492e-01 
4.208659e-01 
4.209826e-01 
4.210993e-01 
4.212158e-01 
4.213323e-01 
4.214487e-01 
4.215650e-01 
4.216813e-01 
4.217975e-01 
4.219137e-01 
4.220297e-01 
4.221457e-01 
4.222616e-01 
4.223775e-01 
4.224932e-01 
4.226089e-01 
4.227246e-01 
4.228401e-01 
4.229556e-01 
4.230710e-01 
4.231864e-01 
4.233017e-01 
4.234169e-01 
4.235320e-01 
4.236471e-01 
4.237621e-01 
4.238770e-01 
4.239918e-01 
4.241066e-01 
4.242213e-01 
4.243359e-01 
4.244505e-01 
4.245650e-01 
4.246794e-01 
4.247937e-01 
4.249080e-01 
4.250222e-01 
4.251363e-01 
4.252504e-01 
4.253643e-01 
4.254783e-01 
4.255921e-01 
4.257059e-01 
4.258195e-01 
4.259332e-01 
4.260467e-01 
4.261602e-01 
4.262736e-01 
4.263869e-01 
4.265002e-01 
4.266134e-01 
4.267265e-01 
4.268395e-01 
4.269525e-01 
4.270654e-01 
4.271782e-01 
4.272909e-01 
4.274036e-01 
4.275162e-01 
4.276287e-01 
4.277412e-01 
4.278535e-01 
4.279659e-01 
4.280781e-01 
4.281902e-01 
4.283023e-01 
4.284143e-01 
4.285263e-01 
4.286381e-01 
4.287499e-01 
4.288617e-01 
4.289733e-01 
4.290849e-01 
4.291964e-01 
4.293078e-01 
4.294191e-01 
4.295304e-01 
4.296416e-01 
4.297527e-01 
4.298638e-01 
4.299748e-01 
4.300857e-01 
4.301965e-01 
4.303073e-01 
4.304179e-01 
4.305286e-01 
4.306391e-01 
4.307495e-01 
4.308599e-01 
4.309702e-01 
4.310805e-01 
4.311906e-01 
4.313007e-01 
4.314107e-01 
4.315207e-01 
4.316305e-01 
4.317403e-01 
4.318500e-01 
4.319597e-01 
4.320692e-01 
4.321787e-01 
4.322881e-01 
4.323975e-01 
4.325067e-01 
4.326159e-01 
4.327250e-01 
4.328341e-01 
4.329430e-01 
4.330519e-01 
4.331607e-01 
4.332695e-01 
4.333781e-01 
4.334867e-01 
4.335952e-01 
4.337036e-01 
4.338120e-01 
4.339203e-01 
4.340285e-01 
4.341366e-01 
4.342447e-01 
4.343526e-01 
4.344606e-01 
4.345684e-01 
4.346761e-01 
4.347838e-01 
4.348914e-01 
4.349989e-01 
4.351064e-01 
4.352137e-01 
4.353210e-01 
4.354283e-01 
4.355354e-01 
4.356425e-01 
4.357494e-01 
4.358564e-01 
4.359632e-01 
4.360700e-01 
4.361766e-01 
4.362832e-01 
4.363898e-01 
4.364962e-01 
4.366026e-01 
4.367089e-01 
4.368151e-01 
4.369213e-01 
4.370273e-01 
4.371333e-01 
4.372392e-01 
4.373451e-01 
4.374508e-01 
4.375565e-01 
4.376621e-01 
4.377677e-01 
4.378731e-01 
4.379785e-01 
4.380838e-01 
4.381890e-01 
4.382941e-01 
4.383992e-01 
4.385042e-01 
4.386091e-01 
4.387139e-01 
4.388187e-01 
4.389234e-01 
4.390280e-01 
4.391325e-01 
4.392369e-01 
4.393413e-01 
4.394456e-01 
4.395498e-01 
4.396539e-01 
4.397580e-01 
4.398620e-01 
4.399659e-01 
4.400697e-01 
4.401734e-01 
4.402771e-01 
4.403807e-01 
4.404842e-01 
4.405876e-01 
4.406910e-01 
4.407942e-01 
4.408974e-01 
4.410006e-01 
4.411036e-01 
4.412066e-01 
4.413094e-01 
4.414122e-01 
4.415150e-01 
4.416176e-01 
4.417202e-01 
4.418227e-01 
4.419251e-01 
4.420274e-01 
4.421296e-01 
4.422318e-01 
4.423339e-01 
4.424359e-01 
4.425378e-01 
4.426397e-01 
4.427415e-01 
4.428432e-01 
4.429448e-01 
4.430463e-01 
4.431478e-01 
4.432492e-01 
4.433505e-01 
4.434517e-01 
4.435528e-01 
4.436539e-01 
4.437549e-01 
4.438558e-01 
4.439566e-01 
4.440573e-01 
4.441580e-01 
4.442586e-01 
4.443591e-01 
4.444595e-01 
4.445599e-01 
4.446601e-01 
4.447603e-01 
4.448604e-01 
4.449604e-01 
4.450604e-01 
4.451602e-01 
4.452600e-01 
4.453597e-01 
4.454594e-01 
4.455589e-01 
4.456584e-01 
4.457577e-01 
4.458570e-01 
4.459563e-01 
4.460554e-01 
4.461545e-01 
4.462534e-01 
4.463523e-01 
4.464512e-01 
4.465499e-01 
4.466486e-01 
4.467471e-01 
4.468456e-01 
4.469441e-01 
4.470424e-01 
4.471406e-01 
4.472388e-01 
4.473369e-01 
4.474349e-01 
4.475328e-01 
4.476307e-01 
4.477285e-01 
4.478261e-01 
4.479238e-01 
4.480213e-01 
4.481187e-01 
4.482161e-01 
4.483134e-01 
4.484106e-01 
4.485077e-01 
4.486047e-01 
4.487017e-01 
4.487985e-01 
4.488953e-01 
4.489920e-01 
4.490887e-01 
4.491852e-01 
4.492817e-01 
4.493781e-01 
4.494744e-01 
4.495706e-01 
4.496667e-01 
4.497628e-01 
4.498587e-01 
4.499546e-01 
4.500504e-01 
4.501462e-01 
4.502418e-01 
4.503374e-01 
4.504329e-01 
4.505283e-01 
4.506236e-01 
4.507188e-01 
4.508140e-01 
4.509090e-01 
4.510040e-01 
4.510989e-01 
4.511937e-01 
4.512885e-01 
4.513831e-01 
4.514777e-01 
4.515722e-01 
4.516666e-01 
4.517609e-01 
4.518552e-01 
4.519493e-01 
4.520434e-01 
4.521374e-01 
4.522313e-01 
4.523251e-01 
4.524189e-01 
4.525125e-01 
4.526061e-01 
4.526996e-01 
4.527930e-01 
4.528864e-01 
4.529796e-01 
4.530728e-01 
4.531659e-01 
4.532589e-01 
4.533518e-01 
4.534446e-01 
4.535373e-01 
4.536300e-01 
4.537226e-01 
4.538151e-01 
4.539075e-01 
4.539998e-01 
4.540921e-01 
4.541842e-01 
4.542763e-01 
4.543683e-01 
4.544602e-01 
4.545520e-01 
4.546438e-01 
4.547354e-01 
4.548270e-01 
4.549185e-01 
4.550099e-01 
4.551012e-01 
4.551925e-01 
4.552836e-01 
4.553747e-01 
4.554657e-01 
4.555566e-01 
4.556474e-01 
4.557381e-01 
4.558288e-01 
4.559194e-01 
4.560098e-01 
4.561002e-01 
4.561906e-01 
4.562808e-01 
4.563709e-01 
4.564610e-01 
4.565510e-01 
4.566408e-01 
4.567306e-01 
4.568204e-01 
4.569100e-01 
4.569996e-01 
4.570890e-01 
4.571784e-01 
4.572677e-01 
4.573569e-01 
4.574460e-01 
4.575351e-01 
4.576240e-01 
4.577129e-01 
4.578017e-01 
4.578904e-01 
4.579790e-01 
4.580675e-01 
4.581560e-01 
4.582443e-01 
4.583326e-01 
4.584208e-01 
4.585089e-01 
4.585969e-01 
4.586848e-01 
4.587727e-01 
4.588605e-01 
4.589481e-01 
4.590357e-01 
4.591232e-01 
4.592106e-01 
4.592980e-01 
4.593852e-01 
4.594724e-01 
4.595595e-01 
4.596465e-01 
4.597334e-01 
4.598202e-01 
4.599069e-01 
4.599936e-01 
4.600801e-01 
4.601666e-01 
4.602530e-01 
4.603393e-01 
4.604255e-01 
4.605116e-01 
4.605977e-01 
4.606836e-01 
4.607695e-01 
4.608553e-01 
4.609410e-01 
4.610266e-01 
4.611121e-01 
4.611976e-01 
4.612829e-01 
4.613682e-01 
4.614534e-01 
4.615385e-01 
4.616235e-01 
4.617084e-01 
4.617932e-01 
4.618780e-01 
4.619626e-01 
4.620472e-01 
4.621317e-01 
4.622161e-01 
4.623004e-01 
4.623846e-01 
4.624688e-01 
4.625528e-01 
4.626368e-01 
4.627206e-01 
4.628044e-01 
4.628881e-01 
4.629718e-01 
4.630553e-01 
4.631387e-01 
4.632221e-01 
4.633054e-01 
4.633885e-01 
4.634716e-01 
4.635546e-01 
4.636375e-01 
4.637204e-01 
4.638031e-01 
4.638858e-01 
4.639683e-01 
4.640508e-01 
4.641332e-01 
4.642155e-01 
4.642977e-01 
4.643799e-01 
4.644619e-01 
4.645439e-01 
4.646257e-01 
4.647075e-01 
4.647892e-01 
4.648708e-01 
4.649523e-01 
4.650337e-01 
4.651151e-01 
4.651963e-01 
4.652775e-01 
4.653586e-01 
4.654396e-01 
4.655205e-01 
4.656013e-01 
4.656820e-01 
4.657626e-01 
4.658432e-01 
4.659236e-01 
4.660040e-01 
4.660843e-01 
4.661645e-01 
4.662446e-01 
4.663246e-01 
4.664045e-01 
4.664843e-01 
4.665641e-01 
4.666438e-01 
4.667233e-01 
4.668028e-01 
4.668822e-01 
4.669615e-01 
4.670407e-01 
4.671199e-01 
4.671989e-01 
4.672778e-01 
4.673567e-01 
4.674355e-01 
4.675142e-01 
4.675928e-01 
4.676713e-01 
4.677497e-01 
4.678280e-01 
4.679063e-01 
4.679844e-01 
4.680625e-01 
4.681404e-01 
4.682183e-01 
4.682961e-01 
4.683738e-01 
4.684514e-01 
4.685290e-01 
4.686064e-01 
4.686837e-01 
4.687610e-01 
4.688382e-01 
4.689152e-01 
4.689922e-01 
4.690691e-01 
4.691459e-01 
4.692227e-01 
4.692993e-01 
4.693758e-01 
4.694523e-01 
4.695286e-01 
4.696049e-01 
4.696811e-01 
4.697572e-01 
4.698332e-01 
4.699091e-01 
4.699849e-01 
4.700606e-01 
4.701363e-01 
4.702118e-01 
4.702873e-01 
4.703627e-01 
4.704380e-01 
4.705131e-01 
4.705882e-01 
4.706633e-01 
4.707382e-01 
4.708130e-01 
4.708877e-01 
4.709624e-01 
4.710370e-01 
4.711114e-01 
4.711858e-01 
4.712601e-01 
4.713343e-01 
4.714084e-01 
4.714824e-01 
4.715563e-01 
4.716302e-01 
4.717039e-01 
4.717776e-01 
4.718511e-01 
4.719246e-01 
4.719980e-01 
4.720713e-01 
4.721445e-01 
4.722176e-01 
4.722906e-01 
4.723635e-01 
4.724364e-01 
4.725091e-01 
4.725818e-01 
4.726544e-01 
4.727268e-01 
4.727992e-01 
4.728715e-01 
4.729437e-01 
4.730158e-01 
4.730878e-01 
4.731598e-01 
4.732316e-01 
4.733033e-01 
4.733750e-01 
4.734466e-01 
4.735180e-01 
4.735894e-01 
4.736607e-01 
4.737319e-01 
4.738030e-01 
4.738740e-01 
4.739449e-01 
4.740158e-01 
4.740865e-01 
4.741571e-01 
4.742277e-01 
4.742982e-01 
4.743685e-01 
4.744388e-01 
4.745090e-01 
4.745791e-01 
4.746491e-01 
4.747190e-01 
4.747888e-01 
4.748586e-01 
4.749282e-01 
4.749978e-01 
4.750672e-01 
4.751366e-01 
4.752059e-01 
4.752750e-01 
4.753441e-01 
4.754131e-01 
4.754820e-01 
4.755508e-01 
4.756195e-01 
4.756882e-01 
4.757567e-01 
4.758251e-01 
4.758935e-01 
4.759618e-01 
4.760299e-01 
4.760980e-01 
4.761660e-01 
4.762339e-01 
4.763017e-01 
4.763694e-01 
4.764370e-01 
4.765045e-01 
4.765719e-01 
4.766392e-01 
4.767065e-01 
4.767736e-01 
4.768407e-01 
4.769076e-01 
4.769745e-01 
4.770413e-01 
4.771080e-01 
4.771746e-01 
4.772411e-01 
4.773075e-01 
4.773738e-01 
4.774400e-01 
4.775061e-01 
4.775722e-01 
4.776381e-01 
4.777040e-01 
4.777697e-01 
4.778354e-01 
4.779009e-01 
4.779664e-01 
4.780318e-01 
4.780971e-01 
4.781623e-01 
4.782274e-01 
4.782924e-01 
4.783573e-01 
4.784221e-01 
4.784869e-01 
4.785515e-01 
4.786161e-01 
4.786805e-01 
4.787449e-01 
4.788091e-01 
4.788733e-01 
4.789374e-01 
4.790014e-01 
4.790652e-01 
4.791290e-01 
4.791927e-01 
4.792564e-01 
4.793199e-01 
4.793833e-01 
4.794466e-01 
4.795099e-01 
4.795730e-01 
4.796360e-01 
4.796990e-01 
4.797619e-01 
4.798246e-01 
4.798873e-01 
4.799499e-01 
4.800124e-01 
4.800747e-01 
4.801370e-01 
4.801992e-01 
4.802614e-01 
4.803234e-01 
4.803853e-01 
4.804471e-01 
4.805088e-01 
4.805705e-01 
4.806320e-01 
4.806935e-01 
4.807548e-01 
4.808161e-01 
4.808773e-01 
4.809383e-01 
4.809993e-01 
4.810602e-01 
4.811210e-01 
4.811817e-01 
4.812423e-01 
4.813028e-01 
4.813632e-01 
4.814235e-01 
4.814837e-01 
4.815439e-01 
4.816039e-01 
4.816639e-01 
4.817237e-01 
4.817834e-01 
4.818431e-01 
4.819027e-01 
4.819621e-01 
4.820215e-01 
4.820808e-01 
4.821400e-01 
4.821991e-01 
4.822580e-01 
4.823169e-01 
4.823757e-01 
4.824345e-01 
4.824931e-01 
4.825516e-01 
4.826100e-01 
4.826683e-01 
4.827266e-01 
4.827847e-01 
4.828428e-01 
4.829007e-01 
4.829586e-01 
4.830163e-01 
4.830740e-01 
4.831316e-01 
4.831890e-01 
4.832464e-01 
4.833037e-01 
4.833609e-01 
4.834180e-01 
4.834750e-01 
4.835319e-01 
4.835887e-01 
4.836454e-01 
4.837020e-01 
4.837585e-01 
4.838150e-01 
4.838713e-01 
4.839275e-01 
4.839837e-01 
4.840397e-01 
4.840957e-01 
4.841515e-01 
4.842073e-01 
4.842629e-01 
4.843185e-01 
4.843740e-01 
4.844293e-01 
4.844846e-01 
4.845398e-01 
4.845949e-01 
4.846499e-01 
4.847048e-01 
4.847596e-01 
4.848143e-01 
4.848689e-01 
4.849234e-01 
4.849778e-01 
4.850321e-01 
4.850864e-01 
4.851405e-01 
4.851945e-01 
4.852485e-01 
4.853023e-01 
4.853561e-01 
4.854097e-01 
4.854633e-01 
4.855167e-01 
4.855701e-01 
4.856233e-01 
4.856765e-01 
4.857296e-01 
4.857826e-01 
4.858354e-01 
4.858882e-01 
4.859409e-01 
4.859935e-01 
4.860460e-01 
4.860984e-01 
4.861507e-01 
4.862029e-01 
4.862550e-01 
4.863070e-01 
4.863589e-01 
4.864108e-01 
4.864625e-01 
4.865141e-01 
4.865657e-01 
4.866171e-01 
4.866684e-01 
4.867197e-01 
4.867708e-01 
4.868219e-01 
4.868728e-01 
4.869237e-01 
4.869744e-01 
4.870251e-01 
4.870757e-01 
4.871261e-01 
4.871765e-01 
4.872268e-01 
4.872770e-01 
4.873270e-01 
4.873770e-01 
4.874269e-01 
4.874767e-01 
4.875264e-01 
4.875760e-01 
4.876255e-01 
4.876749e-01 
4.877242e-01 
4.877734e-01 
4.878225e-01 
4.878715e-01 
4.879205e-01 
4.879693e-01 
4.880180e-01 
4.880666e-01 
4.881152e-01 
4.881636e-01 
4.882119e-01 
4.882602e-01 
4.883083e-01 
4.883564e-01 
4.884043e-01 
4.884522e-01 
4.884999e-01 
4.885476e-01 
4.885951e-01 
4.886426e-01 
4.886900e-01 
4.887372e-01 
4.887844e-01 
4.888315e-01 
4.888784e-01 
4.889253e-01 
4.889721e-01 
4.890188e-01 
4.890654e-01 
4.891119e-01 
4.891582e-01 
4.892045e-01 
4.892507e-01 
4.892968e-01 
4.893428e-01 
4.893887e-01 
4.894345e-01 
4.894802e-01 
4.895259e-01 
4.895714e-01 
4.896168e-01 
4.896621e-01 
4.897073e-01 
4.897524e-01 
4.897975e-01 
4.898424e-01 
4.898872e-01 
4.899319e-01 
4.899766e-01 
4.900211e-01 
4.900655e-01 
4.901099e-01 
4.901541e-01 
4.901983e-01 
4.902423e-01 
4.902863e-01 
4.903301e-01 
4.903739e-01 
4.904175e-01 
4.904611e-01 
4.905045e-01 
4.905479e-01 
4.905911e-01 
4.906343e-01 
4.906774e-01 
4.907203e-01 
4.907632e-01 
4.908060e-01 
4.908486e-01 
4.908912e-01 
4.909337e-01 
4.909761e-01 
4.910183e-01 
4.910605e-01 
4.911026e-01 
4.911446e-01 
4.911865e-01 
4.912283e-01 
4.912699e-01 
4.913115e-01 
4.913530e-01 
4.913944e-01 
4.914357e-01 
4.914769e-01 
4.915180e-01 
4.915590e-01 
4.915999e-01 
4.916407e-01 
4.916814e-01 
4.917220e-01 
4.917625e-01 
4.918029e-01 
4.918432e-01 
4.918835e-01 
4.919236e-01 
4.919636e-01 
4.920035e-01 
4.920433e-01 
4.920830e-01 
4.921227e-01 
4.921622e-01 
4.922016e-01 
4.922409e-01 
4.922801e-01 
4.923193e-01 
4.923583e-01 
4.923972e-01 
4.924361e-01 
4.924748e-01 
4.925134e-01 
4.925520e-01 
4.925904e-01 
4.926287e-01 
4.926670e-01 
4.927051e-01 
4.927431e-01 
4.927811e-01 
4.928189e-01 
4.928567e-01 
4.928943e-01 
4.929318e-01 
4.929693e-01 
4.930066e-01 
4.930439e-01 
4.930810e-01 
4.931181e-01 
4.931550e-01 
4.931919e-01 
4.932286e-01 
4.932653e-01 
4.933018e-01 
4.933383e-01 
4.933746e-01 
4.934109e-01 
4.934470e-01 
4.934831e-01 
4.935191e-01 
4.935549e-01 
4.935907e-01 
4.936263e-01 
4.936619e-01 
4.936974e-01 
4.937327e-01 
4.937680e-01 
4.938031e-01 
4.938382e-01 
4.938732e-01 
4.939080e-01 
4.939428e-01 
4.939775e-01 
4.940120e-01 
4.940465e-01 
4.940809e-01 
4.941151e-01 
4.941493e-01 
4.941834e-01 
4.942174e-01 
4.942512e-01 
4.942850e-01 
4.943187e-01 
4.943522e-01 
4.943857e-01 
4.944191e-01 
4.944524e-01 
4.944855e-01 
4.945186e-01 
4.945516e-01 
4.945844e-01 
4.946172e-01 
4.946499e-01 
4.946825e-01 
4.947149e-01 
4.947473e-01 
4.947796e-01 
4.948118e-01 
4.948439e-01 
4.948758e-01 
4.949077e-01 
4.949395e-01 
4.949712e-01 
4.950027e-01 
4.950342e-01 
4.950656e-01 
4.950969e-01 
4.951280e-01 
4.951591e-01 
4.951901e-01 
4.952210e-01 
4.952518e-01 
4.952824e-01 
4.953130e-01 
4.953435e-01 
4.953739e-01 
4.954042e-01 
4.954343e-01 
4.954644e-01 
4.954944e-01 
4.955243e-01 
4.955540e-01 
4.955837e-01 
4.956133e-01 
4.956428e-01 
4.956722e-01 
4.957014e-01 
4.957306e-01 
4.957597e-01 
4.957887e-01 
4.958175e-01 
4.958463e-01 
4.958750e-01 
4.959036e-01 
4.959321e-01 
4.959604e-01 
4.959887e-01 
4.960169e-01 
4.960450e-01 
4.960729e-01 
4.961008e-01 
4.961286e-01 
4.961563e-01 
4.961838e-01 
4.962113e-01 
4.962387e-01 
4.962660e-01 
4.962931e-01 
4.963202e-01 
4.963472e-01 
4.963740e-01 
4.964008e-01 
4.964275e-01 
4.964541e-01 
4.964805e-01 
4.965069e-01 
4.965332e-01 
4.965593e-01 
4.965854e-01 
4.966114e-01 
4.966372e-01 
4.966630e-01 
4.966887e-01 
4.967142e-01 
4.967397e-01 
4.967651e-01 
4.967903e-01 
4.968155e-01 
4.968406e-01 
4.968655e-01 
4.968904e-01 
4.969152e-01 
4.969398e-01 
4.969644e-01 
4.969888e-01 
4.970132e-01 
4.970375e-01 
4.970616e-01 
4.970857e-01 
4.971096e-01 
4.971335e-01 
4.971572e-01 
4.971809e-01 
4.972044e-01 
4.972279e-01 
4.972513e-01 
4.972745e-01 
4.972977e-01 
4.973207e-01 
4.973437e-01 
4.973665e-01 
4.973893e-01 
4.974119e-01 
4.974344e-01 
4.974569e-01 
4.974792e-01 
4.975015e-01 
4.975236e-01 
4.975457e-01 
4.975676e-01 
4.975895e-01 
4.976112e-01 
4.976328e-01 
4.976544e-01 
4.976758e-01 
4.976971e-01 
4.977184e-01 
4.977395e-01 
4.977605e-01 
4.977815e-01 
4.978023e-01 
4.978230e-01 
4.978437e-01 
4.978642e-01 
4.978846e-01 
4.979050e-01 
4.979252e-01 
4.979453e-01 
4.979653e-01 
4.979852e-01 
4.980051e-01 
4.980248e-01 
4.980444e-01 
4.980639e-01 
4.980833e-01 
4.981027e-01 
4.981219e-01 
4.981410e-01 
4.981600e-01 
4.981789e-01 
4.981977e-01 
4.982164e-01 
4.982350e-01 
4.982536e-01 
4.982720e-01 
4.982903e-01 
4.983085e-01 
4.983266e-01 
4.983446e-01 
4.983625e-01 
4.983803e-01 
4.983980e-01 
4.984156e-01 
4.984331e-01 
4.984505e-01 
4.984678e-01 
4.984850e-01 
4.985020e-01 
4.985190e-01 
4.985359e-01 
4.985527e-01 
4.985694e-01 
4.985860e-01 
4.986025e-01 
4.986188e-01 
4.986351e-01 
4.986513e-01 
4.986674e-01 
4.986834e-01 
4.986992e-01 
4.987150e-01 
4.987307e-01 
4.987463e-01 
4.987617e-01 
4.987771e-01 
4.987924e-01 
4.988075e-01 
4.988226e-01 
4.988376e-01 
4.988524e-01 
4.988672e-01 
4.988819e-01 
4.988964e-01 
4.989109e-01 
4.989252e-01 
4.989395e-01 
4.989536e-01 
4.989677e-01 
4.989816e-01 
4.989955e-01 
4.990092e-01 
4.990229e-01 
4.990364e-01 
4.990499e-01 
4.990632e-01 
4.990764e-01 
4.990896e-01 
4.991026e-01 
4.991156e-01 
4.991284e-01 
4.991411e-01 
4.991538e-01 
4.991663e-01 
4.991787e-01 
4.991910e-01 
4.992033e-01 
4.992154e-01 
4.992274e-01 
4.992393e-01 
4.992512e-01 
4.992629e-01 
4.992745e-01 
4.992860e-01 
4.992974e-01 
4.993087e-01 
4.993199e-01 
4.993310e-01 
4.993421e-01 
4.993530e-01 
4.993638e-01 
4.993745e-01 
4.993851e-01 
4.993956e-01 
4.994060e-01 
4.994163e-01 
4.994265e-01 
4.994365e-01 
4.994465e-01 
4.994564e-01 
4.994662e-01 
4.994759e-01 
4.994855e-01 
4.994950e-01 
4.995043e-01 
4.995136e-01 
4.995228e-01 
4.995319e-01 
4.995409e-01 
4.995497e-01 
4.995585e-01 
4.995672e-01 
4.995757e-01 
4.995842e-01 
4.995926e-01 
4.996008e-01 
4.996090e-01 
4.996171e-01 
4.996250e-01 
4.996329e-01 
4.996406e-01 
4.996483e-01 
4.996558e-01 
4.996633e-01 
4.996706e-01 
4.996779e-01 
4.996850e-01 
4.996921e-01 
4.996990e-01 
4.997059e-01 
4.997126e-01 
4.997192e-01 
4.997258e-01 
4.997322e-01 
4.997385e-01 
4.997448e-01 
4.997509e-01 
4.997569e-01 
4.997628e-01 
4.997687e-01 
4.997744e-01 
4.997800e-01 
4.997855e-01 
4.997909e-01 
4.997962e-01 
4.998015e-01 
4.998066e-01 
4.998116e-01 
4.998165e-01 
4.998213e-01 
4.998260e-01 
4.998306e-01 
4.998351e-01 
4.998395e-01 
4.998438e-01 
4.998480e-01 
4.998521e-01 
4.998561e-01 
4.998600e-01 
4.998637e-01 
4.998674e-01 
4.998710e-01 
4.998745e-01 
4.998779e-01 
4.998812e-01 
4.998843e-01 
4.998874e-01 
4.998904e-01 
4.998932e-01 
4.998960e-01 
4.998987e-01 
4.999013e-01 
4.999037e-01 
4.999061e-01 
4.999083e-01 
4.999105e-01 
4.999126e-01 
4.999145e-01 
4.999164e-01 
4.999181e-01 
4.999198e-01 
4.999213e-01 
4.999228e-01 
4.999241e-01 
4.999254e-01 
4.999265e-01 
4.999275e-01 
4.999285e-01 
4.999293e-01 
4.999300e-01 
4.999307e-01 
4.999312e-01 
4.999316e-01 
4.999320e-01 
4.999322e-01 
4.999323e-01 
4.999323e-01 
4.999322e-01 
4.999321e-01 
4.999318e-01 
4.999314e-01 
4.999309e-01 
4.999303e-01 
4.999296e-01 
4.999288e-01 
4.999279e-01 
4.999269e-01 
4.999258e-01 
4.999246e-01 
4.999233e-01 
4.999219e-01 
4.999204e-01 
4.999188e-01 
4.999171e-01 
4.999153e-01 
4.999134e-01 
4.999114e-01 
4.999093e-01 
4.999070e-01 
4.999047e-01 
4.999023e-01 
4.998998e-01 
4.998972e-01 
4.998944e-01 
4.998916e-01 
4.998887e-01 
4.998856e-01 
4.998825e-01 
4.998793e-01 
4.998759e-01 
4.998725e-01 
4.998689e-01 
4.998653e-01 
4.998616e-01 
4.998577e-01 
4.998538e-01 
4.998497e-01 
4.998456e-01 
4.998413e-01 
4.998369e-01 
4.998325e-01 
4.998279e-01 
4.998233e-01 
4.998185e-01 
4.998136e-01 
4.998087e-01 
4.998036e-01 
4.997984e-01 
4.997932e-01 
4.997878e-01 
4.997823e-01 
4.997767e-01 
4.997711e-01 
4.997653e-01 
4.997594e-01 
4.997534e-01 
4.997473e-01 
4.997411e-01 
4.997349e-01 
4.997285e-01 
4.997220e-01 
4.997154e-01 
4.997087e-01 
4.997019e-01 
4.996950e-01 
4.996880e-01 
4.996809e-01 
4.996737e-01 
4.996664e-01 
4.996590e-01 
4.996515e-01 
4.996439e-01 
4.996361e-01 
4.996283e-01 
4.996204e-01 
4.996124e-01 
4.996043e-01 
4.995960e-01 
4.995877e-01 
4.995793e-01 
4.995708e-01 
4.995621e-01 
4.995534e-01 
4.995446e-01 
4.995357e-01 
4.995266e-01 
4.995175e-01 
4.995082e-01 
4.994989e-01 
4.994895e-01 
4.994799e-01 
4.994703e-01 
4.994605e-01 
4.994507e-01 
4.994407e-01 
4.994307e-01 
4.994205e-01 
4.994103e-01 
4.993999e-01 
4.993895e-01 
4.993789e-01 
4.993683e-01 
4.993575e-01 
4.993466e-01 
4.993357e-01 
4.993246e-01 
4.993134e-01 
4.993022e-01 
4.992908e-01 
4.992793e-01 
4.992677e-01 
4.992561e-01 
4.992443e-01 
4.992324e-01 
4.992204e-01 
4.992083e-01 
4.991962e-01 
4.991839e-01 
4.991715e-01 
4.991590e-01 
4.991464e-01 
4.991337e-01 
4.991209e-01 
4.991080e-01 
4.990950e-01 
4.990819e-01 
4.990687e-01 
4.990554e-01 
4.990420e-01 
4.990285e-01 
4.990149e-01 
4.990012e-01 
4.989874e-01 
4.989735e-01 
4.989595e-01 
4.989454e-01 
4.989312e-01 
4.989169e-01 
4.989025e-01 
4.988879e-01 
4.988733e-01 
4.988586e-01 
4.988438e-01 
4.988289e-01 
4.988138e-01 
4.987987e-01 
4.987835e-01 
4.987681e-01 
4.987527e-01 
4.987372e-01 
4.987216e-01 
4.987058e-01 
4.986900e-01 
4.986741e-01 
4.986580e-01 
4.986419e-01 
4.986256e-01 
4.986093e-01 
4.985929e-01 
4.985763e-01 
4.985597e-01 
4.985429e-01 
4.985261e-01 
4.985091e-01 
4.984921e-01 
4.984749e-01 
4.984577e-01 
4.984403e-01 
4.984229e-01 
4.984053e-01 
4.983876e-01 
4.983699e-01 
4.983520e-01 
4.983341e-01 
4.983160e-01 
4.982978e-01 
4.982796e-01 
4.982612e-01 
4.982427e-01 
4.982242e-01 
4.982055e-01 
4.981867e-01 
4.981679e-01 
4.981489e-01 
4.981298e-01 
4.981106e-01 
4.980914e-01 
4.980720e-01 
4.980525e-01 
4.980329e-01 
4.980133e-01 
4.979935e-01 
4.979736e-01 
4.979536e-01 
4.979335e-01 
4.979133e-01 
4.978931e-01 
4.978727e-01 
4.978522e-01 
4.978316e-01 
4.978109e-01 
4.977901e-01 
4.977692e-01 
4.977482e-01 
4.977271e-01 
4.977059e-01 
4.976846e-01 
4.976632e-01 
4.976417e-01 
4.976201e-01 
4.975984e-01 
4.975766e-01 
4.975547e-01 
4.975327e-01 
4.975106e-01 
4.974884e-01 
4.974661e-01 
4.974437e-01 
4.974212e-01 
4.973986e-01 
4.973759e-01 
4.973531e-01 
4.973302e-01 
4.973072e-01 
4.972841e-01 
4.972608e-01 
4.972375e-01 
4.972141e-01 
4.971906e-01 
4.971670e-01 
4.971433e-01 
4.971195e-01 
4.970955e-01 
4.970715e-01 
4.970474e-01 
4.970232e-01 
4.969989e-01 
4.969744e-01 
4.969499e-01 
4.969253e-01 
4.969006e-01 
4.968758e-01 
4.968508e-01 
4.968258e-01 
4.968007e-01 
4.967755e-01 
4.967501e-01 
4.967247e-01 
4.966992e-01 
4.966736e-01 
4.966478e-01 
4.966220e-01 
4.965961e-01 
4.965700e-01 
4.965439e-01 
4.965177e-01 
4.964914e-01 
4.964649e-01 
4.964384e-01 
4.964118e-01 
4.963850e-01 
4.963582e-01 
4.963313e-01 
4.963042e-01 
4.962771e-01 
4.962499e-01 
4.962225e-01 
4.961951e-01 
4.961675e-01 
4.961399e-01 
4.961122e-01 
4.960843e-01 
4.960564e-01 
4.960284e-01 
4.960002e-01 
4.959720e-01 
4.959436e-01 
4.959152e-01 
4.958867e-01 
4.958580e-01 
4.958293e-01 
4.958005e-01 
4.957715e-01 
4.957425e-01 
4.957133e-01 
4.956841e-01 
4.956548e-01 
4.956253e-01 
4.955958e-01 
4.955661e-01 
4.955364e-01 
4.955066e-01 
4.954766e-01 
4.954466e-01 
4.954164e-01 
4.953862e-01 
4.953559e-01 
4.953254e-01 
4.952949e-01 
4.952642e-01 
4.952335e-01 
4.952027e-01 
4.951717e-01 
4.951407e-01 
4.951095e-01 
4.950783e-01 
4.950469e-01 
4.950155e-01 
4.949840e-01 
4.949523e-01 
4.949206e-01 
4.948888e-01 
4.948568e-01 
4.948248e-01 
4.947926e-01 
4.947604e-01 
4.947281e-01 
4.946956e-01 
4.946631e-01 
4.946304e-01 
4.945977e-01 
4.945649e-01 
4.945319e-01 
4.944989e-01 
4.944658e-01 
4.944325e-01 
4.943992e-01 
4.943658e-01 
4.943322e-01 
4.942986e-01 
4.942648e-01 
4.942310e-01 
4.941971e-01 
4.941630e-01 
4.941289e-01 
4.940947e-01 
4.940604e-01 
4.940259e-01 
4.939914e-01 
4.939568e-01 
4.939220e-01 
4.938872e-01 
4.938523e-01 
4.938173e-01 
4.937821e-01 
4.937469e-01 
4.937116e-01 
4.936761e-01 
4.936406e-01 
4.936050e-01 
4.935693e-01 
4.935335e-01 
4.934975e-01 
4.934615e-01 
4.934254e-01 
4.933892e-01 
4.933529e-01 
4.933164e-01 
4.932799e-01 
4.932433e-01 
4.932066e-01 
4.931698e-01 
4.931329e-01 
4.930958e-01 
4.930587e-01 
4.930215e-01 
4.929842e-01 
4.929468e-01 
4.929093e-01 
4.928717e-01 
4.928340e-01 
4.927962e-01 
4.927583e-01 
4.927203e-01 
4.926822e-01 
4.926440e-01 
4.926057e-01 
4.925673e-01 
4.925288e-01 
4.924902e-01 
4.924515e-01 
4.924127e-01 
4.923738e-01 
4.923348e-01 
4.922957e-01 
4.922565e-01 
4.922172e-01 
4.921778e-01 
4.921384e-01 
4.920988e-01 
4.920591e-01 
4.920193e-01 
4.919794e-01 
4.919394e-01 
4.918994e-01 
4.918592e-01 
4.918189e-01 
4.917785e-01 
4.917381e-01 
4.916975e-01 
4.916568e-01 
4.916160e-01 
4.915752e-01 
4.915342e-01 
4.914932e-01 
4.914520e-01 
4.914107e-01 
4.913694e-01 
4.913279e-01 
4.912864e-01 
4.912447e-01 
4.912029e-01 
4.911611e-01 
4.911191e-01 
4.910771e-01 
4.910349e-01 
4.909927e-01 
4.909504e-01 
4.909079e-01 
4.908654e-01 
4.908227e-01 
4.907800e-01 
4.907372e-01 
4.906942e-01 
4.906512e-01 
4.906081e-01 
4.905648e-01 
4.905215e-01 
4.904781e-01 
4.904346e-01 
4.903910e-01 
4.903472e-01 
4.903034e-01 
4.902595e-01 
4.902155e-01 
4.901714e-01 
4.901272e-01 
4.900829e-01 
4.900385e-01 
4.899940e-01 
4.899494e-01 
4.899047e-01 
4.898599e-01 
4.898150e-01 
4.897700e-01 
4.897249e-01 
4.896797e-01 
4.896344e-01 
4.895891e-01 
4.895436e-01 
4.894980e-01 
4.894523e-01 
4.894065e-01 
4.893607e-01 
4.893147e-01 
4.892686e-01 
4.892225e-01 
4.891762e-01 
4.891299e-01 
4.890834e-01 
4.890369e-01 
4.889902e-01 
4.889435e-01 
4.888966e-01 
4.888497e-01 
4.888026e-01 
4.887555e-01 
4.887082e-01 
4.886609e-01 
4.886135e-01 
4.885660e-01 
4.885183e-01 
4.884706e-01 
4.884228e-01 
4.883749e-01 
4.883269e-01 
4.882787e-01 
4.882305e-01 
4.881822e-01 
4.881338e-01 
4.880853e-01 
4.880367e-01 
4.879880e-01 
4.879392e-01 
4.878904e-01 
4.878414e-01 
4.877923e-01 
4.877431e-01 
4.876938e-01 
4.876444e-01 
4.875950e-01 
4.875454e-01 
4.874957e-01 
4.874460e-01 
4.873961e-01 
4.873462e-01 
4.872961e-01 
4.872460e-01 
4.871957e-01 
4.871454e-01 
4.870949e-01 
4.870444e-01 
4.869938e-01 
4.869430e-01 
4.868922e-01 
4.868413e-01 
4.867903e-01 
4.867392e-01 
4.866879e-01 
4.866366e-01 
4.865852e-01 
4.865337e-01 
4.864821e-01 
4.864304e-01 
4.863786e-01 
4.863267e-01 
4.862748e-01 
4.862227e-01 
4.861705e-01 
4.861182e-01 
4.860658e-01 
4.860134e-01 
4.859608e-01 
4.859082e-01 
4.858554e-01 
4.858025e-01 
4.857496e-01 
4.856966e-01 
4.856434e-01 
4.855902e-01 
4.855368e-01 
4.854834e-01 
4.854299e-01 
4.853763e-01 
4.853225e-01 
4.852687e-01 
4.852148e-01 
4.851608e-01 
4.851067e-01 
4.850525e-01 
4.849982e-01 
4.849438e-01 
4.848893e-01 
4.848348e-01 
4.847801e-01 
4.847253e-01 
4.846704e-01 
4.846155e-01 
4.845604e-01 
4.845053e-01 
4.844500e-01 
4.843947e-01 
4.843392e-01 
4.842837e-01 
4.842280e-01 
4.841723e-01 
4.841165e-01 
4.840606e-01 
4.840045e-01 
4.839484e-01 
4.838922e-01 
4.838359e-01 
4.837795e-01 
4.837230e-01 
4.836664e-01 
4.836097e-01 
4.835530e-01 
4.834961e-01 
4.834391e-01 
4.833820e-01 
4.833249e-01 
4.832676e-01 
4.832103e-01 
4.831528e-01 
4.830953e-01 
4.830376e-01 
4.829799e-01 
4.829221e-01 
4.828642e-01 
4.828061e-01 
4.827480e-01 
4.826898e-01 
4.826315e-01 
4.825731e-01 
4.825146e-01 
4.824560e-01 
4.823973e-01 
4.823386e-01 
4.822797e-01 
4.822207e-01 
4.821617e-01 
4.821025e-01 
4.820432e-01 
4.819839e-01 
4.819244e-01 
4.818649e-01 
4.818053e-01 
4.817456e-01 
4.816857e-01 
4.816258e-01 
4.815658e-01 
4.815057e-01 
4.814455e-01 
4.813852e-01 
4.813248e-01 
4.812643e-01 
4.812038e-01 
4.811431e-01 
4.810823e-01 
4.810215e-01 
4.809605e-01 
4.808994e-01 
4.808383e-01 
4.807771e-01 
4.807157e-01 
4.806543e-01 
4.805928e-01 
4.805312e-01 
4.804695e-01 
4.804077e-01 
4.803458e-01 
4.802838e-01 
4.802217e-01 
4.801595e-01 
4.800972e-01 
4.800349e-01 
4.799724e-01 
4.799098e-01 
4.798472e-01 
4.797844e-01 
4.797216e-01 
4.796587e-01 
4.795956e-01 
4.795325e-01 
4.794693e-01 
4.794060e-01 
4.793426e-01 
4.792791e-01 
4.792155e-01 
4.791518e-01 
4.790881e-01 
4.790242e-01 
4.789602e-01 
4.788962e-01 
4.788320e-01 
4.787678e-01 
4.787035e-01 
4.786390e-01 
4.785745e-01 
4.785099e-01 
4.784452e-01 
4.783804e-01 
4.783155e-01 
4.782505e-01 
4.781854e-01 
4.781202e-01 
4.780550e-01 
4.779896e-01 
4.779241e-01 
4.778586e-01 
4.777929e-01 
4.777272e-01 
4.776614e-01 
4.775955e-01 
4.775294e-01 
4.774633e-01 
4.773971e-01 
4.773308e-01 
4.772645e-01 
4.771980e-01 
4.771314e-01 
4.770647e-01 
4.769980e-01 
4.769311e-01 
4.768642e-01 
4.767971e-01 
4.767300e-01 
4.766628e-01 
4.765955e-01 
4.765281e-01 
4.764606e-01 
4.763930e-01 
4.763253e-01 
4.762575e-01 
4.761897e-01 
4.761217e-01 
4.760536e-01 
4.759855e-01 
4.759172e-01 
4.758489e-01 
4.757805e-01 
4.757120e-01 
4.756434e-01 
4.755747e-01 
4.755059e-01 
4.754370e-01 
4.753680e-01 
4.752989e-01 
4.752298e-01 
4.751605e-01 
4.750912e-01 
4.750217e-01 
4.749522e-01 
4.748826e-01 
4.748129e-01 
4.747431e-01 
4.746732e-01 
4.746032e-01 
4.745331e-01 
4.744629e-01 
4.743927e-01 
4.743223e-01 
4.742519e-01 
4.741813e-01 
4.741107e-01 
4.740400e-01 
4.739692e-01 
4.738982e-01 
4.738273e-01 
4.737562e-01 
4.736850e-01 
4.736137e-01 
4.735423e-01 
4.734709e-01 
4.733993e-01 
4.733277e-01 
4.732560e-01 
4.731842e-01 
4.731122e-01 
4.730402e-01 
4.729681e-01 
4.728960e-01 
4.728237e-01 
4.727513e-01 
4.726789e-01 
4.726063e-01 
4.725337e-01 
4.724609e-01 
4.723881e-01 
4.723152e-01 
4.722422e-01 
4.721691e-01 
4.720959e-01 
4.720226e-01 
4.719493e-01 
4.718758e-01 
4.718022e-01 
4.717286e-01 
4.716549e-01 
4.715811e-01 
4.715071e-01 
4.714331e-01 
4.713590e-01 
4.712849e-01 
4.712106e-01 
4.711362e-01 
4.710618e-01 
4.709872e-01 
4.709126e-01 
4.708379e-01 
4.707630e-01 
4.706881e-01 
4.706131e-01 
4.705380e-01 
4.704629e-01 
4.703876e-01 
4.703122e-01 
4.702368e-01 
4.701612e-01 
4.700856e-01 
4.700099e-01 
4.699341e-01 
4.698582e-01 
4.697822e-01 
4.697061e-01 
4.696299e-01 
4.695537e-01 
4.694773e-01 
4.694009e-01 
4.693244e-01 
4.692477e-01 
4.691710e-01 
4.690942e-01 
4.690174e-01 
4.689404e-01 
4.688633e-01 
4.687862e-01 
4.687089e-01 
4.686316e-01 
4.685541e-01 
4.684766e-01 
4.683990e-01 
4.683213e-01 
4.682436e-01 
4.681657e-01 
4.680877e-01 
4.680097e-01 
4.679315e-01 
4.678533e-01 
4.677750e-01 
4.676966e-01 
4.676181e-01 
4.675395e-01 
4.674608e-01 
4.673821e-01 
4.673032e-01 
4.672243e-01 
4.671452e-01 
4.670661e-01 
4.669869e-01 
4.669076e-01 
4.668282e-01 
4.667487e-01 
4.666692e-01 
4.665895e-01 
4.665098e-01 
4.664300e-01 
4.663500e-01 
4.662700e-01 
4.661899e-01 
4.661098e-01 
4.660295e-01 
4.659491e-01 
4.658687e-01 
4.657881e-01 
4.657075e-01 
4.656268e-01 
4.655460e-01 
4.654651e-01 
4.653841e-01 
4.653031e-01 
4.652219e-01 
4.651407e-01 
4.650593e-01 
4.649779e-01 
4.648964e-01 
4.648148e-01 
4.647331e-01 
4.646513e-01 
4.645695e-01 
4.644875e-01 
4.644055e-01 
4.643234e-01 
4.642412e-01 
4.641589e-01 
4.640765e-01 
4.639940e-01 
4.639115e-01 
4.638288e-01 
4.637461e-01 
4.636632e-01 
4.635803e-01 
4.634973e-01 
4.634142e-01 
4.633311e-01 
4.632478e-01 
4.631645e-01 
4.630810e-01 
4.629975e-01 
4.629139e-01 
4.628302e-01 
4.627464e-01 
4.626625e-01 
4.625786e-01 
4.624945e-01 
4.624104e-01 
4.623262e-01 
4.622419e-01 
4.621575e-01 
4.620730e-01 
4.619884e-01 
4.619038e-01 
4.618190e-01 
4.617342e-01 
4.616493e-01 
4.615643e-01 
4.614792e-01 
4.613940e-01 
4.613087e-01 
4.612234e-01 
4.611380e-01 
4.610524e-01 
4.609668e-01 
4.608811e-01 
4.607953e-01 
4.607095e-01 
4.606235e-01 
4.605375e-01 
4.604514e-01 
4.603651e-01 
4.602788e-01 
4.601925e-01 
4.601060e-01 
4.600194e-01 
4.599328e-01 
4.598461e-01 
4.597592e-01 
4.596723e-01 
4.595853e-01 
4.594983e-01 
4.594111e-01 
4.593239e-01 
4.592365e-01 
4.591491e-01 
4.590616e-01 
4.589740e-01 
4.588863e-01 
4.587986e-01 
4.587107e-01 
4.586228e-01 
4.585348e-01 
4.584467e-01 
4.583585e-01 
4.582702e-01 
4.581819e-01 
4.580934e-01 
4.580049e-01 
4.579163e-01 
4.578276e-01 
4.577388e-01 
4.576499e-01 
4.575610e-01 
4.574719e-01 
4.573828e-01 
4.572936e-01 
4.572043e-01 
4.571149e-01 
4.570254e-01 
4.569359e-01 
4.568463e-01 
4.567565e-01 
4.566667e-01 
4.565768e-01 
4.564869e-01 
4.563968e-01 
4.563067e-01 
4.562164e-01 
4.561261e-01 
4.560357e-01 
4.559452e-01 
4.558547e-01 
4.557640e-01 
4.556733e-01 
4.555825e-01 
4.554916e-01 
4.554006e-01 
4.553095e-01 
4.552183e-01 
4.551271e-01 
4.550358e-01 
4.549444e-01 
4.548529e-01 
4.547613e-01 
4.546696e-01 
4.545779e-01 
4.544861e-01 
4.543941e-01 
4.543022e-01 
4.542101e-01 
4.541179e-01 
4.540257e-01 
4.539333e-01 
4.538409e-01 
4.537484e-01 
4.536558e-01 
4.535632e-01 
4.534704e-01 
4.533776e-01 
4.532847e-01 
4.531917e-01 
4.530986e-01 
4.530054e-01 
4.529121e-01 
4.528188e-01 
4.527254e-01 
4.526319e-01 
4.525383e-01 
4.524446e-01 
4.523509e-01 
4.522571e-01 
4.521631e-01 
4.520691e-01 
4.519751e-01 
4.518809e-01 
4.517866e-01 
4.516923e-01 
4.515979e-01 
4.515034e-01 
4.514088e-01 
4.513142e-01 
4.512194e-01 
4.511246e-01 
4.510297e-01 
4.509347e-01 
4.508396e-01 
4.507445e-01 
4.506492e-01 
4.505539e-01 
4.504585e-01 
4.503630e-01 
4.502674e-01 
4.501718e-01 
4.500760e-01 
4.499802e-01 
4.498843e-01 
4.497883e-01 
4.496923e-01 
4.495961e-01 
4.494999e-01 
4.494036e-01 
4.493072e-01 
4.492107e-01 
4.491142e-01 
4.490176e-01 
4.489208e-01 
4.488240e-01 
4.487272e-01 
4.486302e-01 
4.485332e-01 
4.484360e-01 
4.483388e-01 
4.482415e-01 
4.481442e-01 
4.480467e-01 
4.479492e-01 
4.478516e-01 
4.477539e-01 
4.476561e-01 
4.475582e-01 
4.474603e-01 
4.473623e-01 
4.472642e-01 
4.471660e-01 
4.470677e-01 
4.469694e-01 
4.468710e-01 
4.467725e-01 
4.466739e-01 
4.465752e-01 
4.464764e-01 
4.463776e-01 
4.462787e-01 
4.461797e-01 
4.460806e-01 
4.459815e-01 
4.458823e-01 
4.457829e-01 
4.456836e-01 
4.455841e-01 
4.454845e-01 
4.453849e-01 
4.452852e-01 
4.451854e-01 
4.450855e-01 
4.449855e-01 
4.448855e-01 
4.447854e-01 
4.446852e-01 
4.445849e-01 
4.444846e-01 
4.443841e-01 
4.442836e-01 
4.441830e-01 
4.440823e-01 
4.439816e-01 
4.438808e-01 
4.437798e-01 
4.436788e-01 
4.435778e-01 
4.434766e-01 
4.433754e-01 
4.432741e-01 
4.431727e-01 
4.430712e-01 
4.429697e-01 
4.428680e-01 
4.427663e-01 
4.426645e-01 
4.425627e-01 
4.424607e-01 
4.423587e-01 
4.422566e-01 
4.421544e-01 
4.420521e-01 
4.419498e-01 
4.418474e-01 
4.417449e-01 
4.416423e-01 
4.415396e-01 
4.414369e-01 
4.413341e-01 
4.412312e-01 
4.411282e-01 
4.410251e-01 
4.409220e-01 
4.408188e-01 
4.407155e-01 
4.406121e-01 
4.405087e-01 
4.404052e-01 
4.403016e-01 
4.401979e-01 
4.400941e-01 
4.399903e-01 
4.398864e-01 
4.397824e-01 
4.396783e-01 
4.395742e-01 
4.394699e-01 
4.393656e-01 
4.392612e-01 
4.391568e-01 
4.390522e-01 
4.389476e-01 
4.388429e-01 
4.387382e-01 
4.386333e-01 
4.385284e-01 
4.384234e-01 
4.383183e-01 
4.382131e-01 
4.381079e-01 
4.380026e-01 
4.378972e-01 
4.377917e-01 
4.376862e-01 
4.375805e-01 
4.374748e-01 
4.373691e-01 
4.372632e-01 
4.371573e-01 
4.370513e-01 
4.369452e-01 
4.368390e-01 
4.367328e-01 
4.366265e-01 
4.365201e-01 
4.364136e-01 
4.363070e-01 
4.362004e-01 
4.360937e-01 
4.359869e-01 
4.358801e-01 
4.357731e-01 
4.356661e-01 
4.355590e-01 
4.354519e-01 
4.353446e-01 
4.352373e-01 
4.351299e-01 
4.350225e-01 
4.349149e-01 
4.348073e-01 
4.346996e-01 
4.345918e-01 
4.344840e-01 
4.343761e-01 
4.342681e-01 
4.341600e-01 
4.340518e-01 
4.339436e-01 
4.338353e-01 
4.337269e-01 
4.336185e-01 
4.335099e-01 
4.334013e-01 
4.332927e-01 
4.331839e-01 
4.330751e-01 
4.329662e-01 
4.328572e-01 
4.327481e-01 
4.326390e-01 
4.325298e-01 
4.324205e-01 
4.323111e-01 
4.322017e-01 
4.320922e-01 
4.319826e-01 
4.318729e-01 
4.317632e-01 
4.316534e-01 
4.315435e-01 
4.314335e-01 
4.313235e-01 
4.312134e-01 
4.311032e-01 
4.309930e-01 
4.308826e-01 
4.307722e-01 
4.306617e-01 
4.305512e-01 
4.304405e-01 
4.303298e-01 
4.302191e-01 
4.301082e-01 
4.299973e-01 
4.298863e-01 
4.297752e-01 
4.296640e-01 
4.295528e-01 
4.294415e-01 
4.293301e-01 
4.292187e-01 
4.291072e-01 
4.289956e-01 
4.288839e-01 
4.287722e-01 
4.286603e-01 
4.285484e-01 
4.284365e-01 
4.283244e-01 
4.282123e-01 
4.281001e-01 
4.279879e-01 
4.278755e-01 
4.277631e-01 
4.276507e-01 
4.275381e-01 
4.274255e-01 
4.273128e-01 
4.272000e-01 
4.270872e-01 
4.269742e-01 
4.268613e-01 
4.267482e-01 
4.266350e-01 
4.265218e-01 
4.264086e-01 
4.262952e-01 
4.261818e-01 
4.260683e-01 
4.259547e-01 
4.258410e-01 
4.257273e-01 
4.256135e-01 
4.254997e-01 
4.253857e-01 
4.252717e-01 
4.251576e-01 
4.250435e-01 
4.249293e-01 
4.248150e-01 
4.247006e-01 
4.245861e-01 
4.244716e-01 
4.243570e-01 
4.242424e-01 
4.241276e-01 
4.240128e-01 
4.238980e-01 
4.237830e-01 
4.236680e-01 
4.235529e-01 
4.234377e-01 
4.233225e-01 
4.232072e-01 
4.230918e-01 
4.229764e-01 
4.228608e-01 
4.227453e-01 
4.226296e-01 
4.225139e-01 
4.223981e-01 
4.222822e-01 
4.221662e-01 
4.220502e-01 
4.219341e-01 
4.218180e-01 
4.217017e-01 
4.215854e-01 
4.214690e-01 
4.213526e-01 
4.212361e-01 
4.211195e-01 
4.210028e-01 
4.208861e-01 
4.207693e-01 
4.206524e-01 
4.205355e-01 
4.204185e-01 
4.203014e-01 
4.201842e-01 
4.200670e-01 
4.199497e-01 
4.198324e-01 
4.197149e-01 
4.195974e-01 
4.194799e-01 
4.193622e-01 
4.192445e-01 
4.191267e-01 
4.190089e-01 
4.188909e-01 
4.187729e-01 
4.186549e-01 
4.185367e-01 
4.184185e-01 
4.183003e-01 
4.181819e-01 
4.180635e-01 
4.179450e-01 
4.178265e-01 
4.177079e-01 
4.175892e-01 
4.174704e-01 
4.173516e-01 
4.172327e-01 
4.171137e-01 
4.169947e-01 
4.168756e-01 
4.167564e-01 
4.166372e-01 
4.165178e-01 
4.163985e-01 
4.162790e-01 
4.161595e-01 
4.160399e-01 
4.159202e-01 
4.158005e-01 
4.156807e-01 
4.155609e-01 
4.154409e-01 
4.153209e-01 
4.152009e-01 
4.150807e-01 
4.149605e-01 
4.148402e-01 
4.147199e-01 
4.145995e-01 
4.144790e-01 
4.143585e-01 
4.142379e-01 
4.141172e-01 
4.139964e-01 
4.138756e-01 
4.137547e-01 
4.136338e-01 
4.135127e-01 
4.133916e-01 
4.132705e-01 
4.131493e-01 
4.130280e-01 
4.129066e-01 
4.127852e-01 
4.126637e-01 
4.125421e-01 
4.124205e-01 
4.122988e-01 
4.121770e-01 
4.120552e-01 
4.119333e-01 
4.118113e-01 
4.116893e-01 
4.115672e-01 
4.114450e-01 
4.113228e-01 
4.112005e-01 
4.110781e-01 
4.109557e-01 
4.108332e-01 
4.107106e-01 
4.105880e-01 
4.104653e-01 
4.103425e-01 
4.102197e-01 
4.100968e-01 
4.099738e-01 
4.098508e-01 
4.097277e-01 
4.096045e-01 
4.094813e-01 
4.093580e-01 
4.092346e-01 
4.091112e-01 
4.089877e-01 
4.088641e-01 
4.087405e-01 
4.086168e-01 
4.084931e-01 
4.083692e-01 
4.082453e-01 
4.081214e-01 
4.079974e-01 
4.078733e-01 
4.077491e-01 
4.076249e-01 
4.075006e-01 
4.073763e-01 
4.072518e-01 
4.071274e-01 
4.070028e-01 
4.068782e-01 
4.067535e-01 
4.066288e-01 
4.065040e-01 
4.063791e-01 
4.062542e-01 
4.061292e-01 
4.060041e-01 
4.058790e-01 
4.057538e-01 
4.056285e-01 
4.055032e-01 
4.053778e-01 
4.052523e-01 
4.051268e-01 
4.050012e-01 
4.048756e-01 
4.047499e-01 
4.046241e-01 
4.044983e-01 
4.043724e-01 
4.042464e-01 
4.041204e-01 
4.039943e-01 
4.038681e-01 
4.037419e-01 
4.036156e-01 
4.034892e-01 
4.033628e-01 
4.032363e-01 
4.031098e-01 
4.029832e-01 
4.028565e-01 
4.027298e-01 
4.026030e-01 
4.024761e-01 
4.023492e-01 
4.022222e-01 
4.020951e-01 
4.019680e-01 
4.018408e-01 
4.017136e-01 
4.015863e-01 
4.014589e-01 
4.013315e-01 
4.012040e-01 
4.010765e-01 
4.009488e-01 
4.008212e-01 
4.006934e-01 
4.005656e-01 
4.004377e-01 
4.003098e-01 
4.001818e-01 
4.000537e-01 
3.999256e-01 
3.997974e-01 
3.996692e-01 
3.995409e-01 
3.994125e-01 
3.992841e-01 
3.991556e-01 
3.990270e-01 
3.988984e-01 
3.987697e-01 
3.986410e-01 
3.985122e-01 
3.983833e-01 
3.982544e-01 
3.981254e-01 
3.979964e-01 
3.978672e-01 
3.977381e-01 
3.976088e-01 
3.974795e-01 
3.973502e-01 
3.972208e-01 
3.970913e-01 
3.969617e-01 
3.968321e-01 
3.967025e-01 
3.965727e-01 
3.964430e-01 
3.963131e-01 
3.961832e-01 
3.960532e-01 
3.959232e-01 
3.957931e-01 
3.956629e-01 
3.955327e-01 
3.954025e-01 
3.952721e-01 
3.951417e-01 
3.950113e-01 
3.948808e-01 
3.947502e-01 
3.946195e-01 
3.944888e-01 
3.943581e-01 
3.942273e-01 
3.940964e-01 
3.939655e-01 
3.938345e-01 
3.937034e-01 
3.935723e-01 
3.934411e-01 
3.933099e-01 
3.931786e-01 
3.930472e-01 
3.929158e-01 
3.927843e-01 
3.926528e-01 
3.925212e-01 
3.923895e-01 
3.922578e-01 
3.921260e-01 
3.919942e-01 
3.918623e-01 
3.917304e-01 
3.915984e-01 
3.914663e-01 
3.913342e-01 
3.912020e-01 
3.910697e-01 
3.909374e-01 
3.908051e-01 
3.906726e-01 
3.905401e-01 
3.904076e-01 
3.902750e-01 
3.901423e-01 
3.900096e-01 
3.898769e-01 
3.897440e-01 
3.896111e-01 
3.894782e-01 
3.893452e-01 
3.892121e-01 
3.890790e-01 
3.889458e-01 
3.888126e-01 
3.886793e-01 
3.885459e-01 
3.884125e-01 
3.882790e-01 
3.881455e-01 
3.880119e-01 
3.878782e-01 
3.877445e-01 
3.876108e-01 
3.874770e-01 
3.873431e-01 
3.872092e-01 
3.870752e-01 
3.869411e-01 
3.868070e-01 
3.866728e-01 
3.865386e-01 
3.864043e-01 
3.862700e-01 
3.861356e-01 
3.860012e-01 
3.858667e-01 
3.857321e-01 
3.855975e-01 
3.854628e-01 
3.853281e-01 
3.851933e-01 
3.850584e-01 
3.849235e-01 
3.847886e-01 
3.846536e-01 
3.845185e-01 
3.843834e-01 
3.842482e-01 
3.841129e-01 
3.839777e-01 
3.838423e-01 
3.837069e-01 
3.835714e-01 
3.834359e-01 
3.833003e-01 
3.831647e-01 
3.830290e-01 
3.828933e-01 
3.827575e-01 
3.826216e-01 
3.824857e-01 
3.823497e-01 
3.822137e-01 
3.820776e-01 
3.819415e-01 
3.818053e-01 
3.816691e-01 
3.815328e-01 
3.813964e-01 
3.812600e-01 
3.811236e-01 
3.809870e-01 
3.808505e-01 
3.807138e-01 
3.805772e-01 
3.804404e-01 
3.803036e-01 
3.801668e-01 
3.800299e-01 
3.798929e-01 
3.797559e-01 
3.796188e-01 
3.794817e-01 
3.793445e-01 
3.792073e-01 
3.790700e-01 
3.789327e-01 
3.787953e-01 
3.786579e-01 
3.785204e-01 
3.783828e-01 
3.782452e-01 
3.781076e-01 
3.779698e-01 
3.778321e-01 
3.776942e-01 
3.775564e-01 
3.774184e-01 
3.772805e-01 
3.771424e-01 
3.770043e-01 
3.768662e-01 
3.767280e-01 
3.765897e-01 
3.764514e-01 
3.763131e-01 
3.761747e-01 
3.760362e-01 
3.758977e-01 
3.757591e-01 
3.756205e-01 
3.754818e-01 
3.753431e-01 
3.752043e-01 
3.750655e-01 
3.749266e-01 
3.747877e-01 
3.746487e-01 
3.745097e-01 
3.743706e-01 
3.742314e-01 
3.740922e-01 
3.739530e-01 
3.738137e-01 
3.736743e-01 
3.735349e-01 
3.733955e-01 
3.732559e-01 
3.731164e-01 
3.729768e-01 
3.728371e-01 
3.726974e-01 
3.725576e-01 
3.724178e-01 
3.722779e-01 
3.721380e-01 
3.719980e-01 
3.718580e-01 
3.717179e-01 
3.715778e-01 
3.714376e-01 
3.712974e-01 
3.711571e-01 
3.710168e-01 
3.708764e-01 
3.707359e-01 
3.705955e-01 
3.704549e-01 
3.703143e-01 
3.701737e-01 
3.700330e-01 
3.698923e-01 
3.697515e-01 
3.696106e-01 
3.694697e-01 
3.693288e-01 
3.691878e-01 
3.690468e-01 
3.689057e-01 
3.687645e-01 
3.686233e-01 
3.684821e-01 
3.683408e-01 
3.681995e-01 
3.680581e-01 
3.679166e-01 
3.677751e-01 
3.676336e-01 
3.674920e-01 
3.673503e-01 
3.672087e-01 
3.670669e-01 
3.669251e-01 
3.667833e-01 
3.666414e-01 
3.664995e-01 
3.663575e-01 
3.662154e-01 
3.660733e-01 
3.659312e-01 
3.657890e-01 
3.656468e-01 
3.655045e-01 
3.653622e-01 
3.652198e-01 
3.650774e-01 
3.649349e-01 
3.647924e-01 
3.646498e-01 
3.645072e-01 
3.643645e-01 
3.642218e-01 
3.640790e-01 
3.639362e-01 
3.637934e-01 
3.636504e-01 
3.635075e-01 
3.633645e-01 
3.632214e-01 
3.630783e-01 
3.629352e-01 
3.627920e-01 
3.626487e-01 
3.625054e-01 
3.623621e-01 
3.622187e-01 
3.620753e-01 
3.619318e-01 
3.617882e-01 
3.616447e-01 
3.615010e-01 
3.613574e-01 
3.612136e-01 
3.610699e-01 
3.609260e-01 
3.607822e-01 
3.606383e-01 
3.604943e-01 
3.603503e-01 
3.602063e-01 
3.600622e-01 
3.599180e-01 
3.597738e-01 
3.596296e-01 
3.594853e-01 
3.593410e-01 
3.591966e-01 
3.590522e-01 
3.589077e-01 
3.587632e-01 
3.586186e-01 
3.584740e-01 
3.583294e-01 
3.581847e-01 
3.580399e-01 
3.578952e-01 
3.577503e-01 
3.576054e-01 
3.574605e-01 
3.573155e-01 
3.571705e-01 
3.570254e-01 
3.568803e-01 
3.567352e-01 
3.565900e-01 
3.564447e-01 
3.562994e-01 
3.561541e-01 
3.560087e-01 
3.558633e-01 
3.557178e-01 
3.555723e-01 
3.554267e-01 
3.552811e-01 
3.551355e-01 
3.549898e-01 
3.548440e-01 
3.546983e-01 
3.545524e-01 
3.544066e-01 
3.542606e-01 
3.541147e-01 
3.539687e-01 
3.538226e-01 
3.536765e-01 
3.535304e-01 
3.533842e-01 
3.532380e-01 
3.530917e-01 
3.529454e-01 
3.527990e-01 
3.526526e-01 
3.525062e-01 
3.523597e-01 
3.522131e-01 
3.520666e-01 
3.519199e-01 
3.517733e-01 
3.516266e-01 
3.514798e-01 
3.513330e-01 
3.511862e-01 
3.510393e-01 
3.508924e-01 
3.507454e-01 
3.505984e-01 
3.504513e-01 
3.503042e-01 
3.501571e-01 
3.500099e-01 
3.498627e-01 
3.497154e-01 
3.495681e-01 
3.494208e-01 
3.492734e-01 
3.491259e-01 
3.489784e-01 
3.488309e-01 
3.486834e-01 
3.485357e-01 
3.483881e-01 
3.482404e-01 
3.480927e-01 
3.479449e-01 
3.477971e-01 
3.476492e-01 
3.475013e-01 
3.473534e-01 
3.472054e-01 
3.470574e-01 
3.469093e-01 
3.467612e-01 
3.466130e-01 
3.464649e-01 
3.463166e-01 
3.461683e-01 
3.460200e-01 
3.458717e-01 
3.457233e-01 
3.455748e-01 
3.454264e-01 
3.452778e-01 
3.451293e-01 
3.449807e-01 
3.448320e-01 
3.446833e-01 
3.445346e-01 
3.443859e-01 
3.442371e-01 
3.440882e-01 
3.439393e-01 
3.437904e-01 
3.436414e-01 
3.434924e-01 
3.433434e-01 
3.431943e-01 
3.430452e-01 
3.428960e-01 
3.427468e-01 
3.425975e-01 
3.424483e-01 
3.422989e-01 
3.421496e-01 
3.420002e-01 
3.418507e-01 
3.417012e-01 
3.415517e-01 
3.414021e-01 
3.412525e-01 
3.411029e-01 
3.409532e-01 
3.408035e-01 
3.406537e-01 
3.405039e-01 
3.403541e-01 
3.402042e-01 
3.400543e-01 
3.399044e-01 
3.397544e-01 
3.396043e-01 
3.394543e-01 
3.393042e-01 
3.391540e-01 
3.390038e-01 
3.388536e-01 
3.387033e-01 
3.385530e-01 
3.384027e-01 
3.382523e-01 
3.381019e-01 
3.379515e-01 
3.378010e-01 
3.376504e-01 
3.374999e-01 
3.373493e-01 
3.371986e-01 
3.370480e-01 
3.368972e-01 
3.367465e-01 
3.365957e-01 
3.364449e-01 
3.362940e-01 
3.361431e-01 
3.359921e-01 
3.358412e-01 
3.356902e-01 
3.355391e-01 
3.353880e-01 
3.352369e-01 
3.350857e-01 
3.349345e-01 
3.347833e-01 
3.346320e-01 
3.344807e-01 
3.343294e-01 
3.341780e-01 
3.340266e-01 
3.338751e-01 
3.337236e-01 
3.335721e-01 
3.334205e-01 
3.332689e-01 
3.331173e-01 
3.329656e-01 
3.328139e-01 
3.326621e-01 
3.325104e-01 
3.323585e-01 
3.322067e-01 
3.320548e-01 
3.319029e-01 
3.317509e-01 
3.315989e-01 
3.314469e-01 
3.312948e-01 
3.311427e-01 
3.309906e-01 
3.308384e-01 
3.306862e-01 
3.305340e-01 
3.303817e-01 
3.302294e-01 
3.300770e-01 
3.299247e-01 
3.297722e-01 
3.296198e-01 
3.294673e-01 
3.293148e-01 
3.291622e-01 
3.290096e-01 
3.288570e-01 
3.287044e-01 
3.285517e-01 
3.283989e-01 
3.282462e-01 
3.280934e-01 
3.279406e-01 
3.277877e-01 
3.276348e-01 
3.274819e-01 
3.273289e-01 
3.271759e-01 
3.270229e-01 
3.268698e-01 
3.267167e-01 
3.265636e-01 
3.264104e-01 
3.262572e-01 
3.261040e-01 
3.259507e-01 
3.257974e-01 
3.256441e-01 
3.254907e-01 
3.253373e-01 
3.251839e-01 
3.250304e-01 
3.248769e-01 
3.247234e-01 
3.245698e-01 
3.244162e-01 
3.242626e-01 
3.241089e-01 
3.239552e-01 
3.238015e-01 
3.236478e-01 
3.234940e-01 
3.233401e-01 
3.231863e-01 
3.230324e-01 
3.228785e-01 
3.227245e-01 
3.225706e-01 
3.224165e-01 
3.222625e-01 
3.221084e-01 
3.219543e-01 
3.218002e-01 
3.216460e-01 
3.214918e-01 
3.213375e-01 
3.211833e-01 
3.210290e-01 
3.208746e-01 
3.207203e-01 
3.205659e-01 
3.204115e-01 
3.202570e-01 
3.201025e-01 
3.199480e-01 
3.197935e-01 
3.196389e-01 
3.194843e-01 
3.193296e-01 
3.191750e-01 
3.190203e-01 
3.188655e-01 
3.187108e-01 
3.185560e-01 
3.184012e-01 
3.182463e-01 
3.180914e-01 
3.179365e-01 
3.177816e-01 
3.176266e-01 
3.174716e-01 
3.173166e-01 
3.171615e-01 
3.170064e-01 
3.168513e-01 
3.166961e-01 
3.165409e-01 
3.163857e-01 
3.162305e-01 
3.160752e-01 
3.159199e-01 
3.157646e-01 
3.156092e-01 
3.154539e-01 
3.152984e-01 
3.151430e-01 
3.149875e-01 
3.148320e-01 
3.146765e-01 
3.145209e-01 
3.143653e-01 
3.142097e-01 
3.140541e-01 
3.138984e-01 
3.137427e-01 
3.135870e-01 
3.134312e-01 
3.132754e-01 
3.131196e-01 
3.129638e-01 
3.128079e-01 
3.126520e-01 
3.124961e-01 
3.123401e-01 
3.121841e-01 
3.120281e-01 
3.118721e-01 
3.117160e-01 
3.115599e-01 
3.114038e-01 
3.112476e-01 
3.110915e-01 
3.109353e-01 
3.107790e-01 
3.106228e-01 
3.104665e-01 
3.103102e-01 
3.101538e-01 
3.099975e-01 
3.098411e-01 
3.096846e-01 
3.095282e-01 
3.093717e-01 
3.092152e-01 
3.090587e-01 
3.089021e-01 
3.087455e-01 
3.085889e-01 
3.084323e-01 
3.082756e-01 
3.081190e-01 
3.079622e-01 
3.078055e-01 
3.076487e-01 
3.074920e-01 
3.073351e-01 
3.071783e-01 
3.070214e-01 
3.068645e-01 
3.067076e-01 
3.065507e-01 
3.063937e-01 
3.062367e-01 
3.060797e-01 
3.059226e-01 
3.057656e-01 
3.056085e-01 
3.054513e-01 
3.052942e-01 
3.051370e-01 
3.049798e-01 
3.048226e-01 
3.046653e-01 
3.045081e-01 
3.043508e-01 
3.041934e-01 
3.040361e-01 
3.038787e-01 
3.037213e-01 
3.035639e-01 
3.034065e-01 
3.032490e-01 
3.030915e-01 
3.029340e-01 
3.027764e-01 
3.026189e-01 
3.024613e-01 
3.023037e-01 
3.021460e-01 
3.019884e-01 
3.018307e-01 
3.016730e-01 
3.015152e-01 
3.013575e-01 
3.011997e-01 
3.010419e-01 
3.008841e-01 
3.007262e-01 
3.005684e-01 
3.004105e-01 
3.002525e-01 
3.000946e-01 
2.999366e-01 
2.997786e-01 
2.996206e-01 
2.994626e-01 
2.993045e-01 
2.991465e-01 
2.989884e-01 
2.988302e-01 
2.986721e-01 
2.985139e-01 
2.983557e-01 
2.981975e-01 
2.980393e-01 
2.978810e-01 
2.977227e-01 
2.975644e-01 
2.974061e-01 
2.972478e-01 
2.970894e-01 
2.969310e-01 
2.967726e-01 
2.966141e-01 
2.964557e-01 
2.962972e-01 
2.961387e-01 
2.959802e-01 
2.958216e-01 
2.956631e-01 
2.955045e-01 
2.953459e-01 
2.951873e-01 
2.950286e-01 
2.948700e-01 
2.947113e-01 
2.945525e-01 
2.943938e-01 
2.942351e-01 
2.940763e-01 
2.939175e-01 
2.937587e-01 
2.935998e-01 
2.934410e-01 
2.932821e-01 
2.931232e-01 
2.929643e-01 
2.928054e-01 
2.926464e-01 
2.924874e-01 
2.923284e-01 
2.921694e-01 
2.920104e-01 
2.918513e-01 
2.916922e-01 
2.915332e-01 
2.913740e-01 
2.912149e-01 
2.910557e-01 
2.908966e-01 
2.907374e-01 
2.905782e-01 
2.904189e-01 
2.902597e-01 
2.901004e-01 
2.899411e-01 
2.897818e-01 
2.896225e-01 
2.894631e-01 
2.893038e-01 
2.891444e-01 
2.889850e-01 
2.888256e-01 
2.886661e-01 
2.885067e-01 
2.883472e-01 
2.881877e-01 
2.880282e-01 
2.878686e-01 
2.877091e-01 
2.875495e-01 
2.873899e-01 
2.872303e-01 
2.870707e-01 
2.869111e-01 
2.867514e-01 
2.865917e-01 
2.864321e-01 
2.862723e-01 
2.861126e-01 
2.859529e-01 
2.857931e-01 
2.856333e-01 
2.854735e-01 
2.853137e-01 
2.851539e-01 
2.849940e-01 
2.848342e-01 
2.846743e-01 
2.845144e-01 
2.843545e-01 
2.841945e-01 
2.840346e-01 
2.838746e-01 
2.837146e-01 
2.835546e-01 
2.833946e-01 
2.832346e-01 
2.830745e-01 
2.829144e-01 
2.827544e-01 
2.825943e-01 
2.824342e-01 
2.822740e-01 
2.821139e-01 
2.819537e-01 
2.817935e-01 
2.816333e-01 
2.814731e-01 
2.813129e-01 
2.811527e-01 
2.809924e-01 
2.808321e-01 
2.806718e-01 
2.805115e-01 
2.803512e-01 
2.801909e-01 
2.800305e-01 
2.798702e-01 
2.797098e-01 
2.795494e-01 
2.793890e-01 
2.792286e-01 
2.790681e-01 
2.789077e-01 
2.787472e-01 
2.785867e-01 
2.784262e-01 
2.782657e-01 
2.781052e-01 
2.779446e-01 
2.777841e-01 
2.776235e-01 
2.774629e-01 
2.773023e-01 
2.771417e-01 
2.769811e-01 
2.768205e-01 
2.766598e-01 
2.764991e-01 
2.763385e-01 
2.761778e-01 
2.760171e-01 
2.758563e-01 
2.756956e-01 
2.755349e-01 
2.753741e-01 
2.752133e-01 
2.750525e-01 
2.748917e-01 
2.747309e-01 
2.745701e-01 
2.744093e-01 
2.742484e-01 
2.740875e-01 
2.739267e-01 
2.737658e-01 
2.736049e-01 
2.734439e-01 
2.732830e-01 
2.731221e-01 
2.729611e-01 
2.728002e-01 
2.726392e-01 
2.724782e-01 
2.723172e-01 
2.721562e-01 
2.719951e-01 
2.718341e-01 
2.716731e-01 
2.715120e-01 
2.713509e-01 
2.711898e-01 
2.710287e-01 
2.708676e-01 
2.707065e-01 
2.705454e-01 
2.703842e-01 
2.702231e-01 
2.700619e-01 
2.699007e-01 
2.697396e-01 
2.695784e-01 
2.694171e-01 
2.692559e-01 
2.690947e-01 
2.689334e-01 
2.687722e-01 
2.686109e-01 
2.684497e-01 
2.682884e-01 
2.681271e-01 
2.679658e-01 
2.678045e-01 
2.676431e-01 
2.674818e-01 
2.673204e-01 
2.671591e-01 
2.669977e-01 
2.668363e-01 
2.666750e-01 
2.665136e-01 
2.663522e-01 
2.661907e-01 
2.660293e-01 
2.658679e-01 
2.657064e-01 
2.655450e-01 
2.653835e-01 
2.652220e-01 
2.650606e-01 
2.648991e-01 
2.647376e-01 
2.645761e-01 
2.644145e-01 
2.642530e-01 
2.640915e-01 
2.639299e-01 
2.637684e-01 
2.636068e-01 
2.634452e-01 
2.632837e-01 
2.631221e-01 
2.629605e-01 
2.627989e-01 
2.626373e-01 
2.624756e-01 
2.623140e-01 
2.621524e-01 
2.619907e-01 
2.618291e-01 
2.616674e-01 
2.615057e-01 
2.613441e-01 
2.611824e-01 
2.610207e-01 
2.608590e-01 
2.606973e-01 
2.605356e-01 
2.603738e-01 
2.602121e-01 
2.600504e-01 
2.598886e-01 
2.597269e-01 
2.595651e-01 
2.594034e-01 
2.592416e-01 
2.590798e-01 
2.589180e-01 
2.587562e-01 
2.585944e-01 
2.584326e-01 
2.582708e-01 
2.581090e-01 
2.579472e-01 
2.577853e-01 
2.576235e-01 
2.574616e-01 
2.572998e-01 
2.571379e-01 
2.569761e-01 
2.568142e-01 
2.566523e-01 
2.564904e-01 
2.563286e-01 
2.561667e-01 
2.560048e-01 
2.558429e-01 
2.556810e-01 
2.555190e-01 
2.553571e-01 
2.551952e-01 
2.550333e-01 
2.548713e-01 
2.547094e-01 
2.545474e-01 
2.543855e-01 
2.542235e-01 
2.540616e-01 
2.538996e-01 
2.537376e-01 
2.535756e-01 
2.534137e-01 
2.532517e-01 
2.530897e-01 
2.529277e-01 
2.527657e-01 
2.526037e-01 
2.524417e-01 
2.522797e-01 
2.521177e-01 
2.519556e-01 
2.517936e-01 
2.516316e-01 
2.514696e-01 
2.513075e-01 
2.511455e-01 
2.509834e-01 
2.508214e-01 
2.506593e-01 
2.504973e-01 
2.503352e-01 
2.501732e-01 
2.500111e-01 
2.498490e-01 
2.496870e-01 
2.495249e-01 
2.493628e-01 
2.492007e-01 
2.490387e-01 
2.488766e-01 
2.487145e-01 
2.485524e-01 
2.483903e-01 
2.482282e-01 
2.480661e-01 
2.479040e-01 
2.477419e-01 
2.475798e-01 
2.474177e-01 
2.472556e-01 
2.470935e-01 
2.469313e-01 
2.467692e-01 
2.466071e-01 
2.464450e-01 
2.462829e-01 
2.461207e-01 
2.459586e-01 
2.457965e-01 
2.456344e-01 
2.454722e-01 
2.453101e-01 
2.451480e-01 
2.449858e-01 
2.448237e-01 
2.446615e-01 
2.444994e-01 
2.443373e-01 
2.441751e-01 
2.440130e-01 
2.438508e-01 
2.436887e-01 
2.435266e-01 
2.433644e-01 
2.432023e-01 
2.430401e-01 
2.428780e-01 
2.427158e-01 
2.425537e-01 
2.423915e-01 
2.422294e-01 
2.420672e-01 
2.419051e-01 
2.417429e-01 
2.415808e-01 
2.414186e-01 
2.412565e-01 
2.410943e-01 
2.409322e-01 
2.407700e-01 
2.406079e-01 
2.404458e-01 
2.402836e-01 
2.401215e-01 
2.399593e-01 
2.397972e-01 
2.396350e-01 
2.394729e-01 
2.393107e-01 
2.391486e-01 
2.389865e-01 
2.388243e-01 
2.386622e-01 
2.385001e-01 
2.383379e-01 
2.381758e-01 
2.380137e-01 
2.378515e-01 
2.376894e-01 
2.375273e-01 
2.373651e-01 
2.372030e-01 
2.370409e-01 
2.368788e-01 
2.367167e-01 
2.365545e-01 
2.363924e-01 
2.362303e-01 
2.360682e-01 
2.359061e-01 
2.357440e-01 
2.355819e-01 
2.354198e-01 
2.352577e-01 
2.350956e-01 
2.349335e-01 
2.347714e-01 
2.346093e-01 
2.344472e-01 
2.342851e-01 
2.341231e-01 
2.339610e-01 
2.337989e-01 
2.336368e-01 
2.334748e-01 
2.333127e-01 
2.331507e-01 
2.329886e-01 
2.328266e-01 
2.326645e-01 
2.325025e-01 
2.323404e-01 
2.321784e-01 
2.320163e-01 
2.318543e-01 
2.316923e-01 
2.315303e-01 
2.313682e-01 
2.312062e-01 
2.310442e-01 
2.308822e-01 
2.307202e-01 
2.305582e-01 
2.303962e-01 
2.302342e-01 
2.300722e-01 
2.299103e-01 
2.297483e-01 
2.295863e-01 
2.294243e-01 
2.292624e-01 
2.291004e-01 
2.289385e-01 
2.287765e-01 
2.286146e-01 
2.284527e-01 
2.282907e-01 
2.281288e-01 
2.279669e-01 
2.278050e-01 
2.276431e-01 
2.274812e-01 
2.273193e-01 
2.271574e-01 
2.269955e-01 
2.268336e-01 
2.266717e-01 
2.265099e-01 
2.263480e-01 
2.261861e-01 
2.260243e-01 
2.258624e-01 
2.257006e-01 
2.255388e-01 
2.253770e-01 
2.252151e-01 
2.250533e-01 
2.248915e-01 
2.247297e-01 
2.245679e-01 
2.244061e-01 
2.242444e-01 
2.240826e-01 
2.239208e-01 
2.237591e-01 
2.235973e-01 
2.234356e-01 
2.232738e-01 
2.231121e-01 
2.229504e-01 
2.227887e-01 
2.226270e-01 
2.224653e-01 
2.223036e-01 
2.221419e-01 
2.219802e-01 
2.218186e-01 
2.216569e-01 
2.214952e-01 
2.213336e-01 
2.211720e-01 
2.210103e-01 
2.208487e-01 
2.206871e-01 
2.205255e-01 
2.203639e-01 
2.202023e-01 
2.200407e-01 
2.198792e-01 
2.197176e-01 
2.195561e-01 
2.193945e-01 
2.192330e-01 
2.190715e-01 
2.189099e-01 
2.187484e-01 
2.185869e-01 
2.184254e-01 
2.182640e-01 
2.181025e-01 
2.179410e-01 
2.177796e-01 
2.176181e-01 
2.174567e-01 
2.172953e-01 
2.171339e-01 
2.169725e-01 
2.168111e-01 
2.166497e-01 
2.164883e-01 
2.163269e-01 
2.161656e-01 
2.160042e-01 
2.158429e-01 
2.156816e-01 
2.155203e-01 
2.153590e-01 
2.151977e-01 
2.150364e-01 
2.148751e-01 
2.147139e-01 
2.145526e-01 
2.143914e-01 
2.142301e-01 
2.140689e-01 
2.139077e-01 
2.137465e-01 
2.135853e-01 
2.134242e-01 
2.132630e-01 
2.131018e-01 
2.129407e-01 
2.127796e-01 
2.126185e-01 
2.124573e-01 
2.122963e-01 
2.121352e-01 
2.119741e-01 
2.118130e-01 
2.116520e-01 
2.114910e-01 
2.113299e-01 
2.111689e-01 
2.110079e-01 
2.108469e-01 
2.106860e-01 
2.105250e-01 
2.103640e-01 
2.102031e-01 
2.100422e-01 
2.098813e-01 
2.097204e-01 
2.095595e-01 
2.093986e-01 
2.092377e-01 
2.090769e-01 
2.089160e-01 
2.087552e-01 
2.085944e-01 
2.084336e-01 
2.082728e-01 
2.081121e-01 
2.079513e-01 
2.077906e-01 
2.076298e-01 
2.074691e-01 
2.073084e-01 
2.071477e-01 
2.069870e-01 
2.068264e-01 
2.066657e-01 
2.065051e-01 
2.063445e-01 
2.061838e-01 
2.060233e-01 
2.058627e-01 
2.057021e-01 
2.055416e-01 
2.053810e-01 
2.052205e-01 
2.050600e-01 
2.048995e-01 
2.047390e-01 
2.045785e-01 
2.044181e-01 
2.042577e-01 
2.040972e-01 
2.039368e-01 
2.037764e-01 
2.036161e-01 
2.034557e-01 
2.032954e-01 
2.031350e-01 
2.029747e-01 
2.028144e-01 
2.026541e-01 
2.024939e-01 
2.023336e-01 
2.021734e-01 
2.020131e-01 
2.018529e-01 
2.016927e-01 
2.015326e-01 
2.013724e-01 
2.012123e-01 
2.010521e-01 
2.008920e-01 
2.007319e-01 
2.005718e-01 
2.004118e-01 
2.002517e-01 
2.000917e-01 
1.999317e-01 
1.997717e-01 
1.996117e-01 
1.994518e-01 
1.992918e-01 
1.991319e-01 
1.989720e-01 
1.988121e-01 
1.986522e-01 
1.984923e-01 
1.983325e-01 
1.981726e-01 
1.980128e-01 
1.978530e-01 
1.976933e-01 
1.975335e-01 
1.973738e-01 
1.972140e-01 
1.970543e-01 
1.968946e-01 
1.967350e-01 
1.965753e-01 
1.964157e-01 
1.962561e-01 
1.960965e-01 
1.959369e-01 
1.957773e-01 
1.956178e-01 
1.954582e-01 
1.952987e-01 
1.951392e-01 
1.949798e-01 
1.948203e-01 
1.946609e-01 
1.945015e-01 
1.943421e-01 
1.941827e-01 
1.940233e-01 
1.938640e-01 
1.937046e-01 
1.935453e-01 
1.933861e-01 
1.932268e-01 
1.930675e-01 
1.929083e-01 
1.927491e-01 
1.925899e-01 
1.924307e-01 
1.922716e-01 
1.921125e-01 
1.919533e-01 
1.917943e-01 
1.916352e-01 
1.914761e-01 
1.913171e-01 
1.911581e-01 
1.909991e-01 
1.908401e-01 
1.906812e-01 
1.905222e-01 
1.903633e-01 
1.902044e-01 
1.900456e-01 
1.898867e-01 
1.897279e-01 
1.895691e-01 
1.894103e-01 
1.892515e-01 
1.890928e-01 
1.889340e-01 
1.887753e-01 
1.886166e-01 
1.884580e-01 
1.882993e-01 
1.881407e-01 
1.879821e-01 
1.878235e-01 
1.876650e-01 
1.875064e-01 
1.873479e-01 
1.871894e-01 
1.870309e-01 
1.868725e-01 
1.867141e-01 
1.865557e-01 
1.863973e-01 
1.862389e-01 
1.860806e-01 
1.859222e-01 
1.857639e-01 
1.856057e-01 
1.854474e-01 
1.852892e-01 
1.851310e-01 
1.849728e-01 
1.848146e-01 
1.846565e-01 
1.844984e-01 
1.843403e-01 
1.841822e-01 
1.840241e-01 
1.838661e-01 
1.837081e-01 
1.835501e-01 
1.833921e-01 
1.832342e-01 
1.830763e-01 
1.829184e-01 
1.827605e-01 
1.826027e-01 
1.824449e-01 
1.822871e-01 
1.821293e-01 
1.819715e-01 
1.818138e-01 
1.816561e-01 
1.814984e-01 
1.813408e-01 
1.811831e-01 
1.810255e-01 
1.808679e-01 
1.807104e-01 
1.805528e-01 
1.803953e-01 
1.802378e-01 
1.800804e-01 
1.799229e-01 
1.797655e-01 
1.796081e-01 
1.794508e-01 
1.792934e-01 
1.791361e-01 
1.789788e-01 
1.788216e-01 
1.786643e-01 
1.785071e-01 
1.783499e-01 
1.781927e-01 
1.780356e-01 
1.778785e-01 
1.777214e-01 
1.775643e-01 
1.774073e-01 
1.772503e-01 
1.770933e-01 
1.769363e-01 
1.767794e-01 
1.766224e-01 
1.764656e-01 
1.763087e-01 
1.761519e-01 
1.759950e-01 
1.758383e-01 
1.756815e-01 
1.755248e-01 
1.753681e-01 
1.752114e-01 
1.750547e-01 
1.748981e-01 
1.747415e-01 
1.745849e-01 
1.744284e-01 
1.742718e-01 
1.741153e-01 
1.739589e-01 
1.738024e-01 
1.736460e-01 
1.734896e-01 
1.733333e-01 
1.731769e-01 
1.730206e-01 
1.728643e-01 
1.727081e-01 
1.725519e-01 
1.723957e-01 
1.722395e-01 
1.720834e-01 
1.719272e-01 
1.717711e-01 
1.716151e-01 
1.714591e-01 
1.713030e-01 
1.711471e-01 
1.709911e-01 
1.708352e-01 
1.706793e-01 
1.705234e-01 
1.703676e-01 
1.702118e-01 
1.700560e-01 
1.699003e-01 
1.697445e-01 
1.695888e-01 
1.694332e-01 
1.692775e-01 
1.691219e-01 
1.689663e-01 
1.688108e-01 
1.686552e-01 
1.684998e-01 
1.683443e-01 
1.681888e-01 
1.680334e-01 
1.678781e-01 
1.677227e-01 
1.675674e-01 
1.674121e-01 
1.672568e-01 
1.671016e-01 
1.669464e-01 
1.667912e-01 
1.666361e-01 
1.664810e-01 
1.663259e-01 
1.661708e-01 
1.660158e-01 
1.658608e-01 
1.657058e-01 
1.655509e-01 
1.653960e-01 
1.652411e-01 
1.650863e-01 
1.649314e-01 
1.647767e-01 
1.646219e-01 
1.644672e-01 
1.643125e-01 
1.641578e-01 
1.640032e-01 
1.638486e-01 
1.636940e-01 
1.635395e-01 
1.633850e-01 
1.632305e-01 
1.630760e-01 
1.629216e-01 
1.627672e-01 
1.626129e-01 
1.624586e-01 
1.623043e-01 
1.621500e-01 
1.619958e-01 
1.618416e-01 
1.616874e-01 
1.615333e-01 
1.613792e-01 
1.612251e-01 
1.610711e-01 
1.609171e-01 
1.607631e-01 
1.606091e-01 
1.604552e-01 
1.603013e-01 
1.601475e-01 
1.599937e-01 
1.598399e-01 
1.596861e-01 
1.595324e-01 
1.593787e-01 
1.592251e-01 
1.590715e-01 
1.589179e-01 
1.587643e-01 
1.586108e-01 
1.584573e-01 
1.583038e-01 
1.581504e-01 
1.579970e-01 
1.578437e-01 
1.576903e-01 
1.575371e-01 
1.573838e-01 
1.572306e-01 
1.570774e-01 
1.569242e-01 
1.567711e-01 
1.566180e-01 
1.564649e-01 
1.563119e-01 
1.561589e-01 
1.560060e-01 
1.558530e-01 
1.557002e-01 
1.555473e-01 
1.553945e-01 
1.552417e-01 
1.550889e-01 
1.549362e-01 
1.547835e-01 
1.546309e-01 
1.544783e-01 
1.543257e-01 
1.541731e-01 
1.540206e-01 
1.538682e-01 
1.537157e-01 
1.535633e-01 
1.534109e-01 
1.532586e-01 
1.531063e-01 
1.529540e-01 
1.528018e-01 
1.526496e-01 
1.524974e-01 
1.523453e-01 
1.521932e-01 
1.520411e-01 
1.518891e-01 
1.517371e-01 
1.515852e-01 
1.514333e-01 
1.512814e-01 
1.511295e-01 
1.509777e-01 
1.508260e-01 
1.506742e-01 
1.505225e-01 
1.503709e-01 
1.502192e-01 
1.500676e-01 
1.499161e-01 
1.497646e-01 
1.496131e-01 
1.494616e-01 
1.493102e-01 
1.491588e-01 
1.490075e-01 
1.488562e-01 
1.487049e-01 
1.485537e-01 
1.484025e-01 
1.482514e-01 
1.481002e-01 
1.479492e-01 
1.477981e-01 
1.476471e-01 
1.474961e-01 
1.473452e-01 
1.471943e-01 
1.470435e-01 
1.468926e-01 
1.467418e-01 
1.465911e-01 
1.464404e-01 
1.462897e-01 
1.461391e-01 
1.459885e-01 
1.458379e-01 
1.456874e-01 
1.455369e-01 
1.453865e-01 
1.452361e-01 
1.450857e-01 
1.449354e-01 
1.447851e-01 
1.446348e-01 
1.444846e-01 
1.443345e-01 
1.441843e-01 
1.440342e-01 
1.438842e-01 
1.437341e-01 
1.435842e-01 
1.434342e-01 
1.432843e-01 
1.431344e-01 
1.429846e-01 
1.428348e-01 
1.426851e-01 
1.425354e-01 
1.423857e-01 
1.422361e-01 
1.420865e-01 
1.419369e-01 
1.417874e-01 
1.416379e-01 
1.414885e-01 
1.413391e-01 
1.411897e-01 
1.410404e-01 
1.408911e-01 
1.407419e-01 
1.405927e-01 
1.404435e-01 
1.402944e-01 
1.401453e-01 
1.399963e-01 
1.398473e-01 
1.396984e-01 
1.395494e-01 
1.394006e-01 
1.392517e-01 
1.391029e-01 
1.389542e-01 
1.388055e-01 
1.386568e-01 
1.385082e-01 
1.383596e-01 
1.382110e-01 
1.380625e-01 
1.379140e-01 
1.377656e-01 
1.376172e-01 
1.374689e-01 
1.373206e-01 
1.371723e-01 
1.370241e-01 
1.368759e-01 
1.367277e-01 
1.365796e-01 
1.364316e-01 
1.362836e-01 
1.361356e-01 
1.359877e-01 
1.358398e-01 
1.356919e-01 
1.355441e-01 
1.353964e-01 
1.352486e-01 
1.351010e-01 
1.349533e-01 
1.348057e-01 
1.346582e-01 
1.345106e-01 
1.343632e-01 
1.342157e-01 
1.340684e-01 
1.339210e-01 
1.337737e-01 
1.336265e-01 
1.334792e-01 
1.333321e-01 
1.331849e-01 
1.330379e-01 
1.328908e-01 
1.327438e-01 
1.325969e-01 
1.324499e-01 
1.323031e-01 
1.321562e-01 
1.320095e-01 
1.318627e-01 
1.317160e-01 
1.315694e-01 
1.314227e-01 
1.312762e-01 
1.311297e-01 
1.309832e-01 
1.308367e-01 
1.306903e-01 
1.305440e-01 
1.303977e-01 
1.302514e-01 
1.301052e-01 
1.299590e-01 
1.298129e-01 
1.296668e-01 
1.295208e-01 
1.293748e-01 
1.292288e-01 
1.290829e-01 
1.289370e-01 
1.287912e-01 
1.286455e-01 
1.284997e-01 
1.283540e-01 
1.282084e-01 
1.280628e-01 
1.279173e-01 
1.277717e-01 
1.276263e-01 
1.274809e-01 
1.273355e-01 
1.271902e-01 
1.270449e-01 
1.268997e-01 
1.267545e-01 
1.266093e-01 
1.264642e-01 
1.263192e-01 
1.261742e-01 
1.260292e-01 
1.258843e-01 
1.257394e-01 
1.255946e-01 
1.254498e-01 
1.253051e-01 
1.251604e-01 
1.250157e-01 
1.248711e-01 
1.247266e-01 
1.245821e-01 
1.244376e-01 
1.242932e-01 
1.241489e-01 
1.240045e-01 
1.238603e-01 
1.237160e-01 
1.235719e-01 
1.234277e-01 
1.232836e-01 
1.231396e-01 
1.229956e-01 
1.228517e-01 
1.227078e-01 
1.225639e-01 
1.224201e-01 
1.222764e-01 
1.221326e-01 
1.219890e-01 
1.218454e-01 
1.217018e-01 
1.215583e-01 
1.214148e-01 
1.212714e-01 
1.211280e-01 
1.209847e-01 
1.208414e-01 
1.206982e-01 
1.205550e-01 
1.204118e-01 
1.202687e-01 
1.201257e-01 
1.199827e-01 
1.198398e-01 
1.196969e-01 
1.195540e-01 
1.194112e-01 
1.192684e-01 
1.191257e-01 
1.189831e-01 
1.188405e-01 
1.186979e-01 
1.185554e-01 
1.184129e-01 
1.182705e-01 
1.181281e-01 
1.179858e-01 
1.178436e-01 
1.177013e-01 
1.175592e-01 
1.174170e-01 
1.172750e-01 
1.171329e-01 
1.169910e-01 
1.168490e-01 
1.167072e-01 
1.165653e-01 
1.164236e-01 
1.162818e-01 
1.161402e-01 
1.159985e-01 
1.158569e-01 
1.157154e-01 
1.155739e-01 
1.154325e-01 
1.152911e-01 
1.151498e-01 
1.150085e-01 
1.148673e-01 
1.147261e-01 
1.145850e-01 
1.144439e-01 
1.143029e-01 
1.141619e-01 
1.140210e-01 
1.138801e-01 
1.137392e-01 
1.135985e-01 
1.134577e-01 
1.133171e-01 
1.131764e-01 
1.130359e-01 
1.128953e-01 
1.127549e-01 
1.126144e-01 
1.124741e-01 
1.123338e-01 
1.121935e-01 
1.120533e-01 
1.119131e-01 
1.117730e-01 
1.116329e-01 
1.114929e-01 
1.113529e-01 
1.112130e-01 
1.110732e-01 
1.109334e-01 
1.107936e-01 
1.106539e-01 
1.105142e-01 
1.103746e-01 
1.102351e-01 
1.100956e-01 
1.099562e-01 
1.098168e-01 
1.096774e-01 
1.095381e-01 
1.093989e-01 
1.092597e-01 
1.091206e-01 
1.089815e-01 
1.088425e-01 
1.087035e-01 
1.085646e-01 
1.084257e-01 
1.082869e-01 
1.081481e-01 
1.080094e-01 
1.078707e-01 
1.077321e-01 
1.075936e-01 
1.074551e-01 
1.073166e-01 
1.071782e-01 
1.070399e-01 
1.069016e-01 
1.067634e-01 
1.066252e-01 
1.064871e-01 
1.063490e-01 
1.062110e-01 
1.060730e-01 
1.059351e-01 
1.057972e-01 
1.056594e-01 
1.055217e-01 
1.053840e-01 
1.052463e-01 
1.051087e-01 
1.049712e-01 
1.048337e-01 
1.046963e-01 
1.045589e-01 
1.044216e-01 
1.042843e-01 
1.041471e-01 
1.040099e-01 
1.038728e-01 
1.037358e-01 
1.035988e-01 
1.034618e-01 
1.033249e-01 
1.031881e-01 
1.030513e-01 
1.029146e-01 
1.027779e-01 
1.026413e-01 
1.025048e-01 
1.023683e-01 
1.022318e-01 
1.020954e-01 
1.019591e-01 
1.018228e-01 
1.016866e-01 
1.015504e-01 
1.014143e-01 
1.012782e-01 
1.011422e-01 
1.010063e-01 
1.008704e-01 
1.007345e-01 
1.005987e-01 
1.004630e-01 
1.003273e-01 
1.001917e-01 
1.000562e-01 
9.992066e-02 
9.978521e-02 
9.964982e-02 
9.951448e-02 
9.937920e-02 
9.924397e-02 
9.910880e-02 
9.897369e-02 
9.883863e-02 
9.870363e-02 
9.856869e-02 
9.843380e-02 
9.829897e-02 
9.816420e-02 
9.802948e-02 
9.789482e-02 
9.776022e-02 
9.762567e-02 
9.749118e-02 
9.735675e-02 
9.722237e-02 
9.708805e-02 
9.695379e-02 
9.681958e-02 
9.668544e-02 
9.655135e-02 
9.641731e-02 
9.628334e-02 
9.614942e-02 
9.601556e-02 
9.588175e-02 
9.574801e-02 
9.561432e-02 
9.548069e-02 
9.534712e-02 
9.521360e-02 
9.508014e-02 
9.494675e-02 
9.481340e-02 
9.468012e-02 
9.454689e-02 
9.441373e-02 
9.428062e-02 
9.414757e-02 
9.401457e-02 
9.388164e-02 
9.374876e-02 
9.361595e-02 
9.348319e-02 
9.335049e-02 
9.321784e-02 
9.308526e-02 
9.295273e-02 
9.282027e-02 
9.268786e-02 
9.255551e-02 
9.242322e-02 
9.229099e-02 
9.215882e-02 
9.202671e-02 
9.189465e-02 
9.176266e-02 
9.163072e-02 
9.149885e-02 
9.136703e-02 
9.123527e-02 
9.110357e-02 
9.097193e-02 
9.084035e-02 
9.070884e-02 
9.057737e-02 
9.044597e-02 
9.031463e-02 
9.018335e-02 
9.005213e-02 
8.992097e-02 
8.978987e-02 
8.965883e-02 
8.952785e-02 
8.939692e-02 
8.926606e-02 
8.913526e-02 
8.900452e-02 
8.887384e-02 
8.874322e-02 
8.861266e-02 
8.848216e-02 
8.835172e-02 
8.822134e-02 
8.809102e-02 
8.796077e-02 
8.783057e-02 
8.770044e-02 
8.757036e-02 
8.744035e-02 
8.731039e-02 
8.718050e-02 
8.705067e-02 
8.692090e-02 
8.679119e-02 
8.666154e-02 
8.653195e-02 
8.640243e-02 
8.627296e-02 
8.614356e-02 
8.601422e-02 
8.588494e-02 
8.575572e-02 
8.562656e-02 
8.549747e-02 
8.536843e-02 
8.523946e-02 
8.511055e-02 
8.498170e-02 
8.485292e-02 
8.472419e-02 
8.459553e-02 
8.446693e-02 
8.433839e-02 
8.420991e-02 
8.408150e-02 
8.395315e-02 
8.382486e-02 
8.369663e-02 
8.356846e-02 
8.344036e-02 
8.331232e-02 
8.318434e-02 
8.305643e-02 
8.292857e-02 
8.280078e-02 
8.267306e-02 
8.254539e-02 
8.241779e-02 
8.229025e-02 
8.216277e-02 
8.203536e-02 
8.190801e-02 
8.178072e-02 
8.165350e-02 
8.152634e-02 
8.139924e-02 
8.127221e-02 
8.114524e-02 
8.101833e-02 
8.089149e-02 
8.076471e-02 
8.063799e-02 
8.051134e-02 
8.038475e-02 
8.025822e-02 
8.013176e-02 
8.000536e-02 
7.987902e-02 
7.975275e-02 
7.962655e-02 
7.950040e-02 
7.937432e-02 
7.924831e-02 
7.912236e-02 
7.899647e-02 
7.887065e-02 
7.874489e-02 
7.861920e-02 
7.849357e-02 
7.836800e-02 
7.824250e-02 
7.811707e-02 
7.799170e-02 
7.786639e-02 
7.774115e-02 
7.761597e-02 
7.749086e-02 
7.736581e-02 
7.724083e-02 
7.711591e-02 
7.699105e-02 
7.686627e-02 
7.674154e-02 
7.661688e-02 
7.649229e-02 
7.636776e-02 
7.624330e-02 
7.611891e-02 
7.599457e-02 
7.587031e-02 
7.574611e-02 
7.562197e-02 
7.549790e-02 
7.537390e-02 
7.524996e-02 
7.512609e-02 
7.500228e-02 
7.487854e-02 
7.475486e-02 
7.463125e-02 
7.450771e-02 
7.438423e-02 
7.426082e-02 
7.413748e-02 
7.401420e-02 
7.389098e-02 
7.376784e-02 
7.364476e-02 
7.352174e-02 
7.339879e-02 
7.327591e-02 
7.315310e-02 
7.303035e-02 
7.290767e-02 
7.278505e-02 
7.266250e-02 
7.254002e-02 
7.241761e-02 
7.229526e-02 
7.217298e-02 
7.205076e-02 
7.192861e-02 
7.180653e-02 
7.168452e-02 
7.156257e-02 
7.144070e-02 
7.131888e-02 
7.119714e-02 
7.107546e-02 
7.095385e-02 
7.083231e-02 
7.071083e-02 
7.058943e-02 
7.046809e-02 
7.034681e-02 
7.022561e-02 
7.010447e-02 
6.998340e-02 
6.986240e-02 
6.974147e-02 
6.962060e-02 
6.949980e-02 
6.937907e-02 
6.925841e-02 
6.913782e-02 
6.901729e-02 
6.889683e-02 
6.877644e-02 
6.865612e-02 
6.853587e-02 
6.841568e-02 
6.829557e-02 
6.817552e-02 
6.805554e-02 
6.793563e-02 
6.781579e-02 
6.769601e-02 
6.757631e-02 
6.745667e-02 
6.733710e-02 
6.721761e-02 
6.709818e-02 
6.697881e-02 
6.685952e-02 
6.674030e-02 
6.662115e-02 
6.650206e-02 
6.638305e-02 
6.626410e-02 
6.614522e-02 
6.602641e-02 
6.590768e-02 
6.578901e-02 
6.567041e-02 
6.555188e-02 
6.543342e-02 
6.531503e-02 
6.519670e-02 
6.507845e-02 
6.496027e-02 
6.484216e-02 
6.472412e-02 
6.460614e-02 
6.448824e-02 
6.437041e-02 
6.425265e-02 
6.413495e-02 
6.401733e-02 
6.389978e-02 
6.378229e-02 
6.366488e-02 
6.354754e-02 
6.343027e-02 
6.331307e-02 
6.319594e-02 
6.307888e-02 
6.296189e-02 
6.284497e-02 
6.272812e-02 
6.261134e-02 
6.249463e-02 
6.237800e-02 
6.226143e-02 
6.214494e-02 
6.202851e-02 
6.191216e-02 
6.179588e-02 
6.167967e-02 
6.156353e-02 
6.144746e-02 
6.133146e-02 
6.121553e-02 
6.109968e-02 
6.098389e-02 
6.086818e-02 
6.075254e-02 
6.063697e-02 
6.052147e-02 
6.040604e-02 
6.029069e-02 
6.017540e-02 
6.006019e-02 
5.994505e-02 
5.982998e-02 
5.971498e-02 
5.960006e-02 
5.948521e-02 
5.937042e-02 
5.925571e-02 
5.914108e-02 
5.902651e-02 
5.891202e-02 
5.879760e-02 
5.868325e-02 
5.856897e-02 
5.845477e-02 
5.834063e-02 
5.822657e-02 
5.811259e-02 
5.799867e-02 
5.788483e-02 
5.777106e-02 
5.765736e-02 
5.754374e-02 
5.743019e-02 
5.731671e-02 
5.720330e-02 
5.708997e-02 
5.697671e-02 
5.686352e-02 
5.675040e-02 
5.663736e-02 
5.652439e-02 
5.641150e-02 
5.629868e-02 
5.618593e-02 
5.607325e-02 
5.596065e-02 
5.584812e-02 
5.573566e-02 
5.562328e-02 
5.551097e-02 
5.539873e-02 
5.528657e-02 
5.517448e-02 
5.506247e-02 
5.495053e-02 
5.483866e-02 
5.472686e-02 
5.461514e-02 
5.450350e-02 
5.439192e-02 
5.428043e-02 
5.416900e-02 
5.405765e-02 
5.394637e-02 
5.383517e-02 
5.372404e-02 
5.361299e-02 
5.350201e-02 
5.339110e-02 
5.328027e-02 
5.316952e-02 
5.305883e-02 
5.294823e-02 
5.283769e-02 
5.272723e-02 
5.261685e-02 
5.250654e-02 
5.239630e-02 
5.228614e-02 
5.217606e-02 
5.206605e-02 
5.195611e-02 
5.184625e-02 
5.173646e-02 
5.162675e-02 
5.151712e-02 
5.140756e-02 
5.129807e-02 
5.118866e-02 
5.107932e-02 
5.097006e-02 
5.086088e-02 
5.075177e-02 
5.064273e-02 
5.053378e-02 
5.042489e-02 
5.031608e-02 
5.020735e-02 
5.009869e-02 
4.999011e-02 
4.988161e-02 
4.977318e-02 
4.966482e-02 
4.955655e-02 
4.944834e-02 
4.934022e-02 
4.923217e-02 
4.912419e-02 
4.901629e-02 
4.890847e-02 
4.880072e-02 
4.869305e-02 
4.858546e-02 
4.847794e-02 
4.837050e-02 
4.826313e-02 
4.815584e-02 
4.804863e-02 
4.794150e-02 
4.783444e-02 
4.772745e-02 
4.762055e-02 
4.751372e-02 
4.740696e-02 
4.730028e-02 
4.719368e-02 
4.708716e-02 
4.698071e-02 
4.687435e-02 
4.676805e-02 
4.666184e-02 
4.655570e-02 
4.644964e-02 
4.634365e-02 
4.623774e-02 
4.613191e-02 
4.602616e-02 
4.592048e-02 
4.581489e-02 
4.570936e-02 
4.560392e-02 
4.549855e-02 
4.539326e-02 
4.528805e-02 
4.518292e-02 
4.507786e-02 
4.497288e-02 
4.486798e-02 
4.476316e-02 
4.465841e-02 
4.455374e-02 
4.444915e-02 
4.434464e-02 
4.424020e-02 
4.413585e-02 
4.403157e-02 
4.392737e-02 
4.382325e-02 
4.371920e-02 
4.361523e-02 
4.351135e-02 
4.340754e-02 
4.330380e-02 
4.320015e-02 
4.309658e-02 
4.299308e-02 
4.288966e-02 
4.278632e-02 
4.268306e-02 
4.257988e-02 
4.247677e-02 
4.237375e-02 
4.227080e-02 
4.216793e-02 
4.206514e-02 
4.196243e-02 
4.185980e-02 
4.175725e-02 
4.165477e-02 
4.155238e-02 
4.145006e-02 
4.134783e-02 
4.124567e-02 
4.114359e-02 
4.104159e-02 
4.093967e-02 
4.083783e-02 
4.073607e-02 
4.063438e-02 
4.053278e-02 
4.043126e-02 
4.032981e-02 
4.022845e-02 
4.012716e-02 
4.002595e-02 
3.992483e-02 
3.982378e-02 
3.972281e-02 
3.962193e-02 
3.952112e-02 
3.942039e-02 
3.931974e-02 
3.921918e-02 
3.911869e-02 
3.901828e-02 
3.891795e-02 
3.881770e-02 
3.871754e-02 
3.861745e-02 
3.851744e-02 
3.841751e-02 
3.831767e-02 
3.821790e-02 
3.811821e-02 
3.801861e-02 
3.791908e-02 
3.781963e-02 
3.772027e-02 
3.762098e-02 
3.752178e-02 
3.742266e-02 
3.732361e-02 
3.722465e-02 
3.712577e-02 
3.702697e-02 
3.692825e-02 
3.682961e-02 
3.673105e-02 
3.663258e-02 
3.653418e-02 
3.643586e-02 
3.633763e-02 
3.623948e-02 
3.614140e-02 
3.604341e-02 
3.594550e-02 
3.584767e-02 
3.574993e-02 
3.565226e-02 
3.555468e-02 
3.545717e-02 
3.535975e-02 
3.526241e-02 
3.516515e-02 
3.506797e-02 
3.497088e-02 
3.487386e-02 
3.477693e-02 
3.468008e-02 
3.458331e-02 
3.448662e-02 
3.439001e-02 
3.429349e-02 
3.419705e-02 
3.410069e-02 
3.400441e-02 
3.390821e-02 
3.381210e-02 
3.371607e-02 
3.362012e-02 
3.352425e-02 
3.342846e-02 
3.333276e-02 
3.323714e-02 
3.314160e-02 
3.304614e-02 
3.295077e-02 
3.285547e-02 
3.276026e-02 
3.266514e-02 
3.257009e-02 
3.247513e-02 
3.238025e-02 
3.228545e-02 
3.219074e-02 
3.209611e-02 
3.200156e-02 
3.190709e-02 
3.181271e-02 
3.171841e-02 
3.162419e-02 
3.153005e-02 
3.143600e-02 
3.134203e-02 
3.124815e-02 
3.115434e-02 
3.106062e-02 
3.096699e-02 
3.087343e-02 
3.077996e-02 
3.068658e-02 
3.059327e-02 
3.050005e-02 
3.040692e-02 
3.031386e-02 
3.022089e-02 
3.012801e-02 
3.003520e-02 
2.994248e-02 
2.984985e-02 
2.975729e-02 
2.966483e-02 
2.957244e-02 
2.948014e-02 
2.938792e-02 
2.929579e-02 
2.920374e-02 
2.911177e-02 
2.901989e-02 
2.892809e-02 
2.883638e-02 
2.874475e-02 
2.865320e-02 
2.856174e-02 
2.847036e-02 
2.837907e-02 
2.828786e-02 
2.819673e-02 
2.810569e-02 
2.801473e-02 
2.792386e-02 
2.783307e-02 
2.774237e-02 
2.765175e-02 
2.756121e-02 
2.747076e-02 
2.738040e-02 
2.729012e-02 
2.719992e-02 
2.710981e-02 
2.701978e-02 
2.692984e-02 
2.683998e-02 
2.675021e-02 
2.666052e-02 
2.657092e-02 
2.648140e-02 
2.639196e-02 
2.630262e-02 
2.621335e-02 
2.612417e-02 
2.603508e-02 
2.594607e-02 
2.585715e-02 
2.576831e-02 
2.567956e-02 
2.559089e-02 
2.550231e-02 
2.541381e-02 
2.532540e-02 
2.523708e-02 
2.514884e-02 
2.506068e-02 
2.497261e-02 
2.488463e-02 
2.479673e-02 
2.470892e-02 
2.462119e-02 
2.453355e-02 
2.444599e-02 
2.435852e-02 
2.427114e-02 
2.418384e-02 
2.409663e-02 
2.400950e-02 
2.392246e-02 
2.383551e-02 
2.374864e-02 
2.366185e-02 
2.357516e-02 
2.348855e-02 
2.340202e-02 
2.331558e-02 
2.322923e-02 
2.314297e-02 
2.305679e-02 
2.297069e-02 
2.288469e-02 
2.279877e-02 
2.271293e-02 
2.262718e-02 
2.254152e-02 
2.245595e-02 
2.237046e-02 
2.228506e-02 
2.219974e-02 
2.211451e-02 
2.202937e-02 
2.194432e-02 
2.185935e-02 
2.177447e-02 
2.168967e-02 
2.160496e-02 
2.152034e-02 
2.143581e-02 
2.135136e-02 
2.126700e-02 
2.118273e-02 
2.109854e-02 
2.101444e-02 
2.093043e-02 
2.084650e-02 
2.076267e-02 
2.067891e-02 
2.059525e-02 
2.051168e-02 
2.042819e-02 
2.034478e-02 
2.026147e-02 
2.017824e-02 
2.009510e-02 
2.001205e-02 
1.992909e-02 
1.984621e-02 
1.976342e-02 
1.968072e-02 
1.959811e-02 
1.951558e-02 
1.943314e-02 
1.935079e-02 
1.926853e-02 
1.918635e-02 
1.910426e-02 
1.902226e-02 
1.894035e-02 
1.885853e-02 
1.877679e-02 
1.869514e-02 
1.861358e-02 
1.853211e-02 
1.845073e-02 
1.836943e-02 
1.828822e-02 
1.820710e-02 
1.812607e-02 
1.804513e-02 
1.796428e-02 
1.788351e-02 
1.780283e-02 
1.772224e-02 
1.764174e-02 
1.756133e-02 
1.748100e-02 
1.740077e-02 
1.732062e-02 
1.724056e-02 
1.716059e-02 
1.708071e-02 
1.700092e-02 
1.692121e-02 
1.684160e-02 
1.676207e-02 
1.668263e-02 
1.660328e-02 
1.652402e-02 
1.644485e-02 
1.636577e-02 
1.628677e-02 
1.620787e-02 
1.612905e-02 
1.605033e-02 
1.597169e-02 
1.589314e-02 
1.581468e-02 
1.573631e-02 
1.565803e-02 
1.557984e-02 
1.550173e-02 
1.542372e-02 
1.534580e-02 
1.526796e-02 
1.519022e-02 
1.511256e-02 
1.503499e-02 
1.495752e-02 
1.488013e-02 
1.480283e-02 
1.472562e-02 
1.464850e-02 
1.457147e-02 
1.449453e-02 
1.441768e-02 
1.434092e-02 
1.426425e-02 
1.418767e-02 
1.411118e-02 
1.403478e-02 
1.395847e-02 
1.388225e-02 
1.380612e-02 
1.373007e-02 
1.365412e-02 
1.357826e-02 
1.350249e-02 
1.342681e-02 
1.335122e-02 
1.327571e-02 
1.320030e-02 
1.312498e-02 
1.304975e-02 
1.297461e-02 
1.289956e-02 
1.282460e-02 
1.274973e-02 
1.267495e-02 
1.260026e-02 
1.252566e-02 
1.245116e-02 
1.237674e-02 
1.230241e-02 
1.222818e-02 
1.215403e-02 
1.207997e-02 
1.200601e-02 
1.193214e-02 
1.185835e-02 
1.178466e-02 
1.171106e-02 
1.163755e-02 
1.156413e-02 
1.149080e-02 
1.141756e-02 
1.134441e-02 
1.127135e-02 
1.119839e-02 
1.112551e-02 
1.105273e-02 
1.098004e-02 
1.090743e-02 
1.083492e-02 
1.076250e-02 
1.069018e-02 
1.061794e-02 
1.054579e-02 
1.047374e-02 
1.040177e-02 
1.032990e-02 
1.025812e-02 
1.018643e-02 
1.011483e-02 
1.004333e-02 
9.971910e-03 
9.900586e-03 
9.829353e-03 
9.758212e-03 
9.687163e-03 
9.616205e-03 
9.545339e-03 
9.474564e-03 
9.403881e-03 
9.333290e-03 
9.262790e-03 
9.192382e-03 
9.122066e-03 
9.051842e-03 
8.981709e-03 
8.911668e-03 
8.841720e-03 
8.771863e-03 
8.702098e-03 
8.632425e-03 
8.562844e-03 
8.493355e-03 
8.423958e-03 
8.354653e-03 
8.285440e-03 
8.216319e-03 
8.147291e-03 
8.078354e-03 
8.009510e-03 
7.940758e-03 
7.872099e-03 
7.803531e-03 
7.735056e-03 
7.666674e-03 
7.598383e-03 
7.530185e-03 
7.462080e-03 
7.394067e-03 
7.326146e-03 
7.258318e-03 
7.190582e-03 
7.122939e-03 
7.055389e-03 
6.987931e-03 
6.920566e-03 
6.853293e-03 
6.786113e-03 
6.719026e-03 
6.652032e-03 
6.585130e-03 
6.518321e-03 
6.451605e-03 
6.384982e-03 
6.318452e-03 
6.252014e-03 
6.185670e-03 
6.119418e-03 
6.053260e-03 
5.987194e-03 
5.921222e-03 
5.855342e-03 
5.789556e-03 
5.723863e-03 
5.658262e-03 
5.592755e-03 
5.527342e-03 
5.462021e-03 
5.396794e-03 
5.331660e-03 
5.266619e-03 
5.201671e-03 
5.136817e-03 
5.072056e-03 
5.007389e-03 
4.942815e-03 
4.878334e-03 
4.813947e-03 
4.749654e-03 
4.685454e-03 
4.621347e-03 
4.557334e-03 
4.493415e-03 
4.429589e-03 
4.365857e-03 
4.302219e-03 
4.238674e-03 
4.175223e-03 
4.111866e-03 
4.048602e-03 
3.985432e-03 
3.922356e-03 
3.859374e-03 
3.796486e-03 
3.733692e-03 
3.670992e-03 
3.608385e-03 
3.545873e-03 
3.483454e-03 
3.421130e-03 
3.358899e-03 
3.296763e-03 
3.234721e-03 
3.172773e-03 
3.110919e-03 
3.049159e-03 
2.987493e-03 
2.925922e-03 
2.864445e-03 
2.803062e-03 
2.741773e-03 
2.680579e-03 
2.619479e-03 
2.558473e-03 
2.497562e-03 
2.436745e-03 
2.376022e-03 
2.315394e-03 
2.254861e-03 
2.194422e-03 
2.134078e-03 
2.073828e-03 
2.013672e-03 
1.953612e-03 
1.893645e-03 
1.833774e-03 
1.773997e-03 
1.714315e-03 
1.654728e-03 
1.595235e-03 
1.535837e-03 
1.476534e-03 
1.417326e-03 
1.358212e-03 
1.299193e-03 
1.240270e-03 
1.181441e-03 
1.122707e-03 
1.064068e-03 
1.005524e-03 
9.470749e-04 
8.887209e-04 
8.304620e-04 
7.722981e-04 
7.142293e-04 
6.562556e-04 
5.983770e-04 
5.405936e-04 
4.829054e-04 
4.253124e-04 
3.678146e-04 
3.104120e-04 
2.531047e-04 
1.958928e-04 
1.387761e-04 
8.175473e-05 
2.482875e-05 
0 
0 
0 
0 
0 
0 
0 
0 
0 
0 
0 
0 
0 
0 
0 
0 
0 
0 
0 
0 
0 
0 
0 
0 
0 
0 
0 
0 
0 
0 
0 
0 
0 
0 
0 
0 
0 
0 
0 
0 
0 
0 
0 
0 
0 
0 
0 
0 
0 
0 
0 
0 
0 
0 
0 
0 
0 
0 
0 
0 
0 
0 
0 
0 
0 
0 
0 
0 
0 
0 
0 
0 
0 
0 
0 
0 
0 
0 
0 
0 
0 
0 
0 
0 
0 
0 
0 
0 
0 
0 
0 
0 
0 
0 
0 
0 
0 
0 
0 
0 
0 
0 
0 
0 
0 
0 
0 
0 
0 
0 
0 
0 
0 
0 
0 
0 
0 
0 
0 
0 
0 
0 
0 
0 
0 
0 
0 
0 
0 
0 
0 
0 
0 
0 
0 
0 
0 
0 
0 
0 
0 
0 
0 
0 
0 
0 
0 
0 
0 
0 
0 
0 
0 
0 
0 
0 
0 
0 
0 
0 
0 
0 
0 
0 
0 
0 
0 
0 
0 
0 
0 
0 
0 
0 
0 
0 
0 
0 
0 
0 
0 
0 
0 
0 
0 
0 
0 
0 
0 
0 
0 
0 
0 
0 
0 
0 
0 
0 
0 
0 
0 
0 
0 
0 
0 
0 
0 
0 
0 
0 
0 
0 
0 
0 
0 
0 
0 
0 
0 
0 
0 
0 
0 
0 
0 
0 
0 
0 
0 
0 
0 
0 
0 
0 
0 
0 
0 
0 
0 
0 
0 
0 
0 
0 
0 
0 
0 
0 
0 
0 
0 
0 
0 
0 
0 
0 
0 
0 
0 
0 
0 
0 
0 
0 
0 
0 
0 
0 
0 
0 
0 
0 
0 
0 
0 
0 
0 
0 
0 
0 
0 
0 
0 
0 
0 
0 
0 
0 
0 
0 
0 
0 
0 
0 
0 
0 
0 
0 
0 
0 
0 
0 
0 
0 
0 
0 
0 
0 
0 
0 
0 
0 
0 
0 
0 
0 
0 
0 
0 
0 
0 
0 
0 
0 
0 
0 
0 
0 
0 
0 
0 
0 
0 
0 
0 
0 
0 
0 
0 
0 
0 
0 
0 
0 
0 
0 
0 
0 
0 
0 
0 
0 
0 
0 
0 
0 
0 
0 
0 
0 
0 
0 
0 
0 
0 
0 
0 
0 
0 
0 
0 
0 
0 
0 
0 
0 
0 
0 
0 
0 
0 
0 
0 
0 
0 
0 
0 
0 
0 
0 
0 
0 
0 
0 
0 
0 
0 
0 
0 
0 
0 
0 
0 
0 
0 
0 
0 
0 
0 
0 
0 
0 
0 
0 
0 
0 
0 
0 
0 
0 
0 
0 
0 
0 
0 
0 
0 
0 
0 
0 
0 
0 
0 
0 
0 
0 
0 
0 
0 
0 
0 
0 
0 
0 
0 
0 
0 
0 
0 
0 
0 
0 
0 
0 
0 
0 
0 
0 
0 
0 
0 
0 
0 
0 
0 
0 
0 
0 
0 
0 
0 
0 
0 
0 
0 
0 
0 
0 
0 
0 
0 
0 
0 
0 
0 
0 
0 
0 
0 
0 
0 
0 
0 
0 
0 
0 
0 
0 
0 
0 
0 
0 
0 
0 
0 
0 
0 
0 
0 
0 
0 
0 
0 
0 
0 
0 
0 
0 
0 
0 
0 
0 
0 
0 
0 
0 
0 
0 
0 
0 
0 
0 
0 
0 
0 
0 
0 
0 
0 
0 
0 
0 
0 
0 
0 
0 
0 
0 
0 
0 
0 
0 
0 
0 
0 
0 
0 
0 
0 
0 
0 
0 
0 
0 
0 
0 
0 
0 
0 
0 
0 
0 
0 
0 
0 
0 
0 
0 
0 
0 
0 
0 
0 
0 
0 
0 
0 
0 
0 
0 
0 
0 
0 
0 
0 
0 
0 
0 
0 
0 
0 
0 
0 
0 
0 
0 
0 
0 
0 
0 
0 
0 
0 
0 
0 
0 
0 
0 
0 
0 
0 
0 
0 
0 
0 
0 
0 
0 
0 
0 
0 
0 
0 
0 
0 
0 
0 
0 
0 
0 
0 
0 
0 
0 
0 
0 
0 
0 
0 
0 
0 
0 
0 
0 
0 
0 
0 
0 
0 
0 
0 
0 
0 
0 
0 
0 
0 
0 
0 
0 
0 
0 
0 
0 
0 
0 
0 
0 
0 
0 
0 
0 
0 
0 
0 
0 
0 
0 
0 
0 
0 
0 
0 
0 
0 
0 
0 
0 
0 
0 
0 
0 
0 
0 
0 
0 
0 
0 
0 
0 
0 
0 
0 
0 
0 
0 
0 
0 
0 
0 
0 
0 
0 
0 
0 
0 
0 
0 
0 
0 
0 
0 
0 
0 
0 
0 
0 
0 
0 
0 
0 
0 
0 
0 
0 
0 
0 
0 
0 
0 
0 
0 
0 
0 
0 
0 
0 
0 
0 
0 
0 
0 
0 
0 
0 
0 
0 
0 
0 
0 
0 
0 
0 
0 
0 
0 
0 
0 
0 
0 
0 
0 
0 
0 
0 
0 
0 
0 
0 
0 
0 
0 
0 
0 
0 
0 
0 
0 
0 
0 
0 
0 
0 
0 
0 
0 
0 
0 
0 
0 
0 
0 
0 
0 
0 
0 
0 
0 
0 
0 
0 
0 
0 
0 
0 
0 
0 
0 
0 
0 
0 
0 
0 
0 
0 
0 
0 
0 
0 
0 
0 
0 
0 
0 
0 
0 
0 
0 
0 
0 
0 
0 
0 
0 
0 
0 
0 
0 
0 
0 
0 
0 
0 
0 
0 
0 
0 
0 
0 
0 
0 
0 
0 
0 
0 
0 
0 
0 
0 
0 
0 
0 
0 
0 
0 
0 
0 
0 
0 
0 
0 
0 
0 
0 
0 
0 
0 
0 
0 
0 
0 
0 
0 
0 
0 
0 
0 
0 
0 
0 
0 
0 
0 
0 
0 
0 
0 
0 
0 
0 
0 
0 
0 
0 
0 
0 
0 
0 
0 
0 
0 
0 
0 
0 
0 
0 
0 
0 
0 
0 
0 
0 
0 
0 
0 
0 
0 
0 
0 
0 
0 
0 
0 
0 
0 
0 
0 
0 
0 
0 
0 
0 
0 
0 
0 
0 
0 
0 
0 
0 
0 
0 
0 
0 
0 
0 
0 
0 
0 
0 
0 
0 
0 
0 
0 
0 
0 
0 
0 
0 
0 
0 
0 
0 
0 
0 
0 
0 
0 
0 
0 
0 
0 
0 
0 
0 
0 
0 
0 
0 
0 
0 
0 
0 
0 
0 
0 
0 
0 
0 
0 
0 
0 
0 
0 
0 
0 
0 
0 
0 
0 
0 
0 
0 
0 
0 
0 
0 
0 
0 
0 
0 
0 
0 
0 
0 
0 
0 
0 
0 
0 
0 
0 
0 
0 
0 
0 
0 
0 
0 
0 
0 
0 
0 
0 
0 
0 
0 
0 
0 
0 
0 
0 
0 
0 
0 
0 
0 
0 
0 
0 
0 
0 
0 
0 
0 
0 
0 
0 
0 
0 
0 
0 
0 
0 
0 
0 
0 
0 
0 
0 
0 
0 
0 
0 
0 
0 
0 
0 
0 
0 
0 
0 
0 
0 
0 
0 
0 
0 
0 
0 
0 
0 
0 
0 
0 
0 
0 
0 
0 
0 
0 
0 
0 
0 
0 
0 
0 
0 
0 
1.494605e-05 
7.185285e-05 
1.288550e-04 
1.859525e-04 
2.431452e-04 
3.004333e-04 
3.578166e-04 
4.152952e-04 
4.728689e-04 
5.305379e-04 
5.883020e-04 
6.461613e-04 
7.041157e-04 
7.621652e-04 
8.203097e-04 
8.785494e-04 
9.368840e-04 
9.953137e-04 
1.053838e-03 
1.112458e-03 
1.171172e-03 
1.229982e-03 
1.288886e-03 
1.347885e-03 
1.406980e-03 
1.466168e-03 
1.525452e-03 
1.584831e-03 
1.644304e-03 
1.703872e-03 
1.763534e-03 
1.823292e-03 
1.883144e-03 
1.943090e-03 
2.003132e-03 
2.063267e-03 
2.123498e-03 
2.183823e-03 
2.244242e-03 
2.304756e-03 
2.365364e-03 
2.426067e-03 
2.486864e-03 
2.547756e-03 
2.608742e-03 
2.669823e-03 
2.730997e-03 
2.792266e-03 
2.853629e-03 
2.915087e-03 
2.976639e-03 
3.038285e-03 
3.100025e-03 
3.161859e-03 
3.223787e-03 
3.285810e-03 
3.347927e-03 
3.410137e-03 
3.472442e-03 
3.534841e-03 
3.597333e-03 
3.659920e-03 
3.722600e-03 
3.785375e-03 
3.848243e-03 
3.911205e-03 
3.974261e-03 
4.037411e-03 
4.100655e-03 
4.163992e-03 
4.227423e-03 
4.290948e-03 
4.354567e-03 
4.418279e-03 
4.482085e-03 
4.545984e-03 
4.609977e-03 
4.674064e-03 
4.738244e-03 
4.802517e-03 
4.866884e-03 
4.931345e-03 
4.995899e-03 
5.060546e-03 
5.125287e-03 
5.190121e-03 
5.255048e-03 
5.320069e-03 
5.385183e-03 
5.450390e-03 
5.515691e-03 
5.581084e-03 
5.646571e-03 
5.712151e-03 
5.777824e-03 
5.843591e-03 
5.909450e-03 
5.975402e-03 
6.041447e-03 
6.107586e-03 
6.173817e-03 
6.240141e-03 
6.306558e-03 
6.373069e-03 
6.439671e-03 
6.506367e-03 
6.573156e-03 
6.640037e-03 
6.707011e-03 
6.774078e-03 
6.841237e-03 
6.908490e-03 
6.975834e-03 
7.043272e-03 
7.110802e-03 
7.178425e-03 
7.246140e-03 
7.313947e-03 
7.381848e-03 
7.449840e-03 
7.517925e-03 
7.586103e-03 
7.654373e-03 
7.722735e-03 
7.791189e-03 
7.859736e-03 
7.928375e-03 
7.997107e-03 
8.065930e-03 
8.134846e-03 
8.203854e-03 
8.272954e-03 
8.342146e-03 
8.411430e-03 
8.480807e-03 
8.550275e-03 
8.619835e-03 
8.689488e-03 
8.759232e-03 
8.829068e-03 
8.898996e-03 
8.969016e-03 
9.039128e-03 
9.109332e-03 
9.179627e-03 
9.250014e-03 
9.320493e-03 
9.391064e-03 
9.461726e-03 
9.532480e-03 
9.603325e-03 
9.674262e-03 
9.745291e-03 
9.816411e-03 
9.887622e-03 
9.958926e-03 
1.003032e-02 
1.010181e-02 
1.017338e-02 
1.024505e-02 
1.031681e-02 
1.038866e-02 
1.046061e-02 
1.053264e-02 
1.060477e-02 
1.067698e-02 
1.074929e-02 
1.082169e-02 
1.089418e-02 
1.096676e-02 
1.103943e-02 
1.111219e-02 
1.118505e-02 
1.125799e-02 
1.133103e-02 
1.140415e-02 
1.147737e-02 
1.155068e-02 
1.162408e-02 
1.169757e-02 
1.177115e-02 
1.184482e-02 
1.191858e-02 
1.199244e-02 
1.206638e-02 
1.214041e-02 
1.221454e-02 
1.228875e-02 
1.236306e-02 
1.243745e-02 
1.251194e-02 
1.258652e-02 
1.266119e-02 
1.273594e-02 
1.281079e-02 
1.288573e-02 
1.296076e-02 
1.303588e-02 
1.311109e-02 
1.318639e-02 
1.326178e-02 
1.333726e-02 
1.341283e-02 
1.348849e-02 
1.356424e-02 
1.364008e-02 
1.371601e-02 
1.379203e-02 
1.386814e-02 
1.394434e-02 
1.402063e-02 
1.409701e-02 
1.417348e-02 
1.425004e-02 
1.432668e-02 
1.440342e-02 
1.448025e-02 
1.455717e-02 
1.463418e-02 
1.471127e-02 
1.478846e-02 
1.486574e-02 
1.494310e-02 
1.502056e-02 
1.509810e-02 
1.517574e-02 
1.525346e-02 
1.533127e-02 
1.540918e-02 
1.548717e-02 
1.556525e-02 
1.564342e-02 
1.572168e-02 
1.580003e-02 
1.587846e-02 
1.595699e-02 
1.603561e-02 
1.611431e-02 
1.619310e-02 
1.627199e-02 
1.635096e-02 
1.643002e-02 
1.650917e-02 
1.658841e-02 
1.666773e-02 
1.674715e-02 
1.682666e-02 
1.690625e-02 
1.698593e-02 
1.706570e-02 
1.714556e-02 
1.722551e-02 
1.730555e-02 
1.738567e-02 
1.746589e-02 
1.754619e-02 
1.762658e-02 
1.770706e-02 
1.778763e-02 
1.786828e-02 
1.794903e-02 
1.802986e-02 
1.811078e-02 
1.819179e-02 
1.827288e-02 
1.835407e-02 
1.843534e-02 
1.851670e-02 
1.859815e-02 
1.867969e-02 
1.876132e-02 
1.884303e-02 
1.892483e-02 
1.900672e-02 
1.908870e-02 
1.917076e-02 
1.925292e-02 
1.933516e-02 
1.941749e-02 
1.949990e-02 
1.958241e-02 
1.966500e-02 
1.974768e-02 
1.983044e-02 
1.991330e-02 
1.999624e-02 
2.007927e-02 
2.016239e-02 
2.024559e-02 
2.032888e-02 
2.041226e-02 
2.049573e-02 
2.057928e-02 
2.066292e-02 
2.074665e-02 
2.083046e-02 
2.091437e-02 
2.099836e-02 
2.108243e-02 
2.116659e-02 
2.125085e-02 
2.133518e-02 
2.141961e-02 
2.150412e-02 
2.158872e-02 
2.167340e-02 
2.175817e-02 
2.184303e-02 
2.192798e-02 
2.201301e-02 
2.209813e-02 
2.218333e-02 
2.226863e-02 
2.235401e-02 
2.243947e-02 
2.252502e-02 
2.261066e-02 
2.269639e-02 
2.278220e-02 
2.286809e-02 
2.295408e-02 
2.304015e-02 
2.312630e-02 
2.321255e-02 
2.329888e-02 
2.338529e-02 
2.347179e-02 
2.355838e-02 
2.364505e-02 
2.373181e-02 
2.381866e-02 
2.390559e-02 
2.399261e-02 
2.407971e-02 
2.416690e-02 
2.425417e-02 
2.434154e-02 
2.442898e-02 
2.451651e-02 
2.460413e-02 
2.469184e-02 
2.477963e-02 
2.486750e-02 
2.495546e-02 
2.504351e-02 
2.513164e-02 
2.521985e-02 
2.530816e-02 
2.539654e-02 
2.548502e-02 
2.557358e-02 
2.566222e-02 
2.575095e-02 
2.583976e-02 
2.592866e-02 
2.601765e-02 
2.610672e-02 
2.619587e-02 
2.628511e-02 
2.637443e-02 
2.646384e-02 
2.655334e-02 
2.664292e-02 
2.673258e-02 
2.682233e-02 
2.691216e-02 
2.700208e-02 
2.709209e-02 
2.718217e-02 
2.727235e-02 
2.736260e-02 
2.745295e-02 
2.754337e-02 
2.763388e-02 
2.772448e-02 
2.781516e-02 
2.790592e-02 
2.799677e-02 
2.808770e-02 
2.817872e-02 
2.826982e-02 
2.836101e-02 
2.845228e-02 
2.854363e-02 
2.863507e-02 
2.872659e-02 
2.881820e-02 
2.890989e-02 
2.900166e-02 
2.909352e-02 
2.918546e-02 
2.927749e-02 
2.936960e-02 
2.946179e-02 
2.955407e-02 
2.964643e-02 
2.973887e-02 
2.983140e-02 
2.992401e-02 
3.001671e-02 
3.010949e-02 
3.020235e-02 
3.029529e-02 
3.038832e-02 
3.048144e-02 
3.057463e-02 
3.066791e-02 
3.076127e-02 
3.085472e-02 
3.094825e-02 
3.104186e-02 
3.113555e-02 
3.122933e-02 
3.132319e-02 
3.141714e-02 
3.151117e-02 
3.160528e-02 
3.169947e-02 
3.179374e-02 
3.188810e-02 
3.198254e-02 
3.207707e-02 
3.217168e-02 
3.226637e-02 
3.236114e-02 
3.245599e-02 
3.255093e-02 
3.264595e-02 
3.274105e-02 
3.283624e-02 
3.293150e-02 
3.302685e-02 
3.312229e-02 
3.321780e-02 
3.331340e-02 
3.340908e-02 
3.350484e-02 
3.360068e-02 
3.369661e-02 
3.379261e-02 
3.388870e-02 
3.398487e-02 
3.408113e-02 
3.417746e-02 
3.427388e-02 
3.437038e-02 
3.446696e-02 
3.456362e-02 
3.466037e-02 
3.475719e-02 
3.485410e-02 
3.495109e-02 
3.504816e-02 
3.514531e-02 
3.524255e-02 
3.533986e-02 
3.543726e-02 
3.553474e-02 
3.563229e-02 
3.572994e-02 
3.582766e-02 
3.592546e-02 
3.602335e-02 
3.612131e-02 
3.621936e-02 
3.631749e-02 
3.641569e-02 
3.651398e-02 
3.661235e-02 
3.671081e-02 
3.680934e-02 
3.690795e-02 
3.700665e-02 
3.710542e-02 
3.720428e-02 
3.730321e-02 
3.740223e-02 
3.750133e-02 
3.760051e-02 
3.769977e-02 
3.779910e-02 
3.789852e-02 
3.799802e-02 
3.809760e-02 
3.819727e-02 
3.829701e-02 
3.839683e-02 
3.849673e-02 
3.859671e-02 
3.869677e-02 
3.879692e-02 
3.889714e-02 
3.899744e-02 
3.909782e-02 
3.919828e-02 
3.929883e-02 
3.939945e-02 
3.950015e-02 
3.960093e-02 
3.970179e-02 
3.980273e-02 
3.990375e-02 
4.000485e-02 
4.010603e-02 
4.020729e-02 
4.030863e-02 
4.041005e-02 
4.051155e-02 
4.061312e-02 
4.071478e-02 
4.081651e-02 
4.091833e-02 
4.102022e-02 
4.112220e-02 
4.122425e-02 
4.132638e-02 
4.142859e-02 
4.153088e-02 
4.163325e-02 
4.173570e-02 
4.183822e-02 
4.194083e-02 
4.204351e-02 
4.214627e-02 
4.224912e-02 
4.235204e-02 
4.245504e-02 
4.255811e-02 
4.266127e-02 
4.276450e-02 
4.286782e-02 
4.297121e-02 
4.307468e-02 
4.317823e-02 
4.328185e-02 
4.338556e-02 
4.348934e-02 
4.359320e-02 
4.369714e-02 
4.380116e-02 
4.390526e-02 
4.400943e-02 
4.411368e-02 
4.421801e-02 
4.432242e-02 
4.442690e-02 
4.453147e-02 
4.463611e-02 
4.474083e-02 
4.484563e-02 
4.495050e-02 
4.505545e-02 
4.516048e-02 
4.526559e-02 
4.537077e-02 
4.547603e-02 
4.558137e-02 
4.568679e-02 
4.579229e-02 
4.589786e-02 
4.600351e-02 
4.610923e-02 
4.621503e-02 
4.632091e-02 
4.642687e-02 
4.653291e-02 
4.663902e-02 
4.674521e-02 
4.685147e-02 
4.695781e-02 
4.706423e-02 
4.717073e-02 
4.727730e-02 
4.738395e-02 
4.749068e-02 
4.759748e-02 
4.770436e-02 
4.781131e-02 
4.791835e-02 
4.802545e-02 
4.813264e-02 
4.823990e-02 
4.834724e-02 
4.845465e-02 
4.856214e-02 
4.866971e-02 
4.877735e-02 
4.888507e-02 
4.899287e-02 
4.910074e-02 
4.920868e-02 
4.931671e-02 
4.942480e-02 
4.953298e-02 
4.964123e-02 
4.974956e-02 
4.985796e-02 
4.996644e-02 
5.007499e-02 
5.018362e-02 
5.029232e-02 
5.040110e-02 
5.050996e-02 
5.061889e-02 
5.072789e-02 
5.083698e-02 
5.094613e-02 
5.105536e-02 
5.116467e-02 
5.127405e-02 
5.138351e-02 
5.149304e-02 
5.160265e-02 
5.171233e-02 
5.182209e-02 
5.193193e-02 
5.204183e-02 
5.215182e-02 
5.226187e-02 
5.237200e-02 
5.248221e-02 
5.259249e-02 
5.270285e-02 
5.281328e-02 
5.292378e-02 
5.303436e-02 
5.314502e-02 
5.325574e-02 
5.336655e-02 
5.347742e-02 
5.358838e-02 
5.369940e-02 
5.381050e-02 
5.392167e-02 
5.403292e-02 
5.414424e-02 
5.425564e-02 
5.436711e-02 
5.447865e-02 
5.459027e-02 
5.470196e-02 
5.481373e-02 
5.492557e-02 
5.503748e-02 
5.514946e-02 
5.526152e-02 
5.537366e-02 
5.548586e-02 
5.559814e-02 
5.571050e-02 
5.582293e-02 
5.593543e-02 
5.604800e-02 
5.616065e-02 
5.627337e-02 
5.638616e-02 
5.649903e-02 
5.661197e-02 
5.672498e-02 
5.683806e-02 
5.695122e-02 
5.706445e-02 
5.717776e-02 
5.729114e-02 
5.740458e-02 
5.751811e-02 
5.763170e-02 
5.774537e-02 
5.785911e-02 
5.797292e-02 
5.808681e-02 
5.820077e-02 
5.831480e-02 
5.842890e-02 
5.854307e-02 
5.865732e-02 
5.877164e-02 
5.888603e-02 
5.900050e-02 
5.911503e-02 
5.922964e-02 
5.934432e-02 
5.945907e-02 
5.957389e-02 
5.968879e-02 
5.980376e-02 
5.991880e-02 
6.003391e-02 
6.014909e-02 
6.026434e-02 
6.037967e-02 
6.049507e-02 
6.061053e-02 
6.072607e-02 
6.084169e-02 
6.095737e-02 
6.107312e-02 
6.118895e-02 
6.130485e-02 
6.142081e-02 
6.153685e-02 
6.165296e-02 
6.176914e-02 
6.188539e-02 
6.200172e-02 
6.211811e-02 
6.223458e-02 
6.235111e-02 
6.246772e-02 
6.258440e-02 
6.270114e-02 
6.281796e-02 
6.293485e-02 
6.305181e-02 
6.316884e-02 
6.328594e-02 
6.340311e-02 
6.352035e-02 
6.363766e-02 
6.375504e-02 
6.387250e-02 
6.399002e-02 
6.410761e-02 
6.422527e-02 
6.434300e-02 
6.446081e-02 
6.457868e-02 
6.469662e-02 
6.481463e-02 
6.493271e-02 
6.505086e-02 
6.516909e-02 
6.528738e-02 
6.540574e-02 
6.552417e-02 
6.564266e-02 
6.576123e-02 
6.587987e-02 
6.599858e-02 
6.611736e-02 
6.623620e-02 
6.635512e-02 
6.647410e-02 
6.659316e-02 
6.671228e-02 
6.683147e-02 
6.695073e-02 
6.707006e-02 
6.718946e-02 
6.730893e-02 
6.742846e-02 
6.754807e-02 
6.766774e-02 
6.778748e-02 
6.790729e-02 
6.802717e-02 
6.814712e-02 
6.826714e-02 
6.838722e-02 
6.850738e-02 
6.862760e-02 
6.874789e-02 
6.886825e-02 
6.898867e-02 
6.910917e-02 
6.922973e-02 
6.935036e-02 
6.947106e-02 
6.959182e-02 
6.971266e-02 
6.983356e-02 
6.995453e-02 
7.007557e-02 
7.019667e-02 
7.031785e-02 
7.043909e-02 
7.056040e-02 
7.068177e-02 
7.080322e-02 
7.092473e-02 
7.104630e-02 
7.116795e-02 
7.128966e-02 
7.141144e-02 
7.153329e-02 
7.165520e-02 
7.177719e-02 
7.189923e-02 
7.202135e-02 
7.214353e-02 
7.226578e-02 
7.238810e-02 
7.251048e-02 
7.263293e-02 
7.275545e-02 
7.287803e-02 
7.300068e-02 
7.312339e-02 
7.324618e-02 
7.336903e-02 
7.349194e-02 
7.361492e-02 
7.373797e-02 
7.386109e-02 
7.398427e-02 
7.410751e-02 
7.423083e-02 
7.435420e-02 
7.447765e-02 
7.460116e-02 
7.472474e-02 
7.484838e-02 
7.497209e-02 
7.509586e-02 
7.521970e-02 
7.534361e-02 
7.546758e-02 
7.559162e-02 
7.571572e-02 
7.583989e-02 
7.596412e-02 
7.608842e-02 
7.621278e-02 
7.633721e-02 
7.646171e-02 
7.658627e-02 
7.671089e-02 
7.683558e-02 
7.696034e-02 
7.708516e-02 
7.721004e-02 
7.733499e-02 
7.746001e-02 
7.758509e-02 
7.771023e-02 
7.783544e-02 
7.796071e-02 
7.808605e-02 
7.821145e-02 
7.833692e-02 
7.846245e-02 
7.858805e-02 
7.871371e-02 
7.883943e-02 
7.896522e-02 
7.909108e-02 
7.921699e-02 
7.934298e-02 
7.946902e-02 
7.959513e-02 
7.972130e-02 
7.984754e-02 
7.997384e-02 
8.010021e-02 
8.022664e-02 
8.035313e-02 
8.047968e-02 
8.060630e-02 
8.073299e-02 
8.085973e-02 
8.098654e-02 
8.111342e-02 
8.124035e-02 
8.136735e-02 
8.149442e-02 
8.162154e-02 
8.174873e-02 
8.187599e-02 
8.200330e-02 
8.213068e-02 
8.225812e-02 
8.238563e-02 
8.251320e-02 
8.264083e-02 
8.276852e-02 
8.289628e-02 
8.302409e-02 
8.315198e-02 
8.327992e-02 
8.340793e-02 
8.353599e-02 
8.366413e-02 
8.379232e-02 
8.392057e-02 
8.404889e-02 
8.417727e-02 
8.430571e-02 
8.443422e-02 
8.456279e-02 
8.469141e-02 
8.482010e-02 
8.494886e-02 
8.507767e-02 
8.520655e-02 
8.533548e-02 
8.546448e-02 
8.559354e-02 
8.572267e-02 
8.585185e-02 
8.598110e-02 
8.611040e-02 
8.623977e-02 
8.636920e-02 
8.649869e-02 
8.662824e-02 
8.675786e-02 
8.688753e-02 
8.701727e-02 
8.714706e-02 
8.727692e-02 
8.740684e-02 
8.753682e-02 
8.766686e-02 
8.779696e-02 
8.792712e-02 
8.805734e-02 
8.818762e-02 
8.831797e-02 
8.844837e-02 
8.857884e-02 
8.870936e-02 
8.883995e-02 
8.897059e-02 
8.910130e-02 
8.923206e-02 
8.936289e-02 
8.949377e-02 
8.962472e-02 
8.975573e-02 
8.988679e-02 
9.001792e-02 
9.014910e-02 
9.028035e-02 
9.041165e-02 
9.054302e-02 
9.067444e-02 
9.080593e-02 
9.093747e-02 
9.106907e-02 
9.120074e-02 
9.133246e-02 
9.146424e-02 
9.159608e-02 
9.172798e-02 
9.185994e-02 
9.199196e-02 
9.212403e-02 
9.225617e-02 
9.238836e-02 
9.252062e-02 
9.265293e-02 
9.278530e-02 
9.291773e-02 
9.305022e-02 
9.318277e-02 
9.331538e-02 
9.344804e-02 
9.358076e-02 
9.371354e-02 
9.384638e-02 
9.397928e-02 
9.411224e-02 
9.424525e-02 
9.437833e-02 
9.451146e-02 
9.464465e-02 
9.477789e-02 
9.491120e-02 
9.504456e-02 
9.517798e-02 
9.531146e-02 
9.544500e-02 
9.557859e-02 
9.571224e-02 
9.584595e-02 
9.597972e-02 
9.611354e-02 
9.624743e-02 
9.638136e-02 
9.651536e-02 
9.664941e-02 
9.678353e-02 
9.691769e-02 
9.705192e-02 
9.718620e-02 
9.732054e-02 
9.745494e-02 
9.758939e-02 
9.772390e-02 
9.785847e-02 
9.799309e-02 
9.812777e-02 
9.826251e-02 
9.839730e-02 
9.853215e-02 
9.866706e-02 
9.880202e-02 
9.893704e-02 
9.907211e-02 
9.920724e-02 
9.934243e-02 
9.947768e-02 
9.961298e-02 
9.974833e-02 
9.988374e-02 
1.000192e-01 
1.001547e-01 
1.002903e-01 
1.004260e-01 
1.005616e-01 
1.006974e-01 
1.008332e-01 
1.009691e-01 
1.011050e-01 
1.012409e-01 
1.013770e-01 
1.015130e-01 
1.016492e-01 
1.017854e-01 
1.019216e-01 
1.020579e-01 
1.021943e-01 
1.023307e-01 
1.024671e-01 
1.026037e-01 
1.027402e-01 
1.028769e-01 
1.030136e-01 
1.031503e-01 
1.032871e-01 
1.034239e-01 
1.035608e-01 
1.036978e-01 
1.038348e-01 
1.039719e-01 
1.041090e-01 
1.042462e-01 
1.043834e-01 
1.045207e-01 
1.046580e-01 
1.047954e-01 
1.049329e-01 
1.050704e-01 
1.052079e-01 
1.053455e-01 
1.054832e-01 
1.056209e-01 
1.057587e-01 
1.058965e-01 
1.060344e-01 
1.061723e-01 
1.063103e-01 
1.064483e-01 
1.065864e-01 
1.067246e-01 
1.068628e-01 
1.070010e-01 
1.071393e-01 
1.072777e-01 
1.074161e-01 
1.075545e-01 
1.076930e-01 
1.078316e-01 
1.079702e-01 
1.081089e-01 
1.082476e-01 
1.083864e-01 
1.085252e-01 
1.086641e-01 
1.088031e-01 
1.089421e-01 
1.090811e-01 
1.092202e-01 
1.093593e-01 
1.094985e-01 
1.096378e-01 
1.097771e-01 
1.099164e-01 
1.100558e-01 
1.101953e-01 
1.103348e-01 
1.104744e-01 
1.106140e-01 
1.107536e-01 
1.108934e-01 
1.110331e-01 
1.111730e-01 
1.113128e-01 
1.114527e-01 
1.115927e-01 
1.117327e-01 
1.118728e-01 
1.120129e-01 
1.121531e-01 
1.122934e-01 
1.124336e-01 
1.125740e-01 
1.127144e-01 
1.128548e-01 
1.129953e-01 
1.131358e-01 
1.132764e-01 
1.134170e-01 
1.135577e-01 
1.136985e-01 
1.138392e-01 
1.139801e-01 
1.141210e-01 
1.142619e-01 
1.144029e-01 
1.145439e-01 
1.146850e-01 
1.148262e-01 
1.149674e-01 
1.151086e-01 
1.152499e-01 
1.153912e-01 
1.155326e-01 
1.156741e-01 
1.158155e-01 
1.159571e-01 
1.160987e-01 
1.162403e-01 
1.163820e-01 
1.165237e-01 
1.166655e-01 
1.168074e-01 
1.169492e-01 
1.170912e-01 
1.172332e-01 
1.173752e-01 
1.175173e-01 
1.176594e-01 
1.178016e-01 
1.179438e-01 
1.180861e-01 
1.182284e-01 
1.183708e-01 
1.185132e-01 
1.186557e-01 
1.187982e-01 
1.189408e-01 
1.190834e-01 
1.192261e-01 
1.193688e-01 
1.195115e-01 
1.196543e-01 
1.197972e-01 
1.199401e-01 
1.200831e-01 
1.202261e-01 
1.203691e-01 
1.205122e-01 
1.206554e-01 
1.207986e-01 
1.209418e-01 
1.210851e-01 
1.212284e-01 
1.213718e-01 
1.215152e-01 
1.216587e-01 
1.218022e-01 
1.219458e-01 
1.220894e-01 
1.222331e-01 
1.223768e-01 
1.225206e-01 
1.226644e-01 
1.228082e-01 
1.229521e-01 
1.230961e-01 
1.232401e-01 
1.233841e-01 
1.235282e-01 
1.236724e-01 
1.238165e-01 
1.239608e-01 
1.241051e-01 
1.242494e-01 
1.243937e-01 
1.245382e-01 
1.246826e-01 
1.248271e-01 
1.249717e-01 
1.251163e-01 
1.252609e-01 
1.254056e-01 
1.255504e-01 
1.256951e-01 
1.258400e-01 
1.259848e-01 
1.261298e-01 
1.262747e-01 
1.264197e-01 
1.265648e-01 
1.267099e-01 
1.268550e-01 
1.270002e-01 
1.271455e-01 
1.272908e-01 
1.274361e-01 
1.275815e-01 
1.277269e-01 
1.278723e-01 
1.280178e-01 
1.281634e-01 
1.283090e-01 
1.284546e-01 
1.286003e-01 
1.287461e-01 
1.288918e-01 
1.290377e-01 
1.291835e-01 
1.293294e-01 
1.294754e-01 
1.296214e-01 
1.297674e-01 
1.299135e-01 
1.300596e-01 
1.302058e-01 
1.303520e-01 
1.304983e-01 
1.306446e-01 
1.307910e-01 
1.309373e-01 
1.310838e-01 
1.312303e-01 
1.313768e-01 
1.315234e-01 
1.316700e-01 
1.318166e-01 
1.319633e-01 
1.321101e-01 
1.322568e-01 
1.324037e-01 
1.325505e-01 
1.326975e-01 
1.328444e-01 
1.329914e-01 
1.331385e-01 
1.332855e-01 
1.334327e-01 
1.335798e-01 
1.337271e-01 
1.338743e-01 
1.340216e-01 
1.341690e-01 
1.343163e-01 
1.344638e-01 
1.346112e-01 
1.347587e-01 
1.349063e-01 
1.350539e-01 
1.352015e-01 
1.353492e-01 
1.354969e-01 
1.356447e-01 
1.357925e-01 
1.359403e-01 
1.360882e-01 
1.362362e-01 
1.363841e-01 
1.365321e-01 
1.366802e-01 
1.368283e-01 
1.369764e-01 
1.371246e-01 
1.372728e-01 
1.374211e-01 
1.375694e-01 
1.377177e-01 
1.378661e-01 
1.380145e-01 
1.381630e-01 
1.383115e-01 
1.384601e-01 
1.386087e-01 
1.387573e-01 
1.389060e-01 
1.390547e-01 
1.392034e-01 
1.393522e-01 
1.395010e-01 
1.396499e-01 
1.397988e-01 
1.399478e-01 
1.400968e-01 
1.402458e-01 
1.403949e-01 
1.405440e-01 
1.406931e-01 
1.408423e-01 
1.409916e-01 
1.411408e-01 
1.412901e-01 
1.414395e-01 
1.415889e-01 
1.417383e-01 
1.418878e-01 
1.420373e-01 
1.421868e-01 
1.423364e-01 
1.424860e-01 
1.426357e-01 
1.427854e-01 
1.429352e-01 
1.430849e-01 
1.432348e-01 
1.433846e-01 
1.435345e-01 
1.436844e-01 
1.438344e-01 
1.439844e-01 
1.441345e-01 
1.442846e-01 
1.444347e-01 
1.445849e-01 
1.447351e-01 
1.448853e-01 
1.450356e-01 
1.451859e-01 
1.453363e-01 
1.454867e-01 
1.456371e-01 
1.457876e-01 
1.459381e-01 
1.460887e-01 
1.462392e-01 
1.463899e-01 
1.465405e-01 
1.466912e-01 
1.468420e-01 
1.469927e-01 
1.471435e-01 
1.472944e-01 
1.474453e-01 
1.475962e-01 
1.477472e-01 
1.478982e-01 
1.480492e-01 
1.482003e-01 
1.483514e-01 
1.485025e-01 
1.486537e-01 
1.488049e-01 
1.489562e-01 
1.491075e-01 
1.492588e-01 
1.494102e-01 
1.495616e-01 
1.497130e-01 
1.498645e-01 
1.500160e-01 
1.501675e-01 
1.503191e-01 
1.504707e-01 
1.506224e-01 
1.507741e-01 
1.509258e-01 
1.510775e-01 
1.512293e-01 
1.513812e-01 
1.515330e-01 
1.516849e-01 
1.518369e-01 
1.519889e-01 
1.521409e-01 
1.522929e-01 
1.524450e-01 
1.525971e-01 
1.527493e-01 
1.529014e-01 
1.530537e-01 
1.532059e-01 
1.533582e-01 
1.535105e-01 
1.536629e-01 
1.538153e-01 
1.539677e-01 
1.541202e-01 
1.542727e-01 
1.544252e-01 
1.545778e-01 
1.547304e-01 
1.548830e-01 
1.550357e-01 
1.551884e-01 
1.553411e-01 
1.554939e-01 
1.556467e-01 
1.557996e-01 
1.559524e-01 
1.561053e-01 
1.562583e-01 
1.564113e-01 
1.565643e-01 
1.567173e-01 
1.568704e-01 
1.570235e-01 
1.571766e-01 
1.573298e-01 
1.574830e-01 
1.576363e-01 
1.577895e-01 
1.579429e-01 
1.580962e-01 
1.582496e-01 
1.584030e-01 
1.585564e-01 
1.587099e-01 
1.588634e-01 
1.590169e-01 
1.591705e-01 
1.593241e-01 
1.594777e-01 
1.596314e-01 
1.597851e-01 
1.599389e-01 
1.600926e-01 
1.602464e-01 
1.604002e-01 
1.605541e-01 
1.607080e-01 
1.608619e-01 
1.610159e-01 
1.611699e-01 
1.613239e-01 
1.614780e-01 
1.616320e-01 
1.617862e-01 
1.619403e-01 
1.620945e-01 
1.622487e-01 
1.624029e-01 
1.625572e-01 
1.627115e-01 
1.628658e-01 
1.630202e-01 
1.631746e-01 
1.633290e-01 
1.634835e-01 
1.636380e-01 
1.637925e-01 
1.639471e-01 
1.641016e-01 
1.642563e-01 
1.644109e-01 
1.645656e-01 
1.647203e-01 
1.648750e-01 
1.650298e-01 
1.651846e-01 
1.653394e-01 
1.654943e-01 
1.656491e-01 
1.658041e-01 
1.659590e-01 
1.661140e-01 
1.662690e-01 
1.664240e-01 
1.665791e-01 
1.667342e-01 
1.668893e-01 
1.670445e-01 
1.671996e-01 
1.673548e-01 
1.675101e-01 
1.676654e-01 
1.678207e-01 
1.679760e-01 
1.681313e-01 
1.682867e-01 
1.684421e-01 
1.685976e-01 
1.687531e-01 
1.689086e-01 
1.690641e-01 
1.692197e-01 
1.693752e-01 
1.695309e-01 
1.696865e-01 
1.698422e-01 
1.699979e-01 
1.701536e-01 
1.703094e-01 
1.704652e-01 
1.706210e-01 
1.707768e-01 
1.709327e-01 
1.710886e-01 
1.712445e-01 
1.714005e-01 
1.715564e-01 
1.717125e-01 
1.718685e-01 
1.720246e-01 
1.721806e-01 
1.723368e-01 
1.724929e-01 
1.726491e-01 
1.728053e-01 
1.729615e-01 
1.731178e-01 
1.732740e-01 
1.734304e-01 
1.735867e-01 
1.737431e-01 
1.738994e-01 
1.740559e-01 
1.742123e-01 
1.743688e-01 
1.745253e-01 
1.746818e-01 
1.748383e-01 
1.749949e-01 
1.751515e-01 
1.753081e-01 
1.754648e-01 
1.756215e-01 
1.757782e-01 
1.759349e-01 
1.760917e-01 
1.762485e-01 
1.764053e-01 
1.765621e-01 
1.767190e-01 
1.768759e-01 
1.770328e-01 
1.771897e-01 
1.773467e-01 
1.775037e-01 
1.776607e-01 
1.778177e-01 
1.779748e-01 
1.781319e-01 
1.782890e-01 
1.784461e-01 
1.786033e-01 
1.787605e-01 
1.789177e-01 
1.790749e-01 
1.792322e-01 
1.793895e-01 
1.795468e-01 
1.797041e-01 
1.798615e-01 
1.800189e-01 
1.801763e-01 
1.803337e-01 
1.804912e-01 
1.806487e-01 
1.808062e-01 
1.809637e-01 
1.811212e-01 
1.812788e-01 
1.814364e-01 
1.815941e-01 
1.817517e-01 
1.819094e-01 
1.820671e-01 
1.822248e-01 
1.823825e-01 
1.825403e-01 
1.826981e-01 
1.828559e-01 
1.830137e-01 
1.831716e-01 
1.833295e-01 
1.834874e-01 
1.836453e-01 
1.838033e-01 
1.839613e-01 
1.841192e-01 
1.842773e-01 
1.844353e-01 
1.845934e-01 
1.847515e-01 
1.849096e-01 
1.850677e-01 
1.852259e-01 
1.853840e-01 
1.855422e-01 
1.857005e-01 
1.858587e-01 
1.860170e-01 
1.861753e-01 
1.863336e-01 
1.864919e-01 
1.866502e-01 
1.868086e-01 
1.869670e-01 
1.871254e-01 
1.872839e-01 
1.874423e-01 
1.876008e-01 
1.877593e-01 
1.879178e-01 
1.880764e-01 
1.882350e-01 
1.883935e-01 
1.885522e-01 
1.887108e-01 
1.888694e-01 
1.890281e-01 
1.891868e-01 
1.893455e-01 
1.895042e-01 
1.896630e-01 
1.898218e-01 
1.899806e-01 
1.901394e-01 
1.902982e-01 
1.904571e-01 
1.906160e-01 
1.907748e-01 
1.909338e-01 
1.910927e-01 
1.912517e-01 
1.914106e-01 
1.915696e-01 
1.917286e-01 
1.918877e-01 
1.920467e-01 
1.922058e-01 
1.923649e-01 
1.925240e-01 
1.926831e-01 
1.928423e-01 
1.930015e-01 
1.931607e-01 
1.933199e-01 
1.934791e-01 
1.936383e-01 
1.937976e-01 
1.939569e-01 
1.941162e-01 
1.942755e-01 
1.944349e-01 
1.945942e-01 
1.947536e-01 
1.949130e-01 
1.950724e-01 
1.952319e-01 
1.953913e-01 
1.955508e-01 
1.957103e-01 
1.958698e-01 
1.960293e-01 
1.961888e-01 
1.963484e-01 
1.965080e-01 
1.966676e-01 
1.968272e-01 
1.969868e-01 
1.971465e-01 
1.973061e-01 
1.974658e-01 
1.976255e-01 
1.977852e-01 
1.979450e-01 
1.981047e-01 
1.982645e-01 
1.984243e-01 
1.985841e-01 
1.987439e-01 
1.989038e-01 
1.990636e-01 
1.992235e-01 
1.993834e-01 
1.995433e-01 
1.997032e-01 
1.998631e-01 
2.000231e-01 
2.001831e-01 
2.003431e-01 
2.005031e-01 
2.006631e-01 
2.008231e-01 
2.009832e-01 
2.011432e-01 
2.013033e-01 
2.014634e-01 
2.016235e-01 
2.017837e-01 
2.019438e-01 
2.021040e-01 
2.022642e-01 
2.024244e-01 
2.025846e-01 
2.027448e-01 
2.029050e-01 
2.030653e-01 
2.032256e-01 
2.033859e-01 
2.035462e-01 
2.037065e-01 
2.038668e-01 
2.040272e-01 
2.041875e-01 
2.043479e-01 
2.045083e-01 
2.046687e-01 
2.048291e-01 
2.049895e-01 
2.051500e-01 
2.053105e-01 
2.054709e-01 
2.056314e-01 
2.057919e-01 
2.059525e-01 
2.061130e-01 
2.062735e-01 
2.064341e-01 
2.065947e-01 
2.067553e-01 
2.069159e-01 
2.070765e-01 
2.072371e-01 
2.073978e-01 
2.075584e-01 
2.077191e-01 
2.078798e-01 
2.080405e-01 
2.082012e-01 
2.083619e-01 
2.085226e-01 
2.086834e-01 
2.088442e-01 
2.090049e-01 
2.091657e-01 
2.093265e-01 
2.094873e-01 
2.096482e-01 
2.098090e-01 
2.099699e-01 
2.101307e-01 
2.102916e-01 
2.104525e-01 
2.106134e-01 
2.107743e-01 
2.109352e-01 
2.110962e-01 
2.112571e-01 
2.114181e-01 
2.115791e-01 
2.117401e-01 
2.119011e-01 
2.120621e-01 
2.122231e-01 
2.123841e-01 
2.125452e-01 
2.127062e-01 
2.128673e-01 
2.130284e-01 
2.131895e-01 
2.133506e-01 
2.135117e-01 
2.136728e-01 
2.138339e-01 
2.139951e-01 
2.141562e-01 
2.143174e-01 
2.144786e-01 
2.146398e-01 
2.148010e-01 
2.149622e-01 
2.151234e-01 
2.152846e-01 
2.154459e-01 
2.156071e-01 
2.157684e-01 
2.159297e-01 
2.160909e-01 
2.162522e-01 
2.164135e-01 
2.165748e-01 
2.167362e-01 
2.168975e-01 
2.170588e-01 
2.172202e-01 
2.173816e-01 
2.175429e-01 
2.177043e-01 
2.178657e-01 
2.180271e-01 
2.181885e-01 
2.183499e-01 
2.185113e-01 
2.186728e-01 
2.188342e-01 
2.189957e-01 
2.191571e-01 
2.193186e-01 
2.194801e-01 
2.196416e-01 
2.198031e-01 
2.199646e-01 
2.201261e-01 
2.202876e-01 
2.204492e-01 
2.206107e-01 
2.207722e-01 
2.209338e-01 
2.210954e-01 
2.212569e-01 
2.214185e-01 
2.215801e-01 
2.217417e-01 
2.219033e-01 
2.220649e-01 
2.222265e-01 
2.223882e-01 
2.225498e-01 
2.227114e-01 
2.228731e-01 
2.230347e-01 
2.231964e-01 
2.233581e-01 
2.235198e-01 
2.236814e-01 
2.238431e-01 
2.240048e-01 
2.241666e-01 
2.243283e-01 
2.244900e-01 
2.246517e-01 
2.248134e-01 
2.249752e-01 
2.251369e-01 
2.252987e-01 
2.254605e-01 
2.256222e-01 
2.257840e-01 
2.259458e-01 
2.261076e-01 
2.262693e-01 
2.264311e-01 
2.265929e-01 
2.267548e-01 
2.269166e-01 
2.270784e-01 
2.272402e-01 
2.274021e-01 
2.275639e-01 
2.277257e-01 
2.278876e-01 
2.280494e-01 
2.282113e-01 
2.283732e-01 
2.285350e-01 
2.286969e-01 
2.288588e-01 
2.290207e-01 
2.291826e-01 
2.293445e-01 
2.295064e-01 
2.296683e-01 
2.298302e-01 
2.299921e-01 
2.301540e-01 
2.303159e-01 
2.304779e-01 
2.306398e-01 
2.308017e-01 
2.309637e-01 
2.311256e-01 
2.312876e-01 
2.314495e-01 
2.316115e-01 
2.317734e-01 
2.319354e-01 
2.320974e-01 
2.322593e-01 
2.324213e-01 
2.325833e-01 
2.327453e-01 
2.329073e-01 
2.330693e-01 
2.332313e-01 
2.333932e-01 
2.335552e-01 
2.337173e-01 
2.338793e-01 
2.340413e-01 
2.342033e-01 
2.343653e-01 
2.345273e-01 
2.346893e-01 
2.348514e-01 
2.350134e-01 
2.351754e-01 
2.353374e-01 
2.354995e-01 
2.356615e-01 
2.358236e-01 
2.359856e-01 
2.361476e-01 
2.363097e-01 
2.364717e-01 
2.366338e-01 
2.367958e-01 
2.369579e-01 
2.371199e-01 
2.372820e-01 
2.374441e-01 
2.376061e-01 
2.377682e-01 
2.379302e-01 
2.380923e-01 
2.382544e-01 
2.384164e-01 
2.385785e-01 
2.387406e-01 
2.389026e-01 
2.390647e-01 
2.392268e-01 
2.393889e-01 
2.395509e-01 
2.397130e-01 
2.398751e-01 
2.400372e-01 
2.401992e-01 
2.403613e-01 
2.405234e-01 
2.406855e-01 
2.408476e-01 
2.410096e-01 
2.411717e-01 
2.413338e-01 
2.414959e-01 
2.416580e-01 
2.418200e-01 
2.419821e-01 
2.421442e-01 
2.423063e-01 
2.424684e-01 
2.426304e-01 
2.427925e-01 
2.429546e-01 
2.431167e-01 
2.432788e-01 
2.434408e-01 
2.436029e-01 
2.437650e-01 
2.439271e-01 
2.440891e-01 
2.442512e-01 
2.444133e-01 
2.445753e-01 
2.447374e-01 
2.448995e-01 
2.450615e-01 
2.452236e-01 
2.453857e-01 
2.455477e-01 
2.457098e-01 
2.458718e-01 
2.460339e-01 
2.461960e-01 
2.463580e-01 
2.465201e-01 
2.466821e-01 
2.468442e-01 
2.470062e-01 
2.471682e-01 
2.473303e-01 
2.474923e-01 
2.476544e-01 
2.478164e-01 
2.479784e-01 
2.481405e-01 
2.483025e-01 
2.484645e-01 
2.486265e-01 
2.487885e-01 
2.489506e-01 
2.491126e-01 
2.492746e-01 
2.494366e-01 
2.495986e-01 
2.497606e-01 
2.499226e-01 
2.500846e-01 
2.502466e-01 
2.504086e-01 
2.505705e-01 
2.507325e-01 
2.508945e-01 
2.510565e-01 
2.512184e-01 
2.513804e-01 
2.515424e-01 
2.517043e-01 
2.518663e-01 
2.520282e-01 
2.521902e-01 
2.523521e-01 
2.525140e-01 
2.526760e-01 
2.528379e-01 
2.529998e-01 
2.531617e-01 
2.533237e-01 
2.534856e-01 
2.536475e-01 
2.538094e-01 
2.539713e-01 
2.541332e-01 
2.542950e-01 
2.544569e-01 
2.546188e-01 
2.547807e-01 
2.549425e-01 
2.551044e-01 
2.552662e-01 
2.554281e-01 
2.555899e-01 
2.557518e-01 
2.559136e-01 
2.560754e-01 
2.562373e-01 
2.563991e-01 
2.565609e-01 
2.567227e-01 
2.568845e-01 
2.570463e-01 
2.572081e-01 
2.573698e-01 
2.575316e-01 
2.576934e-01 
2.578551e-01 
2.580169e-01 
2.581786e-01 
2.583404e-01 
2.585021e-01 
2.586638e-01 
2.588256e-01 
2.589873e-01 
2.591490e-01 
2.593107e-01 
2.594724e-01 
2.596341e-01 
2.597957e-01 
2.599574e-01 
2.601191e-01 
2.602807e-01 
2.604424e-01 
2.606040e-01 
2.607657e-01 
2.609273e-01 
2.610889e-01 
2.612505e-01 
2.614121e-01 
2.615737e-01 
2.617353e-01 
2.618969e-01 
2.620585e-01 
2.622200e-01 
2.623816e-01 
2.625431e-01 
2.627047e-01 
2.628662e-01 
2.630277e-01 
2.631892e-01 
2.633507e-01 
2.635122e-01 
2.636737e-01 
2.638352e-01 
2.639967e-01 
2.641581e-01 
2.643196e-01 
2.644810e-01 
2.646425e-01 
2.648039e-01 
2.649653e-01 
2.651267e-01 
2.652881e-01 
2.654495e-01 
2.656109e-01 
2.657723e-01 
2.659336e-01 
2.660950e-01 
2.662563e-01 
2.664176e-01 
2.665790e-01 
2.667403e-01 
2.669016e-01 
2.670629e-01 
2.672241e-01 
2.673854e-01 
2.675467e-01 
2.677079e-01 
2.678692e-01 
2.680304e-01 
2.681916e-01 
2.683528e-01 
2.685140e-01 
2.686752e-01 
2.688364e-01 
2.689976e-01 
2.691587e-01 
2.693199e-01 
2.694810e-01 
2.696421e-01 
2.698032e-01 
2.699643e-01 
2.701254e-01 
2.702865e-01 
2.704476e-01 
2.706086e-01 
2.707697e-01 
2.709307e-01 
2.710917e-01 
2.712527e-01 
2.714137e-01 
2.715747e-01 
2.717357e-01 
2.718967e-01 
2.720576e-01 
2.722185e-01 
2.723795e-01 
2.725404e-01 
2.727013e-01 
2.728622e-01 
2.730231e-01 
2.731839e-01 
2.733448e-01 
2.735056e-01 
2.736664e-01 
2.738273e-01 
2.739881e-01 
2.741488e-01 
2.743096e-01 
2.744704e-01 
2.746311e-01 
2.747919e-01 
2.749526e-01 
2.751133e-01 
2.752740e-01 
2.754347e-01 
2.755954e-01 
2.757560e-01 
2.759167e-01 
2.760773e-01 
2.762379e-01 
2.763985e-01 
2.765591e-01 
2.767197e-01 
2.768802e-01 
2.770408e-01 
2.772013e-01 
2.773618e-01 
2.775223e-01 
2.776828e-01 
2.778433e-01 
2.780038e-01 
2.781642e-01 
2.783247e-01 
2.784851e-01 
2.786455e-01 
2.788059e-01 
2.789662e-01 
2.791266e-01 
2.792870e-01 
2.794473e-01 
2.796076e-01 
2.797679e-01 
2.799282e-01 
2.800885e-01 
2.802487e-01 
2.804090e-01 
2.805692e-01 
2.807294e-01 
2.808896e-01 
2.810498e-01 
2.812099e-01 
2.813701e-01 
2.815302e-01 
2.816903e-01 
2.818504e-01 
2.820105e-01 
2.821706e-01 
2.823306e-01 
2.824907e-01 
2.826507e-01 
2.828107e-01 
2.829707e-01 
2.831306e-01 
2.832906e-01 
2.834505e-01 
2.836105e-01 
2.837704e-01 
2.839302e-01 
2.840901e-01 
2.842500e-01 
2.844098e-01 
2.845696e-01 
2.847294e-01 
2.848892e-01 
2.850490e-01 
2.852087e-01 
2.853685e-01 
2.855282e-01 
2.856879e-01 
2.858476e-01 
2.860073e-01 
2.861669e-01 
2.863265e-01 
2.864861e-01 
2.866457e-01 
2.868053e-01 
2.869649e-01 
2.871244e-01 
2.872839e-01 
2.874435e-01 
2.876029e-01 
2.877624e-01 
2.879219e-01 
2.880813e-01 
2.882407e-01 
2.884001e-01 
2.885595e-01 
2.887188e-01 
2.888782e-01 
2.890375e-01 
2.891968e-01 
2.893561e-01 
2.895154e-01 
2.896746e-01 
2.898338e-01 
2.899930e-01 
2.901522e-01 
2.903114e-01 
2.904706e-01 
2.906297e-01 
2.907888e-01 
2.909479e-01 
2.911070e-01 
2.912660e-01 
2.914251e-01 
2.915841e-01 
2.917431e-01 
2.919020e-01 
2.920610e-01 
2.922199e-01 
2.923788e-01 
2.925377e-01 
2.926966e-01 
2.928555e-01 
2.930143e-01 
2.931731e-01 
2.933319e-01 
2.934907e-01 
2.936494e-01 
2.938082e-01 
2.939669e-01 
2.941256e-01 
2.942842e-01 
2.944429e-01 
2.946015e-01 
2.947601e-01 
2.949187e-01 
2.950773e-01 
2.952358e-01 
2.953944e-01 
2.955529e-01 
2.957113e-01 
2.958698e-01 
2.960282e-01 
2.961866e-01 
2.963450e-01 
2.965034e-01 
2.966618e-01 
2.968201e-01 
2.969784e-01 
2.971367e-01 
2.972950e-01 
2.974532e-01 
2.976114e-01 
2.977696e-01 
2.979278e-01 
2.980859e-01 
2.982441e-01 
2.984022e-01 
2.985603e-01 
2.987183e-01 
2.988764e-01 
2.990344e-01 
2.991924e-01 
2.993504e-01 
2.995083e-01 
2.996662e-01 
2.998242e-01 
2.999820e-01 
3.001399e-01 
3.002977e-01 
3.004555e-01 
3.006133e-01 
3.007711e-01 
3.009288e-01 
3.010866e-01 
3.012443e-01 
3.014019e-01 
3.015596e-01 
3.017172e-01 
3.018748e-01 
3.020324e-01 
3.021899e-01 
3.023475e-01 
3.025050e-01 
3.026624e-01 
3.028199e-01 
3.029773e-01 
3.031347e-01 
3.032921e-01 
3.034495e-01 
3.036068e-01 
3.037641e-01 
3.039214e-01 
3.040787e-01 
3.042359e-01 
3.043931e-01 
3.045503e-01 
3.047075e-01 
3.048646e-01 
3.050217e-01 
3.051788e-01 
3.053359e-01 
3.054929e-01 
3.056499e-01 
3.058069e-01 
3.059639e-01 
3.061208e-01 
3.062777e-01 
3.064346e-01 
3.065915e-01 
3.067483e-01 
3.069051e-01 
3.070619e-01 
3.072187e-01 
3.073754e-01 
3.075321e-01 
3.076888e-01 
3.078454e-01 
3.080021e-01 
3.081587e-01 
3.083152e-01 
3.084718e-01 
3.086283e-01 
3.087848e-01 
3.089413e-01 
3.090977e-01 
3.092541e-01 
3.094105e-01 
3.095669e-01 
3.097232e-01 
3.098795e-01 
3.100358e-01 
3.101921e-01 
3.103483e-01 
3.105045e-01 
3.106607e-01 
3.108168e-01 
3.109729e-01 
3.111290e-01 
3.112851e-01 
3.114411e-01 
3.115971e-01 
3.117531e-01 
3.119090e-01 
3.120650e-01 
3.122209e-01 
3.123767e-01 
3.125326e-01 
3.126884e-01 
3.128442e-01 
3.129999e-01 
3.131557e-01 
3.133114e-01 
3.134670e-01 
3.136227e-01 
3.137783e-01 
3.139339e-01 
3.140894e-01 
3.142450e-01 
3.144005e-01 
3.145559e-01 
3.147114e-01 
3.148668e-01 
3.150222e-01 
3.151775e-01 
3.153329e-01 
3.154882e-01 
3.156434e-01 
3.157987e-01 
3.159539e-01 
3.161091e-01 
3.162642e-01 
3.164193e-01 
3.165744e-01 
3.167295e-01 
3.168845e-01 
3.170395e-01 
3.171945e-01 
3.173494e-01 
3.175044e-01 
3.176592e-01 
3.178141e-01 
3.179689e-01 
3.181237e-01 
3.182785e-01 
3.184332e-01 
3.185879e-01 
3.187426e-01 
3.188972e-01 
3.190518e-01 
3.192064e-01 
3.193610e-01 
3.195155e-01 
3.196700e-01 
3.198244e-01 
3.199789e-01 
3.201333e-01 
3.202876e-01 
3.204420e-01 
3.205963e-01 
3.207505e-01 
3.209048e-01 
3.210590e-01 
3.212132e-01 
3.213673e-01 
3.215214e-01 
3.216755e-01 
3.218296e-01 
3.219836e-01 
3.221376e-01 
3.222915e-01 
3.224455e-01 
3.225993e-01 
3.227532e-01 
3.229070e-01 
3.230608e-01 
3.232146e-01 
3.233683e-01 
3.235220e-01 
3.236757e-01 
3.238293e-01 
3.239829e-01 
3.241365e-01 
3.242900e-01 
3.244435e-01 
3.245970e-01 
3.247505e-01 
3.249039e-01 
3.250572e-01 
3.252106e-01 
3.253639e-01 
3.255172e-01 
3.256704e-01 
3.258236e-01 
3.259768e-01 
3.261299e-01 
3.262830e-01 
3.264361e-01 
3.265891e-01 
3.267422e-01 
3.268951e-01 
3.270481e-01 
3.272010e-01 
3.273539e-01 
3.275067e-01 
3.276595e-01 
3.278123e-01 
3.279650e-01 
3.281177e-01 
3.282704e-01
[truncated: 727,233 more chars]
