# Supplementary material for: Wide-Field Motion Integration in Fly VS Cells: Insights from an Inverse Approach
Source: PLoS Comput Biol. 2010 Sep 30;6(9):e1000932. doi: 10.1371/journal.pcbi.1000932 (PMC2947983; doi:10.1371/journal.pcbi.1000932)
Supplement: Dataset S1 — The passive and active optimized model to reproduce Figures 2 and 3 of the manuscript. (11.65 MB ZIP) [file pcbi.1000932.s001.zip › models/emd_traces/emd_trace_all_ex_16.dat]

0 
0 
0 
0 
0 
0 
0 
0 
0 
0 
0 
0 
0 
0 
0 
0 
0 
0 
0 
0 
0 
0 
0 
0 
0 
0 
0 
0 
0 
0 
0 
0 
0 
0 
0 
0 
0 
0 
0 
0 
0 
0 
0 
0 
0 
0 
0 
0 
0 
0 
0 
0 
0 
0 
0 
0 
0 
0 
0 
0 
0 
0 
0 
0 
0 
0 
0 
0 
0 
0 
0 
0 
0 
0 
0 
0 
0 
0 
0 
0 
0 
0 
0 
0 
0 
0 
0 
0 
0 
0 
0 
0 
0 
0 
0 
0 
0 
0 
0 
0 
0 
0 
0 
0 
0 
0 
0 
0 
0 
0 
0 
0 
0 
0 
0 
0 
0 
0 
0 
0 
0 
0 
0 
0 
0 
0 
0 
0 
0 
0 
0 
0 
0 
0 
0 
0 
0 
0 
0 
0 
0 
0 
0 
0 
0 
0 
0 
0 
0 
0 
0 
0 
0 
0 
0 
0 
0 
0 
0 
0 
0 
0 
0 
0 
0 
0 
0 
0 
0 
0 
0 
0 
0 
0 
0 
0 
0 
0 
0 
0 
0 
0 
0 
0 
0 
0 
0 
0 
0 
0 
0 
0 
0 
0 
0 
0 
0 
0 
0 
0 
0 
0 
0 
0 
0 
0 
0 
0 
0 
0 
0 
0 
0 
0 
0 
0 
0 
0 
0 
0 
0 
0 
0 
0 
0 
0 
0 
0 
0 
0 
0 
0 
0 
0 
0 
0 
0 
0 
0 
0 
0 
0 
0 
0 
0 
0 
0 
0 
0 
0 
0 
0 
0 
0 
0 
0 
0 
0 
0 
0 
0 
0 
0 
0 
0 
0 
0 
0 
0 
0 
0 
0 
0 
0 
0 
0 
0 
0 
0 
0 
0 
0 
0 
0 
0 
0 
0 
0 
0 
0 
0 
0 
0 
0 
0 
0 
0 
0 
0 
0 
0 
0 
0 
0 
0 
0 
0 
0 
0 
0 
0 
0 
0 
0 
0 
0 
0 
0 
0 
0 
0 
0 
0 
0 
0 
0 
0 
0 
0 
0 
0 
0 
0 
0 
0 
0 
0 
0 
0 
0 
0 
0 
0 
0 
0 
0 
0 
0 
0 
0 
0 
0 
0 
0 
0 
0 
0 
0 
0 
0 
0 
0 
0 
0 
0 
0 
0 
0 
0 
0 
0 
0 
0 
0 
0 
0 
0 
0 
0 
0 
0 
0 
0 
0 
0 
0 
0 
0 
0 
0 
0 
0 
0 
0 
0 
0 
0 
0 
0 
0 
0 
0 
0 
0 
0 
0 
0 
0 
0 
0 
0 
0 
0 
0 
0 
0 
0 
0 
0 
0 
0 
0 
0 
0 
0 
0 
0 
0 
0 
0 
0 
0 
0 
0 
0 
0 
0 
0 
0 
0 
0 
0 
0 
0 
0 
0 
0 
0 
0 
0 
0 
0 
0 
0 
0 
0 
0 
0 
0 
0 
0 
0 
0 
0 
0 
0 
0 
0 
0 
0 
0 
0 
0 
0 
0 
0 
0 
0 
0 
0 
0 
0 
0 
0 
0 
0 
0 
0 
0 
0 
0 
0 
0 
0 
0 
0 
0 
0 
0 
0 
0 
0 
0 
0 
0 
0 
0 
0 
0 
0 
0 
0 
0 
0 
0 
0 
0 
0 
0 
0 
0 
0 
0 
0 
0 
0 
0 
0 
0 
0 
0 
0 
0 
0 
0 
0 
0 
0 
0 
0 
0 
0 
0 
0 
0 
0 
0 
0 
0 
0 
0 
0 
0 
0 
0 
0 
0 
0 
0 
0 
0 
0 
0 
0 
0 
0 
0 
0 
0 
0 
0 
0 
0 
0 
0 
0 
0 
0 
0 
0 
0 
0 
0 
0 
0 
0 
0 
0 
0 
0 
0 
0 
0 
0 
0 
0 
0 
0 
0 
0 
0 
0 
0 
0 
0 
0 
0 
0 
0 
0 
0 
0 
0 
0 
0 
0 
0 
0 
0 
0 
0 
0 
0 
0 
0 
0 
0 
0 
0 
0 
0 
0 
0 
0 
0 
0 
0 
0 
0 
0 
0 
0 
0 
0 
0 
0 
0 
0 
0 
0 
0 
0 
0 
0 
0 
0 
0 
0 
0 
0 
0 
0 
0 
0 
0 
0 
0 
0 
0 
0 
0 
0 
0 
0 
0 
0 
0 
0 
0 
0 
0 
0 
0 
0 
0 
0 
0 
0 
0 
0 
0 
0 
0 
0 
0 
0 
0 
0 
0 
0 
0 
0 
0 
0 
0 
0 
0 
0 
0 
0 
0 
0 
0 
0 
0 
0 
0 
0 
0 
0 
0 
0 
0 
0 
0 
0 
0 
0 
0 
0 
0 
0 
0 
0 
0 
0 
0 
0 
0 
0 
0 
0 
0 
0 
0 
0 
0 
0 
0 
0 
0 
0 
0 
0 
0 
0 
0 
0 
0 
0 
0 
0 
0 
0 
0 
0 
0 
0 
0 
0 
0 
0 
0 
0 
0 
0 
0 
0 
0 
0 
0 
0 
0 
0 
0 
0 
0 
0 
0 
0 
0 
0 
0 
0 
0 
0 
0 
0 
0 
0 
0 
0 
0 
0 
0 
0 
0 
0 
0 
0 
0 
0 
0 
0 
0 
0 
0 
0 
0 
0 
0 
0 
0 
0 
0 
0 
0 
0 
0 
0 
0 
0 
0 
0 
0 
0 
0 
0 
0 
0 
0 
0 
0 
0 
0 
0 
0 
0 
0 
0 
0 
0 
0 
0 
0 
0 
0 
0 
0 
0 
0 
0 
0 
0 
0 
0 
0 
0 
0 
0 
0 
0 
0 
0 
0 
0 
0 
0 
0 
0 
0 
0 
0 
0 
0 
0 
0 
0 
0 
0 
0 
0 
0 
0 
0 
0 
0 
0 
0 
0 
0 
0 
0 
0 
0 
0 
0 
0 
0 
0 
0 
0 
0 
0 
0 
0 
0 
0 
0 
0 
0 
0 
0 
0 
0 
0 
0 
0 
0 
0 
0 
0 
0 
0 
0 
0 
0 
0 
0 
0 
0 
0 
0 
0 
0 
0 
0 
0 
0 
0 
0 
0 
0 
0 
0 
0 
0 
0 
0 
0 
0 
0 
0 
0 
0 
0 
0 
0 
0 
0 
0 
0 
0 
0 
0 
0 
0 
0 
0 
0 
0 
0 
0 
0 
0 
0 
0 
0 
0 
0 
0 
0 
0 
0 
0 
0 
0 
0 
0 
0 
0 
0 
0 
0 
0 
0 
0 
0 
0 
0 
0 
0 
0 
0 
0 
0 
0 
0 
0 
0 
0 
0 
0 
0 
0 
0 
0 
0 
0 
0 
0 
0 
0 
0 
0 
0 
0 
0 
0 
0 
0 
0 
0 
0 
0 
0 
0 
0 
0 
0 
0 
0 
0 
0 
0 
0 
0 
0 
0 
0 
0 
0 
0 
0 
0 
0 
0 
0 
0 
0 
0 
0 
0 
0 
0 
0 
0 
0 
0 
0 
0 
0 
0 
0 
0 
0 
0 
0 
0 
0 
0 
0 
0 
0 
0 
0 
0 
0 
0 
0 
0 
0 
0 
0 
0 
0 
0 
0 
0 
0 
0 
0 
0 
0 
0 
0 
0 
0 
0 
0 
0 
0 
0 
0 
0 
0 
0 
0 
0 
0 
0 
0 
0 
0 
0 
0 
0 
0 
0 
0 
0 
0 
0 
0 
0 
0 
0 
0 
0 
0 
0 
0 
0 
0 
0 
0 
0 
0 
0 
0 
0 
0 
0 
0 
0 
0 
0 
0 
0 
0 
0 
0 
0 
0 
0 
0 
0 
0 
0 
0 
0 
0 
0 
0 
0 
0 
0 
0 
0 
0 
0 
0 
0 
0 
0 
0 
0 
0 
0 
0 
0 
0 
0 
0 
0 
0 
0 
0 
0 
0 
0 
0 
0 
0 
0 
0 
0 
0 
0 
0 
0 
0 
0 
0 
0 
0 
0 
0 
0 
0 
0 
0 
0 
0 
0 
0 
0 
0 
0 
0 
0 
0 
0 
0 
0 
0 
0 
0 
0 
0 
0 
0 
0 
0 
0 
0 
0 
0 
0 
0 
0 
0 
0 
0 
0 
0 
0 
0 
0 
0 
0 
0 
0 
0 
0 
0 
0 
0 
0 
0 
0 
0 
0 
0 
0 
0 
0 
0 
0 
0 
0 
0 
0 
0 
0 
0 
0 
0 
0 
0 
0 
0 
0 
0 
0 
0 
0 
0 
0 
0 
0 
0 
0 
0 
0 
0 
0 
0 
0 
0 
0 
0 
0 
0 
0 
0 
0 
0 
0 
0 
0 
0 
0 
0 
0 
0 
0 
0 
0 
0 
0 
0 
0 
0 
0 
0 
0 
0 
0 
0 
0 
0 
0 
0 
0 
0 
0 
0 
0 
0 
0 
0 
0 
0 
0 
0 
0 
0 
0 
0 
0 
0 
0 
0 
0 
0 
0 
0 
0 
0 
0 
0 
0 
0 
0 
0 
0 
0 
0 
0 
0 
0 
0 
0 
0 
0 
0 
0 
0 
0 
0 
0 
0 
0 
0 
0 
0 
0 
0 
0 
0 
0 
0 
0 
0 
0 
0 
0 
0 
0 
0 
0 
0 
0 
0 
0 
0 
0 
0 
0 
0 
0 
0 
0 
0 
0 
0 
0 
0 
0 
0 
0 
0 
0 
0 
0 
0 
0 
0 
0 
0 
0 
0 
0 
0 
0 
0 
0 
0 
0 
0 
0 
0 
0 
0 
0 
0 
0 
0 
0 
0 
0 
0 
0 
0 
0 
0 
0 
0 
0 
0 
0 
0 
0 
0 
0 
0 
0 
0 
0 
0 
0 
0 
0 
0 
0 
0 
0 
0 
0 
0 
0 
0 
0 
0 
0 
0 
0 
0 
0 
0 
0 
0 
0 
0 
0 
0 
0 
0 
0 
0 
0 
0 
0 
0 
0 
0 
0 
0 
0 
0 
0 
0 
0 
0 
0 
0 
0 
0 
0 
0 
0 
0 
0 
0 
0 
0 
0 
0 
0 
0 
0 
0 
0 
0 
0 
0 
0 
0 
0 
0 
0 
0 
0 
0 
0 
0 
0 
0 
0 
0 
0 
0 
0 
0 
0 
0 
0 
0 
0 
0 
0 
0 
0 
0 
0 
0 
0 
0 
0 
0 
0 
0 
0 
0 
0 
0 
0 
0 
0 
0 
0 
0 
0 
0 
0 
0 
0 
0 
0 
0 
0 
0 
0 
0 
0 
0 
0 
0 
0 
0 
0 
0 
0 
0 
0 
0 
0 
0 
0 
0 
0 
0 
0 
0 
0 
0 
0 
0 
0 
0 
0 
0 
0 
0 
0 
0 
0 
0 
0 
0 
0 
0 
0 
0 
0 
0 
0 
0 
0 
0 
0 
0 
0 
0 
0 
0 
0 
0 
0 
0 
0 
0 
0 
0 
0 
0 
0 
0 
0 
0 
0 
0 
0 
0 
0 
0 
0 
0 
0 
0 
0 
0 
0 
0 
0 
0 
0 
0 
0 
0 
0 
0 
0 
0 
0 
0 
0 
0 
0 
0 
0 
0 
0 
0 
0 
0 
0 
0 
0 
0 
0 
0 
0 
0 
0 
0 
0 
0 
0 
0 
0 
0 
0 
0 
0 
0 
0 
0 
0 
0 
0 
0 
0 
0 
0 
0 
0 
0 
0 
0 
0 
0 
0 
0 
0 
0 
0 
0 
0 
0 
0 
0 
0 
0 
0 
0 
0 
0 
0 
0 
0 
0 
0 
0 
0 
0 
0 
0 
0 
0 
0 
0 
0 
0 
0 
0 
0 
0 
0 
0 
0 
0 
0 
0 
0 
0 
0 
0 
0 
0 
0 
0 
0 
0 
0 
0 
0 
0 
0 
0 
0 
0 
0 
0 
0 
0 
0 
0 
0 
0 
0 
0 
0 
0 
0 
0 
0 
0 
0 
0 
0 
0 
0 
0 
0 
0 
0 
0 
0 
0 
0 
0 
0 
0 
0 
0 
0 
0 
0 
0 
0 
0 
0 
0 
0 
0 
0 
0 
0 
0 
0 
0 
0 
0 
0 
0 
0 
0 
0 
0 
0 
0 
0 
0 
0 
0 
0 
0 
0 
0 
0 
0 
0 
0 
0 
0 
0 
0 
0 
0 
0 
0 
0 
0 
0 
0 
0 
0 
0 
0 
0 
0 
0 
0 
0 
0 
0 
0 
0 
0 
0 
0 
0 
0 
0 
0 
0 
0 
0 
0 
0 
0 
0 
0 
0 
0 
0 
0 
0 
0 
0 
0 
0 
0 
0 
0 
0 
0 
0 
0 
0 
0 
0 
0 
0 
0 
0 
0 
0 
0 
0 
0 
0 
0 
0 
0 
0 
0 
0 
0 
0 
0 
0 
0 
0 
0 
0 
0 
0 
0 
0 
0 
0 
0 
0 
0 
0 
0 
0 
0 
0 
0 
0 
0 
0 
0 
0 
0 
0 
0 
0 
0 
0 
0 
0 
0 
0 
0 
0 
0 
0 
0 
0 
0 
0 
0 
0 
0 
0 
0 
0 
0 
0 
0 
0 
0 
0 
0 
0 
0 
0 
0 
0 
0 
0 
0 
0 
0 
0 
0 
0 
0 
0 
0 
0 
0 
0 
0 
0 
0 
0 
0 
0 
0 
0 
0 
0 
0 
0 
0 
0 
0 
0 
0 
0 
0 
0 
0 
0 
0 
0 
0 
0 
0 
0 
0 
0 
0 
0 
0 
0 
0 
0 
0 
0 
0 
0 
0 
0 
0 
0 
0 
0 
0 
0 
0 
0 
0 
0 
0 
0 
0 
0 
0 
0 
0 
0 
0 
0 
0 
0 
0 
0 
0 
0 
0 
0 
0 
0 
0 
0 
0 
0 
0 
0 
0 
0 
0 
0 
0 
0 
0 
0 
0 
0 
0 
0 
0 
0 
0 
0 
0 
0 
0 
0 
0 
0 
0 
0 
0 
0 
0 
0 
0 
0 
0 
0 
0 
0 
0 
0 
0 
0 
0 
0 
0 
0 
0 
0 
0 
0 
0 
0 
0 
0 
0 
0 
0 
0 
0 
0 
0 
0 
0 
0 
0 
0 
0 
0 
0 
0 
0 
0 
0 
0 
0 
0 
0 
0 
0 
0 
0 
0 
0 
0 
0 
0 
0 
0 
0 
0 
0 
0 
0 
0 
0 
0 
0 
0 
0 
0 
0 
0 
0 
0 
0 
0 
0 
0 
0 
0 
0 
0 
0 
0 
0 
0 
0 
0 
0 
0 
0 
0 
0 
0 
0 
0 
0 
0 
0 
0 
0 
0 
0 
0 
0 
0 
0 
0 
0 
0 
0 
0 
0 
0 
0 
0 
0 
0 
0 
0 
0 
0 
0 
0 
0 
0 
0 
0 
0 
0 
0 
0 
0 
0 
0 
0 
0 
0 
0 
0 
0 
0 
0 
0 
0 
0 
0 
0 
0 
0 
0 
0 
0 
0 
0 
0 
0 
0 
0 
0 
0 
0 
0 
0 
0 
0 
0 
0 
0 
0 
0 
0 
0 
0 
0 
0 
0 
0 
0 
0 
0 
0 
0 
0 
0 
0 
0 
0 
0 
0 
0 
0 
0 
0 
0 
0 
0 
0 
0 
0 
0 
0 
0 
0 
0 
0 
0 
0 
0 
0 
0 
0 
0 
0 
0 
0 
0 
0 
0 
0 
0 
0 
0 
0 
0 
0 
0 
0 
0 
0 
0 
0 
0 
0 
0 
0 
0 
0 
0 
0 
0 
0 
0 
0 
0 
0 
0 
0 
0 
0 
0 
0 
0 
0 
0 
0 
0 
0 
0 
0 
0 
0 
0 
0 
0 
0 
0 
0 
0 
0 
0 
0 
0 
0 
0 
0 
0 
0 
0 
0 
0 
0 
0 
0 
0 
0 
0 
0 
0 
0 
0 
0 
0 
0 
0 
0 
0 
0 
0 
0 
0 
0 
0 
0 
0 
0 
0 
0 
0 
0 
0 
0 
0 
0 
0 
0 
0 
0 
0 
0 
0 
0 
0 
0 
0 
0 
0 
0 
0 
0 
0 
0 
0 
0 
0 
0 
0 
0 
0 
0 
0 
0 
0 
0 
0 
0 
0 
0 
0 
0 
0 
0 
0 
0 
0 
0 
0 
0 
0 
0 
0 
0 
0 
0 
0 
0 
0 
0 
0 
0 
0 
0 
0 
0 
0 
0 
0 
0 
0 
0 
0 
0 
0 
0 
0 
0 
0 
0 
0 
0 
0 
0 
0 
0 
0 
0 
0 
0 
0 
0 
0 
0 
0 
0 
0 
0 
0 
0 
0 
0 
0 
0 
0 
0 
0 
0 
0 
0 
0 
0 
0 
0 
0 
0 
0 
0 
0 
0 
0 
0 
0 
0 
0 
0 
0 
0 
0 
0 
0 
0 
0 
0 
0 
0 
0 
0 
0 
0 
0 
0 
0 
0 
0 
0 
0 
0 
0 
0 
0 
0 
0 
0 
0 
0 
0 
0 
0 
0 
0 
0 
0 
0 
0 
0 
0 
0 
0 
0 
0 
0 
0 
0 
0 
0 
0 
0 
0 
0 
0 
0 
0 
0 
0 
0 
0 
0 
0 
0 
0 
0 
0 
0 
0 
0 
0 
0 
0 
0 
0 
0 
0 
0 
0 
0 
0 
0 
0 
0 
0 
0 
0 
0 
0 
0 
0 
0 
0 
0 
0 
0 
0 
0 
0 
0 
0 
0 
0 
0 
0 
0 
0 
0 
0 
0 
0 
0 
0 
0 
0 
0 
0 
0 
0 
0 
0 
0 
0 
0 
0 
0 
0 
0 
0 
0 
0 
0 
0 
0 
0 
0 
0 
0 
0 
0 
0 
0 
0 
0 
0 
0 
0 
0 
0 
0 
0 
0 
0 
0 
0 
0 
0 
0 
0 
0 
0 
0 
0 
0 
0 
0 
0 
0 
0 
0 
0 
0 
0 
0 
0 
0 
0 
0 
0 
0 
0 
0 
0 
0 
0 
0 
0 
0 
0 
0 
0 
0 
0 
0 
0 
0 
0 
0 
0 
0 
0 
0 
0 
0 
0 
0 
0 
0 
0 
0 
0 
0 
0 
0 
0 
0 
0 
0 
0 
0 
0 
0 
0 
0 
0 
0 
0 
0 
0 
0 
0 
0 
0 
0 
0 
0 
0 
0 
0 
0 
0 
0 
0 
0 
0 
0 
0 
0 
0 
0 
0 
0 
0 
0 
0 
0 
0 
0 
0 
0 
0 
0 
0 
0 
0 
0 
0 
0 
0 
0 
0 
0 
0 
0 
0 
0 
0 
0 
0 
0 
0 
0 
0 
0 
0 
0 
0 
0 
0 
0 
0 
0 
0 
0 
0 
0 
0 
0 
0 
0 
0 
0 
0 
0 
0 
0 
0 
0 
0 
0 
0 
0 
0 
0 
0 
0 
0 
0 
0 
0 
0 
0 
0 
0 
0 
0 
0 
0 
0 
0 
0 
0 
0 
0 
0 
0 
0 
0 
0 
0 
0 
0 
0 
0 
0 
0 
0 
0 
0 
0 
0 
0 
0 
0 
0 
0 
0 
0 
0 
0 
0 
0 
0 
0 
0 
0 
0 
0 
0 
0 
0 
0 
0 
0 
0 
0 
0 
0 
0 
0 
0 
0 
0 
0 
0 
0 
0 
0 
0 
0 
0 
0 
0 
0 
0 
0 
0 
0 
0 
0 
0 
0 
0 
0 
0 
0 
0 
0 
0 
0 
0 
0 
0 
0 
0 
0 
0 
0 
0 
0 
0 
0 
0 
0 
0 
0 
0 
0 
0 
0 
0 
0 
0 
0 
0 
0 
0 
0 
0 
0 
0 
0 
0 
0 
0 
0 
0 
0 
0 
0 
0 
0 
0 
0 
0 
0 
0 
0 
0 
0 
0 
0 
0 
0 
0 
0 
0 
0 
0 
0 
0 
0 
0 
0 
0 
0 
0 
0 
0 
0 
0 
0 
0 
0 
0 
0 
0 
0 
0 
0 
0 
0 
0 
0 
0 
0 
0 
0 
0 
0 
0 
0 
0 
0 
0 
0 
0 
0 
0 
0 
0 
0 
0 
0 
0 
0 
0 
0 
0 
0 
0 
0 
0 
0 
0 
0 
0 
0 
0 
0 
0 
0 
0 
0 
0 
0 
0 
0 
0 
0 
0 
0 
0 
0 
0 
0 
0 
0 
0 
0 
0 
0 
0 
0 
0 
0 
0 
0 
0 
0 
0 
0 
0 
0 
0 
0 
0 
0 
0 
0 
0 
0 
0 
0 
0 
0 
0 
0 
0 
0 
0 
0 
0 
0 
0 
0 
0 
0 
0 
0 
0 
0 
0 
0 
0 
0 
0 
0 
0 
0 
0 
0 
0 
0 
0 
0 
0 
0 
0 
0 
0 
0 
0 
0 
0 
0 
0 
0 
0 
0 
0 
0 
0 
0 
0 
0 
0 
0 
0 
0 
0 
0 
0 
0 
0 
0 
0 
0 
0 
0 
0 
0 
0 
0 
0 
0 
0 
0 
0 
0 
0 
0 
0 
0 
0 
0 
0 
0 
0 
0 
0 
0 
0 
0 
0 
0 
0 
0 
0 
0 
0 
0 
0 
0 
0 
0 
0 
0 
0 
0 
0 
0 
0 
0 
0 
0 
0 
0 
0 
0 
0 
0 
0 
0 
0 
0 
0 
0 
0 
0 
0 
0 
0 
0 
0 
0 
0 
0 
0 
0 
0 
0 
0 
0 
0 
0 
0 
0 
0 
0 
0 
0 
0 
0 
0 
0 
0 
0 
0 
0 
0 
0 
0 
0 
0 
0 
0 
0 
0 
0 
0 
0 
0 
0 
0 
0 
0 
0 
0 
0 
0 
0 
0 
0 
0 
0 
0 
0 
0 
0 
0 
0 
0 
0 
0 
0 
0 
0 
0 
0 
0 
0 
0 
0 
0 
0 
0 
0 
0 
0 
0 
0 
0 
0 
0 
0 
0 
0 
0 
0 
0 
0 
0 
0 
0 
0 
0 
0 
0 
0 
0 
0 
0 
0 
0 
0 
0 
0 
0 
0 
0 
0 
0 
0 
0 
0 
0 
0 
0 
0 
0 
0 
0 
0 
0 
0 
0 
0 
0 
0 
0 
0 
0 
0 
0 
0 
0 
0 
0 
0 
0 
0 
0 
0 
0 
0 
0 
0 
0 
0 
0 
0 
0 
0 
0 
0 
0 
0 
0 
0 
0 
0 
0 
0 
0 
0 
0 
0 
0 
0 
0 
0 
0 
0 
0 
0 
0 
0 
0 
0 
0 
0 
0 
0 
0 
0 
0 
0 
0 
0 
0 
0 
0 
0 
0 
0 
0 
0 
0 
0 
0 
0 
0 
0 
0 
0 
0 
0 
0 
0 
0 
0 
0 
0 
0 
0 
0 
0 
0 
0 
0 
0 
0 
0 
0 
0 
0 
0 
0 
0 
0 
0 
0 
0 
0 
0 
0 
0 
0 
0 
0 
0 
0 
0 
0 
0 
0 
0 
0 
0 
0 
0 
0 
0 
0 
0 
0 
0 
0 
0 
0 
0 
0 
0 
0 
0 
0 
0 
0 
0 
0 
0 
0 
0 
0 
0 
0 
0 
0 
0 
0 
0 
0 
0 
0 
0 
0 
0 
0 
0 
0 
0 
0 
0 
0 
0 
0 
0 
0 
0 
0 
0 
0 
0 
0 
0 
0 
0 
0 
0 
0 
0 
0 
0 
0 
0 
0 
0 
0 
0 
0 
0 
0 
0 
0 
0 
0 
0 
0 
0 
0 
0 
0 
0 
0 
0 
0 
0 
0 
0 
0 
0 
0 
0 
0 
0 
0 
0 
0 
0 
0 
0 
0 
0 
0 
0 
0 
0 
0 
0 
0 
0 
0 
0 
0 
0 
0 
0 
0 
0 
0 
0 
0 
0 
0 
0 
0 
0 
0 
0 
0 
0 
0 
0 
0 
0 
0 
0 
0 
0 
0 
0 
0 
0 
0 
0 
0 
0 
0 
0 
0 
0 
0 
0 
0 
0 
0 
0 
0 
0 
0 
0 
0 
0 
0 
0 
0 
0 
0 
0 
0 
0 
0 
0 
0 
0 
0 
0 
0 
0 
0 
0 
0 
0 
0 
0 
0 
0 
0 
0 
0 
0 
0 
0 
0 
0 
0 
0 
0 
0 
0 
0 
0 
0 
0 
0 
0 
0 
0 
0 
0 
0 
0 
0 
0 
0 
0 
0 
0 
0 
0 
0 
0 
0 
0 
0 
0 
0 
0 
0 
0 
0 
0 
0 
0 
0 
0 
0 
0 
0 
0 
0 
0 
0 
0 
0 
0 
0 
0 
0 
0 
0 
0 
0 
0 
0 
0 
0 
0 
0 
0 
0 
0 
0 
0 
0 
0 
0 
0 
0 
0 
0 
0 
0 
0 
0 
0 
0 
0 
0 
0 
0 
0 
0 
0 
0 
0 
0 
0 
0 
0 
0 
0 
0 
0 
0 
0 
0 
0 
0 
0 
0 
0 
0 
0 
0 
0 
0 
0 
0 
0 
0 
0 
0 
0 
0 
0 
0 
0 
0 
0 
0 
0 
0 
0 
0 
0 
0 
0 
0 
0 
0 
0 
0 
0 
0 
0 
0 
0 
0 
0 
0 
0 
0 
0 
0 
0 
0 
0 
0 
0 
0 
0 
0 
0 
0 
0 
0 
0 
0 
0 
0 
0 
0 
0 
0 
0 
0 
0 
0 
0 
0 
0 
0 
0 
0 
0 
0 
0 
0 
0 
0 
0 
0 
0 
0 
0 
0 
0 
0 
0 
0 
0 
0 
0 
0 
0 
0 
0 
0 
0 
0 
0 
0 
0 
0 
0 
0 
0 
0 
0 
0 
0 
0 
0 
0 
0 
0 
0 
0 
0 
0 
0 
0 
0 
0 
0 
0 
0 
0 
0 
0 
0 
0 
0 
0 
0 
0 
0 
0 
0 
0 
0 
0 
0 
0 
0 
0 
0 
0 
0 
0 
0 
0 
0 
0 
0 
0 
0 
0 
0 
0 
0 
0 
0 
0 
0 
0 
0 
0 
0 
0 
0 
0 
0 
0 
0 
0 
0 
0 
0 
0 
0 
0 
0 
0 
0 
0 
0 
0 
0 
0 
0 
0 
0 
0 
0 
0 
0 
0 
0 
0 
0 
0 
0 
0 
0 
0 
0 
0 
0 
0 
0 
0 
0 
0 
0 
0 
0 
0 
0 
0 
0 
0 
0 
0 
0 
0 
0 
0 
0 
0 
0 
0 
0 
0 
0 
0 
0 
0 
0 
0 
0 
0 
0 
0 
0 
0 
0 
0 
0 
0 
0 
0 
0 
0 
0 
0 
0 
0 
0 
0 
0 
0 
0 
0 
0 
0 
0 
0 
0 
0 
0 
0 
0 
0 
0 
0 
0 
0 
0 
0 
0 
0 
0 
0 
0 
0 
0 
0 
0 
0 
0 
0 
0 
0 
0 
0 
0 
0 
0 
0 
0 
0 
0 
0 
0 
0 
0 
0 
0 
0 
0 
0 
0 
0 
0 
0 
0 
0 
0 
0 
0 
0 
0 
0 
0 
0 
0 
0 
0 
0 
0 
0 
0 
0 
0 
0 
0 
0 
0 
0 
0 
0 
0 
0 
0 
0 
0 
0 
0 
0 
0 
0 
0 
0 
0 
0 
0 
0 
0 
0 
0 
0 
0 
0 
0 
0 
0 
0 
0 
0 
0 
0 
0 
0 
0 
0 
0 
0 
0 
0 
0 
0 
0 
0 
0 
0 
0 
0 
0 
0 
0 
0 
0 
0 
0 
0 
0 
0 
0 
0 
0 
0 
0 
0 
0 
0 
0 
0 
0 
0 
0 
0 
0 
0 
0 
0 
0 
0 
0 
0 
0 
0 
0 
0 
0 
0 
0 
0 
0 
0 
0 
0 
0 
0 
0 
0 
0 
0 
0 
0 
0 
0 
0 
0 
0 
0 
0 
0 
0 
0 
0 
0 
0 
0 
0 
0 
0 
0 
0 
0 
0 
0 
0 
0 
0 
0 
0 
0 
0 
0 
0 
0 
0 
0 
0 
0 
0 
0 
0 
0 
0 
0 
0 
0 
0 
0 
0 
0 
0 
0 
0 
0 
0 
0 
0 
0 
0 
0 
0 
0 
0 
0 
0 
0 
0 
0 
0 
0 
0 
0 
0 
0 
0 
0 
0 
0 
0 
0 
0 
0 
0 
0 
0 
0 
0 
0 
0 
0 
0 
0 
0 
0 
0 
0 
0 
0 
0 
0 
0 
0 
0 
0 
0 
0 
0 
0 
0 
0 
0 
0 
0 
0 
0 
0 
0 
0 
0 
0 
0 
0 
0 
0 
0 
0 
0 
0 
0 
0 
0 
0 
0 
0 
0 
0 
0 
0 
0 
0 
0 
0 
0 
0 
0 
0 
0 
0 
0 
0 
0 
0 
0 
0 
0 
0 
0 
0 
0 
0 
0 
0 
0 
0 
0 
0 
0 
0 
0 
0 
0 
0 
0 
0 
0 
0 
0 
0 
0 
0 
0 
0 
0 
0 
0 
0 
0 
0 
0 
0 
0 
0 
0 
0 
0 
0 
0 
0 
0 
0 
0 
0 
0 
0 
0 
0 
0 
0 
0 
0 
0 
0 
0 
0 
0 
0 
0 
0 
0 
0 
0 
0 
0 
0 
0 
0 
0 
0 
0 
0 
0 
0 
0 
0 
0 
0 
0 
0 
0 
0 
0 
0 
0 
0 
0 
0 
0 
0 
0 
0 
0 
0 
0 
0 
0 
0 
0 
0 
0 
0 
0 
0 
0 
0 
0 
0 
0 
0 
0 
0 
0 
0 
0 
0 
0 
0 
0 
0 
0 
0 
0 
0 
0 
0 
0 
0 
0 
0 
0 
0 
0 
0 
0 
0 
0 
0 
0 
0 
0 
0 
0 
0 
0 
0 
0 
0 
0 
0 
0 
0 
0 
0 
0 
0 
0 
0 
0 
0 
0 
0 
0 
0 
0 
0 
0 
0 
0 
0 
0 
0 
0 
0 
0 
0 
0 
0 
0 
0 
0 
0 
0 
0 
0 
0 
0 
0 
0 
0 
0 
0 
0 
0 
0 
0 
0 
0 
0 
0 
0 
0 
0 
0 
0 
0 
0 
0 
0 
0 
0 
0 
0 
0 
0 
0 
0 
0 
0 
0 
0 
0 
0 
0 
0 
0 
0 
0 
0 
0 
0 
0 
0 
0 
0 
0 
0 
0 
0 
0 
0 
0 
0 
0 
0 
0 
0 
0 
0 
0 
0 
0 
0 
0 
0 
0 
0 
0 
0 
0 
0 
0 
0 
0 
0 
0 
0 
0 
0 
0 
0 
0 
0 
0 
0 
0 
0 
0 
0 
0 
0 
0 
0 
0 
0 
0 
0 
0 
0 
0 
0 
0 
0 
0 
0 
0 
0 
0 
0 
0 
0 
0 
0 
0 
0 
0 
0 
0 
0 
0 
0 
0 
0 
0 
0 
0 
0 
0 
0 
0 
0 
0 
0 
0 
0 
0 
0 
0 
0 
0 
0 
0 
0 
0 
0 
0 
0 
0 
0 
0 
0 
0 
0 
0 
0 
0 
0 
0 
0 
0 
0 
0 
0 
0 
0 
0 
0 
0 
0 
0 
0 
0 
0 
0 
0 
0 
0 
0 
0 
0 
0 
0 
0 
0 
0 
0 
0 
0 
0 
0 
0 
0 
0 
0 
0 
0 
0 
0 
0 
0 
0 
0 
0 
0 
0 
0 
0 
0 
0 
0 
0 
0 
0 
0 
0 
0 
0 
0 
0 
0 
0 
0 
0 
0 
0 
0 
0 
0 
0 
0 
0 
0 
0 
0 
0 
0 
0 
0 
0 
0 
0 
0 
0 
0 
0 
0 
0 
0 
0 
0 
0 
0 
0 
0 
0 
0 
0 
0 
0 
0 
0 
0 
0 
0 
0 
0 
0 
0 
0 
0 
0 
0 
0 
0 
0 
0 
0 
0 
0 
0 
0 
0 
0 
0 
0 
0 
0 
0 
0 
0 
0 
0 
0 
0 
0 
0 
0 
0 
0 
0 
0 
0 
0 
0 
0 
0 
0 
0 
0 
0 
0 
0 
0 
0 
0 
0 
0 
0 
0 
0 
0 
0 
0 
0 
0 
0 
0 
0 
0 
0 
0 
0 
0 
0 
0 
0 
0 
0 
0 
0 
0 
0 
0 
0 
0 
0 
0 
0 
0 
0 
0 
0 
0 
0 
0 
0 
0 
0 
0 
0 
0 
0 
0 
0 
0 
0 
0 
0 
0 
0 
0 
0 
0 
0 
0 
0 
0 
0 
0 
0 
0 
0 
0 
0 
0 
0 
0 
0 
0 
0 
0 
0 
0 
0 
0 
0 
0 
0 
0 
0 
0 
0 
0 
0 
0 
0 
0 
0 
0 
0 
0 
0 
0 
0 
0 
0 
0 
0 
0 
0 
0 
0 
0 
0 
0 
0 
0 
0 
0 
0 
0 
0 
0 
0 
0 
0 
0 
0 
0 
0 
0 
0 
0 
0 
0 
0 
0 
0 
0 
0 
0 
0 
0 
0 
0 
0 
0 
0 
0 
0 
0 
0 
0 
0 
0 
0 
0 
0 
0 
0 
0 
0 
0 
0 
0 
0 
0 
0 
0 
0 
0 
0 
0 
0 
0 
0 
0 
0 
0 
0 
0 
0 
0 
0 
0 
0 
0 
0 
0 
0 
0 
0 
0 
0 
0 
0 
0 
0 
0 
0 
0 
0 
0 
0 
0 
0 
0 
0 
0 
0 
0 
0 
0 
0 
0 
0 
0 
0 
0 
0 
0 
0 
0 
0 
0 
0 
0 
0 
0 
0 
0 
0 
0 
0 
0 
0 
0 
0 
0 
0 
0 
0 
0 
0 
0 
0 
0 
0 
0 
0 
0 
0 
0 
0 
0 
0 
0 
0 
0 
0 
0 
0 
0 
0 
0 
0 
0 
0 
0 
0 
0 
0 
0 
0 
0 
0 
0 
0 
0 
0 
0 
0 
0 
0 
0 
0 
0 
0 
0 
0 
0 
0 
0 
0 
0 
0 
0 
0 
0 
0 
0 
0 
0 
0 
0 
0 
0 
0 
0 
0 
0 
0 
0 
0 
0 
0 
0 
0 
0 
0 
0 
0 
0 
0 
0 
0 
0 
0 
0 
0 
0 
0 
0 
0 
0 
0 
0 
0 
0 
0 
0 
0 
0 
0 
0 
0 
0 
0 
0 
0 
0 
0 
0 
0 
0 
0 
0 
0 
0 
0 
0 
0 
0 
0 
0 
0 
0 
0 
0 
0 
0 
0 
0 
0 
0 
0 
0 
0 
0 
0 
0 
0 
0 
0 
0 
0 
0 
0 
0 
0 
0 
0 
0 
0 
0 
0 
0 
0 
0 
0 
0 
0 
0 
0 
0 
0 
0 
0 
0 
0 
0 
0 
0 
0 
0 
0 
0 
0 
0 
0 
0 
0 
0 
0 
0 
0 
0 
0 
0 
0 
0 
0 
0 
0 
0 
0 
0 
0 
0 
0 
0 
0 
0 
0 
0 
0 
0 
0 
0 
0 
0 
0 
0 
0 
0 
0 
0 
0 
0 
0 
0 
0 
0 
0 
0 
0 
0 
0 
0 
0 
0 
0 
0 
0 
0 
0 
0 
0 
0 
0 
0 
0 
0 
0 
0 
0 
0 
0 
0 
0 
0 
0 
0 
0 
0 
0 
0 
0 
0 
0 
0 
0 
0 
0 
0 
0 
0 
0 
0 
0 
0 
0 
0 
0 
0 
0 
0 
0 
0 
0 
0 
0 
0 
0 
0 
0 
0 
0 
0 
0 
0 
0 
0 
0 
0 
0 
0 
0 
0 
0 
0 
0 
0 
0 
0 
0 
0 
0 
0 
0 
0 
0 
0 
0 
0 
0 
0 
0 
0 
0 
0 
0 
0 
0 
0 
0 
0 
0 
0 
0 
0 
0 
0 
0 
0 
0 
0 
0 
0 
0 
0 
0 
0 
0 
0 
0 
0 
0 
0 
0 
0 
0 
0 
0 
0 
0 
0 
0 
0 
0 
0 
0 
0 
0 
0 
0 
0 
0 
0 
0 
0 
0 
0 
0 
0 
0 
0 
0 
0 
0 
0 
0 
0 
0 
0 
0 
0 
0 
0 
0 
0 
0 
0 
0 
0 
0 
0 
0 
0 
0 
0 
0 
0 
0 
0 
0 
0 
0 
0 
0 
0 
0 
0 
0 
0 
0 
0 
0 
0 
0 
0 
0 
0 
0 
0 
0 
0 
0 
0 
0 
0 
0 
0 
0 
0 
0 
0 
0 
0 
0 
0 
0 
0 
0 
0 
0 
0 
0 
0 
0 
0 
0 
0 
0 
0 
0 
0 
0 
0 
0 
0 
0 
0 
0 
0 
0 
0 
0 
0 
0 
0 
0 
0 
0 
0 
0 
0 
0 
0 
0 
0 
0 
0 
0 
0 
0 
0 
0 
0 
0 
0 
0 
0 
0 
0 
0 
0 
0 
0 
0 
0 
0 
0 
0 
0 
0 
0 
0 
0 
0 
0 
0 
0 
0 
0 
0 
0 
0 
0 
0 
0 
0 
0 
0 
0 
0 
0 
0 
0 
0 
0 
0 
0 
0 
0 
0 
0 
0 
0 
0 
0 
0 
0 
0 
0 
0 
0 
0 
0 
0 
0 
0 
0 
0 
0 
0 
0 
0 
0 
0 
0 
0 
0 
0 
0 
0 
0 
0 
0 
0 
0 
0 
0 
0 
0 
0 
0 
0 
0 
0 
0 
0 
0 
0 
0 
0 
0 
0 
0 
0 
0 
0 
0 
0 
0 
0 
0 
0 
0 
0 
0 
0 
0 
0 
0 
0 
0 
0 
0 
0 
0 
0 
0 
0 
0 
0 
0 
0 
0 
0 
0 
0 
0 
0 
0 
0 
0 
0 
0 
0 
0 
0 
0 
0 
0 
0 
0 
0 
0 
0 
0 
0 
0 
0 
0 
0 
0 
0 
0 
0 
0 
0 
0 
0 
0 
0 
0 
0 
0 
0 
0 
0 
0 
0 
0 
0 
0 
0 
0 
0 
0 
0 
0 
0 
0 
0 
0 
0 
0 
0 
0 
0 
0 
0 
0 
0 
0 
0 
0 
0 
0 
0 
0 
0 
0 
0 
0 
0 
0 
0 
0 
0 
0 
0 
0 
0 
0 
0 
0 
0 
0 
0 
0 
0 
0 
0 
0 
0 
0 
0 
0 
0 
0 
0 
0 
0 
0 
0 
0 
0 
0 
0 
0 
0 
0 
0 
0 
0 
0 
0 
0 
0 
0 
0 
0 
0 
0 
0 
0 
0 
0 
0 
0 
0 
0 
0 
0 
0 
0 
0 
0 
0 
0 
0 
0 
0 
0 
0 
0 
0 
0 
0 
0 
0 
0 
0 
0 
0 
0 
0 
0 
0 
0 
0 
0 
0 
0 
0 
0 
0 
0 
0 
0 
0 
0 
0 
0 
0 
0 
0 
0 
0 
0 
0 
0 
0 
0 
0 
0 
0 
0 
0 
0 
0 
0 
0 
0 
0 
0 
0 
0 
0 
0 
0 
0 
0 
0 
0 
0 
0 
0 
0 
0 
0 
0 
0 
0 
0 
0 
0 
0 
0 
0 
0 
0 
0 
0 
0 
0 
0 
0 
0 
0 
0 
0 
0 
0 
0 
0 
0 
0 
0 
0 
0 
0 
0 
0 
0 
0 
0 
0 
0 
0 
0 
0 
0 
0 
0 
0 
0 
0 
0 
0 
0 
0 
0 
0 
0 
0 
0 
0 
0 
0 
0 
0 
0 
0 
0 
0 
0 
0 
0 
0 
0 
0 
0 
0 
0 
0 
0 
0 
0 
0 
0 
0 
0 
0 
0 
0 
0 
0 
0 
0 
0 
0 
0 
0 
0 
0 
0 
0 
0 
0 
0 
0 
0 
0 
0 
0 
0 
0 
0 
0 
0 
0 
0 
0 
0 
0 
0 
0 
0 
0 
0 
0 
0 
0 
0 
0 
0 
0 
0 
0 
0 
0 
0 
0 
0 
0 
0 
0 
0 
0 
0 
0 
0 
0 
0 
0 
0 
0 
0 
0 
0 
0 
0 
0 
0 
0 
0 
0 
0 
0 
0 
0 
0 
0 
0 
0 
0 
0 
0 
0 
0 
0 
0 
0 
0 
0 
0 
0 
0 
0 
0 
0 
0 
0 
0 
0 
0 
0 
0 
0 
0 
0 
0 
0 
0 
0 
0 
0 
0 
0 
0 
0 
0 
0 
0 
0 
0 
0 
0 
0 
0 
0 
0 
0 
0 
0 
0 
0 
0 
0 
0 
0 
0 
0 
0 
0 
0 
0 
0 
0 
0 
0 
0 
0 
0 
0 
0 
0 
0 
0 
0 
0 
0 
0 
0 
0 
0 
0 
0 
0 
0 
0 
0 
0 
0 
0 
0 
0 
0 
0 
0 
0 
0 
0 
0 
0 
0 
0 
0 
0 
0 
0 
0 
0 
0 
0 
0 
0 
0 
0 
0 
0 
0 
0 
0 
0 
0 
0 
0 
0 
0 
0 
0 
0 
0 
0 
0 
0 
0 
0 
0 
0 
0 
0 
0 
0 
0 
0 
0 
0 
0 
0 
0 
0 
0 
0 
0 
0 
0 
0 
0 
0 
0 
0 
0 
0 
0 
0 
0 
0 
0 
0 
0 
0 
0 
0 
0 
0 
0 
0 
0 
0 
0 
0 
0 
0 
0 
0 
0 
0 
0 
0 
0 
0 
0 
0 
0 
0 
0 
0 
0 
0 
0 
0 
0 
0 
0 
0 
0 
0 
0 
0 
0 
0 
0 
0 
0 
0 
0 
0 
0 
0 
0 
0 
0 
0 
0 
0 
0 
0 
0 
0 
0 
0 
0 
0 
0 
0 
0 
0 
0 
0 
0 
0 
0 
0 
0 
0 
0 
0 
0 
0 
0 
0 
0 
0 
0 
0 
0 
0 
0 
0 
0 
0 
0 
0 
0 
0 
0 
0 
0 
0 
0 
0 
0 
0 
0 
0 
0 
0 
0 
0 
0 
0 
0 
0 
0 
0 
0 
0 
0 
0 
0 
0 
0 
0 
0 
0 
0 
0 
0 
0 
0 
0 
0 
0 
0 
0 
0 
0 
0 
0 
0 
0 
0 
0 
0 
0 
0 
0 
0 
0 
0 
0 
0 
0 
0 
0 
0 
0 
0 
0 
0 
0 
0 
0 
0 
0 
0 
0 
0 
0 
0 
0 
0 
0 
0 
0 
0 
0 
0 
0 
0 
0 
0 
0 
0 
0 
0 
0 
0 
0 
0 
0 
0 
0 
0 
0 
0 
0 
0 
0 
0 
0 
0 
0 
0 
0 
0 
0 
0 
0 
0 
0 
0 
0 
0 
0 
0 
0 
0 
0 
0 
0 
0 
0 
0 
0 
0 
0 
0 
0 
0 
0 
0 
0 
0 
0 
0 
0 
0 
0 
0 
0 
0 
0 
0 
0 
0 
0 
0 
0 
0 
0 
0 
0 
0 
0 
0 
0 
0 
0 
0 
0 
0 
0 
0 
0 
0 
0 
0 
0 
0 
0 
0 
0 
0 
0 
0 
0 
0 
0 
0 
0 
0 
0 
0 
0 
0 
0 
0 
0 
0 
0 
0 
0 
0 
0 
0 
0 
0 
0 
0 
0 
0 
0 
0 
0 
0 
0 
0 
0 
0 
0 
0 
0 
0 
0 
0 
0 
0 
0 
0 
0 
0 
0 
0 
0 
0 
0 
0 
0 
0 
0 
0 
0 
0 
0 
0 
0 
0 
0 
0 
0 
0 
0 
0 
0 
0 
0 
0 
0 
0 
0 
0 
0 
0 
0 
0 
0 
0 
0 
0 
0 
0 
0 
0 
0 
0 
0 
0 
0 
0 
0 
0 
0 
0 
0 
0 
0 
0 
0 
0 
0 
0 
0 
0 
0 
0 
0 
0 
0 
0 
0 
0 
0 
0 
0 
0 
0 
0 
0 
0 
0 
0 
0 
0 
0 
0 
0 
0 
0 
0 
0 
0 
0 
0 
0 
0 
0 
0 
0 
0 
0 
0 
0 
0 
0 
0 
0 
0 
0 
0 
0 
0 
0 
0 
0 
0 
0 
0 
0 
0 
0 
0 
0 
0 
0 
0 
0 
0 
0 
0 
0 
0 
0 
0 
0 
0 
0 
0 
0 
0 
0 
0 
0 
0 
0 
0 
0 
0 
0 
0 
0 
0 
0 
0 
0 
0 
0 
0 
0 
0 
0 
0 
0 
0 
0 
0 
0 
0 
0 
0 
0 
0 
0 
0 
0 
0 
0 
0 
0 
0 
0 
0 
0 
0 
0 
0 
0 
0 
0 
0 
0 
0 
0 
0 
0 
0 
0 
0 
0 
0 
0 
0 
0 
0 
0 
0 
0 
0 
0 
0 
0 
0 
0 
0 
0 
0 
0 
0 
0 
0 
0 
0 
0 
0 
0 
0 
0 
0 
0 
0 
0 
0 
0 
0 
0 
0 
0 
0 
0 
0 
0 
0 
0 
0 
0 
0 
0 
0 
0 
0 
0 
0 
0 
0 
0 
0 
0 
0 
0 
0 
0 
0 
0 
0 
0 
0 
0 
0 
0 
0 
0 
0 
0 
0 
0 
0 
0 
0 
0 
0 
0 
0 
0 
0 
0 
0 
0 
0 
0 
0 
0 
0 
0 
0 
0 
0 
0 
0 
0 
0 
0 
0 
0 
0 
0 
0 
0 
0 
0 
0 
0 
0 
0 
0 
0 
0 
0 
0 
0 
0 
0 
0 
0 
0 
0 
0 
0 
0 
0 
0 
0 
0 
0 
0 
0 
0 
0 
0 
0 
0 
0 
0 
0 
0 
0 
0 
0 
0 
0 
0 
0 
0 
0 
0 
0 
0 
0 
0 
0 
0 
0 
0 
0 
0 
0 
0 
0 
0 
0 
0 
0 
0 
0 
0 
0 
0 
0 
0 
0 
0 
0 
0 
0 
0 
0 
0 
0 
0 
0 
0 
0 
0 
0 
0 
0 
0 
0 
0 
0 
0 
0 
0 
0 
0 
0 
0 
0 
0 
0 
0 
0 
0 
0 
0 
0 
0 
0 
0 
0 
0 
0 
0 
0 
0 
0 
0 
0 
0 
0 
0 
0 
0 
0 
0 
0 
0 
0 
0 
0 
0 
0 
0 
0 
0 
0 
0 
0 
0 
0 
0 
0 
0 
0 
0 
0 
0 
0 
0 
0 
0 
0 
0 
0 
0 
0 
0 
0 
0 
0 
0 
0 
0 
0 
0 
0 
0 
0 
0 
0 
0 
0 
0 
0 
0 
0 
0 
0 
0 
0 
0 
0 
0 
0 
0 
0 
0 
0 
0 
0 
0 
0 
0 
0 
0 
0 
0 
0 
0 
0 
0 
0 
0 
0 
0 
0 
0 
0 
0 
0 
0 
0 
0 
0 
0 
0 
0 
0 
0 
0 
0 
0 
0 
0 
0 
0 
0 
0 
0 
0 
0 
0 
0 
0 
0 
0 
0 
0 
0 
0 
0 
0 
0 
0 
0 
0 
0 
0 
0 
0 
0 
0 
0 
0 
0 
0 
0 
0 
0 
0 
0 
0 
0 
0 
0 
0 
0 
0 
0 
0 
0 
0 
0 
0 
0 
0 
0 
0 
0 
0 
0 
0 
0 
0 
0 
0 
0 
0 
0 
0 
0 
0 
0 
0 
0 
0 
0 
0 
0 
0 
0 
0 
0 
0 
0 
0 
0 
0 
0 
0 
0 
0 
0 
0 
0 
0 
0 
0 
0 
0 
0 
0 
0 
0 
0 
0 
0 
0 
0 
0 
0 
0 
0 
0 
0 
0 
0 
0 
0 
0 
0 
0 
0 
0 
0 
0 
0 
0 
0 
0 
0 
0 
0 
0 
0 
0 
0 
0 
0 
0 
0 
0 
0 
0 
0 
0 
0 
0 
0 
0 
0 
0 
0 
0 
0 
0 
0 
0 
0 
0 
0 
0 
0 
0 
0 
0 
0 
0 
0 
0 
0 
0 
0 
0 
0 
0 
0 
0 
0 
0 
0 
0 
0 
0 
0 
0 
0 
0 
0 
0 
0 
0 
0 
0 
0 
0 
0 
0 
0 
0 
0 
0 
0 
0 
0 
0 
0 
0 
0 
0 
0 
0 
0 
0 
0 
0 
0 
0 
0 
0 
0 
0 
0 
0 
0 
0 
0 
0 
0 
0 
0 
0 
0 
0 
0 
0 
0 
0 
0 
0 
0 
0 
0 
0 
0 
0 
0 
0 
0 
0 
0 
0 
0 
0 
0 
0 
0 
0 
0 
0 
0 
0 
0 
0 
0 
0 
0 
0 
0 
0 
0 
0 
0 
0 
0 
0 
0 
0 
0 
0 
0 
0 
0 
0 
0 
0 
0 
0 
0 
0 
0 
0 
0 
0 
0 
0 
0 
0 
0 
0 
0 
0 
0 
0 
0 
0 
0 
0 
0 
0 
0 
0 
0 
0 
0 
0 
0 
0 
0 
0 
0 
0 
0 
0 
0 
0 
0 
0 
0 
0 
0 
0 
0 
0 
0 
0 
0 
0 
0 
0 
0 
0 
0 
0 
0 
0 
0 
0 
0 
0 
0 
0 
0 
0 
0 
0 
0 
0 
0 
0 
0 
0 
0 
0 
0 
0 
0 
0 
0 
0 
0 
0 
0 
0 
0 
0 
0 
0 
0 
0 
0 
0 
0 
0 
0 
0 
0 
0 
0 
0 
0 
0 
0 
0 
0 
0 
0 
0 
0 
0 
0 
0 
0 
0 
0 
0 
0 
0 
0 
0 
0 
0 
0 
0 
0 
0 
0 
0 
0 
0 
0 
0 
0 
0 
0 
0 
0 
0 
0 
0 
0 
0 
0 
0 
0 
0 
0 
0 
0 
0 
0 
0 
0 
0 
0 
0 
0 
0 
0 
0 
0 
0 
0 
0 
0 
0 
0 
0 
0 
0 
0 
0 
0 
0 
0 
0 
0 
0 
0 
0 
0 
0 
0 
0 
0 
0 
0 
0 
0 
0 
0 
0 
0 
0 
0 
0 
0 
0 
0 
0 
0 
0 
0 
0 
0 
0 
0 
0 
0 
0 
0 
0 
0 
0 
0 
0 
0 
0 
0 
0 
0 
0 
0 
0 
0 
0 
0 
0 
0 
0 
0 
0 
0 
0 
0 
0 
0 
0 
0 
0 
0 
0 
0 
0 
0 
0 
0 
0 
0 
0 
0 
0 
0 
0 
0 
0 
0 
0 
0 
0 
0 
0 
0 
0 
0 
0 
0 
0 
0 
0 
0 
0 
0 
0 
0 
0 
0 
0 
0 
0 
0 
0 
0 
0 
0 
0 
0 
0 
0 
0 
0 
0 
0 
0 
0 
0 
0 
0 
0 
0 
0 
0 
0 
0 
0 
0 
0 
0 
0 
0 
0 
0 
0 
0 
0 
0 
0 
0 
0 
0 
0 
0 
0 
0 
0 
0 
0 
0 
0 
0 
0 
0 
0 
0 
0 
0 
0 
0 
0 
0 
0 
0 
0 
0 
0 
0 
0 
0 
0 
0 
0 
0 
0 
0 
0 
0 
0 
0 
0 
0 
0 
0 
0 
0 
0 
0 
0 
0 
0 
0 
0 
0 
0 
0 
0 
0 
0 
0 
0 
0 
0 
0 
0 
0 
0 
0 
0 
0 
0 
0 
0 
0 
0 
0 
0 
0 
0 
0 
0 
0 
0 
0 
0 
0 
0 
0 
0 
0 
0 
0 
0 
0 
0 
0 
0 
0 
0 
0 
0 
0 
0 
0 
0 
0 
0 
0 
0 
0 
0 
0 
0 
0 
0 
0 
0 
0 
0 
0 
0 
0 
0 
0 
0 
0 
0 
0 
0 
0 
0 
0 
0 
0 
0 
0 
0 
0 
0 
0 
0 
0 
0 
0 
0 
0 
0 
0 
0 
0 
0 
0 
0 
0 
0 
0 
0 
0 
0 
0 
0 
0 
0 
0 
0 
0 
0 
0 
0 
0 
0 
0 
0 
0 
0 
0 
0 
0 
0 
0 
0 
0 
0 
0 
0 
0 
0 
0 
0 
0 
0 
0 
0 
0 
0 
0 
0 
0 
0 
0 
0 
0 
0 
0 
0 
0 
0 
0 
0 
0 
0 
0 
0 
0 
0 
0 
0 
0 
0 
0 
0 
0 
0 
0 
0 
0 
0 
0 
0 
0 
0 
0 
0 
0 
0 
0 
0 
0 
0 
0 
0 
0 
0 
0 
0 
0 
0 
0 
0 
0 
0 
0 
0 
0 
0 
0 
0 
0 
0 
0 
0 
0 
0 
0 
0 
0 
0 
0 
0 
0 
0 
0 
0 
0 
0 
0 
0 
0 
0 
0 
0 
0 
0 
0 
0 
0 
0 
0 
0 
0 
0 
0 
0 
0 
0 
0 
0 
0 
0 
0 
0 
0 
0 
0 
0 
0 
0 
0 
0 
0 
0 
0 
0 
0 
0 
0 
0 
0 
0 
0 
0 
0 
0 
0 
0 
0 
0 
0 
0 
0 
0 
0 
0 
0 
0 
0 
0 
0 
0 
0 
0 
0 
0 
0 
0 
0 
0 
0 
0 
0 
0 
0 
0 
0 
0 
0 
0 
0 
0 
0 
0 
0 
0 
0 
0 
0 
0 
0 
0 
0 
0 
0 
0 
0 
0 
0 
0 
0 
0 
0 
0 
0 
0 
0 
0 
0 
0 
0 
0 
0 
0 
0 
0 
0 
0 
0 
0 
0 
0 
0 
0 
0 
0 
0 
0 
0 
0 
0 
0 
0 
0 
0 
0 
0 
0 
0 
0 
0 
0 
0 
0 
0 
0 
0 
0 
0 
0 
0 
0 
0 
0 
0 
0 
0 
0 
0 
0 
0 
0 
0 
0 
0 
0 
0 
0 
0 
0 
0 
0 
0 
0 
0 
0 
0 
0 
0 
0 
0 
0 
0 
0 
0 
0 
0 
0 
0 
0 
0 
0 
0 
0 
0 
0 
0 
0 
0 
0 
0 
0 
0 
0 
0 
0 
0 
0 
0 
0 
0 
0 
0 
0 
0 
0 
0 
0 
0 
0 
0 
0 
0 
0 
0 
0 
0 
0 
0 
0 
0 
0 
0 
0 
0 
0 
0 
0 
0 
0 
0 
0 
0 
0 
0 
0 
0 
0 
0 
0 
0 
0 
0 
0 
0 
0 
0 
0 
0 
0 
0 
0 
0 
0 
0 
0 
0 
0 
0 
0 
0 
0 
0 
0 
0 
0 
0 
0 
0 
0 
0 
0 
0 
0 
0 
0 
0 
0 
0 
0 
0 
0 
0 
0 
0 
0 
0 
0 
0 
0 
0 
0 
0 
0 
0 
0 
0 
0 
0 
0 
0 
0 
0 
0 
0 
0 
0 
0 
0 
0 
0 
0 
0 
0 
0 
0 
0 
0 
0 
0 
0 
0 
0 
0 
0 
0 
0 
0 
0 
0 
0 
0 
0 
0 
0 
0 
0 
0 
0 
0 
0 
0 
0 
0 
0 
0 
0 
0 
0 
0 
0 
0 
0 
0 
0 
0 
0 
0 
0 
0 
0 
0 
0 
0 
0 
0 
0 
0 
0 
0 
0 
0 
0 
0 
0 
0 
0 
0 
0 
0 
0 
0 
0 
0 
0 
0 
0 
0 
0 
0 
0 
0 
0 
0 
0 
0 
0 
0 
0 
0 
0 
0 
0 
0 
0 
0 
0 
0 
0 
0 
0 
0 
0 
0 
0 
0 
0 
0 
0 
0 
0 
0 
0 
0 
0 
0 
0 
0 
0 
0 
0 
0 
0 
0 
0 
0 
0 
0 
0 
0 
0 
0 
0 
0 
0 
0 
0 
0 
0 
0 
0 
0 
0 
0 
0 
0 
0 
0 
0 
0 
0 
0 
0 
0 
0 
0 
0 
0 
0 
0 
0 
0 
0 
0 
0 
0 
0 
0 
0 
0 
0 
0 
0 
0 
0 
0 
0 
0 
0 
0 
0 
0 
0 
0 
0 
0 
0 
0 
0 
0 
0 
0 
0 
0 
0 
0 
0 
0 
0 
0 
0 
0 
0 
0 
0 
0 
0 
0 
0 
0 
0 
0 
0 
0 
0 
0 
0 
0 
0 
0 
0 
0 
0 
0 
0 
0 
0 
0 
0 
0 
0 
0 
0 
0 
0 
0 
0 
0 
0 
0 
0 
0 
0 
0 
0 
0 
0 
0 
0 
0 
0 
0 
0 
0 
0 
0 
0 
0 
0 
0 
0 
0 
0 
0 
0 
0 
0 
0 
0 
0 
0 
0 
0 
0 
0 
0 
0 
0 
0 
0 
0 
0 
0 
0 
0 
0 
0 
0 
0 
0 
0 
0 
0 
0 
0 
0 
0 
0 
0 
0 
0 
0 
0 
0 
0 
0 
0 
0 
0 
0 
0 
0 
0 
0 
0 
0 
0 
0 
0 
0 
0 
0 
0 
0 
0 
0 
0 
0 
0 
0 
0 
0 
0 
0 
0 
0 
0 
0 
0 
0 
0 
0 
0 
0 
0 
0 
0 
0 
0 
0 
0 
0 
0 
0 
0 
0 
0 
0 
0 
0 
0 
0 
0 
0 
0 
0 
0 
0 
0 
0 
0 
0 
0 
0 
0 
0 
0 
0 
0 
0 
0 
0 
0 
0 
0 
0 
0 
0 
0 
0 
0 
0 
0 
0 
0 
0 
0 
0 
0 
0 
0 
0 
0 
0 
0 
0 
0 
0 
0 
0 
0 
0 
0 
0 
0 
0 
0 
0 
0 
0 
0 
0 
0 
0 
0 
0 
0 
0 
0 
0 
0 
0 
0 
0 
0 
0 
0 
0 
0 
0 
0 
0 
0 
0 
0 
0 
0 
0 
0 
0 
0 
0 
0 
0 
0 
0 
0 
0 
0 
0 
0 
0 
0 
0 
0 
0 
0 
0 
0 
0 
0 
0 
0 
0 
0 
0 
0 
0 
0 
0 
0 
0 
0 
0 
0 
0 
0 
0 
0 
0 
0 
0 
0 
0 
0 
0 
0 
0 
0 
0 
0 
0 
0 
0 
0 
0 
0 
0 
0 
0 
0 
0 
0 
0 
0 
0 
0 
0 
0 
0 
0 
0 
0 
0 
0 
0 
0 
0 
0 
0 
0 
0 
0 
0 
0 
0 
0 
0 
0 
0 
0 
0 
0 
0 
0 
0 
0 
0 
0 
0 
0 
0 
0 
0 
0 
0 
0 
0 
0 
0 
0 
0 
0 
0 
0 
0 
0 
0 
0 
0 
0 
0 
0 
0 
0 
0 
0 
0 
0 
0 
0 
0 
0 
0 
0 
0 
0 
0 
0 
0 
0 
0 
0 
0 
0 
0 
0 
0 
0 
0 
0 
0 
0 
0 
0 
0 
0 
0 
0 
0 
0 
0 
0 
0 
0 
0 
0 
0 
0 
0 
0 
0 
0 
0 
0 
0 
0 
0 
0 
0 
0 
0 
0 
0 
0 
0 
0 
0 
0 
0 
0 
0 
0 
0 
0 
0 
0 
0 
0 
0 
0 
0 
0 
0 
0 
0 
0 
0 
0 
0 
0 
0 
0 
0 
0 
0 
0 
0 
0 
0 
0 
0 
0 
0 
0 
0 
0 
0 
0 
0 
0 
0 
0 
0 
0 
0 
0 
0 
0 
0 
0 
0 
0 
0 
0 
0 
0 
0 
0 
0 
0 
0 
0 
0 
0 
0 
0 
0 
0 
0 
0 
0 
0 
0 
0 
0 
0 
0 
0 
0 
0 
0 
0 
0 
0 
0 
0 
0 
0 
0 
0 
0 
0 
0 
0 
0 
0 
0 
0 
0 
0 
0 
0 
0 
0 
0 
0 
0 
0 
0 
0 
0 
0 
0 
0 
0 
0 
0 
0 
0 
0 
0 
0 
0 
0 
0 
0 
0 
0 
0 
0 
0 
0 
0 
0 
0 
0 
0 
0 
0 
0 
0 
0 
0 
0 
0 
0 
0 
0 
0 
0 
0 
0 
0 
0 
0 
0 
0 
0 
0 
0 
0 
0 
0 
0 
0 
0 
0 
0 
0 
0 
0 
0 
0 
0 
0 
0 
0 
0 
0 
0 
0 
0 
0 
0 
0 
0 
0 
0 
0 
0 
0 
0 
0 
0 
0 
0 
0 
0 
0 
0 
0 
0 
0 
0 
0 
0 
0 
0 
0 
0 
0 
0 
0 
0 
0 
0 
0 
0 
0 
0 
0 
0 
0 
0 
0 
0 
0 
0 
0 
0 
0 
0 
0 
0 
0 
0 
0 
0 
0 
0 
0 
0 
0 
0 
0 
0 
0 
0 
0 
0 
0 
0 
0 
0 
0 
0 
0 
0 
0 
0 
0 
0 
0 
0 
0 
0 
0 
0 
0 
0 
0 
0 
0 
0 
0 
0 
0 
0 
0 
0 
0 
0 
0 
0 
0 
0 
0 
0 
0 
0 
0 
0 
0 
0 
0 
0 
0 
0 
0 
0 
0 
0 
0 
0 
0 
0 
0 
0 
0 
0 
0 
0 
0 
0 
0 
0 
0 
0 
0 
0 
0 
0 
0 
0 
0 
0 
0 
0 
0 
0 
0 
0 
0 
0 
0 
0 
0 
0 
0 
0 
0 
0 
0 
0 
0 
0 
0 
0 
0 
0 
0 
0 
0 
0 
0 
0 
0 
0 
0 
0 
0 
0 
0 
0 
0 
0 
0 
0 
0 
0 
0 
0 
0 
0 
0 
0 
0 
0 
0 
0 
0 
0 
0 
0 
0 
0 
0 
0 
0 
0 
0 
0 
0 
0 
0 
0 
0 
0 
0 
0 
0 
0 
0 
0 
0 
0 
0 
0 
0 
0 
0 
0 
0 
0 
0 
0 
0 
0 
0 
0 
0 
0 
0 
0 
0 
0 
0 
0 
0 
0 
0 
0 
0 
0 
0 
0 
0 
0 
0 
0 
0 
0 
0 
0 
0 
0 
0 
0 
0 
0 
0 
0 
0 
0 
0 
0 
0 
0 
0 
0 
0 
0 
0 
0 
0 
0 
0 
0 
0 
0 
0 
0 
0 
0 
0 
0 
0 
0 
0 
0 
0 
0 
0 
0 
0 
0 
0 
0 
0 
0 
0 
0 
0 
0 
0 
0 
0 
0 
0 
0 
0 
0 
0 
0 
0 
0 
0 
0 
0 
0 
0 
0 
0 
0 
0 
0 
0 
0 
0 
0 
0 
0 
0 
0 
0 
0 
0 
0 
0 
0 
0 
0 
0 
0 
0 
0 
0 
0 
0 
0 
0 
0 
0 
0 
0 
0 
0 
0 
0 
0 
0 
0 
0 
0 
0 
0 
0 
0 
0 
0 
0 
0 
0 
0 
0 
0 
0 
0 
0 
0 
0 
0 
0 
0 
0 
0 
0 
0 
0 
0 
0 
0 
0 
0 
0 
0 
0 
0 
0 
0 
0 
0 
0 
0 
0 
0 
0 
0 
0 
0 
0 
0 
0 
0 
0 
0 
0 
0 
0 
0 
0 
0 
0 
0 
0 
0 
0 
0 
0 
0 
0 
0 
0 
0 
0 
0 
0 
0 
0 
0 
0 
0 
0 
0 
0 
0 
0 
0 
0 
0 
0 
0 
0 
0 
0 
0 
0 
0 
0 
0 
0 
0 
0 
0 
0 
0 
0 
0 
0 
0 
0 
0 
0 
0 
0 
0 
0 
0 
0 
0 
0 
0 
0 
0 
0 
0 
0 
0 
0 
0 
0 
0 
0 
0 
0 
0 
0 
0 
0 
0 
0 
0 
0 
0 
0 
0 
0 
0 
0 
0 
0 
0 
0 
0 
0 
0 
0 
0 
0 
0 
0 
0 
0 
0 
0 
0 
0 
0 
0 
0 
0 
0 
0 
0 
0 
0 
0 
0 
0 
0 
0 
0 
0 
0 
0 
0 
0 
0 
0 
0 
0 
0 
0 
0 
0 
0 
0 
0 
0 
0 
0 
0 
0 
0 
0 
0 
0 
0 
0 
0 
0 
0 
0 
0 
0 
0 
0 
0 
0 
0 
0 
0 
0 
0 
0 
0 
0 
0 
0 
0 
0 
0 
0 
0 
0 
0 
0 
0 
0 
0 
0 
0 
0 
0 
0 
0 
0 
0 
0 
0 
0 
0 
0 
0 
0 
0 
0 
0 
0 
0 
0 
0 
0 
0 
0 
0 
0 
0 
0 
0 
0 
0 
0 
0 
0 
0 
0 
0 
0 
0 
0 
0 
0 
0 
0 
0 
0 
0 
0 
0 
0 
0 
0 
0 
0 
0 
0 
0 
0 
0 
0 
0 
0 
0 
0 
0 
0 
0 
0 
0 
0 
0 
0 
0 
0 
0 
0 
0 
0 
0 
0 
0 
0 
0 
0 
0 
0 
0 
0 
0 
0 
0 
0 
0 
0 
0 
0 
0 
0 
0 
0 
0 
0 
0 
0 
0 
0 
0 
0 
0 
0 
0 
0 
0 
0 
0 
0 
0 
0 
0 
0 
0 
0 
0 
0 
0 
0 
0 
0 
0 
0 
0 
0 
0 
0 
0 
0 
0 
0 
0 
0 
0 
0 
0 
0 
0 
0 
0 
0 
0 
0 
0 
0 
0 
0 
0 
0 
0 
0 
0 
0 
0 
0 
0 
0 
0 
0 
0 
0 
0 
0 
0 
0 
0 
0 
0 
0 
0 
0 
0 
0 
0 
0 
0 
0 
0 
0 
0 
0 
0 
0 
0 
0 
0 
0 
0 
0 
0 
0 
0 
0 
0 
0 
0 
0 
0 
0 
0 
0 
0 
0 
0 
0 
0 
0 
0 
0 
0 
0 
0 
0 
0 
0 
0 
0 
0 
0 
0 
0 
0 
0 
0 
0 
0 
0 
0 
0 
0 
0 
0 
0 
0 
0 
0 
0 
0 
0 
0 
0 
0 
0 
0 
0 
0 
0 
0 
0 
0 
0 
0 
0 
0 
0 
0 
0 
0 
0 
0 
0 
0 
0 
0 
0 
0 
0 
0 
0 
0 
0 
0 
0 
0 
0 
0 
0 
0 
0 
0 
0 
0 
0 
0 
0 
0 
0 
0 
0 
0 
0 
0 
0 
0 
0 
0 
0 
0 
0 
0 
0 
0 
0 
0 
0 
0 
0 
0 
0 
0 
0 
0 
0 
0 
0 
0 
0 
0 
0 
0 
0 
0 
0 
0 
0 
0 
0 
0 
0 
0 
0 
0 
0 
0 
0 
0 
0 
0 
0 
0 
0 
0 
0 
0 
0 
0 
0 
0 
0 
0 
0 
0 
0 
0 
0 
0 
0 
0 
0 
0 
0 
0 
0 
0 
0 
0 
0 
0 
0 
0 
0 
0 
0 
0 
0 
0 
0 
0 
0 
0 
0 
0 
0 
0 
0 
0 
0 
0 
0 
0 
0 
0 
0 
0 
0 
0 
0 
0 
0 
0 
0 
0 
0 
0 
0 
0 
0 
0 
0 
0 
0 
0 
0 
0 
0 
0 
0 
0 
0 
0 
0 
0 
0 
0 
0 
0 
0 
0 
0 
0 
0 
0 
0 
0 
0 
0 
0 
0 
0 
0 
0 
0 
0 
0 
0 
0 
0 
0 
0 
0 
0 
0 
0 
0 
0 
0 
0 
0 
0 
0 
0 
0 
0 
0 
0 
0 
0 
0 
0 
0 
0 
0 
0 
0 
0 
0 
0 
0 
0 
0 
0 
0 
0 
0 
0 
0 
0 
0 
0 
0 
0 
0 
0 
0 
0 
0 
0 
0 
0 
0 
0 
0 
0 
0 
0 
0 
0 
0 
0 
0 
0 
0 
0 
0 
0 
0 
0 
0 
0 
0 
0 
0 
0 
0 
0 
0 
0 
0 
0 
0 
0 
0 
0 
0 
0 
0 
0 
0 
0 
0 
0 
0 
0 
0 
0 
0 
0 
0 
0 
0 
0 
0 
0 
0 
0 
0 
0 
0 
0 
0 
0 
0 
0 
0 
0 
0 
0 
0 
0 
0 
0 
0 
0 
0 
0 
0 
0 
0 
0 
0 
0 
0 
0 
0 
0 
0 
0 
0 
0 
0 
0 
0 
0 
0 
0 
0 
0 
0 
0 
0 
0 
0 
0 
0 
0 
0 
0 
0 
0 
0 
0 
0 
0 
0 
0 
0 
0 
0 
0 
0 
0 
0 
0 
0 
0 
0 
0 
0 
0 
0 
0 
0 
0 
0 
0 
0 
0 
0 
0 
0 
0 
0 
0 
0 
0 
0 
0 
0 
0 
0 
0 
0 
0 
0 
0 
0 
0 
0 
0 
0 
0 
0 
0 
0 
0 
0 
0 
0 
0 
0 
0 
0 
0 
0 
0 
0 
0 
0 
0 
0 
0 
0 
0 
0 
0 
0 
0 
0 
0 
0 
0 
0 
0 
0 
0 
0 
0 
0 
0 
0 
0 
0 
0 
0 
0 
0 
0 
0 
0 
0 
0 
0 
0 
0 
0 
0 
0 
0 
0 
0 
0 
0 
0 
0 
0 
0 
0 
0 
0 
0 
0 
0 
0 
0 
0 
0 
0 
0 
0 
0 
0 
0 
0 
0 
0 
0 
0 
0 
0 
0 
0 
0 
0 
0 
0 
0 
0 
0 
0 
0 
0 
0 
0 
0 
0 
0 
0 
0 
0 
0 
0 
0 
0 
0 
0 
0 
0 
0 
0 
0 
0 
0 
0 
0 
0 
0 
0 
0 
0 
0 
0 
0 
0 
0 
0 
0 
0 
0 
0 
0 
0 
0 
0 
0 
0 
0 
0 
0 
0 
0 
0 
0 
0 
0 
0 
0 
0 
0 
0 
0 
0 
0 
0 
0 
0 
0 
0 
0 
0 
0 
0 
0 
0 
0 
0 
0 
0 
0 
0 
0 
0 
0 
0 
0 
0 
0 
0 
0 
0 
0 
0 
0 
0 
0 
0 
0 
0 
0 
0 
0 
0 
0 
0 
0 
0 
0 
0 
0 
0 
0 
0 
0 
0 
0 
0 
0 
0 
0 
0 
0 
0 
0 
0 
0 
0 
0 
0 
0 
0 
0 
0 
0 
0 
0 
0 
0 
0 
0 
0 
0 
0 
0 
0 
0 
0 
0 
0 
0 
0 
0 
0 
0 
0 
0 
0 
0 
0 
0 
0 
0 
0 
0 
0 
0 
0 
0 
0 
0 
0 
0 
0 
0 
0 
0 
0 
0 
0 
0 
0 
0 
0 
0 
0 
0 
0 
0 
0 
0 
0 
0 
0 
0 
0 
0 
0 
0 
0 
0 
0 
0 
0 
0 
0 
0 
0 
0 
0 
0 
0 
0 
0 
0 
0 
0 
0 
0 
0 
0 
0 
0 
0 
0 
0 
0 
0 
0 
0 
0 
0 
0 
0 
0 
0 
0 
0 
0 
0 
0 
0 
0 
0 
0 
0 
0 
0 
0 
0 
0 
0 
0 
0 
0 
0 
0 
0 
0 
0 
0 
0 
0 
0 
0 
0 
0 
0 
0 
0 
0 
0 
0 
0 
0 
0 
0 
0 
0 
0 
0 
0 
0 
0 
0 
0 
0 
0 
0 
0 
0 
0 
0 
0 
0 
0 
0 
0 
0 
0 
0 
0 
0 
0 
0 
0 
0 
0 
0 
0 
0 
0 
0 
0 
0 
0 
0 
0 
0 
0 
0 
0 
0 
0 
0 
0 
0 
0 
0 
0 
0 
0 
0 
0 
0 
0 
0 
0 
0 
0 
0 
0 
0 
0 
0 
0 
0 
0 
0 
0 
0 
0 
0 
0 
0 
0 
0 
0 
0 
0 
0 
0 
0 
0 
0 
0 
0 
0 
0 
0 
0 
0 
0 
0 
0 
0 
0 
0 
0 
0 
0 
0 
0 
0 
0 
0 
0 
0 
0 
0 
0 
0 
0 
0 
0 
0 
0 
0 
0 
0 
0 
0 
0 
0 
0 
0 
0 
0 
0 
0 
0 
0 
0 
0 
0 
0 
0 
0 
0 
0 
0 
0 
0 
0 
0 
0 
0 
0 
0 
0 
0 
0 
0 
0 
0 
0 
0 
0 
0 
0 
0 
0 
0 
0 
0 
0 
0 
0 
0 
0 
0 
0 
0 
0 
0 
0 
0 
0 
0 
0 
0 
0 
0 
0 
0 
0 
0 
0 
0 
0 
0 
0 
0 
0 
0 
0 
0 
0 
0 
0 
0 
0 
0 
0 
0 
0 
0 
0 
0 
0 
0 
0 
0 
0 
0 
0 
0 
0 
0 
0 
0 
0 
0 
0 
0 
0 
0 
0 
0 
0 
0 
0 
0 
0 
0 
0 
0 
0 
0 
0 
0 
0 
0 
0 
0 
0 
0 
0 
0 
0 
0 
0 
0 
0 
0 
0 
0 
0 
0 
0 
0 
0 
0 
0 
0 
0 
0 
0 
0 
0 
0 
0 
0 
0 
0 
0 
0 
0 
0 
0 
0 
0 
0 
0 
0 
0 
0 
0 
0 
0 
0 
0 
0 
0 
0 
0 
0 
0 
0 
0 
0 
0 
0 
0 
0 
0 
0 
0 
0 
0 
0 
0 
0 
0 
0 
0 
0 
0 
0 
0 
0 
0 
0 
0 
0 
0 
0 
0 
0 
0 
0 
0 
0 
0 
0 
0 
0 
0 
0 
0 
0 
0 
0 
0 
0 
0 
0 
0 
0 
0 
0 
0 
0 
0 
0 
0 
0 
0 
0 
0 
0 
0 
0 
0 
0 
0 
0 
0 
0 
0 
0 
0 
0 
0 
0 
0 
0 
0 
0 
0 
0 
0 
0 
0 
0 
0 
0 
0 
0 
0 
0 
0 
0 
0 
0 
0 
0 
0 
0 
0 
0 
0 
0 
0 
0 
0 
0 
0 
0 
0 
0 
0 
0 
0 
0 
0 
0 
0 
0 
0 
0 
0 
0 
0 
0 
0 
0 
0 
0 
0 
0 
0 
0 
0 
0 
0 
0 
0 
0 
0 
0 
0 
0 
0 
0 
0 
0 
0 
0 
0 
0 
0 
0 
0 
0 
0 
0 
0 
0 
0 
0 
0 
0 
0 
0 
0 
0 
0 
0 
0 
0 
0 
0 
0 
0 
0 
0 
0 
0 
0 
0 
0 
0 
0 
0 
0 
0 
0 
0 
0 
0 
0 
0 
0 
0 
0 
0 
0 
0 
0 
0 
0 
0 
0 
0 
0 
0 
0 
0 
0 
0 
0 
0 
0 
0 
0 
0 
0 
0 
0 
0 
0 
0 
0 
0 
0 
0 
0 
0 
0 
0 
0 
0 
0 
0 
0 
0 
0 
0 
0 
0 
0 
0 
0 
0 
0 
0 
0 
0 
0 
0 
0 
0 
0 
0 
0 
0 
0 
0 
0 
0 
0 
0 
0 
0 
0 
0 
0 
0 
0 
0 
0 
0 
0 
0 
0 
0 
0 
0 
0 
0 
0 
0 
0 
0 
0 
0 
0 
0 
0 
0 
0 
0 
0 
0 
0 
0 
0 
0 
0 
0 
0 
0 
0 
0 
0 
0 
0 
0 
0 
0 
0 
0 
0 
0 
0 
0 
0 
0 
0 
0 
0 
0 
0 
0 
0 
0 
0 
0 
0 
0 
0 
0 
0 
0 
0 
0 
0 
0 
0 
0 
0 
0 
0 
0 
0 
0 
0 
0 
0 
0 
0 
0 
0 
0 
0 
0 
0 
0 
0 
0 
0 
0 
0 
0 
0 
0 
0 
0 
0 
0 
0 
0 
0 
0 
0 
0 
0 
0 
0 
0 
0 
0 
0 
0 
0 
0 
0 
0 
0 
0 
0 
0 
0 
0 
0 
0 
0 
0 
0 
0 
0 
0 
0 
0 
0 
0 
0 
0 
0 
0 
0 
0 
0 
0 
0 
0 
0 
0 
0 
0 
0 
0 
0 
0 
0 
0 
0 
0 
0 
0 
0 
0 
0 
0 
0 
0 
0 
0 
0 
0 
0 
0 
0 
0 
0 
0 
0 
0 
0 
0 
0 
0 
0 
0 
0 
0 
0 
0 
0 
0 
0 
0 
0 
0 
0 
0 
0 
0 
0 
0 
0 
0 
0 
0 
0 
0 
0 
0 
0 
0 
0 
0 
0 
0 
0 
0 
0 
0 
0 
0 
0 
0 
0 
0 
0 
0 
0 
0 
0 
0 
0 
0 
0 
0 
0 
0 
0 
0 
0 
0 
0 
0 
0 
0 
0 
0 
0 
0 
0 
0 
0 
0 
0 
0 
0 
0 
0 
0 
0 
0 
0 
0 
0 
0 
0 
0 
0 
0 
0 
0 
0 
0 
0 
0 
0 
0 
0 
0 
0 
0 
0 
0 
0 
0 
0 
0 
0 
0 
0 
0 
0 
0 
0 
0 
0 
0 
0 
0 
0 
0 
0 
0 
0 
0 
0 
0 
0 
0 
0 
0 
0 
0 
0 
0 
0 
0 
0 
0 
0 
0 
0 
0 
0 
0 
0 
0 
0 
0 
0 
0 
0 
0 
0 
0 
0 
0 
0 
0 
0 
0 
0 
0 
0 
0 
0 
0 
0 
0 
0 
0 
0 
0 
0 
0 
0 
0 
0 
0 
0 
0 
0 
0 
0 
0 
0 
0 
0 
0 
0 
0 
0 
0 
0 
0 
0 
0 
0 
0 
0 
0 
0 
0 
0 
0 
0 
0 
0 
0 
0 
0 
0 
0 
0 
0 
0 
0 
0 
0 
0 
0 
0 
0 
0 
0 
0 
0 
0 
0 
0 
0 
0 
0 
0 
0 
0 
0 
0 
0 
0 
0 
0 
0 
0 
0 
0 
0 
0 
0 
0 
0 
0 
0 
0 
0 
0 
0 
0 
0 
0 
0 
0 
0 
0 
0 
0 
0 
0 
0 
0 
0 
0 
0 
0 
0 
0 
0 
0 
0 
0 
0 
0 
0 
0 
0 
0 
0 
0 
0 
0 
0 
0 
0 
0 
0 
0 
0 
0 
0 
0 
0 
0 
0 
0 
0 
0 
0 
0 
0 
0 
0 
0 
0 
0 
0 
0 
0 
0 
0 
0 
0 
0 
0 
0 
0 
0 
0 
0 
0 
0 
0 
0 
0 
0 
0 
0 
0 
0 
0 
0 
0 
0 
0 
0 
0 
0 
0 
0 
0 
0 
0 
0 
0 
0 
0 
0 
0 
0 
0 
0 
0 
0 
0 
0 
0 
0 
0 
0 
0 
0 
0 
0 
0 
0 
0 
0 
0 
0 
0 
0 
0 
0 
0 
0 
0 
0 
0 
0 
0 
0 
0 
0 
0 
0 
0 
0 
0 
0 
0 
0 
0 
0 
0 
0 
0 
0 
0 
0 
0 
0 
0 
0 
0 
0 
0 
0 
0 
0 
0 
0 
0 
0 
0 
0 
0 
0 
0 
0 
0 
0 
0 
0 
0 
0 
0 
0 
0 
0 
0 
0 
0 
0 
0 
0 
0 
0 
0 
0 
0 
0 
0 
0 
0 
0 
0 
0 
0 
0 
0 
0 
0 
0 
0 
0 
0 
0 
0 
0 
0 
0 
0 
0 
0 
0 
0 
0 
0 
0 
0 
0 
0 
0 
0 
0 
0 
0 
0 
0 
0 
0 
0 
0 
0 
0 
0 
0 
0 
0 
0 
0 
0 
0 
0 
0 
0 
0 
0 
0 
0 
0 
0 
0 
0 
0 
0 
0 
0 
0 
0 
0 
0 
0 
0 
0 
0 
0 
0 
0 
0 
0 
0 
0 
0 
0 
0 
0 
0 
0 
0 
0 
0 
0 
0 
0 
0 
0 
0 
0 
0 
0 
0 
0 
0 
0 
0 
0 
0 
0 
0 
0 
0 
0 
0 
0 
0 
0 
0 
0 
0 
0 
0 
0 
0 
0 
0 
0 
0 
0 
0 
0 
0 
0 
0 
0 
0 
0 
0 
0 
0 
0 
0 
0 
0 
0 
0 
0 
0 
0 
0 
0 
0 
0 
0 
0 
0 
0 
0 
0 
0 
0 
0 
0 
0 
0 
0 
0 
0 
0 
0 
0 
0 
0 
0 
0 
0 
0 
0 
0 
0 
0 
0 
0 
0 
0 
0 
0 
0 
0 
0 
0 
0 
0 
0 
0 
0 
0 
0 
0 
0 
0 
0 
0 
0 
0 
0 
0 
0 
0 
0 
0 
0 
0 
0 
0 
0 
0 
0 
0 
0 
0 
0 
0 
0 
0 
0 
0 
0 
0 
0 
0 
0 
0 
0 
0 
0 
0 
0 
0 
0 
0 
0 
0 
0 
0 
0 
0 
0 
0 
0 
0 
0 
0 
0 
0 
0 
0 
0 
0 
0 
0 
0 
0 
0 
0 
0 
0 
0 
0 
0 
0 
0 
0 
0 
0 
0 
0 
0 
0 
0 
0 
0 
0 
0 
0 
0 
0 
0 
0 
0 
0 
0 
0 
0 
0 
0 
0 
0 
0 
0 
0 
0 
0 
0 
0 
0 
0 
0 
0 
0 
0 
0 
0 
0 
0 
0 
0 
0 
0 
0 
0 
0 
0 
0 
0 
0 
0 
0 
0 
0 
0 
0 
0 
0 
0 
0 
0 
0 
0 
0 
0 
0 
0 
0 
0 
0 
0 
0 
0 
0 
0 
0 
0 
0 
0 
0 
0 
0 
0 
0 
0 
0 
0 
0 
0 
0 
0 
0 
0 
0 
0 
0 
0 
0 
0 
0 
0 
0 
0 
0 
0 
0 
0 
0 
0 
0 
0 
0 
0 
0 
0 
0 
0 
0 
0 
0 
0 
0 
0 
0 
0 
0 
0 
0 
0 
0 
0 
0 
0 
0 
0 
0 
0 
0 
0 
0 
0 
0 
0 
0 
0 
0 
0 
0 
0 
0 
0 
0 
0 
0 
0 
0 
0 
0 
0 
0 
0 
0 
0 
0 
0 
0 
0 
0 
0 
0 
0 
0 
0 
0 
0 
0 
0 
0 
0 
0 
0 
0 
0 
0 
0 
0 
0 
0 
0 
0 
0 
0 
0 
0 
0 
0 
0 
0 
0 
0 
0 
0 
0 
0 
0 
0 
0 
0 
0 
0 
0 
0 
0 
0 
0 
0 
0 
0 
0 
0 
0 
0 
0 
0 
0 
0 
0 
0 
0 
0 
0 
0 
0 
0 
0 
0 
0 
0 
0 
0 
0 
0 
0 
0 
0 
0 
0 
0 
0 
0 
0 
0 
0 
0 
0 
0 
0 
0 
0 
0 
0 
0 
0 
0 
0 
0 
0 
0 
0 
0 
0 
0 
0 
0 
0 
0 
0 
0 
0 
0 
0 
0 
0 
0 
0 
0 
0 
0 
0 
0 
0 
0 
0 
0 
0 
0 
0 
0 
0 
0 
0 
0 
0 
0 
0 
0 
0 
0 
0 
0 
0 
0 
0 
0 
0 
0 
0 
0 
0 
0 
0 
0 
0 
0 
0 
0 
0 
0 
0 
0 
0 
0 
0 
0 
0 
0 
0 
0 
0 
0 
0 
0 
0 
0 
0 
0 
0 
0 
0 
0 
0 
0 
0 
0 
0 
0 
0 
0 
0 
0 
0 
0 
0 
0 
0 
0 
0 
0 
0 
0 
0 
0 
0 
0 
0 
0 
0 
0 
0 
0 
0 
0 
0 
0 
0 
0 
0 
0 
0 
0 
0 
0 
0 
0 
0 
0 
0 
0 
0 
0 
0 
0 
0 
0 
0 
0 
0 
0 
0 
0 
0 
0 
0 
0 
0 
0 
0 
0 
0 
0 
0 
0 
0 
0 
0 
0 
0 
0 
0 
0 
0 
0 
0 
0 
0 
0 
0 
0 
0 
0 
0 
0 
0 
0 
0 
0 
0 
0 
0 
0 
0 
0 
0 
0 
0 
0 
0 
0 
0 
0 
0 
0 
0 
0 
0 
0 
0 
0 
0 
0 
0 
0 
0 
0 
0 
0 
0 
0 
0 
0 
0 
0 
0 
0 
0 
0 
0 
0 
0 
0 
0 
0 
0 
0 
0 
0 
0 
0 
0 
0 
0 
0 
0 
0 
0 
0 
0 
0 
0 
0 
0 
0 
0 
0 
0 
0 
0 
0 
0 
0 
0 
0 
0 
0 
0 
0 
0 
0 
0 
0 
0 
0 
0 
0 
0 
0 
0 
0 
0 
0 
0 
0 
0 
0 
0 
0 
0 
0 
0 
0 
0 
0 
0 
0 
0 
0 
0 
0 
0 
0 
0 
0 
0 
0 
0 
0 
0 
0 
0 
0 
0 
0 
0 
0 
0 
0 
0 
0 
0 
0 
0 
0 
0 
0 
0 
0 
0 
0 
0 
0 
0 
0 
0 
0 
0 
0 
0 
0 
0 
0 
0 
0 
0 
0 
0 
0 
0 
0 
0 
0 
0 
0 
0 
0 
0 
0 
0 
0 
0 
0 
0 
0 
0 
0 
0 
0 
0 
0 
0 
0 
0 
0 
0 
0 
0 
0 
0 
0 
0 
0 
0 
0 
0 
0 
0 
0 
0 
0 
0 
0 
0 
0 
0 
0 
0 
0 
0 
0 
0 
0 
0 
0 
0 
0 
0 
0 
0 
0 
0 
0 
0 
0 
0 
0 
0 
0 
0 
0 
0 
0 
0 
0 
0 
0 
0 
0 
0 
0 
0 
0 
0 
0 
0 
0 
0 
0 
0 
0 
0 
0 
0 
0 
0 
0 
0 
0 
0 
0 
0 
0 
0 
0 
0 
0 
0 
0 
0 
0 
0 
0 
0 
0 
0 
0 
0 
0 
0 
0 
0 
0 
0 
0 
0 
0 
0 
0 
0 
0 
0 
0 
0 
0 
0 
0 
0 
0 
0 
0 
0 
0 
0 
0 
0 
0 
0 
0 
0 
0 
0 
0 
0 
0 
0 
0 
0 
0 
0 
0 
0 
0 
0 
0 
0 
0 
0 
0 
0 
0 
0 
0 
0 
0 
0 
0 
0 
0 
0 
0 
0 
0 
0 
0 
0 
0 
0 
0 
0 
0 
0 
0 
0 
0 
0 
0 
0 
0 
0 
0 
0 
0 
0 
0 
0 
0 
0 
0 
0 
0 
0 
0 
0 
0 
0 
0 
0 
0 
0 
0 
0 
0 
0 
0 
0 
0 
0 
0 
0 
0 
0 
0 
0 
0 
0 
0 
0 
0 
0 
0 
0 
0 
0 
0 
0 
0 
0 
0 
0 
0 
0 
0 
0 
0 
0 
0 
0 
0 
0 
0 
0 
0 
0 
0 
0 
0 
0 
0 
0 
0 
0 
0 
0 
0 
0 
0 
0 
0 
0 
0 
0 
0 
0 
0 
0 
0 
0 
0 
0 
0 
0 
0 
0 
0 
0 
0 
0 
0 
0 
0 
0 
0 
0 
0 
0 
0 
0 
0 
0 
0 
0 
0 
0 
0 
0 
0 
0 
0 
0 
0 
0 
0 
0 
0 
0 
0 
0 
0 
0 
0 
0 
0 
0 
0 
0 
0 
0 
0 
0 
0 
0 
0 
0 
0 
0 
0 
0 
0 
0 
0 
0 
0 
0 
0 
0 
0 
0 
0 
0 
0 
0 
0 
0 
0 
0 
0 
0 
0 
0 
0 
0 
0 
0 
0 
0 
0 
0 
0 
0 
0 
0 
0 
0 
0 
0 
0 
0 
0 
0 
0 
0 
0 
0 
0 
0 
0 
0 
0 
0 
0 
0 
0 
0 
0 
0 
0 
0 
0 
0 
0 
0 
0 
0 
0 
0 
0 
0 
0 
0 
0 
0 
0 
0 
0 
0 
0 
0 
0 
0 
0 
0 
0 
0 
0 
0 
0 
0 
0 
0 
0 
0 
0 
0 
0 
0 
0 
0 
0 
0 
0 
0 
0 
0 
0 
0 
0 
0 
0 
0 
0 
0 
0 
0 
0 
0 
0 
0 
0 
0 
0 
0 
0 
0 
0 
0 
0 
0 
0 
0 
0 
0 
0 
0 
0 
0 
0 
0 
0 
0 
0 
0 
0 
0 
0 
0 
0 
0 
0 
0 
0 
0 
0 
0 
0 
0 
0 
0 
0 
0 
0 
0 
0 
0 
0 
0 
0 
0 
0 
0 
0 
0 
0 
0 
0 
0 
0 
0 
0 
0 
0 
0 
0 
0 
0 
0 
0 
0 
0 
0 
0 
0 
0 
0 
0 
0 
0 
0 
0 
0 
0 
0 
0 
0 
0 
0 
0 
0 
0 
0 
0 
0 
0 
0 
0 
0 
0 
0 
0 
0 
0 
0 
0 
0 
0 
0 
0 
0 
0 
0 
0 
0 
0 
0 
0 
0 
0 
0 
0 
0 
0 
0 
0 
0 
0 
0 
0 
0 
0 
0 
0 
0 
0 
0 
0 
0 
0 
0 
0 
0 
0 
0 
0 
0 
0 
0 
0 
0 
0 
0 
0 
0 
0 
0 
0 
0 
0 
0 
0 
0 
0 
0 
0 
0 
0 
0 
0 
0 
0 
0 
0 
0 
0 
0 
0 
0 
0 
0 
0 
0 
0 
0 
0 
0 
0 
0 
0 
0 
0 
0 
0 
0 
0 
0 
0 
0 
0 
0 
0 
0 
0 
0 
0 
0 
0 
0 
0 
0 
0 
0 
0 
0 
0 
0 
0 
0 
0 
0 
0 
0 
0 
0 
0 
0 
0 
0 
0 
0 
0 
0 
0 
0 
0 
0 
0 
0 
0 
0 
0 
0 
0 
0 
0 
0 
0 
0 
0 
0 
0 
0 
0 
0 
0 
0 
0 
0 
0 
0 
0 
0 
0 
0 
0 
0 
0 
0 
0 
0 
0 
0 
0 
0 
0 
0 
0 
0 
0 
0 
0 
0 
0 
0 
0 
0 
0 
0 
0 
0 
0 
0 
0 
0 
0 
0 
0 
0 
0 
0 
0 
0 
0 
0 
0 
0 
0 
0 
0 
0 
0 
0 
0 
0 
0 
0 
0 
0 
0 
0 
0 
0 
0 
0 
0 
0 
0 
0 
0 
0 
0 
0 
0 
0 
0 
0 
0 
0 
0 
0 
0 
0 
0 
0 
0 
0 
0 
0 
0 
0 
0 
0 
0 
0 
0 
0 
0 
0 
0 
0 
0 
0 
0 
0 
0 
0 
0 
0 
0 
0 
0 
0 
0 
0 
0 
0 
0 
0 
0 
0 
0 
0 
0 
0 
0 
0 
0 
0 
0 
0 
0 
0 
0 
0 
0 
0 
0 
0 
0 
0 
0 
0 
0 
0 
0 
0 
0 
0 
0 
0 
0 
0 
0 
0 
0 
0 
0 
0 
0 
0 
0 
0 
0 
0 
0 
0 
0 
0 
0 
0 
0 
0 
0 
0 
0 
0 
0 
0 
0 
0 
0 
0 
0 
0 
0 
0 
0 
0 
0 
0 
0 
0 
0 
0 
0 
0 
0 
0 
0 
0 
0 
0 
0 
0 
0 
0 
0 
0 
0 
0 
0 
0 
0 
0 
0 
0 
0 
0 
0 
0 
0 
0 
0 
0 
0 
0 
0 
0 
0 
0 
0 
0 
0 
0 
0 
0 
0 
0 
0 
0 
0 
0 
0 
0 
0 
0 
0 
0 
0 
0 
0 
0 
0 
0 
0 
0 
0 
0 
0 
0 
0 
0 
0 
0 
0 
0 
0 
0 
0 
0 
0 
0 
0 
0 
0 
0 
0 
0 
0 
0 
0 
0 
0 
0 
0 
0 
0 
0 
0 
0 
0 
0 
0 
0 
0 
0 
0 
0 
0 
0 
0 
0 
0 
0 
0 
0 
0 
0 
0 
0 
0 
0 
0 
0 
0 
0 
0 
0 
0 
0 
0 
0 
0 
0 
0 
0 
0 
0 
0 
0 
0 
0 
0 
0 
0 
0 
0 
0 
0 
0 
0 
0 
0 
0 
0 
0 
0 
0 
0 
0 
0 
0 
0 
0 
0 
0 
0 
0 
0 
0 
0 
0 
0 
0 
0 
0 
0 
0 
0 
0 
0 
0 
0 
0 
0 
0 
0 
0 
0 
0 
0 
0 
0 
0 
0 
0 
0 
0 
0 
0 
0 
0 
0 
0 
0 
0 
0 
0 
0 
0 
0 
0 
0 
0 
0 
0 
0 
0 
0 
0 
0 
0 
0 
0 
0 
0 
0 
0 
0 
0 
0 
0 
0 
0 
0 
0 
0 
0 
0 
0 
0 
0 
0 
0 
0 
0 
0 
0 
0 
0 
0 
0 
0 
0 
0 
0 
0 
0 
0 
0 
0 
0 
0 
0 
0 
0 
0 
0 
0 
0 
0 
0 
0 
0 
0 
0 
0 
0 
0 
0 
0 
0 
0 
0 
0 
0 
0 
0 
0 
0 
0 
0 
0 
0 
0 
0 
0 
0 
0 
0 
0 
0 
0 
0 
0 
0 
0 
0 
0 
0 
0 
0 
0 
0 
0 
0 
0 
0 
0 
0 
0 
0 
0 
0 
0 
0 
0 
0 
0 
0 
0 
0 
0 
0 
0 
0 
0 
0 
0 
0 
0 
0 
0 
0 
0 
0 
0 
0 
0 
0 
0 
0 
0 
0 
0 
0 
0 
0 
0 
0 
0 
0 
0 
0 
0 
0 
0 
0 
0 
0 
0 
0 
0 
0 
0 
0 
0 
0 
0 
0 
0 
0 
0 
0 
0 
0 
0 
0 
0 
0 
0 
0 
0 
0 
0 
0 
0 
0 
0 
0 
0 
0 
0 
0 
0 
0 
0 
0 
0 
0 
0 
0 
0 
0 
0 
0 
0 
0 
0 
0 
0 
0 
0 
0 
0 
0 
0 
0 
0 
0 
0 
0 
0 
0 
0 
0 
0 
0 
0 
0 
0 
0 
0 
0 
0 
0 
0 
0 
0 
0 
0 
0 
0 
0 
0 
0 
0 
0 
0 
0 
0 
0 
0 
0 
0 
0 
0 
0 
0 
0 
0 
0 
0 
0 
0 
0 
0 
0 
0 
0 
0 
0 
0 
0 
0 
0 
0 
0 
0 
0 
0 
0 
0 
0 
0 
0 
0 
0 
0 
0 
0 
0 
0 
0 
0 
0 
0 
0 
0 
0 
0 
0 
0 
0 
0 
0 
0 
0 
0 
0 
0 
0 
0 
0 
0 
0 
0 
0 
0 
0 
0 
0 
0 
0 
0 
0 
0 
0 
0 
0 
0 
0 
0 
0 
0 
0 
0 
0 
0 
0 
0 
0 
0 
0 
0 
0 
0 
0 
0 
0 
0 
0 
0 
0 
0 
0 
0 
0 
0 
0 
0 
0 
0 
0 
0 
0 
0 
0 
0 
0 
0 
0 
0 
0 
0 
0 
0 
0 
0 
0 
0 
0 
0 
0 
0 
0 
0 
0 
0 
0 
0 
0 
0 
0 
0 
0 
0 
0 
0 
0 
0 
0 
0 
0 
0 
0 
0 
0 
0 
0 
0 
0 
0 
0 
0 
0 
0 
0 
0 
0 
0 
0 
0 
0 
0 
0 
0 
0 
0 
0 
0 
0 
0 
0 
0 
0 
0 
0 
0 
0 
0 
0 
0 
0 
0 
0 
0 
0 
0 
0 
0 
0 
0 
0 
0 
0 
0 
0 
0 
0 
0 
0 
0 
0 
0 
0 
0 
0 
0 
0 
0 
0 
0 
0 
0 
0 
0 
0 
0 
0 
0 
0 
0 
0 
0 
0 
0 
0 
0 
0 
0 
0 
0 
0 
0 
0 
0 
0 
0 
0 
0 
0 
0 
0 
0 
0 
0 
0 
0 
0 
0 
0 
0 
0 
0 
0 
0 
0 
0 
0 
0 
0 
0 
0 
0 
0 
0 
0 
0 
0 
0 
0 
0 
0 
0 
0 
0 
0 
0 
0 
0 
0 
0 
0 
0 
0 
0 
0 
0 
0 
0 
0 
0 
0 
0 
0 
0 
0 
0 
0 
0 
0 
0 
0 
0 
0 
0 
0 
0 
0 
0 
0 
0 
0 
0 
0 
0 
0 
0 
0 
0 
0 
0 
0 
0 
0 
0 
0 
0 
0 
0 
0 
0 
0 
0 
0 
0 
0 
0 
0 
0 
0 
0 
0 
0 
0 
0 
0 
0 
0 
0 
0 
0 
0 
0 
0 
0 
0 
0 
0 
0 
0 
0 
0 
0 
0 
0 
0 
0 
0 
0 
0 
0 
0 
0 
0 
0 
0 
0 
0 
0 
0 
0 
0 
0 
0 
0 
0 
0 
0 
0 
0 
0 
0 
0 
0 
0 
0 
0 
0 
0 
0 
0 
0 
0 
0 
0 
0 
0 
0 
0 
0 
0 
0 
0 
0 
0 
0 
0 
0 
0 
0 
0 
0 
0 
0 
0 
0 
0 
0 
0 
0 
0 
0 
0 
0 
0 
0 
0 
0 
0 
0 
0 
0 
0 
0 
0 
0 
0 
0 
0 
0 
0 
0 
0 
0 
0 
0 
0 
0 
0 
0 
0 
0 
0 
0 
0 
0 
0 
0 
0 
0 
0 
0 
0 
0 
0 
0 
0 
0 
0 
0 
0 
0 
0 
0 
0 
0 
0 
0 
0 
0 
0 
0 
0 
0 
0 
0 
0 
0 
0 
0 
0 
0 
0 
0 
0 
0 
0 
0 
0 
0 
0 
0 
0 
0 
0 
0 
0 
0 
0 
0 
0 
0 
0 
0 
0 
0 
0 
0 
0 
0 
0 
0 
0 
0 
0 
0 
0 
0 
0 
0 
0 
0 
0 
0 
0 
0 
0 
0 
0 
0 
0 
0 
0 
0 
0 
0 
0 
0 
0 
0 
0 
0 
0 
0 
0 
0 
0 
0 
0 
0 
0 
0 
0 
0 
0 
0 
0 
0 
0 
0 
0 
0 
0 
0 
0 
0 
0 
0 
0 
0 
0 
0 
0 
0 
0 
0 
0 
0 
0 
0 
0 
0 
0 
0 
0 
0 
0 
0 
0 
0 
0 
0 
0 
0 
0 
0 
0 
0 
0 
0 
0 
0 
0 
0 
0 
0 
0 
0 
0 
0 
0 
0 
0 
0 
0 
0 
0 
0 
0 
0 
0 
0 
0 
0 
0 
0 
0 
0 
0 
0 
0 
0 
0 
0 
0 
0 
0 
0 
0 
0 
0 
0 
0 
0 
0 
0 
0 
0 
0 
0 
0 
0 
0 
0 
0 
0 
0 
0 
0 
0 
0 
0 
0 
0 
0 
0 
0 
0 
0 
0 
0 
0 
0 
0 
0 
0 
0 
0 
0 
0 
0 
0 
0 
0 
0 
0 
0 
0 
0 
0 
0 
0 
0 
0 
0 
0 
0 
0 
0 
0 
0 
0 
0 
0 
0 
0 
0 
0 
0 
0 
0 
0 
0 
0 
0 
0 
0 
0 
0 
0 
0 
0 
0 
0 
0 
0 
0 
0 
0 
0 
0 
0 
0 
0 
0 
0 
0 
0 
0 
0 
0 
0 
0 
0 
0 
0 
0 
0 
0 
0 
0 
0 
0 
0 
0 
0 
0 
0 
0 
0 
0 
0 
0 
0 
0 
0 
0 
0 
0 
0 
0 
0 
0 
0 
0 
0 
0 
0 
0 
0 
0 
0 
0 
0 
0 
0 
0 
0 
0 
0 
0 
0 
0 
0 
0 
0 
0 
0 
0 
0 
0 
0 
0 
0 
0 
0 
0 
0 
0 
0 
0 
0 
0 
0 
0 
0 
0 
0 
0 
0 
0 
0 
0 
0 
0 
0 
0 
0 
0 
0 
0 
0 
0 
0 
0 
0 
0 
0 
0 
0 
0 
0 
0 
0 
0 
0 
0 
0 
0 
0 
0 
0 
0 
0 
0 
0 
0 
0 
0 
0 
0 
0 
0 
0 
0 
0 
0 
0 
0 
0 
0 
0 
0 
0 
0 
0 
0 
0 
0 
0 
0 
0 
0 
0 
0 
0 
0 
0 
0 
0 
0 
0 
0 
0 
0 
0 
0 
0 
0 
0 
0 
0 
0 
0 
0 
0 
0 
0 
0 
0 
0 
0 
0 
0 
0 
0 
0 
0 
0 
0 
0 
0 
0 
0 
0 
0 
0 
0 
0 
0 
0 
0 
0 
0 
0 
0 
0 
0 
0 
0 
0 
0 
0 
0 
0 
0 
0 
0 
0 
0 
0 
0 
0 
0 
0 
0 
0 
0 
0 
0 
0 
0 
0 
0 
0 
0 
0 
0 
0 
0 
0 
0 
0 
0 
0 
0 
0 
0 
0 
0 
0 
0 
0 
0 
0 
0 
0 
0 
0 
0 
0 
0 
0 
0 
0 
0 
0 
0 
0 
0 
0 
0 
0 
0 
0 
0 
0 
0 
0 
0 
0 
0 
0 
0 
0 
0 
0 
0 
0 
0 
0 
0 
0 
0 
0 
0 
0 
0 
0 
0 
0 
0 
0 
0 
0 
0 
0 
0 
0 
0 
0 
0 
0 
0 
0 
0 
0 
0 
0 
0 
0 
0 
0 
0 
0 
0 
0 
0 
0 
0 
0 
0 
0 
0 
0 
0 
0 
0 
0 
0 
0 
0 
0 
0 
0 
0 
0 
0 
0 
0 
0 
0 
0 
0 
0 
0 
0 
0 
0 
0 
0 
0 
0 
0 
0 
0 
0 
0 
0 
0 
0 
0 
0 
0 
0 
0 
0 
0 
0 
0 
0 
0 
0 
0 
0 
0 
0 
0 
0 
0 
0 
0 
0 
0 
0 
0 
0 
0 
0 
0 
0 
0 
0 
0 
0 
0 
0 
0 
0 
0 
0 
0 
0 
0 
0 
0 
0 
0 
0 
0 
0 
0 
0 
0 
0 
0 
0 
0 
0 
0 
0 
0 
0 
0 
0 
0 
0 
0 
0 
0 
0 
0 
0 
0 
0 
0 
0 
0 
0 
0 
0 
0 
0 
0 
0 
0 
0 
0 
0 
0 
0 
0 
0 
0 
0 
0 
0 
0 
0 
0 
0 
0 
0 
0 
0 
0 
0 
0 
0 
0 
0 
0 
0 
0 
0 
0 
0 
0 
0 
0 
0 
0 
0 
0 
0 
0 
0 
0 
0 
0 
0 
0 
0 
0 
0 
0 
0 
0 
0 
0 
0 
0 
0 
0 
0 
0 
0 
0 
0 
0 
0 
0 
0 
0 
0 
0 
0 
0 
0 
0 
0 
0 
0 
0 
0 
0 
0 
0 
0 
0 
0 
0 
0 
0 
0 
0 
0 
0 
0 
0 
0 
0 
0 
0 
0 
0 
0 
0 
0 
0 
0 
0 
0 
0 
0 
0 
0 
0 
0 
0 
0 
0 
0 
0 
0 
0 
0 
0 
0 
0 
0 
0 
0 
0 
0 
0 
0 
0 
0 
0 
0 
0 
0 
0 
0 
0 
0 
0 
0 
0 
0 
0 
0 
0 
0 
0 
0 
0 
0 
0 
0 
0 
0 
0 
0 
0 
0 
0 
0 
0 
0 
0 
0 
0 
0 
0 
0 
0 
0 
0 
0 
0 
0 
0 
0 
0 
0 
0 
0 
0 
0 
0 
0 
0 
0 
0 
0 
0 
0 
0 
0 
0 
0 
0 
0 
0 
0 
0 
0 
0 
0 
0 
0 
0 
0 
0 
0 
0 
0 
0 
0 
0 
0 
0 
0 
0 
0 
0 
0 
0 
0 
0 
0 
0 
0 
0 
0 
0 
0 
0 
0 
0 
0 
0 
0 
0 
0 
0 
0 
0 
0 
0 
0 
0 
0 
0 
0 
0 
0 
0 
0 
0 
0 
0 
0 
0 
0 
0 
0 
0 
0 
0 
0 
0 
0 
0 
0 
0 
0 
0 
0 
0 
0 
0 
0 
0 
0 
0 
0 
0 
0 
0 
0 
0 
0 
0 
0 
0 
0 
0 
0 
0 
0 
0 
0 
0 
0 
0 
0 
0 
0 
0 
0 
0 
0 
0 
0 
0 
0 
0 
0 
0 
0 
0 
0 
0 
0 
0 
0 
0 
0 
0 
0 
0 
0 
0 
0 
0 
0 
0 
0 
0 
0 
0 
0 
0 
0 
0 
0 
0 
0 
0 
0 
0 
0 
0 
0 
0 
0 
0 
0 
0 
0 
0 
0 
0 
0 
0 
0 
0 
0 
0 
0 
0 
0 
0 
0 
0 
0 
0 
0 
0 
0 
0 
0 
0 
0 
0 
0 
0 
0 
0 
0 
0 
0 
0 
0 
0 
0 
0 
0 
0 
0 
0 
0 
0 
0 
0 
0 
0 
0 
0 
0 
0 
0 
0 
0 
0 
0 
0 
0 
0 
0 
0 
0 
0 
0 
0 
0 
0 
0 
0 
0 
0 
0 
0 
0 
0 
0 
0 
0 
0 
0 
0 
0 
0 
0 
0 
0 
0 
0 
0 
0 
0 
0 
0 
0 
0 
0 
0 
0 
0 
0 
0 
0 
0 
0 
0 
0 
0 
0 
0 
0 
0 
0 
0 
0 
0 
0 
0 
0 
0 
0 
0 
0 
0 
0 
0 
0 
0 
0 
0 
0 
0 
0 
0 
0 
0 
0 
0 
0 
0 
0 
0 
0 
0 
0 
0 
0 
0 
0 
0 
0 
0 
0 
0 
0 
0 
0 
0 
0 
0 
0 
0 
0 
0 
0 
0 
0 
0 
0 
0 
0 
0 
0 
0 
0 
0 
0 
0 
0 
0 
0 
0 
0 
0 
0 
0 
0 
0 
0 
0 
0 
0 
0 
0 
0 
0 
0 
0 
0 
0 
0 
0 
0 
0 
0 
0 
0 
0 
0 
0 
0 
0 
0 
0 
0 
0 
0 
0 
0 
0 
0 
0 
0 
0 
0 
0 
0 
0 
0 
0 
0 
0 
0 
0 
0 
0 
0 
0 
0 
0 
0 
0 
0 
0 
0 
0 
0 
0 
0 
0 
0 
0 
0 
0 
0 
0 
0 
0 
0 
0 
0 
0 
0 
0 
0 
0 
0 
0 
0 
0 
0 
0 
0 
0 
0 
0 
0 
0 
0 
0 
0 
0 
0 
0 
0 
0 
0 
0 
0 
0 
0 
0 
0 
0 
0 
0 
0 
0 
0 
0 
0 
0 
0 
0 
0 
0 
0 
0 
0 
0 
0 
0 
0 
0 
0 
0 
0 
0 
0 
0 
0 
0 
0 
0 
0 
0 
0 
0 
0 
0 
0 
0 
0 
0 
0 
0 
0 
0 
0 
0 
0 
0 
0 
0 
0 
0 
0 
0 
0 
0 
0 
0 
0 
0 
0 
0 
0 
0 
0 
0 
0 
0 
0 
0 
0 
0 
0 
0 
0 
0 
0 
0 
0 
0 
0 
0 
0 
0 
0 
0 
0 
0 
0 
0 
0 
0 
0 
0 
0 
0 
0 
0 
0 
0 
0 
0 
0 
0 
0 
0 
0 
0 
0 
0 
0 
0 
0 
0 
0 
0 
0 
0 
0 
0 
0 
0 
0 
0 
0 
0 
0 
0 
0 
0 
0 
0 
0 
0 
0 
0 
0 
0 
0 
0 
0 
0 
0 
0 
0 
0 
0 
0 
0 
0 
0 
0 
0 
0 
0 
0 
0 
0 
0 
0 
0 
0 
0 
0 
0 
0 
0 
0 
0 
0 
0 
0 
0 
0 
0 
0 
0 
0 
0 
0 
0 
0 
0 
0 
0 
0 
0 
0 
0 
0 
0 
0 
0 
0 
0 
0 
0 
0 
0 
0 
0 
0 
0 
0 
0 
0 
0 
0 
0 
0 
0 
0 
0 
0 
0 
0 
0 
0 
0 
0 
0 
0 
0 
0 
0 
0 
0 
0 
0 
0 
0 
0 
0 
0 
0 
0 
0 
0 
0 
0 
0 
0 
0 
0 
0 
0 
0 
0 
0 
0 
0 
0 
0 
0 
0 
0 
0 
0 
0 
0 
0 
0 
0 
0 
0 
0 
0 
0 
0 
0 
0 
0 
0 
0 
0 
0 
0 
0 
0 
0 
0 
0 
0 
0 
0 
0 
0 
0 
0 
0 
0 
0 
0 
0 
0 
0 
0 
0 
0 
0 
0 
0 
0 
0 
0 
0 
0 
0 
0 
0 
0 
0 
0 
0 
0 
0 
0 
0 
0 
0 
0 
0 
0 
0 
0 
0 
0 
0 
0 
0 
0 
0 
0 
0 
0 
0 
0 
0 
0 
0 
0 
0 
0 
0 
0 
0 
0 
0 
0 
0 
0 
0 
0 
0 
0 
0 
0 
0 
0 
0 
0 
0 
0 
0 
0 
0 
0 
0 
0 
0 
0 
0 
0 
0 
0 
0 
0 
0 
0 
0 
0 
0 
0 
0 
0 
0 
0 
0 
0 
0 
0 
0 
0 
0 
0 
0 
0 
0 
0 
0 
0 
0 
0 
0 
0 
0 
0 
0 
0 
0 
0 
0 
0 
0 
0 
0 
0 
0 
0 
0 
0 
0 
0 
0 
0 
0 
0 
0 
0 
0 
0 
0 
0 
0 
0 
0 
0 
0 
0 
0 
0 
0 
0 
0 
0 
0 
0 
0 
0 
0 
0 
0 
0 
0 
0 
0 
0 
0 
0 
0 
0 
0 
0 
0 
0 
0 
0 
0 
0 
0 
0 
0 
0 
0 
0 
0 
0 
0 
0 
0 
0 
0 
0 
0 
0 
0 
0 
0 
0 
0 
0 
0 
0 
0 
0 
0 
0 
0 
0 
0 
0 
0 
0 
0 
0 
0 
0 
0 
0 
0 
0 
0 
0 
0 
0 
0 
0 
0 
0 
0 
0 
0 
0 
0 
0 
0 
0 
0 
0 
0 
0 
0 
0 
0 
0 
0 
0 
0 
0 
0 
0 
0 
0 
0 
0 
0 
0 
0 
0 
0 
0 
0 
0 
0 
0 
0 
0 
0 
0 
0 
0 
0 
0 
0 
0 
0 
0 
0 
0 
0 
0 
0 
0 
0 
0 
0 
0 
0 
0 
0 
0 
0 
0 
0 
0 
0 
0 
0 
0 
0 
0 
0 
0 
0 
0 
0 
0 
0 
0 
0 
0 
0 
0 
0 
0 
0 
0 
0 
0 
0 
0 
0 
0 
0 
0 
0 
0 
0 
0 
0 
0 
0 
0 
0 
0 
0 
0 
0 
0 
0 
0 
0 
0 
0 
0 
0 
0 
0 
0 
0 
0 
0 
0 
0 
0 
0 
0 
0 
0 
0 
0 
0 
0 
0 
0 
0 
0 
0 
0 
0 
0 
0 
0 
0 
0 
0 
0 
0 
0 
0 
0 
0 
0 
0 
0 
0 
0 
0 
0 
0 
0 
0 
0 
0 
0 
0 
0 
0 
0 
0 
0 
0 
0 
0 
0 
0 
0 
0 
0 
0 
0 
0 
0 
0 
0 
0 
0 
0 
0 
0 
0 
0 
0 
0 
0 
0 
0 
0 
0 
0 
0 
0 
0 
0 
0 
0 
0 
0 
0 
0 
0 
0 
0 
0 
0 
0 
0 
0 
0 
0 
0 
0 
0 
0 
0 
0 
0 
0 
0 
0 
0 
0 
0 
0 
0 
0 
0 
0 
0 
0 
0 
0 
0 
0 
0 
0 
0 
0 
0 
0 
0 
0 
0 
0 
0 
0 
0 
0 
0 
0 
0 
0 
0 
0 
0 
0 
0 
0 
0 
0 
0 
0 
0 
0 
0 
0 
0 
0 
0 
0 
0 
0 
0 
0 
0 
0 
0 
0 
0 
0 
0 
0 
0 
0 
0 
0 
0 
0 
0 
0 
0 
0 
0 
0 
0 
0 
0 
0 
0 
0 
0 
0 
0 
0 
0 
0 
0 
0 
0 
0 
0 
0 
0 
0 
0 
0 
0 
0 
0 
0 
0 
0 
0 
0 
0 
0 
0 
0 
0 
0 
0 
0 
0 
0 
0 
0 
0 
0 
0 
0 
0 
0 
0 
0 
0 
0 
0 
0 
0 
0 
0 
0 
0 
0 
0 
0 
0 
0 
0 
0 
0 
0 
0 
0 
0 
0 
0 
0 
0 
0 
0 
0 
0 
0 
0 
0 
0 
0 
0 
0 
0 
0 
0 
0 
0 
0 
0 
0 
0 
0 
0 
0 
0 
0 
0 
0 
0 
0 
0 
0 
0 
0 
0 
0 
0 
0 
0 
0 
0 
0 
0 
0 
0 
0 
0 
0 
0 
0 
0 
0 
0 
0 
0 
0 
0 
0 
0 
0 
0 
0 
0 
0 
0 
0 
0 
0 
0 
0 
0 
0 
0 
0 
0 
0 
0 
0 
0 
0 
0 
0 
0 
0 
0 
0 
0 
0 
0 
0 
0 
0 
0 
0 
0 
0 
0 
0 
0 
0 
0 
0 
0 
0 
0 
0 
0 
0 
0 
0 
0 
0 
0 
0 
0 
0 
0 
0 
0 
0 
0 
0 
0 
0 
0 
0 
0 
0 
0 
0 
0 
0 
0 
0 
0 
0 
0 
0 
0 
0 
0 
0 
0 
0 
0 
0 
0 
0 
0 
0 
0 
0 
0 
0 
0 
0 
0 
0 
0 
0 
0 
0 
0 
0 
0 
0 
0 
0 
0 
0 
0 
0 
0 
0 
0 
0 
0 
0 
0 
0 
0 
0 
0 
0 
0 
0 
0 
0 
0 
0 
0 
0 
0 
0 
0 
0 
0 
0 
0 
0 
0 
0 
0 
0 
0 
0 
0 
0 
0 
0 
0 
0 
0 
0 
0 
0 
0 
0 
0 
0 
0 
0 
0 
0 
0 
0 
0 
0 
0 
0 
0 
0 
0 
0 
0 
0 
0 
0 
0 
0 
0 
0 
0 
0 
0 
0 
0 
0 
0 
0 
0 
0 
0 
0 
0 
0 
0 
0 
0 
0 
0 
0 
0 
0 
0 
0 
0 
0 
0 
0 
0 
0 
0 
0 
0 
0 
0 
0 
0 
0 
0 
0 
0 
0 
0 
0 
0 
0 
0 
0 
0 
0 
0 
0 
0 
0 
0 
0 
0 
0 
0 
0 
0 
0 
0 
0 
0 
0 
0 
0 
0 
0 
0 
0 
0 
0 
0 
0 
0 
0 
0 
0 
0 
0 
0 
0 
0 
0 
0 
0 
0 
0 
0 
0 
0 
0 
0 
0 
0 
0 
0 
0 
0 
0 
0 
0 
0 
0 
0 
0 
0 
0 
0 
0 
0 
0 
0 
0 
0 
0 
0 
0 
0 
0 
0 
0 
0 
0 
0 
0 
0 
0 
0 
0 
0 
0 
0 
0 
0 
0 
0 
0 
0 
0 
0 
0 
0 
0 
0 
0 
0 
0 
0 
0 
0 
0 
0 
0 
0 
0 
0 
0 
0 
0 
0 
0 
0 
0 
0 
0 
0 
0 
0 
0 
0 
0 
0 
0 
0 
0 
0 
0 
0 
0 
0 
0 
0 
0 
0 
0 
0 
0 
0 
0 
0 
0 
0 
0 
0 
0 
0 
0 
0 
0 
0 
0 
0 
0 
0 
0 
0 
0 
0 
0 
0 
0 
0 
0 
0 
0 
0 
0 
0 
0 
0 
0 
0 
0 
0 
0 
0 
0 
0 
0 
0 
0 
0 
0 
0 
0 
0 
0 
0 
0 
0 
0 
0 
0 
0 
0 
0 
0 
0 
0 
0 
0 
0 
0 
0 
0 
0 
0 
0 
0 
0 
0 
0 
0 
0 
0 
0 
0 
0 
0 
0 
0 
0 
0 
0 
0 
0 
0 
0 
0 
0 
0 
0 
0 
0 
0 
0 
0 
0 
0 
0 
0 
0 
0 
0 
0 
0 
0 
0 
0 
0 
0 
0 
0 
0 
0 
0 
0 
0 
0 
0 
0 
0 
0 
0 
0 
0 
0 
0 
0 
0 
0 
0 
0 
0 
0 
0 
0 
0 
0 
0 
0 
0 
0 
0 
0 
0 
0 
0 
0 
0 
0 
0 
0 
0 
0 
0 
0 
0 
0 
0 
0 
0 
0 
0 
0 
0 
0 
0 
0 
0 
0 
0 
0 
0 
0 
0 
0 
0 
0 
0 
0 
0 
0 
0 
0 
0 
0 
0 
0 
0 
0 
0 
0 
0 
0 
0 
0 
0 
0 
0 
0 
0 
0 
0 
0 
0 
0 
0 
0 
0 
0 
0 
0 
0 
0 
0 
0 
0 
0 
0 
0 
0 
0 
0 
0 
0 
0 
0 
0 
0 
0 
0 
0 
0 
0 
0 
0 
0 
0 
0 
0 
0 
0 
0 
0 
0 
0 
0 
0 
0 
0 
0 
0 
0 
0 
0 
0 
0 
0 
0 
0 
0 
0 
0 
0 
0 
0 
0 
0 
0 
0 
0 
0 
0 
0 
0 
0 
0 
0 
0 
0 
0 
0 
0 
0 
0 
0 
0 
0 
0 
0 
0 
0 
0 
0 
0 
0 
0 
0 
0 
0 
0 
0 
0 
0 
0 
0 
0 
0 
0 
0 
0 
0 
0 
0 
0 
0 
0 
0 
0 
0 
0 
0 
0 
0 
0 
0 
0 
0 
0 
0 
0 
0 
0 
0 
0 
0 
0 
0 
0 
0 
0 
0 
0 
0 
0 
0 
0 
0 
0 
0 
0 
0 
0 
0 
0 
0 
0 
0 
0 
0 
0 
0 
0 
0 
0 
0 
0 
0 
0 
0 
0 
0 
0 
0 
0 
0 
0 
0 
0 
0 
0 
0 
0 
0 
0 
0 
0 
0 
0 
0 
0 
0 
0 
0 
0 
0 
0 
0 
0 
0 
0 
0 
0 
0 
0 
0 
0 
0 
0 
0 
0 
0 
0 
0 
0 
0 
0 
0 
0 
0 
0 
0 
0 
0 
0 
0 
0 
0 
0 
0 
0 
0 
0 
0 
0 
0 
0 
0 
0 
0 
0 
0 
0 
0 
0 
0 
0 
0 
0 
0 
0 
0 
0 
0 
0 
0 
0 
0 
0 
0 
0 
0 
0 
0 
0 
0 
0 
0 
0 
0 
0 
0 
0 
0 
0 
0 
0 
0 
0 
0 
0 
0 
0 
0 
0 
0 
0 
0 
0 
0 
0 
0 
0 
0 
0 
0 
0 
0 
0 
0 
0 
0 
0 
0 
0 
0 
0 
0 
0 
0 
0 
0 
0 
0 
0 
0 
0 
0 
0 
0 
0 
0 
0 
0 
0 
0 
0 
0 
0 
0 
0 
0 
0 
0 
0 
0 
0 
0 
0 
0 
0 
0 
0 
0 
0 
0 
0 
0 
0 
0 
0 
0 
0 
0 
0 
0 
0 
0 
0 
0 
0 
0 
0 
0 
0 
0 
0 
0 
0 
0 
0 
0 
0 
0 
0 
0 
0 
0 
0 
0 
0 
0 
0 
0 
0 
0 
0 
0 
0 
0 
0 
0 
0 
0 
0 
0 
0 
0 
0 
0 
0 
0 
0 
0 
0 
0 
0 
0 
0 
0 
0 
0 
0 
0 
0 
0 
0 
0 
0 
0 
0 
0 
0 
0 
0 
0 
0 
0 
0 
0 
0 
0 
0 
0 
0 
0 
0 
0 
0 
0 
0 
0 
0 
0 
0 
0 
0 
0 
0 
0 
0 
0 
0 
0 
0 
0 
0 
0 
0 
0 
0 
0 
0 
0 
0 
0 
0 
0 
0 
0 
0 
0 
0 
0 
0 
0 
0 
0 
0 
0 
0 
0 
0 
0 
0 
0 
0 
0 
0 
0 
0 
0 
0 
0 
0 
0 
0 
0 
0 
0 
0 
0 
0 
0 
0 
0 
0 
0 
0 
0 
0 
0 
0 
0 
0 
0 
0 
0 
0 
0 
0 
0 
0 
0 
0 
0 
0 
0 
0 
0 
0 
0 
0 
0 
0 
0 
0 
0 
0 
0 
0 
0 
0 
0 
0 
0 
0 
0 
0 
0 
0 
0 
0 
0 
0 
0 
0 
0 
0 
0 
0 
0 
0 
0 
0 
0 
0 
0 
0 
0 
0 
0 
0 
0 
0 
0 
0 
0 
0 
0 
0 
0 
0 
0 
0 
0 
0 
0 
0 
0 
0 
0 
0 
0 
0 
0 
0 
0 
0 
0 
0 
0 
0 
0 
0 
0 
0 
0 
0 
0 
0 
0 
0 
0 
0 
0 
0 
0 
0 
0 
0 
0 
0 
0 
0 
0 
0 
0 
0 
0 
0 
0 
0 
0 
0 
0 
0 
0 
0 
0 
0 
0 
0 
0 
0 
0 
0 
0 
0 
0 
0 
0 
0 
0 
0 
0 
0 
0 
0 
0 
0 
0 
0 
0 
0 
0 
0 
0 
0 
0 
0 
0 
0 
0 
0 
0 
0 
0 
0 
0 
0 
0 
0 
0 
0 
0 
0 
0 
0 
0 
0 
0 
0 
0 
0 
0 
0 
0 
0 
0 
0 
0 
0 
0 
0 
0 
0 
0 
0 
0 
0 
0 
0 
0 
0 
0 
0 
0 
0 
0 
0 
0 
0 
0 
0 
0 
0 
0 
0 
0 
0 
0 
0 
0 
0 
0 
0 
0 
0 
0 
0 
0 
0 
0 
0 
0 
0 
0 
0 
0 
0 
0 
0 
0 
0 
0 
0 
0 
0 
0 
0 
0 
0 
0 
0 
0 
0 
0 
0 
0 
0 
0 
0 
0 
0 
0 
0 
0 
0 
0 
0 
0 
0 
0 
0 
0 
0 
0 
0 
0 
0 
0 
0 
0 
0 
0 
0 
0 
0 
0 
0 
0 
0 
0 
0 
0 
0 
0 
0 
0 
0 
0 
0 
0 
0 
0 
0 
0 
0 
0 
0 
0 
0 
0 
0 
0 
0 
0 
0 
0 
0 
0 
0 
0 
0 
0 
0 
0 
0 
0 
0 
0 
0 
0 
0 
0 
0 
0 
0 
0 
0 
0 
0 
0 
0 
0 
0 
0 
0 
0 
0 
0 
0 
0 
0 
0 
0 
0 
0 
0 
0 
0 
0 
0 
0 
0 
0 
0 
0 
0 
0 
0 
0 
0 
0 
0 
0 
0 
0 
0 
0 
0 
0 
0 
0 
0 
0 
0 
0 
0 
0 
0 
0 
0 
0 
0 
0 
0 
0 
0 
0 
0 
0 
0 
0 
0 
0 
0 
0 
0 
0 
0 
0 
0 
0 
0 
0 
0 
0 
0 
0 
0 
0 
0 
0 
0 
0 
0 
0 
0 
0 
0 
0 
0 
0 
0 
0 
0 
0 
0 
0 
0 
0 
0 
0 
0 
0 
0 
0 
0 
0 
0 
0 
0 
0 
0 
0 
0 
0 
0 
0 
0 
0 
0 
0 
0 
0 
0 
0 
0 
0 
0 
0 
0 
0 
0 
0 
0 
0 
0 
0 
0 
0 
0 
0 
0 
0 
0 
0 
0 
0 
0 
0 
0 
0 
0 
0 
0 
0 
0 
0 
0 
0 
0 
0 
0 
0 
0 
0 
0 
0 
0 
0 
0 
0 
0 
0 
0 
0 
0 
0 
0 
0 
0 
0 
0 
0 
0 
0 
0 
0 
0 
0 
0 
0 
0 
0 
0 
0 
0 
0 
0 
0 
0 
0 
0 
0 
0 
0 
0 
0 
0 
0 
0 
0 
0 
0 
0 
0 
0 
0 
0 
0 
0 
0 
0 
0 
0 
0 
0 
0 
0 
0 
0 
0 
0 
0 
0 
0 
0 
0 
0 
0 
0 
0 
0 
0 
0 
0 
0 
0 
0 
0 
0 
0 
0 
0 
0 
0 
0 
0 
0 
0 
0 
0 
0 
0 
0 
0 
0 
0 
0 
0 
0 
0 
0 
0 
0 
0 
0 
0 
0 
0 
0 
0 
0 
0 
0 
0 
0 
0 
0 
0 
0 
0 
0 
0 
0 
0 
0 
0 
0 
0 
0 
0 
0 
0 
0 
0 
0 
0 
0 
0 
0 
0 
0 
0 
0 
0 
0 
0 
0 
0 
0 
0 
0 
0 
0 
0 
0 
0 
0 
0 
0 
0 
0 
0 
0 
0 
0 
0 
0 
0 
0 
0 
0 
0 
0 
0 
0 
0 
0 
0 
0 
0 
0 
0 
0 
0 
0 
0 
0 
0 
0 
0 
0 
0 
0 
0 
0 
0 
0 
0 
0 
0 
0 
0 
0 
0 
0 
0 
0 
0 
0 
0 
0 
0 
0 
0 
0 
0 
0 
0 
0 
0 
0 
0 
0 
0 
0 
0 
0 
0 
0 
0 
0 
0 
0 
0 
0 
0 
0 
0 
0 
0 
0 
0 
0 
0 
0 
0 
0 
0 
0 
0 
0 
0 
0 
0 
0 
0 
0 
0 
0 
0 
0 
0 
0 
0 
0 
0 
0 
0 
0 
0 
0 
0 
0 
0 
0 
0 
0 
0 
0 
0 
0 
0 
0 
0 
0 
0 
0 
0 
0 
0 
0 
0 
0 
0 
0 
0 
0 
0 
0 
0 
0 
0 
0 
0 
0 
0 
0 
0 
0 
0 
0 
0 
0 
0 
0 
0 
0 
0 
0 
0 
0 
0 
0 
0 
0 
0 
0 
0 
0 
0 
0 
0 
0 
0 
0 
0 
0 
0 
0 
0 
0 
0 
0 
0 
0 
0 
0 
0 
0 
0 
0 
0 
0 
0 
0 
0 
0 
0 
0 
0 
0 
0 
0 
0 
0 
0 
0 
0 
0 
0 
0 
0 
0 
0 
0 
0 
0 
0 
0 
0 
0 
0 
0 
0 
0 
0 
0 
0 
0 
0 
0 
0 
0 
0 
0 
0 
0 
0 
0 
0 
0 
0 
0 
0 
0 
0 
0 
0 
0 
0 
0 
0 
0 
0 
0 
0 
0 
0 
0 
0 
0 
0 
0 
0 
0 
0 
0 
0 
0 
0 
0 
0 
0 
0 
0 
0 
0 
0 
0 
0 
0 
0 
0 
0 
0 
0 
0 
0 
0 
0 
0 
0 
0 
0 
0 
0 
0 
0 
0 
0 
0 
0 
0 
0 
0 
0 
0 
0 
0 
0 
0 
0 
0 
0 
0 
0 
0 
0 
0 
0 
0 
0 
0 
0 
0 
0 
0 
0 
0 
0 
0 
0 
0 
0 
0 
0 
0 
0 
0 
0 
0 
0 
0 
0 
0 
0 
0 
0 
0 
0 
0 
0 
0 
0 
0 
0 
0 
0 
0 
0 
0 
0 
0 
0 
0 
0 
0 
0 
0 
0 
0 
0 
0 
0 
0 
0 
0 
0 
0 
0 
0 
0 
0 
0 
0 
0 
0 
0 
0 
0 
0 
0 
0 
0 
0 
0 
0 
0 
0 
0 
0 
0 
0 
0 
0 
0 
0 
0 
0 
0 
0 
0 
0 
0 
0 
0 
0 
0 
0 
0 
0 
0 
0 
0 
0 
0 
0 
0 
0 
0 
0 
0 
0 
0 
0 
0 
0 
0 
0 
0 
0 
0 
0 
0 
0 
0 
0 
0 
0 
0 
0 
0 
0 
0 
0 
0 
0 
0 
0 
0 
0 
0 
0 
0 
0 
0 
0 
0 
0 
0 
0 
0 
0 
0 
0 
0 
0 
0 
0 
0 
0 
0 
0 
0 
0 
0 
0 
0 
0 
0 
0 
0 
0 
0 
0 
0 
0 
0 
0 
0 
0 
0 
0 
0 
0 
0 
0 
0 
0 
0 
0 
0 
0 
0 
0 
0 
0 
0 
0 
0 
0 
0 
0 
0 
0 
0 
0 
0 
0 
0 
0 
0 
0 
0 
0 
0 
0 
0 
0 
0 
0 
0 
0 
0 
0 
0 
0 
0 
0 
0 
0 
0 
0 
0 
0 
0 
0 
0 
0 
0 
0 
0 
0 
0 
0 
0 
0 
0 
0 
0 
0 
0 
0 
0 
0 
0 
0 
0 
0 
0 
0 
0 
0 
0 
0 
0 
0 
0 
0 
0 
0 
0 
0 
0 
0 
0 
0 
0 
0 
0 
0 
0 
0 
0 
0 
0 
0 
0 
0 
0 
0 
0 
0 
0 
0 
0 
0 
0 
0 
0 
0 
0 
0 
0 
0 
0 
0 
0 
0 
0 
0 
0 
0 
0 
0 
0 
0 
0 
0 
0 
0 
0 
0 
0 
0 
0 
0 
0 
0 
0 
0 
0 
0 
0 
0 
0 
0 
0 
0 
0 
0 
0 
0 
0 
0 
0 
0 
0 
0 
0 
0 
0 
0 
0 
0 
0 
0 
0 
0 
0 
0 
0 
0 
0 
0 
0 
0 
0 
0 
0 
0 
0 
0 
0 
0 
0 
0 
0 
0 
0 
0 
0 
0 
0 
0 
0 
0 
0 
0 
0 
0 
0 
0 
0 
0 
0 
0 
0 
0 
0 
0 
0 
0 
0 
0 
0 
0 
0 
0 
0 
0 
0 
0 
0 
0 
0 
0 
0 
0 
0 
0 
0 
0 
0 
0 
0 
0 
0 
0 
0 
0 
0 
0 
0 
0 
0 
0 
0 
0 
0 
0 
0 
0 
0 
0 
0 
0 
0 
0 
0 
0 
0 
0 
0 
0 
0 
0 
0 
0 
0 
0 
0 
0 
0 
0 
0 
0 
0 
0 
0 
0 
0 
0 
0 
0 
0 
0 
0 
0 
0 
0 
0 
0 
0 
0 
0 
0 
0 
0 
0 
0 
0 
0 
0 
0 
0 
0 
0 
0 
0 
0 
0 
0 
0 
0 
0 
0 
0 
0 
0 
0 
0 
0 
0 
0 
0 
0 
0 
0 
0 
0 
0 
0 
0 
0 
0 
0 
0 
0 
0 
0 
0 
0 
0 
0 
0 
0 
0 
0 
0 
0 
0 
0 
0 
0 
0 
0 
0 
0 
0 
0 
0 
0 
0 
0 
0 
0 
0 
0 
0 
0 
0 
0 
0 
0 
0 
0 
0 
0 
0 
0 
0 
0 
0 
0 
0 
0 
0 
0 
0 
0 
0 
0 
0 
0 
0 
0 
0 
0 
0 
0 
0 
0 
0 
0 
0 
0 
0 
0 
0 
0 
0 
0 
0 
0 
0 
0 
0 
0 
0 
0 
0 
0 
0 
0 
0 
0 
0 
0 
0 
0 
0 
0 
0 
0 
0 
0 
0 
0 
0 
0 
0 
0 
0 
0 
0 
0 
0 
0 
0 
0 
0 
0 
0 
0 
0 
0 
0 
0 
0 
0 
0 
0 
0 
0 
0 
0 
0 
0 
0 
0 
0 
0 
0 
0 
0 
0 
0 
0 
0 
0 
0 
0 
0 
0 
0 
0 
0 
0 
0 
0 
0 
0 
0 
0 
0 
0 
0 
0 
0 
0 
0 
0 
0 
0 
0 
0 
0 
0 
0 
0 
0 
0 
0 
0 
0 
0 
0 
0 
0 
0 
0 
0 
0 
0 
0 
0 
0 
0 
0 
0 
0 
0 
0 
0 
0 
0 
0 
0 
0 
0 
0 
0 
0 
0 
0 
0 
0 
0 
0 
0 
0 
0 
0 
0 
0 
0 
0 
0 
0 
0 
0 
0 
0 
0 
0 
0 
0 
0 
0 
0 
0 
0 
0 
0 
0 
0 
0 
0 
0 
0 
0 
0 
0 
0 
0 
0 
0 
0 
0 
0 
0 
0 
0 
0 
0 
0 
0 
0 
0 
0 
0 
0 
0 
0 
0 
0 
0 
0 
0 
0 
0 
0 
0 
0 
0 
0 
0 
0 
0 
0 
0 
0 
0 
0 
0 
0 
0 
0 
0 
0 
0 
0 
0 
0 
0 
0 
0 
0 
0 
0 
0 
0 
0 
0 
0 
0 
0 
0 
0 
0 
0 
0 
0 
0 
0 
0 
0 
0 
0 
0 
0 
0 
0 
0 
0 
0 
0 
0 
0 
0 
0 
0 
0 
0 
0 
0 
0 
0 
0 
0 
0 
0 
0 
0 
0 
0 
0 
0 
0 
0 
0 
0 
0 
0 
0 
0 
0 
0 
0 
0 
0 
0 
0 
0 
0 
0 
0 
0 
0 
0 
0 
0 
0 
0 
0 
0 
0 
0 
0 
0 
0 
0 
0 
0 
0 
0 
0 
0 
0 
0 
0 
0 
0 
0 
0 
0 
0 
0 
0 
0 
0 
0 
0 
0 
0 
0 
0 
0 
0 
0 
0 
0 
0 
0 
0 
0 
0 
0 
0 
0 
0 
0 
0 
0 
0 
0 
0 
0 
0 
0 
0 
0 
0 
0 
0 
0 
0 
0 
0 
0 
0 
0 
0 
0 
0 
0 
0 
0 
0 
0 
0 
0 
0 
0 
0 
0 
0 
0 
0 
0 
0 
0 
0 
0 
0 
0 
0 
0 
0 
0 
0 
0 
0 
0 
0 
0 
0 
0 
0 
0 
0 
0 
0 
0 
0 
0 
0 
0 
0 
0 
0 
0 
0 
0 
0 
0 
0 
0 
0 
0 
0 
0 
0 
0 
0 
0 
0 
0 
0 
0 
0 
0 
0 
0 
0 
0 
0 
0 
0 
0 
0 
0 
0 
0 
0 
0 
0 
0 
0 
0 
0 
0 
0 
0 
0 
0 
0 
0 
0 
0 
0 
0 
0 
0 
0 
0 
0 
0 
0 
0 
0 
0 
0 
0 
0 
0 
0 
0 
0 
0 
0 
0 
0 
0 
0 
0 
0 
0 
0 
0 
0 
0 
0 
0 
0 
0 
0 
0 
0 
0 
0 
0 
0 
0 
0 
0 
0 
0 
0 
0 
0 
0 
0 
0 
0 
0 
0 
0 
0 
0 
0 
0 
0 
0 
0 
0 
0 
0 
0 
0 
0 
0 
0 
0 
0 
0 
0 
0 
0 
0 
0 
0 
0 
0 
0 
0 
0 
0 
0 
0 
0 
0 
0 
0 
0 
0 
0 
0 
0 
0 
0 
0 
0 
0 
0 
0 
0 
0 
0 
0 
0 
0 
0 
0 
0 
0 
0 
0 
0 
0 
0 
0 
0 
0 
0 
0 
0 
0 
0 
0 
0 
0 
0 
0 
0 
0 
0 
0 
0 
0 
0 
0 
0 
0 
0 
0 
0 
0 
0 
0 
0 
0 
0 
0 
0 
0 
0 
0 
0 
0 
0 
0 
0 
0 
0 
0 
0 
0 
0 
0 
0 
0 
0 
0 
0 
0 
0 
0 
0 
0 
0 
0 
0 
0 
0 
0 
0 
0 
0 
0 
0 
0 
0 
0 
0 
0 
0 
0 
0 
0 
0 
0 
0 
0 
0 
0 
0 
0 
0 
0 
0 
0 
0 
0 
0 
0 
0 
0 
0 
0 
0 
0 
0 
0 
0 
0 
0 
0 
0 
0 
0 
0 
0 
0 
0 
0 
0 
0 
0 
0 
0 
0 
0 
0 
0 
0 
0 
0 
0 
0 
0 
0 
0 
0 
0 
0 
0 
0 
0 
0 
0 
0 
0 
0 
0 
0 
0 
0 
0 
0 
0 
0 
0 
0 
0 
0 
0 
0 
0 
0 
0 
0 
0 
0 
0 
0 
0 
0 
0 
0 
0 
0 
0 
0 
0 
0 
0 
0 
0 
0 
0 
0 
0 
0 
0 
0 
0 
0 
0 
0 
0 
0 
0 
0 
0 
0 
0 
0 
0 
0 
0 
0 
0 
0 
0 
0 
0 
0 
0 
0 
0 
0 
0 
0 
0 
0 
0 
0 
0 
0 
0 
0 
0 
0 
0 
0 
0 
0 
0 
0 
0 
0 
0 
0 
0 
0 
0 
0 
0 
0 
0 
0 
0 
0 
0 
0 
0 
0 
0 
0 
0 
0 
0 
0 
0 
0 
0 
0 
0 
0 
0 
0 
0 
0 
0 
0 
0 
0 
0 
0 
0 
0 
0 
0 
0 
0 
0 
0 
0 
0 
0 
0 
0 
0 
0 
0 
0 
0 
0 
0 
0 
0 
0 
0 
0 
0 
0 
0 
0 
0 
0 
0 
0 
0 
0 
0 
0 
0 
0 
0 
0 
0 
0 
0 
0 
0 
0 
0 
0 
0 
0 
0 
0 
0 
0 
0 
0 
0 
0 
0 
0 
0 
0 
0 
0 
0 
0 
0 
0 
0 
0 
0 
0 
0 
0 
0 
0 
0 
0 
0 
0 
0 
0 
0 
0 
0 
0 
0 
0 
0 
0 
0 
0 
0 
0 
0 
0 
0 
0 
0 
0 
0 
0 
0 
0 
0 
0 
0 
0 
0 
0 
0 
0 
0 
0 
0 
0 
0 
0 
0 
0 
0 
0 
0 
0 
0 
0 
0 
0 
0 
0 
0 
0 
0 
0 
0 
0 
0 
0 
0 
0 
0 
0 
0 
0 
0 
0 
0 
0 
0 
0 
0 
0 
0 
0 
0 
0 
0 
0 
0 
0 
0 
0 
0 
0 
0 
0 
0 
0 
0 
0 
0 
0 
0 
0 
0 
0 
0 
0 
0 
0 
0 
0 
0 
0 
0 
0 
0 
0 
0 
0 
0 
0 
0 
0 
0 
0 
0 
0 
0 
0 
0 
0 
0 
0 
0 
0 
0 
0 
0 
0 
0 
0 
0 
0 
0 
0 
0 
0 
0 
0 
0 
0 
0 
0 
0 
0 
0 
0 
0 
0 
0 
0 
0 
0 
0 
0 
0 
0 
0 
0 
0 
0 
0 
0 
0 
0 
0 
0 
0 
0 
0 
0 
0 
0 
0 
0 
0 
0 
0 
0 
0 
0 
0 
0 
0 
0 
0 
0 
0 
0 
0 
0 
0 
0 
0 
0 
0 
0 
0 
0 
0 
0 
0 
0 
0 
0 
0 
0 
0 
0 
0 
0 
0 
0 
0 
0 
0 
0 
0 
0 
0 
0 
0 
0 
0 
0 
0 
0 
0 
0 
0 
0 
0 
0 
0 
0 
0 
0 
0 
0 
0 
0 
0 
0 
0 
0 
0 
0 
0 
0 
0 
0 
0 
0 
0 
0 
0 
0 
0 
0 
0 
0 
0 
0 
0 
0 
0 
0 
0 
0 
0 
0 
0 
0 
0 
0 
0 
0 
0 
0 
0 
0 
0 
0 
0 
0 
0 
0 
0 
0 
0 
0 
0 
0 
0 
0 
0 
0 
0 
0 
0 
0 
0 
0 
0 
0 
0 
0 
0 
0 
0 
0 
0 
0 
0 
0 
0 
0 
0 
0 
0 
0 
0 
0 
0 
0 
0 
0 
0 
0 
0 
0 
0 
0 
0 
0 
0 
0 
0 
0 
0 
0 
0 
0 
0 
0 
0 
0 
0 
0 
0 
0 
0 
0 
0 
0 
0 
0 
0 
0 
0 
0 
0 
0 
0 
0 
0 
0 
0 
0 
0 
0 
0 
0 
0 
0 
0 
0 
0 
0 
0 
0 
0 
0 
0 
0 
0 
0 
0 
0 
0 
0 
0 
0 
0 
0 
0 
0 
0 
0 
0 
0 
0 
0 
0 
0 
0 
0 
0 
0 
0 
0 
0 
0 
0 
0 
0 
0 
0 
0 
0 
0 
0 
0 
0 
0 
0 
0 
0 
0 
0 
0 
0 
0 
0 
0 
0 
0 
0 
0 
0 
0 
0 
0 
0 
0 
0 
0 
0 
0 
0 
0 
0 
0 
0 
0 
0 
0 
0 
0 
0 
0 
0 
0 
0 
0 
0 
0 
0 
0 
0 
0 
0 
0 
0 
0 
0 
0 
0 
0 
0 
0 
0 
0 
0 
0 
0 
0 
0 
0 
0 
0 
0 
0 
0 
0 
0 
0 
0 
0 
0 
0 
0 
0 
0 
0 
0 
0 
0 
0 
0 
0 
0 
0 
0 
0 
0 
0 
0 
0 
0 
0 
0 
0 
0 
0 
0 
0 
0 
0 
0 
0 
0 
0 
0 
0 
0 
0 
0 
0 
0 
0 
0 
0 
0 
0 
0 
0 
0 
0 
0 
0 
0 
0 
0 
0 
0 
0 
0 
0 
0 
0 
0 
0 
0 
0 
0 
0 
0 
0 
0 
0 
0 
0 
0 
0 
0 
0 
0 
0 
0 
0 
0 
0 
0 
0 
0 
0 
0 
0 
0 
0 
0 
0 
0 
0 
0 
0 
0 
0 
0 
0 
0 
0 
0 
0 
0 
0 
0 
0 
0 
0 
0 
0 
0 
0 
0 
0 
0 
0 
0 
0 
0 
0 
0 
0 
0 
0 
0 
0 
0 
0 
0 
0 
0 
0 
0 
0 
0 
0 
0 
0 
0 
0 
0 
0 
0 
0 
0 
0 
0 
0 
0 
0 
0 
0 
0 
0 
0 
0 
0 
0 
0 
0 
0 
0 
0 
0 
0 
0 
0 
0 
0 
0 
0 
0 
0 
0 
0 
0 
0 
0 
0 
0 
0 
0 
0 
0 
0 
0 
0 
0 
0 
0 
0 
0 
0 
0 
0 
0 
0 
0 
0 
0 
0 
0 
0 
0 
0 
0 
0 
0 
0 
0 
0 
0 
0 
0 
0 
0 
0 
0 
0 
0 
0 
0 
0 
0 
0 
0 
0 
0 
0 
0 
0 
0 
0 
0 
0 
0 
0 
0 
0 
0 
0 
0 
0 
0 
0 
0 
0 
0 
0 
0 
0 
0 
0 
0 
0 
0 
0 
0 
0 
0 
0 
0 
0 
0 
0 
0 
0 
0 
0 
0 
0 
0 
0 
0 
0 
0 
0 
0 
0 
0 
0 
0 
0 
0 
0 
0 
0 
0 
0 
0 
0 
0 
0 
0 
0 
0 
0 
0 
0 
0 
0 
0 
0 
0 
0 
0 
0 
0 
0 
0 
0 
0 
0 
0 
0 
0 
0 
0 
0 
0 
0 
0 
0 
0 
0 
0 
0 
0 
0 
0 
0 
0 
0 
0 
0 
0 
0 
0 
0 
0 
0 
0 
0 
0 
0 
0 
0 
0 
0 
0 
0 
0 
0 
0 
0 
0 
0 
0 
0 
0 
0 
0 
0 
0 
0 
0 
0 
0 
0 
0 
0 
0 
0 
0 
0 
0 
0 
0 
0 
0 
0 
0 
0 
0 
0 
0 
0 
0 
0 
0 
0 
0 
0 
0 
0 
0 
0 
0 
0 
0 
0 
0 
0 
0 
0 
0 
0 
0 
0 
0 
0 
0 
0 
0 
0 
0 
0 
0 
0 
0 
0 
0 
0 
0 
0 
0 
0 
0 
0 
0 
0 
0 
0 
0 
0 
0 
0 
0 
0 
0 
0 
0 
0 
0 
0 
0 
0 
0 
0 
0 
0 
0 
0 
0 
0 
0 
0 
0 
0 
0 
0 
0 
0 
0 
0 
0 
0 
0 
0 
0 
0 
0 
0 
0 
0 
0 
0 
0 
0 
0 
0 
0 
0 
0 
0 
0 
0 
0 
0 
0 
0 
0 
0 
0 
0 
0 
0 
0 
0 
0 
0 
0 
0 
0 
0 
0 
0 
0 
0 
0 
0 
0 
0 
0 
0 
0 
0 
0 
0 
0 
0 
0 
0 
0 
0 
0 
0 
0 
0 
0 
0 
0 
0 
0 
0 
0 
0 
0 
0 
0 
0 
0 
0 
0 
0 
0 
0 
0 
0 
0 
0 
0 
0 
0 
0 
0 
0 
0 
0 
0 
0 
0 
0 
0 
0 
0 
0 
0 
0 
0 
0 
0 
0 
0 
0 
0 
0 
0 
0 
0 
0 
0 
0 
0 
0 
0 
0 
0 
0 
0 
0 
0 
0 
0 
0 
0 
0 
0 
0 
0 
0 
0 
0 
0 
0 
0 
0 
0 
0 
0 
0 
0 
0 
0 
0 
0 
0 
0 
0 
0 
0 
0 
0 
0 
0 
0 
0 
0 
0 
0 
0 
0 
0 
0 
0 
0 
0 
0 
0 
0 
0 
0 
0 
0 
0 
0 
0 
0 
0 
0 
0 
0 
0 
0 
0 
0 
0 
0 
0 
0 
0 
0 
0 
0 
0 
0 
0 
0 
0 
0 
0 
0 
0 
0 
0 
0 
0 
0 
0 
0 
0 
0 
0 
0 
0 
0 
0 
0 
0 
0 
0 
0 
0 
0 
0 
0 
0 
0 
0 
0 
0 
0 
0 
0 
0 
0 
0 
0 
0 
0 
0 
0 
0 
0 
0 
0 
0 
0 
0 
0 
0 
0 
0 
0 
0 
0 
0 
0 
0 
0 
0 
0 
0 
0 
0 
0 
0 
0 
0 
0 
0 
0 
0 
0 
0 
0 
0 
0 
0 
0 
0 
0 
0 
0 
0 
0 
0 
0 
0 
0 
0 
0 
0 
0 
0 
0 
0 
0 
0 
0 
0 
0 
0 
0 
0 
0 
0 
0 
0 
0 
0 
0 
0 
0 
0 
0 
0 
0 
0 
0 
0 
0 
0 
0 
0 
0 
0 
0 
0 
0 
0 
0 
0 
0 
0 
0 
0 
0 
0 
0 
0 
0 
0 
0 
0 
0 
0 
0 
0 
0 
0 
0 
0 
0 
0 
0 
0 
0 
0 
0 
0 
0 
0 
0 
0 
0 
0 
0 
0 
0 
0 
0 
0 
0 
0 
0 
0 
0 
0 
0 
0 
0 
0 
0 
0 
0 
0 
0 
0 
0 
0 
0 
0 
0 
0 
0 
0 
0 
0 
0 
0 
0 
0 
0 
0 
0 
0 
0 
0 
0 
0 
0 
0 
0 
0 
0 
0 
0 
0 
0 
0 
0 
0 
0 
0 
0 
0 
0 
0 
0 
0 
0 
0 
0 
0 
0 
0 
0 
0 
0 
0 
0 
0 
0 
0 
0 
0 
0 
0 
0 
0 
0 
0 
0 
0 
0 
0 
0 
0 
0 
0 
0 
0 
0 
0 
0 
0 
0 
0 
0 
0 
0 
0 
0 
0 
0 
0 
0 
0 
0 
0 
0 
0 
0 
0 
0 
0 
0 
0 
0 
0 
0 
0 
0 
0 
0 
0 
0 
0 
0 
0 
0 
0 
0 
0 
0 
0 
0 
0 
0 
0 
0 
0 
0 
0 
0 
0 
0 
0 
0 
0 
0 
0 
0 
0 
0 
0 
0 
0 
0 
0 
0 
0 
0 
0 
0 
0 
0 
0 
0 
0 
0 
0 
0 
0 
0 
0 
0 
0 
0 
0 
0 
0 
0 
0 
0 
0 
0 
0 
0 
0 
0 
0 
0 
0 
0 
0 
0 
0 
0 
0 
0 
0 
0 
0 
0 
0 
0 
0 
0 
0 
0 
0 
0 
0 
0 
0 
0 
0 
0 
0 
0 
0 
0 
0 
0 
0 
0 
0 
0 
0 
0 
0 
0 
0 
0 
0 
0 
0 
0 
0 
0 
0 
0 
0 
0 
0 
0 
0 
0 
0 
0 
0 
0 
0 
0 
0 
0 
0 
0 
0 
0 
0 
0 
0 
0 
0 
0 
0 
0 
0 
0 
0 
0 
0 
0 
0 
0 
0 
0 
0 
0 
0 
0 
0 
0 
0 
0 
0 
0 
0 
0 
0 
0 
0 
0 
0 
0 
0 
0 
0 
0 
0 
0 
0 
0 
0 
0 
0 
0 
0 
0 
0 
0 
0 
0 
0 
0 
0 
0 
0 
0 
0 
0 
0 
0 
0 
0 
0 
0 
0 
0 
0 
0 
0 
0 
0 
0 
0 
0 
0 
0 
0 
0 
0 
0 
0 
0 
0 
0 
0 
0 
0 
0 
0 
0 
0 
0 
0 
0 
0 
0 
0 
0 
0 
0 
0 
0 
0 
0 
0 
0 
0 
0 
0 
0 
0 
0 
0 
0 
0 
0 
0 
0 
0 
0 
0 
0 
0 
0 
0 
0 
0 
0 
0 
0 
0 
0 
0 
0 
0 
0 
0 
0 
0 
0 
0 
0 
0 
0 
0 
0 
0 
0 
0 
0 
0 
0 
0 
0 
0 
0 
0 
0 
0 
0 
0 
0 
0 
0 
0 
0 
0 
0 
0 
0 
0 
0 
0 
0 
0 
0 
0 
0 
0 
0 
0 
0 
0 
0 
0 
0 
0 
0 
0 
0 
0 
0 
0 
0 
0 
0 
0 
0 
0 
0 
0 
0 
0 
0 
0 
0 
0 
0 
0 
0 
0 
0 
0 
0 
0 
0 
0 
0 
0 
0 
0 
0 
0 
0 
0 
0 
0 
0 
0 
0 
0 
0 
0 
0 
0 
0 
0 
0 
0 
0 
0 
0 
0 
0 
0 
0 
0 
0 
0 
0 
0 
0 
0 
0 
0 
0 
0 
0 
0 
0 
0 
0 
0 
0 
0 
0 
0 
0 
0 
0 
0 
0 
0 
0 
0 
0 
0 
0 
0 
0 
0 
0 
0 
0 
0 
0 
0 
0 
0 
0 
0 
0 
0 
0 
0 
0 
0 
0 
0 
0 
0 
0 
0 
0 
0 
0 
0 
0 
0 
0 
0 
0 
0 
0 
0 
0 
0 
0 
0 
0 
0 
0 
0 
0 
0 
0 
0 
0 
0 
0 
0 
0 
0 
0 
0 
0 
0 
0 
0 
0 
0 
0 
0 
0 
0 
0 
0 
0 
0 
0 
0 
0 
0 
0 
0 
0 
0 
0 
0 
0 
0 
0 
0 
0 
0 
0 
0 
0 
0 
0 
0 
0 
0 
0 
0 
0 
0 
0 
0 
0 
0 
0 
0 
0 
0 
0 
0 
0 
0 
0 
0 
0 
0 
0 
0 
0 
0 
0 
0 
0 
0 
0 
0 
0 
0 
0 
0 
0 
0 
0 
0 
0 
0 
0 
0 
0 
0 
0 
0 
0 
0 
0 
0 
0 
0 
0 
0 
0 
0 
0 
0 
0 
0 
0 
0 
0 
0 
0 
0 
0 
0 
0 
0 
0 
0 
0 
0 
0 
0 
0 
0 
0 
0 
0 
0 
0 
0 
0 
0 
0 
0 
0 
0 
0 
0 
0 
0 
0 
0 
0 
0 
0 
0 
0 
0 
0 
0 
0 
0 
0 
0 
0 
0 
0 
0 
0 
0 
0 
0 
0 
0 
0 
0 
0 
0 
0 
0 
0 
0 
0 
0 
0 
0 
0 
0 
0 
0 
0 
0 
0 
0 
0 
0 
0 
0 
0 
0 
0 
0 
0 
0 
0 
0 
0 
0 
0 
0 
0 
0 
0 
0 
0 
0 
0 
0 
0 
0 
0 
0 
0 
0 
0 
0 
0 
0 
0 
0 
0 
0 
0 
0 
0 
0 
0 
0 
0 
0 
0 
0 
0 
0 
0 
0 
0 
0 
0 
0 
0 
0 
0 
0 
0 
0 
0 
0 
0 
0 
0 
0 
0 
0 
0 
0 
0 
0 
0 
0 
0 
0 
0 
0 
0 
0 
0 
0 
0 
0 
0 
0 
0 
0 
0 
0 
0 
0 
0 
0 
0 
0 
0 
0 
0 
0 
0 
0 
0 
0 
0 
0 
0 
0 
0 
0 
0 
0 
0 
0 
0 
0 
0 
0 
0 
0 
0 
0 
0 
0 
0 
0 
0 
0 
0 
0 
0 
0 
0 
0 
0 
0 
0 
0 
0 
0 
0 
0 
0 
0 
0 
0 
0 
0 
0 
0 
0 
0 
0 
0 
0 
0 
0 
0 
0 
0 
0 
0 
0 
0 
0 
0 
0 
0 
0 
0 
0 
0 
0 
0 
0 
0 
0 
0 
0 
0 
0 
0 
0 
0 
0 
0 
0 
0 
0 
0 
0 
0 
0 
0 
0 
0 
0 
0 
0 
0 
0 
0 
0 
0 
0 
0 
0 
0 
0 
0 
0 
0 
0 
0 
0 
0 
0 
0 
0 
0 
0 
0 
0 
0 
0 
0 
0 
0 
0 
0 
0 
0 
0 
0 
0 
0 
0 
0 
0 
0 
0 
0 
0 
0 
0 
0 
0 
0 
0 
0 
0 
0 
0 
0 
0 
0 
0 
0 
0 
0 
0 
0 
0 
0 
0 
0 
0 
0 
0 
0 
0 
0 
0 
0 
0 
0 
0 
0 
0 
0 
0 
0 
0 
0 
0 
0 
0 
0 
0 
0 
0 
0 
0 
0 
0 
0 
0 
0 
0 
0 
0 
0 
0 
0 
0 
0 
0 
0 
0 
0 
0 
0 
0 
0 
0 
0 
0 
0 
0 
0 
0 
0 
0 
0 
0 
0 
0 
0 
0 
0 
0 
0 
0 
0 
0 
0 
0 
0 
0 
0 
0 
0 
0 
0 
0 
0 
0 
0 
0 
0 
0 
0 
0 
0 
0 
0 
0 
0 
0 
0 
0 
0 
0 
0 
0 
0 
0 
0 
0 
0 
0 
0 
0 
0 
0 
0 
0 
0 
0 
0 
0 
0 
0 
0 
0 
0 
0 
0 
0 
0 
0 
0 
0 
0 
0 
0 
0 
0 
0 
0 
0 
0 
0 
0 
0 
0 
0 
0 
0 
0 
0 
0 
0 
0 
0 
0 
0 
0 
0 
0 
0 
0 
0 
0 
0 
0 
0 
0 
0 
0 
0 
0 
0 
0 
0 
0 
0 
0 
0 
0 
0 
0 
0 
0 
0 
0 
0 
0 
0 
0 
0 
0 
0 
0 
0 
0 
0 
0 
0 
0 
0 
0 
0 
0 
0 
0 
0 
0 
0 
0 
0 
0 
0 
0 
0 
0 
0 
0 
0 
0 
0 
0 
0 
0 
0 
0 
0 
0 
0 
0 
0 
0 
0 
0 
0 
0 
0 
0 
0 
0 
0 
0 
0 
0 
0 
0 
0 
0 
0 
0 
0 
0 
0 
0 
0 
0 
0 
0 
0 
0 
0 
0 
0 
0 
0 
0 
0 
0 
0 
0 
0 
0 
0 
0 
0 
0 
0 
0 
0 
0 
0 
0 
0 
0 
0 
0 
0 
0 
0 
0 
0 
0 
0 
0 
0 
0 
0 
0 
0 
0 
0 
0 
0 
0 
0 
0 
0 
0 
0 
0 
0 
0 
0 
0 
0 
0 
0 
0 
0 
0 
0 
0 
0 
0 
0 
0 
0 
0 
0 
0 
0 
0 
0 
0 
0 
0 
0 
0 
0 
0 
0 
0 
0 
0 
0 
0 
0 
0 
0 
0 
0 
0 
0 
0 
0 
0 
0 
0 
0 
0 
0 
0 
0 
0 
0 
0 
0 
0 
0 
0 
0 
0 
0 
0 
0 
0 
0 
0 
0 
0 
0 
0 
0 
0 
0 
0 
0 
0 
0 
0 
0 
0 
0 
0 
0 
0 
0 
0 
0 
0 
0 
0 
0 
0 
0 
0 
0 
0 
0 
0 
0 
0 
0 
0 
0 
0 
0 
0 
0 
0 
0 
0 
0 
0 
0 
0 
0 
0 
0 
0 
0 
0 
0 
0 
0 
0 
0 
0 
0 
0 
0 
0 
0 
0 
0 
0 
0 
0 
0 
0 
0 
0 
0 
0 
0 
0 
0 
0 
0 
0 
0 
0 
0 
0 
0 
0 
0 
0 
0 
0 
0 
0 
0 
0 
0 
0 
0 
0 
0 
0 
0 
0 
0 
0 
0 
0 
0 
0 
0 
0 
0 
0 
0 
0 
0 
0 
0 
0 
0 
0 
0 
0 
0 
0 
0 
0 
0 
0 
0 
0 
0 
0 
0 
0 
0 
0 
0 
0 
0 
0 
0 
0 
0 
0 
0 
0 
0 
0 
0 
0 
0 
0 
0 
0 
0 
0 
0 
0 
0 
0 
0 
0 
0 
0 
0 
0 
0 
0 
0 
0 
0 
0 
0 
0 
0 
0 
0 
0 
0 
0 
0 
0 
0 
0 
0 
0 
0 
0 
0 
0 
0 
0 
0 
0 
0 
0 
0 
0 
0 
0 
0 
0 
0 
0 
0 
0 
0 
0 
0 
0 
0 
0 
0 
0 
0 
0 
0 
0 
0 
0 
0 
0 
0 
0 
0 
0 
0 
0 
0 
0 
0 
0 
0 
0 
0 
0 
0 
0 
0 
0 
0 
0 
0 
0 
0 
0 
0 
0 
0 
0 
0 
0 
0 
0 
0 
0 
0 
0 
0 
0 
0 
0 
0 
0 
0 
0 
0 
0 
0 
0 
0 
0 
0 
0 
0 
0 
0 
0 
0 
0 
0 
0 
0 
0 
0 
0 
0 
0 
0 
0 
0 
0 
0 
0 
0 
0 
0 
0 
0 
0 
0 
0 
0 
0 
0 
0 
0 
0 
0 
0 
0 
0 
0 
0 
0 
0 
0 
0 
0 
0 
0 
0 
0 
0 
0 
0 
0 
0 
0 
0 
0 
0 
0 
0 
0 
0 
0 
0 
0 
0 
0 
0 
0 
0 
0 
0 
0 
0 
0 
0 
0 
0 
0 
0 
0 
0 
0 
0 
0 
0 
0 
0 
0 
0 
0 
0 
0 
0 
0 
0 
0 
0 
0 
0 
0 
0 
0 
0 
0 
0 
0 
0 
0 
0 
0 
0 
0 
0 
0 
0 
0 
0 
0 
0 
0 
0 
0 
0 
0 
0 
0 
0 
0 
0 
0 
0 
0 
0 
0 
0 
0 
0 
0 
0 
0 
0 
0 
0 
0 
0 
0 
0 
0 
0 
0 
0 
0 
0 
0 
0 
0 
0 
0 
0 
0 
0 
0 
0 
0 
0 
0 
0 
0 
0 
0 
0 
0 
0 
0 
0 
0 
0 
0 
0 
0 
0 
0 
0 
0 
0 
0 
0 
0 
0 
0 
0 
0 
0 
0 
0 
0 
0 
0 
0 
0 
0 
0 
0 
0 
0 
0 
0 
0 
0 
0 
0 
0 
0 
0 
0 
0 
0 
0 
0 
0 
0 
0 
0 
0 
0 
0 
0 
0 
0 
0 
0 
0 
0 
0 
0 
0 
0 
0 
0 
0 
0 
0 
0 
0 
0 
0 
0 
0 
0 
0 
0 
0 
0 
0 
0 
0 
0 
0 
0 
0 
0 
0 
0 
0 
0 
0 
0 
0 
0 
0 
0 
0 
0 
0 
0 
0 
0 
0 
0 
0 
0 
0 
0 
0 
0 
0 
0 
0 
0 
0 
0 
0 
0 
0 
0 
0 
0 
0 
0 
0 
0 
0 
0 
0 
0 
0 
0 
0 
0 
0 
0 
0 
0 
0 
0 
0 
0 
0 
0 
0 
0 
0 
0 
0 
0 
0 
0 
0 
0 
0 
0 
0 
0 
0 
0 
0 
0 
0 
0 
0 
0 
0 
0 
0 
0 
0 
0 
0 
0 
0 
0 
0 
0 
0 
0 
0 
0 
0 
0 
0 
0 
0 
0 
0 
0 
0 
0 
0 
0 
0 
0 
0 
0 
0 
0 
0 
0 
0 
0 
0 
0 
0 
0 
0 
0 
0 
0 
0 
0 
0 
0 
0 
0 
0 
0 
0 
0 
0 
0 
0 
0 
0 
0 
0 
0 
0 
0 
0 
0 
0 
0 
0 
0 
0 
0 
0 
0 
0 
0 
0 
0 
0 
0 
0 
0 
0 
0 
0 
0 
0 
0 
0 
0 
0 
0 
0 
0 
0 
0 
0 
0 
0 
0 
0 
0 
0 
0 
0 
0 
0 
0 
0 
0 
0 
0 
0 
0 
0 
0 
0 
0 
0 
0 
0 
0 
0 
0 
0 
0 
0 
0 
0 
0 
0 
0 
0 
0 
0 
0 
0 
0 
0 
0 
0 
0 
0 
0 
0 
0 
0 
0 
0 
0 
0 
0 
0 
0 
0 
0 
0 
0 
0 
0 
0 
0 
0 
0 
0 
0 
0 
0 
0 
0 
0 
0 
0 
0 
0 
0 
0 
0 
0 
0 
0 
0 
0 
0 
0 
0 
0 
0 
0 
0 
0 
0 
0 
0 
0 
0 
0 
0 
0 
0 
0 
0 
0 
0 
0 
0 
0 
0 
0 
0 
0 
0 
0 
0 
0 
0 
0 
0 
0 
0 
0 
0 
0 
0 
0 
0 
0 
0 
0 
0 
0 
0 
0 
0 
0 
0 
0 
0 
0 
0 
0 
0 
0 
0 
0 
0 
0 
0 
0 
0 
0 
0 
0 
0 
0 
0 
0 
0 
0 
0 
0 
0 
0 
0 
0 
0 
0 
0 
0 
0 
0 
0 
0 
0 
0 
0 
0 
0 
0 
0 
0 
0 
0 
0 
0 
0 
0 
0 
0 
0 
0 
0 
0 
0 
0 
0 
0 
0 
0 
0 
0 
0 
0 
0 
0 
0 
0 
0 
0 
0 
0 
0 
0 
0 
0 
0 
0 
0 
0 
0 
0 
0 
0 
0 
0 
0 
0 
0 
0 
0 
0 
0 
0 
0 
0 
0 
0 
0 
0 
0 
0 
0 
0 
0 
0 
0 
0 
0 
0 
0 
0 
0 
0 
0 
0 
0 
0 
0 
0 
0 
0 
0 
0 
0 
0 
0 
0 
0 
0 
0 
0 
0 
0 
0 
0 
0 
0 
0 
0 
0 
0 
0 
0 
0 
0 
0 
0 
0 
0 
0 
0 
0 
0 
0 
0 
0 
0 
0 
0 
0 
0 
0 
0 
0 
0 
0 
0 
0 
0 
0 
0 
0 
0 
0 
0 
0 
0 
0 
0 
0 
0 
0 
0 
0 
0 
0 
0 
0 
0 
0 
0 
0 
0 
0 
0 
0 
0 
0 
0 
0 
0 
0 
0 
0 
0 
0 
0 
0 
0 
0 
0 
0 
0 
0 
0 
0 
0 
0 
0 
0 
0 
0 
0 
0 
0 
0 
0 
0 
0 
0 
0 
0 
0 
0 
0 
0 
0 
0 
0 
0 
0 
0 
0 
0 
0 
0 
0 
0 
0 
0 
0 
0 
0 
0 
0 
0 
0 
0 
0 
0 
0 
0 
0 
0 
0 
0 
0 
0 
0 
0 
0 
0 
0 
0 
0 
0 
0 
0 
0 
0 
0 
0 
0 
0 
0 
0 
0 
0 
0 
0 
0 
0 
0 
0 
0 
0 
0 
0 
0 
0 
0 
0 
0 
0 
0 
0 
0 
0 
0 
0 
0 
0 
0 
0 
0 
0 
0 
0 
0 
0 
0 
0 
0 
0 
0 
0 
0 
0 
0 
0 
0 
0 
0 
0 
0 
0 
0 
0 
0 
0 
0 
0 
0 
0 
0 
0 
0 
0 
0 
0 
0 
0 
0 
0 
0 
0 
0 
0 
0 
0 
0 
0 
0 
0 
0 
0 
0 
0 
0 
0 
0 
0 
0 
0 
0 
0 
0 
0 
0 
0 
0 
0 
0 
0 
0 
0 
0 
0 
0 
0 
0 
0 
0 
0 
0 
0 
0 
0 
0 
0 
0 
0 
0 
0 
0 
0 
0 
0 
0 
0 
0 
0 
0 
0 
0 
0 
0 
0 
0 
0 
0 
0 
0 
0 
0 
0 
0 
0 
0 
0 
0 
0 
0 
0 
0 
0 
0 
0 
0 
0 
0 
0 
0 
0 
0 
0 
0 
0 
0 
0 
0 
0 
0 
0 
0 
0 
0 
0 
0 
0 
0 
0 
0 
0 
0 
0 
0 
0 
0 
0 
0 
0 
0 
0 
0 
0 
0 
0 
0 
0 
0 
0 
0 
0 
0 
0 
0 
0 
0 
0 
0 
0 
0 
0 
0 
0 
0 
0 
0 
0 
0 
0 
0 
0 
0 
0 
0 
0 
0 
0 
0 
0 
0 
0 
0 
0 
0 
0 
0 
0 
0 
0 
0 
0 
0 
0 
0 
0 
0 
0 
0 
0 
0 
0 
0 
0 
0 
0 
0 
0 
0 
0 
0 
0 
0 
0 
0 
0 
0 
0 
0 
0 
0 
0 
0 
0 
0 
0 
0 
0 
0 
0 
0 
0 
0 
0 
0 
0 
0 
0 
0 
0 
0 
0 
0 
0 
0 
0 
0 
0 
0 
0 
0 
0 
0 
0 
0 
0 
0 
0 
0 
0 
0 
0 
0 
0 
0 
0 
0 
0 
0 
0 
0 
0 
0 
0 
0 
0 
0 
0 
0 
0 
0 
0 
0 
0 
0 
0 
0 
0 
0 
0 
0 
0 
0 
0 
0 
0 
0 
0 
0 
0 
0 
0 
0 
0 
0 
0 
0 
0 
0 
0 
0 
0 
0 
0 
0 
0 
0 
0 
0 
0 
0 
0 
0 
0 
0 
0 
0 
0 
0 
0 
0 
0 
0 
0 
0 
0 
0 
0 
0 
0 
0 
0 
0 
0 
0 
0 
0 
0 
0 
0 
0 
0 
0 
0 
0 
0 
0 
0 
0 
0 
0 
0 
0 
0 
0 
0 
0 
0 
0 
0 
0 
0 
0 
0 
0 
0 
0 
0 
0 
0 
0 
0 
0 
0 
0 
0 
0 
0 
0 
0 
0 
0 
0 
0 
0 
0 
0 
0 
0 
0 
0 
0 
0 
0 
0 
0 
0 
0 
0 
0 
0 
0 
0 
0 
0 
0 
0 
0 
0 
0 
0 
0 
0 
0 
0 
0 
0 
0 
0 
0 
0 
0 
0 
0 
0 
0 
0 
0 
0 
0 
0 
0 
0 
0 
0 
0 
0 
0 
0 
0 
0 
0 
0 
0 
0 
0 
0 
0 
0 
0 
0 
0 
0 
0 
0 
0 
0 
0 
0 
0 
0 
0 
0 
0 
0 
0 
0 
0 
0 
0 
0 
0 
0 
0 
0 
0 
0 
0 
0 
0 
0 
0 
0 
0 
0 
0 
0 
0 
0 
0 
0 
0 
0 
0 
0 
0 
0 
0 
0 
0 
0 
0 
0 
0 
0 
0 
0 
0 
0 
0 
0 
0 
0 
0 
0 
0 
0 
0 
0 
0 
0 
0 
0 
0 
0 
0 
0 
0 
0 
0 
0 
0 
0 
0 
0 
0 
0 
0 
0 
0 
0 
0 
0 
0 
0 
0 
0 
0 
0 
0 
0 
0 
0 
0 
0 
0 
0 
0 
0 
0 
0 
0 
0 
0 
0 
0 
0 
0 
0 
0 
0 
0 
0 
0 
0 
0 
0 
0 
0 
0 
0 
0 
0 
0 
0 
0 
0 
0 
0 
0 
0 
0 
0 
0 
0 
0 
0 
0 
0 
0 
0 
0 
0 
0 
0 
0 
0 
0 
0 
0 
0 
0 
0 
0 
0 
0 
0 
0 
0 
0 
0 
0 
0 
0 
0 
0 
0 
0 
0 
0 
0 
0 
0 
0 
0 
0 
0 
0 
0 
0 
0 
0 
0 
0 
0 
0 
0 
0 
0 
0 
0 
0 
0 
0 
0 
0 
0 
0 
0 
0 
0 
0 
0 
0 
0 
0 
0 
0 
0 
0 
0 
0 
0 
0 
0 
0 
0 
0 
0 
0 
0 
0 
0 
0 
0 
0 
0 
0 
0 
0 
0 
0 
0 
0 
0 
0 
0 
0 
0 
0 
0 
0 
0 
0 
0 
0 
0 
0 
0 
0 
0 
0 
0 
0 
0 
0 
0 
0 
0 
0 
0 
0 
0 
0 
0 
0 
0 
0 
0 
0 
0 
0 
0 
0 
0 
0 
0 
0 
0 
0 
0 
0 
0 
0 
0 
0 
0 
0 
0 
0 
0 
0 
0 
0 
0 
0 
0 
0 
0 
0 
0 
0 
0 
0 
0 
0 
0 
0 
0 
0 
0 
0 
0 
0 
0 
0 
0 
0 
0 
0 
0 
0 
0 
0 
0 
0 
0 
0 
0 
0 
0 
0 
0 
0 
0 
0 
0 
0 
0 
0 
0 
0 
0 
0 
0 
0 
0 
0 
0 
0 
0 
0 
0 
0 
0 
0 
0 
0 
0 
0 
0 
0 
0 
0 
0 
0 
0 
0 
0 
0 
0 
0 
0 
0 
0 
0 
0 
0 
0 
0 
0 
0 
0 
0 
0 
0 
0 
0 
0 
0 
0 
0 
0 
0 
0 
0 
0 
0 
0 
0 
0 
0 
0 
0 
0 
0 
0 
0 
0 
0 
0 
0 
0 
0 
0 
0 
0 
0 
0 
0 
0 
0 
0 
0 
0 
0 
0 
0 
0 
0 
0 
0 
0 
0 
0 
0 
0 
0 
0 
0 
0 
0 
0 
0 
0 
0 
0 
0 
0 
0 
0 
0 
0 
0 
0 
0 
0 
0 
0 
0 
0 
0 
0 
0 
0 
0 
0 
0 
0 
0 
0 
0 
0 
0 
0 
0 
0 
0 
0 
0 
0 
0 
0 
0 
0 
0 
0 
0 
0 
0 
0 
0 
0 
0 
0 
0 
0 
0 
0 
0 
0 
0 
0 
0 
0 
0 
0 
0 
0 
0 
0 
0 
0 
0 
0 
0 
0 
0 
0 
0 
0 
0 
0 
0 
0 
0 
0 
0 
0 
0 
0 
0 
0 
0 
0 
0 
0 
0 
0 
0 
0 
0 
0 
0 
0 
0 
0 
0 
0 
0 
0 
0 
0 
0 
0 
0 
0 
0 
0 
0 
0 
0 
0 
0 
0 
0 
0 
0 
0 
0 
0 
0 
0 
0 
0 
0 
0 
0 
0 
0 
0 
0 
0 
0 
0 
0 
0 
0 
0 
0 
0 
0 
0 
0 
0 
0 
0 
0 
0 
0 
0 
0 
0 
0 
0 
0 
0 
0 
0 
0 
0 
0 
0 
0 
0 
0 
0 
0 
0 
0 
0 
0 
0 
0 
0 
0 
0 
0 
0 
0 
0 
0 
0 
0 
0 
0 
0 
0 
0 
0 
0 
0 
0 
0 
0 
0 
0 
0 
0 
0 
0 
0 
0 
0 
0 
0 
0 
0 
0 
0 
0 
0 
0 
0 
0 
0 
0 
0 
0 
0 
0 
0 
0 
0 
0 
0 
0 
0 
0 
0 
0 
0 
0 
0 
0 
0 
0 
0 
0 
0 
0 
0 
0 
0 
0 
0 
0 
0 
0 
0 
0 
0 
0 
0 
0 
0 
0 
0 
0 
0 
0 
0 
0 
0 
0 
0 
0 
0 
0 
0 
0 
0 
0 
0 
0 
0 
0 
0 
0 
0 
0 
0 
0 
0 
0 
0 
0 
0 
0 
0 
0 
0 
0 
0 
0 
0 
0 
0 
0 
0 
0 
0 
0 
0 
0 
0 
0 
0 
0 
0 
0 
0 
0 
0 
0 
0 
0 
0 
0 
0 
0 
0 
0 
0 
0 
0 
0 
0 
0 
0 
0 
0 
0 
0 
0 
0 
0 
0 
0 
0 
0 
0 
0 
0 
0 
0 
0 
0 
0 
0 
0 
0 
0 
0 
0 
0 
0 
0 
0 
0 
0 
0 
0 
0 
0 
0 
0 
0 
0 
0 
0 
0 
0 
0 
0 
0 
0 
0 
0 
0 
0 
0 
0 
0 
0 
0 
0 
0 
0 
0 
0 
0 
0 
0 
0 
0 
0 
0 
0 
0 
0 
0 
0 
0 
0 
0 
0 
0 
0 
0 
0 
0 
0 
0 
0 
0 
0 
0 
0 
0 
0 
0 
0 
0 
0 
0 
0 
0 
0 
0 
0 
0 
0 
0 
0 
0 
0 
0 
0 
0 
0 
0 
0 
0 
0 
0 
0 
0 
0 
0 
0 
0 
0 
0 
0 
0 
0 
0 
0 
0 
0 
0 
0 
0 
0 
0 
0 
0 
0 
0 
0 
0 
0 
0 
0 
0 
0 
0 
0 
0 
0 
0 
0 
0 
0 
0 
0 
0 
0 
0 
0 
0 
0 
0 
0 
0 
0 
0 
0 
0 
0 
0 
0 
0 
0 
0 
0 
0 
0 
0 
0 
0 
0 
0 
0 
0 
0 
0 
0 
0 
0 
0 
0 
0 
0 
0 
0 
0 
0 
0 
0 
0 
0 
0 
0 
0 
0 
0 
0 
0 
0 
0 
0 
0 
0 
0 
0 
0 
0 
0 
0 
0 
0 
0 
0 
0 
0 
0 
0 
0 
0 
0 
0 
0 
0 
0 
0 
0 
0 
0 
0 
0 
0 
0 
0 
0 
0 
0 
0 
0 
0 
0 
0 
0 
0 
0 
0 
0 
0 
0 
0 
0 
0 
0 
0 
0 
0 
0 
0 
0 
0 
0 
0 
0 
0 
0 
0 
0 
0 
0 
0 
0 
0 
0 
0 
0 
0 
0 
0 
0 
0 
0 
0 
0 
0 
0 
0 
0 
0 
0 
0 
0 
0 
0 
0 
0 
0 
0 
0 
0 
0 
0 
0 
0 
0 
0 
0 
0 
0 
0 
0 
0 
0 
0 
0 
0 
0 
0 
0 
0 
0 
0 
0 
0 
0 
0 
0 
0 
0 
0 
0 
0 
0 
0 
0 
0 
0 
0 
0 
0 
0 
0 
0 
0 
0 
0 
0 
0 
0 
0 
0 
0 
0 
0 
0 
0 
0 
0 
0 
0 
0 
0 
0 
0 
0 
0 
0 
0 
0 
0 
0 
0 
0 
0 
0 
0 
0 
0 
0 
0 
0 
0 
0 
0 
0 
0 
0 
0 
0 
0 
0 
0 
0 
0 
0 
0 
0 
0 
0 
0 
0 
0 
0 
0 
0 
0 
0 
0 
0 
0 
0 
0 
0 
0 
0 
0 
0 
0 
0 
0 
0 
0 
0 
0 
0 
0 
0 
0 
0 
0 
0 
0 
0 
0 
0 
0 
0 
0 
0 
0 
0 
0 
0 
0 
0 
0 
0 
0 
0 
0 
0 
0 
0 
0 
0 
0 
0 
0 
0 
0 
0 
0 
0 
0 
0 
0 
0 
0 
0 
0 
0 
0 
0 
0 
0 
0 
0 
0 
0 
0 
0 
0 
0 
0 
0 
0 
0 
0 
0 
0 
0 
0 
0 
0 
0 
0 
0 
0 
0 
0 
0 
0 
0 
0 
0 
0 
0 
0 
0 
0 
0 
0 
0 
0 
0 
0 
0 
0 
0 
0 
0 
0 
0 
0 
0 
0 
0 
0 
0 
0 
0 
0 
0 
0 
0 
0 
0 
0 
0 
0 
0 
0 
0 
0 
0 
0 
0 
0 
0 
0 
0 
0 
0 
0 
0 
0 
0 
0 
0 
0 
0 
0 
0 
0 
0 
0 
0 
0 
0 
0 
0 
0 
0 
0 
0 
0 
0 
0 
0 
0 
0 
0 
0 
0 
0 
0 
0 
0 
0 
0 
0 
0 
0 
0 
0 
0 
0 
0 
0 
0 
0 
0 
0 
0 
0 
0 
0 
0 
0 
0 
0 
0 
0 
0 
0 
0 
0 
0 
0 
0 
0 
0 
0 
0 
0 
0 
0 
0 
0 
0 
0 
0 
0 
0 
0 
0 
0 
0 
0 
0 
0 
0 
0 
0 
0 
0 
0 
0 
0 
0 
0 
0 
0 
0 
0 
0 
0 
0 
0 
0 
0 
0 
0 
0 
0 
0 
0 
0 
0 
0 
0 
0 
0 
0 
0 
0 
0 
0 
0 
0 
0 
0 
0 
0 
0 
0 
0 
0 
0 
0 
0 
0 
0 
0 
0 
0 
0 
0 
0 
0 
0 
0 
0 
0 
0 
0 
0 
0 
0 
0 
0 
0 
0 
0 
0 
0 
0 
0 
0 
0 
0 
0 
0 
0 
0 
0 
0 
0 
0 
0 
0 
0 
0 
0 
0 
0 
0 
0 
0 
0 
0 
0 
0 
0 
0 
0 
0 
0 
0 
0 
0 
0 
0 
0 
0 
0 
0 
0 
0 
0 
0 
0 
0 
0 
0 
0 
0 
0 
0 
0 
0 
0 
0 
0 
0 
0 
0 
0 
0 
0 
0 
0 
0 
0 
0 
0 
0 
0 
0 
0 
0 
0 
0 
0 
0 
0 
0 
0 
0 
0 
0 
0 
0 
0 
0 
0 
0 
0 
0 
0 
0 
0 
0 
0 
0 
0 
0 
0 
0 
0 
0 
0 
0 
0 
0 
0 
0 
0 
0 
0 
0 
0 
0 
0 
0 
0 
0 
0 
0 
0 
0 
0 
0 
0 
0 
0 
0 
0 
0 
0 
0 
0 
0 
0 
0 
0 
0 
0 
0 
0 
0 
0 
0 
0 
0 
0 
0 
0 
0 
0 
0 
0 
0 
0 
0 
0 
0 
0 
0 
0 
0 
0 
0 
0 
0 
0 
0 
0 
0 
0 
0 
0 
0 
0 
0 
0 
0 
0 
0 
0 
0 
0 
0 
0 
0 
0 
0 
0 
0 
0 
0 
0 
0 
0 
0 
0 
0 
0 
0 
0 
0 
0 
0 
0 
0 
0 
0 
0 
0 
0 
0 
0 
0 
0 
0 
0 
0 
0 
0 
0 
0 
0 
0 
0 
0 
0 
0 
0 
0 
0 
0 
0 
0 
0 
0 
0 
0 
0 
0 
0 
0 
0 
0 
0 
0 
0 
0 
0 
0 
0 
0 
0 
0 
0 
0 
0 
0 
0 
0 
0 
0 
0 
0 
0 
0 
0 
0 
0 
0 
0 
0 
0 
0 
0 
0 
0 
0 
0 
0 
0 
0 
0 
0 
0 
0 
0 
0 
0 
0 
0 
0 
0 
0 
0 
0 
0 
0 
0 
0 
0 
0 
0 
0 
0 
0 
0 
0 
0 
0 
0 
0 
0 
0 
0 
0 
0 
0 
0 
0 
0 
0 
0 
0 
0 
0 
0 
0 
0 
0 
0 
0 
0 
0 
0 
0 
0 
0 
0 
0 
0 
0 
0 
0 
0 
0 
0 
0 
0 
0 
0 
0 
0 
0 
0 
0 
0 
0 
0 
0 
0 
0 
0 
0 
0 
0 
0 
0 
0 
0 
0 
0 
0 
0 
0 
0 
0 
0 
0 
0 
0 
0 
0 
0 
0 
0 
0 
0 
0 
0 
0 
0 
0 
0 
0 
0 
0 
0 
0 
0 
0 
0 
0 
0 
0 
0 
0 
0 
0 
0 
0 
0 
0 
0 
0 
0 
0 
0 
0 
0 
0 
0 
0 
0 
0 
0 
0 
0 
0 
0 
0 
0 
0 
0 
0 
0 
0 
0 
0 
0 
0 
0 
0 
0 
0 
0 
0 
0 
0 
0 
0 
0 
0 
0 
0 
0 
0 
0 
0 
0 
0 
0 
0 
0 
0 
0 
0 
0 
0 
0 
0 
0 
0 
0 
0 
0 
0 
0 
0 
0 
0 
0 
0 
0 
0 
0 
0 
0 
0 
0 
0 
0 
0 
0 
0 
0 
0 
0 
0 
0 
0 
0 
0 
0 
0 
0 
0 
0 
0 
0 
0 
0 
0 
0 
0 
0 
0 
0 
0 
0 
0 
0 
0 
0 
0 
0 
0 
0 
0 
0 
0 
0 
0 
0 
0 
0 
0 
0 
0 
0 
0 
0 
0 
0 
0 
0 
0 
0 
0 
0 
0 
0 
0 
0 
0 
0 
0 
0 
0 
0 
0 
0 
0 
0 
0 
0 
0 
0 
0 
0 
0 
0 
0 
0 
0 
0 
0 
0 
0 
0 
0 
0 
0 
0 
0 
0 
0 
0 
0 
0 
0 
0 
0 
0 
0 
0 
0 
0 
0 
0 
0 
0 
0 
0 
0 
0 
0 
0 
0 
0 
0 
0 
0 
0 
0 
0 
0 
0 
0 
0 
0 
0 
0 
0 
0 
0 
0 
0 
0 
0 
0 
0 
0 
0 
0 
0 
0 
0 
0 
0 
0 
0 
0 
0 
0 
0 
0 
0 
0 
0 
0 
0 
0 
0 
0 
0 
0 
0 
0 
0 
0 
0 
0 
0 
0 
0 
0 
0 
0 
0 
0 
0 
0 
0 
0 
0 
0 
0 
0 
0 
0 
0 
0 
0 
0 
0 
0 
0 
0 
0 
0 
0 
0 
0 
0 
0 
0 
0 
0 
0 
0 
0 
0 
0 
0 
0 
0 
0 
0 
0 
0 
0 
0 
0 
0 
0 
0 
0 
0 
0 
0 
0 
0 
0 
0 
0 
0 
0 
0 
0 
0 
0 
0 
0 
0 
0 
0 
0 
0 
0 
0 
0 
0 
0 
0 
0 
0 
0 
0 
0 
0 
0 
0 
0 
0 
0 
0 
0 
0 
0 
0 
0 
0 
0 
0 
0 
0 
0 
0 
0 
0 
0 
0 
0 
0 
0 
0 
0 
0 
0 
0 
0 
0 
0 
0 
0 
0 
0 
0 
0 
0 
0 
0 
0 
0 
0 
0 
0 
0 
0 
0 
0 
0 
0 
0 
0 
0 
0 
0 
0 
0 
0 
0 
0 
0 
0 
0 
0 
0 
0 
0 
0 
0 
0 
0 
0 
0 
0 
0 
0 
0 
0 
0 
0 
0 
0 
0 
0 
0 
0 
0 
0 
0 
0 
0 
0 
0 
0 
0 
0 
0 
0 
0 
0 
0 
0 
0 
0 
0 
0 
0 
0 
0 
0 
0 
0 
0 
0 
0 
0 
0 
0 
0 
0 
0 
0 
0 
0 
0 
0 
0 
0 
0 
0 
0 
0 
0 
0 
0 
0 
0 
0 
0 
0 
0 
0 
0 
0 
0 
0 
0 
0 
0 
0 
0 
0 
0 
0 
0 
0 
0 
0 
0 
0 
0 
0 
0 
0 
0 
0 
0 
0 
0 
0 
0 
0 
0 
0 
0 
0 
0 
0 
0 
0 
0 
0 
0 
0 
0 
0 
0 
0 
0 
0 
0 
0 
0 
0 
0 
0 
0 
0 
0 
0 
0 
0 
0 
0 
0 
0 
0 
0 
0 
0 
0 
0 
0 
0 
0 
0 
0 
0 
0 
0 
0 
0 
0 
0 
0 
0 
0 
0 
0 
0 
0 
0 
0 
0 
0 
0 
0 
0 
0 
0 
0 
0 
0 
0 
0 
0 
0 
0 
0 
0 
0 
0 
0 
0 
0 
0 
0 
0 
0 
0 
0 
0 
0 
0 
0 
0 
0 
0 
0 
0 
0 
0 
0 
0 
0 
0 
0 
0 
0 
0 
0 
0 
0 
0 
0 
0 
0 
0 
0 
0 
0 
0 
0 
0 
0 
0 
0 
0 
0 
0 
0 
0 
0 
0 
0 
0 
0 
0 
0 
0 
0 
0 
0 
0 
0 
0 
0 
0 
0 
0 
0 
0 
0 
0 
0 
0 
0 
0 
0 
0 
0 
0 
0 
0 
0 
0 
0 
0 
0 
0 
0 
0 
0 
0 
0 
0 
0 
0 
0 
0 
0 
0 
0 
0 
0 
0 
0 
0 
0 
0 
0 
0 
0 
0 
0 
0 
0 
0 
0 
0 
0 
0 
0 
0 
0 
0 
0 
0 
0 
0 
0 
0 
0 
0 
0 
0 
0 
0 
0 
0 
0 
0 
0 
0 
0 
0 
0 
0 
0 
0 
0 
0 
0 
0 
0 
0 
0 
0 
0 
0 
0 
0 
0 
0 
0 
0 
0 
0 
0 
0 
0 
0 
0 
0 
0 
0 
0 
0 
0 
0 
0 
0 
0 
0 
0 
0 
0 
0 
0 
0 
0 
0 
0 
0 
0 
0 
0 
0 
0 
0 
0 
0 
0 
0 
0 
0 
0 
0 
0 
0 
0 
0 
0 
0 
0 
0 
0 
0 
0 
0 
0 
0 
0 
0 
0 
0 
0 
0 
0 
0 
0 
0 
0 
0 
0 
0 
0 
0 
0 
0 
0 
0 
0 
0 
0 
0 
0 
0 
0 
0 
0 
0 
0 
0 
0 
0 
0 
0 
0 
0 
0 
0 
0 
0 
0 
0 
0 
0 
0 
0 
0 
0 
0 
0 
0 
0 
0 
0 
0 
0 
0 
0 
0 
0 
0 
0 
0 
0 
0 
0 
0 
0 
0 
0 
0 
0 
0 
0 
0 
0 
0 
0 
0 
0 
0 
0 
0 
0 
0 
0 
0 
0 
0 
0 
0 
0 
0 
0 
0 
0 
0 
0 
0 
0 
0 
0 
0 
0 
0 
0 
0 
0 
0 
0 
0 
0 
0 
0 
0 
0 
0 
0 
0 
0 
0 
0 
0 
0 
0 
0 
0 
0 
0 
0 
0 
0 
0 
0 
0 
0 
0 
0 
0 
0 
0 
0 
0 
0 
0 
0 
0 
0 
0 
0 
0 
0 
0 
0 
0 
0 
0 
0 
0 
0 
0 
0 
0 
0 
0 
0 
0 
0 
0 
0 
0 
0 
0 
0 
0 
0 
0 
0 
0 
0 
0 
0 
0 
0 
0 
0 
0 
0 
0 
0 
0 
0 
0 
0 
0 
0 
0 
0 
0 
0 
0 
0 
0 
0 
0 
0 
0 
0 
0 
0 
0 
0 
0 
0 
0 
0 
0 
0 
0 
0 
0 
0 
0 
0 
0 
0 
0 
0 
0 
0 
0 
0 
0 
0 
0 
0 
0 
0 
0 
0 
0 
0 
0 
0 
0 
0 
0 
0 
0 
0 
0 
0 
0 
0 
0 
0 
0 
0 
0 
0 
0 
0 
0 
0 
0 
0 
0 
0 
0 
0 
0 
0 
0 
0 
0 
0 
0 
0 
0 
0 
0 
0 
0 
0 
0 
0 
0 
0 
0 
0 
0 
0 
0 
0 
0 
0 
0 
0 
0 
0 
0 
0 
0 
0 
0 
0 
0 
0 
0 
0 
0 
0 
0 
0 
0 
0 
0 
0 
0 
0 
0 
0 
0 
0 
0 
0 
0 
0 
0 
0 
0 
0 
0 
0 
0 
0 
0 
0 
0 
0 
0 
0 
0 
0 
0 
0 
0 
0 
0 
0 
0 
0 
0 
0 
0 
0 
0 
0 
0 
0 
0 
0 
0 
0 
0 
0 
0 
0 
0 
0 
0 
0 
0 
0 
0 
0 
0 
0 
0 
0 
0 
0 
0 
0 
0 
0 
0 
0 
0 
0 
0 
0 
0 
0 
0 
0 
0 
0 
0 
0 
0 
0 
0 
0 
0 
0 
0 
0 
0 
0 
0 
0 
0 
0 
0 
0 
0 
0 
0 
0 
0 
0 
0 
0 
0 
0 
0 
0 
0 
0 
0 
0 
0 
0 
0 
0 
0 
0 
0 
0 
0 
0 
0 
0 
0 
0 
0 
0 
0 
0 
0 
0 
0 
0 
0 
0 
0 
0 
0 
0 
0 
0 
0 
0 
0 
0 
0 
0 
0 
0 
0 
0 
0 
0 
0 
0 
0 
0 
0 
0 
0 
0 
0 
0 
0 
0 
0 
0 
0 
0 
0 
0 
0 
0 
0 
0 
0 
0 
0 
0 
0 
0 
0 
0 
0 
0 
0 
0 
0 
0 
0 
0 
0 
0 
0 
0 
0 
0 
0 
0 
0 
0 
0 
0 
0 
0 
0 
0 
0 
0 
0 
0 
0 
0 
0 
0 
0 
0 
0 
0 
0 
0 
0 
0 
0 
0 
0 
0 
0 
0 
0 
0 
0 
0 
0 
0 
0 
0 
0 
0 
0 
0 
0 
0 
0 
0 
0 
0 
0 
0 
0 
0 
0 
0 
0 
0 
0 
0 
0 
0 
0 
0 
0 
0 
0 
0 
0 
0 
0 
0 
0 
0 
0 
0 
0 
0 
0 
0 
0 
0 
0 
0 
0 
0 
0 
0 
0 
0 
0 
0 
0 
0 
0 
0 
0 
0 
0 
0 
0 
0 
0 
0 
0 
0 
0 
0 
0 
0 
0 
0 
0 
0 
0 
0 
0 
0 
0 
0 
0 
0 
0 
0 
0 
0 
0 
0 
0 
0 
0 
0 
0 
0 
0 
0 
0 
0 
0 
0 
0 
0 
0 
0 
0 
0 
0 
0 
0 
0 
0 
0 
0 
0 
0 
0 
0 
0 
0 
0 
0 
0 
0 
0 
0 
0 
0 
0 
0 
0 
0 
0 
0 
0 
0 
0 
0 
0 
0 
0 
0 
0 
0 
0 
0 
0 
0 
0 
0 
0 
0 
0 
0 
0 
0 
0 
0 
0 
0 
0 
0 
0 
0 
0 
0 
0 
0 
0 
0 
0 
0 
0 
0 
0 
0 
0 
0 
0 
0 
0 
0 
0 
0 
0 
0 
0 
0 
0 
0 
0 
0 
0 
0 
0 
0 
0 
0 
0 
0 
0 
0 
0 
0 
0 
0 
0 
0 
0 
0 
0 
0 
0 
0 
0 
0 
0 
0 
0 
0 
0 
0 
0 
0 
0 
0 
0 
0 
0 
0 
0 
0 
0 
0 
0 
0 
0 
0 
0 
0 
0 
0 
0 
0 
0 
0 
0 
0 
0 
0 
0 
0 
0 
0 
0 
0 
0 
0 
0 
0 
0 
0 
0 
0 
0 
0 
0 
0 
0 
0 
0 
0 
0 
0 
0 
0 
0 
0 
0 
0 
0 
0 
0 
0 
0 
0 
0 
0 
0 
0 
0 
0 
0 
0 
0 
0 
0 
0 
0 
0 
0 
0 
0 
0 
0 
0 
0 
0 
0 
0 
0 
0 
0 
0 
0 
0 
0 
0 
0 
0 
0 
0 
0 
0 
0 
0 
0 
0 
0 
0 
0 
0 
0 
0 
0 
0 
0 
0 
0 
0 
0 
0 
0 
0 
0 
0 
0 
0 
0 
0 
0 
0 
0 
0 
0 
0 
0 
0 
0 
0 
0 
0 
0 
0 
0 
0 
0 
0 
0 
0 
0 
0 
0 
0 
0 
0 
0 
0 
0 
0 
0 
0 
0 
0 
0 
0 
0 
0 
0 
0 
0 
0 
0 
0 
0 
0 
0 
0 
0 
0 
0 
0 
0 
0 
0 
0 
0 
0 
0 
0 
0 
0 
0 
0 
0 
0 
0 
0 
0 
0 
0 
0 
0 
0 
0 
0 
0 
0 
0 
0 
0 
0 
0 
0 
0 
0 
0 
0 
0 
0 
0 
0 
0 
0 
0 
0 
0 
0 
0 
0 
0 
0 
0 
0 
0 
0 
0 
0 
0 
0 
0 
0 
0 
0 
0 
0 
0 
0 
0 
0 
0 
0 
0 
0 
0 
0 
0 
0 
0 
0 
0 
0 
0 
0 
0 
0 
0 
0 
0 
0 
0 
0 
0 
0 
0 
0 
0 
0 
0 
0 
0 
0 
0 
0 
0 
0 
0 
0 
0 
0 
0 
0 
0 
0 
0 
0 
0 
0 
0 
0 
0 
0 
0 
0 
0 
0 
0 
0 
0 
0 
0 
0 
0 
0 
0 
0 
0 
0 
0 
0 
0 
0 
0 
0 
0 
0 
0 
0 
0 
0 
0 
0 
0 
0 
0 
0 
0 
0 
0 
0 
0 
0 
0 
0 
0 
0 
0 
0 
0 
0 
0 
0 
0 
0 
0 
0 
0 
0 
0 
0 
0 
0 
0 
0 
0 
0 
0 
0 
0 
0 
0 
0 
0 
0 
0 
0 
0 
0 
0 
0 
0 
0 
0 
0 
0 
0 
0 
0 
0 
0 
0 
0 
0 
0 
0 
0 
0 
0 
0 
0 
0 
0 
0 
0 
0 
0 
0 
0 
0 
0 
0 
0 
0 
0 
0 
0 
0 
0 
0 
0 
0 
0 
0 
0 
0 
0 
0 
0 
0 
0 
0 
0 
0 
0 
0 
0 
0 
0 
0 
0 
0 
0 
0 
0 
0 
0 
0 
0 
0 
0 
0 
0 
0 
0 
0 
0 
0 
0 
0 
0 
0 
0 
0 
0 
0 
0 
0 
0 
0 
0 
0 
0 
0 
0 
0 
0 
0 
0 
0 
0 
0 
0 
0 
0 
0 
0 
0 
0 
0 
0 
0 
0 
0 
0 
0 
0 
0 
0 
0 
0 
0 
0 
0 
0 
0 
0 
0 
0 
0 
0 
0 
0 
0 
0 
0 
0 
0 
0 
0 
0 
0 
0 
0 
0 
0 
0 
0 
0 
0 
0 
0 
0 
0 
0 
0 
0 
0 
0 
0 
0 
0 
0 
0 
0 
0 
0 
0 
0 
0 
0 
0 
0 
0 
0 
0 
0 
0 
0 
0 
0 
0 
0 
0 
0 
0 
0 
0 
0 
0 
0 
0 
0 
0 
0 
0 
0 
0 
0 
0 
0 
0 
0 
0 
0 
0 
0 
0 
0 
0 
0 
0 
0 
0 
0 
0 
0 
0 
0 
0 
0 
0 
0 
0 
0 
0 
0 
0 
0 
0 
0 
0 
0 
0 
0 
0 
0 
0 
0 
0 
0 
0 
0 
0 
0 
0 
0 
0 
0 
0 
0 
0 
0 
0 
0 
0 
0 
0 
0 
0 
0 
0 
0 
0 
0 
0 
0 
0 
0 
0 
0 
0 
0 
0 
0 
0 
0 
0 
0 
0 
0 
0 
0 
0 
0 
0 
0 
0 
0 
0 
0 
0 
0 
0 
0 
0 
0 
0 
0 
0 
0 
0 
0 
0 
0 
0 
0 
0 
0 
0 
0 
0 
0 
0 
0 
0 
0 
0 
0 
0 
0 
0 
0 
0 
0 
0 
0 
0 
0 
0 
0 
0 
0 
0 
0 
0 
0 
0 
0 
0 
0 
0 
0 
0 
0 
0 
0 
0 
0 
0 
0 
0 
0 
0 
0 
0 
0 
0 
0 
0 
0 
0 
0 
0 
0 
0 
0 
0 
0 
0 
0 
0 
0 
0 
0 
0 
0 
0 
0 
0 
0 
0 
0 
0 
0 
0 
0 
0 
0 
0 
0 
0 
0 
0 
0 
0 
0 
0 
0 
0 
0 
0 
0 
0 
0 
0 
0 
0 
0 
0 
0 
0 
0 
0 
0 
0 
0 
0 
0 
0 
0 
0 
0 
0 
0 
0 
0 
0 
0 
0 
0 
0 
0 
0 
0 
0 
0 
0 
0 
0 
0 
0 
0 
0 
0 
0 
0 
0 
0 
0 
0 
0 
0 
0 
0 
0 
0 
0 
0 
0 
0 
0 
0 
0 
0 
0 
0 
0 
0 
0 
0 
0 
0 
0 
0 
0 
0 
0 
0 
0 
0 
0 
0 
0 
0 
0 
0 
0 
0 
0 
0 
0 
0 
0 
0 
0 
0 
0 
0 
0 
0 
0 
0 
0 
0 
0 
0 
0 
0 
0 
0 
0 
0 
0 
0 
0 
0 
0 
0 
0 
0 
0 
0 
0 
0 
0 
0 
0 
0 
0 
0 
0 
0 
0 
0 
0 
0 
0 
0 
0 
0 
0 
0 
0 
0 
0 
0 
0 
0 
0 
0 
0 
0 
0 
0 
0 
0 
0 
0 
0 
0 
0 
0 
0 
0 
0 
0 
0 
0 
0 
0 
0 
0 
0 
0 
0 
0 
0 
0 
0 
0 
0 
0 
0 
0 
0 
0 
0 
0 
0 
0 
0 
0 
0 
0 
0 
0 
0 
0 
0 
0 
0 
0 
0 
0 
0 
0 
0 
0 
0 
0 
0 
0 
0 
0 
0 
0 
0 
0 
0 
0 
0 
0 
0 
0 
0 
0 
0 
0 
0 
0 
0 
0 
0 
0 
0 
0 
0 
0 
0 
0 
0 
0 
0 
0 
0 
0 
0 
0 
0 
0 
0 
0 
0 
0 
0 
0 
0 
0 
0 
0 
0 
0 
0 
0 
0 
0 
0 
0 
0 
0 
0 
0 
0 
0 
0 
0 
0 
0 
0 
0 
0 
0 
0 
0 
0 
0 
0 
0 
0 
0 
0 
0 
0 
0 
0 
0 
0 
0 
0 
0 
0 
0 
0 
0 
0 
0 
0 
0 
0 
0 
0 
0 
0 
0 
0 
0 
0 
0 
0 
0 
0 
0 
0 
0 
0 
0 
0 
0 
0 
0 
0 
0 
0 
0 
0 
0 
0 
0 
0 
0 
0 
0 
0 
0 
0 
0 
0 
0 
0 
0 
0 
0 
0 
0 
0 
0 
0 
0 
0 
0 
0 
0 
0 
0 
0 
0 
0 
0 
0 
0 
0 
0 
0 
0 
0 
0 
0 
0 
0 
0 
0 
0 
0 
0 
0 
0 
0 
0 
0 
0 
0 
0 
0 
0 
0 
0 
0 
0 
0 
0 
0 
0 
0 
0 
0 
0 
0 
0 
0 
0 
0 
0 
0 
0 
0 
0 
0 
0 
0 
0 
0 
0 
0 
0 
0 
0 
0 
0 
0 
0 
0 
0 
0 
0 
0 
0 
0 
0 
0 
0 
0 
0 
0 
0 
0 
0 
0 
0 
0 
0 
0 
0 
0 
0 
0 
0 
0 
0 
0 
0 
0 
0 
0 
0 
0 
0 
0 
0 
0 
0 
0 
0 
0 
0 
0 
0 
0 
0 
0 
0 
0 
0 
0 
0 
0 
0 
0 
0 
0 
0 
0 
0 
0 
0 
0 
0 
0 
0 
0 
0 
0 
0 
0 
0 
0 
0 
0 
0 
0 
0 
0 
0 
0 
0 
0 
0 
0 
0 
0 
0 
0 
0 
0 
0 
0 
0 
0 
0 
0 
0 
0 
0 
0 
0 
0 
0 
0 
0 
0 
0 
0 
0 
0 
0 
0 
0 
0 
0 
0 
0 
0 
0 
0 
0 
0 
0 
0 
0 
0 
0 
0 
0 
0 
0 
0 
0 
0 
0 
0 
0 
0 
0 
0 
0 
0 
0 
0 
0 
0 
0 
0 
0 
0 
0 
0 
0 
0 
0 
0 
0 
0 
0 
0 
0 
0 
0 
0 
0 
0 
0 
0 
0 
0 
0 
0 
0 
0 
0 
0 
0 
0 
0 
0 
0 
0 
0 
0 
0 
0 
0 
0 
0 
0 
0 
0 
0 
0 
0 
0 
0 
0 
0 
0 
0 
0 
0 
0 
0 
0 
0 
0 
0 
0 
0 
0 
0 
0 
0 
0 
0 
0 
0 
0 
0 
0 
0 
0 
0 
0 
0 
0 
0 
0 
0 
0 
0 
0 
0 
0 
0 
0 
0 
0 
0 
0 
0 
0 
0 
0 
0 
0 
0 
0 
0 
0 
0 
0 
0 
0 
0 
0 
0 
0 
0 
0 
0 
0 
0 
0 
0 
0 
0 
0 
0 
0 
0 
0 
0 
0 
0 
0 
0 
0 
0 
0 
0 
0 
0 
0 
0 
0 
0 
0 
0 
0 
0 
0 
0 
0 
0 
0 
0 
0 
0 
0 
0 
0 
0 
0 
0 
0 
0 
0 
0 
0 
0 
0 
0 
0 
0 
0 
0 
0 
0 
0 
0 
0 
0 
0 
0 
0 
0 
0 
0 
0 
0 
0 
0 
0 
0 
0 
0 
0 
0 
0 
0 
0 
0 
0 
0 
0 
0 
0 
0 
0 
0 
0 
0 
0 
0 
0 
0 
0 
0 
0 
0 
0 
0 
0 
0 
0 
0 
0 
0 
0 
0 
0 
0 
0 
0 
0 
0 
0 
0 
0 
0 
0 
0 
0 
0 
0 
0 
0 
0 
0 
0 
0 
0 
0 
0 
0 
0 
0 
0 
0 
0 
0 
0 
0 
0 
0 
0 
0 
0 
0 
0 
0 
0 
0 
0 
0 
0 
0 
0 
0 
0 
0 
0 
0 
0 
0 
0 
0 
0 
0 
0 
0 
0 
0 
0 
0 
0 
0 
0 
0 
0 
0 
0 
0 
0 
0 
0 
0 
0 
0 
0 
0 
0 
0 
0 
0 
0 
0 
0 
0 
0 
0 
0 
0 
0 
0 
0 
0 
0 
0 
0 
0 
0 
0 
0 
0 
0 
0 
0 
0 
0 
0 
0 
0 
0 
0 
0 
0 
0 
0 
0 
0 
0 
0 
0 
0 
0 
0 
0 
0 
0 
0 
0 
0 
0 
0 
0 
0 
0 
0 
0 
0 
0 
0 
0 
0 
0 
0 
0 
0 
0 
0 
0 
0 
0 
0 
0 
0 
0 
0 
0 
0 
0 
0 
0 
0 
0 
0 
0 
0 
0 
0 
0 
0 
0 
0 
0 
0 
0 
0 
0 
0 
0 
0 
0 
0 
0 
0 
0 
0 
0 
0 
0 
0 
0 
0 
0 
0 
0 
0 
0 
0 
0 
0 
0 
0 
0 
0 
0 
0 
0 
0 
0 
0 
0 
0 
0 
0 
0 
0 
0 
0 
0 
0 
0 
0 
0 
0 
0 
0 
0 
0 
0 
0 
0 
0 
0 
0 
0 
0 
0 
0 
0 
0 
0 
0 
0 
0 
0 
0 
0 
0 
0 
0 
0 
0 
0 
0 
0 
0 
0 
0 
0 
0 
0 
0 
0 
0 
0 
0 
0 
0 
0 
0 
0 
0 
0 
0 
0 
0 
0 
0 
0 
0 
0 
0 
0 
0 
0 
0 
0 
0 
0 
0 
0 
0 
0 
0 
0 
0 
0 
0 
0 
0 
0 
0 
0 
0 
0 
0 
0 
0 
0 
0 
0 
0 
0 
0 
0 
0 
0 
0 
0 
0 
0 
0 
0 
0 
0 
0 
0 
0 
0 
0 
0 
0 
0 
0 
0 
0 
0 
0 
0 
0 
0 
0 
0 
0 
0 
0 
0 
0 
0 
0 
0 
0 
0 
0 
0 
0 
0 
0 
0 
0 
0 
0 
0 
0 
0 
0 
0 
0 
0 
0 
0 
0 
0 
0 
0 
0 
0 
0 
0 
0 
0 
0 
0 
0 
0 
0 
0 
0 
0 
0 
0 
0 
0 
0 
0 
0 
0 
0 
0 
0 
0 
0 
0 
0 
0 
0 
0 
0 
0 
0 
0 
0 
0 
0 
0 
0 
0 
0 
0 
0 
0 
0 
0 
0 
0 
0 
0 
0 
0 
0 
0 
0 
0 
0 
0 
0 
0 
0 
0 
0 
0 
0 
0 
0 
0 
0 
0 
0 
0 
0 
0 
0 
0 
0 
0 
0 
0 
0 
0 
0 
0 
0 
0 
0 
0 
0 
0 
0 
0 
0 
0 
0 
0 
0 
0 
0 
0 
0 
0 
0 
0 
0 
0 
0 
0 
0 
0 
0 
0 
0 
0 
0 
0 
0 
0 
0 
0 
0 
0 
0 
0 
0 
0 
0 
0 
0 
0 
0 
0 
0 
0 
0 
0 
0 
0 
0 
0 
0 
0 
0 
0 
0 
0 
0 
0 
0 
0 
0 
0 
0 
0 
0 
0 
0 
0 
0 
0 
0 
0 
0 
0 
0 
0 
0 
0 
0 
0 
0 
0 
0 
0 
0 
0 
0 
0 
0 
0 
0 
0 
0 
0 
0 
0 
0 
0 
0 
0 
0 
0 
0 
0 
0 
0 
0 
0 
0 
0 
0 
0 
0 
0 
0 
0 
0 
0 
0 
0 
0 
0 
0 
0 
0 
0 
0 
0 
0 
0 
0 
0 
0 
0 
0 
0 
0 
0 
0 
0 
0 
0 
0 
0 
0 
0 
0 
0 
0 
0 
0 
0 
0 
0 
0 
0 
0 
0 
0 
0 
0 
0 
0 
0 
0 
0 
0 
0 
0 
0 
0 
0 
0 
0 
0 
0 
0 
0 
0 
0 
0 
0 
0 
0 
0 
0 
0 
0 
0 
0 
0 
0 
0 
0 
0 
0 
0 
0 
0 
0 
0 
0 
0 
0 
0 
0 
0 
0 
0 
0 
0 
0 
0 
0 
0 
0 
0 
0 
0 
0 
0 
0 
0 
0 
0 
0 
0 
0 
0 
0 
0 
0 
0 
0 
0 
0 
0 
0 
0 
0 
0 
0 
0 
0 
0 
0 
0 
0 
0 
0 
0 
0 
0 
0 
0 
0 
0 
0 
0 
0 
0 
0 
0 
0 
0 
0 
0 
0 
0 
0 
0 
0 
0 
0 
0 
0 
0 
0 
0 
0 
0 
0 
0 
0 
0 
0 
0 
0 
0 
0 
0 
0 
0 
0 
0 
0 
0 
0 
0 
0 
0 
0 
0 
0 
0 
0 
0 
0 
0 
0 
0 
0 
0 
0 
0 
0 
0 
0 
0 
0 
0 
0 
0 
0 
0 
0 
0 
0 
0 
0 
0 
0 
0 
0 
0 
0 
0 
0 
0 
0 
0 
0 
0 
0 
0 
0 
0 
0 
0 
0 
0 
0 
0 
0 
0 
0 
0 
0 
0 
0 
0 
0 
0 
0 
0 
0 
0 
0 
0 
0 
0 
0 
0 
0 
0 
0 
0 
0 
0 
0 
0 
0 
0 
0 
0 
0 
0 
0 
0 
0 
0 
0 
0 
0 
0 
0 
0 
0 
0 
0 
0 
0 
0 
0 
0 
0 
0 
0 
0 
0 
0 
0 
0 
0 
0 
0 
0 
0 
0 
0 
0 
0 
0 
0 
0 
0 
0 
0 
0 
0 
0 
0 
0 
0 
0 
0 
0 
0 
0 
0 
0 
0 
0 
0 
0 
0 
0 
0 
0 
0 
0 
0 
0 
0 
0 
0 
0 
0 
0 
0 
0 
0 
0 
0 
0 
0 
0 
0 
0 
0 
0 
0 
0 
0 
0 
0 
0 
0 
0 
0 
0 
0 
0 
0 
0 
0 
0 
0 
0 
0 
0 
0 
0 
0 
0 
0 
0 
0 
0 
0 
0 
0 
0 
0 
0 
0 
0 
0 
0 
0 
0 
0 
0 
0 
0 
0 
0 
0 
0 
0 
0 
0 
0 
0 
0 
0 
0 
0 
0 
0 
0 
0 
0 
0 
0 
0 
0 
0 
0 
0 
0 
0 
0 
0 
0 
0 
0 
0 
0 
0 
0 
0 
0 
0 
0 
0 
0 
0 
0 
0 
0 
0 
0 
0 
0 
0 
0 
0 
0 
0 
0 
0 
0 
0 
0 
0 
0 
0 
0 
0 
0 
0 
0 
0 
0 
0 
0 
0 
0 
0 
0 
0 
0 
0 
0 
0 
0 
0 
0 
0 
0 
0 
0 
0 
0 
0 
0 
0 
0 
0 
0 
0 
0 
0 
0 
0 
0 
0 
0 
0 
0 
0 
0 
0 
0 
0 
0 
0 
0 
0 
0 
0 
0 
0 
0 
0 
0 
0 
0 
0 
0 
0 
0 
0 
0 
0 
0 
0 
0 
0 
0 
0 
0 
0 
0 
0 
0 
0 
0 
0 
0 
0 
0 
0 
0 
0 
0 
0 
0 
0 
0 
0 
0 
0 
0 
0 
0 
0 
0 
0 
0 
0 
0 
0 
0 
0 
0 
0 
0 
0 
0 
0 
0 
0 
0 
0 
0 
0 
0 
0 
0 
0 
0 
0 
0 
0 
0 
0 
0 
0 
0 
0 
0 
0 
0 
0 
0 
0 
0 
0 
0 
0 
0 
0 
0 
0 
0 
0 
0 
0 
0 
0 
0 
0 
0 
0 
0 
0 
0 
0 
0 
0 
0 
0 
0 
0 
0 
0 
0 
0 
0 
0 
0 
0 
0 
0 
0 
0 
0 
0 
0 
0 
0 
0 
0 
0 
0 
0 
0 
0 
0 
0 
0 
0 
0 
0 
0 
0 
0 
0 
0 
0 
0 
0 
0 
0 
0 
0 
0 
0 
0 
0 
0 
0 
0 
0 
0 
0 
0 
0 
0 
0 
0 
0 
0 
0 
0 
0 
0 
0 
0 
0 
0 
0 
0 
0 
0 
0 
0 
0 
0 
0 
0 
0 
0 
0 
0 
0 
0 
0 
0 
0 
0 
0 
0 
0 
0 
0 
0 
0 
0 
0 
0 
0 
0 
0 
0 
0 
0 
0 
0 
0 
0 
0 
0 
0 
0 
0 
0 
0 
0 
0 
0 
0 
0 
0 
0 
0 
0 
0 
0 
0 
0 
0 
0 
0 
0 
0 
0 
0 
0 
0 
0 
0 
0 
0 
0 
0 
0 
0 
0 
0 
0 
0 
0 
0 
0 
0 
0 
0 
0 
0 
0 
0 
0 
0 
0 
0 
0 
0 
0 
0 
0 
0 
0 
0 
0 
0 
0 
0 
0 
0 
0 
0 
0 
0 
0 
0 
0 
0 
0 
0 
0 
0 
0 
0 
0 
0 
0 
0 
0 
0 
0 
0 
0 
0 
0 
0 
0 
0 
0 
0 
0 
0 
0 
0 
0 
0 
0 
0 
0 
0 
0 
0 
0 
0 
0 
0 
0 
0 
0 
0 
0 
0 
0 
0 
0 
0 
0 
0 
0 
0 
0 
0 
0 
0 
0 
0 
0 
0 
0 
0 
0 
0 
0 
0 
0 
0 
0 
0 
0 
0 
0 
0 
0 
0 
0 
0 
0 
0 
0 
0 
0 
0 
0 
0 
0 
0 
0 
0 
0 
0 
0 
0 
0 
0 
0 
0 
0 
0 
0 
0 
0 
0 
0 
0 
0 
0 
0 
0 
0 
0 
0 
0 
0 
0 
0 
0 
0 
0 
0 
0 
0 
0 
0 
0 
0 
0 
0 
0 
0 
0 
0 
0 
0 
0 
0 
0 
0 
0 
0 
0 
0 
0 
0 
0 
0 
0 
0 
0 
0 
0 
0 
0 
0 
0 
0 
0 
0 
0 
0 
0 
0 
0 
0 
0 
0 
0 
0 
0 
0 
0 
0 
0 
0 
0 
0 
0 
0 
0 
0 
0 
0 
0 
0 
0 
0 
0 
0 
0 
0 
0 
0 
0 
0 
0 
0 
0 
0 
0 
0 
0 
0 
0 
0 
0 
0 
0 
0 
0 
0 
0 
0 
0 
0 
0 
0 
0 
0 
0 
0 
0 
0 
0 
0 
0 
0 
0 
0 
0 
0 
0 
0 
0 
0 
0 
0 
0 
0 
0 
0 
0 
0 
0 
0 
0 
0 
0 
0 
0 
0 
0 
0 
0 
0 
0 
0 
0 
0 
0 
0 
0 
0 
0 
0 
0 
0 
0 
0 
0 
0 
0 
0 
0 
0 
0 
0 
0 
0 
0 
0 
0 
0 
0 
0 
0 
0 
0 
0 
0 
0 
0 
0 
0 
0 
0 
0 
0 
0 
0 
0 
0 
0 
0 
0 
0 
0 
0 
0 
0 
0 
0 
0 
0 
0 
0 
0 
0 
0 
0 
0 
0 
0 
0 
0 
0 
0 
0 
0 
0 
0 
0 
0 
0 
0 
0 
0 
0 
0 
0 
0 
0 
0 
0 
0 
0 
0 
0 
0 
0 
0 
0 
0 
0 
0 
0 
0 
0 
0 
0 
0 
0 
0 
0 
0 
0 
0 
0 
0 
0 
0 
0 
0 
0 
0 
0 
0 
0 
0 
0 
0 
0 
0 
0 
0 
0 
0 
0 
0 
0 
0 
0 
0 
0 
0 
0 
0 
0 
0 
0 
0 
0 
0 
0 
0 
0 
0 
0 
0 
0 
0 
0 
0 
0 
0 
0 
0 
0 
0 
0 
0 
0 
0 
0 
0 
0 
0 
0 
0 
0 
0 
0 
0 
0 
0 
0 
0 
0 
0 
0 
0 
0 
0 
0 
0 
0 
0 
0 
0 
0 
0 
0 
0 
0 
0 
0 
0 
0 
0 
0 
0 
0 
0 
0 
0 
0 
0 
0 
0 
0 
0 
0 
0 
0 
0 
0 
0 
0 
0 
0 
0 
0 
0 
0 
0 
0 
0 
0 
0 
0 
0 
0 
0 
0 
0 
0 
0 
0 
0 
0 
0 
0 
0 
0 
0 
0 
0 
0 
0 
0 
0 
0 
0 
0 
0 
0 
0 
0 
0 
0 
0 
0 
0 
0 
0 
0 
0 
0 
0 
0 
0 
0 
0 
0 
0 
0 
0 
0 
0 
0 
0 
0 
0 
0 
0 
0 
0 
0 
0 
0 
0 
0 
0 
0 
0 
0 
0 
0 
0 
0 
0 
0 
0 
0 
0 
0 
0 
0 
0 
0 
0 
0 
0 
0 
0 
0 
0 
0 
0 
0 
0 
0 
0 
0 
0 
0 
0 
0 
0 
0 
0 
0 
0 
0 
0 
0 
0 
0 
0 
0 
0 
0 
0 
0 
0 
0 
0 
0 
0 
0 
0 
0 
0 
0 
0 
0 
0 
0 
0 
0 
0 
0 
0 
0 
0 
0 
0 
0 
0 
0 
0 
0 
0 
0 
0 
0 
0 
0 
0 
0 
0 
0 
0 
0 
0 
0 
0 
0 
0 
0 
0 
0 
0 
0 
0 
0 
0 
0 
0 
0 
0 
0 
0 
0 
0 
0 
0 
0 
0 
0 
0 
0 
0 
0 
0 
0 
0 
0 
0 
0 
0 
0 
0 
0 
0 
0 
0 
0 
0 
0 
0 
0 
0 
0 
0 
0 
0 
0 
0 
0 
0 
0 
0 
0 
0 
0 
0 
0 
0 
0 
0 
0 
0 
0 
0 
0 
0 
0 
0 
0 
0 
0 
0 
0 
0 
0 
0 
0 
0 
0 
0 
0 
0 
0 
0 
0 
0 
0 
0 
0 
0 
0 
0 
0 
0 
0 
0 
0 
0 
0 
0 
0 
0 
0 
0 
0 
0 
0 
0 
0 
0 
0 
0 
0 
0 
0 
0 
0 
0 
0 
0 
0 
0 
0 
0 
0 
0 
0 
0 
0 
0 
0 
0 
0 
0 
0 
0 
0 
0 
0 
0 
0 
0 
0 
0 
0 
0 
0 
0 
0 
0 
0 
0 
0 
0 
0 
0 
0 
0 
0 
0 
0 
0 
0 
0 
0 
0 
0 
0 
0 
0 
0 
0 
0 
0 
0 
0 
0 
0 
0 
0 
0 
0 
0 
0 
0 
0 
0 
0 
0 
0 
0 
0 
0 
0 
0 
0 
0 
0 
0 
0 
0 
0 
0 
0 
0 
0 
0 
0 
0 
0 
0 
0 
0 
0 
0 
0 
0 
0 
0 
0 
0 
0 
0 
0 
0 
0 
0 
0 
0 
0 
0 
0 
0 
0 
0 
0 
0 
0 
0 
0 
0 
0 
0 
0 
0 
0 
0 
0 
0 
0 
0 
0 
0 
0 
0 
0 
0 
0 
0 
0 
0 
0 
0 
0 
0 
0 
0 
0 
0 
0 
0 
0 
0 
0 
0 
0 
0 
0 
0 
0 
0 
0 
0 
0 
0 
0 
0 
0 
0 
0 
0 
0 
0 
0 
0 
0 
0 
0 
0 
0 
0 
0 
0 
0 
0 
0 
0 
0 
0 
0 
0 
0 
0 
0 
0 
0 
0 
0 
0 
0 
0 
0 
0 
0 
0 
0 
0 
0 
0 
0 
0 
0 
0 
0 
0 
0 
0 
0 
0 
0 
0 
0 
0 
0 
0 
0 
0 
0 
0 
0 
0 
0 
0 
0 
0 
0 
0 
0 
0 
0 
0 
0 
0 
0 
0 
0 
0 
0 
0 
0 
0 
0 
0 
0 
0 
0 
0 
0 
0 
0 
0 
0 
0 
0 
0 
0 
0 
0 
0 
0 
0 
0 
0 
0 
0 
0 
0 
0 
0 
0 
0 
0 
0 
0 
0 
0 
0 
0 
0 
0 
0 
0 
0 
0 
0 
0 
0 
0 
0 
0 
0 
0 
0 
0 
0 
0 
0 
0 
0 
0 
0 
0 
0 
0 
0 
0 
0 
0 
0 
0 
0 
0 
0 
0 
0 
0 
0 
0 
0 
0 
0 
0 
0 
0 
0 
0 
0 
0 
0 
0 
0 
0 
0 
0 
0 
0 
0 
0 
0 
0 
0 
0 
0 
0 
0 
0 
0 
0 
0 
0 
0 
0 
0 
0 
0 
0 
0 
0 
0 
0 
0 
0 
0 
0 
0 
0 
0 
0 
0 
0 
0 
0 
0 
0 
0 
0 
0 
0 
0 
0 
0 
0 
0 
0 
0 
0 
0 
0 
0 
0 
0 
0 
0 
0 
0 
0 
0 
0 
0 
0 
0 
0 
0 
0 
0 
0 
0 
0 
0 
0 
0 
0 
0 
0 
0 
0 
0 
0 
0 
0 
0 
0 
0 
0 
0 
0 
0 
0 
0 
0 
0 
0 
0 
0 
0 
0 
0 
0 
0 
0 
0 
0 
0 
0 
0 
0 
0 
0 
0 
0 
0 
0 
0 
0 
0 
0 
0 
0 
0 
0 
0 
0 
0 
0 
0 
0 
0 
0 
0 
0 
0 
0 
0 
0 
0 
0 
0 
0 
0 
0 
0 
0 
0 
0 
0 
0 
0 
0 
0 
0 
0 
0 
0 
0 
0 
0 
0 
0 
0 
0 
0 
0 
0 
0 
0 
0 
0 
0 
0 
0 
0 
0 
0 
0 
0 
0 
0 
0 
0 
0 
0 
0 
0 
0 
0 
0 
0 
0 
0 
0 
0 
0 
0 
0 
0 
0 
0 
0 
0 
0 
0 
0 
0 
0 
0 
0 
0 
0 
0 
0 
0 
0 
0 
0 
0 
0 
0 
0 
0 
0 
0 
0 
0 
0 
0 
0 
0 
0 
0 
0 
0 
0 
0 
0 
0 
0 
0 
0 
0 
0 
0 
0 
0 
0 
0 
0 
0 
0 
0 
0 
0 
0 
0 
0 
0 
0 
0 
0 
0 
0 
0 
0 
0 
0 
0 
0 
0 
0 
0 
0 
0 
0 
0 
0 
0 
0 
0 
0 
0 
0 
0 
0 
0 
0 
0 
0 
0 
0 
0 
0 
0 
0 
0 
0 
0 
0 
0 
0 
0 
0 
0 
0 
0 
0 
0 
0 
0 
0 
0 
0 
0 
0 
0 
0 
0 
0 
0 
0 
0 
0 
0 
0 
0 
0 
0 
0 
0 
0 
0 
0 
0 
0 
0 
0 
0 
0 
0 
0 
0 
0 
0 
0 
0 
0 
0 
0 
0 
0 
0 
0 
0 
0 
0 
0 
0 
0 
0 
0 
0 
0 
0 
0 
0 
0 
0 
0 
0 
0 
0 
0 
0 
0 
0 
0 
0 
0 
0 
0 
0 
0 
0 
0 
0 
0 
0 
0 
0 
0 
0 
0 
0 
0 
0 
0 
0 
0 
0 
0 
0 
0 
0 
0 
0 
0 
0 
0 
0 
0 
0 
0 
0 
0 
0 
0 
0 
0 
0 
0 
0 
0 
0 
0 
0 
0 
0 
0 
0 
0 
0 
0 
0 
0 
0 
0 
0 
0 
0 
0 
0 
0 
0 
0 
0 
0 
0 
0 
0 
0 
0 
0 
0 
0 
0 
0 
0 
0 
0 
0 
0 
0 
0 
0 
0 
0 
0 
0 
0 
0 
0 
0 
0 
0 
0 
0 
0 
0 
0 
0 
0 
0 
0 
0 
0 
0 
0 
0 
0 
0 
0 
0 
0 
0 
0 
0 
0 
0 
0 
0 
0 
0 
0 
0 
0 
0 
0 
0 
0 
0 
0 
0 
0 
0 
0 
0 
0 
0 
0 
0 
0 
0 
0 
0 
0 
0 
0 
0 
0 
0 
0 
0 
0 
0 
0 
0 
0 
0 
0 
0 
0 
0 
0 
0 
0 
0 
0 
0 
0 
0 
0 
0 
0 
0 
0 
0 
0 
0 
0 
0 
0 
0 
0 
0 
0 
0 
0 
0 
0 
0 
0 
0 
0 
0 
0 
0 
0 
0 
0 
0 
0 
0 
0 
0 
0 
0 
0 
0 
0 
0 
0 
0 
0 
0 
0 
0 
0 
0 
0 
0 
0 
0 
0 
0 
0 
0 
0 
0 
0 
0 
0 
0 
0 
0 
0 
0 
0 
0 
0 
0 
0 
0 
0 
0 
0 
0 
0 
0 
0 
0 
0 
0 
0 
0 
0 
0 
0 
0 
0 
0 
0 
0 
0 
0 
0 
0 
0 
0 
0 
0 
0 
0 
0 
0 
0 
0 
0 
0 
0 
0 
0 
0 
0 
0 
0 
0 
0 
0 
0 
0 
0 
0 
0 
0 
0 
0 
0 
0 
0 
0 
0 
0 
0 
0 
0 
0 
0 
0 
0 
0 
0 
0 
0 
0 
0 
0 
0 
0 
0 
0 
0 
0 
0 
0 
0 
0 
0 
0 
0 
0 
0 
0 
0 
0 
0 
0 
0 
0 
0 
0 
0 
0 
0 
0 
0 
0 
0 
0 
0 
0 
0 
0 
0 
0 
0 
0 
0 
0 
0 
0 
0 
0 
0 
0 
0 
0 
0 
0 
0 
0 
0 
0 
0 
0 
0 
0 
0 
0 
0 
0 
0 
0 
0 
0 
0 
0 
0 
0 
0 
0 
0 
0 
0 
0 
0 
0 
0 
0 
0 
0 
0 
0 
0 
0 
0 
0 
0 
0 
0 
0 
0 
0 
0 
0 
0 
0 
0 
0 
0 
0 
0 
0 
0 
0 
0 
0 
0 
0 
0 
0 
0 
0 
0 
0 
0 
0 
0 
0 
0 
0 
0 
0 
0 
0 
0 
0 
0 
0 
0 
0 
0 
0 
0 
0 
0 
0 
0 
0 
0 
0 
0 
0 
0 
0 
0 
0 
0 
0 
0 
0 
0 
0 
0 
0 
0 
0 
0 
0 
0 
0 
0 
0 
0 
0 
0 
0 
0 
0 
0 
0 
0 
0 
0 
0 
0 
0 
0 
0 
0 
0 
0 
0 
0 
0 
0 
0 
0 
0 
0 
0 
0 
0 
0 
0 
0 
0 
0 
0 
0 
0 
0 
0 
0 
0 
0 
0 
0 
0 
0 
0 
0 
0 
0 
0 
0 
0 
0 
0 
0 
0 
0 
0 
0 
0 
0 
0 
0 
0 
0 
0 
0 
0 
0 
0 
0 
0 
0 
0 
0 
0 
0 
0 
0 
0 
0 
0 
0 
0 
0 
0 
0 
0 
0 
0 
0 
0 
0 
0 
0 
0 
0 
0 
0 
0 
0 
0 
0 
0 
0 
0 
0 
0 
0 
0 
0 
0 
0 
0 
0 
0 
0 
0 
0 
0 
0 
0 
0 
0 
0 
0 
0 
0 
0 
0 
0 
0 
0 
0 
0 
0 
0 
0 
0 
0 
0 
0 
0 
0 
0 
0 
0 
0 
0 
0 
0 
0 
0 
0 
0 
0 
0 
0 
0 
0 
0 
0 
0 
0 
0 
0 
0 
0 
0 
0 
0 
0 
0 
0 
0 
0 
0 
0 
0 
0 
0 
0 
0 
0 
0 
0 
0 
0 
0 
0 
0 
0 
0 
0 
0 
0 
0 
0 
0 
0 
0 
0 
0 
0 
0 
0 
0 
0 
0 
0 
0 
0 
0 
0 
0 
0 
0 
0 
0 
0 
0 
0 
0 
0 
0 
0 
0 
0 
0 
0 
0 
0 
0 
0 
0 
0 
0 
0 
0 
0 
0 
0 
0 
0 
0 
0 
0 
0 
0 
0 
0 
0 
0 
0 
0 
0 
0 
0 
0 
0 
0 
0 
0 
0 
0 
0 
0 
0 
0 
0 
0 
0 
0 
0 
0 
0 
0 
0 
0 
0 
0 
0 
0 
0 
0 
0 
0 
0 
0 
0 
0 
0 
0 
0 
0 
0 
0 
0 
0 
0 
0 
0 
0 
0 
0 
0 
0 
0 
0 
0 
0 
0 
0 
0 
0 
0 
0 
0 
0 
0 
0 
0 
0 
0 
0 
0 
0 
0 
0 
0 
0 
0 
0 
0 
0 
0 
0 
0 
0 
0 
0 
0 
0 
0 
0 
0 
0 
0 
0 
0 
0 
0 
0 
0 
0 
0 
0 
0 
0 
0 
0 
0 
0 
0 
0 
0 
0 
0 
0 
0 
0 
0 
0 
0 
0 
0 
0 
0 
0 
0 
0 
0 
0 
0 
0 
0 
0 
0 
0 
0 
0 
0 
0 
0 
0 
0 
0 
0 
0 
0 
0 
0 
0 
0 
0 
0 
0 
0 
0 
0 
0 
0 
0 
0 
0 
0 
0 
0 
0 
0 
0 
0 
0 
0 
0 
0 
0 
0 
0 
0 
0 
0 
0 
0 
0 
0 
0 
0 
0 
0 
0 
0 
0 
0 
0 
0 
0 
0 
0 
0 
0 
0 
0 
0 
0 
0 
0 
0 
0 
0 
0 
0 
0 
0 
0 
0 
0 
0 
0 
0 
0 
0 
0 
0 
0 
0 
0 
0 
0 
0 
0 
0 
0 
0 
0 
0 
0 
0 
0 
0 
0 
0 
0 
0 
0 
0 
0 
0 
0 
0 
0 
0 
0 
0 
0 
0 
0 
0 
0 
0 
0 
0 
0 
0 
0 
0 
0 
0 
0 
0 
0 
0 
0 
0 
0 
0 
0 
0 
0 
0 
0 
0 
0 
0 
0 
0 
0 
0 
0 
0 
0 
0 
0 
0 
0 
0 
0 
0 
0 
0 
0 
0 
0 
0 
0 
0 
0 
0 
0 
0 
0 
0 
0 
0 
0 
0 
0 
0 
0 
0 
0 
0 
0 
0 
0 
0 
0 
0 
0 
0 
0 
0 
0 
0 
0 
0 
0 
0 
0 
0 
0 
0 
0 
0 
0 
0 
0 
0 
0 
0 
0 
0 
0 
0 
0 
0 
0 
0 
0 
0 
0 
0 
0 
0 
0 
0 
0 
0 
0 
0 
0 
0 
0 
0 
0 
0 
0 
0 
0 
0 
0 
0 
0 
0 
0 
0 
0 
0 
0 
0 
0 
0 
0 
0 
0 
0 
0 
0 
0 
0 
0 
0 
0 
0 
0 
0 
0 
0 
0 
0 
0 
0 
0 
0 
0 
0 
0 
0 
0 
0 
0 
0 
0 
0 
0 
0 
0 
0 
0 
0 
0 
0 
0 
0 
0 
0 
0 
0 
0 
0 
0 
0 
0 
0 
0 
0 
0 
0 
0 
0 
0 
0 
0 
0 
0 
0 
0 
0 
0 
0 
0 
0 
0 
0 
0 
0 
0 
0 
0 
0 
0 
0 
0 
0 
0 
0 
0 
0 
0 
0 
0 
0 
0 
0 
0 
0 
0 
0 
0 
0 
0 
0 
0 
0 
0 
0 
0 
0 
0 
0 
0 
0 
0 
0 
0 
0 
0 
0 
0 
0 
0 
0 
0 
0 
0 
0 
0 
0 
0 
0 
0 
0 
0 
0 
0 
0 
0 
0 
0 
0 
0 
0 
0 
0 
0 
0 
0 
0 
0 
0 
0 
0 
0 
0 
0 
0 
0 
0 
0 
0 
0 
0 
0 
0 
0 
0 
0 
0 
0 
0 
0 
0 
0 
0 
0 
0 
0 
0 
0 
0 
0 
0 
0 
0 
0 
0 
0 
0 
0 
0 
0 
0 
0 
0 
0 
0 
0 
0 
0 
0 
0 
0 
0 
0 
0 
0 
0 
0 
0 
0 
0 
0 
0 
0 
0 
0 
0 
0 
0 
0 
0 
0 
0 
0 
0 
0 
0 
0 
0 
0 
0 
0 
0 
0 
0 
0 
0 
0 
0 
0 
0 
0 
0 
0 
0 
0 
0 
0 
0 
0 
0 
0 
0 
0 
0 
0 
0 
0 
0 
0 
0 
0 
0 
0 
0 
0 
0 
0 
0 
0 
0 
0 
0 
0 
0 
0 
0 
0 
0 
0 
0 
0 
0 
0 
0 
0 
0 
0 
0 
0 
0 
0 
0 
0 
0 
0 
0 
0 
0 
0 
0 
0 
0 
0 
0 
0 
0 
0 
0 
0 
0 
0 
0 
0 
0 
0 
0 
0 
0 
0 
0 
0 
0 
0 
0 
0 
0 
0 
0 
0 
0 
0 
0 
0 
0 
0 
0 
0 
0 
0 
0 
0 
0 
0 
0 
0 
0 
0 
0 
0 
0 
0 
0 
0 
0 
0 
0 
0 
0 
0 
0 
0 
0 
0 
0 
0 
0 
0 
0 
0 
0 
0 
0 
0 
0 
0 
0 
0 
0 
0 
0 
0 
0 
0 
0 
0 
0 
0 
0 
0 
0 
0 
0 
0 
0 
0 
0 
0 
0 
0 
0 
0 
0 
0 
0 
0 
0 
0 
0 
0 
0 
0 
0 
0 
0 
0 
0 
0 
0 
0 
0 
0 
0 
0 
0 
0 
0 
0 
0 
0 
0 
0 
0 
0 
0 
0 
0 
0 
0 
0 
0 
0 
0 
0 
0 
0 
0 
0 
0 
0 
0 
0 
0 
0 
0 
0 
0 
0 
0 
0 
0 
0 
0 
0 
0 
0 
0 
0 
0 
0 
0 
0 
0 
0 
0 
0 
0 
0 
0 
0 
0 
0 
0 
0 
0 
0 
0 
0 
0 
0 
0 
0 
0 
0 
0 
0 
0 
0 
0 
0 
0 
0 
0 
0 
0 
0 
0 
0 
0 
0 
0 
0 
0 
0 
0 
0 
0 
0 
0 
0 
0 
0 
0 
0 
0 
0 
0 
0 
0 
0 
0 
0 
0 
0 
0 
0 
0 
0 
0 
0 
0 
0 
0 
0 
0 
0 
0 
0 
0 
0 
0 
0 
0 
0 
0 
0 
0 
0 
0 
0 
0 
0 
0 
0 
0 
0 
0 
0 
0 
0 
0 
0 
0 
0 
0 
0 
0 
0 
0 
0 
0 
0 
0 
0 
0 
0 
0 
0 
0 
0 
0 
0 
0 
0 
0 
0 
0 
0 
0 
0 
0 
0 
0 
0 
0 
0 
0 
0 
0 
0 
0 
0 
0 
0 
0 
0 
0 
0 
0 
0 
0 
0 
0 
0 
0 
0 
0 
0 
0 
0 
0 
0 
0 
0 
0 
0 
0 
0 
0 
0 
0 
0 
0 
0 
0 
0 
0 
0 
0 
0 
0 
0 
0 
0 
0 
0 
0 
0 
0 
0 
0 
0 
0 
0 
0 
0 
0 
0 
0 
0 
0 
0 
0 
0 
0 
0 
0 
0 
0 
0 
0 
0 
0 
0 
0 
0 
0 
0 
0 
0 
0 
0 
0 
0 
0 
0 
0 
0 
0 
0 
0 
0 
0 
0 
0 
0 
0 
0 
0 
0 
0 
0 
0 
0 
0 
0 
0 
0 
0 
0 
0 
0 
0 
0 
0 
0 
0 
0 
0 
0 
0 
0 
0 
0 
0 
0 
0 
0 
0 
0 
0 
0 
0 
0 
0 
0 
0 
0 
0 
0 
0 
0 
0 
0 
0 
0 
0 
0 
0 
0 
0 
0 
0 
0 
0 
0 
0 
0 
0 
0 
0 
0 
0 
0 
0 
0 
0 
0 
0 
0 
0 
0 
0 
0 
0 
0 
0 
0 
0 
0 
0 
0 
0 
0 
0 
0 
0 
0 
0 
0 
0 
0 
0 
0 
0 
0 
0 
0 
0 
0 
0 
0 
0 
0 
0 
0 
0 
0 
0 
0 
0 
0 
0 
0 
0 
0 
0 
0 
0 
0 
0 
0 
0 
0 
0 
0 
0 
0 
0 
0 
0 
0 
0 
0 
0 
0 
0 
0 
0 
0 
0 
0 
0 
0 
0 
0 
0 
0 
0 
0 
0 
0 
0 
0 
0 
0 
0 
0 
0 
0 
0 
0 
0 
0 
0 
0 
0 
0 
0 
0 
0 
0 
0 
0 
0 
0 
0 
0 
0 
0 
0 
0 
0 
0 
0 
0 
0 
0 
0 
0 
0 
0 
0 
0 
0 
0 
0 
0 
0 
0 
0 
0 
0 
0 
0 
0 
0 
0 
0 
0 
0 
0 
0 
0 
0 
0 
0 
0 
0 
0 
0 
0 
0 
0 
0 
0 
0 
0 
0 
0 
0 
0 
0 
0 
0 
0 
0 
0 
0 
0 
0 
0 
0 
0 
0 
0 
0 
0 
0 
0 
0 
0 
0 
0 
0 
0 
0 
0 
0 
0 
0 
0 
0 
0 
0 
0 
0 
0 
0 
0 
0 
0 
0 
0 
0 
0 
0 
0 
0 
0 
0 
0 
0 
0 
0 
0 
0 
0 
0 
0 
0 
0 
0 
0 
0 
0 
0 
0 
0 
0 
0 
0 
0 
0 
0 
0 
0 
0 
0 
0 
0 
0 
0 
0 
0 
0 
0 
0 
0 
0 
0 
0 
0 
0 
0 
0 
0 
0 
0 
0 
0 
0 
0 
0 
0 
0 
0 
0 
0 
0 
0 
0 
0 
0 
0 
0 
0 
0 
0 
0 
0 
0 
0 
0 
0 
0 
0 
0 
0 
0 
0 
0 
0 
0 
0 
0 
0 
0 
0 
0 
0 
0 
0 
0 
0 
0 
0 
0 
0 
0 
0 
0 
0 
0 
0 
0 
0 
0 
0 
0 
0 
0 
0 
0 
0 
0 
0 
0 
0 
0 
0 
0 
0 
0 
0 
0 
0 
0 
0 
0 
0 
0 
0 
0 
0 
0 
0 
0 
0 
0 
0 
0 
0 
0 
0 
0 
0 
0 
0 
0 
0 
0 
0 
0 
0 
0 
0 
0 
0 
0 
0 
0 
0 
0 
0 
0 
0 
0 
0 
0 
0 
0 
0 
0 
0 
0 
0 
0 
0 
0 
0 
0 
0 
0 
0 
0 
0 
0 
0 
0 
0 
0 
0 
0 
0 
0 
0 
0 
0 
0 
0 
0 
0 
0 
0 
0 
0 
0 
0 
0 
0 
0 
0 
0 
0 
0 
0 
0 
0 
0 
0 
0 
0 
0 
0 
0 
0 
0 
0 
0 
0 
0 
0 
0 
0 
0 
0 
0 
0 
0 
0 
0 
0 
0 
0 
0 
0 
0 
0 
0 
0 
0 
0 
0 
0 
0 
0 
0 
0 
0 
0 
0 
0 
0 
0 
0 
0 
0 
0 
0 
0 
0 
0 
0 
0 
0 
0 
0 
0 
0 
0 
0 
0 
0 
0 
0 
0 
0 
0 
0 
0 
0 
0 
0 
0 
0 
0 
0 
0 
0 
0 
0 
0 
0 
0 
0 
0 
0 
0 
0 
0 
0 
0 
0 
0 
0 
0 
0 
0 
0 
0 
0 
0 
0 
0 
0 
0 
0 
0 
0 
0 
0 
0 
0 
0 
0 
0 
0 
0 
0 
0 
0 
0 
0 
0 
0 
0 
0 
0 
0 
0 
0 
0 
0 
0 
0 
0 
0 
0 
0 
0 
0 
0 
0 
0 
0 
0 
0 
0 
0 
0 
0 
0 
0 
0 
0 
0 
0 
0 
0 
0 
0 
0 
0 
0 
0 
0 
0 
0 
0 
0 
0 
0 
0 
0 
0 
0 
0 
0 
0 
0 
0 
0 
0 
0 
0 
0 
0 
0 
0 
0 
0 
0 
0 
0 
0 
0 
0 
0 
0 
0 
0 
0 
0 
0 
0 
0 
0 
0 
0 
0 
0 
0 
0 
0 
0 
0 
0 
0 
0 
0 
0 
0 
0 
0 
0 
0 
0 
0 
0 
0 
0 
0 
0 
0 
0 
0 
0 
0 
0 
0 
0 
0 
0 
0 
0 
0 
0 
0 
0 
0 
0 
0 
0 
0 
0 
0 
0 
0 
0 
0 
0 
0 
0 
0 
0 
0 
0 
0 
0 
0 
0 
0 
0 
0 
0 
0 
0 
0 
0 
0 
0 
0 
0 
0 
0 
0 
0 
0 
0 
0 
0 
0 
0 
0 
0 
0 
0 
0 
0 
0 
0 
0 
0 
0 
0 
0 
0 
0 
0 
0 
0 
0 
0 
0 
0 
0 
0 
0 
0 
0 
0 
0 
0 
0 
0 
0 
0 
0 
0 
0 
0 
0 
0 
0 
0 
0 
0 
0 
0 
0 
0 
0 
0 
0 
0 
0 
0 
0 
0 
0 
0 
0 
0 
0 
0 
0 
0 
0 
0 
0 
0 
0 
0 
0 
0 
0 
0 
0 
0 
0 
0 
0 
0 
0 
0 
0 
0 
0 
0 
0 
0 
0 
0 
0 
0 
0 
0 
0 
0 
0 
0 
0 
0 
0 
0 
0 
0 
0 
0 
0 
0 
0 
0 
0 
0 
0 
0 
0 
0 
0 
0 
0 
0 
0 
0 
0 
0 
0 
0 
0 
0 
0 
0 
0 
0 
0 
0 
0 
0 
0 
0 
0 
0 
0 
0 
0 
0 
0 
0 
0 
0 
0 
0 
0 
0 
0 
0 
0 
0 
0 
0 
0 
0 
0 
0 
0 
0 
0 
0 
0 
0 
0 
0 
0 
0 
0 
0 
0 
0 
0 
0 
0 
0 
0 
0 
0 
0 
0 
0 
0 
0 
0 
0 
0 
0 
0 
0 
0 
0 
0 
0 
0 
0 
0 
0 
0 
0 
0 
0 
0 
0 
0 
0 
0 
0 
0 
0 
0 
0 
0 
0 
0 
0 
0 
0 
0 
0 
0 
0 
0 
0 
0 
0 
0 
0 
0 
0 
0 
0 
0 
0 
0 
0 
0 
0 
0 
0 
0 
0 
0 
0 
0 
0 
0 
0 
0 
0 
0 
0 
0 
0 
0 
0 
0 
0 
0 
0 
0 
0 
0 
0 
0 
0 
0 
0 
0 
0 
0 
0 
0 
0 
0 
0 
0 
0 
0 
0 
0 
0 
0 
0 
0 
0 
0 
0 
0 
0 
0 
0 
0 
0 
0 
0 
0 
0 
0 
0 
0 
0 
0 
0 
0 
0 
0 
0 
0 
0 
0 
0 
0 
0 
0 
0 
0 
0 
0 
0 
0 
0 
0 
0 
0 
0 
0 
0 
0 
0 
0 
0 
0 
0 
0 
0 
0 
0 
0 
0 
0 
0 
0 
0 
0 
0 
0 
0 
0 
0 
0 
0 
0 
0 
0 
0 
0 
0 
0 
0 
0 
0 
0 
0 
0 
0 
0 
0 
0 
0 
0 
0 
0 
0 
0 
0 
0 
0 
0 
0 
0 
0 
0 
0 
0 
0 
0 
0 
0 
0 
0 
0 
0 
0 
0 
0 
0 
0 
0 
0 
0 
0 
0 
0 
0 
0 
0 
0 
0 
0 
0 
0 
0 
0 
0 
0 
0 
0 
0 
0 
0 
0 
0 
0 
0 
0 
0 
0 
0 
0 
0 
0 
0 
0 
0 
0 
0 
0 
0 
0 
0 
0 
0 
0 
0 
0 
0 
0 
0 
0 
0 
0 
0 
0 
0 
0 
0 
0 
0 
0 
0 
0 
0 
0 
0 
0 
0 
0 
0 
0 
0 
0 
0 
0 
0 
0 
0 
0 
0 
0 
0 
0 
0 
0 
0 
0 
0 
0 
0 
0 
0 
0 
0 
0 
0 
0 
0 
0 
0 
0 
0 
0 
0 
0 
0 
0 
0 
0 
0 
0 
0 
0 
0 
0 
0 
0 
0 
0 
0 
0 
0 
0 
0 
0 
0 
0 
0 
0 
0 
0 
0 
0 
0 
0 
0 
0 
0 
0 
0 
0 
0 
0 
0 
0 
0 
0 
0 
0 
0 
0 
0 
0 
0 
0 
0 
0 
0 
0 
0 
0 
0 
0 
0 
0 
0 
0 
0 
0 
0 
0 
0 
0 
0 
0 
0 
0 
0 
0 
0 
0 
0 
0 
0 
0 
0 
0 
0 
0 
0 
0 
0 
0 
0 
0 
0 
0 
0 
0 
0 
0 
0 
0 
0 
0 
0 
0 
0 
0 
0 
0 
0 
0 
0 
0 
0 
0 
0 
0 
0 
0 
0 
0 
0 
0 
0 
0 
0 
0 
0 
0 
0 
0 
0 
0 
0 
0 
0 
0 
0 
0 
0 
0 
0 
0 
0 
0 
0 
0 
0 
0 
0 
0 
0 
0 
0 
0 
0 
0 
0 
0 
0 
0 
0 
0 
0 
0 
0 
0 
0 
0 
0 
0 
0 
0 
0 
0 
0 
0 
0 
0 
0 
0 
0 
0 
0 
0 
0 
0 
0 
0 
0 
0 
0 
0 
0 
0 
0 
0 
0 
0 
0 
0 
0 
0 
0 
0 
0 
0 
0 
0 
0 
0 
0 
0 
0 
0 
0 
0 
0 
0 
0 
0 
0 
0 
0 
0 
0 
0 
0 
0 
0 
0 
0 
0 
0 
0 
0 
0 
0 
0 
0 
0 
0 
0 
0 
0 
0 
0 
0 
0 
0 
0 
0 
0 
0 
0 
0 
0 
0 
0 
0 
0 
0 
0 
0 
0 
0 
0 
0 
0 
0 
0 
0 
0 
0 
0 
0 
0 
0 
0 
0 
0 
0 
0 
0 
0 
0 
0 
0 
0 
0 
0 
0 
0 
0 
0 
0 
0 
0 
0 
0 
0 
0 
0 
0 
0 
0 
0 
0 
0 
0 
0 
0 
0 
0 
0 
0 
0 
0 
0 
0 
0 
0 
0 
0 
0 
0 
0 
0 
0 
0 
0 
0 
0 
0 
0 
0 
0 
0 
0 
0 
0 
0 
0 
0 
0 
0 
0 
0 
0 
0 
0 
0 
0 
0 
0 
0 
0 
0 
0 
0 
0 
0 
0 
0 
0 
0 
0 
0 
0 
0 
0 
0 
0 
0 
0 
0 
0 
0 
0 
0 
0 
0 
0 
0 
0 
0 
0 
0 
0 
0 
0 
0 
0 
0 
0 
0 
0 
0 
0 
0 
0 
0 
0 
0 
0 
0 
0 
0 
0 
0 
0 
0 
0 
0 
0 
0 
0 
0 
0 
0 
0 
0 
0 
0 
0 
0 
0 
0 
0 
0 
0 
0 
0 
0 
0 
0 
0 
0 
0 
0 
0 
0 
0 
0 
0 
0 
0 
0 
0 
0 
0 
0 
0 
0 
0 
0 
0 
0 
0 
0 
0 
0 
0 
0 
0 
0 
0 
0 
0 
0 
0 
0 
0 
0 
0 
0 
0 
0 
0 
0 
0 
0 
0 
0 
0 
0 
0 
0 
0 
0 
0 
0 
0 
0 
0 
0 
0 
0 
0 
0 
0 
0 
0 
0 
0 
0 
0 
0 
0 
0 
0 
0 
0 
0 
0 
0 
0 
0 
0 
0 
0 
0 
0 
0 
0 
0 
0 
0 
0 
0 
0 
0 
0 
0 
0 
0 
0 
0 
0 
0 
0 
0 
0 
0 
0 
0 
0 
0 
0 
0 
0 
0 
0 
0 
0 
0 
0 
0 
0 
0 
0 
0 
0 
0 
0 
0 
0 
0 
0 
0 
0 
0 
0 
0 
0 
0 
0 
0 
0 
0 
0 
0 
0 
0 
0 
0 
0 
0 
0 
0 
0 
0 
0 
0 
0 
0 
0 
0 
0 
0 
0 
0 
0 
0 
0 
0 
0 
0 
0 
0 
0 
0 
0 
0 
0 
0 
0 
0 
0 
0 
0 
0 
0 
0 
0 
0 
0 
0 
0 
0 
0 
0 
0 
0 
0 
0 
0 
0 
0 
0 
0 
0 
0 
0 
0 
0 
0 
0 
0 
0 
0 
0 
0 
0 
0 
0 
0 
0 
0 
0 
0 
0 
0 
0 
0 
0 
0 
0 
0 
0 
0 
0 
0 
0 
0 
0 
0 
0 
0 
0 
0 
0 
0 
0 
0 
0 
0 
0 
0 
0 
0 
0 
0 
0 
0 
0 
0 
0 
0 
0 
0 
0 
0 
0 
0 
0 
0 
0 
0 
0 
0 
0 
0 
0 
0 
0 
0 
0 
0 
0 
0 
0 
0 
0 
0 
0 
0 
0 
0 
0 
0 
0 
0 
0 
0 
0 
0 
0 
0 
0 
0 
0 
0 
0 
0 
0 
0 
0 
0 
0 
0 
0 
0 
0 
0 
0 
0 
0 
0 
0 
0 
0 
0 
0 
0 
0 
0 
0 
0 
0 
0 
0 
0 
0 
0 
0 
0 
0 
0 
0 
0 
0 
0 
0 
0 
0 
0 
0 
0 
0 
0 
0 
0 
0 
0 
0 
0 
0 
0 
0 
0 
0 
0 
0 
0 
0 
0 
0 
0 
0 
0 
0 
0 
0 
0 
0 
0 
0 
0 
0 
0 
0 
0 
0 
0 
0 
0 
0 
0 
0 
0 
0 
0 
0 
0 
0 
0 
0 
0 
0 
0 
0 
0 
0 
0 
0 
0 
0 
0 
0 
0 
0 
0 
0 
0 
0 
0 
0 
0 
0 
0 
0 
0 
0 
0 
0 
0 
0 
0 
0 
0 
0 
0 
0 
0 
0 
0 
0 
0 
0 
0 
0 
0 
0 
0 
0 
0 
0 
0 
0 
0 
0 
0 
0 
0 
0 
0 
0 
0 
0 
0 
0 
0 
0 
0 
0 
0 
0 
0 
0 
0 
0 
0 
0 
0 
0 
0 
0 
0 
0 
0 
0 
0 
0 
0 
0 
0 
0 
0 
0 
0 
0 
0 
0 
0 
0 
0 
0 
0 
0 
0 
0 
0 
0 
0 
0 
0 
0 
0 
0 
0 
0 
0 
0 
0 
0 
0 
0 
0 
0 
0 
0 
0 
0 
0 
0 
0 
0 
0 
0 
0 
0 
0 
0 
0 
0 
0 
0 
0 
0 
0 
0 
0 
0 
0 
0 
0 
0 
0 
0 
0 
0 
0 
0 
0 
0 
0 
0 
0 
0 
0 
0 
0 
0 
0 
0 
0 
0 
0 
0 
0 
0 
0 
0 
0 
0 
0 
0 
0 
0 
0 
0 
0 
0 
0 
0 
0 
0 
0 
0 
0 
0 
0 
0 
0 
0 
0 
0 
0 
0 
0 
0 
0 
0 
0 
0 
0 
0 
0 
0 
0 
0 
0 
0 
0 
0 
0 
0 
0 
0 
0 
0 
0 
0 
0 
0 
0 
0 
0 
0 
0 
0 
0 
0 
0 
0 
0 
0 
0 
0 
0 
0 
0 
0 
0 
0 
0 
0 
0 
0 
0 
0 
0 
0 
0 
0 
0 
0 
0 
0 
0 
0 
0 
0 
0 
0 
0 
0 
0 
0 
0 
0 
0 
0 
0 
0 
0 
0 
0 
0 
0 
0 
0 
0 
0 
0 
0 
0 
0 
0 
0 
0 
0 
0 
0 
0 
0 
0 
0 
0 
0 
0 
0 
0 
0 
0 
0 
0 
0 
0 
0 
0 
0 
0 
0 
0 
0 
0 
0 
0 
0 
0 
0 
0 
0 
0 
0 
0 
0 
0 
0 
0 
0 
0 
0 
0 
0 
0 
0 
0 
0 
0 
0 
0 
0 
0 
0 
0 
0 
0 
0 
0 
0 
0 
0 
0 
0 
0 
0 
0 
0 
0 
0 
0 
0 
0 
0 
0 
0 
0 
0 
0 
0 
0 
0 
0 
0 
0 
0 
0 
0 
0 
0 
0 
0 
0 
0 
0 
0 
0 
0 
0 
0 
0 
0 
0 
0 
0 
0 
0 
0 
0 
0 
0 
0 
0 
0 
0 
0 
0 
0 
0 
0 
0 
0 
0 
0 
0 
0 
0 
0 
0 
0 
0 
0 
0 
0 
0 
0 
0 
0 
0 
0 
0 
0 
0 
0 
0 
0 
0 
0 
0 
0 
0 
0 
0 
0 
0 
0 
0 
0 
0 
0 
0 
0 
0 
0 
0 
0 
0 
0 
0 
0 
0 
0 
0 
0 
0 
0 
0 
0 
0 
0 
0 
0 
0 
0 
0 
0 
0 
0 
0 
0 
0 
0 
0 
0 
0 
0 
0 
0 
0 
0 
0 
0 
0 
0 
0 
0 
0 
0 
0 
0 
0 
0 
0 
0 
0 
0 
0 
0 
0 
0 
0 
0 
0 
0 
0 
0 
0 
0 
0 
0 
0 
0 
0 
0 
0 
0 
0 
0 
0 
0 
0 
0 
0 
0 
0 
0 
0 
0 
0 
0 
0 
0 
0 
0 
0 
0 
0 
0 
0 
0 
0 
0 
0 
0 
0 
0 
0 
0 
0 
0 
0 
0 
0 
0 
0 
0 
0 
0 
0 
0 
0 
0 
0 
0 
0 
0 
0 
0 
0 
0 
0 
0 
0 
0 
0 
0 
0 
0 
0 
0 
0 
0 
0 
0 
0 
0 
0 
0 
0 
0 
0 
0 
0 
0 
0 
0 
0 
0 
0 
0 
0 
0 
0 
0 
0 
0 
0 
0 
0 
0 
0 
0 
0 
0 
0 
0 
0 
0 
0 
0 
0 
0 
0 
0 
0 
0 
0 
0 
0 
0 
0 
0 
0 
0 
0 
0 
0 
0 
0 
0 
0 
0 
0 
0 
0 
0 
0 
0 
0 
0 
0 
0 
0 
0 
0 
0 
0 
0 
0 
0 
0 
0 
0 
0 
0 
0 
0 
0 
0 
0 
0 
0 
0 
0 
0 
0 
0 
0 
0 
0 
0 
0 
0 
0 
0 
0 
0 
0 
0 
0 
0 
0 
0 
0 
0 
0 
0 
0 
0 
0 
0 
0 
0 
0 
0 
0 
0 
0 
0 
0 
0 
0 
0 
0 
0 
0 
0 
0 
0 
0 
0 
0 
0 
0 
0 
0 
0 
0 
0 
0 
0 
0 
0 
0 
0 
0 
0 
0 
0 
0 
0 
0 
0 
0 
0 
0 
0 
0 
0 
0 
0 
0 
0 
0 
0 
0 
0 
0 
0 
0 
0 
0 
0 
0 
0 
0 
0 
0 
0 
0 
0 
0 
0 
0 
0 
0 
0 
0 
0 
0 
0 
0 
0 
0 
0 
0 
0 
0 
0 
0 
0 
0 
0 
0 
0 
0 
0 
0 
0 
0 
0 
0 
0 
0 
0 
0 
0 
0 
0 
0 
0 
0 
0 
0 
0 
0 
0 
0 
0 
0 
0 
0 
0 
0 
0 
0 
0 
0 
0 
0 
0 
0 
0 
0 
0 
0 
0 
0 
0 
0 
0 
0 
0 
0 
0 
0 
0 
0 
0 
0 
0 
0 
0 
0 
0 
0 
0 
0 
0 
0 
0 
0 
0 
0 
0 
0 
0 
0 
0 
0 
0 
0 
0 
0 
0 
0 
0 
0 
0 
0 
0 
0 
0 
0 
0 
0 
0 
0 
0 
0 
0 
0 
0 
0 
0 
0 
0 
0 
0 
0 
0 
0 
0 
0 
0 
0 
0 
0 
0 
0 
0 
0 
0 
0 
0 
0 
0 
0 
0 
0 
0 
0 
0 
0 
0 
0 
0 
0 
0 
0 
0 
0 
0 
0 
0 
0 
0 
0 
0 
0 
0 
0 
0 
0 
0 
0 
0 
0 
0 
0 
0 
0 
0 
0 
0 
0 
0 
0 
0 
0 
0 
0 
0 
0 
0 
0 
0 
0 
0 
0 
0 
0 
0 
0 
0 
0 
0 
0 
0 
0 
0 
0 
0 
0 
0 
0 
0 
0 
0 
0 
0 
0 
0 
0 
0 
0 
0 
0 
0 
0 
0 
0 
0 
0 
0 
0 
0 
0 
0 
0 
0 
0 
0 
0 
0 
0 
0 
0 
0 
0 
0 
0 
0 
0 
0 
0 
0 
0 
0 
0 
0 
0 
0 
0 
0 
0 
0 
0 
0 
0 
0 
0 
0 
0 
0 
0 
0 
0 
0 
0 
0 
0 
0 
0 
0 
0 
0 
0 
0 
0 
0 
0 
0 
0 
0 
0 
0 
0 
0 
0 
0 
0 
0 
0 
0 
0 
0 
0 
0 
0 
0 
0 
0 
0 
0 
0 
0 
0 
0 
0 
0 
0 
0 
0 
0 
0 
0 
0 
0 
0 
0 
0 
0 
0 
0 
0 
0 
0 
0 
0 
0 
0 
0 
0 
0 
0 
0 
0 
0 
0 
0 
0 
0 
0 
0 
0 
0 
0 
0 
0 
0 
0 
0 
0 
0 
0 
0 
0 
0 
0 
0 
0 
0 
0 
0 
0 
0 
0 
0 
0 
0 
0 
0 
0 
0 
0 
0 
0 
0 
0 
0 
0 
0 
0 
0 
0 
0 
0 
0 
0 
0 
0 
0 
0 
0 
0 
0 
0 
0 
0 
0 
0 
0 
0 
0 
0 
0 
0 
0 
0 
0 
0 
0 
0 
0 
0 
0 
0 
0 
0 
0 
0 
0 
0 
0 
0 
0 
0 
0 
0 
0 
0 
0 
0 
0 
0 
0 
0 
0 
0 
0 
0 
0 
0 
0 
0 
0 
0 
0 
0 
0 
0 
0 
0 
0 
0 
0 
0 
0 
0 
0 
0 
0 
0 
0 
0 
0 
0 
0 
0 
0 
0 
0 
0 
0 
0 
0 
0 
0 
0 
0 
0 
0 
0 
0 
0 
0 
0 
0 
0 
0 
0 
0 
0 
0 
0 
0 
0 
0 
0 
0 
0 
0 
0 
0 
0 
0 
0 
0 
0 
0 
0 
0 
0 
0 
0 
0 
0 
0 
0 
0 
0 
0 
0 
0 
0 
0 
0 
0 
0 
0 
0 
0 
0 
0 
0 
0 
0 
0 
0 
0 
0 
0 
0 
0 
0 
0 
0 
0 
0 
0 
0 
0 
0 
0 
0 
0 
0 
0 
0 
0 
0 
0 
0 
0 
0 
0 
0 
0 
0 
0 
0 
0 
0 
0 
0 
0 
0 
0 
0 
0 
0 
0 
0 
0 
0 
0 
0 
0 
0 
0 
0 
0 
0 
0 
0 
0 
0 
0 
0 
0 
0 
0 
0 
0 
0 
0 
0 
0 
0 
0 
0 
0 
0 
0 
0 
0 
0 
0 
0 
0 
0 
0 
0 
0 
0 
0 
0 
0 
0 
0 
0 
0 
0 
0 
0 
0 
0 
0 
0 
0 
0 
0 
0 
0 
0 
0 
0 
0 
0 
0 
0 
0 
0 
0 
0 
0 
0 
0 
0 
0 
0 
0 
0 
0 
0 
0 
0 
0 
0 
0 
0 
0 
0 
0 
0 
0 
0 
0 
0 
0 
0 
0 
0 
0 
0 
0 
0 
0 
0 
0 
0 
0 
0 
0 
0 
0 
0 
0 
0 
0 
0 
0 
0 
0 
0 
0 
0 
0 
0 
0 
0 
0 
0 
0 
0 
0 
0 
0 
0 
0 
0 
0 
0 
0 
0 
0 
0 
0 
0 
0 
0 
0 
0 
0 
0 
0 
0 
0 
0 
0 
0 
0 
0 
0 
0 
0 
0 
0 
0 
0 
0 
0 
0 
0 
0 
0 
0 
0 
0 
0 
0 
0 
0 
0 
0 
0 
0 
0 
0 
0 
0 
0 
0 
0 
0 
0 
0 
0 
0 
0 
0 
0 
0 
0 
0 
0 
0 
0 
0 
0 
0 
0 
0 
0 
0 
0 
0 
0 
0 
0 
0 
0 
0 
0 
0 
0 
0 
0 
0 
0 
0 
0 
0 
0 
0 
0 
0 
0 
0 
0 
0 
0 
0 
0 
0 
0 
0 
0 
0 
0 
0 
0 
0 
0 
0 
0 
0 
0 
0 
0 
0 
0 
0 
0 
0 
0 
0 
0 
0 
0 
0 
0 
0 
0 
0 
0 
0 
0 
0 
0 
0 
0 
0 
0 
0 
0 
0 
0 
0 
0 
0 
0 
0 
0 
0 
0 
0 
0 
0 
0 
0 
0 
0 
0 
0 
0 
0 
0 
0 
0 
0 
0 
0 
0 
0 
0 
0 
0 
0 
0 
0 
0 
0 
0 
0 
0 
0 
0 
0 
0 
0 
0 
0 
0 
0 
0 
0 
0 
0 
0 
0 
0 
0 
0 
0 
0 
0 
0 
0 
0 
0 
0 
0 
0 
0 
0 
0 
0 
0 
0 
0 
0 
0 
0 
0 
0 
0 
0 
0 
0 
0 
0 
0 
0 
0 
0 
0 
0 
0 
0 
0 
0 
0 
0 
0 
0 
0 
0 
0 
0 
0 
0 
0 
0 
0 
0 
0 
0 
0 
0 
0 
0 
0 
0 
0 
0 
0 
0 
0 
0 
0 
0 
0 
0 
0 
0 
0 
0 
0 
0 
0 
0 
0 
0 
0 
0 
0 
0 
0 
0 
0 
0 
0 
0 
0 
0 
0 
0 
0 
0 
0 
0 
0 
0 
0 
0 
0 
0 
0 
0 
0 
0 
0 
0 
0 
0 
0 
0 
0 
0 
0 
0 
0 
0 
0 
0 
0 
0 
0 
0 
0 
0 
0 
0 
0 
0 
0 
0 
0 
0 
0 
0 
0 
0 
0 
0 
0 
0 
0 
0 
0 
0 
0 
0 
0 
0 
0 
0 
0 
0 
0 
0 
0 
0 
0 
0 
0 
0 
0 
0 
0 
0 
0 
0 
0 
0 
0 
0 
0 
0 
0 
0 
0 
0 
0 
0 
0 
0 
0 
0 
0 
0 
0 
0 
0 
0 
0 
0 
0 
0 
0 
0 
0 
0 
0 
0 
0 
0 
0 
0 
0 
0 
0 
0 
0 
0 
0 
0 
0 
0 
0 
0 
0 
0 
0 
0 
0 
0 
0 
0 
0 
0 
0 
0 
0 
0 
0 
0 
0 
0 
0 
0 
0 
0 
0 
0 
0 
0 
0 
0 
0 
0 
0 
0 
0 
0 
0 
0 
0 
0 
0 
0 
0 
0 
0 
0 
0 
0 
0 
0 
0 
0 
0 
0 
0 
0 
0 
0 
0 
0 
0 
0 
0 
0 
0 
0 
0 
0 
0 
0 
0 
0 
0 
0 
0 
0 
0 
0 
0 
0 
0 
0 
0 
0 
0 
0 
0 
0 
0 
0 
0 
0 
0 
0 
0 
0 
0 
0 
0 
0 
0 
0 
0 
0 
0 
0 
0 
0 
0 
0 
0 
0 
0 
0 
0 
0 
0 
0 
0 
0 
0 
0 
0 
0 
0 
0 
0 
0 
0 
0 
0 
0 
0 
0 
0 
0 
0 
0 
0 
0 
0 
0 
0 
0 
0 
0 
0 
0 
0 
0 
0 
0 
0 
0 
0 
0 
0 
0 
0 
0 
0 
0 
0 
0 
0 
0 
0 
0 
0 
0 
0 
0 
0 
0 
0 
0 
0 
0 
0 
0 
0 
0 
0 
0 
0 
0 
0 
0 
0 
0 
0 
0 
0 
0 
0 
0 
0 
0 
0 
0 
0 
0 
0 
0 
0 
0 
0 
0 
0 
0 
0 
0 
0 
0 
0 
0 
0 
0 
0 
0 
0 
0 
0 
0 
0 
0 
0 
0 
0 
0 
0 
0 
0 
0 
0 
0 
0 
0 
0 
0 
0 
0 
0 
0 
0 
0 
0 
0 
0 
0 
0 
0 
0 
0 
0 
0 
0 
0 
0 
0 
0 
0 
0 
0 
0 
0 
0 
0 
0 
0 
0 
0 
0 
0 
0 
0 
0 
0 
0 
0 
0 
0 
0 
0 
0 
0 
0 
0 
0 
0 
0 
0 
0 
0 
0 
0 
0 
0 
0 
0 
0 
0 
0 
0 
0 
0 
0 
0 
0 
0 
0 
0 
0 
0 
0 
0 
0 
0 
0 
0 
0 
0 
0 
0 
0 
0 
0 
0 
0 
0 
0 
0 
0 
0 
0 
0 
0 
0 
0 
0 
0 
0 
0 
0 
0 
0 
0 
0 
0 
0 
0 
0 
0 
0 
0 
0 
0 
0 
0 
0 
0 
0 
0 
0 
0 
0 
0 
0 
0 
0 
0 
0 
0 
0 
0 
0 
0 
0 
0 
0 
0 
0 
0 
0 
0 
0 
0 
0 
0 
0 
0 
0 
0 
0 
0 
0 
0 
0 
0 
0 
0 
0 
0 
0 
0 
0 
0 
0 
0 
0 
0 
0 
0 
0 
0 
0 
0 
0 
0 
0 
0 
0 
0 
0 
0 
0 
0 
0 
0 
0 
0 
0 
0 
0 
0 
0 
0 
0 
0 
0 
0 
0 
0 
0 
0 
0 
0 
0 
0 
0 
0 
0 
0 
0 
0 
0 
0 
0 
0 
0 
0 
0 
0 
0 
0 
0 
0 
0 
0 
0 
0 
0 
0 
0 
0 
0 
0 
0 
0 
0 
0 
0 
0 
0 
0 
0 
0 
0 
0 
0 
0 
0 
0 
0 
0 
0 
0 
0 
0 
0 
0 
0 
0 
0 
0 
0 
0 
0 
0 
0 
0 
0 
0 
0 
0 
0 
0 
0 
0 
0 
0 
0 
0 
0 
0 
0 
0 
0 
0 
0 
0 
0 
0 
0 
0 
0 
0 
0 
0 
0 
0 
0 
0 
0 
0 
0 
0 
0 
0 
0 
0 
0 
0 
0 
0 
0 
0 
0 
0 
0 
0 
0 
0 
0 
0 
0 
0 
0 
0 
0 
0 
0 
0 
0 
0 
0 
0 
0 
0 
0 
0 
0 
0 
0 
0 
0 
0 
0 
0 
0 
0 
0 
0 
0 
0 
0 
0 
0 
0 
0 
0 
0 
0 
0 
0 
0 
0 
0 
0 
0 
0 
0 
0 
0 
0 
0 
0 
0 
0 
0 
0 
0 
0 
0 
0 
0 
0 
0 
0 
0 
0 
0 
0 
0 
0 
0 
0 
0 
0 
0 
0 
0 
0 
0 
0 
0 
0 
0 
0 
0 
0 
0 
0 
0 
0 
0 
0 
0 
0 
0 
0 
0 
0 
0 
0 
0 
0 
0 
0 
0 
0 
0 
0 
0 
0 
0 
0 
0 
0 
0 
0 
0 
0 
0 
0 
0 
0 
0 
0 
0 
0 
0 
0 
0 
0 
0 
0 
0 
0 
0 
0 
0 
0 
0 
0 
0 
0 
0 
0 
0 
0 
0 
0 
0 
0 
0 
0 
0 
0 
0 
0 
0 
0 
0 
0 
0 
0 
0 
0 
0 
0 
0 
0 
0 
0 
0 
0 
0 
0 
0 
0 
0 
0 
0 
0 
0 
0 
0 
0 
0 
0 
0 
0 
0 
0 
0 
0 
0 
0 
0 
0 
0 
0 
0 
0 
0 
0 
0 
0 
0 
0 
0 
0 
0 
0 
0 
0 
0 
0 
0 
0 
0 
0 
0 
0 
0 
0 
0 
0 
0 
0 
0 
0 
0 
0 
0 
0 
0 
0 
0 
0 
0 
0 
0 
0 
0 
0 
0 
0 
0 
0 
0 
0 
0 
0 
0 
0 
0 
0 
0 
0 
0 
0 
0 
0 
0 
0 
0 
0 
0 
0 
0 
0 
0 
0 
0 
0 
0 
0 
0 
0 
0 
0 
0 
0 
0 
0 
0 
0 
0 
0 
0 
0 
0 
0 
0 
0 
0 
0 
0 
0 
0 
0 
0 
0 
0 
0 
0 
0 
0 
0 
0 
0 
0 
0 
0 
0 
0 
0 
0 
0 
0 
0 
0 
0 
0 
0 
0 
0 
0 
0 
0 
0 
0 
0 
0 
0 
0 
0 
0 
0 
7.622293e-01 
7.620392e-01 
7.618490e-01 
7.616587e-01 
7.614684e-01 
7.612780e-01 
7.610876e-01 
7.608972e-01 
7.607067e-01 
7.605161e-01 
7.603255e-01 
7.601349e-01 
7.599442e-01 
7.597535e-01 
7.595627e-01 
7.593718e-01 
7.591809e-01 
7.589900e-01 
7.587990e-01 
7.586080e-01 
7.584169e-01 
7.582258e-01 
7.580346e-01 
7.578434e-01 
7.576521e-01 
7.574608e-01 
7.572694e-01 
7.570780e-01 
7.568866e-01 
7.566950e-01 
7.565035e-01 
7.563119e-01 
7.561202e-01 
7.559285e-01 
7.557368e-01 
7.555450e-01 
7.553531e-01 
7.551612e-01 
7.549693e-01 
7.547773e-01 
7.545852e-01 
7.543932e-01 
7.542010e-01 
7.540088e-01 
7.538166e-01 
7.536243e-01 
7.534320e-01 
7.532396e-01 
7.530472e-01 
7.528547e-01 
7.526622e-01 
7.524696e-01 
7.522770e-01 
7.520844e-01 
7.518917e-01 
7.516989e-01 
7.515061e-01 
7.513133e-01 
7.511204e-01 
7.509274e-01 
7.507344e-01 
7.505414e-01 
7.503483e-01 
7.501551e-01 
7.499620e-01 
7.497687e-01 
7.495754e-01 
7.493821e-01 
7.491887e-01 
7.489953e-01 
7.488019e-01 
7.486083e-01 
7.484148e-01 
7.482212e-01 
7.480275e-01 
7.478338e-01 
7.476400e-01 
7.474462e-01 
7.472524e-01 
7.470585e-01 
7.468646e-01 
7.466706e-01 
7.464765e-01 
7.462825e-01 
7.460883e-01 
7.458941e-01 
7.456999e-01 
7.455056e-01 
7.453113e-01 
7.451170e-01 
7.449225e-01 
7.447281e-01 
7.445336e-01 
7.443390e-01 
7.441444e-01 
7.439498e-01 
7.437551e-01 
7.435603e-01 
7.433655e-01 
7.431707e-01 
7.429758e-01 
7.427809e-01 
7.425859e-01 
7.423909e-01 
7.421958e-01 
7.420007e-01 
7.418055e-01 
7.416103e-01 
7.414151e-01 
7.412198e-01 
7.410244e-01 
7.408290e-01 
7.406336e-01 
7.404381e-01 
7.402425e-01 
7.400469e-01 
7.398513e-01 
7.396556e-01 
7.394599e-01 
7.392641e-01 
7.390683e-01 
7.388724e-01 
7.386765e-01 
7.384806e-01 
7.382846e-01 
7.380885e-01 
7.378924e-01 
7.376963e-01 
7.375001e-01 
7.373039e-01 
7.371076e-01 
7.369112e-01 
7.367149e-01 
7.365184e-01 
7.363220e-01 
7.361255e-01 
7.359289e-01 
7.357323e-01 
7.355356e-01 
7.353389e-01 
7.351422e-01 
7.349454e-01 
7.347486e-01 
7.345517e-01 
7.343547e-01 
7.341578e-01 
7.339607e-01 
7.337637e-01 
7.335666e-01 
7.333694e-01 
7.331722e-01 
7.329749e-01 
7.327776e-01 
7.325803e-01 
7.323829e-01 
7.321855e-01 
7.319880e-01 
7.317905e-01 
7.315929e-01 
7.313953e-01 
7.311976e-01 
7.309999e-01 
7.308021e-01 
7.306043e-01 
7.304065e-01 
7.302086e-01 
7.300106e-01 
7.298127e-01 
7.296146e-01 
7.294165e-01 
7.292184e-01 
7.290203e-01 
7.288220e-01 
7.286238e-01 
7.284255e-01 
7.282271e-01 
7.280287e-01 
7.278303e-01 
7.276318e-01 
7.274333e-01 
7.272347e-01 
7.270361e-01 
7.268374e-01 
7.266387e-01 
7.264399e-01 
7.262411e-01 
7.260423e-01 
7.258434e-01 
7.256444e-01 
7.254454e-01 
7.252464e-01 
7.250473e-01 
7.248482e-01 
7.246491e-01 
7.244498e-01 
7.242506e-01 
7.240513e-01 
7.238519e-01 
7.236525e-01 
7.234531e-01 
7.232536e-01 
7.230541e-01 
7.228545e-01 
7.226549e-01 
7.224552e-01 
7.222555e-01 
7.220558e-01 
7.218560e-01 
7.216561e-01 
7.214563e-01 
7.212563e-01 
7.210564e-01 
7.208563e-01 
7.206563e-01 
7.204562e-01 
7.202560e-01 
7.200558e-01 
7.198556e-01 
7.196553e-01 
7.194549e-01 
7.192546e-01 
7.190541e-01 
7.188537e-01 
7.186532e-01 
7.184526e-01 
7.182520e-01 
7.180514e-01 
7.178507e-01 
7.176499e-01 
7.174492e-01 
7.172483e-01 
7.170475e-01 
7.168466e-01 
7.166456e-01 
7.164446e-01 
7.162436e-01 
7.160425e-01 
7.158413e-01 
7.156402e-01 
7.154389e-01 
7.152377e-01 
7.150364e-01 
7.148350e-01 
7.146336e-01 
7.144322e-01 
7.142307e-01 
7.140291e-01 
7.138276e-01 
7.136260e-01 
7.134243e-01 
7.132226e-01 
7.130208e-01 
7.128190e-01 
7.126172e-01 
7.124153e-01 
7.122134e-01 
7.120114e-01 
7.118094e-01 
7.116074e-01 
7.114053e-01 
7.112031e-01 
7.110009e-01 
7.107987e-01 
7.105964e-01 
7.103941e-01 
7.101917e-01 
7.099893e-01 
7.097869e-01 
7.095844e-01 
7.093819e-01 
7.091793e-01 
7.089767e-01 
7.087740e-01 
7.085713e-01 
7.083685e-01 
7.081657e-01 
7.079629e-01 
7.077600e-01 
7.075571e-01 
7.073541e-01 
7.071511e-01 
7.069480e-01 
7.067449e-01 
7.065418e-01 
7.063386e-01 
7.061354e-01 
7.059321e-01 
7.057288e-01 
7.055254e-01 
7.053220e-01 
7.051186e-01 
7.049151e-01 
7.047116e-01 
7.045080e-01 
7.043044e-01 
7.041007e-01 
7.038970e-01 
7.036933e-01 
7.034895e-01 
7.032857e-01 
7.030818e-01 
7.028779e-01 
7.026739e-01 
7.024699e-01 
7.022659e-01 
7.020618e-01 
7.018577e-01 
7.016535e-01 
7.014493e-01 
7.012450e-01 
7.010407e-01 
7.008364e-01 
7.006320e-01 
7.004276e-01 
7.002231e-01 
7.000186e-01 
6.998140e-01 
6.996094e-01 
6.994048e-01 
6.992001e-01 
6.989954e-01 
6.987906e-01 
6.985858e-01 
6.983810e-01 
6.981761e-01 
6.979711e-01 
6.977662e-01 
6.975611e-01 
6.973561e-01 
6.971510e-01 
6.969458e-01 
6.967406e-01 
6.965354e-01 
6.963301e-01 
6.961248e-01 
6.959195e-01 
6.957141e-01 
6.955086e-01 
6.953032e-01 
6.950976e-01 
6.948921e-01 
6.946865e-01 
6.944808e-01 
6.942751e-01 
6.940694e-01 
6.938636e-01 
6.936578e-01 
6.934520e-01 
6.932461e-01 
6.930401e-01 
6.928341e-01 
6.926281e-01 
6.924220e-01 
6.922159e-01 
6.920098e-01 
6.918036e-01 
6.915974e-01 
6.913911e-01 
6.911848e-01 
6.909784e-01 
6.907720e-01 
6.905656e-01 
6.903591e-01 
6.901526e-01 
6.899461e-01 
6.897395e-01 
6.895328e-01 
6.893261e-01 
6.891194e-01 
6.889126e-01 
6.887058e-01 
6.884990e-01 
6.882921e-01 
6.880852e-01 
6.878782e-01 
6.876712e-01 
6.874641e-01 
6.872571e-01 
6.870499e-01 
6.868427e-01 
6.866355e-01 
6.864283e-01 
6.862210e-01 
6.860136e-01 
6.858063e-01 
6.855988e-01 
6.853914e-01 
6.851839e-01 
6.849764e-01 
6.847688e-01 
6.845611e-01 
6.843535e-01 
6.841458e-01 
6.839380e-01 
6.837303e-01 
6.835224e-01 
6.833146e-01 
6.831067e-01 
6.828987e-01 
6.826907e-01 
6.824827e-01 
6.822747e-01 
6.820666e-01 
6.818584e-01 
6.816502e-01 
6.814420e-01 
6.812337e-01 
6.810254e-01 
6.808171e-01 
6.806087e-01 
6.804003e-01 
6.801918e-01 
6.799833e-01 
6.797748e-01 
6.795662e-01 
6.793576e-01 
6.791489e-01 
6.789402e-01 
6.787314e-01 
6.785227e-01 
6.783138e-01 
6.781050e-01 
6.778961e-01 
6.776871e-01 
6.774782e-01 
6.772691e-01 
6.770601e-01 
6.768510e-01 
6.766418e-01 
6.764327e-01 
6.762234e-01 
6.760142e-01 
6.758049e-01 
6.755955e-01 
6.753862e-01 
6.751768e-01 
6.749673e-01 
6.747578e-01 
6.745483e-01 
6.743387e-01 
6.741291e-01 
6.739195e-01 
6.737098e-01 
6.735000e-01 
6.732903e-01 
6.730805e-01 
6.728706e-01 
6.726607e-01 
6.724508e-01 
6.722409e-01 
6.720309e-01 
6.718208e-01 
6.716107e-01 
6.714006e-01 
6.711905e-01 
6.709803e-01 
6.707700e-01 
6.705598e-01 
6.703495e-01 
6.701391e-01 
6.699287e-01 
6.697183e-01 
6.695078e-01 
6.692973e-01 
6.690868e-01 
6.688762e-01 
6.686656e-01 
6.684550e-01 
6.682443e-01 
6.680335e-01 
6.678228e-01 
6.676120e-01 
6.674011e-01 
6.671902e-01 
6.669793e-01 
6.667683e-01 
6.665573e-01 
6.663463e-01 
6.661352e-01 
6.659241e-01 
6.657130e-01 
6.655018e-01 
6.652905e-01 
6.650793e-01 
6.648680e-01 
6.646566e-01 
6.644453e-01 
6.642338e-01 
6.640224e-01 
6.638109e-01 
6.635994e-01 
6.633878e-01 
6.631762e-01 
6.629646e-01 
6.627529e-01 
6.625412e-01 
6.623294e-01 
6.621176e-01 
6.619058e-01 
6.616939e-01 
6.614820e-01 
6.612701e-01 
6.610581e-01 
6.608461e-01 
6.606340e-01 
6.604220e-01 
6.602098e-01 
6.599977e-01 
6.597855e-01 
6.595732e-01 
6.593609e-01 
6.591486e-01 
6.589363e-01 
6.587239e-01 
6.585115e-01 
6.582990e-01 
6.580865e-01 
6.578740e-01 
6.576614e-01 
6.574488e-01 
6.572362e-01 
6.570235e-01 
6.568108e-01 
6.565980e-01 
6.563852e-01 
6.561724e-01 
6.559595e-01 
6.557466e-01 
6.555337e-01 
6.553207e-01 
6.551077e-01 
6.548947e-01 
6.546816e-01 
6.544685e-01 
6.542553e-01 
6.540421e-01 
6.538289e-01 
6.536156e-01 
6.534023e-01 
6.531890e-01 
6.529756e-01 
6.527622e-01 
6.525488e-01 
6.523353e-01 
6.521218e-01 
6.519082e-01 
6.516946e-01 
6.514810e-01 
6.512673e-01 
6.510536e-01 
6.508399e-01 
6.506261e-01 
6.504123e-01 
6.501985e-01 
6.499846e-01 
6.497707e-01 
6.495568e-01 
6.493428e-01 
6.491288e-01 
6.489147e-01 
6.487006e-01 
6.484865e-01 
6.482723e-01 
6.480581e-01 
6.478439e-01 
6.476297e-01 
6.474154e-01 
6.472010e-01 
6.469866e-01 
6.467722e-01 
6.465578e-01 
6.463433e-01 
6.461288e-01 
6.459143e-01 
6.456997e-01 
6.454851e-01 
6.452704e-01 
6.450557e-01 
6.448410e-01 
6.446262e-01 
6.444115e-01 
6.441966e-01 
6.439818e-01 
6.437669e-01 
6.435519e-01 
6.433370e-01 
6.431220e-01 
6.429069e-01 
6.426919e-01 
6.424768e-01 
6.422616e-01 
6.420465e-01 
6.418313e-01 
6.416160e-01 
6.414007e-01 
6.411854e-01 
6.409701e-01 
6.407547e-01 
6.405393e-01 
6.403238e-01 
6.401084e-01 
6.398928e-01 
6.396773e-01 
6.394617e-01 
6.392461e-01 
6.390304e-01 
6.388148e-01 
6.385990e-01 
6.383833e-01 
6.381675e-01 
6.379517e-01 
6.377358e-01 
6.375199e-01 
6.373040e-01 
6.370880e-01 
6.368721e-01 
6.366560e-01 
6.364400e-01 
6.362239e-01 
6.360078e-01 
6.357916e-01 
6.355754e-01 
6.353592e-01 
6.351429e-01 
6.349266e-01 
6.347103e-01 
6.344939e-01 
6.342776e-01 
6.340611e-01 
6.338447e-01 
6.336282e-01 
6.334116e-01 
6.331951e-01 
6.329785e-01 
6.327619e-01 
6.325452e-01 
6.323285e-01 
6.321118e-01 
6.318950e-01 
6.316783e-01 
6.314614e-01 
6.312446e-01 
6.310277e-01 
6.308108e-01 
6.305938e-01 
6.303768e-01 
6.301598e-01 
6.299428e-01 
6.297257e-01 
6.295086e-01 
6.292914e-01 
6.290742e-01 
6.288570e-01 
6.286398e-01 
6.284225e-01 
6.282052e-01 
6.279878e-01 
6.277705e-01 
6.275531e-01 
6.273356e-01 
6.271181e-01 
6.269006e-01 
6.266831e-01 
6.264655e-01 
6.262479e-01 
6.260303e-01 
6.258126e-01 
6.255949e-01 
6.253772e-01 
6.251595e-01 
6.249417e-01 
6.247238e-01 
6.245060e-01 
6.242881e-01 
6.240702e-01 
6.238522e-01 
6.236342e-01 
6.234162e-01 
6.231982e-01 
6.229801e-01 
6.227620e-01 
6.225439e-01 
6.223257e-01 
6.221075e-01 
6.218892e-01 
6.216710e-01 
6.214527e-01 
6.212344e-01 
6.210160e-01 
6.207976e-01 
6.205792e-01 
6.203607e-01 
6.201423e-01 
6.199237e-01 
6.197052e-01 
6.194866e-01 
6.192680e-01 
6.190494e-01 
6.188307e-01 
6.186120e-01 
6.183933e-01 
6.181745e-01 
6.179557e-01 
6.177369e-01 
6.175180e-01 
6.172992e-01 
6.170802e-01 
6.168613e-01 
6.166423e-01 
6.164233e-01 
6.162043e-01 
6.159852e-01 
6.157661e-01 
6.155470e-01 
6.153278e-01 
6.151086e-01 
6.148894e-01 
6.146702e-01 
6.144509e-01 
6.142316e-01 
6.140123e-01 
6.137929e-01 
6.135735e-01 
6.133541e-01 
6.131346e-01 
6.129151e-01 
6.126956e-01 
6.124760e-01 
6.122565e-01 
6.120369e-01 
6.118172e-01 
6.115976e-01 
6.113779e-01 
6.111581e-01 
6.109384e-01 
6.107186e-01 
6.104988e-01 
6.102789e-01 
6.100591e-01 
6.098392e-01 
6.096192e-01 
6.093993e-01 
6.091793e-01 
6.089593e-01 
6.087392e-01 
6.085191e-01 
6.082990e-01 
6.080789e-01 
6.078587e-01 
6.076385e-01 
6.074183e-01 
6.071981e-01 
6.069778e-01 
6.067575e-01 
6.065371e-01 
6.063168e-01 
6.060964e-01 
6.058759e-01 
6.056555e-01 
6.054350e-01 
6.052145e-01 
6.049939e-01 
6.047734e-01 
6.045528e-01 
6.043322e-01 
6.041115e-01 
6.038908e-01 
6.036701e-01 
6.034494e-01 
6.032286e-01 
6.030078e-01 
6.027870e-01 
6.025661e-01 
6.023453e-01 
6.021244e-01 
6.019034e-01 
6.016825e-01 
6.014615e-01 
6.012404e-01 
6.010194e-01 
6.007983e-01 
6.005772e-01 
6.003561e-01 
6.001349e-01 
5.999138e-01 
5.996925e-01 
5.994713e-01 
5.992500e-01 
5.990287e-01 
5.988074e-01 
5.985861e-01 
5.983647e-01 
5.981433e-01 
5.979218e-01 
5.977004e-01 
5.974789e-01 
5.972574e-01 
5.970358e-01 
5.968143e-01 
5.965927e-01 
5.963710e-01 
5.961494e-01 
5.959277e-01 
5.957060e-01 
5.954843e-01 
5.952625e-01 
5.950407e-01 
5.948189e-01 
5.945971e-01 
5.943752e-01 
5.941533e-01 
5.939314e-01 
5.937095e-01 
5.934875e-01 
5.932655e-01 
5.930435e-01 
5.928214e-01 
5.925993e-01 
5.923772e-01 
5.921551e-01 
5.919329e-01 
5.917108e-01 
5.914885e-01 
5.912663e-01 
5.910440e-01 
5.908218e-01 
5.905994e-01 
5.903771e-01 
5.901547e-01 
5.899323e-01 
5.897099e-01 
5.894875e-01 
5.892650e-01 
5.890425e-01 
5.888200e-01 
5.885974e-01 
5.883749e-01 
5.881523e-01 
5.879297e-01 
5.877070e-01 
5.874843e-01 
5.872616e-01 
5.870389e-01 
5.868161e-01 
5.865934e-01 
5.863706e-01 
5.861477e-01 
5.859249e-01 
5.857020e-01 
5.854791e-01 
5.852562e-01 
5.850332e-01 
5.848102e-01 
5.845872e-01 
5.843642e-01 
5.841412e-01 
5.839181e-01 
5.836950e-01 
5.834718e-01 
5.832487e-01 
5.830255e-01 
5.828023e-01 
5.825791e-01 
5.823558e-01 
5.821325e-01 
5.819092e-01 
5.816859e-01 
5.814626e-01 
5.812392e-01 
5.810158e-01 
5.807924e-01 
5.805689e-01 
5.803455e-01 
5.801220e-01 
5.798984e-01 
5.796749e-01 
5.794513e-01 
5.792277e-01 
5.790041e-01 
5.787805e-01 
5.785568e-01 
5.783331e-01 
5.781094e-01 
5.778857e-01 
5.776619e-01 
5.774381e-01 
5.772143e-01 
5.769905e-01 
5.767666e-01 
5.765427e-01 
5.763188e-01 
5.760949e-01 
5.758710e-01 
5.756470e-01 
5.754230e-01 
5.751990e-01 
5.749749e-01 
5.747509e-01 
5.745268e-01 
5.743027e-01 
5.740785e-01 
5.738544e-01 
5.736302e-01 
5.734060e-01 
5.731818e-01 
5.729575e-01 
5.727332e-01 
5.725089e-01 
5.722846e-01 
5.720603e-01 
5.718359e-01 
5.716115e-01 
5.713871e-01 
5.711627e-01 
5.709382e-01 
5.707137e-01 
5.704892e-01 
5.702647e-01 
5.700402e-01 
5.698156e-01 
5.695910e-01 
5.693664e-01 
5.691418e-01 
5.689171e-01 
5.686924e-01 
5.684677e-01 
5.682430e-01 
5.680183e-01 
5.677935e-01 
5.675687e-01 
5.673439e-01 
5.671190e-01 
5.668942e-01 
5.666693e-01 
5.664444e-01 
5.662195e-01 
5.659946e-01 
5.657696e-01 
5.655446e-01 
5.653196e-01 
5.650946e-01 
5.648695e-01 
5.646444e-01 
5.644193e-01 
5.641942e-01 
5.639691e-01 
5.637439e-01 
5.635188e-01 
5.632936e-01 
5.630683e-01 
5.628431e-01 
5.626178e-01 
5.623926e-01 
5.621672e-01 
5.619419e-01 
5.617166e-01 
5.614912e-01 
5.612658e-01 
5.610404e-01 
5.608150e-01 
5.605895e-01 
5.603641e-01 
5.601386e-01 
5.599130e-01 
5.596875e-01 
5.594620e-01 
5.592364e-01 
5.590108e-01 
5.587852e-01 
5.585595e-01 
5.583339e-01 
5.581082e-01 
5.578825e-01 
5.576568e-01 
5.574311e-01 
5.572053e-01 
5.569795e-01 
5.567537e-01 
5.565279e-01 
5.563021e-01 
5.560762e-01 
5.558504e-01 
5.556245e-01 
5.553985e-01 
5.551726e-01 
5.549467e-01 
5.547207e-01 
5.544947e-01 
5.542687e-01 
5.540426e-01 
5.538166e-01 
5.535905e-01 
5.533644e-01 
5.531383e-01 
5.529122e-01 
5.526860e-01 
5.524599e-01 
5.522337e-01 
5.520075e-01 
5.517812e-01 
5.515550e-01 
5.513287e-01 
5.511025e-01 
5.508762e-01 
5.506498e-01 
5.504235e-01 
5.501971e-01 
5.499708e-01 
5.497444e-01 
5.495180e-01 
5.492915e-01 
5.490651e-01 
5.488386e-01 
5.486121e-01 
5.483856e-01 
5.481591e-01 
5.479325e-01 
5.477060e-01 
5.474794e-01 
5.472528e-01 
5.470262e-01 
5.467996e-01 
5.465729e-01 
5.463462e-01 
5.461195e-01 
5.458928e-01 
5.456661e-01 
5.454394e-01 
5.452126e-01 
5.449858e-01 
5.447590e-01 
5.445322e-01 
5.443054e-01 
5.440786e-01 
5.438517e-01 
5.436248e-01 
5.433979e-01 
5.431710e-01 
5.429441e-01 
5.427171e-01 
5.424901e-01 
5.422631e-01 
5.420361e-01 
5.418091e-01 
5.415821e-01 
5.413550e-01 
5.411280e-01 
5.409009e-01 
5.406738e-01 
5.404466e-01 
5.402195e-01 
5.399923e-01 
5.397652e-01 
5.395380e-01 
5.393108e-01 
5.390835e-01 
5.388563e-01 
5.386290e-01 
5.384018e-01 
5.381745e-01 
5.379472e-01 
5.377199e-01 
5.374925e-01 
5.372652e-01 
5.370378e-01 
5.368104e-01 
5.365830e-01 
5.363556e-01 
5.361281e-01 
5.359007e-01 
5.356732e-01 
5.354457e-01 
5.352182e-01 
5.349907e-01 
5.347632e-01 
5.345356e-01 
5.343081e-01 
5.340805e-01 
5.338529e-01 
5.336253e-01 
5.333977e-01 
5.331700e-01 
5.329424e-01 
5.327147e-01 
5.324870e-01 
5.322593e-01 
5.320316e-01 
5.318039e-01 
5.315761e-01 
5.313484e-01 
5.311206e-01 
5.308928e-01 
5.306650e-01 
5.304372e-01 
5.302093e-01 
5.299815e-01 
5.297536e-01 
5.295257e-01 
5.292978e-01 
5.290699e-01 
5.288420e-01 
5.286140e-01 
5.283861e-01 
5.281581e-01 
5.279301e-01 
5.277021e-01 
5.274741e-01 
5.272461e-01 
5.270180e-01 
5.267900e-01 
5.265619e-01 
5.263338e-01 
5.261057e-01 
5.258776e-01 
5.256495e-01 
5.254213e-01 
5.251932e-01 
5.249650e-01 
5.247368e-01 
5.245086e-01 
5.242804e-01 
5.240522e-01 
5.238240e-01 
5.235957e-01 
5.233674e-01 
5.231392e-01 
5.229109e-01 
5.226826e-01 
5.224543e-01 
5.222259e-01 
5.219976e-01 
5.217692e-01 
5.215408e-01 
5.213125e-01 
5.210841e-01 
5.208557e-01 
5.206272e-01 
5.203988e-01 
5.201703e-01 
5.199419e-01 
5.197134e-01 
5.194849e-01 
5.192564e-01 
5.190279e-01 
5.187994e-01 
5.185708e-01 
5.183423e-01 
5.181137e-01 
5.178851e-01 
5.176565e-01 
5.174279e-01 
5.171993e-01 
5.169707e-01 
5.167421e-01 
5.165134e-01 
5.162847e-01 
5.160561e-01 
5.158274e-01 
5.155987e-01 
5.153700e-01 
5.151412e-01 
5.149125e-01 
5.146838e-01 
5.144550e-01 
5.142262e-01 
5.139975e-01 
5.137687e-01 
5.135399e-01 
5.133110e-01 
5.130822e-01 
5.128534e-01 
5.126245e-01 
5.123956e-01 
5.121668e-01 
5.119379e-01 
5.117090e-01 
5.114801e-01 
5.112512e-01 
5.110222e-01 
5.107933e-01 
5.105643e-01 
5.103354e-01 
5.101064e-01 
5.098774e-01 
5.096484e-01 
5.094194e-01 
5.091904e-01 
5.089614e-01 
5.087323e-01 
5.085033e-01 
5.082742e-01 
5.080451e-01 
5.078161e-01 
5.075870e-01 
5.073579e-01 
5.071287e-01 
5.068996e-01 
5.066705e-01 
5.064413e-01 
5.062122e-01 
5.059830e-01 
5.057539e-01 
5.055247e-01 
5.052955e-01 
5.050663e-01 
5.048371e-01 
5.046078e-01 
5.043786e-01 
5.041494e-01 
5.039201e-01 
5.036908e-01 
5.034616e-01 
5.032323e-01 
5.030030e-01 
5.027737e-01 
5.025444e-01 
5.023151e-01 
5.020857e-01 
5.018564e-01 
5.016271e-01 
5.013977e-01 
5.011683e-01 
5.009390e-01 
5.007096e-01 
5.004802e-01 
5.002508e-01 
5.000214e-01 
4.997920e-01 
4.995625e-01 
4.993331e-01 
4.991036e-01 
4.988742e-01 
4.986447e-01 
4.984153e-01 
4.981858e-01 
4.979563e-01 
4.977268e-01 
4.974973e-01 
4.972678e-01 
4.970383e-01 
4.968087e-01 
4.965792e-01 
4.963496e-01 
4.961201e-01 
4.958905e-01 
4.956610e-01 
4.954314e-01 
4.952018e-01 
4.949722e-01 
4.947426e-01 
4.945130e-01 
4.942834e-01 
4.940537e-01 
4.938241e-01 
4.935945e-01 
4.933648e-01 
4.931352e-01 
4.929055e-01 
4.926758e-01 
4.924462e-01 
4.922165e-01 
4.919868e-01 
4.917571e-01 
4.915274e-01 
4.912977e-01 
4.910679e-01 
4.908382e-01 
4.906085e-01 
4.903787e-01 
4.901490e-01 
4.899192e-01 
4.896895e-01 
4.894597e-01 
4.892299e-01 
4.890002e-01 
4.887704e-01 
4.885406e-01 
4.883108e-01 
4.880810e-01 
4.878511e-01 
4.876213e-01 
4.873915e-01 
4.871617e-01 
4.869318e-01 
4.867020e-01 
4.864721e-01 
4.862423e-01 
4.860124e-01 
4.857825e-01 
4.855527e-01 
4.853228e-01 
4.850929e-01 
4.848630e-01 
4.846331e-01 
4.844032e-01 
4.841733e-01 
4.839434e-01 
4.837135e-01 
4.834835e-01 
4.832536e-01 
4.830237e-01 
4.827937e-01 
4.825638e-01 
4.823338e-01 
4.821039e-01 
4.818739e-01 
4.816439e-01 
4.814140e-01 
4.811840e-01 
4.809540e-01 
4.807240e-01 
4.804940e-01 
4.802640e-01 
4.800340e-01 
4.798040e-01 
4.795740e-01 
4.793440e-01 
4.791139e-01 
4.788839e-01 
4.786539e-01 
4.784239e-01 
4.781938e-01 
4.779638e-01 
4.777337e-01 
4.775037e-01 
4.772736e-01 
4.770436e-01 
4.768135e-01 
4.765834e-01 
4.763534e-01 
4.761233e-01 
4.758932e-01 
4.756631e-01 
4.754330e-01 
4.752029e-01 
4.749728e-01 
4.747427e-01 
4.745126e-01 
4.742825e-01 
4.740524e-01 
4.738223e-01 
4.735922e-01 
4.733621e-01 
4.731319e-01 
4.729018e-01 
4.726717e-01 
4.724416e-01 
4.722114e-01 
4.719813e-01 
4.717511e-01 
4.715210e-01 
4.712908e-01 
4.710607e-01 
4.708305e-01 
4.706004e-01 
4.703702e-01 
4.701401e-01 
4.699099e-01 
4.696797e-01 
4.694496e-01 
4.692194e-01 
4.689892e-01 
4.687590e-01 
4.685289e-01 
4.682987e-01 
4.680685e-01 
4.678383e-01 
4.676081e-01 
4.673779e-01 
4.671477e-01 
4.669176e-01 
4.666874e-01 
4.664572e-01 
4.662270e-01 
4.659968e-01 
4.657666e-01 
4.655363e-01 
4.653061e-01 
4.650759e-01 
4.648457e-01 
4.646155e-01 
4.643853e-01 
4.641551e-01 
4.639249e-01 
4.636947e-01 
4.634644e-01 
4.632342e-01 
4.630040e-01 
4.627738e-01 
4.625436e-01 
4.623133e-01 
4.620831e-01 
4.618529e-01 
4.616227e-01 
4.613924e-01 
4.611622e-01 
4.609320e-01 
4.607017e-01 
4.604715e-01 
4.602413e-01 
4.600110e-01 
4.597808e-01 
4.595506e-01 
4.593204e-01 
4.590901e-01 
4.588599e-01 
4.586297e-01 
4.583994e-01 
4.581692e-01 
4.579390e-01 
4.577087e-01 
4.574785e-01 
4.572483e-01 
4.570180e-01 
4.567878e-01 
4.565576e-01 
4.563273e-01 
4.560971e-01 
4.558669e-01 
4.556366e-01 
4.554064e-01 
4.551762e-01 
4.549459e-01 
4.547157e-01 
4.544855e-01 
4.542553e-01 
4.540250e-01 
4.537948e-01 
4.535646e-01 
4.533343e-01 
4.531041e-01 
4.528739e-01 
4.526437e-01 
4.524135e-01 
4.521832e-01 
4.519530e-01 
4.517228e-01 
4.514926e-01 
4.512624e-01 
4.510322e-01 
4.508020e-01 
4.505717e-01 
4.503415e-01 
4.501113e-01 
4.498811e-01 
4.496509e-01 
4.494207e-01 
4.491905e-01 
4.489603e-01 
4.487301e-01 
4.484999e-01 
4.482697e-01 
4.480396e-01 
4.478094e-01 
4.475792e-01 
4.473490e-01 
4.471188e-01 
4.468886e-01 
4.466585e-01 
4.464283e-01 
4.461981e-01 
4.459680e-01 
4.457378e-01 
4.455076e-01 
4.452775e-01 
4.450473e-01 
4.448172e-01 
4.445870e-01 
4.443569e-01 
4.441267e-01 
4.438966e-01 
4.436664e-01 
4.434363e-01 
4.432062e-01 
4.429760e-01 
4.427459e-01 
4.425158e-01 
4.422856e-01 
4.420555e-01 
4.418254e-01 
4.415953e-01 
4.413652e-01 
4.411351e-01 
4.409050e-01 
4.406749e-01 
4.404448e-01 
4.402147e-01 
4.399846e-01 
4.397546e-01 
4.395245e-01 
4.392944e-01 
4.390643e-01 
4.388343e-01 
4.386042e-01 
4.383741e-01 
4.381441e-01 
4.379140e-01 
4.376840e-01 
4.374540e-01 
4.372239e-01 
4.369939e-01 
4.367639e-01 
4.365338e-01 
4.363038e-01 
4.360738e-01 
4.358438e-01 
4.356138e-01 
4.353838e-01 
4.351538e-01 
4.349238e-01 
4.346938e-01 
4.344639e-01 
4.342339e-01 
4.340039e-01 
4.337740e-01 
4.335440e-01 
4.333141e-01 
4.330841e-01 
4.328542e-01 
4.326242e-01 
4.323943e-01 
4.321644e-01 
4.319345e-01 
4.317045e-01 
4.314746e-01 
4.312447e-01 
4.310148e-01 
4.307850e-01 
4.305551e-01 
4.303252e-01 
4.300953e-01 
4.298654e-01 
4.296356e-01 
4.294057e-01 
4.291759e-01 
4.289460e-01 
4.287162e-01 
4.284864e-01 
4.282566e-01 
4.280267e-01 
4.277969e-01 
4.275671e-01 
4.273373e-01 
4.271075e-01 
4.268778e-01 
4.266480e-01 
4.264182e-01 
4.261885e-01 
4.259587e-01 
4.257290e-01 
4.254992e-01 
4.252695e-01 
4.250397e-01 
4.248100e-01 
4.245803e-01 
4.243506e-01 
4.241209e-01 
4.238912e-01 
4.236615e-01 
4.234319e-01 
4.232022e-01 
4.229725e-01 
4.227429e-01 
4.225132e-01 
4.222836e-01 
4.220540e-01 
4.218243e-01 
4.215947e-01 
4.213651e-01 
4.211355e-01 
4.209059e-01 
4.206764e-01 
4.204468e-01 
4.202172e-01 
4.199877e-01 
4.197581e-01 
4.195286e-01 
4.192990e-01 
4.190695e-01 
4.188400e-01 
4.186105e-01 
4.183810e-01 
4.181515e-01 
4.179220e-01 
4.176926e-01 
4.174631e-01 
4.172336e-01 
4.170042e-01 
4.167748e-01 
4.165453e-01 
4.163159e-01 
4.160865e-01 
4.158571e-01 
4.156277e-01 
4.153983e-01 
4.151690e-01 
4.149396e-01 
4.147102e-01 
4.144809e-01 
4.142516e-01 
4.140222e-01 
4.137929e-01 
4.135636e-01 
4.133343e-01 
4.131050e-01 
4.128758e-01 
4.126465e-01 
4.124172e-01 
4.121880e-01 
4.119588e-01 
4.117295e-01 
4.115003e-01 
4.112711e-01 
4.110419e-01 
4.108127e-01 
4.105836e-01 
4.103544e-01 
4.101252e-01 
4.098961e-01 
4.096670e-01 
4.094378e-01 
4.092087e-01 
4.089796e-01 
4.087505e-01 
4.085215e-01 
4.082924e-01 
4.080633e-01 
4.078343e-01 
4.076053e-01 
4.073762e-01 
4.071472e-01 
4.069182e-01 
4.066892e-01 
4.064603e-01 
4.062313e-01 
4.060023e-01 
4.057734e-01 
4.055445e-01 
4.053155e-01 
4.050866e-01 
4.048577e-01 
4.046288e-01 
4.044000e-01 
4.041711e-01 
4.039423e-01 
4.037134e-01 
4.034846e-01 
4.032558e-01 
4.030270e-01 
4.027982e-01 
4.025694e-01 
4.023406e-01 
4.021119e-01 
4.018831e-01 
4.016544e-01 
4.014257e-01 
4.011970e-01 
4.009683e-01 
4.007396e-01 
4.005110e-01 
4.002823e-01 
4.000537e-01 
3.998250e-01 
3.995964e-01 
3.993678e-01 
3.991392e-01 
3.989107e-01 
3.986821e-01 
3.984535e-01 
3.982250e-01 
3.979965e-01 
3.977680e-01 
3.975395e-01 
3.973110e-01 
3.970825e-01 
3.968541e-01 
3.966256e-01 
3.963972e-01 
3.961688e-01 
3.959404e-01 
3.957120e-01 
3.954836e-01 
3.952553e-01 
3.950269e-01 
3.947986e-01 
3.945703e-01 
3.943420e-01 
3.941137e-01 
3.938854e-01 
3.936571e-01 
3.934289e-01 
3.932006e-01 
3.929724e-01 
3.927442e-01 
3.925160e-01 
3.922879e-01 
3.920597e-01 
3.918316e-01 
3.916034e-01 
3.913753e-01 
3.911472e-01 
3.909191e-01 
3.906910e-01 
3.904630e-01 
3.902349e-01 
3.900069e-01 
3.897789e-01 
3.895509e-01 
3.893229e-01 
3.890950e-01 
3.888670e-01 
3.886391e-01 
3.884112e-01 
3.881833e-01 
3.879554e-01 
3.877275e-01 
3.874996e-01 
3.872718e-01 
3.870440e-01 
3.868162e-01 
3.865884e-01 
3.863606e-01 
3.861328e-01 
3.859051e-01 
3.856773e-01 
3.854496e-01 
3.852219e-01 
3.849942e-01 
3.847666e-01 
3.845389e-01 
3.843113e-01 
3.840837e-01 
3.838561e-01 
3.836285e-01 
3.834009e-01 
3.831734e-01 
3.829458e-01 
3.827183e-01 
3.824908e-01 
3.822633e-01 
3.820359e-01 
3.818084e-01 
3.815810e-01 
3.813536e-01 
3.811262e-01 
3.808988e-01 
3.806714e-01 
3.804441e-01 
3.802168e-01 
3.799894e-01 
3.797622e-01 
3.795349e-01 
3.793076e-01 
3.790804e-01 
3.788532e-01 
3.786259e-01 
3.783988e-01 
3.781716e-01 
3.779444e-01 
3.777173e-01 
3.774902e-01 
3.772631e-01 
3.770360e-01 
3.768089e-01 
3.765819e-01 
3.763549e-01 
3.761279e-01 
3.759009e-01 
3.756739e-01 
3.754469e-01 
3.752200e-01 
3.749931e-01 
3.747662e-01 
3.745393e-01 
3.743125e-01 
3.740856e-01 
3.738588e-01 
3.736320e-01 
3.734052e-01 
3.731784e-01 
3.729517e-01 
3.727250e-01 
3.724983e-01 
3.722716e-01 
3.720449e-01 
3.718182e-01 
3.715916e-01 
3.713650e-01 
3.711384e-01 
3.709118e-01 
3.706853e-01 
3.704587e-01 
3.702322e-01 
3.700057e-01 
3.697793e-01 
3.695528e-01 
3.693264e-01 
3.691000e-01 
3.688736e-01 
3.686472e-01 
3.684208e-01 
3.681945e-01 
3.679682e-01 
3.677419e-01 
3.675156e-01 
3.672894e-01 
3.670631e-01 
3.668369e-01 
3.666107e-01 
3.663846e-01 
3.661584e-01 
3.659323e-01 
3.657062e-01 
3.654801e-01 
3.652540e-01 
3.650280e-01 
3.648019e-01 
3.645759e-01 
3.643499e-01 
3.641240e-01 
3.638980e-01 
3.636721e-01 
3.634462e-01 
3.632203e-01 
3.629945e-01 
3.627686e-01 
3.625428e-01 
3.623170e-01 
3.620913e-01 
3.618655e-01 
3.616398e-01 
3.614141e-01 
3.611884e-01 
3.609627e-01 
3.607371e-01 
3.605115e-01 
3.602859e-01 
3.600603e-01 
3.598347e-01 
3.596092e-01 
3.593837e-01 
3.591582e-01 
3.589328e-01 
3.587073e-01 
3.584819e-01 
3.582565e-01 
3.580311e-01 
3.578058e-01 
3.575804e-01 
3.573551e-01 
3.571299e-01 
3.569046e-01 
3.566794e-01 
3.564541e-01 
3.562290e-01 
3.560038e-01 
3.557786e-01 
3.555535e-01 
3.553284e-01 
3.551033e-01 
3.548783e-01 
3.546533e-01 
3.544283e-01 
3.542033e-01 
3.539783e-01 
3.537534e-01 
3.535285e-01 
3.533036e-01 
3.530787e-01 
3.528539e-01 
3.526290e-01 
3.524043e-01 
3.521795e-01 
3.519547e-01 
3.517300e-01 
3.515053e-01 
3.512806e-01 
3.510560e-01 
3.508314e-01 
3.506068e-01 
3.503822e-01 
3.501576e-01 
3.499331e-01 
3.497086e-01 
3.494841e-01 
3.492597e-01 
3.490353e-01 
3.488108e-01 
3.485865e-01 
3.483621e-01 
3.481378e-01 
3.479135e-01 
3.476892e-01 
3.474649e-01 
3.472407e-01 
3.470165e-01 
3.467923e-01 
3.465682e-01 
3.463440e-01 
3.461199e-01 
3.458959e-01 
3.456718e-01 
3.454478e-01 
3.452238e-01 
3.449998e-01 
3.447759e-01 
3.445519e-01 
3.443280e-01 
3.441042e-01 
3.438803e-01 
3.436565e-01 
3.434327e-01 
3.432089e-01 
3.429852e-01 
3.427615e-01 
3.425378e-01 
3.423141e-01 
3.420905e-01 
3.418669e-01 
3.416433e-01 
3.414197e-01 
3.411962e-01 
3.409727e-01 
3.407492e-01 
3.405257e-01 
3.403023e-01 
3.400789e-01 
3.398555e-01 
3.396322e-01 
3.394089e-01 
3.391856e-01 
3.389623e-01 
3.387391e-01 
3.385159e-01 
3.382927e-01 
3.380695e-01 
3.378464e-01 
3.376233e-01 
3.374002e-01 
3.371772e-01 
3.369542e-01 
3.367312e-01 
3.365082e-01 
3.362853e-01 
3.360624e-01 
3.358395e-01 
3.356166e-01 
3.353938e-01 
3.351710e-01 
3.349483e-01 
3.347255e-01 
3.345028e-01 
3.342801e-01 
3.340575e-01 
3.338348e-01 
3.336122e-01 
3.333897e-01 
3.331671e-01 
3.329446e-01 
3.327221e-01 
3.324997e-01 
3.322772e-01 
3.320548e-01 
3.318325e-01 
3.316101e-01 
3.313878e-01 
3.311655e-01 
3.309433e-01 
3.307211e-01 
3.304989e-01 
3.302767e-01 
3.300546e-01 
3.298324e-01 
3.296104e-01 
3.293883e-01 
3.291663e-01 
3.289443e-01 
3.287223e-01 
3.285004e-01 
3.282785e-01 
3.280566e-01 
3.278348e-01 
3.276130e-01 
3.273912e-01 
3.271694e-01 
3.269477e-01 
3.267260e-01 
3.265044e-01 
3.262827e-01 
3.260611e-01 
3.258395e-01 
3.256180e-01 
3.253965e-01 
3.251750e-01 
3.249536e-01 
3.247321e-01 
3.245107e-01 
3.242894e-01 
3.240681e-01 
3.238468e-01 
3.236255e-01 
3.234043e-01 
3.231830e-01 
3.229619e-01 
3.227407e-01 
3.225196e-01 
3.222985e-01 
3.220775e-01 
3.218565e-01 
3.216355e-01 
3.214145e-01 
3.211936e-01 
3.209727e-01 
3.207518e-01 
3.205310e-01 
3.203102e-01 
3.200894e-01 
3.198687e-01 
3.196480e-01 
3.194273e-01 
3.192067e-01 
3.189861e-01 
3.187655e-01 
3.185449e-01 
3.183244e-01 
3.181039e-01 
3.178835e-01 
3.176631e-01 
3.174427e-01 
3.172223e-01 
3.170020e-01 
3.167817e-01 
3.165615e-01 
3.163412e-01 
3.161211e-01 
3.159009e-01 
3.156808e-01 
3.154607e-01 
3.152406e-01 
3.150206e-01 
3.148006e-01 
3.145806e-01 
3.143607e-01 
3.141408e-01 
3.139210e-01 
3.137011e-01 
3.134813e-01 
3.132616e-01 
3.130418e-01 
3.128221e-01 
3.126025e-01 
3.123828e-01 
3.121633e-01 
3.119437e-01 
3.117242e-01 
3.115047e-01 
3.112852e-01 
3.110658e-01 
3.108464e-01 
3.106270e-01 
3.104077e-01 
3.101884e-01 
3.099692e-01 
3.097499e-01 
3.095307e-01 
3.093116e-01 
3.090925e-01 
3.088734e-01 
3.086543e-01 
3.084353e-01 
3.082163e-01 
3.079974e-01 
3.077785e-01 
3.075596e-01 
3.073407e-01 
3.071219e-01 
3.069032e-01 
3.066844e-01 
3.064657e-01 
3.062471e-01 
3.060284e-01 
3.058098e-01 
3.055913e-01 
3.053727e-01 
3.051542e-01 
3.049358e-01 
3.047173e-01 
3.044990e-01 
3.042806e-01 
3.040623e-01 
3.038440e-01 
3.036258e-01 
3.034076e-01 
3.031894e-01 
3.029712e-01 
3.027531e-01 
3.025351e-01 
3.023170e-01 
3.020990e-01 
3.018811e-01 
3.016632e-01 
3.014453e-01 
3.012274e-01 
3.010096e-01 
3.007918e-01 
3.005741e-01 
3.003564e-01 
3.001387e-01 
2.999211e-01 
2.997035e-01 
2.994859e-01 
2.992684e-01 
2.990509e-01 
2.988335e-01 
2.986161e-01 
2.983987e-01 
2.981814e-01 
2.979641e-01 
2.977468e-01 
2.975296e-01 
2.973124e-01 
2.970952e-01 
2.968781e-01 
2.966610e-01 
2.964440e-01 
2.962270e-01 
2.960100e-01 
2.957931e-01 
2.955762e-01 
2.953593e-01 
2.951425e-01 
2.949258e-01 
2.947090e-01 
2.944923e-01 
2.942756e-01 
2.940590e-01 
2.938424e-01 
2.936259e-01 
2.934094e-01 
2.931929e-01 
2.929765e-01 
2.927601e-01 
2.925437e-01 
2.923274e-01 
2.921111e-01 
2.918949e-01 
2.916787e-01 
2.914625e-01 
2.912464e-01 
2.910303e-01 
2.908142e-01 
2.905982e-01 
2.903822e-01 
2.901663e-01 
2.899504e-01 
2.897346e-01 
2.895188e-01 
2.893030e-01 
2.890872e-01 
2.888715e-01 
2.886559e-01 
2.884403e-01 
2.882247e-01 
2.880091e-01 
2.877936e-01 
2.875782e-01 
2.873628e-01 
2.871474e-01 
2.869320e-01 
2.867167e-01 
2.865015e-01 
2.862862e-01 
2.860711e-01 
2.858559e-01 
2.856408e-01 
2.854257e-01 
2.852107e-01 
2.849957e-01 
2.847808e-01 
2.845659e-01 
2.843510e-01 
2.841362e-01 
2.839214e-01 
2.837067e-01 
2.834920e-01 
2.832773e-01 
2.830627e-01 
2.828481e-01 
2.826336e-01 
2.824191e-01 
2.822046e-01 
2.819902e-01 
2.817759e-01 
2.815615e-01 
2.813472e-01 
2.811330e-01 
2.809188e-01 
2.807046e-01 
2.804905e-01 
2.802764e-01 
2.800624e-01 
2.798484e-01 
2.796344e-01 
2.794205e-01 
2.792066e-01 
2.789928e-01 
2.787790e-01 
2.785652e-01 
2.783515e-01 
2.781378e-01 
2.779242e-01 
2.777106e-01 
2.774971e-01 
2.772836e-01 
2.770701e-01 
2.768567e-01 
2.766433e-01 
2.764300e-01 
2.762167e-01 
2.760035e-01 
2.757903e-01 
2.755771e-01 
2.753640e-01 
2.751509e-01 
2.749379e-01 
2.747249e-01 
2.745119e-01 
2.742990e-01 
2.740862e-01 
2.738734e-01 
2.736606e-01 
2.734478e-01 
2.732352e-01 
2.730225e-01 
2.728099e-01 
2.725973e-01 
2.723848e-01 
2.721724e-01 
2.719599e-01 
2.717475e-01 
2.715352e-01 
2.713229e-01 
2.711106e-01 
2.708984e-01 
2.706863e-01 
2.704741e-01 
2.702621e-01 
2.700500e-01 
2.698380e-01 
2.696261e-01 
2.694142e-01 
2.692023e-01 
2.689905e-01 
2.687787e-01 
2.685670e-01 
2.683553e-01 
2.681437e-01 
2.679321e-01 
2.677205e-01 
2.675090e-01 
2.672976e-01 
2.670862e-01 
2.668748e-01 
2.666635e-01 
2.664522e-01 
2.662409e-01 
2.660297e-01 
2.658186e-01 
2.656075e-01 
2.653964e-01 
2.651854e-01 
2.649745e-01 
2.647635e-01 
2.645527e-01 
2.643418e-01 
2.641311e-01 
2.639203e-01 
2.637096e-01 
2.634990e-01 
2.632884e-01 
2.630778e-01 
2.628673e-01 
2.626568e-01 
2.624464e-01 
2.622360e-01 
2.620257e-01 
2.618154e-01 
2.616052e-01 
2.613950e-01 
2.611849e-01 
2.609748e-01 
2.607647e-01 
2.605547e-01 
2.603447e-01 
2.601348e-01 
2.599250e-01 
2.597151e-01 
2.595054e-01 
2.592956e-01 
2.590860e-01 
2.588763e-01 
2.586667e-01 
2.584572e-01 
2.582477e-01 
2.580383e-01 
2.578289e-01 
2.576195e-01 
2.574102e-01 
2.572010e-01 
2.569917e-01 
2.567826e-01 
2.565735e-01 
2.563644e-01 
2.561554e-01 
2.559464e-01 
2.557375e-01 
2.555286e-01 
2.553198e-01 
2.551110e-01 
2.549022e-01 
2.546936e-01 
2.544849e-01 
2.542763e-01 
2.540678e-01 
2.538593e-01 
2.536508e-01 
2.534424e-01 
2.532341e-01 
2.530258e-01 
2.528175e-01 
2.526093e-01 
2.524012e-01 
2.521931e-01 
2.519850e-01 
2.517770e-01 
2.515690e-01 
2.513611e-01 
2.511532e-01 
2.509454e-01 
2.507376e-01 
2.505299e-01 
2.503222e-01 
2.501146e-01 
2.499070e-01 
2.496995e-01 
2.494920e-01 
2.492846e-01 
2.490772e-01 
2.488699e-01 
2.486626e-01 
2.484554e-01 
2.482482e-01 
2.480411e-01 
2.478340e-01 
2.476270e-01 
2.474200e-01 
2.472131e-01 
2.470062e-01 
2.467993e-01 
2.465926e-01 
2.463858e-01 
2.461791e-01 
2.459725e-01 
2.457659e-01 
2.455594e-01 
2.453529e-01 
2.451465e-01 
2.449401e-01 
2.447337e-01 
2.445275e-01 
2.443212e-01 
2.441150e-01 
2.439089e-01 
2.437028e-01 
2.434968e-01 
2.432908e-01 
2.430849e-01 
2.428790e-01 
2.426732e-01 
2.424674e-01 
2.422617e-01 
2.420560e-01 
2.418504e-01 
2.416448e-01 
2.414393e-01 
2.412338e-01 
2.410284e-01 
2.408230e-01 
2.406177e-01 
2.404125e-01 
2.402072e-01 
2.400021e-01 
2.397970e-01 
2.395919e-01 
2.393869e-01 
2.391819e-01 
2.389770e-01 
2.387722e-01 
2.385674e-01 
2.383626e-01 
2.381579e-01 
2.379533e-01 
2.377487e-01 
2.375442e-01 
2.373397e-01 
2.371352e-01 
2.369308e-01 
2.367265e-01 
2.365222e-01 
2.363180e-01 
2.361138e-01 
2.359097e-01 
2.357056e-01 
2.355016e-01 
2.352977e-01 
2.350937e-01 
2.348899e-01 
2.346861e-01 
2.344823e-01 
2.342786e-01 
2.340750e-01 
2.338714e-01 
2.336678e-01 
2.334643e-01 
2.332609e-01 
2.330575e-01 
2.328542e-01 
2.326509e-01 
2.324477e-01 
2.322445e-01 
2.320414e-01 
2.318384e-01 
2.316354e-01 
2.314324e-01 
2.312295e-01 
2.310267e-01 
2.308239e-01 
2.306211e-01 
2.304184e-01 
2.302158e-01 
2.300132e-01 
2.298107e-01 
2.296082e-01 
2.294058e-01 
2.292035e-01 
2.290011e-01 
2.287989e-01 
2.285967e-01 
2.283946e-01 
2.281925e-01 
2.279904e-01 
2.277885e-01 
2.275865e-01 
2.273847e-01 
2.271828e-01 
2.269811e-01 
2.267794e-01 
2.265777e-01 
2.263761e-01 
2.261746e-01 
2.259731e-01 
2.257717e-01 
2.255703e-01 
2.253690e-01 
2.251677e-01 
2.249665e-01 
2.247653e-01 
2.245642e-01 
2.243632e-01 
2.241622e-01 
2.239613e-01 
2.237604e-01 
2.235596e-01 
2.233588e-01 
2.231581e-01 
2.229574e-01 
2.227568e-01 
2.225563e-01 
2.223558e-01 
2.221554e-01 
2.219550e-01 
2.217547e-01 
2.215544e-01 
2.213542e-01 
2.211541e-01 
2.209540e-01 
2.207539e-01 
2.205539e-01 
2.203540e-01 
2.201541e-01 
2.199543e-01 
2.197546e-01 
2.195549e-01 
2.193552e-01 
2.191557e-01 
2.189561e-01 
2.187567e-01 
2.185572e-01 
2.183579e-01 
2.181586e-01 
2.179593e-01 
2.177602e-01 
2.175610e-01 
2.173620e-01 
2.171629e-01 
2.169640e-01 
2.167651e-01 
2.165662e-01 
2.163675e-01 
2.161687e-01 
2.159701e-01 
2.157714e-01 
2.155729e-01 
2.153744e-01 
2.151759e-01 
2.149776e-01 
2.147792e-01 
2.145810e-01 
2.143828e-01 
2.141846e-01 
2.139865e-01 
2.137885e-01 
2.135905e-01 
2.133926e-01 
2.131947e-01 
2.129969e-01 
2.127992e-01 
2.126015e-01 
2.124039e-01 
2.122063e-01 
2.120088e-01 
2.118114e-01 
2.116140e-01 
2.114166e-01 
2.112194e-01 
2.110222e-01 
2.108250e-01 
2.106279e-01 
2.104309e-01 
2.102339e-01 
2.100370e-01 
2.098401e-01 
2.096433e-01 
2.094466e-01 
2.092499e-01 
2.090533e-01 
2.088567e-01 
2.086602e-01 
2.084638e-01 
2.082674e-01 
2.080710e-01 
2.078748e-01 
2.076786e-01 
2.074824e-01 
2.072863e-01 
2.070903e-01 
2.068943e-01 
2.066984e-01 
2.065026e-01 
2.063068e-01 
2.061111e-01 
2.059154e-01 
2.057198e-01 
2.055243e-01 
2.053288e-01 
2.051333e-01 
2.049380e-01 
2.047427e-01 
2.045474e-01 
2.043522e-01 
2.041571e-01 
2.039621e-01 
2.037671e-01 
2.035721e-01 
2.033772e-01 
2.031824e-01 
2.029877e-01 
2.027930e-01 
2.025983e-01 
2.024037e-01 
2.022092e-01 
2.020148e-01 
2.018204e-01 
2.016261e-01 
2.014318e-01 
2.012376e-01 
2.010434e-01 
2.008493e-01 
2.006553e-01 
2.004614e-01 
2.002675e-01 
2.000736e-01 
1.998798e-01 
1.996861e-01 
1.994925e-01 
1.992989e-01 
1.991053e-01 
1.989119e-01 
1.987185e-01 
1.985251e-01 
1.983318e-01 
1.981386e-01 
1.979455e-01 
1.977524e-01 
1.975593e-01 
1.973664e-01 
1.971735e-01 
1.969806e-01 
1.967878e-01 
1.965951e-01 
1.964025e-01 
1.962099e-01 
1.960173e-01 
1.958249e-01 
1.956324e-01 
1.954401e-01 
1.952478e-01 
1.950556e-01 
1.948634e-01 
1.946714e-01 
1.944793e-01 
1.942874e-01 
1.940955e-01 
1.939036e-01 
1.937118e-01 
1.935201e-01 
1.933285e-01 
1.931369e-01 
1.929454e-01 
1.927539e-01 
1.925625e-01 
1.923712e-01 
1.921799e-01 
1.919887e-01 
1.917976e-01 
1.916065e-01 
1.914155e-01 
1.912245e-01 
1.910336e-01 
1.908428e-01 
1.906520e-01 
1.904614e-01 
1.902707e-01 
1.900802e-01 
1.898897e-01 
1.896992e-01 
1.895088e-01 
1.893185e-01 
1.891283e-01 
1.889381e-01 
1.887480e-01 
1.885579e-01 
1.883680e-01 
1.881780e-01 
1.879882e-01 
1.877984e-01 
1.876087e-01 
1.874190e-01 
1.872294e-01 
1.870399e-01 
1.868504e-01 
1.866610e-01 
1.864717e-01 
1.862824e-01 
1.860932e-01 
1.859041e-01 
1.857150e-01 
1.855260e-01 
1.853370e-01 
1.851482e-01 
1.849593e-01 
1.847706e-01 
1.845819e-01 
1.843933e-01 
1.842047e-01 
1.840163e-01 
1.838278e-01 
1.836395e-01 
1.834512e-01 
1.832630e-01 
1.830748e-01 
1.828867e-01 
1.826987e-01 
1.825107e-01 
1.823229e-01 
1.821350e-01 
1.819473e-01 
1.817596e-01 
1.815720e-01 
1.813844e-01 
1.811969e-01 
1.810095e-01 
1.808221e-01 
1.806348e-01 
1.804476e-01 
1.802604e-01 
1.800734e-01 
1.798863e-01 
1.796994e-01 
1.795125e-01 
1.793256e-01 
1.791389e-01 
1.789522e-01 
1.787656e-01 
1.785790e-01 
1.783925e-01 
1.782061e-01 
1.780198e-01 
1.778335e-01 
1.776472e-01 
1.774611e-01 
1.772750e-01 
1.770890e-01 
1.769030e-01 
1.767172e-01 
1.765313e-01 
1.763456e-01 
1.761599e-01 
1.759743e-01 
1.757888e-01 
1.756033e-01 
1.754179e-01 
1.752325e-01 
1.750473e-01 
1.748621e-01 
1.746769e-01 
1.744919e-01 
1.743069e-01 
1.741219e-01 
1.739371e-01 
1.737523e-01 
1.735676e-01 
1.733829e-01 
1.731983e-01 
1.730138e-01 
1.728293e-01 
1.726450e-01 
1.724607e-01 
1.722764e-01 
1.720922e-01 
1.719081e-01 
1.717241e-01 
1.715401e-01 
1.713562e-01 
1.711724e-01 
1.709886e-01 
1.708049e-01 
1.706213e-01 
1.704378e-01 
1.702543e-01 
1.700709e-01 
1.698875e-01 
1.697042e-01 
1.695210e-01 
1.693379e-01 
1.691548e-01 
1.689718e-01 
1.687889e-01 
1.686060e-01 
1.684233e-01 
1.682405e-01 
1.680579e-01 
1.678753e-01 
1.676928e-01 
1.675104e-01 
1.673280e-01 
1.671457e-01 
1.669635e-01 
1.667813e-01 
1.665992e-01 
1.664172e-01 
1.662353e-01 
1.660534e-01 
1.658716e-01 
1.656898e-01 
1.655082e-01 
1.653266e-01 
1.651451e-01 
1.649636e-01 
1.647822e-01 
1.646009e-01 
1.644197e-01 
1.642385e-01 
1.640574e-01 
1.638764e-01 
1.636954e-01 
1.635145e-01 
1.633337e-01 
1.631530e-01 
1.629723e-01 
1.627917e-01 
1.626112e-01 
1.624307e-01 
1.622503e-01 
1.620700e-01 
1.618898e-01 
1.617096e-01 
1.615295e-01 
1.613494e-01 
1.611695e-01 
1.609896e-01 
1.608098e-01 
1.606300e-01 
1.604504e-01 
1.602708e-01 
1.600912e-01 
1.599118e-01 
1.597324e-01 
1.595531e-01 
1.593739e-01 
1.591947e-01 
1.590156e-01 
1.588366e-01 
1.586576e-01 
1.584787e-01 
1.582999e-01 
1.581212e-01 
1.579426e-01 
1.577640e-01 
1.575854e-01 
1.574070e-01 
1.572286e-01 
1.570503e-01 
1.568721e-01 
1.566940e-01 
1.565159e-01 
1.563379e-01 
1.561599e-01 
1.559821e-01 
1.558043e-01 
1.556266e-01 
1.554489e-01 
1.552714e-01 
1.550939e-01 
1.549165e-01 
1.547391e-01 
1.545618e-01 
1.543846e-01 
1.542075e-01 
1.540305e-01 
1.538535e-01 
1.536766e-01 
1.534997e-01 
1.533230e-01 
1.531463e-01 
1.529697e-01 
1.527932e-01 
1.526167e-01 
1.524403e-01 
1.522640e-01 
1.520877e-01 
1.519116e-01 
1.517355e-01 
1.515595e-01 
1.513835e-01 
1.512076e-01 
1.510318e-01 
1.508561e-01 
1.506805e-01 
1.505049e-01 
1.503294e-01 
1.501540e-01 
1.499786e-01 
1.498034e-01 
1.496282e-01 
1.494530e-01 
1.492780e-01 
1.491030e-01 
1.489281e-01 
1.487533e-01 
1.485785e-01 
1.484038e-01 
1.482292e-01 
1.480547e-01 
1.478803e-01 
1.477059e-01 
1.475316e-01 
1.473574e-01 
1.471832e-01 
1.470091e-01 
1.468351e-01 
1.466612e-01 
1.464874e-01 
1.463136e-01 
1.461399e-01 
1.459663e-01 
1.457927e-01 
1.456192e-01 
1.454459e-01 
1.452725e-01 
1.450993e-01 
1.449261e-01 
1.447530e-01 
1.445800e-01 
1.444071e-01 
1.442342e-01 
1.440614e-01 
1.438887e-01 
1.437161e-01 
1.435435e-01 
1.433710e-01 
1.431986e-01 
1.430263e-01 
1.428540e-01 
1.426819e-01 
1.425098e-01 
1.423377e-01 
1.421658e-01 
1.419939e-01 
1.418221e-01 
1.416504e-01 
1.414788e-01 
1.413072e-01 
1.411357e-01 
1.409643e-01 
1.407930e-01 
1.406217e-01 
1.404505e-01 
1.402794e-01 
1.401084e-01 
1.399375e-01 
1.397666e-01 
1.395958e-01 
1.394251e-01 
1.392544e-01 
1.390839e-01 
1.389134e-01 
1.387430e-01 
1.385727e-01 
1.384024e-01 
1.382322e-01 
1.380621e-01 
1.378921e-01 
1.377222e-01 
1.375523e-01 
1.373825e-01 
1.372128e-01 
1.370432e-01 
1.368736e-01 
1.367042e-01 
1.365348e-01 
1.363654e-01 
1.361962e-01 
1.360270e-01 
1.358580e-01 
1.356890e-01 
1.355200e-01 
1.353512e-01 
1.351824e-01 
1.350137e-01 
1.348451e-01 
1.346766e-01 
1.345081e-01 
1.343397e-01 
1.341714e-01 
1.340032e-01 
1.338351e-01 
1.336670e-01 
1.334990e-01 
1.333311e-01 
1.331633e-01 
1.329956e-01 
1.328279e-01 
1.326603e-01 
1.324928e-01 
1.323254e-01 
1.321580e-01 
1.319907e-01 
1.318235e-01 
1.316564e-01 
1.314894e-01 
1.313224e-01 
1.311556e-01 
1.309888e-01 
1.308221e-01 
1.306554e-01 
1.304889e-01 
1.303224e-01 
1.301560e-01 
1.299897e-01 
1.298234e-01 
1.296573e-01 
1.294912e-01 
1.293252e-01 
1.291593e-01 
1.289934e-01 
1.288277e-01 
1.286620e-01 
1.284964e-01 
1.283309e-01 
1.281655e-01 
1.280001e-01 
1.278348e-01 
1.276696e-01 
1.275045e-01 
1.273395e-01 
1.271745e-01 
1.270096e-01 
1.268448e-01 
1.266801e-01 
1.265155e-01 
1.263509e-01 
1.261865e-01 
1.260221e-01 
1.258578e-01 
1.256935e-01 
1.255294e-01 
1.253653e-01 
1.252013e-01 
1.250374e-01 
1.248736e-01 
1.247099e-01 
1.245462e-01 
1.243826e-01 
1.242191e-01 
1.240557e-01 
1.238924e-01 
1.237291e-01 
1.235659e-01 
1.234028e-01 
1.232398e-01 
1.230769e-01 
1.229140e-01 
1.227513e-01 
1.225886e-01 
1.224260e-01 
1.222635e-01 
1.221010e-01 
1.219387e-01 
1.217764e-01 
1.216142e-01 
1.214521e-01 
1.212901e-01 
1.211281e-01 
1.209662e-01 
1.208045e-01 
1.206428e-01 
1.204811e-01 
1.203196e-01 
1.201581e-01 
1.199968e-01 
1.198355e-01 
1.196743e-01 
1.195131e-01 
1.193521e-01 
1.191911e-01 
1.190303e-01 
1.188695e-01 
1.187088e-01 
1.185481e-01 
1.183876e-01 
1.182271e-01 
1.180667e-01 
1.179064e-01 
1.177462e-01 
1.175861e-01 
1.174260e-01 
1.172661e-01 
1.171062e-01 
1.169464e-01 
1.167867e-01 
1.166270e-01 
1.164675e-01 
1.163080e-01 
1.161486e-01 
1.159893e-01 
1.158301e-01 
1.156710e-01 
1.155119e-01 
1.153529e-01 
1.151941e-01 
1.150353e-01 
1.148765e-01 
1.147179e-01 
1.145594e-01 
1.144009e-01 
1.142425e-01 
1.140842e-01 
1.139260e-01 
1.137679e-01 
1.136098e-01 
1.134519e-01 
1.132940e-01 
1.131362e-01 
1.129785e-01 
1.128209e-01 
1.126633e-01 
1.125059e-01 
1.123485e-01 
1.121912e-01 
1.120340e-01 
1.118769e-01 
1.117198e-01 
1.115629e-01 
1.114060e-01 
1.112492e-01 
1.110925e-01 
1.109359e-01 
1.107794e-01 
1.106230e-01 
1.104666e-01 
1.103103e-01 
1.101541e-01 
1.099980e-01 
1.098420e-01 
1.096861e-01 
1.095302e-01 
1.093745e-01 
1.092188e-01 
1.090632e-01 
1.089077e-01 
1.087523e-01 
1.085969e-01 
1.084417e-01 
1.082865e-01 
1.081314e-01 
1.079764e-01 
1.078215e-01 
1.076667e-01 
1.075120e-01 
1.073573e-01 
1.072027e-01 
1.070482e-01 
1.068939e-01 
1.067395e-01 
1.065853e-01 
1.064312e-01 
1.062771e-01 
1.061232e-01 
1.059693e-01 
1.058155e-01 
1.056618e-01 
1.055081e-01 
1.053546e-01 
1.052012e-01 
1.050478e-01 
1.048945e-01 
1.047413e-01 
1.045882e-01 
1.044352e-01 
1.042823e-01 
1.041294e-01 
1.039766e-01 
1.038240e-01 
1.036714e-01 
1.035189e-01 
1.033665e-01 
1.032141e-01 
1.030619e-01 
1.029097e-01 
1.027577e-01 
1.026057e-01 
1.024538e-01 
1.023020e-01 
1.021503e-01 
1.019986e-01 
1.018471e-01 
1.016956e-01 
1.015443e-01 
1.013930e-01 
1.012418e-01 
1.010907e-01 
1.009396e-01 
1.007887e-01 
1.006379e-01 
1.004871e-01 
1.003364e-01 
1.001858e-01 
1.000353e-01 
9.988493e-02 
9.973460e-02 
9.958437e-02 
9.943422e-02 
9.928416e-02 
9.913418e-02 
9.898430e-02 
9.883450e-02 
9.868479e-02 
9.853517e-02 
9.838563e-02 
9.823619e-02 
9.808683e-02 
9.793756e-02 
9.778838e-02 
9.763928e-02 
9.749027e-02 
9.734136e-02 
9.719253e-02 
9.704378e-02 
9.689513e-02 
9.674657e-02 
9.659809e-02 
9.644970e-02 
9.630140e-02 
9.615319e-02 
9.600507e-02 
9.585703e-02 
9.570909e-02 
9.556123e-02 
9.541346e-02 
9.526578e-02 
9.511819e-02 
9.497069e-02 
9.482328e-02 
9.467595e-02 
9.452872e-02 
9.438157e-02 
9.423451e-02 
9.408754e-02 
9.394066e-02 
9.379387e-02 
9.364717e-02 
9.350056e-02 
9.335403e-02 
9.320760e-02 
9.306126e-02 
9.291500e-02 
9.276883e-02 
9.262276e-02 
9.247677e-02 
9.233087e-02 
9.218507e-02 
9.203935e-02 
9.189372e-02 
9.174818e-02 
9.160273e-02 
9.145737e-02 
9.131210e-02 
9.116692e-02 
9.102182e-02 
9.087682e-02 
9.073191e-02 
9.058709e-02 
9.044236e-02 
9.029772e-02 
9.015317e-02 
9.000871e-02 
8.986433e-02 
8.972005e-02 
8.957586e-02 
8.943176e-02 
8.928775e-02 
8.914383e-02 
8.900000e-02 
8.885626e-02 
8.871261e-02 
8.856905e-02 
8.842558e-02 
8.828221e-02 
8.813892e-02 
8.799572e-02 
8.785261e-02 
8.770960e-02 
8.756667e-02 
8.742384e-02 
8.728110e-02 
8.713844e-02 
8.699588e-02 
8.685341e-02 
8.671103e-02 
8.656874e-02 
8.642654e-02 
8.628444e-02 
8.614242e-02 
8.600049e-02 
8.585866e-02 
8.571692e-02 
8.557527e-02 
8.543370e-02 
8.529224e-02 
8.515086e-02 
8.500957e-02 
8.486838e-02 
8.472727e-02 
8.458626e-02 
8.444534e-02 
8.430451e-02 
8.416377e-02 
8.402312e-02 
8.388257e-02 
8.374211e-02 
8.360174e-02 
8.346146e-02 
8.332127e-02 
8.318117e-02 
8.304117e-02 
8.290126e-02 
8.276143e-02 
8.262171e-02 
8.248207e-02 
8.234252e-02 
8.220307e-02 
8.206371e-02 
8.192444e-02 
8.178527e-02 
8.164618e-02 
8.150719e-02 
8.136829e-02 
8.122948e-02 
8.109077e-02 
8.095215e-02 
8.081362e-02 
8.067518e-02 
8.053683e-02 
8.039858e-02 
8.026042e-02 
8.012235e-02 
7.998438e-02 
7.984650e-02 
7.970871e-02 
7.957101e-02 
7.943340e-02 
7.929589e-02 
7.915847e-02 
7.902115e-02 
7.888392e-02 
7.874678e-02 
7.860973e-02 
7.847277e-02 
7.833591e-02 
7.819915e-02 
7.806247e-02 
7.792589e-02 
7.778940e-02 
7.765301e-02 
7.751670e-02 
7.738049e-02 
7.724438e-02 
7.710836e-02 
7.697243e-02 
7.683659e-02 
7.670085e-02 
7.656520e-02 
7.642965e-02 
7.629419e-02 
7.615882e-02 
7.602354e-02 
7.588836e-02 
7.575328e-02 
7.561828e-02 
7.548338e-02 
7.534858e-02 
7.521387e-02 
7.507925e-02 
7.494472e-02 
7.481029e-02 
7.467596e-02 
7.454171e-02 
7.440757e-02 
7.427351e-02 
7.413955e-02 
7.400569e-02 
7.387191e-02 
7.373824e-02 
7.360465e-02 
7.347116e-02 
7.333777e-02 
7.320447e-02 
7.307126e-02 
7.293815e-02 
7.280513e-02 
7.267221e-02 
7.253938e-02 
7.240665e-02 
7.227401e-02 
7.214146e-02 
7.200901e-02 
7.187666e-02 
7.174440e-02 
7.161223e-02 
7.148016e-02 
7.134819e-02 
7.121630e-02 
7.108452e-02 
7.095283e-02 
7.082123e-02 
7.068973e-02 
7.055832e-02 
7.042701e-02 
7.029579e-02 
7.016467e-02 
7.003364e-02 
6.990271e-02 
6.977188e-02 
6.964113e-02 
6.951049e-02 
6.937994e-02 
6.924948e-02 
6.911912e-02 
6.898886e-02 
6.885869e-02 
6.872862e-02 
6.859864e-02 
6.846876e-02 
6.833897e-02 
6.820928e-02 
6.807968e-02 
6.795018e-02 
6.782078e-02 
6.769147e-02 
6.756226e-02 
6.743314e-02 
6.730412e-02 
6.717519e-02 
6.704636e-02 
6.691763e-02 
6.678899e-02 
6.666045e-02 
6.653200e-02 
6.640365e-02 
6.627540e-02 
6.614724e-02 
6.601918e-02 
6.589122e-02 
6.576335e-02 
6.563558e-02 
6.550790e-02 
6.538032e-02 
6.525284e-02 
6.512545e-02 
6.499816e-02 
6.487096e-02 
6.474386e-02 
6.461686e-02 
6.448996e-02 
6.436315e-02 
6.423644e-02 
6.410982e-02 
6.398330e-02 
6.385688e-02 
6.373056e-02 
6.360433e-02 
6.347819e-02 
6.335216e-02 
6.322622e-02 
6.310038e-02 
6.297464e-02 
6.284899e-02 
6.272344e-02 
6.259798e-02 
6.247263e-02 
6.234737e-02 
6.222221e-02 
6.209714e-02 
6.197217e-02 
6.184730e-02 
6.172253e-02 
6.159785e-02 
6.147327e-02 
6.134879e-02 
6.122441e-02 
6.110012e-02 
6.097593e-02 
6.085184e-02 
6.072784e-02 
6.060395e-02 
6.048015e-02 
6.035644e-02 
6.023284e-02 
6.010933e-02 
5.998592e-02 
5.986261e-02 
5.973940e-02 
5.961628e-02 
5.949326e-02 
5.937034e-02 
5.924752e-02 
5.912479e-02 
5.900217e-02 
5.887964e-02 
5.875721e-02 
5.863487e-02 
5.851264e-02 
5.839050e-02 
5.826846e-02 
5.814652e-02 
5.802468e-02 
5.790293e-02 
5.778129e-02 
5.765974e-02 
5.753829e-02 
5.741694e-02 
5.729569e-02 
5.717453e-02 
5.705347e-02 
5.693252e-02 
5.681166e-02 
5.669089e-02 
5.657023e-02 
5.644967e-02 
5.632920e-02 
5.620883e-02 
5.608857e-02 
5.596840e-02 
5.584833e-02 
5.572835e-02 
5.560848e-02 
5.548870e-02 
5.536903e-02 
5.524945e-02 
5.512997e-02 
5.501059e-02 
5.489131e-02 
5.477213e-02 
5.465305e-02 
5.453406e-02 
5.441518e-02 
5.429639e-02 
5.417771e-02 
5.405912e-02 
5.394063e-02 
5.382224e-02 
5.370395e-02 
5.358576e-02 
5.346767e-02 
5.334968e-02 
5.323179e-02 
5.311399e-02 
5.299630e-02 
5.287870e-02 
5.276121e-02 
5.264381e-02 
5.252652e-02 
5.240932e-02 
5.229222e-02 
5.217523e-02 
5.205833e-02 
5.194153e-02 
5.182483e-02 
5.170823e-02 
5.159173e-02 
5.147533e-02 
5.135903e-02 
5.124283e-02 
5.112673e-02 
5.101073e-02 
5.089483e-02 
5.077903e-02 
5.066333e-02 
5.054773e-02 
5.043223e-02 
5.031683e-02 
5.020153e-02 
5.008633e-02 
4.997123e-02 
4.985623e-02 
4.974133e-02 
4.962653e-02 
4.951183e-02 
4.939724e-02 
4.928274e-02 
4.916834e-02 
4.905404e-02 
4.893984e-02 
4.882575e-02 
4.871175e-02 
4.859785e-02 
4.848406e-02 
4.837036e-02 
4.825677e-02 
4.814327e-02 
4.802988e-02 
4.791659e-02 
4.780339e-02 
4.769030e-02 
4.757731e-02 
4.746442e-02 
4.735163e-02 
4.723894e-02 
4.712636e-02 
4.701387e-02 
4.690148e-02 
4.678920e-02 
4.667701e-02 
4.656493e-02 
4.645295e-02 
4.634107e-02 
4.622929e-02 
4.611761e-02 
4.600603e-02 
4.589455e-02 
4.578318e-02 
4.567190e-02 
4.556073e-02 
4.544966e-02 
4.533869e-02 
4.522782e-02 
4.511705e-02 
4.500638e-02 
4.489582e-02 
4.478535e-02 
4.467499e-02 
4.456473e-02 
4.445457e-02 
4.434451e-02 
4.423455e-02 
4.412470e-02 
4.401495e-02 
4.390529e-02 
4.379574e-02 
4.368629e-02 
4.357695e-02 
4.346770e-02 
4.335856e-02 
4.324952e-02 
4.314058e-02 
4.303174e-02 
4.292300e-02 
4.281437e-02 
4.270584e-02 
4.259740e-02 
4.248908e-02 
4.238085e-02 
4.227272e-02 
4.216470e-02 
4.205678e-02 
4.194896e-02 
4.184125e-02 
4.173363e-02 
4.162612e-02 
4.151871e-02 
4.141140e-02 
4.130420e-02 
4.119709e-02 
4.109009e-02 
4.098319e-02 
4.087640e-02 
4.076970e-02 
4.066311e-02 
4.055662e-02 
4.045023e-02 
4.034395e-02 
4.023777e-02 
4.013169e-02 
4.002571e-02 
3.991984e-02 
3.981407e-02 
3.970840e-02 
3.960283e-02 
3.949737e-02 
3.939201e-02 
3.928675e-02 
3.918159e-02 
3.907654e-02 
3.897159e-02 
3.886674e-02 
3.876200e-02 
3.865736e-02 
3.855282e-02 
3.844838e-02 
3.834405e-02 
3.823982e-02 
3.813569e-02 
3.803167e-02 
3.792775e-02 
3.782393e-02 
3.772022e-02 
3.761661e-02 
3.751310e-02 
3.740969e-02 
3.730639e-02 
3.720319e-02 
3.710010e-02 
3.699710e-02 
3.689421e-02 
3.679143e-02 
3.668875e-02 
3.658617e-02 
3.648369e-02 
3.638132e-02 
3.627905e-02 
3.617689e-02 
3.607482e-02 
3.597287e-02 
3.587101e-02 
3.576926e-02 
3.566761e-02 
3.556607e-02 
3.546463e-02 
3.536329e-02 
3.526206e-02 
3.516093e-02 
3.505990e-02 
3.495898e-02 
3.485816e-02 
3.475745e-02 
3.465684e-02 
3.455633e-02 
3.445593e-02 
3.435563e-02 
3.425544e-02 
3.415535e-02 
3.405536e-02 
3.395548e-02 
3.385570e-02 
3.375602e-02 
3.365645e-02 
3.355698e-02 
3.345762e-02 
3.335836e-02 
3.325921e-02 
3.316016e-02 
3.306121e-02 
3.296237e-02 
3.286363e-02 
3.276500e-02 
3.266647e-02 
3.256804e-02 
3.246972e-02 
3.237151e-02 
3.227339e-02 
3.217539e-02 
3.207748e-02 
3.197969e-02 
3.188199e-02 
3.178440e-02 
3.168692e-02 
3.158954e-02 
3.149226e-02 
3.139509e-02 
3.129802e-02 
3.120106e-02 
3.110420e-02 
3.100745e-02 
3.091080e-02 
3.081426e-02 
3.071782e-02 
3.062149e-02 
3.052526e-02 
3.042913e-02 
3.033311e-02 
3.023720e-02 
3.014139e-02 
3.004568e-02 
2.995008e-02 
2.985459e-02 
2.975920e-02 
2.966391e-02 
2.956873e-02 
2.947366e-02 
2.937869e-02 
2.928382e-02 
2.918906e-02 
2.909441e-02 
2.899986e-02 
2.890542e-02 
2.881108e-02 
2.871684e-02 
2.862271e-02 
2.852869e-02 
2.843477e-02 
2.834096e-02 
2.824725e-02 
2.815365e-02 
2.806015e-02 
2.796676e-02 
2.787347e-02 
2.778029e-02 
2.768722e-02 
2.759425e-02 
2.750138e-02 
2.740862e-02 
2.731597e-02 
2.722342e-02 
2.713098e-02 
2.703864e-02 
2.694641e-02 
2.685429e-02 
2.676227e-02 
2.667035e-02 
2.657854e-02 
2.648684e-02 
2.639524e-02 
2.630375e-02 
2.621237e-02 
2.612109e-02 
2.602991e-02 
2.593885e-02 
2.584788e-02 
2.575703e-02 
2.566628e-02 
2.557563e-02 
2.548509e-02 
2.539466e-02 
2.530434e-02 
2.521412e-02 
2.512400e-02 
2.503399e-02 
2.494409e-02 
2.485429e-02 
2.476460e-02 
2.467502e-02 
2.458554e-02 
2.449617e-02 
2.440690e-02 
2.431774e-02 
2.422869e-02 
2.413974e-02 
2.405090e-02 
2.396217e-02 
2.387354e-02 
2.378502e-02 
2.369660e-02 
2.360829e-02 
2.352009e-02 
2.343200e-02 
2.334401e-02 
2.325612e-02 
2.316835e-02 
2.308068e-02 
2.299311e-02 
2.290565e-02 
2.281830e-02 
2.273106e-02 
2.264392e-02 
2.255689e-02 
2.246997e-02 
2.238315e-02 
2.229644e-02 
2.220983e-02 
2.212333e-02 
2.203694e-02 
2.195066e-02 
2.186448e-02 
2.177841e-02 
2.169245e-02 
2.160659e-02 
2.152084e-02 
2.143519e-02 
2.134966e-02 
2.126423e-02 
2.117890e-02 
2.109369e-02 
2.100858e-02 
2.092358e-02 
2.083868e-02 
2.075389e-02 
2.066921e-02 
2.058464e-02 
2.050017e-02 
2.041581e-02 
2.033156e-02 
2.024741e-02 
2.016338e-02 
2.007944e-02 
1.999562e-02 
1.991190e-02 
1.982829e-02 
1.974479e-02 
1.966139e-02 
1.957811e-02 
1.949493e-02 
1.941185e-02 
1.932889e-02 
1.924603e-02 
1.916328e-02 
1.908063e-02 
1.899809e-02 
1.891567e-02 
1.883334e-02 
1.875113e-02 
1.866902e-02 
1.858702e-02 
1.850513e-02 
1.842335e-02 
1.834167e-02 
1.826010e-02 
1.817864e-02 
1.809728e-02 
1.801604e-02 
1.793490e-02 
1.785386e-02 
1.777294e-02 
1.769212e-02 
1.761142e-02 
1.753081e-02 
1.745032e-02 
1.736994e-02 
1.728966e-02 
1.720949e-02 
1.712943e-02 
1.704947e-02 
1.696963e-02 
1.688989e-02 
1.681026e-02 
1.673073e-02 
1.665132e-02 
1.657201e-02 
1.649281e-02 
1.641372e-02 
1.633474e-02 
1.625586e-02 
1.617710e-02 
1.609844e-02 
1.601989e-02 
1.594144e-02 
1.586311e-02 
1.578488e-02 
1.570676e-02 
1.562875e-02 
1.555085e-02 
1.547305e-02 
1.539537e-02 
1.531779e-02 
1.524032e-02 
1.516296e-02 
1.508570e-02 
1.500856e-02 
1.493152e-02 
1.485459e-02 
1.477777e-02 
1.470106e-02 
1.462445e-02 
1.454796e-02 
1.447157e-02 
1.439529e-02 
1.431912e-02 
1.424306e-02 
1.416711e-02 
1.409126e-02 
1.401552e-02 
1.393990e-02 
1.386438e-02 
1.378896e-02 
1.371366e-02 
1.363847e-02 
1.356338e-02 
1.348840e-02 
1.341354e-02 
1.333878e-02 
1.326412e-02 
1.318958e-02 
1.311515e-02 
1.304082e-02 
1.296660e-02 
1.289250e-02 
1.281850e-02 
1.274461e-02 
1.267082e-02 
1.259715e-02 
1.252359e-02 
1.245013e-02 
1.237678e-02 
1.230354e-02 
1.223042e-02 
1.215739e-02 
1.208448e-02 
1.201168e-02 
1.193899e-02 
1.186640e-02 
1.179392e-02 
1.172156e-02 
1.164930e-02 
1.157715e-02 
1.150511e-02 
1.143318e-02 
1.136136e-02 
1.128964e-02 
1.121804e-02 
1.114654e-02 
1.107516e-02 
1.100388e-02 
1.093271e-02 
1.086165e-02 
1.079070e-02 
1.071986e-02 
1.064913e-02 
1.057851e-02 
1.050799e-02 
1.043759e-02 
1.036729e-02 
1.029711e-02 
1.022703e-02 
1.015706e-02 
1.008721e-02 
1.001746e-02 
9.947817e-03 
9.878286e-03 
9.808865e-03 
9.739554e-03 
9.670351e-03 
9.601258e-03 
9.532275e-03 
9.463400e-03 
9.394635e-03 
9.325980e-03 
9.257434e-03 
9.188997e-03 
9.120670e-03 
9.052452e-03 
8.984344e-03 
8.916345e-03 
8.848456e-03 
8.780676e-03 
8.713006e-03 
8.645445e-03 
8.577993e-03 
8.510652e-03 
8.443420e-03 
8.376297e-03 
8.309284e-03 
8.242381e-03 
8.175587e-03 
8.108903e-03 
8.042329e-03 
7.975864e-03 
7.909509e-03 
7.843263e-03 
7.777128e-03 
7.711102e-03 
7.645185e-03 
7.579379e-03 
7.513682e-03 
7.448095e-03 
7.382618e-03 
7.317250e-03 
7.251993e-03 
7.186845e-03 
7.121807e-03 
7.056879e-03 
6.992060e-03 
6.927352e-03 
6.862753e-03 
6.798265e-03 
6.733886e-03 
6.669617e-03 
6.605458e-03 
6.541409e-03 
6.477470e-03 
6.413640e-03 
6.349921e-03 
6.286312e-03 
6.222813e-03 
6.159424e-03 
6.096144e-03 
6.032975e-03 
5.969916e-03 
5.906967e-03 
5.844128e-03 
5.781399e-03 
5.718780e-03 
5.656271e-03 
5.593873e-03 
5.531584e-03 
5.469406e-03 
5.407337e-03 
5.345379e-03 
5.283531e-03 
5.221794e-03 
5.160166e-03 
5.098649e-03 
5.037241e-03 
4.975945e-03 
4.914758e-03 
4.853681e-03 
4.792715e-03 
4.731859e-03 
4.671113e-03 
4.610478e-03 
4.549953e-03 
4.489538e-03 
4.429234e-03 
4.369039e-03 
4.308956e-03 
4.248982e-03 
4.189119e-03 
4.129366e-03 
4.069724e-03 
4.010192e-03 
3.950770e-03 
3.891459e-03 
3.832259e-03 
3.773168e-03 
3.714188e-03 
3.655319e-03 
3.596560e-03 
3.537912e-03 
3.479374e-03 
3.420946e-03 
3.362629e-03 
3.304423e-03 
3.246327e-03 
3.188342e-03 
3.130467e-03 
3.072703e-03 
3.015049e-03 
2.957506e-03 
2.900073e-03 
2.842751e-03 
2.785540e-03 
2.728439e-03 
2.671449e-03 
2.614569e-03 
2.557801e-03 
2.501142e-03 
2.444595e-03 
2.388158e-03 
2.331832e-03 
2.275616e-03 
2.219512e-03 
2.163518e-03 
2.107634e-03 
2.051862e-03 
1.996200e-03 
1.940649e-03 
1.885208e-03 
1.829879e-03 
1.774660e-03 
1.719552e-03 
1.664554e-03 
1.609668e-03 
1.554892e-03 
1.500228e-03 
1.445673e-03 
1.391230e-03 
1.336898e-03 
1.282677e-03 
1.228566e-03 
1.174566e-03 
1.120677e-03 
1.066899e-03 
1.013232e-03 
9.596761e-04 
9.062308e-04 
8.528965e-04 
7.996731e-04 
7.465606e-04 
6.935591e-04 
6.406685e-04 
5.878889e-04 
5.352203e-04 
4.826627e-04 
4.302160e-04 
3.778804e-04 
3.256557e-04 
2.735421e-04 
2.215394e-04 
1.696478e-04 
1.178673e-04 
6.619779e-05 
1.463933e-05 
0 
0 
0 
0 
0 
0 
0 
0 
0 
0 
0 
0 
0 
0 
0 
0 
0 
0 
0 
0 
0 
0 
0 
0 
0 
0 
0 
0 
0 
0 
0 
0 
0 
0 
0 
0 
0 
0 
0 
0 
0 
0 
0 
0 
0 
0 
0 
0 
0 
0 
0 
0 
0 
0 
0 
0 
0 
0 
0 
0 
0 
0 
0 
0 
0 
0 
0 
0 
0 
0 
0 
0 
0 
0 
0 
0 
0 
0 
0 
0 
0 
0 
0 
0 
0 
0 
0 
0 
0 
0 
0 
0 
0 
0 
0 
0 
0 
0 
0 
0 
0 
0 
0 
0 
0 
0 
0 
0 
0 
0 
0 
0 
0 
0 
0 
0 
0 
0 
0 
0 
0 
0 
0 
0 
0 
0 
0 
0 
0 
0 
0 
0 
0 
0 
0 
0 
0 
0 
0 
0 
0 
0 
0 
0 
0 
0 
0 
0 
0 
0 
0 
0 
0 
0 
0 
0 
0 
0 
0 
0 
0 
0 
0 
0 
0 
0 
0 
0 
0 
0 
0 
0 
0 
0 
0 
0 
0 
0 
0 
0 
0 
0 
0 
0 
0 
0 
0 
0 
0 
0 
0 
0 
0 
0 
0 
0 
0 
0 
0 
0 
0 
0 
0 
0 
0 
0 
0 
0 
0 
0 
0 
0 
0 
0 
0 
0 
0 
0 
0 
0 
0 
0 
0 
0 
0 
0 
0 
0 
0 
0 
0 
0 
0 
0 
0 
0 
0 
0 
0 
0 
0 
0 
0 
0 
0 
0 
0 
0 
0 
0 
0 
0 
0 
0 
0 
0 
0 
0 
0 
0 
0 
0 
0 
0 
0 
0 
0 
0 
0 
0 
0 
0 
0 
0 
0 
0 
0 
0 
0 
0 
0 
0 
0 
0 
0 
0 
0 
0 
0 
0 
0 
0 
0 
0 
0 
0 
0 
0 
0 
0 
0 
0 
0 
0 
0 
0 
0 
0 
0 
0 
0 
0 
0 
0 
0 
0 
0 
0 
0 
0 
0 
0 
0 
0 
0 
0 
0 
0 
0 
0 
0 
0 
0 
0 
0 
0 
0 
0 
0 
0 
0 
0 
0 
0 
0 
0 
0 
0 
0 
0 
0 
0 
0 
0 
0 
0 
0 
0 
0 
0 
0 
0 
0 
0 
0 
0 
0 
0 
0 
0 
0 
0 
0 
0 
0 
0 
0 
0 
0 
0 
0 
0 
0 
0 
0 
0 
0 
0 
0 
0 
0 
0 
0 
0 
0 
0 
0 
0 
0 
0 
0 
0 
0 
0 
0 
0 
0 
0 
0 
0 
0 
0 
0 
0 
0 
0 
0 
0 
0 
0 
0 
0 
0 
0 
0 
0 
0 
0 
0 
0 
0 
0 
0 
0 
0 
0 
0 
0 
0 
0 
0 
0 
0 
0 
0 
0 
0 
0 
0 
0 
0 
0 
0 
0 
0 
0 
0 
0 
0 
0 
0 
0 
0 
0 
0 
0 
0 
0 
0 
0 
0 
0 
0 
0 
0 
0 
0 
0 
0 
0 
0 
0 
0 
0 
0 
0 
0 
0 
0 
0 
0 
0 
0 
0 
0 
0 
0 
0 
0 
0 
0 
0 
0 
0 
0 
0 
0 
0 
0 
0 
0 
0 
0 
0 
0 
0 
0 
0 
0 
0 
0 
0 
0 
0 
0 
0 
0 
0 
0 
0 
0 
0 
0 
0 
0 
0 
0 
0 
0 
0 
0 
0 
0 
0 
0 
0 
0 
0 
0 
0 
0 
0 
0 
0 
0 
0 
0 
0 
0 
0 
0 
0 
0 
0 
0 
0 
0 
0 
0 
0 
0 
0 
0 
0 
0 
0 
0 
0 
0 
0 
0 
0 
0 
0 
0 
0 
0 
0 
0 
0 
0 
0 
0 
0 
0 
0 
0 
0 
0 
0 
0 
0 
0 
0 
0 
0 
0 
0 
0 
0 
0 
0 
0 
0 
0 
0 
0 
0 
0 
0 
0 
0 
0 
0 
0 
0 
0 
0 
0 
0 
0 
0 
0 
0 
0 
0 
0 
0 
0 
0 
0 
0 
0 
0 
0 
0 
0 
0 
0 
0 
0 
0 
0 
0 
0 
0 
0 
0 
0 
0 
0 
0 
0 
0 
0 
0 
0 
0 
0 
0 
0 
0 
0 
0 
0 
0 
0 
0 
0 
0 
0 
0 
0 
0 
0 
0 
0 
0 
0 
0 
0 
0 
0 
0 
0 
0 
0 
0 
0 
0 
0 
0 
0 
0 
0 
0 
0 
0 
0 
0 
0 
0 
0 
0 
0 
0 
0 
0 
0 
0 
0 
0 
0 
0 
0 
0 
0 
0 
0 
0 
0 
0 
0 
0 
0 
0 
0 
0 
0 
0 
0 
0 
0 
0 
0 
0 
0 
0 
0 
0 
0 
0 
0 
0 
0 
0 
0 
0 
0 
0 
0 
0 
0 
0 
0 
0 
0 
0 
0 
0 
0 
0 
0 
0 
0 
0 
0 
0 
0 
0 
0 
0 
0 
0 
0 
0 
0 
0 
0 
0 
0 
0 
0 
0 
0 
0 
0 
0 
0 
0 
0 
0 
0 
0 
0 
0 
0 
0 
0 
0 
0 
0 
0 
0 
0 
0 
0 
0 
0 
0 
0 
0 
0 
0 
0 
0 
0 
0 
0 
0 
0 
0 
0 
0 
0 
0 
0 
0 
0 
0 
0 
0 
0 
0 
0 
0 
0 
0 
0 
0 
0 
0 
0 
0 
0 
0 
0 
0 
0 
0 
0 
0 
0 
0 
0 
0 
0 
0 
0 
0 
0 
0 
0 
0 
0 
0 
0 
0 
0 
0 
0 
0 
0 
0 
0 
0 
0 
0 
0 
0 
0 
0 
0 
0 
0 
0 
0 
0 
0 
0 
0 
0 
0 
0 
0 
0 
0 
0 
0 
0 
0 
0 
0 
0 
0 
0 
0 
0 
0 
0 
0 
0 
0 
0 
0 
0 
0 
0 
0 
2.592761e-05 
7.611671e-05 
1.264079e-04 
1.768012e-04 
2.272964e-04 
2.778937e-04 
3.285930e-04 
3.793942e-04 
4.302974e-04 
4.813024e-04 
5.324094e-04 
5.836181e-04 
6.349287e-04 
6.863411e-04 
7.378552e-04 
7.894711e-04 
8.411887e-04 
8.930079e-04 
9.449289e-04 
9.969514e-04 
1.049076e-03 
1.101301e-03 
1.153629e-03 
1.206057e-03 
1.258588e-03 
1.311219e-03 
1.363952e-03 
1.416787e-03 
1.469723e-03 
1.522760e-03 
1.575899e-03 
1.629139e-03 
1.682480e-03 
1.735922e-03 
1.789466e-03 
1.843111e-03 
1.896857e-03 
1.950704e-03 
2.004652e-03 
2.058701e-03 
2.112851e-03 
2.167103e-03 
2.221455e-03 
2.275908e-03 
2.330462e-03 
2.385117e-03 
2.439873e-03 
2.494730e-03 
2.549688e-03 
2.604746e-03 
2.659905e-03 
2.715165e-03 
2.770526e-03 
2.825987e-03 
2.881549e-03 
2.937211e-03 
2.992974e-03 
3.048838e-03 
3.104802e-03 
3.160867e-03 
3.217032e-03 
3.273297e-03 
3.329663e-03 
3.386129e-03 
3.442696e-03 
3.499363e-03 
3.556130e-03 
3.612998e-03 
3.669966e-03 
3.727034e-03 
3.784202e-03 
3.841470e-03 
3.898839e-03 
3.956307e-03 
4.013876e-03 
4.071545e-03 
4.129313e-03 
4.187182e-03 
4.245150e-03 
4.303219e-03 
4.361387e-03 
4.419655e-03 
4.478024e-03 
4.536491e-03 
4.595059e-03 
4.653726e-03 
4.712493e-03 
4.771360e-03 
4.830326e-03 
4.889392e-03 
4.948558e-03 
5.007823e-03 
5.067187e-03 
5.126652e-03 
5.186215e-03 
5.245878e-03 
5.305641e-03 
5.365502e-03 
5.425463e-03 
5.485524e-03 
5.545684e-03 
5.605943e-03 
5.666301e-03 
5.726758e-03 
5.787315e-03 
5.847970e-03 
5.908725e-03 
5.969579e-03 
6.030532e-03 
6.091584e-03 
6.152735e-03 
6.213985e-03 
6.275333e-03 
6.336781e-03 
6.398327e-03 
6.459973e-03 
6.521717e-03 
6.583560e-03 
6.645501e-03 
6.707541e-03 
6.769680e-03 
6.831918e-03 
6.894254e-03 
6.956689e-03 
7.019222e-03 
7.081854e-03 
7.144584e-03 
7.207413e-03 
7.270340e-03 
7.333366e-03 
7.396490e-03 
7.459712e-03 
7.523033e-03 
7.586452e-03 
7.649969e-03 
7.713584e-03 
7.777297e-03 
7.841109e-03 
7.905018e-03 
7.969026e-03 
8.033132e-03 
8.097336e-03 
8.161637e-03 
8.226037e-03 
8.290535e-03 
8.355130e-03 
8.419824e-03 
8.484615e-03 
8.549504e-03 
8.614490e-03 
8.679575e-03 
8.744757e-03 
8.810037e-03 
8.875414e-03 
8.940889e-03 
9.006462e-03 
9.072132e-03 
9.137899e-03 
9.203764e-03 
9.269727e-03 
9.335787e-03 
9.401944e-03 
9.468198e-03 
9.534550e-03 
9.600999e-03 
9.667546e-03 
9.734189e-03 
9.800930e-03 
9.867768e-03 
9.934703e-03 
1.000174e-02 
1.006886e-02 
1.013609e-02 
1.020341e-02 
1.027083e-02 
1.033835e-02 
1.040596e-02 
1.047368e-02 
1.054148e-02 
1.060939e-02 
1.067739e-02 
1.074549e-02 
1.081368e-02 
1.088197e-02 
1.095036e-02 
1.101884e-02 
1.108742e-02 
1.115610e-02 
1.122487e-02 
1.129374e-02 
1.136271e-02 
1.143177e-02 
1.150093e-02 
1.157019e-02 
1.163954e-02 
1.170899e-02 
1.177853e-02 
1.184817e-02 
1.191791e-02 
1.198774e-02 
1.205767e-02 
1.212770e-02 
1.219782e-02 
1.226804e-02 
1.233835e-02 
1.240876e-02 
1.247926e-02 
1.254986e-02 
1.262056e-02 
1.269135e-02 
1.276224e-02 
1.283322e-02 
1.290430e-02 
1.297548e-02 
1.304675e-02 
1.311811e-02 
1.318957e-02 
1.326113e-02 
1.333278e-02 
1.340453e-02 
1.347638e-02 
1.354831e-02 
1.362035e-02 
1.369248e-02 
1.376470e-02 
1.383702e-02 
1.390944e-02 
1.398195e-02 
1.405455e-02 
1.412725e-02 
1.420005e-02 
1.427294e-02 
1.434592e-02 
1.441900e-02 
1.449218e-02 
1.456545e-02 
1.463881e-02 
1.471227e-02 
1.478583e-02 
1.485948e-02 
1.493322e-02 
1.500706e-02 
1.508099e-02 
1.515502e-02 
1.522914e-02 
1.530336e-02 
1.537767e-02 
1.545208e-02 
1.552658e-02 
1.560117e-02 
1.567586e-02 
1.575064e-02 
1.582552e-02 
1.590049e-02 
1.597556e-02 
1.605072e-02 
1.612597e-02 
1.620132e-02 
1.627676e-02 
1.635230e-02 
1.642793e-02 
1.650366e-02 
1.657947e-02 
1.665539e-02 
1.673139e-02 
1.680749e-02 
1.688369e-02 
1.695997e-02 
1.703635e-02 
1.711283e-02 
1.718940e-02 
1.726606e-02 
1.734281e-02 
1.741966e-02 
1.749661e-02 
1.757364e-02 
1.765077e-02 
1.772799e-02 
1.780531e-02 
1.788272e-02 
1.796022e-02 
1.803782e-02 
1.811551e-02 
1.819329e-02 
1.827117e-02 
1.834913e-02 
1.842720e-02 
1.850535e-02 
1.858360e-02 
1.866194e-02 
1.874037e-02 
1.881890e-02 
1.889752e-02 
1.897623e-02 
1.905503e-02 
1.913393e-02 
1.921292e-02 
1.929200e-02 
1.937118e-02 
1.945045e-02 
1.952981e-02 
1.960926e-02 
1.968881e-02 
1.976844e-02 
1.984817e-02 
1.992800e-02 
2.000791e-02 
2.008792e-02 
2.016802e-02 
2.024821e-02 
2.032849e-02 
2.040887e-02 
2.048934e-02 
2.056990e-02 
2.065055e-02 
2.073129e-02 
2.081213e-02 
2.089306e-02 
2.097407e-02 
2.105519e-02 
2.113639e-02 
2.121768e-02 
2.129907e-02 
2.138055e-02 
2.146212e-02 
2.154378e-02 
2.162553e-02 
2.170738e-02 
2.178932e-02 
2.187134e-02 
2.195346e-02 
2.203567e-02 
2.211797e-02 
2.220037e-02 
2.228285e-02 
2.236543e-02 
2.244809e-02 
2.253085e-02 
2.261370e-02 
2.269664e-02 
2.277967e-02 
2.286279e-02 
2.294601e-02 
2.302931e-02 
2.311270e-02 
2.319619e-02 
2.327977e-02 
2.336343e-02 
2.344719e-02 
2.353104e-02 
2.361498e-02 
2.369901e-02 
2.378313e-02 
2.386734e-02 
2.395164e-02 
2.403603e-02 
2.412051e-02 
2.420509e-02 
2.428975e-02 
2.437450e-02 
2.445935e-02 
2.454428e-02 
2.462930e-02 
2.471442e-02 
2.479962e-02 
2.488492e-02 
2.497030e-02 
2.505577e-02 
2.514134e-02 
2.522699e-02 
2.531273e-02 
2.539857e-02 
2.548449e-02 
2.557050e-02 
2.565661e-02 
2.574280e-02 
2.582908e-02 
2.591545e-02 
2.600192e-02 
2.608847e-02 
2.617511e-02 
2.626184e-02 
2.634865e-02 
2.643556e-02 
2.652256e-02 
2.660965e-02 
2.669682e-02 
2.678409e-02 
2.687144e-02 
2.695889e-02 
2.704642e-02 
2.713404e-02 
2.722175e-02 
2.730955e-02 
2.739744e-02 
2.748542e-02 
2.757348e-02 
2.766164e-02 
2.774988e-02 
2.783821e-02 
2.792664e-02 
2.801515e-02 
2.810374e-02 
2.819243e-02 
2.828121e-02 
2.837007e-02 
2.845902e-02 
2.854806e-02 
2.863719e-02 
2.872641e-02 
2.881571e-02 
2.890511e-02 
2.899459e-02 
2.908416e-02 
2.917382e-02 
2.926356e-02 
2.935340e-02 
2.944332e-02 
2.953333e-02 
2.962343e-02 
2.971362e-02 
2.980389e-02 
2.989425e-02 
2.998470e-02 
3.007524e-02 
3.016586e-02 
3.025657e-02 
3.034737e-02 
3.043826e-02 
3.052924e-02 
3.062030e-02 
3.071145e-02 
3.080268e-02 
3.089401e-02 
3.098542e-02 
3.107692e-02 
3.116850e-02 
3.126018e-02 
3.135194e-02 
3.144379e-02 
3.153572e-02 
3.162774e-02 
3.171985e-02 
3.181204e-02 
3.190433e-02 
3.199670e-02 
3.208915e-02 
3.218169e-02 
3.227432e-02 
3.236704e-02 
3.245984e-02 
3.255273e-02 
3.264571e-02 
3.273877e-02 
3.283192e-02 
3.292515e-02 
3.301847e-02 
3.311188e-02 
3.320537e-02 
3.329895e-02 
3.339262e-02 
3.348637e-02 
3.358021e-02 
3.367414e-02 
3.376815e-02 
3.386224e-02 
3.395643e-02 
3.405069e-02 
3.414505e-02 
3.423949e-02 
3.433401e-02 
3.442863e-02 
3.452332e-02 
3.461811e-02 
3.471298e-02 
3.480793e-02 
3.490297e-02 
3.499809e-02 
3.509330e-02 
3.518860e-02 
3.528398e-02 
3.537945e-02 
3.547500e-02 
3.557064e-02 
3.566636e-02 
3.576217e-02 
3.585806e-02 
3.595404e-02 
3.605010e-02 
3.614625e-02 
3.624248e-02 
3.633880e-02 
3.643520e-02 
3.653169e-02 
3.662826e-02 
3.672491e-02 
3.682166e-02 
3.691848e-02 
3.701539e-02 
3.711239e-02 
3.720947e-02 
3.730663e-02 
3.740388e-02 
3.750121e-02 
3.759863e-02 
3.769613e-02 
3.779371e-02 
3.789138e-02 
3.798914e-02 
3.808697e-02 
3.818490e-02 
3.828290e-02 
3.838099e-02 
3.847916e-02 
3.857742e-02 
3.867576e-02 
3.877419e-02 
3.887270e-02 
3.897129e-02 
3.906997e-02 
3.916873e-02 
3.926757e-02 
3.936650e-02 
3.946551e-02 
3.956460e-02 
3.966378e-02 
3.976304e-02 
3.986238e-02 
3.996181e-02 
4.006132e-02 
4.016091e-02 
4.026059e-02 
4.036035e-02 
4.046019e-02 
4.056012e-02 
4.066013e-02 
4.076022e-02 
4.086039e-02 
4.096065e-02 
4.106099e-02 
4.116142e-02 
4.126192e-02 
4.136251e-02 
4.146318e-02 
4.156393e-02 
4.166477e-02 
4.176569e-02 
4.186669e-02 
4.196777e-02 
4.206894e-02 
4.217019e-02 
4.227152e-02 
4.237293e-02 
4.247442e-02 
4.257600e-02 
4.267766e-02 
4.277940e-02 
4.288122e-02 
4.298312e-02 
4.308511e-02 
4.318718e-02 
4.328933e-02 
4.339156e-02 
4.349387e-02 
4.359627e-02 
4.369875e-02 
4.380130e-02 
4.390394e-02 
4.400667e-02 
4.410947e-02 
4.421235e-02 
4.431532e-02 
4.441836e-02 
4.452149e-02 
4.462470e-02 
4.472799e-02 
4.483136e-02 
4.493482e-02 
4.503835e-02 
4.514196e-02 
4.524566e-02 
4.534944e-02 
4.545329e-02 
4.555723e-02 
4.566125e-02 
4.576535e-02 
4.586953e-02 
4.597379e-02 
4.607813e-02 
4.618255e-02 
4.628706e-02 
4.639164e-02 
4.649630e-02 
4.660104e-02 
4.670587e-02 
4.681077e-02 
4.691576e-02 
4.702082e-02 
4.712597e-02 
4.723119e-02 
4.733649e-02 
4.744188e-02 
4.754734e-02 
4.765289e-02 
4.775851e-02 
4.786422e-02 
4.797000e-02 
4.807586e-02 
4.818180e-02 
4.828783e-02 
4.839393e-02 
4.850011e-02 
4.860637e-02 
4.871271e-02 
4.881913e-02 
4.892563e-02 
4.903221e-02 
4.913887e-02 
4.924560e-02 
4.935242e-02 
4.945931e-02 
4.956629e-02 
4.967334e-02 
4.978047e-02 
4.988768e-02 
4.999497e-02 
5.010234e-02 
5.020979e-02 
5.031732e-02 
5.042492e-02 
5.053260e-02 
5.064037e-02 
5.074821e-02 
5.085612e-02 
5.096412e-02 
5.107220e-02 
5.118035e-02 
5.128858e-02 
5.139689e-02 
5.150528e-02 
5.161375e-02 
5.172229e-02 
5.183092e-02 
5.193962e-02 
5.204840e-02 
5.215725e-02 
5.226619e-02 
5.237520e-02 
5.248429e-02 
5.259346e-02 
5.270271e-02 
5.281203e-02 
5.292143e-02 
5.303091e-02 
5.314046e-02 
5.325010e-02 
5.335981e-02 
5.346960e-02 
5.357946e-02 
5.368940e-02 
5.379942e-02 
5.390952e-02 
5.401969e-02 
5.412994e-02 
5.424027e-02 
5.435068e-02 
5.446116e-02 
5.457172e-02 
5.468235e-02 
5.479307e-02 
5.490385e-02 
5.501472e-02 
5.512566e-02 
5.523668e-02 
5.534778e-02 
5.545895e-02 
5.557020e-02 
5.568152e-02 
5.579292e-02 
5.590440e-02 
5.601595e-02 
5.612758e-02 
5.623929e-02 
5.635107e-02 
5.646293e-02 
5.657486e-02 
5.668687e-02 
5.679896e-02 
5.691112e-02 
5.702336e-02 
5.713567e-02 
5.724806e-02 
5.736052e-02 
5.747306e-02 
5.758568e-02 
5.769837e-02 
5.781114e-02 
5.792398e-02 
5.803689e-02 
5.814989e-02 
5.826295e-02 
5.837610e-02 
5.848932e-02 
5.860261e-02 
5.871598e-02 
5.882942e-02 
5.894294e-02 
5.905653e-02 
5.917020e-02 
5.928394e-02 
5.939776e-02 
5.951165e-02 
5.962562e-02 
5.973966e-02 
5.985378e-02 
5.996797e-02 
6.008224e-02 
6.019657e-02 
6.031099e-02 
6.042548e-02 
6.054004e-02 
6.065468e-02 
6.076939e-02 
6.088417e-02 
6.099903e-02 
6.111397e-02 
6.122897e-02 
6.134405e-02 
6.145921e-02 
6.157444e-02 
6.168974e-02 
6.180512e-02 
6.192057e-02 
6.203609e-02 
6.215169e-02 
6.226736e-02 
6.238310e-02 
6.249892e-02 
6.261481e-02 
6.273078e-02 
6.284681e-02 
6.296292e-02 
6.307911e-02 
6.319537e-02 
6.331170e-02 
6.342810e-02 
6.354458e-02 
6.366113e-02 
6.377775e-02 
6.389444e-02 
6.401121e-02 
6.412805e-02 
6.424496e-02 
6.436195e-02 
6.447901e-02 
6.459614e-02 
6.471334e-02 
6.483062e-02 
6.494797e-02 
6.506539e-02 
6.518288e-02 
6.530044e-02 
6.541808e-02 
6.553579e-02 
6.565357e-02 
6.577143e-02 
6.588935e-02 
6.600735e-02 
6.612542e-02 
6.624356e-02 
6.636177e-02 
6.648006e-02 
6.659841e-02 
6.671684e-02 
6.683534e-02 
6.695391e-02 
6.707255e-02 
6.719127e-02 
6.731005e-02 
6.742891e-02 
6.754783e-02 
6.766683e-02 
6.778590e-02 
6.790504e-02 
6.802426e-02 
6.814354e-02 
6.826289e-02 
6.838232e-02 
6.850181e-02 
6.862138e-02 
6.874102e-02 
6.886073e-02 
6.898051e-02 
6.910036e-02 
6.922028e-02 
6.934027e-02 
6.946033e-02 
6.958046e-02 
6.970066e-02 
6.982093e-02 
6.994127e-02 
7.006169e-02 
7.018217e-02 
7.030272e-02 
7.042334e-02 
7.054404e-02 
7.066480e-02 
7.078563e-02 
7.090653e-02 
7.102750e-02 
7.114855e-02 
7.126966e-02 
7.139084e-02 
7.151209e-02 
7.163341e-02 
7.175480e-02 
7.187626e-02 
7.199779e-02 
7.211938e-02 
7.224105e-02 
7.236279e-02 
7.248459e-02 
7.260647e-02 
7.272841e-02 
7.285042e-02 
7.297250e-02 
7.309465e-02 
7.321687e-02 
7.333916e-02 
7.346152e-02 
7.358394e-02 
7.370643e-02 
7.382900e-02 
7.395163e-02 
7.407433e-02 
7.419709e-02 
7.431993e-02 
7.444284e-02 
7.456581e-02 
7.468885e-02 
7.481196e-02 
7.493514e-02 
7.505838e-02 
7.518169e-02 
7.530507e-02 
7.542852e-02 
7.555204e-02 
7.567563e-02 
7.579928e-02 
7.592300e-02 
7.604679e-02 
7.617064e-02 
7.629456e-02 
7.641855e-02 
7.654261e-02 
7.666674e-02 
7.679093e-02 
7.691519e-02 
7.703952e-02 
7.716391e-02 
7.728837e-02 
7.741290e-02 
7.753750e-02 
7.766216e-02 
7.778689e-02 
7.791168e-02 
7.803655e-02 
7.816148e-02 
7.828647e-02 
7.841153e-02 
7.853666e-02 
7.866186e-02 
7.878712e-02 
7.891245e-02 
7.903785e-02 
7.916331e-02 
7.928883e-02 
7.941443e-02 
7.954009e-02 
7.966581e-02 
7.979161e-02 
7.991747e-02 
8.004339e-02 
8.016938e-02 
8.029544e-02 
8.042156e-02 
8.054774e-02 
8.067400e-02 
8.080032e-02 
8.092670e-02 
8.105315e-02 
8.117966e-02 
8.130625e-02 
8.143289e-02 
8.155960e-02 
8.168638e-02 
8.181322e-02 
8.194013e-02 
8.206710e-02 
8.219414e-02 
8.232124e-02 
8.244840e-02 
8.257564e-02 
8.270293e-02 
8.283029e-02 
8.295772e-02 
8.308521e-02 
8.321276e-02 
8.334038e-02 
8.346807e-02 
8.359582e-02 
8.372363e-02 
8.385151e-02 
8.397945e-02 
8.410745e-02 
8.423552e-02 
8.436366e-02 
8.449186e-02 
8.462012e-02 
8.474844e-02 
8.487683e-02 
8.500529e-02 
8.513381e-02 
8.526239e-02 
8.539103e-02 
8.551974e-02 
8.564851e-02 
8.577735e-02 
8.590625e-02 
8.603521e-02 
8.616423e-02 
8.629332e-02 
8.642248e-02 
8.655169e-02 
8.668097e-02 
8.681031e-02 
8.693972e-02 
8.706918e-02 
8.719871e-02 
8.732831e-02 
8.745796e-02 
8.758768e-02 
8.771746e-02 
8.784731e-02 
8.797722e-02 
8.810719e-02 
8.823722e-02 
8.836731e-02 
8.849747e-02 
8.862769e-02 
8.875797e-02 
8.888831e-02 
8.901872e-02 
8.914918e-02 
8.927971e-02 
8.941031e-02 
8.954096e-02 
8.967168e-02 
8.980245e-02 
8.993329e-02 
9.006419e-02 
9.019515e-02 
9.032618e-02 
9.045726e-02 
9.058841e-02 
9.071962e-02 
9.085089e-02 
9.098222e-02 
9.111361e-02 
9.124507e-02 
9.137658e-02 
9.150816e-02 
9.163979e-02 
9.177149e-02 
9.190325e-02 
9.203507e-02 
9.216695e-02 
9.229889e-02 
9.243089e-02 
9.256295e-02 
9.269508e-02 
9.282726e-02 
9.295951e-02 
9.309181e-02 
9.322417e-02 
9.335660e-02 
9.348909e-02 
9.362163e-02 
9.375424e-02 
9.388690e-02 
9.401963e-02 
9.415241e-02 
9.428526e-02 
9.441817e-02 
9.455113e-02 
9.468416e-02 
9.481724e-02 
9.495039e-02 
9.508359e-02 
9.521685e-02 
9.535018e-02 
9.548356e-02 
9.561700e-02 
9.575050e-02 
9.588406e-02 
9.601768e-02 
9.615136e-02 
9.628510e-02 
9.641890e-02 
9.655275e-02 
9.668667e-02 
9.682064e-02 
9.695468e-02 
9.708877e-02 
9.722292e-02 
9.735713e-02 
9.749139e-02 
9.762572e-02 
9.776010e-02 
9.789455e-02 
9.802905e-02 
9.816361e-02 
9.829822e-02 
9.843290e-02 
9.856763e-02 
9.870242e-02 
9.883727e-02 
9.897218e-02 
9.910715e-02 
9.924217e-02 
9.937725e-02 
9.951239e-02 
9.964759e-02 
9.978284e-02 
9.991816e-02 
1.000535e-01 
1.001890e-01 
1.003244e-01 
1.004600e-01 
1.005956e-01 
1.007312e-01 
1.008669e-01 
1.010027e-01 
1.011385e-01 
1.012744e-01 
1.014104e-01 
1.015464e-01 
1.016824e-01 
1.018185e-01 
1.019547e-01 
1.020909e-01 
1.022272e-01 
1.023636e-01 
1.024999e-01 
1.026364e-01 
1.027729e-01 
1.029095e-01 
1.030461e-01 
1.031828e-01 
1.033195e-01 
1.034563e-01 
1.035931e-01 
1.037300e-01 
1.038670e-01 
1.040040e-01 
1.041411e-01 
1.042782e-01 
1.044154e-01 
1.045526e-01 
1.046899e-01 
1.048272e-01 
1.049646e-01 
1.051021e-01 
1.052396e-01 
1.053772e-01 
1.055148e-01 
1.056525e-01 
1.057902e-01 
1.059280e-01 
1.060658e-01 
1.062037e-01 
1.063417e-01 
1.064797e-01 
1.066178e-01 
1.067559e-01 
1.068941e-01 
1.070323e-01 
1.071706e-01 
1.073089e-01 
1.074473e-01 
1.075857e-01 
1.077242e-01 
1.078628e-01 
1.080014e-01 
1.081401e-01 
1.082788e-01 
1.084175e-01 
1.085564e-01 
1.086952e-01 
1.088342e-01 
1.089732e-01 
1.091122e-01 
1.092513e-01 
1.093904e-01 
1.095296e-01 
1.096689e-01 
1.098082e-01 
1.099476e-01 
1.100870e-01 
1.102264e-01 
1.103660e-01 
1.105055e-01 
1.106452e-01 
1.107848e-01 
1.109246e-01 
1.110643e-01 
1.112042e-01 
1.113441e-01 
1.114840e-01 
1.116240e-01 
1.117641e-01 
1.119042e-01 
1.120443e-01 
1.121845e-01 
1.123248e-01 
1.124651e-01 
1.126054e-01 
1.127459e-01 
1.128863e-01 
1.130268e-01 
1.131674e-01 
1.133080e-01 
1.134487e-01 
1.135894e-01 
1.137302e-01 
1.138711e-01 
1.140119e-01 
1.141529e-01 
1.142939e-01 
1.144349e-01 
1.145760e-01 
1.147171e-01 
1.148583e-01 
1.149996e-01 
1.151408e-01 
1.152822e-01 
1.154236e-01 
1.155650e-01 
1.157065e-01 
1.158481e-01 
1.159897e-01 
1.161313e-01 
1.162730e-01 
1.164148e-01 
1.165566e-01 
1.166984e-01 
1.168403e-01 
1.169823e-01 
1.171243e-01 
1.172664e-01 
1.174085e-01 
1.175506e-01 
1.176928e-01 
1.178351e-01 
1.179774e-01 
1.181197e-01 
1.182621e-01 
1.184046e-01 
1.185471e-01 
1.186896e-01 
1.188323e-01 
1.189749e-01 
1.191176e-01 
1.192604e-01 
1.194032e-01 
1.195460e-01 
1.196889e-01 
1.198319e-01 
1.199749e-01 
1.201179e-01 
1.202610e-01 
1.204042e-01 
1.205474e-01 
1.206906e-01 
1.208339e-01 
1.209772e-01 
1.211206e-01 
1.212641e-01 
1.214076e-01 
1.215511e-01 
1.216947e-01 
1.218383e-01 
1.219820e-01 
1.221257e-01 
1.222695e-01 
1.224133e-01 
1.225572e-01 
1.227011e-01 
1.228451e-01 
1.229891e-01 
1.231332e-01 
1.232773e-01 
1.234215e-01 
1.235657e-01 
1.237099e-01 
1.238542e-01 
1.239986e-01 
1.241430e-01 
1.242874e-01 
1.244319e-01 
1.245765e-01 
1.247211e-01 
1.248657e-01 
1.250104e-01 
1.251551e-01 
1.252999e-01 
1.254447e-01 
1.255896e-01 
1.257345e-01 
1.258795e-01 
1.260245e-01 
1.261695e-01 
1.263146e-01 
1.264598e-01 
1.266050e-01 
1.267502e-01 
1.268955e-01 
1.270409e-01 
1.271863e-01 
1.273317e-01 
1.274772e-01 
1.276227e-01 
1.277682e-01 
1.279139e-01 
1.280595e-01 
1.282052e-01 
1.283510e-01 
1.284968e-01 
1.286426e-01 
1.287885e-01 
1.289344e-01 
1.290804e-01 
1.292264e-01 
1.293725e-01 
1.295186e-01 
1.296648e-01 
1.298110e-01 
1.299572e-01 
1.301035e-01 
1.302499e-01 
1.303963e-01 
1.305427e-01 
1.306892e-01 
1.308357e-01 
1.309822e-01 
1.311288e-01 
1.312755e-01 
1.314222e-01 
1.315689e-01 
1.317157e-01 
1.318626e-01 
1.320094e-01 
1.321564e-01 
1.323033e-01 
1.324503e-01 
1.325974e-01 
1.327445e-01 
1.328916e-01 
1.330388e-01 
1.331860e-01 
1.333333e-01 
1.334806e-01 
1.336280e-01 
1.337754e-01 
1.339228e-01 
1.340703e-01 
1.342178e-01 
1.343654e-01 
1.345130e-01 
1.346607e-01 
1.348084e-01 
1.349561e-01 
1.351039e-01 
1.352517e-01 
1.353996e-01 
1.355475e-01 
1.356955e-01 
1.358435e-01 
1.359915e-01 
1.361396e-01 
1.362878e-01 
1.364359e-01 
1.365841e-01 
1.367324e-01 
1.368807e-01 
1.370290e-01 
1.371774e-01 
1.373259e-01 
1.374743e-01 
1.376228e-01 
1.377714e-01 
1.379200e-01 
1.380686e-01 
1.382173e-01 
1.383660e-01 
1.385148e-01 
1.386636e-01 
1.388124e-01 
1.389613e-01 
1.391102e-01 
1.392592e-01 
1.394082e-01 
1.395572e-01 
1.397063e-01 
1.398555e-01 
1.400046e-01 
1.401538e-01 
1.403031e-01 
1.404524e-01 
1.406017e-01 
1.407511e-01 
1.409005e-01 
1.410500e-01 
1.411995e-01 
1.413490e-01 
1.414986e-01 
1.416482e-01 
1.417979e-01 
1.419476e-01 
1.420973e-01 
1.422471e-01 
1.423969e-01 
1.425468e-01 
1.426967e-01 
1.428466e-01 
1.429966e-01 
1.431466e-01 
1.432966e-01 
1.434467e-01 
1.435969e-01 
1.437471e-01 
1.438973e-01 
1.440475e-01 
1.441978e-01 
1.443481e-01 
1.444985e-01 
1.446489e-01 
1.447994e-01 
1.449499e-01 
1.451004e-01 
1.452510e-01 
1.454016e-01 
1.455522e-01 
1.457029e-01 
1.458536e-01 
1.460044e-01 
1.461552e-01 
1.463060e-01 
1.464569e-01 
1.466078e-01 
1.467587e-01 
1.469097e-01 
1.470607e-01 
1.472118e-01 
1.473629e-01 
1.475140e-01 
1.476652e-01 
1.478164e-01 
1.479677e-01 
1.481190e-01 
1.482703e-01 
1.484217e-01 
1.485731e-01 
1.487245e-01 
1.488760e-01 
1.490275e-01 
1.491791e-01 
1.493306e-01 
1.494823e-01 
1.496339e-01 
1.497856e-01 
1.499374e-01 
1.500891e-01 
1.502409e-01 
1.503928e-01 
1.505447e-01 
1.506966e-01 
1.508486e-01 
1.510005e-01 
1.511526e-01 
1.513046e-01 
1.514567e-01 
1.516089e-01 
1.517611e-01 
1.519133e-01 
1.520655e-01 
1.522178e-01 
1.523701e-01 
1.525225e-01 
1.526748e-01 
1.528273e-01 
1.529797e-01 
1.531322e-01 
1.532848e-01 
1.534373e-01 
1.535899e-01 
1.537426e-01 
1.538952e-01 
1.540479e-01 
1.542007e-01 
1.543535e-01 
1.545063e-01 
1.546591e-01 
1.548120e-01 
1.549649e-01 
1.551179e-01 
1.552709e-01 
1.554239e-01 
1.555769e-01 
1.557300e-01 
1.558831e-01 
1.560363e-01 
1.561895e-01 
1.563427e-01 
1.564960e-01 
1.566493e-01 
1.568026e-01 
1.569560e-01 
1.571094e-01 
1.572628e-01 
1.574163e-01 
1.575698e-01 
1.577233e-01 
1.578769e-01 
1.580305e-01 
1.581841e-01 
1.583378e-01 
1.584915e-01 
1.586452e-01 
1.587989e-01 
1.589527e-01 
1.591066e-01 
1.592604e-01 
1.594143e-01 
1.595683e-01 
1.597222e-01 
1.598762e-01 
1.600303e-01 
1.601843e-01 
1.603384e-01 
1.604925e-01 
1.606467e-01 
1.608009e-01 
1.609551e-01 
1.611094e-01 
1.612637e-01 
1.614180e-01 
1.615723e-01 
1.617267e-01 
1.618811e-01 
1.620356e-01 
1.621901e-01 
1.623446e-01 
1.624991e-01 
1.626537e-01 
1.628083e-01 
1.629629e-01 
1.631176e-01 
1.632723e-01 
1.634270e-01 
1.635818e-01 
1.637366e-01 
1.638914e-01 
1.640463e-01 
1.642012e-01 
1.643561e-01 
1.645110e-01 
1.646660e-01 
1.648210e-01 
1.649761e-01 
1.651311e-01 
1.652862e-01 
1.654414e-01 
1.655965e-01 
1.657517e-01 
1.659070e-01 
1.660622e-01 
1.662175e-01 
1.663728e-01 
1.665282e-01 
1.666835e-01 
1.668389e-01 
1.669944e-01 
1.671498e-01 
1.673053e-01 
1.674609e-01 
1.676164e-01 
1.677720e-01 
1.679276e-01 
1.680833e-01 
1.682389e-01 
1.683946e-01 
1.685504e-01 
1.687061e-01 
1.688619e-01 
1.690177e-01 
1.691736e-01 
1.693294e-01 
1.694853e-01 
1.696413e-01 
1.697972e-01 
1.699532e-01 
1.701092e-01 
1.702653e-01 
1.704214e-01 
1.705775e-01 
1.707336e-01 
1.708898e-01 
1.710460e-01 
1.712022e-01 
1.713584e-01 
1.715147e-01 
1.716710e-01 
1.718273e-01 
1.719837e-01 
1.721401e-01 
1.722965e-01 
1.724529e-01 
1.726094e-01 
1.727659e-01 
1.729224e-01 
1.730789e-01 
1.732355e-01 
1.733921e-01 
1.735487e-01 
1.737054e-01 
1.738621e-01 
1.740188e-01 
1.741755e-01 
1.743323e-01 
1.744891e-01 
1.746459e-01 
1.748028e-01 
1.749596e-01 
1.751165e-01 
1.752735e-01 
1.754304e-01 
1.755874e-01 
1.757444e-01 
1.759014e-01 
1.760585e-01 
1.762156e-01 
1.763727e-01 
1.765298e-01 
1.766870e-01 
1.768442e-01 
1.770014e-01 
1.771586e-01 
1.773159e-01 
1.774732e-01 
1.776305e-01 
1.777878e-01 
1.779452e-01 
1.781026e-01 
1.782600e-01 
1.784174e-01 
1.785749e-01 
1.787324e-01 
1.788899e-01 
1.790474e-01 
1.792050e-01 
1.793626e-01 
1.795202e-01 
1.796779e-01 
1.798355e-01 
1.799932e-01 
1.801509e-01 
1.803087e-01 
1.804664e-01 
1.806242e-01 
1.807820e-01 
1.809399e-01 
1.810977e-01 
1.812556e-01 
1.814135e-01 
1.815715e-01 
1.817294e-01 
1.818874e-01 
1.820454e-01 
1.822034e-01 
1.823615e-01 
1.825195e-01 
1.826776e-01 
1.828358e-01 
1.829939e-01 
1.831521e-01 
1.833103e-01 
1.834685e-01 
1.836267e-01 
1.837850e-01 
1.839432e-01 
1.841016e-01 
1.842599e-01 
1.844182e-01 
1.845766e-01 
1.847350e-01 
1.848934e-01 
1.850519e-01 
1.852103e-01 
1.853688e-01 
1.855273e-01 
1.856859e-01 
1.858444e-01 
1.860030e-01 
1.861616e-01 
1.863202e-01 
1.864788e-01 
1.866375e-01 
1.867962e-01 
1.869549e-01 
1.871136e-01 
1.872724e-01 
1.874311e-01 
1.875899e-01 
1.877487e-01 
1.879076e-01 
1.880664e-01 
1.882253e-01 
1.883842e-01 
1.885431e-01 
1.887021e-01 
1.888610e-01 
1.890200e-01 
1.891790e-01 
1.893380e-01 
1.894971e-01 
1.896561e-01 
1.898152e-01 
1.899743e-01 
1.901335e-01 
1.902926e-01 
1.904518e-01 
1.906110e-01 
1.907702e-01 
1.909294e-01 
1.910886e-01 
1.912479e-01 
1.914072e-01 
1.915665e-01 
1.917258e-01 
1.918852e-01 
1.920445e-01 
1.922039e-01 
1.923633e-01 
1.925228e-01 
1.926822e-01 
1.928417e-01 
1.930012e-01 
1.931607e-01 
1.933202e-01 
1.934797e-01 
1.936393e-01 
1.937989e-01 
1.939584e-01 
1.941181e-01 
1.942777e-01 
1.944374e-01 
1.945970e-01 
1.947567e-01 
1.949164e-01 
1.950762e-01 
1.952359e-01 
1.953957e-01 
1.955554e-01 
1.957152e-01 
1.958751e-01 
1.960349e-01 
1.961947e-01 
1.963546e-01 
1.965145e-01 
1.966744e-01 
1.968343e-01 
1.969943e-01 
1.971542e-01 
1.973142e-01 
1.974742e-01 
1.976342e-01 
1.977943e-01 
1.979543e-01 
1.981144e-01 
1.982745e-01 
1.984346e-01 
1.985947e-01 
1.987548e-01 
1.989150e-01 
1.990751e-01 
1.992353e-01 
1.993955e-01 
1.995557e-01 
1.997159e-01 
1.998762e-01 
2.000365e-01 
2.001967e-01 
2.003570e-01 
2.005174e-01 
2.006777e-01 
2.008380e-01 
2.009984e-01 
2.011588e-01 
2.013192e-01 
2.014796e-01 
2.016400e-01 
2.018004e-01 
2.019609e-01 
2.021214e-01 
2.022819e-01 
2.024424e-01 
2.026029e-01 
2.027634e-01 
2.029240e-01 
2.030845e-01 
2.032451e-01 
2.034057e-01 
2.035663e-01 
2.037269e-01 
2.038876e-01 
2.040482e-01 
2.042089e-01 
2.043696e-01 
2.045303e-01 
2.046910e-01 
2.048517e-01 
2.050125e-01 
2.051732e-01 
2.053340e-01 
2.054948e-01 
2.056556e-01 
2.058164e-01 
2.059772e-01 
2.061381e-01 
2.062989e-01 
2.064598e-01 
2.066207e-01 
2.067815e-01 
2.069425e-01 
2.071034e-01 
2.072643e-01 
2.074253e-01 
2.075862e-01 
2.077472e-01 
2.079082e-01 
2.080692e-01 
2.082302e-01 
2.083912e-01 
2.085523e-01 
2.087133e-01 
2.088744e-01 
2.090355e-01 
2.091966e-01 
2.093577e-01 
2.095188e-01 
2.096799e-01 
2.098411e-01 
2.100022e-01 
2.101634e-01 
2.103246e-01 
2.104858e-01 
2.106470e-01 
2.108082e-01 
2.109694e-01 
2.111306e-01 
2.112919e-01 
2.114532e-01 
2.116144e-01 
2.117757e-01 
2.119370e-01 
2.120983e-01 
2.122596e-01 
2.124210e-01 
2.125823e-01 
2.127437e-01 
2.129050e-01 
2.130664e-01 
2.132278e-01 
2.133892e-01 
2.135506e-01 
2.137120e-01 
2.138735e-01 
2.140349e-01 
2.141964e-01 
2.143578e-01 
2.145193e-01 
2.146808e-01 
2.148423e-01 
2.150038e-01 
2.151653e-01 
2.153268e-01 
2.154883e-01 
2.156499e-01 
2.158114e-01 
2.159730e-01 
2.161346e-01 
2.162962e-01 
2.164578e-01 
2.166194e-01 
2.167810e-01 
2.169426e-01 
2.171042e-01 
2.172659e-01 
2.174275e-01 
2.175892e-01 
2.177509e-01 
2.179126e-01 
2.180742e-01 
2.182359e-01 
2.183976e-01 
2.185594e-01 
2.187211e-01 
2.188828e-01 
2.190446e-01 
2.192063e-01 
2.193681e-01 
2.195298e-01 
2.196916e-01 
2.198534e-01 
2.200152e-01 
2.201770e-01 
2.203388e-01 
2.205006e-01 
2.206624e-01 
2.208243e-01 
2.209861e-01 
2.211480e-01 
2.213098e-01 
2.214717e-01 
2.216336e-01 
2.217954e-01 
2.219573e-01 
2.221192e-01 
2.222811e-01 
2.224430e-01 
2.226049e-01 
2.227669e-01 
2.229288e-01 
2.230907e-01 
2.232527e-01 
2.234146e-01 
2.235766e-01 
2.237386e-01 
2.239005e-01 
2.240625e-01 
2.242245e-01 
2.243865e-01 
2.245485e-01 
2.247105e-01 
2.248725e-01 
2.250345e-01 
2.251965e-01 
2.253586e-01 
2.255206e-01 
2.256826e-01 
2.258447e-01 
2.260067e-01 
2.261688e-01 
2.263309e-01 
2.264929e-01 
2.266550e-01 
2.268171e-01 
2.269792e-01 
2.271413e-01 
2.273034e-01 
2.274655e-01 
2.276276e-01 
2.277897e-01 
2.279518e-01 
2.281139e-01 
2.282761e-01 
2.284382e-01 
2.286003e-01 
2.287625e-01 
2.289246e-01 
2.290868e-01 
2.292489e-01 
2.294111e-01 
2.295733e-01 
2.297354e-01 
2.298976e-01 
2.300598e-01 
2.302220e-01 
2.303842e-01 
2.305464e-01 
2.307085e-01 
2.308707e-01 
2.310330e-01 
2.311952e-01 
2.313574e-01 
2.315196e-01 
2.316818e-01 
2.318440e-01 
2.320062e-01 
2.321685e-01 
2.323307e-01 
2.324929e-01 
2.326552e-01 
2.328174e-01 
2.329797e-01 
2.331419e-01 
2.333042e-01 
2.334664e-01 
2.336287e-01 
2.337909e-01 
2.339532e-01 
2.341155e-01 
2.342777e-01 
2.344400e-01 
2.346023e-01 
2.347645e-01 
2.349268e-01 
2.350891e-01 
2.352514e-01 
2.354136e-01 
2.355759e-01 
2.357382e-01 
2.359005e-01 
2.360628e-01 
2.362251e-01 
2.363874e-01 
2.365497e-01 
2.367120e-01 
2.368743e-01 
2.370366e-01 
2.371989e-01 
2.373612e-01 
2.375235e-01 
2.376858e-01 
2.378481e-01 
2.380104e-01 
2.381727e-01 
2.383350e-01 
2.384973e-01 
2.386596e-01 
2.388219e-01 
2.389842e-01 
2.391466e-01 
2.393089e-01 
2.394712e-01 
2.396335e-01 
2.397958e-01 
2.399581e-01 
2.401204e-01 
2.402827e-01 
2.404451e-01 
2.406074e-01 
2.407697e-01 
2.409320e-01 
2.410943e-01 
2.412566e-01 
2.414189e-01 
2.415813e-01 
2.417436e-01 
2.419059e-01 
2.420682e-01 
2.422305e-01 
2.423928e-01 
2.425551e-01 
2.427174e-01 
2.428797e-01 
2.430420e-01 
2.432043e-01 
2.433666e-01 
2.435289e-01 
2.436912e-01 
2.438535e-01 
2.440158e-01 
2.441781e-01 
2.443404e-01 
2.445027e-01 
2.446650e-01 
2.448273e-01 
2.449896e-01 
2.451519e-01 
2.453142e-01 
2.454765e-01 
2.456387e-01 
2.458010e-01 
2.459633e-01 
2.461256e-01 
2.462878e-01 
2.464501e-01 
2.466124e-01 
2.467746e-01 
2.469369e-01 
2.470992e-01 
2.472614e-01 
2.474237e-01 
2.475859e-01 
2.477482e-01 
2.479104e-01 
2.480727e-01 
2.482349e-01 
2.483971e-01 
2.485594e-01 
2.487216e-01 
2.488838e-01 
2.490460e-01 
2.492083e-01 
2.493705e-01 
2.495327e-01 
2.496949e-01 
2.498571e-01 
2.500193e-01 
2.501815e-01 
2.503437e-01 
2.505059e-01 
2.506681e-01 
2.508303e-01 
2.509924e-01 
2.511546e-01 
2.513168e-01 
2.514789e-01 
2.516411e-01 
2.518032e-01 
2.519654e-01 
2.521275e-01 
2.522897e-01 
2.524518e-01 
2.526139e-01 
2.527761e-01 
2.529382e-01 
2.531003e-01 
2.532624e-01 
2.534245e-01 
2.535866e-01 
2.537487e-01 
2.539108e-01 
2.540729e-01 
2.542350e-01 
2.543970e-01 
2.545591e-01 
2.547212e-01 
2.548832e-01 
2.550453e-01 
2.552073e-01 
2.553694e-01 
2.555314e-01 
2.556934e-01 
2.558554e-01 
2.560175e-01 
2.561795e-01 
2.563415e-01 
2.565035e-01 
2.566655e-01 
2.568274e-01 
2.569894e-01 
2.571514e-01 
2.573133e-01 
2.574753e-01 
2.576372e-01 
2.577992e-01 
2.579611e-01 
2.581230e-01 
2.582850e-01 
2.584469e-01 
2.586088e-01 
2.587707e-01 
2.589326e-01 
2.590945e-01 
2.592563e-01 
2.594182e-01 
2.595801e-01 
2.597419e-01 
2.599038e-01 
2.600656e-01 
2.602274e-01 
2.603892e-01 
2.605511e-01 
2.607129e-01 
2.608747e-01 
2.610364e-01 
2.611982e-01 
2.613600e-01 
2.615218e-01 
2.616835e-01 
2.618453e-01 
2.620070e-01 
2.621687e-01 
2.623305e-01 
2.624922e-01 
2.626539e-01 
2.628156e-01 
2.629772e-01 
2.631389e-01 
2.633006e-01 
2.634622e-01 
2.636239e-01 
2.637855e-01 
2.639472e-01 
2.641088e-01 
2.642704e-01 
2.644320e-01 
2.645936e-01 
2.647552e-01 
2.649167e-01 
2.650783e-01 
2.652398e-01 
2.654014e-01 
2.655629e-01 
2.657244e-01 
2.658860e-01 
2.660475e-01 
2.662089e-01 
2.663704e-01 
2.665319e-01 
2.666934e-01 
2.668548e-01 
2.670162e-01 
2.671777e-01 
2.673391e-01 
2.675005e-01 
2.676619e-01 
2.678233e-01 
2.679846e-01 
2.681460e-01 
2.683073e-01 
2.684687e-01 
2.686300e-01 
2.687913e-01 
2.689526e-01 
2.691139e-01 
2.692752e-01 
2.694365e-01 
2.695977e-01 
2.697590e-01 
2.699202e-01 
2.700814e-01 
2.702427e-01 
2.704039e-01 
2.705650e-01 
2.707262e-01 
2.708874e-01 
2.710485e-01 
2.712097e-01 
2.713708e-01 
2.715319e-01 
2.716930e-01 
2.718541e-01 
2.720152e-01 
2.721762e-01 
2.723373e-01 
2.724983e-01 
2.726593e-01 
2.728204e-01 
2.729814e-01 
2.731423e-01 
2.733033e-01 
2.734643e-01 
2.736252e-01 
2.737862e-01 
2.739471e-01 
2.741080e-01 
2.742689e-01 
2.744297e-01 
2.745906e-01 
2.747515e-01 
2.749123e-01 
2.750731e-01 
2.752339e-01 
2.753947e-01 
2.755555e-01 
2.757163e-01 
2.758770e-01 
2.760378e-01 
2.761985e-01 
2.763592e-01 
2.765199e-01 
2.766806e-01 
2.768412e-01 
2.770019e-01 
2.771625e-01 
2.773231e-01 
2.774838e-01 
2.776443e-01 
2.778049e-01 
2.779655e-01 
2.781260e-01 
2.782866e-01 
2.784471e-01 
2.786076e-01 
2.787681e-01 
2.789285e-01 
2.790890e-01 
2.792494e-01 
2.794099e-01 
2.795703e-01 
2.797307e-01 
2.798910e-01 
2.800514e-01 
2.802117e-01 
2.803721e-01 
2.805324e-01 
2.806927e-01 
2.808530e-01 
2.810132e-01 
2.811735e-01 
2.813337e-01 
2.814939e-01 
2.816541e-01 
2.818143e-01 
2.819745e-01 
2.821346e-01 
2.822947e-01 
2.824548e-01 
2.826149e-01 
2.827750e-01 
2.829351e-01 
2.830951e-01 
2.832552e-01 
2.834152e-01 
2.835752e-01 
2.837351e-01 
2.838951e-01 
2.840551e-01 
2.842150e-01 
2.843749e-01 
2.845348e-01 
2.846946e-01 
2.848545e-01 
2.850143e-01 
2.851742e-01 
2.853340e-01 
2.854937e-01 
2.856535e-01 
2.858132e-01 
2.859730e-01 
2.861327e-01 
2.862924e-01 
2.864520e-01 
2.866117e-01 
2.867713e-01 
2.869310e-01 
2.870906e-01 
2.872501e-01 
2.874097e-01 
2.875692e-01 
2.877288e-01 
2.878883e-01 
2.880477e-01 
2.882072e-01 
2.883667e-01 
2.885261e-01 
2.886855e-01 
2.888449e-01 
2.890042e-01 
2.891636e-01 
2.893229e-01 
2.894822e-01 
2.896415e-01 
2.898008e-01 
2.899600e-01 
2.901193e-01 
2.902785e-01 
2.904377e-01 
2.905968e-01 
2.907560e-01 
2.909151e-01 
2.910742e-01 
2.912333e-01 
2.913924e-01 
2.915514e-01 
2.917105e-01 
2.918695e-01 
2.920285e-01 
2.921874e-01 
2.923464e-01 
2.925053e-01 
2.926642e-01 
2.928231e-01 
2.929819e-01 
2.931408e-01 
2.932996e-01 
2.934584e-01 
2.936172e-01 
2.937759e-01 
2.939347e-01 
2.940934e-01 
2.942521e-01 
2.944107e-01 
2.945694e-01 
2.947280e-01 
2.948866e-01 
2.950452e-01 
2.952038e-01 
2.953623e-01 
2.955208e-01 
2.956793e-01 
2.958378e-01 
2.959962e-01 
2.961546e-01 
2.963130e-01 
2.964714e-01 
2.966298e-01 
2.967881e-01 
2.969464e-01 
2.971047e-01 
2.972630e-01 
2.974212e-01 
2.975795e-01 
2.977377e-01 
2.978958e-01 
2.980540e-01 
2.982121e-01 
2.983702e-01 
2.985283e-01 
2.986864e-01 
2.988444e-01 
2.990024e-01 
2.991604e-01 
2.993184e-01 
2.994763e-01 
2.996342e-01 
2.997921e-01 
2.999500e-01 
3.001079e-01 
3.002657e-01 
3.004235e-01 
3.005813e-01 
3.007390e-01 
3.008967e-01 
3.010544e-01 
3.012121e-01 
3.013698e-01 
3.015274e-01 
3.016850e-01 
3.018426e-01 
3.020001e-01 
3.021577e-01 
3.023152e-01 
3.024727e-01 
3.026301e-01 
3.027875e-01 
3.029449e-01 
3.031023e-01 
3.032597e-01 
3.034170e-01 
3.035743e-01 
3.037316e-01 
3.038889e-01 
3.040461e-01 
3.042033e-01 
3.043605e-01 
3.045176e-01 
3.046747e-01 
3.048318e-01 
3.049889e-01 
3.051460e-01 
3.053030e-01 
3.054600e-01 
3.056170e-01 
3.057739e-01 
3.059308e-01 
3.060877e-01 
3.062446e-01 
3.064014e-01 
3.065582e-01 
3.067150e-01 
3.068718e-01 
3.070285e-01 
3.071852e-01 
3.073419e-01 
3.074985e-01 
3.076552e-01 
3.078118e-01 
3.079683e-01 
3.081249e-01 
3.082814e-01 
3.084379e-01 
3.085943e-01 
3.087508e-01 
3.089072e-01 
3.090636e-01 
3.092199e-01 
3.093762e-01 
3.095325e-01 
3.096888e-01 
3.098451e-01 
3.100013e-01 
3.101575e-01 
3.103136e-01 
3.104697e-01 
3.106258e-01 
3.107819e-01 
3.109380e-01 
3.110940e-01 
3.112500e-01 
3.114059e-01 
3.115619e-01 
3.117178e-01 
3.118736e-01 
3.120295e-01 
3.121853e-01 
3.123411e-01 
3.124968e-01 
3.126526e-01 
3.128083e-01 
3.129639e-01 
3.131196e-01 
3.132752e-01 
3.134308e-01 
3.135863e-01 
3.137419e-01 
3.138974e-01 
3.140528e-01 
3.142083e-01 
3.143637e-01 
3.145190e-01 
3.146744e-01 
3.148297e-01 
3.149850e-01 
3.151403e-01 
3.152955e-01 
3.154507e-01 
3.156059e-01 
3.157610e-01 
3.159161e-01 
3.160712e-01 
3.162262e-01 
3.163812e-01 
3.165362e-01 
3.166912e-01 
3.168461e-01 
3.170010e-01 
3.171559e-01 
3.173107e-01 
3.174655e-01 
3.176203e-01 
3.177750e-01 
3.179297e-01 
3.180844e-01 
3.182390e-01 
3.183937e-01 
3.185482e-01 
3.187028e-01 
3.188573e-01 
3.190118e-01 
3.191663e-01 
3.193207e-01 
3.194751e-01 
3.196295e-01 
3.197838e-01 
3.199381e-01 
3.200924e-01 
3.202466e-01 
3.204008e-01 
3.205550e-01 
3.207091e-01 
3.208632e-01 
3.210173e-01 
3.211713e-01 
3.213253e-01 
3.214793e-01 
3.216333e-01 
3.217872e-01 
3.219411e-01 
3.220949e-01 
3.222487e-01 
3.224025e-01 
3.225563e-01 
3.227100e-01 
3.228637e-01 
3.230173e-01 
3.231709e-01 
3.233245e-01 
3.234781e-01 
3.236316e-01 
3.237851e-01 
3.239385e-01 
3.240919e-01 
3.242453e-01 
3.243987e-01 
3.245520e-01 
3.247052e-01 
3.248585e-01 
3.250117e-01 
3.251649e-01 
3.253180e-01 
3.254712e-01 
3.256242e-01 
3.257773e-01 
3.259303e-01 
3.260833e-01 
3.262362e-01 
3.263891e-01 
3.265420e-01 
3.266948e-01 
3.268476e-01 
3.270004e-01 
3.271531e-01 
3.273058e-01 
3.274585e-01 
3.276111e-01 
3.277637e-01 
3.279163e-01 
3.280688e-01 
3.282213e-01 
3.283737e-01 
3.285261e-01 
3.286785e-01 
3.288309e-01 
3.289832e-01 
3.291355e-01 
3.292877e-01 
3.294399e-01 
3.295921e-01 
3.297442e-01 
3.298963e-01 
3.300484e-01 
3.302004e-01 
3.303524e-01 
3.305043e-01 
3.306563e-01 
3.308081e-01 
3.309600e-01 
3.311118e-01 
3.312636e-01 
3.314153e-01 
3.315670e-01 
3.317187e-01 
3.318703e-01 
3.320219e-01 
3.321734e-01 
3.323250e-01 
3.324764e-01 
3.326279e-01 
3.327793e-01 
3.329307e-01 
3.330820e-01 
3.332333e-01 
3.333845e-01 
3.335358e-01 
3.336869e-01 
3.338381e-01 
3.339892e-01 
3.341403e-01 
3.342913e-01 
3.344423e-01 
3.345932e-01 
3.347442e-01 
3.348950e-01 
3.350459e-01 
3.351967e-01 
3.353475e-01 
3.354982e-01 
3.356489e-01 
3.357995e-01 
3.359502e-01 
3.361007e-01 
3.362513e-01 
3.364018e-01 
3.365522e-01 
3.367027e-01 
3.368530e-01 
3.370034e-01 
3.371537e-01 
3.373040e-01 
3.374542e-01 
3.376044e-01 
3.377545e-01 
3.379046e-01 
3.380547e-01 
3.382048e-01 
3.383547e-01 
3.385047e-01 
3.386546e-01 
3.388045e-01 
3.389543e-01 
3.391041e-01 
3.392539e-01 
3.394036e-01 
3.395533e-01 
3.397029e-01 
3.398525e-01 
3.400021e-01 
3.401516e-01 
3.403011e-01 
3.404505e-01 
3.405999e-01 
3.407493e-01 
3.408986e-01 
3.410479e-01 
3.411971e-01 
3.413463e-01 
3.414955e-01 
3.416446e-01 
3.417937e-01 
3.419427e-01 
3.420917e-01 
3.422407e-01 
3.423896e-01 
3.425385e-01 
3.426873e-01 
3.428361e-01 
3.429848e-01 
3.431335e-01 
3.432822e-01 
3.434308e-01 
3.435794e-01 
3.437280e-01 
3.438765e-01 
3.440249e-01 
3.441733e-01 
3.443217e-01 
3.444701e-01 
3.446183e-01 
3.447666e-01 
3.449148e-01 
3.450630e-01 
3.452111e-01 
3.453592e-01 
3.455072e-01 
3.456552e-01 
3.458032e-01 
3.459511e-01 
3.460990e-01 
3.462468e-01 
3.463946e-01 
3.465424e-01 
3.466901e-01 
3.468377e-01 
3.469853e-01 
3.471329e-01 
3.472805e-01 
3.474279e-01 
3.475754e-01 
3.477228e-01 
3.478702e-01 
3.480175e-01 
3.481648e-01 
3.483120e-01 
3.484592e-01 
3.486063e-01 
3.487534e-01 
3.489005e-01 
3.490475e-01 
3.491945e-01 
3.493414e-01 
3.494883e-01 
3.496351e-01 
3.497819e-01 
3.499287e-01 
3.500754e-01 
3.502221e-01 
3.503687e-01 
3.505153e-01 
3.506618e-01 
3.508083e-01 
3.509547e-01 
3.511011e-01 
3.512475e-01 
3.513938e-01 
3.515401e-01 
3.516863e-01 
3.518325e-01 
3.519786e-01 
3.521247e-01 
3.522707e-01 
3.524167e-01 
3.525627e-01 
3.527086e-01 
3.528545e-01 
3.530003e-01 
3.531461e-01 
3.532918e-01 
3.534375e-01 
3.535831e-01 
3.537287e-01 
3.538743e-01 
3.540198e-01 
3.541652e-01 
3.543106e-01 
3.544560e-01 
3.546013e-01 
3.547466e-01 
3.548918e-01 
3.550370e-01 
3.551822e-01 
3.553273e-01 
3.554723e-01 
3.556173e-01 
3.557623e-01 
3.559072e-01 
3.560520e-01 
3.561968e-01 
3.563416e-01 
3.564863e-01 
3.566310e-01 
3.567756e-01 
3.569202e-01 
3.570648e-01 
3.572092e-01 
3.573537e-01 
3.574981e-01 
3.576424e-01 
3.577867e-01 
3.579310e-01 
3.580752e-01 
3.582194e-01 
3.583635e-01 
3.585075e-01 
3.586515e-01 
3.587955e-01 
3.589394e-01 
3.590833e-01 
3.592272e-01 
3.593709e-01 
3.595147e-01 
3.596584e-01 
3.598020e-01 
3.599456e-01 
3.600891e-01 
3.602326e-01 
3.603761e-01 
3.605195e-01 
3.606628e-01 
3.608061e-01 
3.609494e-01 
3.610926e-01 
3.612357e-01 
3.613788e-01 
3.615219e-01 
3.616649e-01 
3.618079e-01 
3.619508e-01 
3.620937e-01 
3.622365e-01 
3.623792e-01 
3.625220e-01 
3.626646e-01 
3.628073e-01 
3.629498e-01 
3.630924e-01 
3.632348e-01 
3.633773e-01 
3.635196e-01 
3.636620e-01 
3.638042e-01 
3.639465e-01 
3.640887e-01 
3.642308e-01 
3.643729e-01 
3.645149e-01 
3.646569e-01 
3.647988e-01 
3.649407e-01 
3.650825e-01 
3.652243e-01 
3.653660e-01 
3.655077e-01 
3.656493e-01 
3.657909e-01 
3.659325e-01 
3.660739e-01 
3.662154e-01 
3.663567e-01 
3.664981e-01 
3.666394e-01 
3.667806e-01 
3.669218e-01 
3.670629e-01 
3.672040e-01 
3.673450e-01 
3.674860e-01 
3.676269e-01 
3.677678e-01 
3.679086e-01 
3.680494e-01 
3.681901e-01 
3.683308e-01 
3.684714e-01 
3.686119e-01 
3.687525e-01 
3.688929e-01 
3.690333e-01 
3.691737e-01 
3.693140e-01 
3.694543e-01 
3.695945e-01 
3.697346e-01 
3.698747e-01 
3.700148e-01 
3.701548e-01 
3.702947e-01 
3.704346e-01 
3.705745e-01 
3.707143e-01 
3.708540e-01 
3.709937e-01 
3.711333e-01 
3.712729e-01 
3.714124e-01 
3.715519e-01 
3.716913e-01 
3.718307e-01 
3.719700e-01 
3.721093e-01 
3.722485e-01 
3.723877e-01 
3.725268e-01 
3.726658e-01 
3.728048e-01 
3.729438e-01 
3.730827e-01 
3.732215e-01 
3.733603e-01 
3.734991e-01 
3.736377e-01 
3.737764e-01 
3.739149e-01 
3.740535e-01 
3.741919e-01 
3.743304e-01 
3.744687e-01 
3.746070e-01 
3.747453e-01 
3.748835e-01 
3.750216e-01 
3.751597e-01 
3.752978e-01 
3.754358e-01 
3.755737e-01 
3.757116e-01 
3.758494e-01 
3.759872e-01 
3.761249e-01 
3.762626e-01 
3.764002e-01 
3.765377e-01 
3.766752e-01 
3.768127e-01 
3.769500e-01 
3.770874e-01 
3.772247e-01 
3.773619e-01 
3.774991e-01 
3.776362e-01 
3.777732e-01 
3.779102e-01 
3.780472e-01 
3.781841e-01 
3.783209e-01 
3.784577e-01 
3.785944e-01 
3.787311e-01 
3.788677e-01 
3.790043e-01 
3.791408e-01 
3.792773e-01 
3.794137e-01 
3.795500e-01 
3.796863e-01 
3.798225e-01 
3.799587e-01 
3.800948e-01 
3.802309e-01 
3.803669e-01 
3.805028e-01 
3.806387e-01 
3.807746e-01 
3.809104e-01 
3.810461e-01 
3.811818e-01 
3.813174e-01 
3.814529e-01 
3.815884e-01 
3.817239e-01 
3.818593e-01 
3.819946e-01 
3.821299e-01 
3.822651e-01 
3.824003e-01 
3.825354e-01 
3.826704e-01 
3.828054e-01 
3.829403e-01 
3.830752e-01 
3.832100e-01 
3.833448e-01 
3.834795e-01 
3.836142e-01 
3.837488e-01 
3.838833e-01 
3.840178e-01 
3.841522e-01 
3.842865e-01 
3.844209e-01 
3.845551e-01 
3.846893e-01 
3.848234e-01 
3.849575e-01 
3.850915e-01 
3.852255e-01 
3.853594e-01 
3.854932e-01 
3.856270e-01 
3.857607e-01 
3.858944e-01 
3.860280e-01 
3.861616e-01 
3.862950e-01 
3.864285e-01 
3.865619e-01 
3.866952e-01 
3.868284e-01 
3.869616e-01 
3.870948e-01 
3.872279e-01 
3.873609e-01 
3.874939e-01 
3.876268e-01 
3.877596e-01 
3.878924e-01 
3.880251e-01 
3.881578e-01 
3.882904e-01 
3.884230e-01 
3.885555e-01 
3.886879e-01 
3.888203e-01 
3.889526e-01 
3.890849e-01 
3.892170e-01 
3.893492e-01 
3.894813e-01 
3.896133e-01 
3.897452e-01 
3.898771e-01 
3.900090e-01 
3.901408e-01 
3.902725e-01 
3.904041e-01 
3.905357e-01 
3.906673e-01 
3.907988e-01 
3.909302e-01 
3.910615e-01 
3.911928e-01 
3.913241e-01 
3.914553e-01 
3.915864e-01 
3.917174e-01 
3.918484e-01 
3.919794e-01 
3.921103e-01 
3.922411e-01 
3.923718e-01 
3.925025e-01 
3.926332e-01 
3.927637e-01 
3.928942e-01 
3.930247e-01 
3.931551e-01 
3.932854e-01 
3.934157e-01 
3.935459e-01 
3.936760e-01 
3.938061e-01 
3.939361e-01 
3.940661e-01 
3.941960e-01 
3.943258e-01 
3.944556e-01 
3.945853e-01 
3.947150e-01 
3.948446e-01 
3.949741e-01 
3.951036e-01 
3.952330e-01 
3.953623e-01 
3.954916e-01 
3.956208e-01 
3.957500e-01 
3.958791e-01 
3.960081e-01 
3.961371e-01 
3.962660e-01 
3.963948e-01 
3.965236e-01 
3.966524e-01 
3.967810e-01 
3.969096e-01 
3.970382e-01 
3.971666e-01 
3.972950e-01 
3.974234e-01 
3.975517e-01 
3.976799e-01 
3.978080e-01 
3.979361e-01 
3.980642e-01 
3.981921e-01 
3.983201e-01 
3.984479e-01 
3.985757e-01 
3.987034e-01 
3.988311e-01 
3.989586e-01 
3.990862e-01 
3.992136e-01 
3.993410e-01 
3.994684e-01 
3.995956e-01 
3.997229e-01 
3.998500e-01 
3.999771e-01 
4.001041e-01 
4.002311e-01 
4.003580e-01 
4.004848e-01 
4.006115e-01 
4.007382e-01 
4.008649e-01 
4.009914e-01 
4.011180e-01 
4.012444e-01 
4.013708e-01 
4.014971e-01 
4.016233e-01 
4.017495e-01 
4.018756e-01 
4.020017e-01 
4.021277e-01 
4.022536e-01 
4.023795e-01 
4.025053e-01 
4.026310e-01 
4.027567e-01 
4.028823e-01 
4.030078e-01 
4.031333e-01 
4.032587e-01 
4.033841e-01 
4.035093e-01 
4.036345e-01 
4.037597e-01 
4.038848e-01 
4.040098e-01 
4.041347e-01 
4.042596e-01 
4.043844e-01 
4.045092e-01 
4.046339e-01 
4.047585e-01 
4.048831e-01 
4.050076e-01 
4.051320e-01 
4.052564e-01 
4.053807e-01 
4.055049e-01 
4.056290e-01 
4.057531e-01 
4.058772e-01 
4.060011e-01 
4.061250e-01 
4.062489e-01 
4.063726e-01 
4.064963e-01 
4.066200e-01 
4.067435e-01 
4.068670e-01 
4.069905e-01 
4.071138e-01 
4.072371e-01 
4.073604e-01 
4.074835e-01 
4.076067e-01 
4.077297e-01 
4.078527e-01 
4.079756e-01 
4.080984e-01 
4.082212e-01 
4.083439e-01 
4.084665e-01 
4.085891e-01 
4.087116e-01 
4.088340e-01 
4.089563e-01 
4.090786e-01 
4.092009e-01 
4.093230e-01 
4.094451e-01 
4.095672e-01 
4.096891e-01 
4.098110e-01 
4.099328e-01 
4.100546e-01 
4.101763e-01 
4.102979e-01 
4.104194e-01 
4.105409e-01 
4.106623e-01 
4.107837e-01 
4.109050e-01 
4.110262e-01 
4.111473e-01 
4.112684e-01 
4.113894e-01 
4.115104e-01 
4.116312e-01 
4.117520e-01 
4.118728e-01 
4.119934e-01 
4.121140e-01 
4.122346e-01 
4.123550e-01 
4.124754e-01 
4.125957e-01 
4.127160e-01 
4.128362e-01 
4.129563e-01 
4.130763e-01 
4.131963e-01 
4.133162e-01 
4.134361e-01 
4.135558e-01 
4.136755e-01 
4.137952e-01 
4.139147e-01 
4.140342e-01 
4.141537e-01 
4.142730e-01 
4.143923e-01 
4.145115e-01 
4.146307e-01 
4.147497e-01 
4.148688e-01 
4.149877e-01 
4.151066e-01 
4.152254e-01 
4.153441e-01 
4.154627e-01 
4.155813e-01 
4.156999e-01 
4.158183e-01 
4.159367e-01 
4.160550e-01 
4.161732e-01 
4.162914e-01 
4.164095e-01 
4.165275e-01 
4.166455e-01 
4.167634e-01 
4.168812e-01 
4.169989e-01 
4.171166e-01 
4.172342e-01 
4.173518e-01 
4.174692e-01 
4.175866e-01 
4.177039e-01 
4.178212e-01 
4.179384e-01 
4.180555e-01 
4.181725e-01 
4.182895e-01 
4.184064e-01 
4.185232e-01 
4.186400e-01 
4.187566e-01 
4.188733e-01 
4.189898e-01 
4.191063e-01 
4.192227e-01 
4.193390e-01 
4.194553e-01 
4.195714e-01 
4.196876e-01 
4.198036e-01 
4.199196e-01 
4.200355e-01 
4.201513e-01 
4.202670e-01 
4.203827e-01 
4.204983e-01 
4.206139e-01 
4.207293e-01 
4.208447e-01 
4.209601e-01 
4.210753e-01 
4.211905e-01 
4.213056e-01 
4.214206e-01 
4.215356e-01 
4.216505e-01 
4.217653e-01 
4.218800e-01 
4.219947e-01 
4.221093e-01 
4.222238e-01 
4.223383e-01 
4.224527e-01 
4.225670e-01 
4.226812e-01 
4.227954e-01 
4.229095e-01 
4.230235e-01 
4.231374e-01 
4.232513e-01 
4.233651e-01 
4.234788e-01 
4.235925e-01 
4.237061e-01 
4.238196e-01 
4.239330e-01 
4.240464e-01 
4.241597e-01 
4.242729e-01 
4.243860e-01 
4.244991e-01 
4.246121e-01 
4.247250e-01 
4.248379e-01 
4.249506e-01 
4.250633e-01 
4.251759e-01 
4.252885e-01 
4.254010e-01 
4.255134e-01 
4.256257e-01 
4.257380e-01 
4.258502e-01 
4.259623e-01 
4.260743e-01 
4.261863e-01 
4.262981e-01 
4.264100e-01 
4.265217e-01 
4.266334e-01 
4.267449e-01 
4.268565e-01 
4.269679e-01 
4.270793e-01 
4.271906e-01 
4.273018e-01 
4.274129e-01 
4.275240e-01 
4.276350e-01 
4.277459e-01 
4.278567e-01 
4.279675e-01 
4.280782e-01 
4.281888e-01 
4.282994e-01 
4.284098e-01 
4.285202e-01 
4.286305e-01 
4.287408e-01 
4.288509e-01 
4.289610e-01 
4.290711e-01 
4.291810e-01 
4.292909e-01 
4.294007e-01 
4.295104e-01 
4.296200e-01 
4.297296e-01 
4.298391e-01 
4.299485e-01 
4.300578e-01 
4.301671e-01 
4.302763e-01 
4.303854e-01 
4.304944e-01 
4.306034e-01 
4.307123e-01 
4.308211e-01 
4.309298e-01 
4.310385e-01 
4.311470e-01 
4.312555e-01 
4.313640e-01 
4.314723e-01 
4.315806e-01 
4.316888e-01 
4.317969e-01 
4.319050e-01 
4.320129e-01 
4.321208e-01 
4.322286e-01 
4.323364e-01 
4.324440e-01 
4.325516e-01 
4.326591e-01 
4.327666e-01 
4.328739e-01 
4.329812e-01 
4.330884e-01 
4.331955e-01 
4.333026e-01 
4.334096e-01 
4.335165e-01 
4.336233e-01 
4.337300e-01 
4.338367e-01 
4.339433e-01 
4.340498e-01 
4.341562e-01 
4.342626e-01 
4.343688e-01 
4.344750e-01 
4.345812e-01 
4.346872e-01 
4.347932e-01 
4.348991e-01 
4.350049e-01 
4.351106e-01 
4.352163e-01 
4.353219e-01 
4.354274e-01 
4.355328e-01 
4.356381e-01 
4.357434e-01 
4.358486e-01 
4.359537e-01 
4.360587e-01 
4.361637e-01 
4.362686e-01 
4.363734e-01 
4.364781e-01 
4.365827e-01 
4.366873e-01 
4.367918e-01 
4.368962e-01 
4.370005e-01 
4.371048e-01 
4.372089e-01 
4.373130e-01 
4.374171e-01 
4.375210e-01 
4.376248e-01 
4.377286e-01 
4.378323e-01 
4.379360e-01 
4.380395e-01 
4.381430e-01 
4.382463e-01 
4.383497e-01 
4.384529e-01 
4.385560e-01 
4.386591e-01 
4.387621e-01 
4.388650e-01 
4.389678e-01 
4.390706e-01 
4.391733e-01 
4.392759e-01 
4.393784e-01 
4.394808e-01 
4.395832e-01 
4.396854e-01 
4.397876e-01 
4.398898e-01 
4.399918e-01 
4.400938e-01 
4.401956e-01 
4.402974e-01 
4.403992e-01 
4.405008e-01 
4.406024e-01 
4.407038e-01 
4.408052e-01 
4.409066e-01 
4.410078e-01 
4.411090e-01 
4.412100e-01 
4.413110e-01 
4.414120e-01 
4.415128e-01 
4.416136e-01 
4.417142e-01 
4.418148e-01 
4.419154e-01 
4.420158e-01 
4.421162e-01 
4.422164e-01 
4.423166e-01 
4.424168e-01 
4.425168e-01 
4.426167e-01 
4.427166e-01 
4.428164e-01 
4.429161e-01 
4.430158e-01 
4.431153e-01 
4.432148e-01 
4.433142e-01 
4.434135e-01 
4.435127e-01 
4.436119e-01 
4.437109e-01 
4.438099e-01 
4.439088e-01 
4.440076e-01 
4.441064e-01 
4.442050e-01 
4.443036e-01 
4.444021e-01 
4.445005e-01 
4.445989e-01 
4.446971e-01 
4.447953e-01 
4.448934e-01 
4.449914e-01 
4.450893e-01 
4.451872e-01 
4.452849e-01 
4.453826e-01 
4.454802e-01 
4.455777e-01 
4.456752e-01 
4.457725e-01 
4.458698e-01 
4.459670e-01 
4.460641e-01 
4.461611e-01 
4.462581e-01 
4.463549e-01 
4.464517e-01 
4.465484e-01 
4.466450e-01 
4.467416e-01 
4.468380e-01 
4.469344e-01 
4.470307e-01 
4.471269e-01 
4.472230e-01 
4.473191e-01 
4.474150e-01 
4.475109e-01 
4.476067e-01 
4.477024e-01 
4.477980e-01 
4.478936e-01 
4.479890e-01 
4.480844e-01 
4.481797e-01 
4.482749e-01 
4.483700e-01 
4.484651e-01 
4.485601e-01 
4.486549e-01 
4.487497e-01 
4.488445e-01 
4.489391e-01 
4.490336e-01 
4.491281e-01 
4.492225e-01 
4.493168e-01 
4.494110e-01 
4.495051e-01 
4.495992e-01 
4.496932e-01 
4.497870e-01 
4.498808e-01 
4.499746e-01 
4.500682e-01 
4.501617e-01 
4.502552e-01 
4.503486e-01 
4.504419e-01 
4.505351e-01 
4.506282e-01 
4.507213e-01 
4.508142e-01 
4.509071e-01 
4.509999e-01 
4.510926e-01 
4.511852e-01 
4.512778e-01 
4.513702e-01 
4.514626e-01 
4.515549e-01 
4.516471e-01 
4.517392e-01 
4.518313e-01 
4.519232e-01 
4.520151e-01 
4.521069e-01 
4.521986e-01 
4.522902e-01 
4.523817e-01 
4.524732e-01 
4.525645e-01 
4.526558e-01 
4.527470e-01 
4.528381e-01 
4.529291e-01 
4.530201e-01 
4.531109e-01 
4.532017e-01 
4.532924e-01 
4.533830e-01 
4.534735e-01 
4.535639e-01 
4.536543e-01 
4.537445e-01 
4.538347e-01 
4.539248e-01 
4.540148e-01 
4.541047e-01 
4.541946e-01 
4.542843e-01 
4.543740e-01 
4.544635e-01 
4.545530e-01 
4.546425e-01 
4.547318e-01 
4.548210e-01 
4.549102e-01 
4.549992e-01 
4.550882e-01 
4.551771e-01 
4.552659e-01 
4.553546e-01 
4.554433e-01 
4.555318e-01 
4.556203e-01 
4.557087e-01 
4.557970e-01 
4.558852e-01 
4.559733e-01 
4.560613e-01 
4.561493e-01 
4.562372e-01 
4.563249e-01 
4.564126e-01 
4.565002e-01 
4.565878e-01 
4.566752e-01 
4.567625e-01 
4.568498e-01 
4.569370e-01 
4.570241e-01 
4.571111e-01 
4.571980e-01 
4.572848e-01 
4.573716e-01 
4.574582e-01 
4.575448e-01 
4.576313e-01 
4.577177e-01 
4.578040e-01 
4.578902e-01 
4.579763e-01 
4.580624e-01 
4.581484e-01 
4.582342e-01 
4.583200e-01 
4.584057e-01 
4.584914e-01 
4.585769e-01 
4.586623e-01 
4.587477e-01 
4.588330e-01 
4.589181e-01 
4.590032e-01 
4.590882e-01 
4.591732e-01 
4.592580e-01 
4.593427e-01 
4.594274e-01 
4.595120e-01 
4.595965e-01 
4.596809e-01 
4.597652e-01 
4.598494e-01 
4.599335e-01 
4.600176e-01 
4.601015e-01 
4.601854e-01 
4.602692e-01 
4.603529e-01 
4.604365e-01 
4.605200e-01 
4.606035e-01 
4.606868e-01 
4.607701e-01 
4.608532e-01 
4.609363e-01 
4.610193e-01 
4.611022e-01 
4.611850e-01 
4.612678e-01 
4.613504e-01 
4.614330e-01 
4.615154e-01 
4.615978e-01 
4.616801e-01 
4.617623e-01 
4.618444e-01 
4.619264e-01 
4.620084e-01 
4.620902e-01 
4.621720e-01 
4.622537e-01 
4.623352e-01 
4.624167e-01 
4.624982e-01 
4.625795e-01 
4.626607e-01 
4.627418e-01 
4.628229e-01 
4.629039e-01 
4.629847e-01 
4.630655e-01 
4.631462e-01 
4.632268e-01 
4.633074e-01 
4.633878e-01 
4.634681e-01 
4.635484e-01 
4.636286e-01 
4.637086e-01 
4.637886e-01 
4.638685e-01 
4.639483e-01 
4.640280e-01 
4.641077e-01 
4.641872e-01 
4.642667e-01 
4.643460e-01 
4.644253e-01 
4.645045e-01 
4.645836e-01 
4.646626e-01 
4.647415e-01 
4.648203e-01 
4.648991e-01 
4.649777e-01 
4.650563e-01 
4.651348e-01 
4.652131e-01 
4.652914e-01 
4.653696e-01 
4.654478e-01 
4.655258e-01 
4.656037e-01 
4.656816e-01 
4.657593e-01 
4.658370e-01 
4.659145e-01 
4.659920e-01 
4.660694e-01 
4.661467e-01 
4.662239e-01 
4.663011e-01 
4.663781e-01 
4.664550e-01 
4.665319e-01 
4.666087e-01 
4.666853e-01 
4.667619e-01 
4.668384e-01 
4.669148e-01 
4.669911e-01 
4.670674e-01 
4.671435e-01 
4.672195e-01 
4.672955e-01 
4.673713e-01 
4.674471e-01 
4.675228e-01 
4.675984e-01 
4.676739e-01 
4.677493e-01 
4.678246e-01 
4.678998e-01 
4.679750e-01 
4.680500e-01 
4.681250e-01 
4.681998e-01 
4.682746e-01 
4.683493e-01 
4.684239e-01 
4.684984e-01 
4.685728e-01 
4.686471e-01 
4.687214e-01 
4.687955e-01 
4.688695e-01 
4.689435e-01 
4.690174e-01 
4.690911e-01 
4.691648e-01 
4.692384e-01 
4.693119e-01 
4.693853e-01 
4.694586e-01 
4.695319e-01 
4.696050e-01 
4.696781e-01 
4.697510e-01 
4.698239e-01 
4.698966e-01 
4.699693e-01 
4.700419e-01 
4.701144e-01 
4.701868e-01 
4.702591e-01 
4.703313e-01 
4.704035e-01 
4.704755e-01 
4.705475e-01 
4.706193e-01 
4.706911e-01 
4.707628e-01 
4.708343e-01 
4.709058e-01 
4.709772e-01 
4.710485e-01 
4.711197e-01 
4.711909e-01 
4.712619e-01 
4.713328e-01 
4.714037e-01 
4.714744e-01 
4.715451e-01 
4.716157e-01 
4.716861e-01 
4.717565e-01 
4.718268e-01 
4.718970e-01 
4.719671e-01 
4.720371e-01 
4.721071e-01 
4.721769e-01 
4.722466e-01 
4.723163e-01 
4.723858e-01 
4.724553e-01 
4.725247e-01 
4.725939e-01 
4.726631e-01 
4.727322e-01 
4.728012e-01 
4.728701e-01 
4.729389e-01 
4.730077e-01 
4.730763e-01 
4.731448e-01 
4.732133e-01 
4.732816e-01 
4.733499e-01 
4.734180e-01 
4.734861e-01 
4.735541e-01 
4.736220e-01 
4.736898e-01 
4.737575e-01 
4.738251e-01 
4.738926e-01 
4.739600e-01 
4.740274e-01 
4.740946e-01 
4.741617e-01 
4.742288e-01 
4.742957e-01 
4.743626e-01 
4.744294e-01 
4.744961e-01 
4.745626e-01 
4.746291e-01 
4.746955e-01 
4.747618e-01 
4.748280e-01 
4.748942e-01 
4.749602e-01 
4.750261e-01 
4.750920e-01 
4.751577e-01 
4.752234e-01 
4.752889e-01 
4.753544e-01 
4.754198e-01 
4.754850e-01 
4.755502e-01 
4.756153e-01 
4.756803e-01 
4.757452e-01 
4.758100e-01 
4.758747e-01 
4.759393e-01 
4.760039e-01 
4.760683e-01 
4.761326e-01 
4.761969e-01 
4.762610e-01 
4.763251e-01 
4.763891e-01 
4.764529e-01 
4.765167e-01 
4.765804e-01 
4.766440e-01 
4.767075e-01 
4.767709e-01 
4.768342e-01 
4.768974e-01 
4.769605e-01 
4.770235e-01 
4.770865e-01 
4.771493e-01 
4.772120e-01 
4.772747e-01 
4.773372e-01 
4.773997e-01 
4.774621e-01 
4.775243e-01 
4.775865e-01 
4.776486e-01 
4.777106e-01 
4.777725e-01 
4.778343e-01 
4.778960e-01 
4.779576e-01 
4.780191e-01 
4.780805e-01 
4.781418e-01 
4.782030e-01 
4.782642e-01 
4.783252e-01 
4.783862e-01 
4.784470e-01 
4.785078e-01 
4.785684e-01 
4.786290e-01 
4.786895e-01 
4.787498e-01 
4.788101e-01 
4.788703e-01 
4.789304e-01 
4.789904e-01 
4.790503e-01 
4.791101e-01 
4.791698e-01 
4.792294e-01 
4.792890e-01 
4.793484e-01 
4.794077e-01 
4.794670e-01 
4.795261e-01 
4.795851e-01 
4.796441e-01 
4.797029e-01 
4.797617e-01 
4.798204e-01 
4.798789e-01 
4.799374e-01 
4.799958e-01 
4.800541e-01 
4.801123e-01 
4.801704e-01 
4.802283e-01 
4.802862e-01 
4.803441e-01 
4.804018e-01 
4.804594e-01 
4.805169e-01 
4.805743e-01 
4.806317e-01 
4.806889e-01 
4.807460e-01 
4.808031e-01 
4.808600e-01 
4.809169e-01 
4.809736e-01 
4.810303e-01 
4.810868e-01 
4.811433e-01 
4.811997e-01 
4.812559e-01 
4.813121e-01 
4.813682e-01 
4.814242e-01 
4.814801e-01 
4.815359e-01 
4.815916e-01 
4.816472e-01 
4.817027e-01 
4.817581e-01 
4.818134e-01 
4.818686e-01 
4.819238e-01 
4.819788e-01 
4.820337e-01 
4.820886e-01 
4.821433e-01 
4.821979e-01 
4.822525e-01 
4.823069e-01 
4.823613e-01 
4.824155e-01 
4.824697e-01 
4.825238e-01 
4.825777e-01 
4.826316e-01 
4.826854e-01 
4.827391e-01 
4.827926e-01 
4.828461e-01 
4.828995e-01 
4.829528e-01 
4.830060e-01 
4.830591e-01 
4.831121e-01 
4.831650e-01 
4.832178e-01 
4.832705e-01 
4.833232e-01 
4.833757e-01 
4.834281e-01 
4.834804e-01 
4.835326e-01 
4.835848e-01 
4.836368e-01 
4.836888e-01 
4.837406e-01 
4.837923e-01 
4.838440e-01 
4.838955e-01 
4.839470e-01 
4.839984e-01 
4.840496e-01 
4.841008e-01 
4.841519e-01 
4.842028e-01 
4.842537e-01 
4.843045e-01 
4.843552e-01 
4.844057e-01 
4.844562e-01 
4.845066e-01 
4.845569e-01 
4.846071e-01 
4.846572e-01 
4.847072e-01 
4.847571e-01 
4.848069e-01 
4.848566e-01 
4.849062e-01 
4.849557e-01 
4.850051e-01 
4.850545e-01 
4.851037e-01 
4.851528e-01 
4.852018e-01 
4.852508e-01 
4.852996e-01 
4.853483e-01 
4.853970e-01 
4.854455e-01 
4.854939e-01 
4.855423e-01 
4.855905e-01 
4.856387e-01 
4.856867e-01 
4.857347e-01 
4.857825e-01 
4.858303e-01 
4.858779e-01 
4.859255e-01 
4.859730e-01 
4.860203e-01 
4.860676e-01 
4.861148e-01 
4.861619e-01 
4.862088e-01 
4.862557e-01 
4.863025e-01 
4.863492e-01 
4.863958e-01 
4.864422e-01 
4.864886e-01 
4.865349e-01 
4.865811e-01 
4.866272e-01 
4.866732e-01 
4.867191e-01 
4.867649e-01 
4.868106e-01 
4.868562e-01 
4.869017e-01 
4.869471e-01 
4.869924e-01 
4.870377e-01 
4.870828e-01 
4.871278e-01 
4.871727e-01 
4.872175e-01 
4.872623e-01 
4.873069e-01 
4.873514e-01 
4.873958e-01 
4.874402e-01 
4.874844e-01 
4.875285e-01 
4.875726e-01 
4.876165e-01 
4.876603e-01 
4.877041e-01 
4.877477e-01 
4.877912e-01 
4.878347e-01 
4.878780e-01 
4.879213e-01 
4.879644e-01 
4.880075e-01 
4.880504e-01 
4.880933e-01 
4.881360e-01 
4.881787e-01 
4.882213e-01 
4.882637e-01 
4.883061e-01 
4.883483e-01 
4.883905e-01 
4.884326e-01 
4.884745e-01 
4.885164e-01 
4.885582e-01 
4.885998e-01 
4.886414e-01 
4.886829e-01 
4.887242e-01 
4.887655e-01 
4.888067e-01 
4.888478e-01 
4.888887e-01 
4.889296e-01 
4.889704e-01 
4.890111e-01 
4.890517e-01 
4.890921e-01 
4.891325e-01 
4.891728e-01 
4.892130e-01 
4.892531e-01 
4.892931e-01 
4.893330e-01 
4.893728e-01 
4.894124e-01 
4.894520e-01 
4.894915e-01 
4.895309e-01 
4.895702e-01 
4.896094e-01 
4.896485e-01 
4.896875e-01 
4.897264e-01 
4.897652e-01 
4.898039e-01 
4.898425e-01 
4.898810e-01 
4.899194e-01 
4.899577e-01 
4.899959e-01 
4.900340e-01 
4.900720e-01 
4.901099e-01 
4.901477e-01 
4.901854e-01 
4.902230e-01 
4.902606e-01 
4.902980e-01 
4.903353e-01 
4.903725e-01 
4.904096e-01 
4.904466e-01 
4.904835e-01 
4.905203e-01 
4.905570e-01 
4.905937e-01 
4.906302e-01 
4.906666e-01 
4.907029e-01 
4.907391e-01 
4.907752e-01 
4.908112e-01 
4.908472e-01 
4.908830e-01 
4.909187e-01 
4.909543e-01 
4.909898e-01 
4.910252e-01 
4.910606e-01 
4.910958e-01 
4.911309e-01 
4.911659e-01 
4.912008e-01 
4.912357e-01 
4.912704e-01 
4.913050e-01 
4.913395e-01 
4.913739e-01 
4.914083e-01 
4.914425e-01 
4.914766e-01 
4.915106e-01 
4.915445e-01 
4.915784e-01 
4.916121e-01 
4.916457e-01 
4.916792e-01 
4.917126e-01 
4.917460e-01 
4.917792e-01 
4.918123e-01 
4.918453e-01 
4.918783e-01 
4.919111e-01 
4.919438e-01 
4.919764e-01 
4.920089e-01 
4.920414e-01 
4.920737e-01 
4.921059e-01 
4.921380e-01 
4.921700e-01 
4.922020e-01 
4.922338e-01 
4.922655e-01 
4.922971e-01 
4.923286e-01 
4.923601e-01 
4.923914e-01 
4.924226e-01 
4.924537e-01 
4.924847e-01 
4.925157e-01 
4.925465e-01 
4.925772e-01 
4.926078e-01 
4.926383e-01 
4.926688e-01 
4.926991e-01 
4.927293e-01 
4.927594e-01 
4.927894e-01 
4.928193e-01 
4.928491e-01 
4.928789e-01 
4.929085e-01 
4.929380e-01 
4.929674e-01 
4.929967e-01 
4.930259e-01 
4.930550e-01 
4.930841e-01 
4.931130e-01 
4.931418e-01 
4.931705e-01 
4.931991e-01 
4.932276e-01 
4.932560e-01 
4.932843e-01 
4.933125e-01 
4.933406e-01 
4.933686e-01 
4.933965e-01 
4.934243e-01 
4.934521e-01 
4.934797e-01 
4.935072e-01 
4.935346e-01 
4.935619e-01 
4.935891e-01 
4.936162e-01 
4.936432e-01 
4.936701e-01 
4.936969e-01 
4.937236e-01 
4.937502e-01 
4.937767e-01 
4.938030e-01 
4.938293e-01 
4.938555e-01 
4.938816e-01 
4.939076e-01 
4.939335e-01 
4.939593e-01 
4.939850e-01 
4.940106e-01 
4.940361e-01 
4.940615e-01 
4.940867e-01 
4.941119e-01 
4.941370e-01 
4.941620e-01 
4.941869e-01 
4.942117e-01 
4.942363e-01 
4.942609e-01 
4.942854e-01 
4.943098e-01 
4.943341e-01 
4.943582e-01 
4.943823e-01 
4.944063e-01 
4.944302e-01 
4.944539e-01 
4.944776e-01 
4.945012e-01 
4.945246e-01 
4.945480e-01 
4.945713e-01 
4.945944e-01 
4.946175e-01 
4.946405e-01 
4.946633e-01 
4.946861e-01 
4.947087e-01 
4.947313e-01 
4.947538e-01 
4.947761e-01 
4.947984e-01 
4.948205e-01 
4.948426e-01 
4.948645e-01 
4.948864e-01 
4.949081e-01 
4.949298e-01 
4.949513e-01 
4.949728e-01 
4.949941e-01 
4.950154e-01 
4.950365e-01 
4.950576e-01 
4.950785e-01 
4.950993e-01 
4.951201e-01 
4.951407e-01 
4.951612e-01 
4.951817e-01 
4.952020e-01 
4.952222e-01 
4.952424e-01 
4.952624e-01 
4.952823e-01 
4.953022e-01 
4.953219e-01 
4.953415e-01 
4.953610e-01 
4.953804e-01 
4.953998e-01 
4.954190e-01 
4.954381e-01 
4.954571e-01 
4.954760e-01 
4.954948e-01 
4.955135e-01 
4.955322e-01 
4.955507e-01 
4.955691e-01 
4.955874e-01 
4.956056e-01 
4.956237e-01 
4.956417e-01 
4.956596e-01 
4.956774e-01 
4.956951e-01 
4.957127e-01 
4.957302e-01 
4.957476e-01 
4.957648e-01 
4.957820e-01 
4.957991e-01 
4.958161e-01 
4.958330e-01 
4.958498e-01 
4.958664e-01 
4.958830e-01 
4.958995e-01 
4.959159e-01 
4.959322e-01 
4.959483e-01 
4.959644e-01 
4.959804e-01 
4.959962e-01 
4.960120e-01 
4.960277e-01 
4.960432e-01 
4.960587e-01 
4.960741e-01 
4.960893e-01 
4.961045e-01 
4.961195e-01 
4.961345e-01 
4.961493e-01 
4.961641e-01 
4.961787e-01 
4.961933e-01 
4.962077e-01 
4.962221e-01 
4.962363e-01 
4.962504e-01 
4.962645e-01 
4.962784e-01 
4.962923e-01 
4.963060e-01 
4.963196e-01 
4.963332e-01 
4.963466e-01 
4.963599e-01 
4.963731e-01 
4.963863e-01 
4.963993e-01 
4.964122e-01 
4.964250e-01 
4.964377e-01 
4.964503e-01 
4.964629e-01 
4.964753e-01 
4.964876e-01 
4.964998e-01 
4.965119e-01 
4.965239e-01 
4.965358e-01 
4.965476e-01 
4.965593e-01 
4.965709e-01 
4.965824e-01 
4.965938e-01 
4.966051e-01 
4.966162e-01 
4.966273e-01 
4.966383e-01 
4.966492e-01 
4.966600e-01 
4.966707e-01 
4.966812e-01 
4.966917e-01 
4.967021e-01 
4.967124e-01 
4.967225e-01 
4.967326e-01 
4.967426e-01 
4.967524e-01 
4.967622e-01 
4.967718e-01 
4.967814e-01 
4.967909e-01 
4.968002e-01 
4.968095e-01 
4.968186e-01 
4.968277e-01 
4.968366e-01 
4.968455e-01 
4.968542e-01 
4.968628e-01 
4.968714e-01 
4.968798e-01 
4.968882e-01 
4.968964e-01 
4.969045e-01 
4.969126e-01 
4.969205e-01 
4.969283e-01 
4.969360e-01 
4.969437e-01 
4.969512e-01 
4.969586e-01 
4.969659e-01 
4.969731e-01 
4.969802e-01 
4.969872e-01 
4.969942e-01 
4.970010e-01 
4.970077e-01 
4.970143e-01 
4.970208e-01 
4.970272e-01 
4.970335e-01 
4.970397e-01 
4.970457e-01 
4.970517e-01 
4.970576e-01 
4.970634e-01 
4.970691e-01 
4.970747e-01 
4.970802e-01 
4.970855e-01 
4.970908e-01 
4.970960e-01 
4.971011e-01 
4.971060e-01 
4.971109e-01 
4.971157e-01 
4.971203e-01 
4.971249e-01 
4.971293e-01 
4.971337e-01 
4.971380e-01 
4.971421e-01 
4.971462e-01 
4.971501e-01 
4.971540e-01 
4.971577e-01 
4.971614e-01 
4.971649e-01 
4.971683e-01 
4.971717e-01 
4.971749e-01 
4.971780e-01 
4.971811e-01 
4.971840e-01 
4.971868e-01 
4.971896e-01 
4.971922e-01 
4.971947e-01 
4.971971e-01 
4.971994e-01 
4.972016e-01 
4.972038e-01 
4.972058e-01 
4.972077e-01 
4.972095e-01 
4.972112e-01 
4.972128e-01 
4.972143e-01 
4.972157e-01 
4.972170e-01 
4.972182e-01 
4.972193e-01 
4.972203e-01 
4.972212e-01 
4.972219e-01 
4.972226e-01 
4.972232e-01 
4.972237e-01 
4.972241e-01 
4.972243e-01 
4.972245e-01 
4.972246e-01 
4.972246e-01 
4.972244e-01 
4.972242e-01 
4.972239e-01 
4.972234e-01 
4.972229e-01 
4.972222e-01 
4.972215e-01 
4.972206e-01 
4.972197e-01 
4.972186e-01 
4.972175e-01 
4.972162e-01 
4.972149e-01 
4.972134e-01 
4.972119e-01 
4.972102e-01 
4.972084e-01 
4.972066e-01 
4.972046e-01 
4.972025e-01 
4.972003e-01 
4.971981e-01 
4.971957e-01 
4.971932e-01 
4.971906e-01 
4.971880e-01 
4.971852e-01 
4.971823e-01 
4.971793e-01 
4.971762e-01 
4.971730e-01 
4.971697e-01 
4.971663e-01 
4.971628e-01 
4.971592e-01 
4.971555e-01 
4.971517e-01 
4.971478e-01 
4.971438e-01 
4.971397e-01 
4.971355e-01 
4.971311e-01 
4.971267e-01 
4.971222e-01 
4.971176e-01 
4.971129e-01 
4.971080e-01 
4.971031e-01 
4.970981e-01 
4.970929e-01 
4.970877e-01 
4.970824e-01 
4.970769e-01 
4.970714e-01 
4.970658e-01 
4.970600e-01 
4.970542e-01 
4.970482e-01 
4.970422e-01 
4.970360e-01 
4.970298e-01 
4.970234e-01 
4.970169e-01 
4.970104e-01 
4.970037e-01 
4.969970e-01 
4.969901e-01 
4.969831e-01 
4.969761e-01 
4.969689e-01 
4.969616e-01 
4.969542e-01 
4.969468e-01 
4.969392e-01 
4.969315e-01 
4.969237e-01 
4.969158e-01 
4.969079e-01 
4.968998e-01 
4.968916e-01 
4.968833e-01 
4.968749e-01 
4.968664e-01 
4.968578e-01 
4.968491e-01 
4.968403e-01 
4.968314e-01 
4.968224e-01 
4.968133e-01 
4.968041e-01 
4.967948e-01 
4.967853e-01 
4.967758e-01 
4.967662e-01 
4.967565e-01 
4.967467e-01 
4.967367e-01 
4.967267e-01 
4.967166e-01 
4.967064e-01 
4.966960e-01 
4.966856e-01 
4.966751e-01 
4.966644e-01 
4.966537e-01 
4.966429e-01 
4.966319e-01 
4.966209e-01 
4.966097e-01 
4.965985e-01 
4.965871e-01 
4.965757e-01 
4.965641e-01 
4.965525e-01 
4.965407e-01 
4.965289e-01 
4.965169e-01 
4.965049e-01 
4.964927e-01 
4.964804e-01 
4.964681e-01 
4.964556e-01 
4.964430e-01 
4.964304e-01 
4.964176e-01 
4.964047e-01 
4.963918e-01 
4.963787e-01 
4.963655e-01 
4.963522e-01 
4.963388e-01 
4.963253e-01 
4.963118e-01 
4.962981e-01 
4.962843e-01 
4.962704e-01 
4.962564e-01 
4.962423e-01 
4.962281e-01 
4.962138e-01 
4.961994e-01 
4.961849e-01 
4.961703e-01 
4.961556e-01 
4.961408e-01 
4.961259e-01 
4.961109e-01 
4.960958e-01 
4.960806e-01 
4.960653e-01 
4.960499e-01 
4.960343e-01 
4.960187e-01 
4.960030e-01 
4.959872e-01 
4.959713e-01 
4.959552e-01 
4.959391e-01 
4.959229e-01 
4.959066e-01 
4.958901e-01 
4.958736e-01 
4.958570e-01 
4.958402e-01 
4.958234e-01 
4.958065e-01 
4.957894e-01 
4.957723e-01 
4.957550e-01 
4.957377e-01 
4.957202e-01 
4.957027e-01 
4.956851e-01 
4.956673e-01 
4.956495e-01 
4.956315e-01 
4.956135e-01 
4.955953e-01 
4.955770e-01 
4.955587e-01 
4.955402e-01 
4.955217e-01 
4.955030e-01 
4.954843e-01 
4.954654e-01 
4.954464e-01 
4.954274e-01 
4.954082e-01 
4.953889e-01 
4.953696e-01 
4.953501e-01 
4.953305e-01 
4.953108e-01 
4.952911e-01 
4.952712e-01 
4.952512e-01 
4.952311e-01 
4.952110e-01 
4.951907e-01 
4.951703e-01 
4.951498e-01 
4.951292e-01 
4.951085e-01 
4.950878e-01 
4.950669e-01 
4.950459e-01 
4.950248e-01 
4.950036e-01 
4.949823e-01 
4.949609e-01 
4.949394e-01 
4.949178e-01 
4.948961e-01 
4.948743e-01 
4.948524e-01 
4.948304e-01 
4.948083e-01 
4.947861e-01 
4.947638e-01 
4.947414e-01 
4.947189e-01 
4.946963e-01 
4.946736e-01 
4.946508e-01 
4.946279e-01 
4.946049e-01 
4.945818e-01 
4.945585e-01 
4.945352e-01 
4.945118e-01 
4.944883e-01 
4.944647e-01 
4.944410e-01 
4.944172e-01 
4.943932e-01 
4.943692e-01 
4.943451e-01 
4.943209e-01 
4.942966e-01 
4.942721e-01 
4.942476e-01 
4.942230e-01 
4.941983e-01 
4.941734e-01 
4.941485e-01 
4.941235e-01 
4.940984e-01 
4.940731e-01 
4.940478e-01 
4.940224e-01 
4.939968e-01 
4.939712e-01 
4.939455e-01 
4.939196e-01 
4.938937e-01 
4.938677e-01 
4.938415e-01 
4.938153e-01 
4.937890e-01 
4.937625e-01 
4.937360e-01 
4.937093e-01 
4.936826e-01 
4.936558e-01 
4.936288e-01 
4.936018e-01 
4.935746e-01 
4.935474e-01 
4.935201e-01 
4.934926e-01 
4.934651e-01 
4.934374e-01 
4.934097e-01 
4.933818e-01 
4.933539e-01 
4.933259e-01 
4.932977e-01 
4.932695e-01 
4.932411e-01 
4.932127e-01 
4.931841e-01 
4.931555e-01 
4.931267e-01 
4.930979e-01 
4.930689e-01 
4.930399e-01 
4.930107e-01 
4.929815e-01 
4.929521e-01 
4.929227e-01 
4.928931e-01 
4.928635e-01 
4.928337e-01 
4.928039e-01 
4.927739e-01 
4.927439e-01 
4.927137e-01 
4.926835e-01 
4.926531e-01 
4.926227e-01 
4.925921e-01 
4.925615e-01 
4.925307e-01 
4.924998e-01 
4.924689e-01 
4.924378e-01 
4.924067e-01 
4.923754e-01 
4.923441e-01 
4.923126e-01 
4.922811e-01 
4.922494e-01 
4.922177e-01 
4.921858e-01 
4.921539e-01 
4.921218e-01 
4.920896e-01 
4.920574e-01 
4.920250e-01 
4.919926e-01 
4.919600e-01 
4.919274e-01 
4.918946e-01 
4.918618e-01 
4.918288e-01 
4.917958e-01 
4.917626e-01 
4.917294e-01 
4.916960e-01 
4.916626e-01 
4.916290e-01 
4.915954e-01 
4.915616e-01 
4.915278e-01 
4.914938e-01 
4.914598e-01 
4.914256e-01 
4.913914e-01 
4.913570e-01 
4.913226e-01 
4.912880e-01 
4.912534e-01 
4.912186e-01 
4.911838e-01 
4.911488e-01 
4.911138e-01 
4.910786e-01 
4.910434e-01 
4.910080e-01 
4.909726e-01 
4.909370e-01 
4.909014e-01 
4.908657e-01 
4.908298e-01 
4.907939e-01 
4.907578e-01 
4.907217e-01 
4.906855e-01 
4.906491e-01 
4.906127e-01 
4.905761e-01 
4.905395e-01 
4.905028e-01 
4.904659e-01 
4.904290e-01 
4.903920e-01 
4.903548e-01 
4.903176e-01 
4.902803e-01 
4.902428e-01 
4.902053e-01 
4.901677e-01 
4.901299e-01 
4.900921e-01 
4.900542e-01 
4.900162e-01 
4.899780e-01 
4.899398e-01 
4.899015e-01 
4.898631e-01 
4.898245e-01 
4.897859e-01 
4.897472e-01 
4.897084e-01 
4.896695e-01 
4.896304e-01 
4.895913e-01 
4.895521e-01 
4.895128e-01 
4.894734e-01 
4.894339e-01 
4.893943e-01 
4.893546e-01 
4.893147e-01 
4.892748e-01 
4.892348e-01 
4.891947e-01 
4.891545e-01 
4.891142e-01 
4.890738e-01 
4.890333e-01 
4.889927e-01 
4.889520e-01 
4.889112e-01 
4.888703e-01 
4.888293e-01 
4.887883e-01 
4.887471e-01 
4.887058e-01 
4.886644e-01 
4.886229e-01 
4.885813e-01 
4.885396e-01 
4.884979e-01 
4.884560e-01 
4.884140e-01 
4.883719e-01 
4.883297e-01 
4.882875e-01 
4.882451e-01 
4.882026e-01 
4.881601e-01 
4.881174e-01 
4.880746e-01 
4.880318e-01 
4.879888e-01 
4.879457e-01 
4.879026e-01 
4.878593e-01 
4.878160e-01 
4.877725e-01 
4.877290e-01 
4.876853e-01 
4.876416e-01 
4.875977e-01 
4.875538e-01 
4.875097e-01 
4.874656e-01 
4.874214e-01 
4.873770e-01 
4.873326e-01 
4.872881e-01 
4.872434e-01 
4.871987e-01 
4.871539e-01 
4.871089e-01 
4.870639e-01 
4.870188e-01 
4.869736e-01 
4.869283e-01 
4.868829e-01 
4.868373e-01 
4.867917e-01 
4.867460e-01 
4.867002e-01 
4.866543e-01 
4.866083e-01 
4.865622e-01 
4.865160e-01 
4.864697e-01 
4.864233e-01 
4.863769e-01 
4.863303e-01 
4.862836e-01 
4.862368e-01 
4.861899e-01 
4.861429e-01 
4.860959e-01 
4.860487e-01 
4.860014e-01 
4.859541e-01 
4.859066e-01 
4.858590e-01 
4.858114e-01 
4.857636e-01 
4.857158e-01 
4.856678e-01 
4.856198e-01 
4.855716e-01 
4.855234e-01 
4.854750e-01 
4.854266e-01 
4.853781e-01 
4.853294e-01 
4.852807e-01 
4.852319e-01 
4.851829e-01 
4.851339e-01 
4.850848e-01 
4.850356e-01 
4.849863e-01 
4.849369e-01 
4.848874e-01 
4.848377e-01 
4.847880e-01 
4.847382e-01 
4.846884e-01 
4.846384e-01 
4.845883e-01 
4.845381e-01 
4.844878e-01 
4.844374e-01 
4.843869e-01 
4.843364e-01 
4.842857e-01 
4.842349e-01 
4.841841e-01 
4.841331e-01 
4.840821e-01 
4.840309e-01 
4.839797e-01 
4.839283e-01 
4.838769e-01 
4.838253e-01 
4.837737e-01 
4.837219e-01 
4.836701e-01 
4.836182e-01 
4.835662e-01 
4.835140e-01 
4.834618e-01 
4.834095e-01 
4.833571e-01 
4.833046e-01 
4.832520e-01 
4.831993e-01 
4.831465e-01 
4.830936e-01 
4.830406e-01 
4.829875e-01 
4.829344e-01 
4.828811e-01 
4.828277e-01 
4.827742e-01 
4.827207e-01 
4.826670e-01 
4.826133e-01 
4.825594e-01 
4.825055e-01 
4.824514e-01 
4.823973e-01 
4.823430e-01 
4.822887e-01 
4.822343e-01 
4.821797e-01 
4.821251e-01 
4.820704e-01 
4.820156e-01 
4.819607e-01 
4.819057e-01 
4.818506e-01 
4.817954e-01 
4.817401e-01 
4.816847e-01 
4.816292e-01 
4.815736e-01 
4.815179e-01 
4.814622e-01 
4.814063e-01 
4.813503e-01 
4.812943e-01 
4.812381e-01 
4.811819e-01 
4.811255e-01 
4.810691e-01 
4.810126e-01 
4.809559e-01 
4.808992e-01 
4.808424e-01 
4.807855e-01 
4.807284e-01 
4.806713e-01 
4.806141e-01 
4.805568e-01 
4.804994e-01 
4.804419e-01 
4.803844e-01 
4.803267e-01 
4.802689e-01 
4.802110e-01 
4.801531e-01 
4.800950e-01 
4.800368e-01 
4.799786e-01 
4.799203e-01 
4.798618e-01 
4.798033e-01 
4.797446e-01 
4.796859e-01 
4.796271e-01 
4.795682e-01 
4.795092e-01 
4.794501e-01 
4.793909e-01 
4.793316e-01 
4.792722e-01 
4.792127e-01 
4.791531e-01 
4.790934e-01 
4.790337e-01 
4.789738e-01 
4.789138e-01 
4.788538e-01 
4.787936e-01 
4.787334e-01 
4.786730e-01 
4.786126e-01 
4.785521e-01 
4.784915e-01 
4.784307e-01 
4.783699e-01 
4.783090e-01 
4.782480e-01 
4.781869e-01 
4.781258e-01 
4.780645e-01 
4.780031e-01 
4.779416e-01 
4.778801e-01 
4.778184e-01 
4.777566e-01 
4.776948e-01 
4.776329e-01 
4.775708e-01 
4.775087e-01 
4.774465e-01 
4.773841e-01 
4.773217e-01 
4.772592e-01 
4.771966e-01 
4.771339e-01 
4.770711e-01 
4.770083e-01 
4.769453e-01 
4.768822e-01 
4.768190e-01 
4.767558e-01 
4.766924e-01 
4.766290e-01 
4.765655e-01 
4.765018e-01 
4.764381e-01 
4.763743e-01 
4.763104e-01 
4.762464e-01 
4.761823e-01 
4.761181e-01 
4.760538e-01 
4.759894e-01 
4.759249e-01 
4.758603e-01 
4.757957e-01 
4.757309e-01 
4.756661e-01 
4.756011e-01 
4.755361e-01 
4.754710e-01 
4.754058e-01 
4.753404e-01 
4.752750e-01 
4.752095e-01 
4.751439e-01 
4.750782e-01 
4.750125e-01 
4.749466e-01 
4.748806e-01 
4.748146e-01 
4.747484e-01 
4.746822e-01 
4.746158e-01 
4.745494e-01 
4.744829e-01 
4.744162e-01 
4.743495e-01 
4.742827e-01 
4.742158e-01 
4.741488e-01 
4.740818e-01 
4.740146e-01 
4.739473e-01 
4.738800e-01 
4.738125e-01 
4.737450e-01 
4.736773e-01 
4.736096e-01 
4.735418e-01 
4.734739e-01 
4.734059e-01 
4.733378e-01 
4.732696e-01 
4.732013e-01 
4.731329e-01 
4.730644e-01 
4.729959e-01 
4.729272e-01 
4.728585e-01 
4.727896e-01 
4.727207e-01 
4.726517e-01 
4.725826e-01 
4.725133e-01 
4.724440e-01 
4.723747e-01 
4.723052e-01 
4.722356e-01 
4.721659e-01 
4.720962e-01 
4.720263e-01 
4.719564e-01 
4.718863e-01 
4.718162e-01 
4.717460e-01 
4.716757e-01 
4.716053e-01 
4.715348e-01 
4.714642e-01 
4.713935e-01 
4.713228e-01 
4.712519e-01 
4.711809e-01 
4.711099e-01 
4.710388e-01 
4.709675e-01 
4.708962e-01 
4.708248e-01 
4.707533e-01 
4.706817e-01 
4.706100e-01 
4.705383e-01 
4.704664e-01 
4.703944e-01 
4.703224e-01 
4.702502e-01 
4.701780e-01 
4.701057e-01 
4.700333e-01 
4.699608e-01 
4.698882e-01 
4.698155e-01 
4.697427e-01 
4.696698e-01 
4.695969e-01 
4.695238e-01 
4.694507e-01 
4.693774e-01 
4.693041e-01 
4.692307e-01 
4.691572e-01 
4.690836e-01 
4.690099e-01 
4.689361e-01 
4.688623e-01 
4.687883e-01 
4.687143e-01 
4.686401e-01 
4.685659e-01 
4.684916e-01 
4.684172e-01 
4.683427e-01 
4.682681e-01 
4.681934e-01 
4.681186e-01 
4.680437e-01 
4.679688e-01 
4.678937e-01 
4.678186e-01 
4.677434e-01 
4.676681e-01 
4.675927e-01 
4.675172e-01 
4.674416e-01 
4.673659e-01 
4.672901e-01 
4.672143e-01 
4.671383e-01 
4.670623e-01 
4.669862e-01 
4.669100e-01 
4.668337e-01 
4.667573e-01 
4.666808e-01 
4.666042e-01 
4.665276e-01 
4.664508e-01 
4.663740e-01 
4.662970e-01 
4.662200e-01 
4.661429e-01 
4.660657e-01 
4.659884e-01 
4.659110e-01 
4.658335e-01 
4.657560e-01 
4.656783e-01 
4.656006e-01 
4.655228e-01 
4.654448e-01 
4.653668e-01 
4.652887e-01 
4.652106e-01 
4.651323e-01 
4.650539e-01 
4.649755e-01 
4.648969e-01 
4.648183e-01 
4.647396e-01 
4.646608e-01 
4.645819e-01 
4.645029e-01 
4.644238e-01 
4.643447e-01 
4.642654e-01 
4.641861e-01 
4.641066e-01 
4.640271e-01 
4.639475e-01 
4.638678e-01 
4.637880e-01 
4.637081e-01 
4.636282e-01 
4.635481e-01 
4.634680e-01 
4.633878e-01 
4.633074e-01 
4.632270e-01 
4.631465e-01 
4.630660e-01 
4.629853e-01 
4.629045e-01 
4.628237e-01 
4.627428e-01 
4.626617e-01 
4.625806e-01 
4.624994e-01 
4.624181e-01 
4.623368e-01 
4.622553e-01 
4.621737e-01 
4.620921e-01 
4.620104e-01 
4.619286e-01 
4.618467e-01 
4.617647e-01 
4.616826e-01 
4.616004e-01 
4.615182e-01 
4.614358e-01 
4.613534e-01 
4.612709e-01 
4.611883e-01 
4.611056e-01 
4.610228e-01 
4.609399e-01 
4.608570e-01 
4.607739e-01 
4.606908e-01 
4.606076e-01 
4.605243e-01 
4.604409e-01 
4.603574e-01 
4.602739e-01 
4.601902e-01 
4.601065e-01 
4.600226e-01 
4.599387e-01 
4.598547e-01 
4.597706e-01 
4.596865e-01 
4.596022e-01 
4.595178e-01 
4.594334e-01 
4.593489e-01 
4.592643e-01 
4.591796e-01 
4.590948e-01 
4.590099e-01 
4.589250e-01 
4.588399e-01 
4.587548e-01 
4.586696e-01 
4.585843e-01 
4.584989e-01 
4.584134e-01 
4.583278e-01 
4.582422e-01 
4.581564e-01 
4.580706e-01 
4.579847e-01 
4.578987e-01 
4.578126e-01 
4.577265e-01 
4.576402e-01 
4.575539e-01 
4.574674e-01 
4.573809e-01 
4.572943e-01 
4.572076e-01 
4.571209e-01 
4.570340e-01 
4.569471e-01 
4.568601e-01 
4.567729e-01 
4.566857e-01 
4.565985e-01 
4.565111e-01 
4.564236e-01 
4.563361e-01 
4.562484e-01 
4.561607e-01 
4.560729e-01 
4.559851e-01 
4.558971e-01 
4.558090e-01 
4.557209e-01 
4.556327e-01 
4.555443e-01 
4.554559e-01 
4.553675e-01 
4.552789e-01 
4.551902e-01 
4.551015e-01 
4.550127e-01 
4.549238e-01 
4.548348e-01 
4.547457e-01 
4.546565e-01 
4.545673e-01 
4.544779e-01 
4.543885e-01 
4.542990e-01 
4.542094e-01 
4.541198e-01 
4.540300e-01 
4.539402e-01 
4.538502e-01 
4.537602e-01 
4.536701e-01 
4.535799e-01 
4.534897e-01 
4.533993e-01 
4.533089e-01 
4.532184e-01 
4.531278e-01 
4.530371e-01 
4.529463e-01 
4.528555e-01 
4.527645e-01 
4.526735e-01 
4.525824e-01 
4.524912e-01 
4.523999e-01 
4.523085e-01 
4.522171e-01 
4.521256e-01 
4.520340e-01 
4.519423e-01 
4.518505e-01 
4.517586e-01 
4.516667e-01 
4.515746e-01 
4.514825e-01 
4.513903e-01 
4.512980e-01 
4.512057e-01 
4.511132e-01 
4.510207e-01 
4.509281e-01 
4.508353e-01 
4.507426e-01 
4.506497e-01 
4.505567e-01 
4.504637e-01 
4.503706e-01 
4.502774e-01 
4.501841e-01 
4.500907e-01 
4.499973e-01 
4.499037e-01 
4.498101e-01 
4.497164e-01 
4.496226e-01 
4.495288e-01 
4.494348e-01 
4.493408e-01 
4.492467e-01 
4.491525e-01 
4.490582e-01 
4.489638e-01 
4.488694e-01 
4.487749e-01 
4.486802e-01 
4.485856e-01 
4.484908e-01 
4.483959e-01 
4.483010e-01 
4.482059e-01 
4.481108e-01 
4.480157e-01 
4.479204e-01 
4.478250e-01 
4.477296e-01 
4.476341e-01 
4.475385e-01 
4.474428e-01 
4.473470e-01 
4.472512e-01 
4.471552e-01 
4.470592e-01 
4.469631e-01 
4.468670e-01 
4.467707e-01 
4.466744e-01 
4.465780e-01 
4.464815e-01 
4.463849e-01 
4.462882e-01 
4.461915e-01 
4.460946e-01 
4.459977e-01 
4.459007e-01 
4.458037e-01 
4.457065e-01 
4.456093e-01 
4.455119e-01 
4.454145e-01 
4.453171e-01 
4.452195e-01 
4.451219e-01 
4.450241e-01 
4.449263e-01 
4.448284e-01 
4.447305e-01 
4.446324e-01 
4.445343e-01 
4.444361e-01 
4.443378e-01 
4.442394e-01 
4.441410e-01 
4.440424e-01 
4.439438e-01 
4.438451e-01 
4.437464e-01 
4.436475e-01 
4.435486e-01 
4.434495e-01 
4.433505e-01 
4.432513e-01 
4.431520e-01 
4.430527e-01 
4.429533e-01 
4.428538e-01 
4.427542e-01 
4.426545e-01 
4.425548e-01 
4.424550e-01 
4.423551e-01 
4.422551e-01 
4.421550e-01 
4.420549e-01 
4.419547e-01 
4.418543e-01 
4.417540e-01 
4.416535e-01 
4.415530e-01 
4.414523e-01 
4.413516e-01 
4.412509e-01 
4.411500e-01 
4.410491e-01 
4.409481e-01 
4.408470e-01 
4.407458e-01 
4.406445e-01 
4.405432e-01 
4.404418e-01 
4.403403e-01 
4.402387e-01 
4.401370e-01 
4.400353e-01 
4.399335e-01 
4.398316e-01 
4.397296e-01 
4.396276e-01 
4.395255e-01 
4.394233e-01 
4.393210e-01 
4.392186e-01 
4.391162e-01 
4.390136e-01 
4.389110e-01 
4.388084e-01 
4.387056e-01 
4.386028e-01 
4.384999e-01 
4.383969e-01 
4.382938e-01 
4.381906e-01 
4.380874e-01 
4.379841e-01 
4.378807e-01 
4.377773e-01 
4.376737e-01 
4.375701e-01 
4.374664e-01 
4.373626e-01 
4.372588e-01 
4.371548e-01 
4.370508e-01 
4.369467e-01 
4.368426e-01 
4.367383e-01 
4.366340e-01 
4.365296e-01 
4.364251e-01 
4.363206e-01 
4.362159e-01 
4.361112e-01 
4.360064e-01 
4.359016e-01 
4.357966e-01 
4.356916e-01 
4.355865e-01 
4.354813e-01 
4.353761e-01 
4.352707e-01 
4.351653e-01 
4.350598e-01 
4.349543e-01 
4.348486e-01 
4.347429e-01 
4.346371e-01 
4.345312e-01 
4.344253e-01 
4.343193e-01 
4.342132e-01 
4.341070e-01 
4.340007e-01 
4.338944e-01 
4.337880e-01 
4.336815e-01 
4.335750e-01 
4.334683e-01 
4.333616e-01 
4.332548e-01 
4.331479e-01 
4.330410e-01 
4.329340e-01 
4.328269e-01 
4.327197e-01 
4.326125e-01 
4.325051e-01 
4.323977e-01 
4.322902e-01 
4.321827e-01 
4.320751e-01 
4.319674e-01 
4.318596e-01 
4.317517e-01 
4.316438e-01 
4.315358e-01 
4.314277e-01 
4.313195e-01 
4.312113e-01 
4.311030e-01 
4.309946e-01 
4.308861e-01 
4.307776e-01 
4.306690e-01 
4.305603e-01 
4.304515e-01 
4.303427e-01 
4.302338e-01 
4.301248e-01 
4.300157e-01 
4.299066e-01 
4.297973e-01 
4.296880e-01 
4.295787e-01 
4.294692e-01 
4.293597e-01 
4.292501e-01 
4.291405e-01 
4.290307e-01 
4.289209e-01 
4.288110e-01 
4.287010e-01 
4.285910e-01 
4.284809e-01 
4.283707e-01 
4.282604e-01 
4.281501e-01 
4.280397e-01 
4.279292e-01 
4.278186e-01 
4.277080e-01 
4.275973e-01 
4.274865e-01 
4.273756e-01 
4.272647e-01 
4.271537e-01 
4.270426e-01 
4.269315e-01 
4.268202e-01 
4.267089e-01 
4.265976e-01 
4.264861e-01 
4.263746e-01 
4.262630e-01 
4.261513e-01 
4.260396e-01 
4.259277e-01 
4.258159e-01 
4.257039e-01 
4.255918e-01 
4.254797e-01 
4.253676e-01 
4.252553e-01 
4.251430e-01 
4.250306e-01 
4.249181e-01 
4.248055e-01 
4.246929e-01 
4.245802e-01 
4.244674e-01 
4.243546e-01 
4.242417e-01 
4.241287e-01 
4.240156e-01 
4.239025e-01 
4.237893e-01 
4.236760e-01 
4.235626e-01 
4.234492e-01 
4.233357e-01 
4.232221e-01 
4.231085e-01 
4.229948e-01 
4.228810e-01 
4.227671e-01 
4.226532e-01 
4.225392e-01 
4.224251e-01 
4.223110e-01 
4.221967e-01 
4.220824e-01 
4.219681e-01 
4.218536e-01 
4.217391e-01 
4.216245e-01 
4.215099e-01 
4.213952e-01 
4.212804e-01 
4.211655e-01 
4.210506e-01 
4.209355e-01 
4.208205e-01 
4.207053e-01 
4.205901e-01 
4.204748e-01 
4.203594e-01 
4.202440e-01 
4.201285e-01 
4.200129e-01 
4.198972e-01 
4.197815e-01 
4.196657e-01 
4.195498e-01 
4.194339e-01 
4.193179e-01 
4.192018e-01 
4.190856e-01 
4.189694e-01 
4.188531e-01 
4.187368e-01 
4.186203e-01 
4.185038e-01 
4.183872e-01 
4.182706e-01 
4.181539e-01 
4.180371e-01 
4.179202e-01 
4.178033e-01 
4.176863e-01 
4.175692e-01 
4.174521e-01 
4.173349e-01 
4.172176e-01 
4.171003e-01 
4.169828e-01 
4.168654e-01 
4.167478e-01 
4.166302e-01 
4.165125e-01 
4.163947e-01 
4.162769e-01 
4.161590e-01 
4.160410e-01 
4.159229e-01 
4.158048e-01 
4.156866e-01 
4.155684e-01 
4.154500e-01 
4.153316e-01 
4.152132e-01 
4.150946e-01 
4.149760e-01 
4.148574e-01 
4.147386e-01 
4.146198e-01 
4.145009e-01 
4.143820e-01 
4.142630e-01 
4.141439e-01 
4.140247e-01 
4.139055e-01 
4.137862e-01 
4.136669e-01 
4.135474e-01 
4.134279e-01 
4.133084e-01 
4.131887e-01 
4.130690e-01 
4.129492e-01 
4.128294e-01 
4.127095e-01 
4.125895e-01 
4.124695e-01 
4.123494e-01 
4.122292e-01 
4.121089e-01 
4.119886e-01 
4.118682e-01 
4.117478e-01 
4.116272e-01 
4.115066e-01 
4.113860e-01 
4.112653e-01 
4.111445e-01 
4.110236e-01 
4.109027e-01 
4.107817e-01 
4.106606e-01 
4.105395e-01 
4.104183e-01 
4.102970e-01 
4.101757e-01 
4.100543e-01 
4.099328e-01 
4.098113e-01 
4.096897e-01 
4.095680e-01 
4.094463e-01 
4.093245e-01 
4.092026e-01 
4.090807e-01 
4.089587e-01 
4.088366e-01 
4.087145e-01 
4.085922e-01 
4.084700e-01 
4.083476e-01 
4.082252e-01 
4.081028e-01 
4.079802e-01 
4.078576e-01 
4.077350e-01 
4.076122e-01 
4.074894e-01 
4.073665e-01 
4.072436e-01 
4.071206e-01 
4.069975e-01 
4.068744e-01 
4.067512e-01 
4.066279e-01 
4.065046e-01 
4.063812e-01 
4.062578e-01 
4.061342e-01 
4.060106e-01 
4.058870e-01 
4.057632e-01 
4.056395e-01 
4.055156e-01 
4.053917e-01 
4.052677e-01 
4.051436e-01 
4.050195e-01 
4.048953e-01 
4.047711e-01 
4.046468e-01 
4.045224e-01 
4.043980e-01 
4.042734e-01 
4.041489e-01 
4.040242e-01 
4.038995e-01 
4.037748e-01 
4.036499e-01 
4.035250e-01 
4.034001e-01 
4.032750e-01 
4.031500e-01 
4.030248e-01 
4.028996e-01 
4.027743e-01 
4.026489e-01 
4.025235e-01 
4.023981e-01 
4.022725e-01 
4.021469e-01 
4.020212e-01 
4.018955e-01 
4.017697e-01 
4.016438e-01 
4.015179e-01 
4.013919e-01 
4.012659e-01 
4.011398e-01 
4.010136e-01 
4.008873e-01 
4.007610e-01 
4.006347e-01 
4.005082e-01 
4.003817e-01 
4.002552e-01 
4.001285e-01 
4.000018e-01 
3.998751e-01 
3.997483e-01 
3.996214e-01 
3.994945e-01 
3.993675e-01 
3.992404e-01 
3.991133e-01 
3.989861e-01 
3.988588e-01 
3.987315e-01 
3.986041e-01 
3.984767e-01 
3.983492e-01 
3.982216e-01 
3.980940e-01 
3.979663e-01 
3.978385e-01 
3.977107e-01 
3.975828e-01 
3.974549e-01 
3.973269e-01 
3.971988e-01 
3.970707e-01 
3.969425e-01 
3.968142e-01 
3.966859e-01 
3.965575e-01 
3.964291e-01 
3.963006e-01 
3.961720e-01 
3.960434e-01 
3.959147e-01 
3.957859e-01 
3.956571e-01 
3.955283e-01 
3.953993e-01 
3.952703e-01 
3.951413e-01 
3.950122e-01 
3.948830e-01 
3.947537e-01 
3.946244e-01 
3.944951e-01 
3.943657e-01 
3.942362e-01 
3.941066e-01 
3.939770e-01 
3.938474e-01 
3.937176e-01 
3.935878e-01 
3.934580e-01 
3.933281e-01 
3.931981e-01 
3.930681e-01 
3.929380e-01 
3.928078e-01 
3.926776e-01 
3.925474e-01 
3.924170e-01 
3.922866e-01 
3.921562e-01 
3.920257e-01 
3.918951e-01 
3.917645e-01 
3.916338e-01 
3.915030e-01 
3.913722e-01 
3.912413e-01 
3.911104e-01 
3.909794e-01 
3.908483e-01 
3.907172e-01 
3.905861e-01 
3.904548e-01 
3.903235e-01 
3.901922e-01 
3.900608e-01 
3.899293e-01 
3.897978e-01 
3.896662e-01 
3.895345e-01 
3.894028e-01 
3.892711e-01 
3.891393e-01 
3.890074e-01 
3.888754e-01 
3.887434e-01 
3.886114e-01 
3.884793e-01 
3.883471e-01 
3.882148e-01 
3.880826e-01 
3.879502e-01 
3.878178e-01 
3.876853e-01 
3.875528e-01 
3.874202e-01 
3.872876e-01 
3.871549e-01 
3.870221e-01 
3.868893e-01 
3.867564e-01 
3.866235e-01 
3.864905e-01 
3.863574e-01 
3.862243e-01 
3.860912e-01 
3.859579e-01 
3.858247e-01 
3.856913e-01 
3.855579e-01 
3.854245e-01 
3.852910e-01 
3.851574e-01 
3.850238e-01 
3.848901e-01 
3.847563e-01 
3.846225e-01 
3.844887e-01 
3.843548e-01 
3.842208e-01 
3.840868e-01 
3.839527e-01 
3.838186e-01 
3.836844e-01 
3.835501e-01 
3.834158e-01 
3.832814e-01 
3.831470e-01 
3.830125e-01 
3.828780e-01 
3.827434e-01 
3.826088e-01 
3.824741e-01 
3.823393e-01 
3.822045e-01 
3.820696e-01 
3.819347e-01 
3.817997e-01 
3.816646e-01 
3.815295e-01 
3.813944e-01 
3.812592e-01 
3.811239e-01 
3.809886e-01 
3.808532e-01 
3.807178e-01 
3.805823e-01 
3.804468e-01 
3.803112e-01 
3.801755e-01 
3.800398e-01 
3.799040e-01 
3.797682e-01 
3.796323e-01 
3.794964e-01 
3.793604e-01 
3.792244e-01 
3.790883e-01 
3.789521e-01 
3.788159e-01 
3.786797e-01 
3.785433e-01 
3.784070e-01 
3.782705e-01 
3.781341e-01 
3.779975e-01 
3.778609e-01 
3.777243e-01 
3.775876e-01 
3.774509e-01 
3.773140e-01 
3.771772e-01 
3.770403e-01 
3.769033e-01 
3.767663e-01 
3.766292e-01 
3.764921e-01 
3.763549e-01 
3.762177e-01 
3.760804e-01 
3.759430e-01 
3.758056e-01 
3.756682e-01 
3.755307e-01 
3.753931e-01 
3.752555e-01 
3.751178e-01 
3.749801e-01 
3.748423e-01 
3.747045e-01 
3.745666e-01 
3.744287e-01 
3.742907e-01 
3.741526e-01 
3.740146e-01 
3.738764e-01 
3.737382e-01 
3.736000e-01 
3.734617e-01 
3.733233e-01 
3.731849e-01 
3.730464e-01 
3.729079e-01 
3.727693e-01 
3.726307e-01 
3.724921e-01 
3.723533e-01 
3.722146e-01 
3.720757e-01 
3.719368e-01 
3.717979e-01 
3.716589e-01 
3.715199e-01 
3.713808e-01 
3.712417e-01 
3.711025e-01 
3.709632e-01 
3.708239e-01 
3.706846e-01 
3.705452e-01 
3.704057e-01 
3.702662e-01 
3.701267e-01 
3.699871e-01 
3.698474e-01 
3.697077e-01 
3.695679e-01 
3.694281e-01 
3.692883e-01 
3.691484e-01 
3.690084e-01 
3.688684e-01 
3.687283e-01 
3.685882e-01 
3.684480e-01 
3.683078e-01 
3.681675e-01 
3.680272e-01 
3.678869e-01 
3.677464e-01 
3.676060e-01 
3.674654e-01 
3.673249e-01 
3.671843e-01 
3.670436e-01 
3.669029e-01 
3.667621e-01 
3.666213e-01 
3.664804e-01 
3.663395e-01 
3.661985e-01 
3.660575e-01 
3.659164e-01 
3.657753e-01 
3.656341e-01 
3.654929e-01 
3.653516e-01 
3.652103e-01 
3.650689e-01 
3.649275e-01 
3.647860e-01 
3.646445e-01 
3.645030e-01 
3.643614e-01 
3.642197e-01 
3.640780e-01 
3.639362e-01 
3.637944e-01 
3.636525e-01 
3.635106e-01 
3.633687e-01 
3.632267e-01 
3.630846e-01 
3.629425e-01 
3.628004e-01 
3.626582e-01 
3.625159e-01 
3.623736e-01 
3.622313e-01 
3.620889e-01 
3.619464e-01 
3.618039e-01 
3.616614e-01 
3.615188e-01 
3.613762e-01 
3.612335e-01 
3.610908e-01 
3.609480e-01 
3.608052e-01 
3.606623e-01 
3.605194e-01 
3.603764e-01 
3.602334e-01 
3.600903e-01 
3.599472e-01 
3.598041e-01 
3.596608e-01 
3.595176e-01 
3.593743e-01 
3.592309e-01 
3.590876e-01 
3.589441e-01 
3.588006e-01 
3.586571e-01 
3.585135e-01 
3.583699e-01 
3.582262e-01 
3.580825e-01 
3.579387e-01 
3.577949e-01 
3.576510e-01 
3.575071e-01 
3.573632e-01 
3.572192e-01 
3.570751e-01 
3.569310e-01 
3.567869e-01 
3.566427e-01 
3.564985e-01 
3.563542e-01 
3.562099e-01 
3.560655e-01 
3.559211e-01 
3.557766e-01 
3.556321e-01 
3.554876e-01 
3.553430e-01 
3.551983e-01 
3.550536e-01 
3.549089e-01 
3.547641e-01 
3.546193e-01 
3.544744e-01 
3.543295e-01 
3.541846e-01 
3.540396e-01 
3.538945e-01 
3.537494e-01 
3.536043e-01 
3.534591e-01 
3.533139e-01 
3.531686e-01 
3.530233e-01 
3.528779e-01 
3.527325e-01 
3.525870e-01 
3.524415e-01 
3.522960e-01 
3.521504e-01 
3.520048e-01 
3.518591e-01 
3.517134e-01 
3.515676e-01 
3.514218e-01 
3.512760e-01 
3.511301e-01 
3.509841e-01 
3.508382e-01 
3.506921e-01 
3.505461e-01 
3.503999e-01 
3.502538e-01 
3.501076e-01 
3.499613e-01 
3.498151e-01 
3.496687e-01 
3.495224e-01 
3.493759e-01 
3.492295e-01 
3.490830e-01 
3.489364e-01 
3.487898e-01 
3.486432e-01 
3.484965e-01 
3.483498e-01 
3.482031e-01 
3.480562e-01 
3.479094e-01 
3.477625e-01 
3.476156e-01 
3.474686e-01 
3.473216e-01 
3.471745e-01 
3.470274e-01 
3.468803e-01 
3.467331e-01 
3.465859e-01 
3.464386e-01 
3.462913e-01 
3.461439e-01 
3.459966e-01 
3.458491e-01 
3.457016e-01 
3.455541e-01 
3.454066e-01 
3.452590e-01 
3.451113e-01 
3.449636e-01 
3.448159e-01 
3.446681e-01 
3.445203e-01 
3.443725e-01 
3.442246e-01 
3.440766e-01 
3.439287e-01 
3.437807e-01 
3.436326e-01 
3.434845e-01 
3.433364e-01 
3.431882e-01 
3.430400e-01 
3.428917e-01 
3.427434e-01 
3.425951e-01 
3.424467e-01 
3.422983e-01 
3.421498e-01 
3.420013e-01 
3.418527e-01 
3.417042e-01 
3.415555e-01 
3.414069e-01 
3.412582e-01 
3.411094e-01 
3.409606e-01 
3.408118e-01 
3.406630e-01 
3.405141e-01 
3.403651e-01 
3.402161e-01 
3.400671e-01 
3.399180e-01 
3.397689e-01 
3.396198e-01 
3.394706e-01 
3.393214e-01 
3.391722e-01 
3.390229e-01 
3.388735e-01 
3.387242e-01 
3.385747e-01 
3.384253e-01 
3.382758e-01 
3.381263e-01 
3.379767e-01 
3.378271e-01 
3.376774e-01 
3.375278e-01 
3.373780e-01 
3.372283e-01 
3.370785e-01 
3.369286e-01 
3.367788e-01 
3.366288e-01 
3.364789e-01 
3.363289e-01 
3.361789e-01 
3.360288e-01 
3.358787e-01 
3.357286e-01 
3.355784e-01 
3.354282e-01 
3.352779e-01 
3.351276e-01 
3.349773e-01 
3.348269e-01 
3.346765e-01 
3.345261e-01 
3.343756e-01 
3.342251e-01 
3.340745e-01 
3.339239e-01 
3.337733e-01 
3.336226e-01 
3.334719e-01 
3.333212e-01 
3.331704e-01 
3.330196e-01 
3.328688e-01 
3.327179e-01 
3.325670e-01 
3.324160e-01 
3.322650e-01 
3.321140e-01 
3.319629e-01 
3.318118e-01 
3.316607e-01 
3.315095e-01 
3.313583e-01 
3.312070e-01 
3.310558e-01 
3.309044e-01 
3.307531e-01 
3.306017e-01 
3.304503e-01 
3.302988e-01 
3.301473e-01 
3.299958e-01 
3.298442e-01 
3.296926e-01 
3.295410e-01 
3.293893e-01 
3.292376e-01 
3.290858e-01 
3.289340e-01 
3.287822e-01 
3.286304e-01 
3.284785e-01 
3.283266e-01 
3.281746e-01 
3.280226e-01 
3.278706e-01 
3.277185e-01 
3.275664e-01 
3.274143e-01 
3.272622e-01 
3.271100e-01 
3.269577e-01 
3.268055e-01 
3.266532e-01 
3.265008e-01 
3.263485e-01 
3.261961e-01 
3.260436e-01 
3.258911e-01 
3.257386e-01 
3.255861e-01 
3.254335e-01 
3.252809e-01 
3.251283e-01 
3.249756e-01 
3.248229e-01 
3.246702e-01 
3.245174e-01 
3.243646e-01 
3.242118e-01 
3.240589e-01 
3.239060e-01 
3.237530e-01 
3.236001e-01 
3.234471e-01 
3.232940e-01 
3.231410e-01 
3.229879e-01 
3.228347e-01 
3.226815e-01 
3.225283e-01 
3.223751e-01 
3.222218e-01 
3.220685e-01 
3.219152e-01 
3.217619e-01 
3.216085e-01 
3.214550e-01 
3.213016e-01 
3.211481e-01 
3.209946e-01 
3.208410e-01 
3.206874e-01 
3.205338e-01 
3.203802e-01 
3.202265e-01 
3.200728e-01 
3.199190e-01 
3.197652e-01 
3.196114e-01 
3.194576e-01 
3.193037e-01 
3.191498e-01 
3.189959e-01 
3.188419e-01 
3.186879e-01 
3.185339e-01 
3.183798e-01 
3.182258e-01 
3.180716e-01 
3.179175e-01 
3.177633e-01 
3.176091e-01 
3.174549e-01 
3.173006e-01 
3.171463e-01 
3.169919e-01 
3.168376e-01 
3.166832e-01 
3.165288e-01 
3.163743e-01 
3.162198e-01 
3.160653e-01 
3.159108e-01 
3.157562e-01 
3.156016e-01 
3.154470e-01 
3.152923e-01 
3.151376e-01 
3.149829e-01 
3.148281e-01 
3.146734e-01 
3.145185e-01 
3.143637e-01 
3.142088e-01 
3.140539e-01 
3.138990e-01 
3.137441e-01 
3.135891e-01 
3.134341e-01 
3.132790e-01 
3.131239e-01 
3.129688e-01 
3.128137e-01 
3.126585e-01 
3.125034e-01 
3.123481e-01 
3.121929e-01 
3.120376e-01 
3.118823e-01 
3.117270e-01 
3.115716e-01 
3.114163e-01 
3.112608e-01 
3.111054e-01 
3.109499e-01 
3.107944e-01 
3.106389e-01 
3.104834e-01 
3.103278e-01 
3.101722e-01 
3.100165e-01 
3.098609e-01 
3.097052e-01 
3.095495e-01 
3.093937e-01 
3.092379e-01 
3.090821e-01 
3.089263e-01 
3.087705e-01 
3.086146e-01 
3.084587e-01 
3.083027e-01 
3.081468e-01 
3.079908e-01 
3.078348e-01 
3.076787e-01 
3.075227e-01 
3.073666e-01 
3.072104e-01 
3.070543e-01 
3.068981e-01 
3.067419e-01 
3.065857e-01 
3.064294e-01 
3.062732e-01 
3.061169e-01 
3.059605e-01 
3.058042e-01 
3.056478e-01 
3.054914e-01 
3.053349e-01 
3.051785e-01 
3.050220e-01 
3.048655e-01 
3.047089e-01 
3.045524e-01 
3.043958e-01 
3.042392e-01 
3.040825e-01 
3.039259e-01 
3.037692e-01 
3.036125e-01 
3.034557e-01 
3.032990e-01 
3.031422e-01 
3.029854e-01 
3.028285e-01 
3.026717e-01 
3.025148e-01 
3.023579e-01 
3.022009e-01 
3.020440e-01 
3.018870e-01 
3.017300e-01 
3.015729e-01 
3.014159e-01 
3.012588e-01 
3.011017e-01 
3.009445e-01 
3.007874e-01 
3.006302e-01 
3.004730e-01 
3.003158e-01 
3.001585e-01 
3.000013e-01 
2.998440e-01 
2.996866e-01 
2.995293e-01 
2.993719e-01 
2.992145e-01 
2.990571e-01 
2.988997e-01 
2.987422e-01 
2.985847e-01 
2.984272e-01 
2.982697e-01 
2.981121e-01 
2.979546e-01 
2.977970e-01 
2.976393e-01 
2.974817e-01 
2.973240e-01 
2.971664e-01 
2.970086e-01 
2.968509e-01 
2.966931e-01 
2.965354e-01 
2.963776e-01 
2.962197e-01 
2.960619e-01 
2.959040e-01 
2.957461e-01 
2.955882e-01 
2.954303e-01 
2.952724e-01 
2.951144e-01 
2.949564e-01 
2.947984e-01 
2.946403e-01 
2.944823e-01 
2.943242e-01 
2.941661e-01 
2.940079e-01 
2.938498e-01 
2.936916e-01 
2.935334e-01 
2.933752e-01 
2.932170e-01 
2.930587e-01 
2.929005e-01 
2.927422e-01 
2.925839e-01 
2.924255e-01 
2.922672e-01 
2.921088e-01 
2.919504e-01 
2.917920e-01 
2.916335e-01 
2.914751e-01 
2.913166e-01 
2.911581e-01 
2.909996e-01 
2.908411e-01 
2.906825e-01 
2.905239e-01 
2.903653e-01 
2.902067e-01 
2.900481e-01 
2.898894e-01 
2.897307e-01 
2.895720e-01 
2.894133e-01 
2.892546e-01 
2.890958e-01 
2.889371e-01 
2.887783e-01 
2.886195e-01 
2.884606e-01 
2.883018e-01 
2.881429e-01 
2.879840e-01 
2.878251e-01 
2.876662e-01 
2.875072e-01 
2.873483e-01 
2.871893e-01 
2.870303e-01 
2.868713e-01 
2.867123e-01 
2.865532e-01 
2.863941e-01 
2.862350e-01 
2.860759e-01 
2.859168e-01 
2.857577e-01 
2.855985e-01 
2.854393e-01 
2.852801e-01 
2.851209e-01 
2.849617e-01 
2.848024e-01 
2.846431e-01 
2.844839e-01 
2.843246e-01 
2.841652e-01 
2.840059e-01 
2.838465e-01 
2.836872e-01 
2.835278e-01 
2.833684e-01 
2.832089e-01 
2.830495e-01 
2.828900e-01 
2.827306e-01 
2.825711e-01 
2.824116e-01 
2.822520e-01 
2.820925e-01 
2.819329e-01 
2.817734e-01 
2.816138e-01 
2.814542e-01 
2.812945e-01 
2.811349e-01 
2.809753e-01 
2.808156e-01 
2.806559e-01 
2.804962e-01 
2.803365e-01 
2.801767e-01 
2.800170e-01 
2.798572e-01 
2.796974e-01 
2.795376e-01 
2.793778e-01 
2.792180e-01 
2.790582e-01 
2.788983e-01 
2.787384e-01 
2.785785e-01 
2.784186e-01 
2.782587e-01 
2.780988e-01 
2.779388e-01 
2.777789e-01 
2.776189e-01 
2.774589e-01 
2.772989e-01 
2.771389e-01 
2.769788e-01 
2.768188e-01 
2.766587e-01 
2.764986e-01 
2.763385e-01 
2.761784e-01 
2.760183e-01 
2.758582e-01 
2.756980e-01 
2.755378e-01 
2.753777e-01 
2.752175e-01 
2.750573e-01 
2.748970e-01 
2.747368e-01 
2.745766e-01 
2.744163e-01 
2.742560e-01 
2.740957e-01 
2.739354e-01 
2.737751e-01 
2.736148e-01 
2.734545e-01 
2.732941e-01 
2.731337e-01 
2.729734e-01 
2.728130e-01 
2.726526e-01 
2.724921e-01 
2.723317e-01 
2.721713e-01 
2.720108e-01 
2.718503e-01 
2.716899e-01 
2.715294e-01 
2.713689e-01 
2.712083e-01 
2.710478e-01 
2.708873e-01 
2.707267e-01 
2.705661e-01 
2.704056e-01 
2.702450e-01 
2.700844e-01 
2.699238e-01 
2.697631e-01 
2.696025e-01 
2.694419e-01 
2.692812e-01 
2.691205e-01 
2.689598e-01 
2.687992e-01 
2.686384e-01 
2.684777e-01 
2.683170e-01 
2.681563e-01 
2.679955e-01 
2.678348e-01 
2.676740e-01 
2.675132e-01 
2.673524e-01 
2.671916e-01 
2.670308e-01 
2.668700e-01 
2.667091e-01 
2.665483e-01 
2.663874e-01 
2.662266e-01 
2.660657e-01 
2.659048e-01 
2.657439e-01 
2.655830e-01 
2.654221e-01 
2.652612e-01 
2.651002e-01 
2.649393e-01 
2.647783e-01 
2.646174e-01 
2.644564e-01 
2.642954e-01 
2.641344e-01 
2.639734e-01 
2.638124e-01 
2.636514e-01 
2.634904e-01 
2.633293e-01 
2.631683e-01 
2.630072e-01 
2.628462e-01 
2.626851e-01 
2.625240e-01 
2.623629e-01 
2.622018e-01 
2.620407e-01 
2.618796e-01 
2.617184e-01 
2.615573e-01 
2.613962e-01 
2.612350e-01 
2.610739e-01 
2.609127e-01 
2.607515e-01 
2.605903e-01 
2.604291e-01 
2.602679e-01 
2.601067e-01 
2.599455e-01 
2.597843e-01 
2.596231e-01 
2.594618e-01 
2.593006e-01 
2.591393e-01 
2.589781e-01 
2.588168e-01 
2.586555e-01 
2.584942e-01 
2.583330e-01 
2.581717e-01 
2.580104e-01 
2.578490e-01 
2.576877e-01 
2.575264e-01 
2.573651e-01 
2.572037e-01 
2.570424e-01 
2.568810e-01 
2.567197e-01 
2.565583e-01 
2.563969e-01 
2.562356e-01 
2.560742e-01 
2.559128e-01 
2.557514e-01 
2.555900e-01 
2.554286e-01 
2.552672e-01 
2.551058e-01 
2.549443e-01 
2.547829e-01 
2.546215e-01 
2.544600e-01 
2.542986e-01 
2.541371e-01 
2.539757e-01 
2.538142e-01 
2.536527e-01 
2.534913e-01 
2.533298e-01 
2.531683e-01 
2.530068e-01 
2.528453e-01 
2.526838e-01 
2.525223e-01 
2.523608e-01 
2.521993e-01 
2.520378e-01 
2.518763e-01 
2.517147e-01 
2.515532e-01 
2.513917e-01 
2.512301e-01 
2.510686e-01 
2.509070e-01 
2.507455e-01 
2.505839e-01 
2.504224e-01 
2.502608e-01 
2.500992e-01 
2.499377e-01 
2.497761e-01 
2.496145e-01 
2.494529e-01 
2.492913e-01 
2.491298e-01 
2.489682e-01 
2.488066e-01 
2.486450e-01 
2.484834e-01 
2.483218e-01 
2.481601e-01 
2.479985e-01 
2.478369e-01 
2.476753e-01 
2.475137e-01 
2.473521e-01 
2.471904e-01 
2.470288e-01 
2.468672e-01 
2.467055e-01 
2.465439e-01 
2.463823e-01 
2.462206e-01 
2.460590e-01 
2.458973e-01 
2.457357e-01 
2.455740e-01 
2.454124e-01 
2.452507e-01 
2.450891e-01 
2.449274e-01 
2.447657e-01 
2.446041e-01 
2.444424e-01 
2.442808e-01 
2.441191e-01 
2.439574e-01 
2.437958e-01 
2.436341e-01 
2.434724e-01 
2.433107e-01 
2.431491e-01 
2.429874e-01 
2.428257e-01 
2.426640e-01 
2.425024e-01 
2.423407e-01 
2.421790e-01 
2.420173e-01 
2.418556e-01 
2.416940e-01 
2.415323e-01 
2.413706e-01 
2.412089e-01 
2.410472e-01 
2.408855e-01 
2.407239e-01 
2.405622e-01 
2.404005e-01 
2.402388e-01 
2.400771e-01 
2.399155e-01 
2.397538e-01 
2.395921e-01 
2.394304e-01 
2.392687e-01 
2.391070e-01 
2.389454e-01 
2.387837e-01 
2.386220e-01 
2.384603e-01 
2.382987e-01 
2.381370e-01 
2.379753e-01 
2.378136e-01 
2.376520e-01 
2.374903e-01 
2.373286e-01 
2.371669e-01 
2.370053e-01 
2.368436e-01 
2.366819e-01 
2.365203e-01 
2.363586e-01 
2.361969e-01 
2.360353e-01 
2.358736e-01 
2.357120e-01 
2.355503e-01 
2.353887e-01 
2.352270e-01 
2.350654e-01 
2.349037e-01 
2.347421e-01 
2.345804e-01 
2.344188e-01 
2.342572e-01 
2.340955e-01 
2.339339e-01 
2.337723e-01 
2.336106e-01 
2.334490e-01 
2.332874e-01 
2.331258e-01 
2.329642e-01 
2.328026e-01 
2.326410e-01 
2.324793e-01 
2.323177e-01 
2.321561e-01 
2.319946e-01 
2.318330e-01 
2.316714e-01 
2.315098e-01 
2.313482e-01 
2.311866e-01 
2.310250e-01 
2.308635e-01 
2.307019e-01 
2.305403e-01 
2.303788e-01 
2.302172e-01 
2.300557e-01 
2.298941e-01 
2.297326e-01 
2.295711e-01 
2.294095e-01 
2.292480e-01 
2.290865e-01 
2.289249e-01 
2.287634e-01 
2.286019e-01 
2.284404e-01 
2.282789e-01 
2.281174e-01 
2.279559e-01 
2.277944e-01 
2.276329e-01 
2.274715e-01 
2.273100e-01 
2.271485e-01 
2.269871e-01 
2.268256e-01 
2.266642e-01 
2.265027e-01 
2.263413e-01 
2.261798e-01 
2.260184e-01 
2.258570e-01 
2.256956e-01 
2.255342e-01 
2.253728e-01 
2.252114e-01 
2.250500e-01 
2.248886e-01 
2.247272e-01 
2.245658e-01 
2.244045e-01 
2.242431e-01 
2.240817e-01 
2.239204e-01 
2.237591e-01 
2.235977e-01 
2.234364e-01 
2.232751e-01 
2.231138e-01 
2.229524e-01 
2.227911e-01 
2.226298e-01 
2.224686e-01 
2.223073e-01 
2.221460e-01 
2.219847e-01 
2.218235e-01 
2.216622e-01 
2.215010e-01 
2.213398e-01 
2.211785e-01 
2.210173e-01 
2.208561e-01 
2.206949e-01 
2.205337e-01 
2.203725e-01 
2.202113e-01 
2.200501e-01 
2.198890e-01 
2.197278e-01 
2.195667e-01 
2.194055e-01 
2.192444e-01 
2.190833e-01 
2.189222e-01 
2.187610e-01 
2.186000e-01 
2.184389e-01 
2.182778e-01 
2.181167e-01 
2.179556e-01 
2.177946e-01 
2.176335e-01 
2.174725e-01 
2.173115e-01 
2.171505e-01 
2.169895e-01 
2.168285e-01 
2.166675e-01 
2.165065e-01 
2.163455e-01 
2.161846e-01 
2.160236e-01 
2.158627e-01 
2.157017e-01 
2.155408e-01 
2.153799e-01 
2.152190e-01 
2.150581e-01 
2.148972e-01 
2.147363e-01 
2.145755e-01 
2.144146e-01 
2.142538e-01 
2.140930e-01 
2.139321e-01 
2.137713e-01 
2.136105e-01 
2.134497e-01 
2.132890e-01 
2.131282e-01 
2.129674e-01 
2.128067e-01 
2.126460e-01 
2.124852e-01 
2.123245e-01 
2.121638e-01 
2.120031e-01 
2.118424e-01 
2.116818e-01 
2.115211e-01 
2.113605e-01 
2.111998e-01 
2.110392e-01 
2.108786e-01 
2.107180e-01 
2.105574e-01 
2.103969e-01 
2.102363e-01 
2.100757e-01 
2.099152e-01 
2.097547e-01 
2.095942e-01 
2.094337e-01 
2.092732e-01 
2.091127e-01 
2.089522e-01 
2.087918e-01 
2.086313e-01 
2.084709e-01 
2.083105e-01 
2.081501e-01 
2.079897e-01 
2.078293e-01 
2.076690e-01 
2.075086e-01 
2.073483e-01 
2.071880e-01 
2.070276e-01 
2.068673e-01 
2.067071e-01 
2.065468e-01 
2.063865e-01 
2.062263e-01 
2.060661e-01 
2.059058e-01 
2.057456e-01 
2.055855e-01 
2.054253e-01 
2.052651e-01 
2.051050e-01 
2.049448e-01 
2.047847e-01 
2.046246e-01 
2.044645e-01 
2.043044e-01 
2.041444e-01 
2.039843e-01 
2.038243e-01 
2.036643e-01 
2.035043e-01 
2.033443e-01 
2.031843e-01 
2.030244e-01 
2.028644e-01 
2.027045e-01 
2.025446e-01 
2.023847e-01 
2.022248e-01 
2.020649e-01 
2.019051e-01 
2.017452e-01 
2.015854e-01 
2.014256e-01 
2.012658e-01 
2.011060e-01 
2.009462e-01 
2.007865e-01 
2.006268e-01 
2.004671e-01 
2.003074e-01 
2.001477e-01 
1.999880e-01 
1.998284e-01 
1.996687e-01 
1.995091e-01 
1.993495e-01 
1.991899e-01 
1.990303e-01 
1.988708e-01 
1.987112e-01 
1.985517e-01 
1.983922e-01 
1.982327e-01 
1.980733e-01 
1.979138e-01 
1.977544e-01 
1.975950e-01 
1.974356e-01 
1.972762e-01 
1.971168e-01 
1.969574e-01 
1.967981e-01 
1.966388e-01 
1.964795e-01 
1.963202e-01 
1.961610e-01 
1.960017e-01 
1.958425e-01 
1.956833e-01 
1.955241e-01 
1.953649e-01 
1.952057e-01 
1.950466e-01 
1.948875e-01 
1.947284e-01 
1.945693e-01 
1.944102e-01 
1.942512e-01 
1.940921e-01 
1.939331e-01 
1.937741e-01 
1.936152e-01 
1.934562e-01 
1.932973e-01 
1.931383e-01 
1.929794e-01 
1.928206e-01 
1.926617e-01 
1.925028e-01 
1.923440e-01 
1.921852e-01 
1.920264e-01 
1.918677e-01 
1.917089e-01 
1.915502e-01 
1.913915e-01 
1.912328e-01 
1.910741e-01 
1.909155e-01 
1.907568e-01 
1.905982e-01 
1.904396e-01 
1.902810e-01 
1.901225e-01 
1.899640e-01 
1.898054e-01 
1.896470e-01 
1.894885e-01 
1.893300e-01 
1.891716e-01 
1.890132e-01 
1.888548e-01 
1.886964e-01 
1.885381e-01 
1.883797e-01 
1.882214e-01 
1.880631e-01 
1.879049e-01 
1.877466e-01 
1.875884e-01 
1.874302e-01 
1.872720e-01 
1.871138e-01 
1.869557e-01 
1.867976e-01 
1.866395e-01 
1.864814e-01 
1.863234e-01 
1.861653e-01 
1.860073e-01 
1.858493e-01 
1.856913e-01 
1.855334e-01 
1.853755e-01 
1.852176e-01 
1.850597e-01 
1.849018e-01 
1.847440e-01 
1.845862e-01 
1.844284e-01 
1.842706e-01 
1.841128e-01 
1.839551e-01 
1.837974e-01 
1.836397e-01 
1.834821e-01 
1.833244e-01 
1.831668e-01 
1.830092e-01 
1.828516e-01 
1.826941e-01 
1.825366e-01 
1.823791e-01 
1.822216e-01 
1.820641e-01 
1.819067e-01 
1.817493e-01 
1.815919e-01 
1.814346e-01 
1.812772e-01 
1.811199e-01 
1.809626e-01 
1.808053e-01 
1.806481e-01 
1.804909e-01 
1.803337e-01 
1.801765e-01 
1.800194e-01 
1.798622e-01 
1.797051e-01 
1.795481e-01 
1.793910e-01 
1.792340e-01 
1.790770e-01 
1.789200e-01 
1.787630e-01 
1.786061e-01 
1.784492e-01 
1.782923e-01 
1.781354e-01 
1.779786e-01 
1.778218e-01 
1.776650e-01 
1.775083e-01 
1.773515e-01 
1.771948e-01 
1.770381e-01 
1.768815e-01 
1.767248e-01 
1.765682e-01 
1.764117e-01 
1.762551e-01 
1.760986e-01 
1.759421e-01 
1.757856e-01 
1.756291e-01 
1.754727e-01 
1.753163e-01 
1.751599e-01 
1.750036e-01 
1.748472e-01 
1.746909e-01 
1.745347e-01 
1.743784e-01 
1.742222e-01 
1.740660e-01 
1.739098e-01 
1.737537e-01 
1.735976e-01 
1.734415e-01 
1.732854e-01 
1.731294e-01 
1.729734e-01 
1.728174e-01 
1.726614e-01 
1.725055e-01 
1.723496e-01 
1.721937e-01 
1.720379e-01 
1.718821e-01 
1.717263e-01 
1.715705e-01 
1.714148e-01 
1.712590e-01 
1.711034e-01 
1.709477e-01 
1.707921e-01 
1.706365e-01 
1.704809e-01 
1.703253e-01 
1.701698e-01 
1.700143e-01 
1.698589e-01 
1.697034e-01 
1.695480e-01 
1.693927e-01 
1.692373e-01 
1.690820e-01 
1.689267e-01 
1.687714e-01 
1.686162e-01 
1.684610e-01 
1.683058e-01 
1.681506e-01 
1.679955e-01 
1.678404e-01 
1.676854e-01 
1.675303e-01 
1.673753e-01 
1.672203e-01 
1.670654e-01 
1.669105e-01 
1.667556e-01 
1.666007e-01 
1.664459e-01 
1.662911e-01 
1.661363e-01 
1.659815e-01 
1.658268e-01 
1.656721e-01 
1.655175e-01 
1.653629e-01 
1.652083e-01 
1.650537e-01 
1.648992e-01 
1.647447e-01 
1.645902e-01 
1.644357e-01 
1.642813e-01 
1.641269e-01 
1.639726e-01 
1.638182e-01 
1.636639e-01 
1.635097e-01 
1.633554e-01 
1.632012e-01 
1.630471e-01 
1.628929e-01 
1.627388e-01 
1.625847e-01 
1.624307e-01 
1.622767e-01 
1.621227e-01 
1.619687e-01 
1.618148e-01 
1.616609e-01 
1.615070e-01 
1.613532e-01 
1.611994e-01 
1.610456e-01 
1.608919e-01 
1.607382e-01 
1.605845e-01 
1.604309e-01 
1.602772e-01 
1.601237e-01 
1.599701e-01 
1.598166e-01 
1.596631e-01 
1.595097e-01 
1.593562e-01 
1.592028e-01 
1.590495e-01 
1.588962e-01 
1.587429e-01 
1.585896e-01 
1.584364e-01 
1.582832e-01 
1.581300e-01 
1.579769e-01 
1.578238e-01 
1.576707e-01 
1.575177e-01 
1.573647e-01 
1.572117e-01 
1.570588e-01 
1.569059e-01 
1.567530e-01 
1.566002e-01 
1.564474e-01 
1.562946e-01 
1.561419e-01 
1.559892e-01 
1.558365e-01 
1.556839e-01 
1.555313e-01 
1.553788e-01 
1.552262e-01 
1.550737e-01 
1.549213e-01 
1.547688e-01 
1.546164e-01 
1.544641e-01 
1.543117e-01 
1.541594e-01 
1.540072e-01 
1.538550e-01 
1.537028e-01 
1.535506e-01 
1.533985e-01 
1.532464e-01 
1.530943e-01 
1.529423e-01 
1.527903e-01 
1.526384e-01 
1.524865e-01 
1.523346e-01 
1.521828e-01 
1.520309e-01 
1.518792e-01 
1.517274e-01 
1.515757e-01 
1.514241e-01 
1.512724e-01 
1.511208e-01 
1.509693e-01 
1.508177e-01 
1.506662e-01 
1.505148e-01 
1.503634e-01 
1.502120e-01 
1.500606e-01 
1.499093e-01 
1.497580e-01 
1.496068e-01 
1.494556e-01 
1.493044e-01 
1.491533e-01 
1.490022e-01 
1.488511e-01 
1.487001e-01 
1.485491e-01 
1.483982e-01 
1.482472e-01 
1.480964e-01 
1.479455e-01 
1.477947e-01 
1.476440e-01 
1.474932e-01 
1.473425e-01 
1.471919e-01 
1.470412e-01 
1.468907e-01 
1.467401e-01 
1.465896e-01 
1.464391e-01 
1.462887e-01 
1.461383e-01 
1.459879e-01 
1.458376e-01 
1.456873e-01 
1.455371e-01 
1.453869e-01 
1.452367e-01 
1.450865e-01 
1.449365e-01 
1.447864e-01 
1.446364e-01 
1.444864e-01 
1.443364e-01 
1.441865e-01 
1.440367e-01 
1.438868e-01 
1.437370e-01 
1.435873e-01 
1.434376e-01 
1.432879e-01 
1.431382e-01 
1.429886e-01 
1.428391e-01 
1.426896e-01 
1.425401e-01 
1.423906e-01 
1.422412e-01 
1.420918e-01 
1.419425e-01 
1.417932e-01 
1.416440e-01 
1.414948e-01 
1.413456e-01 
1.411965e-01 
1.410474e-01 
1.408983e-01 
1.407493e-01 
1.406003e-01 
1.404514e-01 
1.403025e-01 
1.401536e-01 
1.400048e-01 
1.398560e-01 
1.397073e-01 
1.395586e-01 
1.394099e-01 
1.392613e-01 
1.391127e-01 
1.389642e-01 
1.388157e-01 
1.386672e-01 
1.385188e-01 
1.383704e-01 
1.382221e-01 
1.380738e-01 
1.379256e-01 
1.377773e-01 
1.376292e-01 
1.374810e-01 
1.373329e-01 
1.371849e-01 
1.370369e-01 
1.368889e-01 
1.367410e-01 
1.365931e-01 
1.364452e-01 
1.362974e-01 
1.361497e-01 
1.360020e-01 
1.358543e-01 
1.357066e-01 
1.355590e-01 
1.354115e-01 
1.352640e-01 
1.351165e-01 
1.349691e-01 
1.348217e-01 
1.346743e-01 
1.345270e-01 
1.343798e-01 
1.342325e-01 
1.340854e-01 
1.339382e-01 
1.337911e-01 
1.336441e-01 
1.334971e-01 
1.333501e-01 
1.332032e-01 
1.330563e-01 
1.329094e-01 
1.327626e-01 
1.326159e-01 
1.324692e-01 
1.323225e-01 
1.321759e-01 
1.320293e-01 
1.318827e-01 
1.317362e-01 
1.315898e-01 
1.314434e-01 
1.312970e-01 
1.311507e-01 
1.310044e-01 
1.308582e-01 
1.307120e-01 
1.305658e-01 
1.304197e-01 
1.302736e-01 
1.301276e-01 
1.299816e-01 
1.298357e-01 
1.296898e-01 
1.295440e-01 
1.293982e-01 
1.292524e-01 
1.291067e-01 
1.289610e-01 
1.288154e-01 
1.286698e-01 
1.285243e-01 
1.283788e-01 
1.282333e-01 
1.280879e-01 
1.279426e-01 
1.277973e-01 
1.276520e-01 
1.275068e-01 
1.273616e-01 
1.272164e-01 
1.270713e-01 
1.269263e-01 
1.267813e-01 
1.266363e-01 
1.264914e-01 
1.263466e-01 
1.262017e-01 
1.260570e-01 
1.259122e-01 
1.257676e-01 
1.256229e-01 
1.254783e-01 
1.253338e-01 
1.251893e-01 
1.250448e-01 
1.249004e-01 
1.247560e-01 
1.246117e-01 
1.244674e-01 
1.243232e-01 
1.241790e-01 
1.240349e-01 
1.238908e-01 
1.237468e-01 
1.236028e-01 
1.234588e-01 
1.233149e-01 
1.231710e-01 
1.230272e-01 
1.228835e-01 
1.227398e-01 
1.225961e-01 
1.224525e-01 
1.223089e-01 
1.221653e-01 
1.220219e-01 
1.218784e-01 
1.217350e-01 
1.215917e-01 
1.214484e-01 
1.213051e-01 
1.211619e-01 
1.210188e-01 
1.208757e-01 
1.207326e-01 
1.205896e-01 
1.204466e-01 
1.203037e-01 
1.201608e-01 
1.200180e-01 
1.198752e-01 
1.197325e-01 
1.195898e-01 
1.194472e-01 
1.193046e-01 
1.191621e-01 
1.190196e-01 
1.188772e-01 
1.187348e-01 
1.185924e-01 
1.184501e-01 
1.183079e-01 
1.181657e-01 
1.180235e-01 
1.178814e-01 
1.177394e-01 
1.175974e-01 
1.174554e-01 
1.173135e-01 
1.171717e-01 
1.170298e-01 
1.168881e-01 
1.167464e-01 
1.166047e-01 
1.164631e-01 
1.163215e-01 
1.161800e-01 
1.160386e-01 
1.158971e-01 
1.157558e-01 
1.156145e-01 
1.154732e-01 
1.153320e-01 
1.151908e-01 
1.150497e-01 
1.149086e-01 
1.147676e-01 
1.146266e-01 
1.144857e-01 
1.143448e-01 
1.142040e-01 
1.140632e-01 
1.139225e-01 
1.137818e-01 
1.136412e-01 
1.135007e-01 
1.133601e-01 
1.132197e-01 
1.130792e-01 
1.129389e-01 
1.127986e-01 
1.126583e-01 
1.125181e-01 
1.123779e-01 
1.122378e-01 
1.120977e-01 
1.119577e-01 
1.118178e-01 
1.116778e-01 
1.115380e-01 
1.113982e-01 
1.112584e-01 
1.111187e-01 
1.109791e-01 
1.108394e-01 
1.106999e-01 
1.105604e-01 
1.104209e-01 
1.102815e-01 
1.101422e-01 
1.100029e-01 
1.098637e-01 
1.097245e-01 
1.095853e-01 
1.094462e-01 
1.093072e-01 
1.091682e-01 
1.090293e-01 
1.088904e-01 
1.087516e-01 
1.086128e-01 
1.084741e-01 
1.083354e-01 
1.081968e-01 
1.080582e-01 
1.079197e-01 
1.077812e-01 
1.076428e-01 
1.075045e-01 
1.073662e-01 
1.072279e-01 
1.070897e-01 
1.069516e-01 
1.068135e-01 
1.066754e-01 
1.065374e-01 
1.063995e-01 
1.062616e-01 
1.061238e-01 
1.059860e-01 
1.058483e-01 
1.057106e-01 
1.055730e-01 
1.054355e-01 
1.052980e-01 
1.051605e-01 
1.050231e-01 
1.048858e-01 
1.047485e-01 
1.046112e-01 
1.044740e-01 
1.043369e-01 
1.041998e-01 
1.040628e-01 
1.039258e-01 
1.037889e-01 
1.036521e-01 
1.035152e-01 
1.033785e-01 
1.032418e-01 
1.031051e-01 
1.029686e-01 
1.028320e-01 
1.026955e-01 
1.025591e-01 
1.024227e-01 
1.022864e-01 
1.021502e-01 
1.020140e-01 
1.018778e-01 
1.017417e-01 
1.016057e-01 
1.014697e-01 
1.013337e-01 
1.011979e-01 
1.010620e-01 
1.009263e-01 
1.007906e-01 
1.006549e-01 
1.005193e-01 
1.003838e-01 
1.002483e-01 
1.001128e-01 
9.997745e-02 
9.984213e-02 
9.970686e-02 
9.957165e-02 
9.943649e-02 
9.930139e-02 
9.916635e-02 
9.903136e-02 
9.889643e-02 
9.876155e-02 
9.862673e-02 
9.849196e-02 
9.835726e-02 
9.822260e-02 
9.808801e-02 
9.795347e-02 
9.781899e-02 
9.768456e-02 
9.755019e-02 
9.741588e-02 
9.728162e-02 
9.714742e-02 
9.701328e-02 
9.687919e-02 
9.674517e-02 
9.661119e-02 
9.647728e-02 
9.634342e-02 
9.620962e-02 
9.607587e-02 
9.594219e-02 
9.580856e-02 
9.567499e-02 
9.554147e-02 
9.540801e-02 
9.527461e-02 
9.514127e-02 
9.500799e-02 
9.487476e-02 
9.474159e-02 
9.460848e-02 
9.447543e-02 
9.434243e-02 
9.420949e-02 
9.407661e-02 
9.394379e-02 
9.381102e-02 
9.367832e-02 
9.354567e-02 
9.341308e-02 
9.328055e-02 
9.314807e-02 
9.301566e-02 
9.288330e-02 
9.275100e-02 
9.261876e-02 
9.248658e-02 
9.235446e-02 
9.222240e-02 
9.209039e-02 
9.195845e-02 
9.182656e-02 
9.169473e-02 
9.156296e-02 
9.143125e-02 
9.129960e-02 
9.116801e-02 
9.103647e-02 
9.090500e-02 
9.077358e-02 
9.064223e-02 
9.051093e-02 
9.037969e-02 
9.024852e-02 
9.011740e-02 
8.998634e-02 
8.985534e-02 
8.972440e-02 
8.959352e-02 
8.946270e-02 
8.933194e-02 
8.920124e-02 
8.907060e-02 
8.894002e-02 
8.880950e-02 
8.867904e-02 
8.854864e-02 
8.841830e-02 
8.828802e-02 
8.815781e-02 
8.802765e-02 
8.789755e-02 
8.776751e-02 
8.763753e-02 
8.750762e-02 
8.737776e-02 
8.724796e-02 
8.711823e-02 
8.698855e-02 
8.685894e-02 
8.672939e-02 
8.659990e-02 
8.647046e-02 
8.634109e-02 
8.621179e-02 
8.608254e-02 
8.595335e-02 
8.582423e-02 
8.569516e-02 
8.556616e-02 
8.543722e-02 
8.530834e-02 
8.517952e-02 
8.505076e-02 
8.492207e-02 
8.479343e-02 
8.466486e-02 
8.453635e-02 
8.440790e-02 
8.427951e-02 
8.415119e-02 
8.402293e-02 
8.389472e-02 
8.376659e-02 
8.363851e-02 
8.351049e-02 
8.338254e-02 
8.325465e-02 
8.312682e-02 
8.299906e-02 
8.287135e-02 
8.274371e-02 
8.261613e-02 
8.248862e-02 
8.236116e-02 
8.223377e-02 
8.210644e-02 
8.197918e-02 
8.185197e-02 
8.172483e-02 
8.159776e-02 
8.147074e-02 
8.134379e-02 
8.121690e-02 
8.109008e-02 
8.096332e-02 
8.083662e-02 
8.070998e-02 
8.058341e-02 
8.045690e-02 
8.033046e-02 
8.020407e-02 
8.007776e-02 
7.995150e-02 
7.982531e-02 
7.969918e-02 
7.957312e-02 
7.944712e-02 
7.932118e-02 
7.919531e-02 
7.906950e-02 
7.894375e-02 
7.881807e-02 
7.869245e-02 
7.856690e-02 
7.844141e-02 
7.831599e-02 
7.819063e-02 
7.806533e-02 
7.794010e-02 
7.781493e-02 
7.768983e-02 
7.756479e-02 
7.743982e-02 
7.731491e-02 
7.719006e-02 
7.706528e-02 
7.694057e-02 
7.681591e-02 
7.669133e-02 
7.656681e-02 
7.644235e-02 
7.631796e-02 
7.619363e-02 
7.606937e-02 
7.594518e-02 
7.582105e-02 
7.569698e-02 
7.557298e-02 
7.544905e-02 
7.532518e-02 
7.520137e-02 
7.507763e-02 
7.495396e-02 
7.483035e-02 
7.470681e-02 
7.458333e-02 
7.445992e-02 
7.433658e-02 
7.421330e-02 
7.409009e-02 
7.396694e-02 
7.384386e-02 
7.372084e-02 
7.359789e-02 
7.347501e-02 
7.335219e-02 
7.322944e-02 
7.310676e-02 
7.298414e-02 
7.286159e-02 
7.273910e-02 
7.261668e-02 
7.249433e-02 
7.237204e-02 
7.224982e-02 
7.212767e-02 
7.200558e-02 
7.188356e-02 
7.176161e-02 
7.163972e-02 
7.151791e-02 
7.139615e-02 
7.127447e-02 
7.115285e-02 
7.103130e-02 
7.090981e-02 
7.078840e-02 
7.066705e-02 
7.054577e-02 
7.042455e-02 
7.030340e-02 
7.018232e-02 
7.006131e-02 
6.994036e-02 
6.981949e-02 
6.969868e-02 
6.957793e-02 
6.945726e-02 
6.933665e-02 
6.921611e-02 
6.909564e-02 
6.897524e-02 
6.885490e-02 
6.873463e-02 
6.861443e-02 
6.849430e-02 
6.837424e-02 
6.825424e-02 
6.813431e-02 
6.801446e-02 
6.789466e-02 
6.777494e-02 
6.765529e-02 
6.753570e-02 
6.741619e-02 
6.729674e-02 
6.717736e-02 
6.705805e-02 
6.693880e-02 
6.681963e-02 
6.670052e-02 
6.658149e-02 
6.646252e-02 
6.634362e-02 
6.622479e-02 
6.610603e-02 
6.598734e-02 
6.586872e-02 
6.575017e-02 
6.563168e-02 
6.551327e-02 
6.539492e-02 
6.527665e-02 
6.515844e-02 
6.504030e-02 
6.492223e-02 
6.480424e-02 
6.468631e-02 
6.456845e-02 
6.445066e-02 
6.433294e-02 
6.421529e-02 
6.409771e-02 
6.398020e-02 
6.386276e-02 
6.374539e-02 
6.362809e-02 
6.351086e-02 
6.339370e-02 
6.327661e-02 
6.315959e-02 
6.304264e-02 
6.292576e-02 
6.280895e-02 
6.269221e-02 
6.257554e-02 
6.245895e-02 
6.234242e-02 
6.222596e-02 
6.210958e-02 
6.199326e-02 
6.187702e-02 
6.176084e-02 
6.164474e-02 
6.152871e-02 
6.141274e-02 
6.129685e-02 
6.118103e-02 
6.106529e-02 
6.094961e-02 
6.083400e-02 
6.071847e-02 
6.060300e-02 
6.048761e-02 
6.037229e-02 
6.025704e-02 
6.014186e-02 
6.002675e-02 
5.991171e-02 
5.979675e-02 
5.968186e-02 
5.956704e-02 
5.945229e-02 
5.933761e-02 
5.922300e-02 
5.910847e-02 
5.899400e-02 
5.887961e-02 
5.876529e-02 
5.865105e-02 
5.853687e-02 
5.842277e-02 
5.830874e-02 
5.819478e-02 
5.808089e-02 
5.796708e-02 
5.785334e-02 
5.773967e-02 
5.762607e-02 
5.751255e-02 
5.739909e-02 
5.728572e-02 
5.717241e-02 
5.705917e-02 
5.694601e-02 
5.683292e-02 
5.671991e-02 
5.660696e-02 
5.649409e-02 
5.638129e-02 
5.626857e-02 
5.615592e-02 
5.604334e-02 
5.593083e-02 
5.581840e-02 
5.570604e-02 
5.559375e-02 
5.548154e-02 
5.536940e-02 
5.525733e-02 
5.514534e-02 
5.503342e-02 
5.492157e-02 
5.480980e-02 
5.469810e-02 
5.458647e-02 
5.447492e-02 
5.436344e-02 
5.425203e-02 
5.414070e-02 
5.402945e-02 
5.391826e-02 
5.380715e-02 
5.369612e-02 
5.358515e-02 
5.347427e-02 
5.336345e-02 
5.325271e-02 
5.314205e-02 
5.303146e-02 
5.292094e-02 
5.281050e-02 
5.270013e-02 
5.258983e-02 
5.247961e-02 
5.236947e-02 
5.225940e-02 
5.214940e-02 
5.203948e-02 
5.192963e-02 
5.181986e-02 
5.171016e-02 
5.160054e-02 
5.149099e-02 
5.138152e-02 
5.127212e-02 
5.116280e-02 
5.105355e-02 
5.094437e-02 
5.083528e-02 
5.072625e-02 
5.061731e-02 
5.050843e-02 
5.039963e-02 
5.029091e-02 
5.018227e-02 
5.007369e-02 
4.996520e-02 
4.985678e-02 
4.974843e-02 
4.964016e-02 
4.953197e-02 
4.942385e-02 
4.931581e-02 
4.920784e-02 
4.909995e-02 
4.899213e-02 
4.888439e-02 
4.877673e-02 
4.866914e-02 
4.856163e-02 
4.845419e-02 
4.834683e-02 
4.823955e-02 
4.813234e-02 
4.802521e-02 
4.791815e-02 
4.781117e-02 
4.770427e-02 
4.759745e-02 
4.749070e-02 
4.738402e-02 
4.727742e-02 
4.717090e-02 
4.706446e-02 
4.695809e-02 
4.685180e-02 
4.674559e-02 
4.663945e-02 
4.653339e-02 
4.642741e-02 
4.632150e-02 
4.621567e-02 
4.610992e-02 
4.600424e-02 
4.589864e-02 
4.579312e-02 
4.568767e-02 
4.558231e-02 
4.547702e-02 
4.537180e-02 
4.526667e-02 
4.516161e-02 
4.505663e-02 
4.495172e-02 
4.484690e-02 
4.474215e-02 
4.463747e-02 
4.453288e-02 
4.442836e-02 
4.432393e-02 
4.421956e-02 
4.411528e-02 
4.401108e-02 
4.390695e-02 
4.380290e-02 
4.369893e-02 
4.359503e-02 
4.349122e-02 
4.338748e-02 
4.328382e-02 
4.318024e-02 
4.307673e-02 
4.297331e-02 
4.286996e-02 
4.276669e-02 
4.266350e-02 
4.256039e-02 
4.245735e-02 
4.235440e-02 
4.225152e-02 
4.214872e-02 
4.204600e-02 
4.194336e-02 
4.184080e-02 
4.173831e-02 
4.163591e-02 
4.153358e-02 
4.143133e-02 
4.132916e-02 
4.122707e-02 
4.112506e-02 
4.102313e-02 
4.092127e-02 
4.081950e-02 
4.071780e-02 
4.061619e-02 
4.051465e-02 
4.041319e-02 
4.031181e-02 
4.021051e-02 
4.010929e-02 
4.000815e-02 
3.990709e-02 
3.980611e-02 
3.970521e-02 
3.960439e-02 
3.950364e-02 
3.940298e-02 
3.930239e-02 
3.920189e-02 
3.910147e-02 
3.900112e-02 
3.890086e-02 
3.880067e-02 
3.870056e-02 
3.860054e-02 
3.850059e-02 
3.840073e-02 
3.830094e-02 
3.820124e-02 
3.810161e-02 
3.800207e-02 
3.790260e-02 
3.780322e-02 
3.770391e-02 
3.760469e-02 
3.750554e-02 
3.740648e-02 
3.730750e-02 
3.720859e-02 
3.710977e-02 
3.701103e-02 
3.691237e-02 
3.681379e-02 
3.671529e-02 
3.661687e-02 
3.651853e-02 
3.642028e-02 
3.632210e-02 
3.622400e-02 
3.612599e-02 
3.602805e-02 
3.593020e-02 
3.583243e-02 
3.573474e-02 
3.563713e-02 
3.553960e-02 
3.544215e-02 
3.534479e-02 
3.524750e-02 
3.515030e-02 
3.505317e-02 
3.495613e-02 
3.485917e-02 
3.476229e-02 
3.466550e-02 
3.456878e-02 
3.447215e-02 
3.437560e-02 
3.427913e-02 
3.418274e-02 
3.408643e-02 
3.399020e-02 
3.389406e-02 
3.379800e-02 
3.370202e-02 
3.360612e-02 
3.351030e-02 
3.341457e-02 
3.331892e-02 
3.322335e-02 
3.312786e-02 
3.303245e-02 
3.293713e-02 
3.284189e-02 
3.274673e-02 
3.265165e-02 
3.255666e-02 
3.246174e-02 
3.236691e-02 
3.227217e-02 
3.217750e-02 
3.208292e-02 
3.198842e-02 
3.189400e-02 
3.179967e-02 
3.170541e-02 
3.161124e-02 
3.151716e-02 
3.142315e-02 
3.132923e-02 
3.123539e-02 
3.114164e-02 
3.104797e-02 
3.095438e-02 
3.086087e-02 
3.076744e-02 
3.067410e-02 
3.058085e-02 
3.048767e-02 
3.039458e-02 
3.030157e-02 
3.020865e-02 
3.011581e-02 
3.002305e-02 
2.993037e-02 
2.983778e-02 
2.974527e-02 
2.965285e-02 
2.956051e-02 
2.946825e-02 
2.937608e-02 
2.928398e-02 
2.919198e-02 
2.910005e-02 
2.900822e-02 
2.891646e-02 
2.882479e-02 
2.873320e-02 
2.864170e-02 
2.855027e-02 
2.845894e-02 
2.836769e-02 
2.827652e-02 
2.818543e-02 
2.809443e-02 
2.800352e-02 
2.791268e-02 
2.782194e-02 
2.773127e-02 
2.764069e-02 
2.755020e-02 
2.745979e-02 
2.736946e-02 
2.727922e-02 
2.718906e-02 
2.709899e-02 
2.700900e-02 
2.691910e-02 
2.682928e-02 
2.673954e-02 
2.664989e-02 
2.656033e-02 
2.647085e-02 
2.638145e-02 
2.629214e-02 
2.620291e-02 
2.611377e-02 
2.602471e-02 
2.593574e-02 
2.584686e-02 
2.575805e-02 
2.566934e-02 
2.558070e-02 
2.549216e-02 
2.540370e-02 
2.531532e-02 
2.522703e-02 
2.513882e-02 
2.505070e-02 
2.496267e-02 
2.487472e-02 
2.478685e-02 
2.469908e-02 
2.461138e-02 
2.452377e-02 
2.443625e-02 
2.434881e-02 
2.426146e-02 
2.417420e-02 
2.408702e-02 
2.399992e-02 
2.391291e-02 
2.382599e-02 
2.373915e-02 
2.365240e-02 
2.356574e-02 
2.347916e-02 
2.339267e-02 
2.330626e-02 
2.321994e-02 
2.313370e-02 
2.304755e-02 
2.296149e-02 
2.287551e-02 
2.278962e-02 
2.270382e-02 
2.261810e-02 
2.253247e-02 
2.244692e-02 
2.236146e-02 
2.227609e-02 
2.219080e-02 
2.210560e-02 
2.202049e-02 
2.193546e-02 
2.185052e-02 
2.176566e-02 
2.168090e-02 
2.159622e-02 
2.151162e-02 
2.142711e-02 
2.134269e-02 
2.125836e-02 
2.117411e-02 
2.108995e-02 
2.100588e-02 
2.092189e-02 
2.083799e-02 
2.075418e-02 
2.067046e-02 
2.058682e-02 
2.050327e-02 
2.041980e-02 
2.033643e-02 
2.025314e-02 
2.016993e-02 
2.008682e-02 
2.000379e-02 
1.992085e-02 
1.983800e-02 
1.975523e-02 
1.967255e-02 
1.958996e-02 
1.950746e-02 
1.942504e-02 
1.934271e-02 
1.926047e-02 
1.917832e-02 
1.909625e-02 
1.901427e-02 
1.893238e-02 
1.885058e-02 
1.876887e-02 
1.868724e-02 
1.860570e-02 
1.852425e-02 
1.844289e-02 
1.836161e-02 
1.828042e-02 
1.819932e-02 
1.811831e-02 
1.803739e-02 
1.795655e-02 
1.787581e-02 
1.779515e-02 
1.771458e-02 
1.763409e-02 
1.755370e-02 
1.747339e-02 
1.739317e-02 
1.731305e-02 
1.723300e-02 
1.715305e-02 
1.707319e-02 
1.699341e-02 
1.691373e-02 
1.683413e-02 
1.675462e-02 
1.667520e-02 
1.659586e-02 
1.651662e-02 
1.643746e-02 
1.635840e-02 
1.627942e-02 
1.620053e-02 
1.612173e-02 
1.604302e-02 
1.596439e-02 
1.588586e-02 
1.580742e-02 
1.572906e-02 
1.565079e-02 
1.557262e-02 
1.549453e-02 
1.541653e-02 
1.533862e-02 
1.526080e-02 
1.518307e-02 
1.510542e-02 
1.502787e-02 
1.495040e-02 
1.487303e-02 
1.479574e-02 
1.471855e-02 
1.464144e-02 
1.456442e-02 
1.448750e-02 
1.441066e-02 
1.433391e-02 
1.425725e-02 
1.418068e-02 
1.410420e-02 
1.402781e-02 
1.395151e-02 
1.387530e-02 
1.379918e-02 
1.372315e-02 
1.364720e-02 
1.357135e-02 
1.349559e-02 
1.341992e-02 
1.334434e-02 
1.326884e-02 
1.319344e-02 
1.311813e-02 
1.304291e-02 
1.296778e-02 
1.289273e-02 
1.281778e-02 
1.274292e-02 
1.266815e-02 
1.259347e-02 
1.251888e-02 
1.244438e-02 
1.236997e-02 
1.229565e-02 
1.222142e-02 
1.214728e-02 
1.207323e-02 
1.199927e-02 
1.192540e-02 
1.185163e-02 
1.177794e-02 
1.170434e-02 
1.163084e-02 
1.155742e-02 
1.148410e-02 
1.141086e-02 
1.133772e-02 
1.126467e-02 
1.119171e-02 
1.111884e-02 
1.104606e-02 
1.097337e-02 
1.090077e-02 
1.082826e-02 
1.075585e-02 
1.068352e-02 
1.061129e-02 
1.053915e-02 
1.046709e-02 
1.039513e-02 
1.032326e-02 
1.025149e-02 
1.017980e-02 
1.010820e-02 
1.003670e-02 
9.965283e-03 
9.893961e-03 
9.822730e-03 
9.751590e-03 
9.680542e-03 
9.609585e-03 
9.538719e-03 
9.467946e-03 
9.397263e-03 
9.326672e-03 
9.256173e-03 
9.185765e-03 
9.115448e-03 
9.045224e-03 
8.975091e-03 
8.905050e-03 
8.835100e-03 
8.765242e-03 
8.695476e-03 
8.625802e-03 
8.556220e-03 
8.486729e-03 
8.417330e-03 
8.348024e-03 
8.278809e-03 
8.209686e-03 
8.140655e-03 
8.071716e-03 
8.002869e-03 
7.934115e-03 
7.865452e-03 
7.796881e-03 
7.728403e-03 
7.660017e-03 
7.591723e-03 
7.523521e-03 
7.455412e-03 
7.387394e-03 
7.319470e-03 
7.251637e-03 
7.183897e-03 
7.116249e-03 
7.048694e-03 
6.981231e-03 
6.913861e-03 
6.846583e-03 
6.779397e-03 
6.712305e-03 
6.645304e-03 
6.578397e-03 
6.511582e-03 
6.444859e-03 
6.378230e-03 
6.311693e-03 
6.245249e-03 
6.178897e-03 
6.112639e-03 
6.046473e-03 
5.980400e-03 
5.914420e-03 
5.848533e-03 
5.782739e-03 
5.717037e-03 
5.651429e-03 
5.585914e-03 
5.520492e-03 
5.455162e-03 
5.389926e-03 
5.324783e-03 
5.259733e-03 
5.194777e-03 
5.129913e-03 
5.065143e-03 
5.000466e-03 
4.935882e-03 
4.871391e-03 
4.806994e-03 
4.742690e-03 
4.678480e-03 
4.614363e-03 
4.550339e-03 
4.486409e-03 
4.422572e-03 
4.358829e-03 
4.295179e-03 
4.231623e-03 
4.168160e-03 
4.104791e-03 
4.041515e-03 
3.978333e-03 
3.915245e-03 
3.852251e-03 
3.789350e-03 
3.726543e-03 
3.663830e-03 
3.601210e-03 
3.538685e-03 
3.476253e-03 
3.413915e-03 
3.351671e-03 
3.289521e-03 
3.227465e-03 
3.165503e-03 
3.103634e-03 
3.041860e-03 
2.980180e-03 
2.918594e-03 
2.857102e-03 
2.795704e-03 
2.734400e-03 
2.673191e-03 
2.612075e-03 
2.551054e-03 
2.490127e-03 
2.429294e-03 
2.368556e-03 
2.307912e-03 
2.247362e-03 
2.186907e-03 
2.126546e-03 
2.066279e-03 
2.006107e-03 
1.946029e-03 
1.886046e-03 
1.826157e-03 
1.766362e-03 
1.706663e-03 
1.647058e-03 
1.587547e-03 
1.528131e-03 
1.468810e-03 
1.409583e-03 
1.350451e-03 
1.291414e-03 
1.232471e-03 
1.173623e-03 
1.114870e-03 
1.056212e-03 
9.976488e-04 
9.391803e-04 
8.808067e-04 
8.225279e-04 
7.643441e-04 
7.062552e-04 
6.482612e-04 
5.903623e-04 
5.325583e-04 
4.748494e-04 
4.172356e-04 
3.597168e-04 
3.022932e-04 
2.449646e-04 
1.877312e-04 
1.305930e-04 
7.355000e-05 
1.660219e-05 
0 
0 
0 
0 
0 
0 
0 
0 
0 
0 
0 
0 
0 
0 
0 
0 
0 
0 
0 
0 
0 
0 
0 
0 
0 
0 
0 
0 
0 
0 
0 
0 
0 
0 
0 
0 
0 
0 
0 
0 
0 
0 
0 
0 
0 
0 
0 
0 
0 
0 
0 
0 
0 
0 
0 
0 
0 
0 
0 
0 
0 
0 
0 
0 
0 
0 
0 
0 
0 
0 
0 
0 
0 
0 
0 
0 
0 
0 
0 
0 
0 
0 
0 
0 
0 
0 
0 
0 
0 
0 
0 
0 
0 
0 
0 
0 
0 
0 
0 
0 
0 
0 
0 
0 
0 
0 
0 
0 
0 
0 
0 
0 
0 
0 
0 
0 
0 
0 
0 
0 
0 
0 
0 
0 
0 
0 
0 
0 
0 
0 
0 
0 
0 
0 
0 
0 
0 
0 
0 
0 
0 
0 
0 
0 
0 
0 
0 
0 
0 
0 
0 
0 
0 
0 
0 
0 
0 
0 
0 
0 
0 
0 
0 
0 
0 
0 
0 
0 
0 
0 
0 
0 
0 
0 
0 
0 
0 
0 
0 
0 
0 
0 
0 
0 
0 
0 
0 
0 
0 
0 
0 
0 
0 
0 
0 
0 
0 
0 
0 
0 
0 
0 
0 
0 
0 
0 
0 
0 
0 
0 
0 
0 
0 
0 
0 
0 
0 
0 
0 
0 
0 
0 
0 
0 
0 
0 
0 
0 
0 
0 
0 
0 
0 
0 
0 
0 
0 
0 
0 
0 
0 
0 
0 
0 
0 
0 
0 
0 
0 
0 
0 
0 
0 
0 
0 
0 
0 
0 
0 
0 
0 
0 
0 
0 
0 
0 
0 
0 
0 
0 
0 
0 
0 
0 
0 
0 
0 
0 
0 
0 
0 
0 
0 
0 
0 
0 
0 
0 
0 
0 
0 
0 
0 
0 
0 
0 
0 
0 
0 
0 
0 
0 
0 
0 
0 
0 
0 
0 
0 
0 
0 
0 
0 
0 
0 
0 
0 
0 
0 
0 
0 
0 
0 
0 
0 
0 
0 
0 
0 
0 
0 
0 
0 
0 
0 
0 
0 
0 
0 
0 
0 
0 
0 
0 
0 
0 
0 
0 
0 
0 
0 
0 
0 
0 
0 
0 
0 
0 
0 
0 
0 
0 
0 
0 
0 
0 
0 
0 
0 
0 
0 
0 
0 
0 
0 
0 
0 
0 
0 
0 
0 
0 
0 
0 
0 
0 
0 
0 
0 
0 
0 
0 
0 
0 
0 
0 
0 
0 
0 
0 
0 
0 
0 
0 
0 
0 
0 
0 
0 
0 
0 
0 
0 
0 
0 
0 
0 
0 
0 
0 
0 
0 
0 
0 
0 
0 
0 
0 
0 
0 
0 
0 
0 
0 
0 
0 
0 
0 
0 
0 
0 
0 
0 
0 
0 
0 
0 
0 
0 
0 
0 
0 
0 
0 
0 
0 
0 
0 
0 
0 
0 
0 
0 
0 
0 
0 
0 
0 
0 
0 
0 
0 
0 
0 
0 
0 
0 
0 
0 
0 
0 
0 
0 
0 
0 
0 
0 
0 
0 
0 
0 
0 
0 
0 
0 
0 
0 
0 
0 
0 
0 
0 
0 
0 
0 
0 
0 
0 
0 
0 
0 
0 
0 
0 
0 
0 
0 
0 
0 
0 
0 
0 
0 
0 
0 
0 
0 
0 
0 
0 
0 
0 
0 
0 
0 
0 
0 
0 
0 
0 
0 
0 
0 
0 
0 
0 
0 
0 
0 
0 
0 
0 
0 
0 
0 
0 
0 
0 
0 
0 
0 
0 
0 
0 
0 
0 
0 
0 
0 
0 
0 
0 
0 
0 
0 
0 
0 
0 
0 
0 
0 
0 
0 
0 
0 
0 
0 
0 
0 
0 
0 
0 
0 
0 
0 
0 
0 
0 
0 
0 
0 
0 
0 
0 
0 
0 
0 
0 
0 
0 
0 
0 
0 
0 
0 
0 
0 
0 
0 
0 
0 
0 
0 
0 
0 
0 
0 
0 
0 
0 
0 
0 
0 
0 
0 
0 
0 
0 
0 
0 
0 
0 
0 
0 
0 
0 
0 
0 
0 
0 
0 
0 
0 
0 
0 
0 
0 
0 
0 
0 
0 
0 
0 
0 
0 
0 
0 
0 
0 
0 
0 
0 
0 
0 
0 
0 
0 
0 
0 
0 
0 
0 
0 
0 
0 
0 
0 
0 
0 
0 
0 
0 
0 
0 
0 
0 
0 
0 
0 
0 
0 
0 
0 
0 
0 
0 
0 
0 
0 
0 
0 
0 
0 
0 
0 
0 
0 
0 
0 
0 
0 
0 
0 
0 
0 
0 
0 
0 
0 
0 
0 
0 
0 
0 
0 
0 
0 
0 
0 
0 
0 
0 
0 
0 
0 
0 
0 
0 
0 
0 
0 
0 
0 
0 
0 
0 
0 
0 
0 
0 
0 
0 
0 
0 
0 
0 
0 
0 
0 
0 
0 
0 
0 
0 
0 
0 
0 
0 
0 
0 
0 
0 
0 
0 
0 
0 
0 
0 
0 
0 
0 
0 
0 
0 
0 
0 
0 
0 
0 
0 
0 
0 
0 
0 
0 
0 
0 
0 
0 
0 
0 
0 
0 
0 
0 
0 
0 
0 
0 
0 
0 
0 
0 
0 
0 
0 
0 
0 
0 
0 
0 
0 
0 
0 
0 
0 
0 
0 
0 
0 
0 
0 
0 
0 
0 
0 
0 
0 
0 
0 
0 
0 
0 
0 
0 
0 
0 
0 
0 
0 
0 
0 
0 
0 
0 
0 
0 
0 
0 
0 
0 
0 
0 
0 
0 
0 
0 
0 
0 
0 
0 
0 
0 
0 
0 
0 
0 
0 
0 
0 
0 
0 
0 
0 
0 
0 
0 
0 
0 
0 
0 
0 
0 
0 
0 
0 
0 
0 
0 
0 
0 
0 
0 
0 
0 
0 
0 
0 
0 
0 
0 
0 
0 
0 
0 
0 
0 
0 
0 
0 
0 
0 
0 
0 
0 
0 
0 
0 
0 
0 
0 
0 
0 
0 
0 
0 
0 
0 
0 
0 
0 
0 
0 
0 
0 
0 
0 
0 
0 
0 
0 
0 
0 
0 
0 
0 
0 
0 
0 
0 
0 
0 
0 
0 
0 
0 
0 
0 
0 
0 
0 
0 
0 
0 
0 
0 
0 
0 
0 
0 
0 
0 
0 
0 
0 
0 
0 
0 
0 
0 
0 
0 
0 
0 
0 
0 
0 
0 
0 
0 
0 
0 
0 
0 
0 
0 
0 
0 
0 
0 
0 
0 
0 
0 
0 
0 
0 
0 
0 
0 
0 
0 
0 
0 
0 
0 
0 
0 
0 
0 
0 
0 
0 
0 
0 
0 
0 
0 
0 
0 
0 
0 
0 
0 
0 
0 
0 
0 
0 
0 
0 
0 
0 
0 
0 
0 
0 
0 
0 
0 
0 
0 
0 
0 
0 
0 
0 
0 
0 
0 
0 
0 
0 
0 
0 
0 
0 
0 
0 
0 
0 
0 
0 
0 
0 
0 
0 
0 
0 
0 
0 
0 
0 
0 
0 
0 
0 
0 
0 
0 
0 
0 
0 
0 
0 
0 
0 
0 
0 
0 
0 
0 
0 
0 
0 
0 
0 
0 
0 
0 
0 
0 
0 
0 
0 
0 
0 
0 
0 
0 
0 
0 
3.122475e-05 
8.821223e-05 
1.452950e-04 
2.024730e-04 
2.597463e-04 
3.171148e-04 
3.745785e-04 
4.321374e-04 
4.897914e-04 
5.475406e-04 
6.053848e-04 
6.633242e-04 
7.213586e-04 
7.794881e-04 
8.377125e-04 
8.960320e-04 
9.544464e-04 
1.012956e-03 
1.071560e-03 
1.130259e-03 
1.189053e-03 
1.247942e-03 
1.306926e-03 
1.366005e-03 
1.425178e-03 
1.484446e-03 
1.543809e-03 
1.603267e-03 
1.662819e-03 
1.722466e-03 
1.782208e-03 
1.842044e-03 
1.901975e-03 
1.962000e-03 
2.022120e-03 
2.082334e-03 
2.142643e-03 
2.203047e-03 
2.263545e-03 
2.324137e-03 
2.384824e-03 
2.445605e-03 
2.506481e-03 
2.567450e-03 
2.628515e-03 
2.689673e-03 
2.750926e-03 
2.812273e-03 
2.873714e-03 
2.935249e-03 
2.996879e-03 
3.058602e-03 
3.120420e-03 
3.182332e-03 
3.244338e-03 
3.306438e-03 
3.368632e-03 
3.430920e-03 
3.493302e-03 
3.555778e-03 
3.618348e-03 
3.681011e-03 
3.743769e-03 
3.806621e-03 
3.869566e-03 
3.932605e-03 
3.995738e-03 
4.058964e-03 
4.122285e-03 
4.185699e-03 
4.249207e-03 
4.312808e-03 
4.376503e-03 
4.440291e-03 
4.504174e-03 
4.568149e-03 
4.632219e-03 
4.696381e-03 
4.760638e-03 
4.824987e-03 
4.889430e-03 
4.953967e-03 
5.018597e-03 
5.083320e-03 
5.148136e-03 
5.213046e-03 
5.278049e-03 
5.343146e-03 
5.408335e-03 
5.473618e-03 
5.538994e-03 
5.604463e-03 
5.670025e-03 
5.735680e-03 
5.801429e-03 
5.867270e-03 
5.933204e-03 
5.999232e-03 
6.065352e-03 
6.131565e-03 
6.197871e-03 
6.264271e-03 
6.330762e-03 
6.397347e-03 
6.464025e-03 
6.530795e-03 
6.597658e-03 
6.664614e-03 
6.731662e-03 
6.798804e-03 
6.866037e-03 
6.933364e-03 
7.000783e-03 
7.068294e-03 
7.135898e-03 
7.203595e-03 
7.271384e-03 
7.339266e-03 
7.407240e-03 
7.475306e-03 
7.543465e-03 
7.611716e-03 
7.680060e-03 
7.748495e-03 
7.817023e-03 
7.885644e-03 
7.954356e-03 
8.023161e-03 
8.092058e-03 
8.161047e-03 
8.230128e-03 
8.299301e-03 
8.368566e-03 
8.437923e-03 
8.507373e-03 
8.576914e-03 
8.646547e-03 
8.716272e-03 
8.786089e-03 
8.855998e-03 
8.925999e-03 
8.996091e-03 
9.066275e-03 
9.136551e-03 
9.206919e-03 
9.277378e-03 
9.347930e-03 
9.418572e-03 
9.489307e-03 
9.560133e-03 
9.631050e-03 
9.702059e-03 
9.773160e-03 
9.844352e-03 
9.915635e-03 
9.987010e-03 
1.005848e-02 
1.013003e-02 
1.020168e-02 
1.027342e-02 
1.034525e-02 
1.041718e-02 
1.048919e-02 
1.056130e-02 
1.063349e-02 
1.070578e-02 
1.077816e-02 
1.085063e-02 
1.092319e-02 
1.099584e-02 
1.106858e-02 
1.114142e-02 
1.121434e-02 
1.128736e-02 
1.136046e-02 
1.143366e-02 
1.150695e-02 
1.158033e-02 
1.165380e-02 
1.172736e-02 
1.180101e-02 
1.187475e-02 
1.194858e-02 
1.202251e-02 
1.209652e-02 
1.217062e-02 
1.224482e-02 
1.231910e-02 
1.239348e-02 
1.246794e-02 
1.254250e-02 
1.261715e-02 
1.269189e-02 
1.276671e-02 
1.284163e-02 
1.291664e-02 
1.299174e-02 
1.306693e-02 
1.314220e-02 
1.321757e-02 
1.329303e-02 
1.336858e-02 
1.344422e-02 
1.351995e-02 
1.359577e-02 
1.367168e-02 
1.374768e-02 
1.382376e-02 
1.389994e-02 
1.397621e-02 
1.405257e-02 
1.412902e-02 
1.420556e-02 
1.428218e-02 
1.435890e-02 
1.443571e-02 
1.451261e-02 
1.458959e-02 
1.466667e-02 
1.474383e-02 
1.482109e-02 
1.489843e-02 
1.497587e-02 
1.505339e-02 
1.513100e-02 
1.520870e-02 
1.528650e-02 
1.536438e-02 
1.544235e-02 
1.552041e-02 
1.559855e-02 
1.567679e-02 
1.575512e-02 
1.583353e-02 
1.591204e-02 
1.599063e-02 
1.606932e-02 
1.614809e-02 
1.622695e-02 
1.630590e-02 
1.638494e-02 
1.646407e-02 
1.654328e-02 
1.662259e-02 
1.670198e-02 
1.678146e-02 
1.686104e-02 
1.694070e-02 
1.702044e-02 
1.710028e-02 
1.718021e-02 
1.726022e-02 
1.734033e-02 
1.742052e-02 
1.750080e-02 
1.758117e-02 
1.766162e-02 
1.774217e-02 
1.782280e-02 
1.790352e-02 
1.798433e-02 
1.806523e-02 
1.814622e-02 
1.822729e-02 
1.830846e-02 
1.838971e-02 
1.847105e-02 
1.855247e-02 
1.863399e-02 
1.871559e-02 
1.879728e-02 
1.887906e-02 
1.896093e-02 
1.904288e-02 
1.912492e-02 
1.920705e-02 
1.928927e-02 
1.937158e-02 
1.945397e-02 
1.953645e-02 
1.961902e-02 
1.970168e-02 
1.978442e-02 
1.986725e-02 
1.995017e-02 
2.003318e-02 
2.011627e-02 
2.019945e-02 
2.028272e-02 
2.036608e-02 
2.044952e-02 
2.053305e-02 
2.061667e-02 
2.070037e-02 
2.078417e-02 
2.086805e-02 
2.095201e-02 
2.103606e-02 
2.112021e-02 
2.120443e-02 
2.128875e-02 
2.137315e-02 
2.145764e-02 
2.154221e-02 
2.162687e-02 
2.171162e-02 
2.179646e-02 
2.188138e-02 
2.196639e-02 
2.205148e-02 
2.213667e-02 
2.222193e-02 
2.230729e-02 
2.239273e-02 
2.247826e-02 
2.256387e-02 
2.264958e-02 
2.273536e-02 
2.282124e-02 
2.290720e-02 
2.299324e-02 
2.307938e-02 
2.316560e-02 
2.325190e-02 
2.333829e-02 
2.342477e-02 
2.351133e-02 
2.359798e-02 
2.368472e-02 
2.377154e-02 
2.385845e-02 
2.394544e-02 
2.403252e-02 
2.411969e-02 
2.420694e-02 
2.429428e-02 
2.438170e-02 
2.446921e-02 
2.455680e-02 
2.464448e-02 
2.473225e-02 
2.482010e-02 
2.490803e-02 
2.499605e-02 
2.508416e-02 
2.517236e-02 
2.526063e-02 
2.534900e-02 
2.543745e-02 
2.552598e-02 
2.561460e-02 
2.570330e-02 
2.579209e-02 
2.588097e-02 
2.596993e-02 
2.605897e-02 
2.614811e-02 
2.623732e-02 
2.632662e-02 
2.641601e-02 
2.650548e-02 
2.659503e-02 
2.668467e-02 
2.677440e-02 
2.686421e-02 
2.695410e-02 
2.704408e-02 
2.713414e-02 
2.722429e-02 
2.731452e-02 
2.740484e-02 
2.749524e-02 
2.758573e-02 
2.767630e-02 
2.776695e-02 
2.785769e-02 
2.794852e-02 
2.803943e-02 
2.813042e-02 
2.822150e-02 
2.831266e-02 
2.840390e-02 
2.849523e-02 
2.858664e-02 
2.867814e-02 
2.876972e-02 
2.886139e-02 
2.895314e-02 
2.904497e-02 
2.913689e-02 
2.922889e-02 
2.932097e-02 
2.941314e-02 
2.950539e-02 
2.959773e-02 
2.969015e-02 
2.978265e-02 
2.987524e-02 
2.996791e-02 
3.006066e-02 
3.015350e-02 
3.024642e-02 
3.033943e-02 
3.043251e-02 
3.052569e-02 
3.061894e-02 
3.071228e-02 
3.080570e-02 
3.089920e-02 
3.099279e-02 
3.108646e-02 
3.118021e-02 
3.127405e-02 
3.136797e-02 
3.146197e-02 
3.155605e-02 
3.165022e-02 
3.174447e-02 
3.183881e-02 
3.193322e-02 
3.202772e-02 
3.212230e-02 
3.221697e-02 
3.231171e-02 
3.240654e-02 
3.250146e-02 
3.259645e-02 
3.269153e-02 
3.278669e-02 
3.288193e-02 
3.297725e-02 
3.307266e-02 
3.316815e-02 
3.326372e-02 
3.335937e-02 
3.345511e-02 
3.355093e-02 
3.364683e-02 
3.374281e-02 
3.383887e-02 
3.393502e-02 
3.403125e-02 
3.412756e-02 
3.422395e-02 
3.432042e-02 
3.441698e-02 
3.451361e-02 
3.461033e-02 
3.470713e-02 
3.480402e-02 
3.490098e-02 
3.499802e-02 
3.509515e-02 
3.519236e-02 
3.528965e-02 
3.538702e-02 
3.548447e-02 
3.558201e-02 
3.567962e-02 
3.577732e-02 
3.587509e-02 
3.597295e-02 
3.607089e-02 
3.616891e-02 
3.626702e-02 
3.636520e-02 
3.646346e-02 
3.656181e-02 
3.666023e-02 
3.675874e-02 
3.685733e-02 
3.695600e-02 
3.705475e-02 
3.715358e-02 
3.725249e-02 
3.735148e-02 
3.745055e-02 
3.754970e-02 
3.764893e-02 
3.774825e-02 
3.784764e-02 
3.794712e-02 
3.804667e-02 
3.814631e-02 
3.824602e-02 
3.834582e-02 
3.844569e-02 
3.854565e-02 
3.864568e-02 
3.874580e-02 
3.884600e-02 
3.894627e-02 
3.904663e-02 
3.914706e-02 
3.924758e-02 
3.934817e-02 
3.944885e-02 
3.954961e-02 
3.965044e-02 
3.975135e-02 
3.985235e-02 
3.995342e-02 
4.005458e-02 
4.015581e-02 
4.025712e-02 
4.035851e-02 
4.045999e-02 
4.056154e-02 
4.066317e-02 
4.076488e-02 
4.086666e-02 
4.096853e-02 
4.107048e-02 
4.117251e-02 
4.127461e-02 
4.137679e-02 
4.147906e-02 
4.158140e-02 
4.168382e-02 
4.178632e-02 
4.188890e-02 
4.199156e-02 
4.209430e-02 
4.219711e-02 
4.230000e-02 
4.240298e-02 
4.250603e-02 
4.260916e-02 
4.271237e-02 
4.281565e-02 
4.291902e-02 
4.302246e-02 
4.312598e-02 
4.322958e-02 
4.333326e-02 
4.343702e-02 
4.354085e-02 
4.364477e-02 
4.374876e-02 
4.385283e-02 
4.395698e-02 
4.406120e-02 
4.416550e-02 
4.426988e-02 
4.437434e-02 
4.447888e-02 
4.458350e-02 
4.468819e-02 
4.479296e-02 
4.489781e-02 
4.500273e-02 
4.510773e-02 
4.521281e-02 
4.531797e-02 
4.542321e-02 
4.552852e-02 
4.563391e-02 
4.573938e-02 
4.584492e-02 
4.595055e-02 
4.605625e-02 
4.616202e-02 
4.626788e-02 
4.637381e-02 
4.647981e-02 
4.658590e-02 
4.669206e-02 
4.679830e-02 
4.690461e-02 
4.701101e-02 
4.711748e-02 
4.722402e-02 
4.733064e-02 
4.743734e-02 
4.754412e-02 
4.765097e-02 
4.775790e-02 
4.786491e-02 
4.797199e-02 
4.807915e-02 
4.818638e-02 
4.829369e-02 
4.840108e-02 
4.850854e-02 
4.861608e-02 
4.872370e-02 
4.883139e-02 
4.893916e-02 
4.904700e-02 
4.915492e-02 
4.926292e-02 
4.937099e-02 
4.947914e-02 
4.958736e-02 
4.969566e-02 
4.980404e-02 
4.991249e-02 
5.002101e-02 
5.012962e-02 
5.023829e-02 
5.034705e-02 
5.045588e-02 
5.056478e-02 
5.067376e-02 
5.078281e-02 
5.089194e-02 
5.100115e-02 
5.111043e-02 
5.121978e-02 
5.132922e-02 
5.143872e-02 
5.154830e-02 
5.165796e-02 
5.176769e-02 
5.187749e-02 
5.198738e-02 
5.209733e-02 
5.220736e-02 
5.231747e-02 
5.242765e-02 
5.253790e-02 
5.264823e-02 
5.275863e-02 
5.286911e-02 
5.297966e-02 
5.309029e-02 
5.320099e-02 
5.331177e-02 
5.342262e-02 
5.353354e-02 
5.364454e-02 
5.375561e-02 
5.386676e-02 
5.397798e-02 
5.408927e-02 
5.420064e-02 
5.431209e-02 
5.442360e-02 
5.453519e-02 
5.464686e-02 
5.475860e-02 
5.487041e-02 
5.498229e-02 
5.509425e-02 
5.520628e-02 
5.531839e-02 
5.543057e-02 
5.554282e-02 
5.565515e-02 
5.576755e-02 
5.588002e-02 
5.599257e-02 
5.610519e-02 
5.621788e-02 
5.633065e-02 
5.644349e-02 
5.655640e-02 
5.666939e-02 
5.678245e-02 
5.689558e-02 
5.700878e-02 
5.712206e-02 
5.723541e-02 
5.734883e-02 
5.746233e-02 
5.757590e-02 
5.768954e-02 
5.780325e-02 
5.791704e-02 
5.803089e-02 
5.814483e-02 
5.825883e-02 
5.837290e-02 
5.848705e-02 
5.860127e-02 
5.871556e-02 
5.882993e-02 
5.894437e-02 
5.905887e-02 
5.917345e-02 
5.928811e-02 
5.940283e-02 
5.951763e-02 
5.963250e-02 
5.974744e-02 
5.986245e-02 
5.997753e-02 
6.009269e-02 
6.020791e-02 
6.032321e-02 
6.043858e-02 
6.055403e-02 
6.066954e-02 
6.078512e-02 
6.090078e-02 
6.101651e-02 
6.113230e-02 
6.124817e-02 
6.136411e-02 
6.148013e-02 
6.159621e-02 
6.171236e-02 
6.182859e-02 
6.194488e-02 
6.206125e-02 
6.217769e-02 
6.229420e-02 
6.241078e-02 
6.252743e-02 
6.264415e-02 
6.276094e-02 
6.287780e-02 
6.299473e-02 
6.311173e-02 
6.322881e-02 
6.334595e-02 
6.346316e-02 
6.358045e-02 
6.369780e-02 
6.381523e-02 
6.393272e-02 
6.405029e-02 
6.416792e-02 
6.428563e-02 
6.440340e-02 
6.452125e-02 
6.463916e-02 
6.475715e-02 
6.487520e-02 
6.499333e-02 
6.511152e-02 
6.522978e-02 
6.534812e-02 
6.546652e-02 
6.558499e-02 
6.570353e-02 
6.582214e-02 
6.594083e-02 
6.605957e-02 
6.617839e-02 
6.629728e-02 
6.641624e-02 
6.653527e-02 
6.665436e-02 
6.677353e-02 
6.689276e-02 
6.701206e-02 
6.713143e-02 
6.725087e-02 
6.737038e-02 
6.748996e-02 
6.760961e-02 
6.772932e-02 
6.784911e-02 
6.796896e-02 
6.808888e-02 
6.820887e-02 
6.832893e-02 
6.844905e-02 
6.856925e-02 
6.868951e-02 
6.880984e-02 
6.893024e-02 
6.905071e-02 
6.917125e-02 
6.929185e-02 
6.941252e-02 
6.953326e-02 
6.965407e-02 
6.977494e-02 
6.989589e-02 
7.001690e-02 
7.013798e-02 
7.025912e-02 
7.038034e-02 
7.050162e-02 
7.062297e-02 
7.074438e-02 
7.086587e-02 
7.098742e-02 
7.110904e-02 
7.123072e-02 
7.135247e-02 
7.147429e-02 
7.159618e-02 
7.171814e-02 
7.184016e-02 
7.196225e-02 
7.208440e-02 
7.220662e-02 
7.232891e-02 
7.245127e-02 
7.257369e-02 
7.269618e-02 
7.281874e-02 
7.294136e-02 
7.306405e-02 
7.318680e-02 
7.330963e-02 
7.343252e-02 
7.355547e-02 
7.367849e-02 
7.380158e-02 
7.392473e-02 
7.404795e-02 
7.417124e-02 
7.429459e-02 
7.441801e-02 
7.454149e-02 
7.466504e-02 
7.478866e-02 
7.491234e-02 
7.503609e-02 
7.515990e-02 
7.528378e-02 
7.540773e-02 
7.553174e-02 
7.565581e-02 
7.577995e-02 
7.590416e-02 
7.602843e-02 
7.615277e-02 
7.627717e-02 
7.640164e-02 
7.652617e-02 
7.665077e-02 
7.677543e-02 
7.690016e-02 
7.702495e-02 
7.714981e-02 
7.727474e-02 
7.739972e-02 
7.752478e-02 
7.764989e-02 
7.777508e-02 
7.790032e-02 
7.802564e-02 
7.815101e-02 
7.827645e-02 
7.840196e-02 
7.852753e-02 
7.865316e-02 
7.877886e-02 
7.890462e-02 
7.903045e-02 
7.915634e-02 
7.928229e-02 
7.940831e-02 
7.953439e-02 
7.966054e-02 
7.978675e-02 
7.991303e-02 
8.003937e-02 
8.016577e-02 
8.029223e-02 
8.041876e-02 
8.054536e-02 
8.067201e-02 
8.079873e-02 
8.092552e-02 
8.105236e-02 
8.117927e-02 
8.130625e-02 
8.143328e-02 
8.156038e-02 
8.168755e-02 
8.181477e-02 
8.194206e-02 
8.206942e-02 
8.219683e-02 
8.232431e-02 
8.245185e-02 
8.257946e-02 
8.270712e-02 
8.283485e-02 
8.296264e-02 
8.309050e-02 
8.321842e-02 
8.334640e-02 
8.347444e-02 
8.360254e-02 
8.373071e-02 
8.385894e-02 
8.398723e-02 
8.411558e-02 
8.424400e-02 
8.437248e-02 
8.450102e-02 
8.462962e-02 
8.475828e-02 
8.488701e-02 
8.501580e-02 
8.514465e-02 
8.527356e-02 
8.540253e-02 
8.553157e-02 
8.566066e-02 
8.578982e-02 
8.591904e-02 
8.604832e-02 
8.617766e-02 
8.630706e-02 
8.643653e-02 
8.656606e-02 
8.669564e-02 
8.682529e-02 
8.695500e-02 
8.708477e-02 
8.721460e-02 
8.734449e-02 
8.747445e-02 
8.760446e-02 
8.773453e-02 
8.786467e-02 
8.799487e-02 
8.812512e-02 
8.825544e-02 
8.838582e-02 
8.851626e-02 
8.864675e-02 
8.877731e-02 
8.890793e-02 
8.903861e-02 
8.916935e-02 
8.930015e-02 
8.943101e-02 
8.956193e-02 
8.969291e-02 
8.982395e-02 
8.995505e-02 
9.008621e-02 
9.021743e-02 
9.034871e-02 
9.048005e-02 
9.061145e-02 
9.074291e-02 
9.087442e-02 
9.100600e-02 
9.113764e-02 
9.126933e-02 
9.140109e-02 
9.153290e-02 
9.166478e-02 
9.179671e-02 
9.192870e-02 
9.206075e-02 
9.219286e-02 
9.232503e-02 
9.245726e-02 
9.258955e-02 
9.272189e-02 
9.285430e-02 
9.298676e-02 
9.311928e-02 
9.325186e-02 
9.338450e-02 
9.351720e-02 
9.364996e-02 
9.378277e-02 
9.391564e-02 
9.404857e-02 
9.418156e-02 
9.431461e-02 
9.444772e-02 
9.458088e-02 
9.471410e-02 
9.484738e-02 
9.498072e-02 
9.511411e-02 
9.524757e-02 
9.538108e-02 
9.551464e-02 
9.564827e-02 
9.578195e-02 
9.591570e-02 
9.604949e-02 
9.618335e-02 
9.631726e-02 
9.645124e-02 
9.658526e-02 
9.671935e-02 
9.685349e-02 
9.698769e-02 
9.712195e-02 
9.725626e-02 
9.739063e-02 
9.752506e-02 
9.765954e-02 
9.779409e-02 
9.792868e-02 
9.806334e-02 
9.819805e-02 
9.833282e-02 
9.846764e-02 
9.860252e-02 
9.873746e-02 
9.887246e-02 
9.900751e-02 
9.914261e-02 
9.927777e-02 
9.941299e-02 
9.954827e-02 
9.968360e-02 
9.981899e-02 
9.995443e-02 
1.000899e-01 
1.002255e-01 
1.003611e-01 
1.004968e-01 
1.006325e-01 
1.007683e-01 
1.009041e-01 
1.010400e-01 
1.011759e-01 
1.013119e-01 
1.014480e-01 
1.015841e-01 
1.017203e-01 
1.018565e-01 
1.019928e-01 
1.021291e-01 
1.022655e-01 
1.024019e-01 
1.025384e-01 
1.026750e-01 
1.028116e-01 
1.029482e-01 
1.030849e-01 
1.032217e-01 
1.033585e-01 
1.034954e-01 
1.036323e-01 
1.037693e-01 
1.039064e-01 
1.040435e-01 
1.041806e-01 
1.043178e-01 
1.044551e-01 
1.045924e-01 
1.047298e-01 
1.048672e-01 
1.050047e-01 
1.051422e-01 
1.052798e-01 
1.054174e-01 
1.055551e-01 
1.056928e-01 
1.058306e-01 
1.059685e-01 
1.061064e-01 
1.062444e-01 
1.063824e-01 
1.065204e-01 
1.066586e-01 
1.067967e-01 
1.069350e-01 
1.070732e-01 
1.072116e-01 
1.073499e-01 
1.074884e-01 
1.076269e-01 
1.077654e-01 
1.079040e-01 
1.080427e-01 
1.081814e-01 
1.083201e-01 
1.084589e-01 
1.085978e-01 
1.087367e-01 
1.088757e-01 
1.090147e-01 
1.091537e-01 
1.092929e-01 
1.094320e-01 
1.095713e-01 
1.097105e-01 
1.098499e-01 
1.099893e-01 
1.101287e-01 
1.102682e-01 
1.104077e-01 
1.105473e-01 
1.106869e-01 
1.108266e-01 
1.109664e-01 
1.111062e-01 
1.112460e-01 
1.113859e-01 
1.115259e-01 
1.116659e-01 
1.118059e-01 
1.119460e-01 
1.120862e-01 
1.122264e-01 
1.123666e-01 
1.125070e-01 
1.126473e-01 
1.127877e-01 
1.129282e-01 
1.130687e-01 
1.132093e-01 
1.133499e-01 
1.134905e-01 
1.136312e-01 
1.137720e-01 
1.139128e-01 
1.140537e-01 
1.141946e-01 
1.143356e-01 
1.144766e-01 
1.146177e-01 
1.147588e-01 
1.148999e-01 
1.150412e-01 
1.151824e-01 
1.153237e-01 
1.154651e-01 
1.156065e-01 
1.157480e-01 
1.158895e-01 
1.160311e-01 
1.161727e-01 
1.163143e-01 
1.164561e-01 
1.165978e-01 
1.167396e-01 
1.168815e-01 
1.170234e-01 
1.171654e-01 
1.173074e-01 
1.174494e-01 
1.175915e-01 
1.177337e-01 
1.178759e-01 
1.180182e-01 
1.181605e-01 
1.183028e-01 
1.184452e-01 
1.185877e-01 
1.187302e-01 
1.188727e-01 
1.190153e-01 
1.191579e-01 
1.193006e-01 
1.194434e-01 
1.195862e-01 
1.197290e-01 
1.198719e-01 
1.200148e-01 
1.201578e-01 
1.203008e-01 
1.204439e-01 
1.205870e-01 
1.207302e-01 
1.208734e-01 
1.210167e-01 
1.211600e-01 
1.213033e-01 
1.214467e-01 
1.215902e-01 
1.217337e-01 
1.218773e-01 
1.220209e-01 
1.221645e-01 
1.223082e-01 
1.224519e-01 
1.225957e-01 
1.227396e-01 
1.228834e-01 
1.230274e-01 
1.231713e-01 
1.233154e-01 
1.234594e-01 
1.236035e-01 
1.237477e-01 
1.238919e-01 
1.240362e-01 
1.241805e-01 
1.243248e-01 
1.244692e-01 
1.246136e-01 
1.247581e-01 
1.249026e-01 
1.250472e-01 
1.251918e-01 
1.253365e-01 
1.254812e-01 
1.256260e-01 
1.257708e-01 
1.259157e-01 
1.260605e-01 
1.262055e-01 
1.263505e-01 
1.264955e-01 
1.266406e-01 
1.267857e-01 
1.269309e-01 
1.270761e-01 
1.272214e-01 
1.273667e-01 
1.275120e-01 
1.276574e-01 
1.278029e-01 
1.279483e-01 
1.280939e-01 
1.282395e-01 
1.283851e-01 
1.285307e-01 
1.286765e-01 
1.288222e-01 
1.289680e-01 
1.291138e-01 
1.292597e-01 
1.294057e-01 
1.295516e-01 
1.296977e-01 
1.298437e-01 
1.299898e-01 
1.301360e-01 
1.302822e-01 
1.304284e-01 
1.305747e-01 
1.307210e-01 
1.308674e-01 
1.310138e-01 
1.311603e-01 
1.313068e-01 
1.314533e-01 
1.315999e-01 
1.317466e-01 
1.318932e-01 
1.320400e-01 
1.321867e-01 
1.323335e-01 
1.324804e-01 
1.326273e-01 
1.327742e-01 
1.329212e-01 
1.330682e-01 
1.332153e-01 
1.333624e-01 
1.335095e-01 
1.336567e-01 
1.338040e-01 
1.339512e-01 
1.340986e-01 
1.342459e-01 
1.343933e-01 
1.345408e-01 
1.346883e-01 
1.348358e-01 
1.349834e-01 
1.351310e-01 
1.352786e-01 
1.354263e-01 
1.355741e-01 
1.357219e-01 
1.358697e-01 
1.360176e-01 
1.361655e-01 
1.363134e-01 
1.364614e-01 
1.366094e-01 
1.367575e-01 
1.369056e-01 
1.370538e-01 
1.372020e-01 
1.373502e-01 
1.374985e-01 
1.376468e-01 
1.377952e-01 
1.379436e-01 
1.380920e-01 
1.382405e-01 
1.383891e-01 
1.385376e-01 
1.386862e-01 
1.388349e-01 
1.389836e-01 
1.391323e-01 
1.392811e-01 
1.394299e-01 
1.395787e-01 
1.397276e-01 
1.398766e-01 
1.400255e-01 
1.401745e-01 
1.403236e-01 
1.404727e-01 
1.406218e-01 
1.407710e-01 
1.409202e-01 
1.410694e-01 
1.412187e-01 
1.413681e-01 
1.415174e-01 
1.416668e-01 
1.418163e-01 
1.419658e-01 
1.421153e-01 
1.422649e-01 
1.424145e-01 
1.425641e-01 
1.427138e-01 
1.428635e-01 
1.430133e-01 
1.431631e-01 
1.433129e-01 
1.434628e-01 
1.436127e-01 
1.437627e-01 
1.439127e-01 
1.440627e-01 
1.442128e-01 
1.443629e-01 
1.445130e-01 
1.446632e-01 
1.448135e-01 
1.449637e-01 
1.451140e-01 
1.452644e-01 
1.454147e-01 
1.455652e-01 
1.457156e-01 
1.458661e-01 
1.460166e-01 
1.461672e-01 
1.463178e-01 
1.464684e-01 
1.466191e-01 
1.467698e-01 
1.469206e-01 
1.470714e-01 
1.472222e-01 
1.473731e-01 
1.475240e-01 
1.476749e-01 
1.478259e-01 
1.479769e-01 
1.481280e-01 
1.482791e-01 
1.484302e-01 
1.485813e-01 
1.487325e-01 
1.488838e-01 
1.490350e-01 
1.491864e-01 
1.493377e-01 
1.494891e-01 
1.496405e-01 
1.497920e-01 
1.499434e-01 
1.500950e-01 
1.502465e-01 
1.503981e-01 
1.505498e-01 
1.507014e-01 
1.508531e-01 
1.510049e-01 
1.511567e-01 
1.513085e-01 
1.514603e-01 
1.516122e-01 
1.517641e-01 
1.519161e-01 
1.520681e-01 
1.522201e-01 
1.523722e-01 
1.525243e-01 
1.526764e-01 
1.528286e-01 
1.529808e-01 
1.531330e-01 
1.532853e-01 
1.534376e-01 
1.535899e-01 
1.537423e-01 
1.538947e-01 
1.540472e-01 
1.541996e-01 
1.543521e-01 
1.545047e-01 
1.546573e-01 
1.548099e-01 
1.549626e-01 
1.551152e-01 
1.552680e-01 
1.554207e-01 
1.555735e-01 
1.557263e-01 
1.558792e-01 
1.560321e-01 
1.561850e-01 
1.563380e-01 
1.564909e-01 
1.566440e-01 
1.567970e-01 
1.569501e-01 
1.571032e-01 
1.572564e-01 
1.574096e-01 
1.575628e-01 
1.577161e-01 
1.578694e-01 
1.580227e-01 
1.581761e-01 
1.583294e-01 
1.584829e-01 
1.586363e-01 
1.587898e-01 
1.589433e-01 
1.590969e-01 
1.592505e-01 
1.594041e-01 
1.595577e-01 
1.597114e-01 
1.598651e-01 
1.600189e-01 
1.601727e-01 
1.603265e-01 
1.604803e-01 
1.606342e-01 
1.607881e-01 
1.609421e-01 
1.610960e-01 
1.612500e-01 
1.614041e-01 
1.615581e-01 
1.617122e-01 
1.618664e-01 
1.620205e-01 
1.621747e-01 
1.623290e-01 
1.624832e-01 
1.626375e-01 
1.627918e-01 
1.629462e-01 
1.631005e-01 
1.632550e-01 
1.634094e-01 
1.635639e-01 
1.637184e-01 
1.638729e-01 
1.640275e-01 
1.641821e-01 
1.643367e-01 
1.644914e-01 
1.646460e-01 
1.648008e-01 
1.649555e-01 
1.651103e-01 
1.652651e-01 
1.654199e-01 
1.655748e-01 
1.657297e-01 
1.658846e-01 
1.660396e-01 
1.661946e-01 
1.663496e-01 
1.665047e-01 
1.666597e-01 
1.668148e-01 
1.669700e-01 
1.671251e-01 
1.672803e-01 
1.674356e-01 
1.675908e-01 
1.677461e-01 
1.679014e-01 
1.680568e-01 
1.682121e-01 
1.683675e-01 
1.685230e-01 
1.686784e-01 
1.688339e-01 
1.689894e-01 
1.691450e-01 
1.693005e-01 
1.694561e-01 
1.696118e-01 
1.697674e-01 
1.699231e-01 
1.700788e-01 
1.702346e-01 
1.703903e-01 
1.705461e-01 
1.707020e-01 
1.708578e-01 
1.710137e-01 
1.711696e-01 
1.713255e-01 
1.714815e-01 
1.716375e-01 
1.717935e-01 
1.719496e-01 
1.721056e-01 
1.722618e-01 
1.724179e-01 
1.725740e-01 
1.727302e-01 
1.728864e-01 
1.730427e-01 
1.731989e-01 
1.733552e-01 
1.735116e-01 
1.736679e-01 
1.738243e-01 
1.739807e-01 
1.741371e-01 
1.742936e-01 
1.744501e-01 
1.746066e-01 
1.747631e-01 
1.749197e-01 
1.750762e-01 
1.752329e-01 
1.753895e-01 
1.755462e-01 
1.757028e-01 
1.758596e-01 
1.760163e-01 
1.761731e-01 
1.763299e-01 
1.764867e-01 
1.766435e-01 
1.768004e-01 
1.769573e-01 
1.771142e-01 
1.772712e-01 
1.774282e-01 
1.775852e-01 
1.777422e-01 
1.778992e-01 
1.780563e-01 
1.782134e-01 
1.783705e-01 
1.785277e-01 
1.786849e-01 
1.788421e-01 
1.789993e-01 
1.791565e-01 
1.793138e-01 
1.794711e-01 
1.796284e-01 
1.797858e-01 
1.799431e-01 
1.801005e-01 
1.802580e-01 
1.804154e-01 
1.805729e-01 
1.807304e-01 
1.808879e-01 
1.810454e-01 
1.812030e-01 
1.813606e-01 
1.815182e-01 
1.816758e-01 
1.818335e-01 
1.819912e-01 
1.821489e-01 
1.823066e-01 
1.824644e-01 
1.826221e-01 
1.827799e-01 
1.829378e-01 
1.830956e-01 
1.832535e-01 
1.834114e-01 
1.835693e-01 
1.837272e-01 
1.838852e-01 
1.840432e-01 
1.842012e-01 
1.843592e-01 
1.845173e-01 
1.846753e-01 
1.848334e-01 
1.849916e-01 
1.851497e-01 
1.853079e-01 
1.854660e-01 
1.856243e-01 
1.857825e-01 
1.859407e-01 
1.860990e-01 
1.862573e-01 
1.864156e-01 
1.865740e-01 
1.867323e-01 
1.868907e-01 
1.870491e-01 
1.872075e-01 
1.873660e-01 
1.875245e-01 
1.876830e-01 
1.878415e-01 
1.880000e-01 
1.881586e-01 
1.883171e-01 
1.884757e-01 
1.886343e-01 
1.887930e-01 
1.889516e-01 
1.891103e-01 
1.892690e-01 
1.894277e-01 
1.895865e-01 
1.897452e-01 
1.899040e-01 
1.900628e-01 
1.902217e-01 
1.903805e-01 
1.905394e-01 
1.906982e-01 
1.908572e-01 
1.910161e-01 
1.911750e-01 
1.913340e-01 
1.914930e-01 
1.916520e-01 
1.918110e-01 
1.919700e-01 
1.921291e-01 
1.922882e-01 
1.924473e-01 
1.926064e-01 
1.927655e-01 
1.929247e-01 
1.930839e-01 
1.932431e-01 
1.934023e-01 
1.935615e-01 
1.937208e-01 
1.938801e-01 
1.940394e-01 
1.941987e-01 
1.943580e-01 
1.945174e-01 
1.946767e-01 
1.948361e-01 
1.949955e-01 
1.951549e-01 
1.953144e-01 
1.954738e-01 
1.956333e-01 
1.957928e-01 
1.959523e-01 
1.961119e-01 
1.962714e-01 
1.964310e-01 
1.965906e-01 
1.967502e-01 
1.969098e-01 
1.970694e-01 
1.972291e-01 
1.973888e-01 
1.975484e-01 
1.977082e-01 
1.978679e-01 
1.980276e-01 
1.981874e-01 
1.983472e-01 
1.985070e-01 
1.986668e-01 
1.988266e-01 
1.989864e-01 
1.991463e-01 
1.993062e-01 
1.994661e-01 
1.996260e-01 
1.997859e-01 
1.999459e-01 
2.001058e-01 
2.002658e-01 
2.004258e-01 
2.005858e-01 
2.007458e-01 
2.009059e-01 
2.010659e-01 
2.012260e-01 
2.013861e-01 
2.015462e-01 
2.017063e-01 
2.018665e-01 
2.020266e-01 
2.021868e-01 
2.023470e-01 
2.025072e-01 
2.026674e-01 
2.028276e-01 
2.029879e-01 
2.031481e-01 
2.033084e-01 
2.034687e-01 
2.036290e-01 
2.037893e-01 
2.039497e-01 
2.041100e-01 
2.042704e-01 
2.044308e-01 
2.045912e-01 
2.047516e-01 
2.049120e-01 
2.050724e-01 
2.052329e-01 
2.053934e-01 
2.055538e-01 
2.057143e-01 
2.058749e-01 
2.060354e-01 
2.061959e-01 
2.063565e-01 
2.065170e-01 
2.066776e-01 
2.068382e-01 
2.069988e-01 
2.071594e-01 
2.073201e-01 
2.074807e-01 
2.076414e-01 
2.078021e-01 
2.079628e-01 
2.081235e-01 
2.082842e-01 
2.084449e-01 
2.086057e-01 
2.087664e-01 
2.089272e-01 
2.090880e-01 
2.092488e-01 
2.094096e-01 
2.095704e-01 
2.097312e-01 
2.098921e-01 
2.100529e-01 
2.102138e-01 
2.103747e-01 
2.105356e-01 
2.106965e-01 
2.108574e-01 
2.110183e-01 
2.111793e-01 
2.113402e-01 
2.115012e-01 
2.116622e-01 
2.118231e-01 
2.119841e-01 
2.121452e-01 
2.123062e-01 
2.124672e-01 
2.126283e-01 
2.127893e-01 
2.129504e-01 
2.131115e-01 
2.132726e-01 
2.134337e-01 
2.135948e-01 
2.137559e-01 
2.139171e-01 
2.140782e-01 
2.142394e-01 
2.144005e-01 
2.145617e-01 
2.147229e-01 
2.148841e-01 
2.150453e-01 
2.152066e-01 
2.153678e-01 
2.155290e-01 
2.156903e-01 
2.158516e-01 
2.160128e-01 
2.161741e-01 
2.163354e-01 
2.164967e-01 
2.166580e-01 
2.168194e-01 
2.169807e-01 
2.171420e-01 
2.173034e-01 
2.174648e-01 
2.176261e-01 
2.177875e-01 
2.179489e-01 
2.181103e-01 
2.182717e-01 
2.184331e-01 
2.185946e-01 
2.187560e-01 
2.189175e-01 
2.190789e-01 
2.192404e-01 
2.194018e-01 
2.195633e-01 
2.197248e-01 
2.198863e-01 
2.200478e-01 
2.202093e-01 
2.203709e-01 
2.205324e-01 
2.206940e-01 
2.208555e-01 
2.210171e-01 
2.211786e-01 
2.213402e-01 
2.215018e-01 
2.216634e-01 
2.218250e-01 
2.219866e-01 
2.221482e-01 
2.223098e-01 
2.224714e-01 
2.226331e-01 
2.227947e-01 
2.229564e-01 
2.231180e-01 
2.232797e-01 
2.234414e-01 
2.236031e-01 
2.237647e-01 
2.239264e-01 
2.240881e-01 
2.242498e-01 
2.244116e-01 
2.245733e-01 
2.247350e-01 
2.248968e-01 
2.250585e-01 
2.252202e-01 
2.253820e-01 
2.255438e-01 
2.257055e-01 
2.258673e-01 
2.260291e-01 
2.261909e-01 
2.263527e-01 
2.265145e-01 
2.266763e-01 
2.268381e-01 
2.269999e-01 
2.271617e-01 
2.273235e-01 
2.274854e-01 
2.276472e-01 
2.278091e-01 
2.279709e-01 
2.281328e-01 
2.282946e-01 
2.284565e-01 
2.286184e-01 
2.287802e-01 
2.289421e-01 
2.291040e-01 
2.292659e-01 
2.294278e-01 
2.295897e-01 
2.297516e-01 
2.299135e-01 
2.300754e-01 
2.302373e-01 
2.303993e-01 
2.305612e-01 
2.307231e-01 
2.308851e-01 
2.310470e-01 
2.312089e-01 
2.313709e-01 
2.315329e-01 
2.316948e-01 
2.318568e-01 
2.320187e-01 
2.321807e-01 
2.323427e-01 
2.325047e-01 
2.326666e-01 
2.328286e-01 
2.329906e-01 
2.331526e-01 
2.333146e-01 
2.334766e-01 
2.336386e-01 
2.338006e-01 
2.339626e-01 
2.341246e-01 
2.342866e-01 
2.344486e-01 
2.346106e-01 
2.347727e-01 
2.349347e-01 
2.350967e-01 
2.352587e-01 
2.354208e-01 
2.355828e-01 
2.357448e-01 
2.359069e-01 
2.360689e-01 
2.362310e-01 
2.363930e-01 
2.365551e-01 
2.367171e-01 
2.368792e-01 
2.370412e-01 
2.372033e-01 
2.373653e-01 
2.375274e-01 
2.376894e-01 
2.378515e-01 
2.380136e-01 
2.381756e-01 
2.383377e-01 
2.384998e-01 
2.386618e-01 
2.388239e-01 
2.389860e-01 
2.391480e-01 
2.393101e-01 
2.394722e-01 
2.396342e-01 
2.397963e-01 
2.399584e-01 
2.401205e-01 
2.402825e-01 
2.404446e-01 
2.406067e-01 
2.407688e-01 
2.409309e-01 
2.410929e-01 
2.412550e-01 
2.414171e-01 
2.415792e-01 
2.417412e-01 
2.419033e-01 
2.420654e-01 
2.422275e-01 
2.423896e-01 
2.425516e-01 
2.427137e-01 
2.428758e-01 
2.430379e-01 
2.431999e-01 
2.433620e-01 
2.435241e-01 
2.436862e-01 
2.438482e-01 
2.440103e-01 
2.441724e-01 
2.443344e-01 
2.444965e-01 
2.446586e-01 
2.448206e-01 
2.449827e-01 
2.451448e-01 
2.453068e-01 
2.454689e-01 
2.456310e-01 
2.457930e-01 
2.459551e-01 
2.461171e-01 
2.462792e-01 
2.464412e-01 
2.466033e-01 
2.467653e-01 
2.469274e-01 
2.470894e-01 
2.472515e-01 
2.474135e-01 
2.475755e-01 
2.477376e-01 
2.478996e-01 
2.480616e-01 
2.482236e-01 
2.483857e-01 
2.485477e-01 
2.487097e-01 
2.488717e-01 
2.490337e-01 
2.491957e-01 
2.493577e-01 
2.495198e-01 
2.496818e-01 
2.498437e-01 
2.500057e-01 
2.501677e-01 
2.503297e-01 
2.504917e-01 
2.506537e-01 
2.508157e-01 
2.509776e-01 
2.511396e-01 
2.513016e-01 
2.514635e-01 
2.516255e-01 
2.517874e-01 
2.519494e-01 
2.521113e-01 
2.522733e-01 
2.524352e-01 
2.525971e-01 
2.527591e-01 
2.529210e-01 
2.530829e-01 
2.532448e-01 
2.534067e-01 
2.535686e-01 
2.537305e-01 
2.538924e-01 
2.540543e-01 
2.542162e-01 
2.543781e-01 
2.545400e-01 
2.547019e-01 
2.548637e-01 
2.550256e-01 
2.551874e-01 
2.553493e-01 
2.555111e-01 
2.556730e-01 
2.558348e-01 
2.559966e-01 
2.561585e-01 
2.563203e-01 
2.564821e-01 
2.566439e-01 
2.568057e-01 
2.569675e-01 
2.571293e-01 
2.572910e-01 
2.574528e-01 
2.576146e-01 
2.577763e-01 
2.579381e-01 
2.580999e-01 
2.582616e-01 
2.584233e-01 
2.585851e-01 
2.587468e-01 
2.589085e-01 
2.590702e-01 
2.592319e-01 
2.593936e-01 
2.595553e-01 
2.597170e-01 
2.598786e-01 
2.600403e-01 
2.602020e-01 
2.603636e-01 
2.605253e-01 
2.606869e-01 
2.608485e-01 
2.610102e-01 
2.611718e-01 
2.613334e-01 
2.614950e-01 
2.616566e-01 
2.618181e-01 
2.619797e-01 
2.621413e-01 
2.623028e-01 
2.624644e-01 
2.626259e-01 
2.627875e-01 
2.629490e-01 
2.631105e-01 
2.632720e-01 
2.634335e-01 
2.635950e-01 
2.637565e-01 
2.639180e-01 
2.640794e-01 
2.642409e-01 
2.644023e-01 
2.645638e-01 
2.647252e-01 
2.648866e-01 
2.650480e-01 
2.652094e-01 
2.653708e-01 
2.655322e-01 
2.656936e-01 
2.658550e-01 
2.660163e-01 
2.661777e-01 
2.663390e-01 
2.665003e-01 
2.666616e-01 
2.668229e-01 
2.669842e-01 
2.671455e-01 
2.673068e-01 
2.674681e-01 
2.676293e-01 
2.677906e-01 
2.679518e-01 
2.681130e-01 
2.682742e-01 
2.684354e-01 
2.685966e-01 
2.687578e-01 
2.689190e-01 
2.690801e-01 
2.692413e-01 
2.694024e-01 
2.695636e-01 
2.697247e-01 
2.698858e-01 
2.700469e-01 
2.702080e-01 
2.703690e-01 
2.705301e-01 
2.706911e-01 
2.708522e-01 
2.710132e-01 
2.711742e-01 
2.713352e-01 
2.714962e-01 
2.716572e-01 
2.718182e-01 
2.719791e-01 
2.721401e-01 
2.723010e-01 
2.724619e-01 
2.726228e-01 
2.727837e-01 
2.729446e-01 
2.731055e-01 
2.732663e-01 
2.734272e-01 
2.735880e-01 
2.737488e-01 
2.739096e-01 
2.740704e-01 
2.742312e-01 
2.743920e-01 
2.745527e-01 
2.747135e-01 
2.748742e-01 
2.750349e-01 
2.751956e-01 
2.753563e-01 
2.755170e-01 
2.756776e-01 
2.758383e-01 
2.759989e-01 
2.761596e-01 
2.763202e-01 
2.764808e-01 
2.766413e-01 
2.768019e-01 
2.769625e-01 
2.771230e-01 
2.772835e-01 
2.774440e-01 
2.776045e-01 
2.777650e-01 
2.779255e-01 
2.780859e-01 
2.782464e-01 
2.784068e-01 
2.785672e-01 
2.787276e-01 
2.788880e-01 
2.790484e-01 
2.792087e-01 
2.793691e-01 
2.795294e-01 
2.796897e-01 
2.798500e-01 
2.800103e-01 
2.801705e-01 
2.803308e-01 
2.804910e-01 
2.806512e-01 
2.808114e-01 
2.809716e-01 
2.811318e-01 
2.812919e-01 
2.814521e-01 
2.816122e-01 
2.817723e-01 
2.819324e-01 
2.820925e-01 
2.822525e-01 
2.824126e-01 
2.825726e-01 
2.827326e-01 
2.828926e-01 
2.830526e-01 
2.832125e-01 
2.833725e-01 
2.835324e-01 
2.836923e-01 
2.838522e-01 
2.840121e-01 
2.841720e-01 
2.843318e-01 
2.844916e-01 
2.846514e-01 
2.848112e-01 
2.849710e-01 
2.851308e-01 
2.852905e-01 
2.854503e-01 
2.856100e-01 
2.857697e-01 
2.859293e-01 
2.860890e-01 
2.862486e-01 
2.864082e-01 
2.865678e-01 
2.867274e-01 
2.868870e-01 
2.870466e-01 
2.872061e-01 
2.873656e-01 
2.875251e-01 
2.876846e-01 
2.878440e-01 
2.880035e-01 
2.881629e-01 
2.883223e-01 
2.884817e-01 
2.886411e-01 
2.888004e-01 
2.889597e-01 
2.891191e-01 
2.892783e-01 
2.894376e-01 
2.895969e-01 
2.897561e-01 
2.899153e-01 
2.900745e-01 
2.902337e-01 
2.903929e-01 
2.905520e-01 
2.907111e-01 
2.908702e-01 
2.910293e-01 
2.911884e-01 
2.913474e-01 
2.915064e-01 
2.916655e-01 
2.918244e-01 
2.919834e-01 
2.921423e-01 
2.923013e-01 
2.924602e-01 
2.926191e-01 
2.927779e-01 
2.929368e-01 
2.930956e-01 
2.932544e-01 
2.934132e-01 
2.935719e-01 
2.937307e-01 
2.938894e-01 
2.940481e-01 
2.942068e-01 
2.943654e-01 
2.945241e-01 
2.946827e-01 
2.948413e-01 
2.949999e-01 
2.951584e-01 
2.953170e-01 
2.954755e-01 
2.956340e-01 
2.957924e-01 
2.959509e-01 
2.961093e-01 
2.962677e-01 
2.964261e-01 
2.965845e-01 
2.967428e-01 
2.969011e-01 
2.970594e-01 
2.972177e-01 
2.973760e-01 
2.975342e-01 
2.976924e-01 
2.978506e-01 
2.980087e-01 
2.981669e-01 
2.983250e-01 
2.984831e-01 
2.986412e-01 
2.987992e-01 
2.989573e-01 
2.991153e-01 
2.992733e-01 
2.994312e-01 
2.995892e-01 
2.997471e-01 
2.999050e-01 
3.000628e-01 
3.002207e-01 
3.003785e-01 
3.005363e-01 
3.006941e-01 
3.008518e-01 
3.010096e-01 
3.011673e-01 
3.013250e-01 
3.014826e-01 
3.016403e-01 
3.017979e-01 
3.019555e-01 
3.021130e-01 
3.022706e-01 
3.024281e-01 
3.025856e-01 
3.027430e-01 
3.029005e-01 
3.030579e-01 
3.032153e-01 
3.033727e-01 
3.035300e-01 
3.036874e-01 
3.038447e-01 
3.040019e-01 
3.041592e-01 
3.043164e-01 
3.044736e-01 
3.046308e-01 
3.047879e-01 
3.049451e-01 
3.051022e-01 
3.052592e-01 
3.054163e-01 
3.055733e-01 
3.057303e-01 
3.058873e-01 
3.060442e-01 
3.062012e-01 
3.063581e-01 
3.065149e-01 
3.066718e-01 
3.068286e-01 
3.069854e-01 
3.071422e-01 
3.072989e-01 
3.074556e-01 
3.076123e-01 
3.077690e-01 
3.079256e-01 
3.080822e-01 
3.082388e-01 
3.083954e-01 
3.085519e-01 
3.087084e-01 
3.088649e-01 
3.090214e-01 
3.091778e-01 
3.093342e-01 
3.094906e-01 
3.096469e-01 
3.098032e-01 
3.099595e-01 
3.101158e-01 
3.102720e-01 
3.104283e-01 
3.105844e-01 
3.107406e-01 
3.108967e-01 
3.110528e-01 
3.112089e-01 
3.113650e-01 
3.115210e-01 
3.116770e-01 
3.118329e-01 
3.119889e-01 
3.121448e-01 
3.123007e-01 
3.124565e-01 
3.126124e-01 
3.127682e-01 
3.129239e-01 
3.130797e-01 
3.132354e-01 
3.133911e-01 
3.135467e-01 
3.137024e-01 
3.138580e-01 
3.140135e-01 
3.141691e-01 
3.143246e-01 
3.144801e-01 
3.146355e-01 
3.147910e-01 
3.149464e-01 
3.151017e-01 
3.152571e-01 
3.154124e-01 
3.155677e-01 
3.157229e-01 
3.158782e-01 
3.160334e-01 
3.161885e-01 
3.163437e-01 
3.164988e-01 
3.166539e-01 
3.168089e-01 
3.169639e-01 
3.171189e-01 
3.172739e-01 
3.174288e-01 
3.175837e-01 
3.177386e-01 
3.178934e-01 
3.180482e-01 
3.182030e-01 
3.183578e-01 
3.185125e-01 
3.186672e-01 
3.188218e-01 
3.189764e-01 
3.191310e-01 
3.192856e-01 
3.194401e-01 
3.195946e-01 
3.197491e-01 
3.199036e-01 
3.200580e-01 
3.202124e-01 
3.203667e-01 
3.205210e-01 
3.206753e-01 
3.208296e-01 
3.209838e-01 
3.211380e-01 
3.212922e-01 
3.214463e-01 
3.216004e-01 
3.217545e-01 
3.219085e-01 
3.220625e-01 
3.222165e-01 
3.223704e-01 
3.225243e-01 
3.226782e-01 
3.228320e-01 
3.229859e-01 
3.231396e-01 
3.232934e-01 
3.234471e-01 
3.236008e-01 
3.237544e-01 
3.239081e-01 
3.240616e-01 
3.242152e-01 
3.243687e-01 
3.245222e-01 
3.246757e-01 
3.248291e-01 
3.249825e-01 
3.251358e-01 
3.252892e-01 
3.254425e-01 
3.255957e-01 
3.257489e-01 
3.259021e-01 
3.260553e-01 
3.262084e-01 
3.263615e-01 
3.265146e-01 
3.266676e-01 
3.268206e-01 
3.269735e-01 
3.271265e-01 
3.272794e-01 
3.274322e-01 
3.275850e-01 
3.277378e-01 
3.278906e-01 
3.280433e-01 
3.281960e-01 
3.283486e-01 
3.285013e-01 
3.286539e-01 
3.288064e-01 
3.289589e-01 
3.291114e-01 
3.292638e-01 
3.294163e-01 
3.295686e-01 
3.297210e-01 
3.298733e-01 
3.300256e-01 
3.301778e-01 
3.303300e-01 
3.304822e-01 
3.306343e-01 
3.307864e-01 
3.309385e-01 
3.310905e-01 
3.312425e-01 
3.313944e-01 
3.315464e-01 
3.316982e-01 
3.318501e-01 
3.320019e-01 
3.321537e-01 
3.323054e-01 
3.324571e-01 
3.326088e-01 
3.327604e-01 
3.329120e-01 
3.330636e-01 
3.332151e-01 
3.333666e-01 
3.335181e-01 
3.336695e-01 
3.338209e-01 
3.339722e-01 
3.341235e-01 
3.342748e-01 
3.344260e-01 
3.345772e-01 
3.347284e-01 
3.348795e-01 
3.350306e-01 
3.351817e-01 
3.353327e-01 
3.354837e-01 
3.356346e-01 
3.357855e-01 
3.359364e-01 
3.360872e-01 
3.362380e-01 
3.363887e-01 
3.365395e-01 
3.366901e-01 
3.368408e-01 
3.369914e-01 
3.371420e-01 
3.372925e-01 
3.374430e-01 
3.375934e-01 
3.377438e-01 
3.378942e-01 
3.380446e-01 
3.381949e-01 
3.383451e-01 
3.384953e-01 
3.386455e-01 
3.387957e-01 
3.389458e-01 
3.390959e-01 
3.392459e-01 
3.393959e-01 
3.395459e-01 
3.396958e-01 
3.398456e-01 
3.399955e-01 
3.401453e-01 
3.402951e-01 
3.404448e-01 
3.405945e-01 
3.407441e-01 
3.408937e-01 
3.410433e-01 
3.411928e-01 
3.413423e-01 
3.414917e-01 
3.416412e-01 
3.417905e-01 
3.419399e-01 
3.420891e-01 
3.422384e-01 
3.423876e-01 
3.425368e-01 
3.426859e-01 
3.428350e-01 
3.429841e-01 
3.431331e-01 
3.432820e-01 
3.434310e-01 
3.435799e-01 
3.437287e-01 
3.438775e-01 
3.440263e-01 
3.441750e-01 
3.443237e-01 
3.444724e-01 
3.446210e-01 
3.447695e-01 
3.449181e-01 
3.450666e-01 
3.452150e-01 
3.453634e-01 
3.455118e-01 
3.456601e-01 
3.458084e-01 
3.459566e-01 
3.461048e-01 
3.462530e-01 
3.464011e-01 
3.465492e-01 
3.466972e-01 
3.468452e-01 
3.469931e-01 
3.471410e-01 
3.472889e-01 
3.474367e-01 
3.475845e-01 
3.477323e-01 
3.478800e-01 
3.480276e-01 
3.481752e-01 
3.483228e-01 
3.484703e-01 
3.486178e-01 
3.487653e-01 
3.489127e-01 
3.490600e-01 
3.492074e-01 
3.493546e-01 
3.495019e-01 
3.496491e-01 
3.497962e-01 
3.499433e-01 
3.500904e-01 
3.502374e-01 
3.503844e-01 
3.505313e-01 
3.506782e-01 
3.508251e-01 
3.509719e-01 
3.511186e-01 
3.512654e-01 
3.514120e-01 
3.515587e-01 
3.517053e-01 
3.518518e-01 
3.519983e-01 
3.521448e-01 
3.522912e-01 
3.524376e-01 
3.525839e-01 
3.527302e-01 
3.528764e-01 
3.530226e-01 
3.531688e-01 
3.533149e-01 
3.534609e-01 
3.536070e-01 
3.537529e-01 
3.538989e-01 
3.540448e-01 
3.541906e-01 
3.543364e-01 
3.544822e-01 
3.546279e-01 
3.547735e-01 
3.549192e-01 
3.550647e-01 
3.552103e-01 
3.553557e-01 
3.555012e-01 
3.556466e-01 
3.557919e-01 
3.559372e-01 
3.560825e-01 
3.562277e-01 
3.563729e-01 
3.565180e-01 
3.566631e-01 
3.568081e-01 
3.569531e-01 
3.570981e-01 
3.572430e-01 
3.573878e-01 
3.575326e-01 
3.576774e-01 
3.578221e-01 
3.579668e-01 
3.581114e-01 
3.582560e-01 
3.584005e-01 
3.585450e-01 
3.586894e-01 
3.588338e-01 
3.589782e-01 
3.591225e-01 
3.592667e-01 
3.594109e-01 
3.595551e-01 
3.596992e-01 
3.598433e-01 
3.599873e-01 
3.601312e-01 
3.602752e-01 
3.604191e-01 
3.605629e-01 
3.607067e-01 
3.608504e-01 
3.609941e-01 
3.611378e-01 
3.612813e-01 
3.614249e-01 
3.615684e-01 
3.617119e-01 
3.618553e-01 
3.619986e-01 
3.621419e-01 
3.622852e-01 
3.624284e-01 
3.625716e-01 
3.627147e-01 
3.628578e-01 
3.630008e-01 
3.631438e-01 
3.632867e-01 
3.634296e-01 
3.635724e-01 
3.637152e-01 
3.638580e-01 
3.640007e-01 
3.641433e-01 
3.642859e-01 
3.644284e-01 
3.645709e-01 
3.647134e-01 
3.648558e-01 
3.649981e-01 
3.651404e-01 
3.652827e-01 
3.654249e-01 
3.655671e-01 
3.657092e-01 
3.658512e-01 
3.659932e-01 
3.661352e-01 
3.662771e-01 
3.664190e-01 
3.665608e-01 
3.667025e-01 
3.668443e-01 
3.669859e-01 
3.671275e-01 
3.672691e-01 
3.674106e-01 
3.675521e-01 
3.676935e-01 
3.678349e-01 
3.679762e-01 
3.681174e-01 
3.682587e-01 
3.683998e-01 
3.685409e-01 
3.686820e-01 
3.688230e-01 
3.689640e-01 
3.691049e-01 
3.692458e-01 
3.693866e-01 
3.695273e-01 
3.696681e-01 
3.698087e-01 
3.699493e-01 
3.700899e-01 
3.702304e-01 
3.703709e-01 
3.705113e-01 
3.706516e-01 
3.707919e-01 
3.709322e-01 
3.710724e-01 
3.712126e-01 
3.713527e-01 
3.714927e-01 
3.716327e-01 
3.717727e-01 
3.719126e-01 
3.720524e-01 
3.721922e-01 
3.723319e-01 
3.724716e-01 
3.726113e-01 
3.727509e-01 
3.728904e-01 
3.730299e-01 
3.731693e-01 
3.733087e-01 
3.734480e-01 
3.735873e-01 
3.737265e-01 
3.738657e-01 
3.740048e-01 
3.741439e-01 
3.742829e-01 
3.744219e-01 
3.745608e-01 
3.746996e-01 
3.748385e-01 
3.749772e-01 
3.751159e-01 
3.752546e-01 
3.753932e-01 
3.755317e-01 
3.756702e-01 
3.758086e-01 
3.759470e-01 
3.760853e-01 
3.762236e-01 
3.763618e-01 
3.765000e-01 
3.766381e-01 
3.767762e-01 
3.769142e-01 
3.770522e-01 
3.771901e-01 
3.773279e-01 
3.774657e-01 
3.776035e-01 
3.777411e-01 
3.778788e-01 
3.780164e-01 
3.781539e-01 
3.782914e-01 
3.784288e-01 
3.785662e-01 
3.787035e-01 
3.788407e-01 
3.789779e-01 
3.791151e-01 
3.792522e-01 
3.793892e-01 
3.795262e-01 
3.796631e-01 
3.798000e-01 
3.799368e-01 
3.800736e-01 
3.802103e-01 
3.803470e-01 
3.804836e-01 
3.806201e-01 
3.807566e-01 
3.808931e-01 
3.810295e-01 
3.811658e-01 
3.813021e-01 
3.814383e-01 
3.815744e-01 
3.817106e-01 
3.818466e-01 
3.819826e-01 
3.821185e-01 
3.822544e-01 
3.823903e-01 
3.825260e-01 
3.826618e-01 
3.827974e-01 
3.829330e-01 
3.830686e-01 
3.832041e-01 
3.833395e-01 
3.834749e-01 
3.836103e-01 
3.837455e-01 
3.838807e-01 
3.840159e-01 
3.841510e-01 
3.842861e-01 
3.844211e-01 
3.845560e-01 
3.846909e-01 
3.848257e-01 
3.849605e-01 
3.850952e-01 
3.852298e-01 
3.853644e-01 
3.854990e-01 
3.856334e-01 
3.857679e-01 
3.859022e-01 
3.860366e-01 
3.861708e-01 
3.863050e-01 
3.864391e-01 
3.865732e-01 
3.867073e-01 
3.868412e-01 
3.869751e-01 
3.871090e-01 
3.872428e-01 
3.873765e-01 
3.875102e-01 
3.876438e-01 
3.877774e-01 
3.879109e-01 
3.880444e-01 
3.881778e-01 
3.883111e-01 
3.884444e-01 
3.885776e-01 
3.887108e-01 
3.888439e-01 
3.889769e-01 
3.891099e-01 
3.892428e-01 
3.893757e-01 
3.895085e-01 
3.896413e-01 
3.897740e-01 
3.899066e-01 
3.900392e-01 
3.901717e-01 
3.903042e-01 
3.904366e-01 
3.905689e-01 
3.907012e-01 
3.908334e-01 
3.909656e-01 
3.910977e-01 
3.912297e-01 
3.913617e-01 
3.914937e-01 
3.916255e-01 
3.917574e-01 
3.918891e-01 
3.920208e-01 
3.921524e-01 
3.922840e-01 
3.924155e-01 
3.925470e-01 
3.926784e-01 
3.928097e-01 
3.929410e-01 
3.930722e-01 
3.932034e-01 
3.933345e-01 
3.934655e-01 
3.935965e-01 
3.937274e-01 
3.938583e-01 
3.939891e-01 
3.941198e-01 
3.942505e-01 
3.943811e-01 
3.945117e-01 
3.946421e-01 
3.947726e-01 
3.949030e-01 
3.950333e-01 
3.951635e-01 
3.952937e-01 
3.954239e-01 
3.955539e-01 
3.956839e-01 
3.958139e-01 
3.959438e-01 
3.960736e-01 
3.962034e-01 
3.963331e-01 
3.964627e-01 
3.965923e-01 
3.967218e-01 
3.968513e-01 
3.969807e-01 
3.971101e-01 
3.972393e-01 
3.973685e-01 
3.974977e-01 
3.976268e-01 
3.977558e-01 
3.978848e-01 
3.980137e-01 
3.981426e-01 
3.982713e-01 
3.984001e-01 
3.985287e-01 
3.986573e-01 
3.987859e-01 
3.989143e-01 
3.990428e-01 
3.991711e-01 
3.992994e-01 
3.994276e-01 
3.995558e-01 
3.996839e-01 
3.998119e-01 
3.999399e-01 
4.000678e-01 
4.001957e-01 
4.003235e-01 
4.004512e-01 
4.005789e-01 
4.007065e-01 
4.008340e-01 
4.009615e-01 
4.010889e-01 
4.012162e-01 
4.013435e-01 
4.014708e-01 
4.015979e-01 
4.017250e-01 
4.018520e-01 
4.019790e-01 
4.021059e-01 
4.022328e-01 
4.023596e-01 
4.024863e-01 
4.026129e-01 
4.027395e-01 
4.028660e-01 
4.029925e-01 
4.031189e-01 
4.032452e-01 
4.033715e-01 
4.034977e-01 
4.036239e-01 
4.037499e-01 
4.038760e-01 
4.040019e-01 
4.041278e-01 
4.042536e-01 
4.043794e-01 
4.045051e-01 
4.046307e-01 
4.047563e-01 
4.048818e-01 
4.050072e-01 
4.051326e-01 
4.052579e-01 
4.053832e-01 
4.055083e-01 
4.056334e-01 
4.057585e-01 
4.058835e-01 
4.060084e-01 
4.061333e-01 
4.062580e-01 
4.063828e-01 
4.065074e-01 
4.066320e-01 
4.067566e-01 
4.068810e-01 
4.070054e-01 
4.071298e-01 
4.072540e-01 
4.073782e-01 
4.075024e-01 
4.076264e-01 
4.077505e-01 
4.078744e-01 
4.079983e-01 
4.081221e-01 
4.082458e-01 
4.083695e-01 
4.084931e-01 
4.086167e-01 
4.087401e-01 
4.088636e-01 
4.089869e-01 
4.091102e-01 
4.092334e-01 
4.093566e-01 
4.094796e-01 
4.096027e-01 
4.097256e-01 
4.098485e-01 
4.099713e-01 
4.100941e-01 
4.102168e-01 
4.103394e-01 
4.104619e-01 
4.105844e-01 
4.107068e-01 
4.108292e-01 
4.109515e-01 
4.110737e-01 
4.111958e-01 
4.113179e-01 
4.114400e-01 
4.115619e-01 
4.116838e-01 
4.118056e-01 
4.119274e-01 
4.120490e-01 
4.121707e-01 
4.122922e-01 
4.124137e-01 
4.125351e-01 
4.126564e-01 
4.127777e-01 
4.128989e-01 
4.130201e-01 
4.131411e-01 
4.132622e-01 
4.133831e-01 
4.135040e-01 
4.136248e-01 
4.137455e-01 
4.138662e-01 
4.139868e-01 
4.141073e-01 
4.142278e-01 
4.143482e-01 
4.144685e-01 
4.145888e-01 
4.147089e-01 
4.148291e-01 
4.149491e-01 
4.150691e-01 
4.151890e-01 
4.153089e-01 
4.154287e-01 
4.155484e-01 
4.156680e-01 
4.157876e-01 
4.159071e-01 
4.160265e-01 
4.161459e-01 
4.162652e-01 
4.163844e-01 
4.165036e-01 
4.166227e-01 
4.167417e-01 
4.168607e-01 
4.169795e-01 
4.170984e-01 
4.172171e-01 
4.173358e-01 
4.174544e-01 
4.175729e-01 
4.176914e-01 
4.178098e-01 
4.179281e-01 
4.180464e-01 
4.181646e-01 
4.182827e-01 
4.184007e-01 
4.185187e-01 
4.186366e-01 
4.187545e-01 
4.188722e-01 
4.189899e-01 
4.191076e-01 
4.192251e-01 
4.193426e-01 
4.194600e-01 
4.195774e-01 
4.196947e-01 
4.198119e-01 
4.199290e-01 
4.200461e-01 
4.201631e-01 
4.202800e-01 
4.203969e-01 
4.205137e-01 
4.206304e-01 
4.207470e-01 
4.208636e-01 
4.209801e-01 
4.210965e-01 
4.212129e-01 
4.213292e-01 
4.214454e-01 
4.215616e-01 
4.216776e-01 
4.217937e-01 
4.219096e-01 
4.220255e-01 
4.221413e-01 
4.222570e-01 
4.223726e-01 
4.224882e-01 
4.226037e-01 
4.227192e-01 
4.228345e-01 
4.229498e-01 
4.230650e-01 
4.231802e-01 
4.232953e-01 
4.234103e-01 
4.235252e-01 
4.236401e-01 
4.237549e-01 
4.238696e-01 
4.239842e-01 
4.240988e-01 
4.242133e-01 
4.243277e-01 
4.244421e-01 
4.245564e-01 
4.246706e-01 
4.247847e-01 
4.248988e-01 
4.250128e-01 
4.251267e-01 
4.252406e-01 
4.253544e-01 
4.254681e-01 
4.255817e-01 
4.256953e-01 
4.258088e-01 
4.259222e-01 
4.260355e-01 
4.261488e-01 
4.262620e-01 
4.263751e-01 
4.264882e-01 
4.266012e-01 
4.267141e-01 
4.268269e-01 
4.269397e-01 
4.270524e-01 
4.271650e-01 
4.272775e-01 
4.273900e-01 
4.275024e-01 
4.276147e-01 
4.277270e-01 
4.278391e-01 
4.279512e-01 
4.280633e-01 
4.281752e-01 
4.282871e-01 
4.283989e-01 
4.285106e-01 
4.286223e-01 
4.287339e-01 
4.288454e-01 
4.289568e-01 
4.290682e-01 
4.291795e-01 
4.292907e-01 
4.294018e-01 
4.295129e-01 
4.296239e-01 
4.297348e-01 
4.298457e-01 
4.299564e-01 
4.300671e-01 
4.301777e-01 
4.302883e-01 
4.303988e-01 
4.305092e-01 
4.306195e-01 
4.307297e-01 
4.308399e-01 
4.309500e-01 
4.310600e-01 
4.311700e-01 
4.312799e-01 
4.313897e-01 
4.314994e-01 
4.316090e-01 
4.317186e-01 
4.318281e-01 
4.319375e-01 
4.320469e-01 
4.321562e-01 
4.322654e-01 
4.323745e-01 
4.324835e-01 
4.325925e-01 
4.327014e-01 
4.328102e-01 
4.329190e-01 
4.330276e-01 
4.331362e-01 
4.332448e-01 
4.333532e-01 
4.334616e-01 
4.335699e-01 
4.336781e-01 
4.337862e-01 
4.338943e-01 
4.340023e-01 
4.341102e-01 
4.342180e-01 
4.343258e-01 
4.344335e-01 
4.345411e-01 
4.346486e-01 
4.347561e-01 
4.348635e-01 
4.349708e-01 
4.350780e-01 
4.351852e-01 
4.352922e-01 
4.353992e-01 
4.355062e-01 
4.356130e-01 
4.357198e-01 
4.358265e-01 
4.359331e-01 
4.360396e-01 
4.361461e-01 
4.362525e-01 
4.363588e-01 
4.364650e-01 
4.365712e-01 
4.366772e-01 
4.367832e-01 
4.368892e-01 
4.369950e-01 
4.371008e-01 
4.372065e-01 
4.373121e-01 
4.374176e-01 
4.375231e-01 
4.376285e-01 
4.377338e-01 
4.378390e-01 
4.379442e-01 
4.380492e-01 
4.381542e-01 
4.382592e-01 
4.383640e-01 
4.384688e-01 
4.385734e-01 
4.386781e-01 
4.387826e-01 
4.388870e-01 
4.389914e-01 
4.390957e-01 
4.391999e-01 
4.393041e-01 
4.394081e-01 
4.395121e-01 
4.396160e-01 
4.397198e-01 
4.398236e-01 
4.399273e-01 
4.400309e-01 
4.401344e-01 
4.402378e-01 
4.403412e-01 
4.404444e-01 
4.405476e-01 
4.406508e-01 
4.407538e-01 
4.408568e-01 
4.409597e-01 
4.410625e-01 
4.411652e-01 
4.412679e-01 
4.413704e-01 
4.414729e-01 
4.415753e-01 
4.416777e-01 
4.417799e-01 
4.418821e-01 
4.419842e-01 
4.420862e-01 
4.421882e-01 
4.422900e-01 
4.423918e-01 
4.424935e-01 
4.425951e-01 
4.426967e-01 
4.427981e-01 
4.428995e-01 
4.430008e-01 
4.431020e-01 
4.432032e-01 
4.433043e-01 
4.434052e-01 
4.435062e-01 
4.436070e-01 
4.437077e-01 
4.438084e-01 
4.439090e-01 
4.440095e-01 
4.441099e-01 
4.442103e-01 
4.443105e-01 
4.444107e-01 
4.445108e-01 
4.446109e-01 
4.447108e-01 
4.448107e-01 
4.449105e-01 
4.450102e-01 
4.451098e-01 
4.452093e-01 
4.453088e-01 
4.454082e-01 
4.455075e-01 
4.456067e-01 
4.457059e-01 
4.458049e-01 
4.459039e-01 
4.460028e-01 
4.461016e-01 
4.462004e-01 
4.462990e-01 
4.463976e-01 
4.464961e-01 
4.465945e-01 
4.466929e-01 
4.467911e-01 
4.468893e-01 
4.469874e-01 
4.470854e-01 
4.471833e-01 
4.472812e-01 
4.473790e-01 
4.474766e-01 
4.475743e-01 
4.476718e-01 
4.477692e-01 
4.478666e-01 
4.479639e-01 
4.480611e-01 
4.481582e-01 
4.482552e-01 
4.483522e-01 
4.484490e-01 
4.485458e-01 
4.486426e-01 
4.487392e-01 
4.488357e-01 
4.489322e-01 
4.490286e-01 
4.491249e-01 
4.492211e-01 
4.493172e-01 
4.494133e-01 
4.495093e-01 
4.496051e-01 
4.497010e-01 
4.497967e-01 
4.498923e-01 
4.499879e-01 
4.500834e-01 
4.501788e-01 
4.502741e-01 
4.503693e-01 
4.504645e-01 
4.505595e-01 
4.506545e-01 
4.507494e-01 
4.508442e-01 
4.509390e-01 
4.510336e-01 
4.511282e-01 
4.512227e-01 
4.513171e-01 
4.514114e-01 
4.515057e-01 
4.515998e-01 
4.516939e-01 
4.517879e-01 
4.518818e-01 
4.519756e-01 
4.520694e-01 
4.521630e-01 
4.522566e-01 
4.523501e-01 
4.524435e-01 
4.525368e-01 
4.526301e-01 
4.527233e-01 
4.528163e-01 
4.529093e-01 
4.530022e-01 
4.530951e-01 
4.531878e-01 
4.532805e-01 
4.533730e-01 
4.534655e-01 
4.535579e-01 
4.536503e-01 
4.537425e-01 
4.538347e-01 
4.539267e-01 
4.540187e-01 
4.541106e-01 
4.542025e-01 
4.542942e-01 
4.543859e-01 
4.544774e-01 
4.545689e-01 
4.546603e-01 
4.547516e-01 
4.548429e-01 
4.549340e-01 
4.550251e-01 
4.551161e-01 
4.552070e-01 
4.552978e-01 
4.553885e-01 
4.554792e-01 
4.555697e-01 
4.556602e-01 
4.557506e-01 
4.558409e-01 
4.559311e-01 
4.560213e-01 
4.561113e-01 
4.562013e-01 
4.562912e-01 
4.563810e-01 
4.564707e-01 
4.565603e-01 
4.566499e-01 
4.567393e-01 
4.568287e-01 
4.569180e-01 
4.570072e-01 
4.570963e-01 
4.571853e-01 
4.572743e-01 
4.573631e-01 
4.574519e-01 
4.575406e-01 
4.576292e-01 
4.577178e-01 
4.578062e-01 
4.578945e-01 
4.579828e-01 
4.580710e-01 
4.581591e-01 
4.582471e-01 
4.583350e-01 
4.584229e-01 
4.585106e-01 
4.585983e-01 
4.586859e-01 
4.587734e-01 
4.588608e-01 
4.589481e-01 
4.590353e-01 
4.591225e-01 
4.592096e-01 
4.592965e-01 
4.593834e-01 
4.594703e-01 
4.595570e-01 
4.596436e-01 
4.597302e-01 
4.598166e-01 
4.599030e-01 
4.599893e-01 
4.600755e-01 
4.601616e-01 
4.602477e-01 
4.603336e-01 
4.604195e-01 
4.605053e-01 
4.605909e-01 
4.606765e-01 
4.607621e-01 
4.608475e-01 
4.609328e-01 
4.610181e-01 
4.611033e-01 
4.611883e-01 
4.612733e-01 
4.613583e-01 
4.614431e-01 
4.615278e-01 
4.616125e-01 
4.616970e-01 
4.617815e-01 
4.618659e-01 
4.619502e-01 
4.620344e-01 
4.621185e-01 
4.622026e-01 
4.622865e-01 
4.623704e-01 
4.624542e-01 
4.625379e-01 
4.626215e-01 
4.627050e-01 
4.627884e-01 
4.628718e-01 
4.629550e-01 
4.630382e-01 
4.631213e-01 
4.632043e-01 
4.632872e-01 
4.633700e-01 
4.634527e-01 
4.635354e-01 
4.636179e-01 
4.637004e-01 
4.637828e-01 
4.638651e-01 
4.639473e-01 
4.640294e-01 
4.641114e-01 
4.641934e-01 
4.642752e-01 
4.643570e-01 
4.644387e-01 
4.645202e-01 
4.646017e-01 
4.646832e-01 
4.647645e-01 
4.648457e-01 
4.649269e-01 
4.650079e-01 
4.650889e-01 
4.651698e-01 
4.652506e-01 
4.653313e-01 
4.654119e-01 
4.654925e-01 
4.655729e-01 
4.656532e-01 
4.657335e-01 
4.658137e-01 
4.658938e-01 
4.659738e-01 
4.660537e-01 
4.661335e-01 
4.662133e-01 
4.662929e-01 
4.663725e-01 
4.664519e-01 
4.665313e-01 
4.666106e-01 
4.666898e-01 
4.667689e-01 
4.668479e-01 
4.669269e-01 
4.670057e-01 
4.670845e-01 
4.671632e-01 
4.672417e-01 
4.673202e-01 
4.673986e-01 
4.674769e-01 
4.675552e-01 
4.676333e-01 
4.677113e-01 
4.677893e-01 
4.678672e-01 
4.679449e-01 
4.680226e-01 
4.681002e-01 
4.681777e-01 
4.682552e-01 
4.683325e-01 
4.684097e-01 
4.684869e-01 
4.685639e-01 
4.686409e-01 
4.687178e-01 
4.687946e-01 
4.688713e-01 
4.689479e-01 
4.690244e-01 
4.691009e-01 
4.691772e-01 
4.692535e-01 
4.693296e-01 
4.694057e-01 
4.694817e-01 
4.695576e-01 
4.696334e-01 
4.697091e-01 
4.697847e-01 
4.698602e-01 
4.699357e-01 
4.700110e-01 
4.700863e-01 
4.701615e-01 
4.702366e-01 
4.703116e-01 
4.703865e-01 
4.704613e-01 
4.705360e-01 
4.706106e-01 
4.706852e-01 
4.707596e-01 
4.708340e-01 
4.709082e-01 
4.709824e-01 
4.710565e-01 
4.711305e-01 
4.712044e-01 
4.712782e-01 
4.713520e-01 
4.714256e-01 
4.714991e-01 
4.715726e-01 
4.716460e-01 
4.717192e-01 
4.717924e-01 
4.718655e-01 
4.719385e-01 
4.720114e-01 
4.720842e-01 
4.721570e-01 
4.722296e-01 
4.723021e-01 
4.723746e-01 
4.724469e-01 
4.725192e-01 
4.725914e-01 
4.726635e-01 
4.727355e-01 
4.728074e-01 
4.728792e-01 
4.729509e-01 
4.730226e-01 
4.730941e-01 
4.731656e-01 
4.732369e-01 
4.733082e-01 
4.733794e-01 
4.734504e-01 
4.735214e-01 
4.735923e-01 
4.736631e-01 
4.737339e-01 
4.738045e-01 
4.738750e-01 
4.739455e-01 
4.740158e-01 
4.740861e-01 
4.741562e-01 
4.742263e-01 
4.742963e-01 
4.743662e-01 
4.744360e-01 
4.745057e-01 
4.745753e-01 
4.746448e-01 
4.747143e-01 
4.747836e-01 
4.748529e-01 
4.749220e-01 
4.749911e-01 
4.750601e-01 
4.751289e-01 
4.751977e-01 
4.752664e-01 
4.753350e-01 
4.754035e-01 
4.754719e-01 
4.755403e-01 
4.756085e-01 
4.756766e-01 
4.757447e-01 
4.758127e-01 
4.758805e-01 
4.759483e-01 
4.760160e-01 
4.760836e-01 
4.761510e-01 
4.762184e-01 
4.762858e-01 
4.763530e-01 
4.764201e-01 
4.764871e-01 
4.765541e-01 
4.766209e-01 
4.766877e-01 
4.767543e-01 
4.768209e-01 
4.768874e-01 
4.769537e-01 
4.770200e-01 
4.770862e-01 
4.771523e-01 
4.772183e-01 
4.772842e-01 
4.773501e-01 
4.774158e-01 
4.774814e-01 
4.775470e-01 
4.776124e-01 
4.776778e-01 
4.777431e-01 
4.778082e-01 
4.778733e-01 
4.779383e-01 
4.780032e-01 
4.780680e-01 
4.781327e-01 
4.781973e-01 
4.782618e-01 
4.783262e-01 
4.783906e-01 
4.784548e-01 
4.785189e-01 
4.785830e-01 
4.786470e-01 
4.787108e-01 
4.787746e-01 
4.788383e-01 
4.789018e-01 
4.789653e-01 
4.790287e-01 
4.790920e-01 
4.791552e-01 
4.792183e-01 
4.792814e-01 
4.793443e-01 
4.794071e-01 
4.794699e-01 
4.795325e-01 
4.795951e-01 
4.796575e-01 
4.797199e-01 
4.797821e-01 
4.798443e-01 
4.799064e-01 
4.799684e-01 
4.800303e-01 
4.800921e-01 
4.801538e-01 
4.802154e-01 
4.802769e-01 
4.803383e-01 
4.803996e-01 
4.804609e-01 
4.805220e-01 
4.805831e-01 
4.806440e-01 
4.807049e-01 
4.807656e-01 
4.808263e-01 
4.808869e-01 
4.809473e-01 
4.810077e-01 
4.810680e-01 
4.811282e-01 
4.811883e-01 
4.812483e-01 
4.813082e-01 
4.813680e-01 
4.814278e-01 
4.814874e-01 
4.815469e-01 
4.816064e-01 
4.816657e-01 
4.817249e-01 
4.817841e-01 
4.818432e-01 
4.819021e-01 
4.819610e-01 
4.820198e-01 
4.820784e-01 
4.821370e-01 
4.821955e-01 
4.822539e-01 
4.823122e-01 
4.823704e-01 
4.824285e-01 
4.824865e-01 
4.825444e-01 
4.826023e-01 
4.826600e-01 
4.827176e-01 
4.827752e-01 
4.828326e-01 
4.828900e-01 
4.829472e-01 
4.830044e-01 
4.830614e-01 
4.831184e-01 
4.831753e-01 
4.832320e-01 
4.832887e-01 
4.833453e-01 
4.834018e-01 
4.834582e-01 
4.835145e-01 
4.835707e-01 
4.836268e-01 
4.836828e-01 
4.837387e-01 
4.837945e-01 
4.838503e-01 
4.839059e-01 
4.839614e-01 
4.840169e-01 
4.840722e-01 
4.841274e-01 
4.841826e-01 
4.842376e-01 
4.842926e-01 
4.843475e-01 
4.844022e-01 
4.844569e-01 
4.845115e-01 
4.845660e-01 
4.846203e-01 
4.846746e-01 
4.847288e-01 
4.847829e-01 
4.848369e-01 
4.848908e-01 
4.849446e-01 
4.849983e-01 
4.850520e-01 
4.851055e-01 
4.851589e-01 
4.852122e-01 
4.852655e-01 
4.853186e-01 
4.853716e-01 
4.854246e-01 
4.854774e-01 
4.855302e-01 
4.855828e-01 
4.856354e-01 
4.856878e-01 
4.857402e-01 
4.857925e-01 
4.858446e-01 
4.858967e-01 
4.859487e-01 
4.860006e-01 
4.860524e-01 
4.861041e-01 
4.861556e-01 
4.862071e-01 
4.862585e-01 
4.863098e-01 
4.863611e-01 
4.864122e-01 
4.864632e-01 
4.865141e-01 
4.865649e-01 
4.866156e-01 
4.866663e-01 
4.867168e-01 
4.867672e-01 
4.868176e-01 
4.868678e-01 
4.869179e-01 
4.869680e-01 
4.870179e-01 
4.870678e-01 
4.871175e-01 
4.871672e-01 
4.872168e-01 
4.872662e-01 
4.873156e-01 
4.873649e-01 
4.874140e-01 
4.874631e-01 
4.875121e-01 
4.875610e-01 
4.876098e-01 
4.876584e-01 
4.877070e-01 
4.877555e-01 
4.878039e-01 
4.878522e-01 
4.879004e-01 
4.879485e-01 
4.879965e-01 
4.880444e-01 
4.880923e-01 
4.881400e-01 
4.881876e-01 
4.882351e-01 
4.882825e-01 
4.883299e-01 
4.883771e-01 
4.884242e-01 
4.884712e-01 
4.885182e-01 
4.885650e-01 
4.886118e-01 
4.886584e-01 
4.887050e-01 
4.887514e-01 
4.887978e-01 
4.888440e-01 
4.888902e-01 
4.889362e-01 
4.889822e-01 
4.890280e-01 
4.890738e-01 
4.891195e-01 
4.891650e-01 
4.892105e-01 
4.892559e-01 
4.893012e-01 
4.893463e-01 
4.893914e-01 
4.894364e-01 
4.894813e-01 
4.895261e-01 
4.895708e-01 
4.896154e-01 
4.896599e-01 
4.897042e-01 
4.897485e-01 
4.897927e-01 
4.898368e-01 
4.898809e-01 
4.899248e-01 
4.899686e-01 
4.900123e-01 
4.900559e-01 
4.900994e-01 
4.901428e-01 
4.901861e-01 
4.902294e-01 
4.902725e-01 
4.903155e-01 
4.903584e-01 
4.904012e-01 
4.904440e-01 
4.904866e-01 
4.905291e-01 
4.905716e-01 
4.906139e-01 
4.906561e-01 
4.906983e-01 
4.907403e-01 
4.907823e-01 
4.908241e-01 
4.908658e-01 
4.909075e-01 
4.909490e-01 
4.909905e-01 
4.910318e-01 
4.910731e-01 
4.911143e-01 
4.911553e-01 
4.911963e-01 
4.912371e-01 
4.912779e-01 
4.913185e-01 
4.913591e-01 
4.913996e-01 
4.914399e-01 
4.914802e-01 
4.915204e-01 
4.915604e-01 
4.916004e-01 
4.916403e-01 
4.916801e-01 
4.917197e-01 
4.917593e-01 
4.917988e-01 
4.918382e-01 
4.918774e-01 
4.919166e-01 
4.919557e-01 
4.919947e-01 
4.920336e-01 
4.920724e-01 
4.921111e-01 
4.921496e-01 
4.921881e-01 
4.922265e-01 
4.922648e-01 
4.923030e-01 
4.923411e-01 
4.923791e-01 
4.924170e-01 
4.924548e-01 
4.924925e-01 
4.925301e-01 
4.925676e-01 
4.926050e-01 
4.926423e-01 
4.926795e-01 
4.927166e-01 
4.927536e-01 
4.927905e-01 
4.928273e-01 
4.928640e-01 
4.929006e-01 
4.929371e-01 
4.929735e-01 
4.930098e-01 
4.930460e-01 
4.930821e-01 
4.931182e-01 
4.931541e-01 
4.931899e-01 
4.932256e-01 
4.932612e-01 
4.932967e-01 
4.933321e-01 
4.933675e-01 
4.934027e-01 
4.934378e-01 
4.934728e-01 
4.935077e-01 
4.935425e-01 
4.935773e-01 
4.936119e-01 
4.936464e-01 
4.936808e-01 
4.937151e-01 
4.937494e-01 
4.937835e-01 
4.938175e-01 
4.938514e-01 
4.938853e-01 
4.939190e-01 
4.939526e-01 
4.939861e-01 
4.940196e-01 
4.940529e-01 
4.940861e-01 
4.941192e-01 
4.941523e-01 
4.941852e-01 
4.942180e-01 
4.942507e-01 
4.942834e-01 
4.943159e-01 
4.943483e-01 
4.943807e-01 
4.944129e-01 
4.944450e-01 
4.944770e-01 
4.945090e-01 
4.945408e-01 
4.945725e-01 
4.946042e-01 
4.946357e-01 
4.946671e-01 
4.946984e-01 
4.947297e-01 
4.947608e-01 
4.947918e-01 
4.948228e-01 
4.948536e-01 
4.948843e-01 
4.949150e-01 
4.949455e-01 
4.949759e-01 
4.950062e-01 
4.950365e-01 
4.950666e-01 
4.950966e-01 
4.951266e-01 
4.951564e-01 
4.951861e-01 
4.952158e-01 
4.952453e-01 
4.952747e-01 
4.953040e-01 
4.953333e-01 
4.953624e-01 
4.953914e-01 
4.954204e-01 
4.954492e-01 
4.954779e-01 
4.955065e-01 
4.955351e-01 
4.955635e-01 
4.955918e-01 
4.956200e-01 
4.956482e-01 
4.956762e-01 
4.957041e-01 
4.957319e-01 
4.957597e-01 
4.957873e-01 
4.958148e-01 
4.958422e-01 
4.958696e-01 
4.958968e-01 
4.959239e-01 
4.959509e-01 
4.959779e-01 
4.960047e-01 
4.960314e-01 
4.960580e-01 
4.960845e-01 
4.961110e-01 
4.961373e-01 
4.961635e-01 
4.961896e-01 
4.962156e-01 
4.962416e-01 
4.962674e-01 
4.962931e-01 
4.963187e-01 
4.963442e-01 
4.963696e-01 
4.963949e-01 
4.964202e-01 
4.964453e-01 
4.964703e-01 
4.964952e-01 
4.965200e-01 
4.965447e-01 
4.965693e-01 
4.965938e-01 
4.966182e-01 
4.966425e-01 
4.966668e-01 
4.966909e-01 
4.967149e-01 
4.967388e-01 
4.967626e-01 
4.967863e-01 
4.968099e-01 
4.968334e-01 
4.968568e-01 
4.968801e-01 
4.969033e-01 
4.969264e-01 
4.969494e-01 
4.969723e-01 
4.969951e-01 
4.970178e-01 
4.970404e-01 
4.970629e-01 
4.970852e-01 
4.971075e-01 
4.971297e-01 
4.971518e-01 
4.971738e-01 
4.971957e-01 
4.972175e-01 
4.972392e-01 
4.972608e-01 
4.972822e-01 
4.973036e-01 
4.973249e-01 
4.973461e-01 
4.973672e-01 
4.973882e-01 
4.974090e-01 
4.974298e-01 
4.974505e-01 
4.974711e-01 
4.974915e-01 
4.975119e-01 
4.975322e-01 
4.975524e-01 
4.975724e-01 
4.975924e-01 
4.976123e-01 
4.976320e-01 
4.976517e-01 
4.976713e-01 
4.976907e-01 
4.977101e-01 
4.977294e-01 
4.977485e-01 
4.977676e-01 
4.977865e-01 
4.978054e-01 
4.978241e-01 
4.978428e-01 
4.978614e-01 
4.978798e-01 
4.978982e-01 
4.979164e-01 
4.979346e-01 
4.979526e-01 
4.979706e-01 
4.979884e-01 
4.980061e-01 
4.980238e-01 
4.980413e-01 
4.980588e-01 
4.980761e-01 
4.980934e-01 
4.981105e-01 
4.981275e-01 
4.981445e-01 
4.981613e-01 
4.981780e-01 
4.981947e-01 
4.982112e-01 
4.982276e-01 
4.982439e-01 
4.982602e-01 
4.982763e-01 
4.982923e-01 
4.983082e-01 
4.983241e-01 
4.983398e-01 
4.983554e-01 
4.983709e-01 
4.983863e-01 
4.984016e-01 
4.984168e-01 
4.984320e-01 
4.984470e-01 
4.984619e-01 
4.984767e-01 
4.984914e-01 
4.985060e-01 
4.985205e-01 
4.985349e-01 
4.985492e-01 
4.985634e-01 
4.985775e-01 
4.985915e-01 
4.986054e-01 
4.986192e-01 
4.986329e-01 
4.986464e-01 
4.986599e-01 
4.986733e-01 
4.986866e-01 
4.986998e-01 
4.987129e-01 
4.987258e-01 
4.987387e-01 
4.987515e-01 
4.987642e-01 
4.987768e-01 
4.987892e-01 
4.988016e-01 
4.988139e-01 
4.988260e-01 
4.988381e-01 
4.988501e-01 
4.988619e-01 
4.988737e-01 
4.988853e-01 
4.988969e-01 
4.989084e-01 
4.989197e-01 
4.989310e-01 
4.989421e-01 
4.989532e-01 
4.989641e-01 
4.989750e-01 
4.989857e-01 
4.989964e-01 
4.990069e-01 
4.990173e-01 
4.990277e-01 
4.990379e-01 
4.990481e-01 
4.990581e-01 
4.990680e-01 
4.990779e-01 
4.990876e-01 
4.990972e-01 
4.991067e-01 
4.991162e-01 
4.991255e-01 
4.991347e-01 
4.991438e-01 
4.991528e-01 
4.991618e-01 
4.991706e-01 
4.991793e-01 
4.991879e-01 
4.991964e-01 
4.992048e-01 
4.992131e-01 
4.992213e-01 
4.992294e-01 
4.992374e-01 
4.992453e-01 
4.992531e-01 
4.992608e-01 
4.992684e-01 
4.992759e-01 
4.992833e-01 
4.992906e-01 
4.992978e-01 
4.993049e-01 
4.993118e-01 
4.993187e-01 
4.993255e-01 
4.993322e-01 
4.993388e-01 
4.993452e-01 
4.993516e-01 
4.993579e-01 
4.993640e-01 
4.993701e-01 
4.993761e-01 
4.993819e-01 
4.993877e-01 
4.993934e-01 
4.993989e-01 
4.994044e-01 
4.994097e-01 
4.994150e-01 
4.994201e-01 
4.994252e-01 
4.994301e-01 
4.994350e-01 
4.994397e-01 
4.994444e-01 
4.994489e-01 
4.994533e-01 
4.994577e-01 
4.994619e-01 
4.994661e-01 
4.994701e-01 
4.994740e-01 
4.994778e-01 
4.994816e-01 
4.994852e-01 
4.994887e-01 
4.994921e-01 
4.994955e-01 
4.994987e-01 
4.995018e-01 
4.995048e-01 
4.995077e-01 
4.995105e-01 
4.995132e-01 
4.995158e-01 
4.995183e-01 
4.995208e-01 
4.995231e-01 
4.995253e-01 
4.995273e-01 
4.995293e-01 
4.995312e-01 
4.995330e-01 
4.995347e-01 
4.995363e-01 
4.995378e-01 
4.995392e-01 
4.995405e-01 
4.995416e-01 
4.995427e-01 
4.995437e-01 
4.995446e-01 
4.995453e-01 
4.995460e-01 
4.995466e-01 
4.995471e-01 
4.995474e-01 
4.995477e-01 
4.995479e-01 
4.995479e-01 
4.995479e-01 
4.995477e-01 
4.995475e-01 
4.995471e-01 
4.995467e-01 
4.995461e-01 
4.995455e-01 
4.995447e-01 
4.995439e-01 
4.995429e-01 
4.995419e-01 
4.995407e-01 
4.995394e-01 
4.995381e-01 
4.995366e-01 
4.995350e-01 
4.995334e-01 
4.995316e-01 
4.995297e-01 
4.995277e-01 
4.995257e-01 
4.995235e-01 
4.995212e-01 
4.995188e-01 
4.995163e-01 
4.995137e-01 
4.995111e-01 
4.995083e-01 
4.995054e-01 
4.995024e-01 
4.994993e-01 
4.994961e-01 
4.994928e-01 
4.994894e-01 
4.994859e-01 
4.994823e-01 
4.994786e-01 
4.994748e-01 
4.994709e-01 
4.994668e-01 
4.994627e-01 
4.994585e-01 
4.994542e-01 
4.994498e-01 
4.994453e-01 
4.994406e-01 
4.994359e-01 
4.994311e-01 
4.994261e-01 
4.994211e-01 
4.994160e-01 
4.994108e-01 
4.994054e-01 
4.994000e-01 
4.993944e-01 
4.993888e-01 
4.993831e-01 
4.993772e-01 
4.993713e-01 
4.993652e-01 
4.993591e-01 
4.993528e-01 
4.993465e-01 
4.993400e-01 
4.993335e-01 
4.993268e-01 
4.993200e-01 
4.993132e-01 
4.993062e-01 
4.992991e-01 
4.992920e-01 
4.992847e-01 
4.992773e-01 
4.992699e-01 
4.992623e-01 
4.992546e-01 
4.992468e-01 
4.992390e-01 
4.992310e-01 
4.992229e-01 
4.992147e-01 
4.992064e-01 
4.991980e-01 
4.991895e-01 
4.991810e-01 
4.991723e-01 
4.991635e-01 
4.991546e-01 
4.991456e-01 
4.991365e-01 
4.991273e-01 
4.991180e-01 
4.991086e-01 
4.990991e-01 
4.990894e-01 
4.990797e-01 
4.990699e-01 
4.990600e-01 
4.990500e-01 
4.990399e-01 
4.990297e-01 
4.990193e-01 
4.990089e-01 
4.989984e-01 
4.989878e-01 
4.989770e-01 
4.989662e-01 
4.989553e-01 
4.989443e-01 
4.989331e-01 
4.989219e-01 
4.989106e-01 
4.988991e-01 
4.988876e-01 
4.988759e-01 
4.988642e-01 
4.988524e-01 
4.988404e-01 
4.988284e-01 
4.988162e-01 
4.988040e-01 
4.987916e-01 
4.987792e-01 
4.987666e-01 
4.987540e-01 
4.987412e-01 
4.987283e-01 
4.987154e-01 
4.987023e-01 
4.986891e-01 
4.986759e-01 
4.986625e-01 
4.986490e-01 
4.986355e-01 
4.986218e-01 
4.986080e-01 
4.985942e-01 
4.985802e-01 
4.985661e-01 
4.985519e-01 
4.985377e-01 
4.985233e-01 
4.985088e-01 
4.984942e-01 
4.984795e-01 
4.984647e-01 
4.984498e-01 
4.984349e-01 
4.984198e-01 
4.984046e-01 
4.983893e-01 
4.983739e-01 
4.983584e-01 
4.983428e-01 
4.983271e-01 
4.983113e-01 
4.982954e-01 
4.982794e-01 
4.982633e-01 
4.982471e-01 
4.982308e-01 
4.982144e-01 
4.981978e-01 
4.981812e-01 
4.981645e-01 
4.981477e-01 
4.981308e-01 
4.981138e-01 
4.980967e-01 
4.980794e-01 
4.980621e-01 
4.980447e-01 
4.980272e-01 
4.980096e-01 
4.979918e-01 
4.979740e-01 
4.979561e-01 
4.979380e-01 
4.979199e-01 
4.979017e-01 
4.978834e-01 
4.978649e-01 
4.978464e-01 
4.978277e-01 
4.978090e-01 
4.977902e-01 
4.977712e-01 
4.977522e-01 
4.977331e-01 
4.977138e-01 
4.976945e-01 
4.976750e-01 
4.976555e-01 
4.976358e-01 
4.976161e-01 
4.975962e-01 
4.975763e-01 
4.975562e-01 
4.975361e-01 
4.975158e-01 
4.974955e-01 
4.974750e-01 
4.974545e-01 
4.974338e-01 
4.974130e-01 
4.973922e-01 
4.973712e-01 
4.973502e-01 
4.973290e-01 
4.973077e-01 
4.972864e-01 
4.972649e-01 
4.972433e-01 
4.972217e-01 
4.971999e-01 
4.971780e-01 
4.971561e-01 
4.971340e-01 
4.971118e-01 
4.970895e-01 
4.970672e-01 
4.970447e-01 
4.970221e-01 
4.969994e-01 
4.969767e-01 
4.969538e-01 
4.969308e-01 
4.969077e-01 
4.968846e-01 
4.968613e-01 
4.968379e-01 
4.968144e-01 
4.967908e-01 
4.967671e-01 
4.967434e-01 
4.967195e-01 
4.966955e-01 
4.966714e-01 
4.966472e-01 
4.966229e-01 
4.965985e-01 
4.965740e-01 
4.965495e-01 
4.965248e-01 
4.965000e-01 
4.964751e-01 
4.964501e-01 
4.964250e-01 
4.963998e-01 
4.963745e-01 
4.963491e-01 
4.963236e-01 
4.962980e-01 
4.962723e-01 
4.962465e-01 
4.962206e-01 
4.961946e-01 
4.961685e-01 
4.961423e-01 
4.961160e-01 
4.960896e-01 
4.960631e-01 
4.960365e-01 
4.960098e-01 
4.959830e-01 
4.959561e-01 
4.959291e-01 
4.959020e-01 
4.958748e-01 
4.958475e-01 
4.958201e-01 
4.957926e-01 
4.957650e-01 
4.957373e-01 
4.957095e-01 
4.956816e-01 
4.956536e-01 
4.956255e-01 
4.955973e-01 
4.955689e-01 
4.955405e-01 
4.955120e-01 
4.954834e-01 
4.954547e-01 
4.954259e-01 
4.953970e-01 
4.953680e-01 
4.953389e-01 
4.953097e-01 
4.952804e-01 
4.952509e-01 
4.952214e-01 
4.951918e-01 
4.951621e-01 
4.951323e-01 
4.951024e-01 
4.950724e-01 
4.950423e-01 
4.950121e-01 
4.949818e-01 
4.949513e-01 
4.949208e-01 
4.948902e-01 
4.948595e-01 
4.948287e-01 
4.947978e-01 
4.947668e-01 
4.947357e-01 
4.947045e-01 
4.946731e-01 
4.946417e-01 
4.946102e-01 
4.945786e-01 
4.945469e-01 
4.945151e-01 
4.944832e-01 
4.944512e-01 
4.944191e-01 
4.943869e-01 
4.943545e-01 
4.943221e-01 
4.942896e-01 
4.942570e-01 
4.942243e-01 
4.941915e-01 
4.941586e-01 
4.941256e-01 
4.940925e-01 
4.940593e-01 
4.940260e-01 
4.939926e-01 
4.939591e-01 
4.939255e-01 
4.938917e-01 
4.938579e-01 
4.938240e-01 
4.937900e-01 
4.937559e-01 
4.937217e-01 
4.936874e-01 
4.936530e-01 
4.936185e-01 
4.935839e-01 
4.935492e-01 
4.935144e-01 
4.934795e-01 
4.934445e-01 
4.934094e-01 
4.933742e-01 
4.933389e-01 
4.933035e-01 
4.932680e-01 
4.932324e-01 
4.931968e-01 
4.931610e-01 
4.931251e-01 
4.930891e-01 
4.930530e-01 
4.930168e-01 
4.929805e-01 
4.929441e-01 
4.929076e-01 
4.928710e-01 
4.928343e-01 
4.927976e-01 
4.927607e-01 
4.927237e-01 
4.926866e-01 
4.926494e-01 
4.926121e-01 
4.925748e-01 
4.925373e-01 
4.924997e-01 
4.924620e-01 
4.924242e-01 
4.923864e-01 
4.923484e-01 
4.923103e-01 
4.922721e-01 
4.922339e-01 
4.921955e-01 
4.921570e-01 
4.921185e-01 
4.920798e-01 
4.920410e-01 
4.920022e-01 
4.919632e-01 
4.919241e-01 
4.918850e-01 
4.918457e-01 
4.918064e-01 
4.917669e-01 
4.917273e-01 
4.916877e-01 
4.916479e-01 
4.916081e-01 
4.915681e-01 
4.915281e-01 
4.914879e-01 
4.914477e-01 
4.914073e-01 
4.913669e-01 
4.913263e-01 
4.912857e-01 
4.912449e-01 
4.912041e-01 
4.911632e-01 
4.911221e-01 
4.910810e-01 
4.910398e-01 
4.909984e-01 
4.909570e-01 
4.909155e-01 
4.908738e-01 
4.908321e-01 
4.907903e-01 
4.907484e-01 
4.907063e-01 
4.906642e-01 
4.906220e-01 
4.905797e-01 
4.905373e-01 
4.904948e-01 
4.904522e-01 
4.904094e-01 
4.903666e-01 
4.903237e-01 
4.902807e-01 
4.902376e-01 
4.901944e-01 
4.901511e-01 
4.901077e-01 
4.900642e-01 
4.900206e-01 
4.899769e-01 
4.899332e-01 
4.898893e-01 
4.898453e-01 
4.898012e-01 
4.897570e-01 
4.897127e-01 
4.896684e-01 
4.896239e-01 
4.895793e-01 
4.895346e-01 
4.894899e-01 
4.894450e-01 
4.894001e-01 
4.893550e-01 
4.893098e-01 
4.892646e-01 
4.892192e-01 
4.891738e-01 
4.891282e-01 
4.890826e-01 
4.890368e-01 
4.889910e-01 
4.889450e-01 
4.888990e-01 
4.888529e-01 
4.888066e-01 
4.887603e-01 
4.887139e-01 
4.886673e-01 
4.886207e-01 
4.885740e-01 
4.885272e-01 
4.884802e-01 
4.884332e-01 
4.883861e-01 
4.883389e-01 
4.882916e-01 
4.882442e-01 
4.881967e-01 
4.881491e-01 
4.881014e-01 
4.880536e-01 
4.880057e-01 
4.879577e-01 
4.879096e-01 
4.878615e-01 
4.878132e-01 
4.877648e-01 
4.877163e-01 
4.876677e-01 
4.876191e-01 
4.875703e-01 
4.875214e-01 
4.874725e-01 
4.874234e-01 
4.873743e-01 
4.873250e-01 
4.872757e-01 
4.872262e-01 
4.871767e-01 
4.871270e-01 
4.870773e-01 
4.870275e-01 
4.869775e-01 
4.869275e-01 
4.868774e-01 
4.868272e-01 
4.867769e-01 
4.867264e-01 
4.866759e-01 
4.866253e-01 
4.865746e-01 
4.865238e-01 
4.864729e-01 
4.864219e-01 
4.863708e-01 
4.863196e-01 
4.862684e-01 
4.862170e-01 
4.861655e-01 
4.861139e-01 
4.860623e-01 
4.860105e-01 
4.859586e-01 
4.859067e-01 
4.858546e-01 
4.858025e-01 
4.857502e-01 
4.856979e-01 
4.856454e-01 
4.855929e-01 
4.855402e-01 
4.854875e-01 
4.854347e-01 
4.853818e-01 
4.853287e-01 
4.852756e-01 
4.852224e-01 
4.851691e-01 
4.851157e-01 
4.850622e-01 
4.850086e-01 
4.849549e-01 
4.849011e-01 
4.848472e-01 
4.847932e-01 
4.847392e-01 
4.846850e-01 
4.846307e-01 
4.845764e-01 
4.845219e-01 
4.844673e-01 
4.844127e-01 
4.843579e-01 
4.843031e-01 
4.842482e-01 
4.841931e-01 
4.841380e-01 
4.840828e-01 
4.840274e-01 
4.839720e-01 
4.839165e-01 
4.838609e-01 
4.838052e-01 
4.837494e-01 
4.836935e-01 
4.836375e-01 
4.835814e-01 
4.835252e-01 
4.834689e-01 
4.834126e-01 
4.833561e-01 
4.832995e-01 
4.832429e-01 
4.831861e-01 
4.831292e-01 
4.830723e-01 
4.830153e-01 
4.829581e-01 
4.829009e-01 
4.828436e-01 
4.827861e-01 
4.827286e-01 
4.826710e-01 
4.826133e-01 
4.825555e-01 
4.824976e-01 
4.824396e-01 
4.823815e-01 
4.823233e-01 
4.822650e-01 
4.822067e-01 
4.821482e-01 
4.820896e-01 
4.820310e-01 
4.819722e-01 
4.819134e-01 
4.818544e-01 
4.817954e-01 
4.817362e-01 
4.816770e-01 
4.816177e-01 
4.815583e-01 
4.814987e-01 
4.814391e-01 
4.813794e-01 
4.813196e-01 
4.812597e-01 
4.811998e-01 
4.811397e-01 
4.810795e-01 
4.810192e-01 
4.809589e-01 
4.808984e-01 
4.808378e-01 
4.807772e-01 
4.807165e-01 
4.806556e-01 
4.805947e-01 
4.805337e-01 
4.804725e-01 
4.804113e-01 
4.803500e-01 
4.802886e-01 
4.802271e-01 
4.801655e-01 
4.801038e-01 
4.800421e-01 
4.799802e-01 
4.799182e-01 
4.798561e-01 
4.797940e-01 
4.797317e-01 
4.796694e-01 
4.796070e-01 
4.795444e-01 
4.794818e-01 
4.794191e-01 
4.793563e-01 
4.792934e-01 
4.792304e-01 
4.791673e-01 
4.791041e-01 
4.790408e-01 
4.789774e-01 
4.789139e-01 
4.788504e-01 
4.787867e-01 
4.787230e-01 
4.786591e-01 
4.785952e-01 
4.785311e-01 
4.784670e-01 
4.784028e-01 
4.783385e-01 
4.782741e-01 
4.782096e-01 
4.781450e-01 
4.780803e-01 
4.780155e-01 
4.779506e-01 
4.778857e-01 
4.778206e-01 
4.777555e-01 
4.776902e-01 
4.776249e-01 
4.775594e-01 
4.774939e-01 
4.774283e-01 
4.773626e-01 
4.772968e-01 
4.772309e-01 
4.771649e-01 
4.770988e-01 
4.770326e-01 
4.769663e-01 
4.769000e-01 
4.768335e-01 
4.767670e-01 
4.767003e-01 
4.766336e-01 
4.765668e-01 
4.764999e-01 
4.764328e-01 
4.763657e-01 
4.762985e-01 
4.762312e-01 
4.761639e-01 
4.760964e-01 
4.760288e-01 
4.759612e-01 
4.758934e-01 
4.758256e-01 
4.757576e-01 
4.756896e-01 
4.756215e-01 
4.755532e-01 
4.754849e-01 
4.754165e-01 
4.753480e-01 
4.752794e-01 
4.752108e-01 
4.751420e-01 
4.750731e-01 
4.750042e-01 
4.749351e-01 
4.748660e-01 
4.747968e-01 
4.747274e-01 
4.746580e-01 
4.745885e-01 
4.745189e-01 
4.744492e-01 
4.743794e-01 
4.743096e-01 
4.742396e-01 
4.741695e-01 
4.740994e-01 
4.740292e-01 
4.739588e-01 
4.738884e-01 
4.738179e-01 
4.737473e-01 
4.736766e-01 
4.736058e-01 
4.735349e-01 
4.734639e-01 
4.733928e-01 
4.733217e-01 
4.732504e-01 
4.731791e-01 
4.731077e-01 
4.730361e-01 
4.729645e-01 
4.728928e-01 
4.728210e-01 
4.727491e-01 
4.726771e-01 
4.726051e-01 
4.725329e-01 
4.724607e-01 
4.723883e-01 
4.723159e-01 
4.722433e-01 
4.721707e-01 
4.720980e-01 
4.720252e-01 
4.719523e-01 
4.718793e-01 
4.718063e-01 
4.717331e-01 
4.716598e-01 
4.715865e-01 
4.715131e-01 
4.714395e-01 
4.713659e-01 
4.712922e-01 
4.712184e-01 
4.711445e-01 
4.710705e-01 
4.709965e-01 
4.709223e-01 
4.708480e-01 
4.707737e-01 
4.706993e-01 
4.706247e-01 
4.705501e-01 
4.704754e-01 
4.704006e-01 
4.703257e-01 
4.702508e-01 
4.701757e-01 
4.701005e-01 
4.700253e-01 
4.699500e-01 
4.698745e-01 
4.697990e-01 
4.697234e-01 
4.696477e-01 
4.695719e-01 
4.694960e-01 
4.694201e-01 
4.693440e-01 
4.692679e-01 
4.691916e-01 
4.691153e-01 
4.690389e-01 
4.689624e-01 
4.688858e-01 
4.688091e-01 
4.687323e-01 
4.686555e-01 
4.685785e-01 
4.685015e-01 
4.684243e-01 
4.683471e-01 
4.682698e-01 
4.681924e-01 
4.681149e-01 
4.680373e-01 
4.679596e-01 
4.678819e-01 
4.678040e-01 
4.677261e-01 
4.676481e-01 
4.675699e-01 
4.674917e-01 
4.674134e-01 
4.673350e-01 
4.672566e-01 
4.671780e-01 
4.670994e-01 
4.670206e-01 
4.669418e-01 
4.668629e-01 
4.667839e-01 
4.667048e-01 
4.666256e-01 
4.665463e-01 
4.664669e-01 
4.663875e-01 
4.663079e-01 
4.662283e-01 
4.661486e-01 
4.660688e-01 
4.659889e-01 
4.659089e-01 
4.658288e-01 
4.657487e-01 
4.656684e-01 
4.655881e-01 
4.655076e-01 
4.654271e-01 
4.653465e-01 
4.652658e-01 
4.651850e-01 
4.651042e-01 
4.650232e-01 
4.649422e-01 
4.648610e-01 
4.647798e-01 
4.646985e-01 
4.646171e-01 
4.645356e-01 
4.644541e-01 
4.643724e-01 
4.642906e-01 
4.642088e-01 
4.641269e-01 
4.640449e-01 
4.639628e-01 
4.638806e-01 
4.637983e-01 
4.637159e-01 
4.636335e-01 
4.635509e-01 
4.634683e-01 
4.633856e-01 
4.633028e-01 
4.632199e-01 
4.631369e-01 
4.630539e-01 
4.629707e-01 
4.628875e-01 
4.628041e-01 
4.627207e-01 
4.626372e-01 
4.625536e-01 
4.624699e-01 
4.623862e-01 
4.623023e-01 
4.622184e-01 
4.621344e-01 
4.620503e-01 
4.619661e-01 
4.618818e-01 
4.617974e-01 
4.617129e-01 
4.616284e-01 
4.615438e-01 
4.614590e-01 
4.613742e-01 
4.612893e-01 
4.612044e-01 
4.611193e-01 
4.610341e-01 
4.609489e-01 
4.608636e-01 
4.607781e-01 
4.606926e-01 
4.606071e-01 
4.605214e-01 
4.604356e-01 
4.603498e-01 
4.602638e-01 
4.601778e-01 
4.600917e-01 
4.600055e-01 
4.599192e-01 
4.598329e-01 
4.597464e-01 
4.596599e-01 
4.595733e-01 
4.594866e-01 
4.593998e-01 
4.593129e-01 
4.592259e-01 
4.591389e-01 
4.590517e-01 
4.589645e-01 
4.588772e-01 
4.587898e-01 
4.587023e-01 
4.586147e-01 
4.585271e-01 
4.584394e-01 
4.583515e-01 
4.582636e-01 
4.581756e-01 
4.580875e-01 
4.579994e-01 
4.579111e-01 
4.578228e-01 
4.577344e-01 
4.576459e-01 
4.575573e-01 
4.574686e-01 
4.573798e-01 
4.572910e-01 
4.572020e-01 
4.571130e-01 
4.570239e-01 
4.569347e-01 
4.568455e-01 
4.567561e-01 
4.566666e-01 
4.565771e-01 
4.564875e-01 
4.563978e-01 
4.563080e-01 
4.562182e-01 
4.561282e-01 
4.560382e-01 
4.559480e-01 
4.558578e-01 
4.557675e-01 
4.556772e-01 
4.555867e-01 
4.554962e-01 
4.554055e-01 
4.553148e-01 
4.552240e-01 
4.551331e-01 
4.550422e-01 
4.549511e-01 
4.548600e-01 
4.547688e-01 
4.546774e-01 
4.545861e-01 
4.544946e-01 
4.544030e-01 
4.543114e-01 
4.542197e-01 
4.541279e-01 
4.540360e-01 
4.539440e-01 
4.538519e-01 
4.537598e-01 
4.536676e-01 
4.535752e-01 
4.534829e-01 
4.533904e-01 
4.532978e-01 
4.532052e-01 
4.531124e-01 
4.530196e-01 
4.529267e-01 
4.528337e-01 
4.527407e-01 
4.526475e-01 
4.525543e-01 
4.524610e-01 
4.523676e-01 
4.522741e-01 
4.521806e-01 
4.520869e-01 
4.519932e-01 
4.518994e-01 
4.518055e-01 
4.517115e-01 
4.516174e-01 
4.515233e-01 
4.514291e-01 
4.513348e-01 
4.512404e-01 
4.511459e-01 
4.510513e-01 
4.509567e-01 
4.508620e-01 
4.507672e-01 
4.506723e-01 
4.505773e-01 
4.504822e-01 
4.503871e-01 
4.502919e-01 
4.501966e-01 
4.501012e-01 
4.500057e-01 
4.499102e-01 
4.498146e-01 
4.497188e-01 
4.496231e-01 
4.495272e-01 
4.494312e-01 
4.493352e-01 
4.492391e-01 
4.491428e-01 
4.490466e-01 
4.489502e-01 
4.488537e-01 
4.487572e-01 
4.486606e-01 
4.485639e-01 
4.484671e-01 
4.483703e-01 
4.482733e-01 
4.481763e-01 
4.480792e-01 
4.479820e-01 
4.478847e-01 
4.477874e-01 
4.476900e-01 
4.475925e-01 
4.474949e-01 
4.473972e-01 
4.472994e-01 
4.472016e-01 
4.471037e-01 
4.470057e-01 
4.469076e-01 
4.468094e-01 
4.467112e-01 
4.466129e-01 
4.465145e-01 
4.464160e-01 
4.463174e-01 
4.462188e-01 
4.461200e-01 
4.460212e-01 
4.459224e-01 
4.458234e-01 
4.457243e-01 
4.456252e-01 
4.455260e-01 
4.454267e-01 
4.453273e-01 
4.452279e-01 
4.451283e-01 
4.450287e-01 
4.449290e-01 
4.448293e-01 
4.447294e-01 
4.446295e-01 
4.445295e-01 
4.444294e-01 
4.443292e-01 
4.442289e-01 
4.441286e-01 
4.440282e-01 
4.439277e-01 
4.438271e-01 
4.437265e-01 
4.436257e-01 
4.435249e-01 
4.434240e-01 
4.433230e-01 
4.432220e-01 
4.431209e-01 
4.430197e-01 
4.429184e-01 
4.428170e-01 
4.427155e-01 
4.426140e-01 
4.425124e-01 
4.424107e-01 
4.423089e-01 
4.422071e-01 
4.421052e-01 
4.420032e-01 
4.419011e-01 
4.417989e-01 
4.416967e-01 
4.415944e-01 
4.414920e-01 
4.413895e-01 
4.412869e-01 
4.411843e-01 
4.410816e-01 
4.409788e-01 
4.408759e-01 
4.407729e-01 
4.406699e-01 
4.405668e-01 
4.404636e-01 
4.403603e-01 
4.402570e-01 
4.401536e-01 
4.400501e-01 
4.399465e-01 
4.398428e-01 
4.397391e-01 
4.396353e-01 
4.395314e-01 
4.394274e-01 
4.393234e-01 
4.392192e-01 
4.391150e-01 
4.390108e-01 
4.389064e-01 
4.388020e-01 
4.386974e-01 
4.385928e-01 
4.384882e-01 
4.383834e-01 
4.382786e-01 
4.381737e-01 
4.380687e-01 
4.379636e-01 
4.378585e-01 
4.377533e-01 
4.376480e-01 
4.375426e-01 
4.374372e-01 
4.373317e-01 
4.372260e-01 
4.371204e-01 
4.370146e-01 
4.369088e-01 
4.368029e-01 
4.366969e-01 
4.365908e-01 
4.364847e-01 
4.363785e-01 
4.362722e-01 
4.361658e-01 
4.360593e-01 
4.359528e-01 
4.358462e-01 
4.357395e-01 
4.356328e-01 
4.355259e-01 
4.354190e-01 
4.353120e-01 
4.352050e-01 
4.350978e-01 
4.349906e-01 
4.348833e-01 
4.347760e-01 
4.346685e-01 
4.345610e-01 
4.344534e-01 
4.343457e-01 
4.342380e-01 
4.341301e-01 
4.340222e-01 
4.339143e-01 
4.338062e-01 
4.336981e-01 
4.335899e-01 
4.334816e-01 
4.333732e-01 
4.332648e-01 
4.331563e-01 
4.330477e-01 
4.329391e-01 
4.328303e-01 
4.327215e-01 
4.326126e-01 
4.325037e-01 
4.323946e-01 
4.322855e-01 
4.321763e-01 
4.320671e-01 
4.319577e-01 
4.318483e-01 
4.317388e-01 
4.316293e-01 
4.315196e-01 
4.314099e-01 
4.313001e-01 
4.311903e-01 
4.310803e-01 
4.309703e-01 
4.308602e-01 
4.307501e-01 
4.306398e-01 
4.305295e-01 
4.304191e-01 
4.303087e-01 
4.301981e-01 
4.300875e-01 
4.299768e-01 
4.298661e-01 
4.297553e-01 
4.296443e-01 
4.295334e-01 
4.294223e-01 
4.293112e-01 
4.292000e-01 
4.290887e-01 
4.289773e-01 
4.288659e-01 
4.287544e-01 
4.286428e-01 
4.285312e-01 
4.284195e-01 
4.283077e-01 
4.281958e-01 
4.280839e-01 
4.279719e-01 
4.278598e-01 
4.277476e-01 
4.276354e-01 
4.275231e-01 
4.274107e-01 
4.272982e-01 
4.271857e-01 
4.270731e-01 
4.269604e-01 
4.268477e-01 
4.267348e-01 
4.266219e-01 
4.265090e-01 
4.263959e-01 
4.262828e-01 
4.261696e-01 
4.260564e-01 
4.259430e-01 
4.258296e-01 
4.257162e-01 
4.256026e-01 
4.254890e-01 
4.253753e-01 
4.252615e-01 
4.251477e-01 
4.250338e-01 
4.249198e-01 
4.248057e-01 
4.246916e-01 
4.245774e-01 
4.244631e-01 
4.243487e-01 
4.242343e-01 
4.241198e-01 
4.240053e-01 
4.238906e-01 
4.237759e-01 
4.236611e-01 
4.235463e-01 
4.234314e-01 
4.233164e-01 
4.232013e-01 
4.230862e-01 
4.229710e-01 
4.228557e-01 
4.227403e-01 
4.226249e-01 
4.225094e-01 
4.223938e-01 
4.222782e-01 
4.221625e-01 
4.220467e-01 
4.219308e-01 
4.218149e-01 
4.216989e-01 
4.215828e-01 
4.214667e-01 
4.213505e-01 
4.212342e-01 
4.211179e-01 
4.210014e-01 
4.208850e-01 
4.207684e-01 
4.206518e-01 
4.205350e-01 
4.204183e-01 
4.203014e-01 
4.201845e-01 
4.200675e-01 
4.199505e-01 
4.198333e-01 
4.197161e-01 
4.195989e-01 
4.194815e-01 
4.193641e-01 
4.192466e-01 
4.191291e-01 
4.190115e-01 
4.188938e-01 
4.187760e-01 
4.186582e-01 
4.185403e-01 
4.184223e-01 
4.183043e-01 
4.181862e-01 
4.180680e-01 
4.179497e-01 
4.178314e-01 
4.177130e-01 
4.175946e-01 
4.174760e-01 
4.173575e-01 
4.172388e-01 
4.171201e-01 
4.170012e-01 
4.168824e-01 
4.167634e-01 
4.166444e-01 
4.165253e-01 
4.164062e-01 
4.162870e-01 
4.161677e-01 
4.160483e-01 
4.159289e-01 
4.158094e-01 
4.156898e-01 
4.155702e-01 
4.154505e-01 
4.153307e-01 
4.152109e-01 
4.150910e-01 
4.149710e-01 
4.148510e-01 
4.147309e-01 
4.146107e-01 
4.144904e-01 
4.143701e-01 
4.142497e-01 
4.141293e-01 
4.140088e-01 
4.138882e-01 
4.137675e-01 
4.136468e-01 
4.135260e-01 
4.134051e-01 
4.132842e-01 
4.131632e-01 
4.130421e-01 
4.129210e-01 
4.127998e-01 
4.126785e-01 
4.125572e-01 
4.124358e-01 
4.123143e-01 
4.121928e-01 
4.120712e-01 
4.119495e-01 
4.118278e-01 
4.117060e-01 
4.115841e-01 
4.114621e-01 
4.113401e-01 
4.112181e-01 
4.110959e-01 
4.109737e-01 
4.108514e-01 
4.107291e-01 
4.106067e-01 
4.104842e-01 
4.103617e-01 
4.102391e-01 
4.101164e-01 
4.099936e-01 
4.098708e-01 
4.097480e-01 
4.096250e-01 
4.095020e-01 
4.093789e-01 
4.092558e-01 
4.091326e-01 
4.090093e-01 
4.088860e-01 
4.087626e-01 
4.086391e-01 
4.085156e-01 
4.083919e-01 
4.082683e-01 
4.081445e-01 
4.080207e-01 
4.078969e-01 
4.077729e-01 
4.076489e-01 
4.075249e-01 
4.074008e-01 
4.072766e-01 
4.071523e-01 
4.070280e-01 
4.069036e-01 
4.067791e-01 
4.066546e-01 
4.065300e-01 
4.064054e-01 
4.062807e-01 
4.061559e-01 
4.060310e-01 
4.059061e-01 
4.057811e-01 
4.056561e-01 
4.055310e-01 
4.054058e-01 
4.052806e-01 
4.051553e-01 
4.050299e-01 
4.049045e-01 
4.047790e-01 
4.046535e-01 
4.045278e-01 
4.044021e-01 
4.042764e-01 
4.041506e-01 
4.040247e-01 
4.038988e-01 
4.037728e-01 
4.036467e-01 
4.035205e-01 
4.033943e-01 
4.032681e-01 
4.031418e-01 
4.030154e-01 
4.028889e-01 
4.027624e-01 
4.026358e-01 
4.025092e-01 
4.023825e-01 
4.022557e-01 
4.021289e-01 
4.020020e-01 
4.018750e-01 
4.017480e-01 
4.016209e-01 
4.014937e-01 
4.013665e-01 
4.012392e-01 
4.011119e-01 
4.009845e-01 
4.008570e-01 
4.007295e-01 
4.006019e-01 
4.004742e-01 
4.003465e-01 
4.002187e-01 
4.000909e-01 
3.999630e-01 
3.998350e-01 
3.997070e-01 
3.995789e-01 
3.994507e-01 
3.993225e-01 
3.991942e-01 
3.990659e-01 
3.989375e-01 
3.988090e-01 
3.986805e-01 
3.985519e-01 
3.984233e-01 
3.982945e-01 
3.981658e-01 
3.980369e-01 
3.979080e-01 
3.977791e-01 
3.976500e-01 
3.975210e-01 
3.973918e-01 
3.972626e-01 
3.971333e-01 
3.970040e-01 
3.968746e-01 
3.967452e-01 
3.966156e-01 
3.964861e-01 
3.963564e-01 
3.962267e-01 
3.960970e-01 
3.959671e-01 
3.958373e-01 
3.957073e-01 
3.955773e-01 
3.954473e-01 
3.953171e-01 
3.951869e-01 
3.950567e-01 
3.949264e-01 
3.947960e-01 
3.946656e-01 
3.945351e-01 
3.944046e-01 
3.942739e-01 
3.941433e-01 
3.940126e-01 
3.938818e-01 
3.937509e-01 
3.936200e-01 
3.934890e-01 
3.933580e-01 
3.932269e-01 
3.930958e-01 
3.929646e-01 
3.928333e-01 
3.927020e-01 
3.925706e-01 
3.924391e-01 
3.923076e-01 
3.921760e-01 
3.920444e-01 
3.919127e-01 
3.917810e-01 
3.916492e-01 
3.915173e-01 
3.913854e-01 
3.912534e-01 
3.911214e-01 
3.909893e-01 
3.908571e-01 
3.907249e-01 
3.905926e-01 
3.904603e-01 
3.903279e-01 
3.901954e-01 
3.900629e-01 
3.899303e-01 
3.897977e-01 
3.896650e-01 
3.895323e-01 
3.893995e-01 
3.892666e-01 
3.891337e-01 
3.890007e-01 
3.888677e-01 
3.887346e-01 
3.886014e-01 
3.884682e-01 
3.883349e-01 
3.882016e-01 
3.880682e-01 
3.879348e-01 
3.878013e-01 
3.876677e-01 
3.875341e-01 
3.874004e-01 
3.872667e-01 
3.871329e-01 
3.869991e-01 
3.868652e-01 
3.867312e-01 
3.865972e-01 
3.864631e-01 
3.863290e-01 
3.861948e-01 
3.860605e-01 
3.859262e-01 
3.857919e-01 
3.856574e-01 
3.855230e-01 
3.853884e-01 
3.852538e-01 
3.851192e-01 
3.849845e-01 
3.848497e-01 
3.847149e-01 
3.845800e-01 
3.844451e-01 
3.843101e-01 
3.841751e-01 
3.840400e-01 
3.839048e-01 
3.837696e-01 
3.836344e-01 
3.834990e-01 
3.833637e-01 
3.832282e-01 
3.830927e-01 
3.829572e-01 
3.828216e-01 
3.826859e-01 
3.825502e-01 
3.824144e-01 
3.822786e-01 
3.821427e-01 
3.820068e-01 
3.818708e-01 
3.817348e-01 
3.815987e-01 
3.814625e-01 
3.813263e-01 
3.811900e-01 
3.810537e-01 
3.809173e-01 
3.807809e-01 
3.806444e-01 
3.805079e-01 
3.803713e-01 
3.802346e-01 
3.800979e-01 
3.799611e-01 
3.798243e-01 
3.796875e-01 
3.795505e-01 
3.794136e-01 
3.792765e-01 
3.791394e-01 
3.790023e-01 
3.788651e-01 
3.787278e-01 
3.785905e-01 
3.784532e-01 
3.783158e-01 
3.781783e-01 
3.780408e-01 
3.779032e-01 
3.777656e-01 
3.776279e-01 
3.774901e-01 
3.773524e-01 
3.772145e-01 
3.770766e-01 
3.769387e-01 
3.768007e-01 
3.766626e-01 
3.765245e-01 
3.763863e-01 
3.762481e-01 
3.761098e-01 
3.759715e-01 
3.758331e-01 
3.756947e-01 
3.755562e-01 
3.754177e-01 
3.752791e-01 
3.751405e-01 
3.750018e-01 
3.748630e-01 
3.747242e-01 
3.745854e-01 
3.744465e-01 
3.743075e-01 
3.741685e-01 
3.740294e-01 
3.738903e-01 
3.737512e-01 
3.736119e-01 
3.734727e-01 
3.733333e-01 
3.731940e-01 
3.730545e-01 
3.729151e-01 
3.727755e-01 
3.726359e-01 
3.724963e-01 
3.723566e-01 
3.722169e-01 
3.720771e-01 
3.719373e-01 
3.717974e-01 
3.716574e-01 
3.715174e-01 
3.713774e-01 
3.712373e-01 
3.710971e-01 
3.709569e-01 
3.708167e-01 
3.706764e-01 
3.705360e-01 
3.703956e-01 
3.702552e-01 
3.701147e-01 
3.699741e-01 
3.698335e-01 
3.696929e-01 
3.695522e-01 
3.694114e-01 
3.692706e-01 
3.691297e-01 
3.689888e-01 
3.688479e-01 
3.687068e-01 
3.685658e-01 
3.684247e-01 
3.682835e-01 
3.681423e-01 
3.680010e-01 
3.678597e-01 
3.677184e-01 
3.675770e-01 
3.674355e-01 
3.672940e-01 
3.671524e-01 
3.670108e-01 
3.668692e-01 
3.667275e-01 
3.665857e-01 
3.664439e-01 
3.663020e-01 
3.661601e-01 
3.660182e-01 
3.658762e-01 
3.657341e-01 
3.655920e-01 
3.654499e-01 
3.653077e-01 
3.651654e-01 
3.650231e-01 
3.648808e-01 
3.647384e-01 
3.645960e-01 
3.644535e-01 
3.643109e-01 
3.641683e-01 
3.640257e-01 
3.638830e-01 
3.637403e-01 
3.635975e-01 
3.634547e-01 
3.633118e-01 
3.631689e-01 
3.630259e-01 
3.628829e-01 
3.627398e-01 
3.625967e-01 
3.624535e-01 
3.623103e-01 
3.621671e-01 
3.620237e-01 
3.618804e-01 
3.617370e-01 
3.615935e-01 
3.614500e-01 
3.613065e-01 
3.611629e-01 
3.610193e-01 
3.608756e-01 
3.607318e-01 
3.605881e-01 
3.604442e-01 
3.603004e-01 
3.601564e-01 
3.600125e-01 
3.598684e-01 
3.597244e-01 
3.595803e-01 
3.594361e-01 
3.592919e-01 
3.591477e-01 
3.590034e-01 
3.588590e-01 
3.587146e-01 
3.585702e-01 
3.584257e-01 
3.582812e-01 
3.581366e-01 
3.579920e-01 
3.578474e-01 
3.577026e-01 
3.575579e-01 
3.574131e-01 
3.572682e-01 
3.571233e-01 
3.569784e-01 
3.568334e-01 
3.566884e-01 
3.565433e-01 
3.563982e-01 
3.562530e-01 
3.561078e-01 
3.559626e-01 
3.558173e-01 
3.556719e-01 
3.555265e-01 
3.553811e-01 
3.552356e-01 
3.550901e-01 
3.549445e-01 
3.547989e-01 
3.546532e-01 
3.545075e-01 
3.543618e-01 
3.542160e-01 
3.540702e-01 
3.539243e-01 
3.537783e-01 
3.536324e-01 
3.534864e-01 
3.533403e-01 
3.531942e-01 
3.530480e-01 
3.529018e-01 
3.527556e-01 
3.526093e-01 
3.524630e-01 
3.523166e-01 
3.521702e-01 
3.520238e-01 
3.518773e-01 
3.517307e-01 
3.515841e-01 
3.514375e-01 
3.512908e-01 
3.511441e-01 
3.509974e-01 
3.508506e-01 
3.507037e-01 
3.505568e-01 
3.504099e-01 
3.502629e-01 
3.501159e-01 
3.499689e-01 
3.498217e-01 
3.496746e-01 
3.495274e-01 
3.493802e-01 
3.492329e-01 
3.490856e-01 
3.489382e-01 
3.487908e-01 
3.486434e-01 
3.484959e-01 
3.483484e-01 
3.482008e-01 
3.480532e-01 
3.479055e-01 
3.477578e-01 
3.476101e-01 
3.474623e-01 
3.473145e-01 
3.471666e-01 
3.470187e-01 
3.468708e-01 
3.467228e-01 
3.465748e-01 
3.464267e-01 
3.462786e-01 
3.461304e-01 
3.459822e-01 
3.458340e-01 
3.456857e-01 
3.455374e-01 
3.453891e-01 
3.452407e-01 
3.450922e-01 
3.449437e-01 
3.447952e-01 
3.446466e-01 
3.444980e-01 
3.443494e-01 
3.442007e-01 
3.440520e-01 
3.439032e-01 
3.437544e-01 
3.436056e-01 
3.434567e-01 
3.433077e-01 
3.431588e-01 
3.430098e-01 
3.428607e-01 
3.427116e-01 
3.425625e-01 
3.424133e-01 
3.422641e-01 
3.421149e-01 
3.419656e-01 
3.418163e-01 
3.416669e-01 
3.415175e-01 
3.413680e-01 
3.412186e-01 
3.410690e-01 
3.409195e-01 
3.407699e-01 
3.406202e-01 
3.404705e-01 
3.403208e-01 
3.401711e-01 
3.400213e-01 
3.398714e-01 
3.397216e-01 
3.395716e-01 
3.394217e-01 
3.392717e-01 
3.391217e-01 
3.389716e-01 
3.388215e-01 
3.386713e-01 
3.385212e-01 
3.383709e-01 
3.382207e-01 
3.380704e-01 
3.379200e-01 
3.377697e-01 
3.376193e-01 
3.374688e-01 
3.373183e-01 
3.371678e-01 
3.370172e-01 
3.368666e-01 
3.367160e-01 
3.365653e-01 
3.364146e-01 
3.362638e-01 
3.361131e-01 
3.359622e-01 
3.358114e-01 
3.356605e-01 
3.355095e-01 
3.353586e-01 
3.352075e-01 
3.350565e-01 
3.349054e-01 
3.347543e-01 
3.346031e-01 
3.344519e-01 
3.343007e-01 
3.341494e-01 
3.339981e-01 
3.338468e-01 
3.336954e-01 
3.335440e-01 
3.333925e-01 
3.332410e-01 
3.330895e-01 
3.329380e-01 
3.327864e-01 
3.326347e-01 
3.324831e-01 
3.323314e-01 
3.321796e-01 
3.320278e-01 
3.318760e-01 
3.317242e-01 
3.315723e-01 
3.314204e-01 
3.312684e-01 
3.311164e-01 
3.309644e-01 
3.308124e-01 
3.306603e-01 
3.305081e-01 
3.303560e-01 
3.302038e-01 
3.300515e-01 
3.298993e-01 
3.297470e-01 
3.295946e-01 
3.294422e-01 
3.292898e-01 
3.291374e-01 
3.289849e-01 
3.288324e-01 
3.286799e-01 
3.285273e-01 
3.283747e-01 
3.282220e-01 
3.280693e-01 
3.279166e-01 
3.277638e-01 
3.276111e-01 
3.274582e-01 
3.273054e-01 
3.271525e-01 
3.269996e-01 
3.268466e-01 
3.266936e-01 
3.265406e-01 
3.263876e-01 
3.262345e-01 
3.260813e-01 
3.259282e-01 
3.257750e-01 
3.256218e-01 
3.254685e-01 
3.253152e-01 
3.251619e-01 
3.250085e-01 
3.248552e-01 
3.247017e-01 
3.245483e-01 
3.243948e-01 
3.242413e-01 
3.240877e-01 
3.239341e-01 
3.237805e-01 
3.236269e-01 
3.234732e-01 
3.233195e-01 
3.231657e-01 
3.230119e-01 
3.228581e-01 
3.227043e-01 
3.225504e-01 
3.223965e-01 
3.222426e-01 
3.220886e-01 
3.219346e-01 
3.217806e-01 
3.216265e-01 
3.214724e-01 
3.213183e-01 
3.211641e-01 
3.210099e-01 
3.208557e-01 
3.207014e-01 
3.205471e-01 
3.203928e-01 
3.202385e-01 
3.200841e-01 
3.199297e-01 
3.197752e-01 
3.196208e-01 
3.194663e-01 
3.193117e-01 
3.191572e-01 
3.190026e-01 
3.188479e-01 
3.186933e-01 
3.185386e-01 
3.183839e-01 
3.182291e-01 
3.180744e-01 
3.179196e-01 
3.177647e-01 
3.176098e-01 
3.174549e-01 
3.173000e-01 
3.171451e-01 
3.169901e-01 
3.168351e-01 
3.166800e-01 
3.165249e-01 
3.163698e-01 
3.162147e-01 
3.160595e-01 
3.159043e-01 
3.157491e-01 
3.155939e-01 
3.154386e-01 
3.152833e-01 
3.151279e-01 
3.149725e-01 
3.148171e-01 
3.146617e-01 
3.145063e-01 
3.143508e-01 
3.141953e-01 
3.140397e-01 
3.138841e-01 
3.137285e-01 
3.135729e-01 
3.134173e-01 
3.132616e-01 
3.131059e-01 
3.129501e-01 
3.127943e-01 
3.126385e-01 
3.124827e-01 
3.123269e-01 
3.121710e-01 
3.120151e-01 
3.118591e-01 
3.117032e-01 
3.115472e-01 
3.113912e-01 
3.112351e-01 
3.110790e-01 
3.109229e-01 
3.107668e-01 
3.106106e-01 
3.104545e-01 
3.102982e-01 
3.101420e-01 
3.099857e-01 
3.098294e-01 
3.096731e-01 
3.095168e-01 
3.093604e-01 
3.092040e-01 
3.090476e-01 
3.088911e-01 
3.087346e-01 
3.085781e-01 
3.084216e-01 
3.082650e-01 
3.081084e-01 
3.079518e-01 
3.077952e-01 
3.076385e-01 
3.074818e-01 
3.073251e-01 
3.071684e-01 
3.070116e-01 
3.068548e-01 
3.066980e-01 
3.065411e-01 
3.063843e-01 
3.062274e-01 
3.060705e-01 
3.059135e-01 
3.057565e-01 
3.055995e-01 
3.054425e-01 
3.052855e-01 
3.051284e-01 
3.049713e-01 
3.048142e-01 
3.046570e-01 
3.044998e-01 
3.043426e-01 
3.041854e-01 
3.040282e-01 
3.038709e-01 
3.037136e-01 
3.035563e-01 
3.033989e-01 
3.032415e-01 
3.030841e-01 
3.029267e-01 
3.027693e-01 
3.026118e-01 
3.024543e-01 
3.022968e-01 
3.021393e-01 
3.019817e-01 
3.018241e-01 
3.016665e-01 
3.015089e-01
[truncated: 750,172 more chars]
