# Supplementary material for: Wide-Field Motion Integration in Fly VS Cells: Insights from an Inverse Approach
Source: PLoS Comput Biol. 2010 Sep 30;6(9):e1000932. doi: 10.1371/journal.pcbi.1000932 (PMC2947983; doi:10.1371/journal.pcbi.1000932)
Supplement: Dataset S1 — The passive and active optimized model to reproduce Figures 2 and 3 of the manuscript. (11.65 MB ZIP) [file pcbi.1000932.s001.zip › models/emd_traces/emd_trace_all_inh_10.dat]

0 
0 
0 
0 
0 
0 
0 
0 
0 
0 
0 
0 
0 
0 
0 
0 
0 
0 
0 
0 
0 
0 
0 
0 
0 
0 
0 
0 
0 
0 
0 
0 
0 
0 
0 
0 
0 
0 
0 
0 
0 
0 
0 
0 
0 
0 
0 
0 
0 
0 
0 
0 
0 
0 
0 
0 
0 
0 
0 
0 
0 
0 
0 
0 
0 
0 
0 
0 
0 
0 
0 
0 
0 
0 
0 
0 
0 
0 
0 
0 
0 
0 
0 
0 
0 
0 
0 
0 
0 
0 
0 
0 
0 
0 
0 
0 
0 
0 
0 
0 
0 
0 
0 
0 
0 
0 
0 
0 
0 
0 
0 
0 
0 
0 
0 
0 
0 
0 
0 
0 
0 
0 
0 
0 
0 
0 
0 
0 
0 
0 
0 
0 
0 
0 
0 
0 
0 
0 
0 
0 
0 
0 
0 
0 
0 
0 
0 
0 
0 
0 
0 
0 
0 
0 
0 
0 
0 
0 
0 
0 
0 
0 
0 
0 
0 
0 
0 
0 
0 
0 
0 
0 
0 
0 
0 
0 
0 
0 
0 
0 
0 
0 
0 
0 
0 
0 
0 
0 
0 
0 
0 
0 
0 
0 
0 
0 
0 
0 
0 
0 
0 
0 
0 
0 
0 
0 
0 
0 
0 
0 
0 
0 
0 
0 
0 
0 
0 
0 
0 
0 
0 
0 
0 
0 
0 
0 
0 
0 
0 
0 
0 
0 
0 
0 
0 
0 
0 
0 
0 
0 
0 
0 
0 
0 
0 
0 
0 
0 
0 
0 
0 
0 
0 
0 
0 
0 
0 
0 
0 
0 
0 
0 
0 
0 
0 
0 
0 
0 
0 
0 
0 
0 
0 
0 
0 
0 
0 
0 
0 
0 
0 
0 
0 
0 
0 
0 
0 
0 
0 
0 
0 
0 
0 
0 
0 
0 
0 
0 
0 
0 
0 
0 
0 
0 
0 
0 
0 
0 
0 
0 
0 
0 
0 
0 
0 
0 
0 
0 
0 
0 
0 
0 
0 
0 
0 
0 
0 
0 
0 
0 
0 
0 
0 
0 
0 
0 
0 
0 
0 
0 
0 
0 
0 
0 
0 
0 
0 
0 
0 
0 
0 
0 
0 
0 
0 
0 
0 
0 
0 
0 
0 
0 
0 
0 
0 
0 
0 
0 
0 
0 
0 
0 
0 
0 
0 
0 
0 
0 
0 
0 
0 
0 
0 
0 
0 
0 
0 
0 
0 
0 
0 
0 
0 
0 
0 
0 
0 
0 
0 
0 
0 
0 
0 
0 
0 
0 
0 
0 
0 
0 
0 
0 
0 
0 
0 
0 
0 
0 
0 
0 
0 
0 
0 
0 
0 
0 
0 
0 
0 
0 
0 
0 
0 
0 
0 
0 
0 
0 
0 
0 
0 
0 
0 
0 
0 
0 
0 
0 
0 
0 
0 
0 
0 
0 
0 
0 
0 
0 
0 
0 
0 
0 
0 
0 
0 
0 
0 
0 
0 
0 
0 
0 
0 
0 
0 
0 
0 
0 
0 
0 
0 
0 
0 
0 
0 
0 
0 
0 
0 
0 
0 
0 
0 
0 
0 
0 
0 
0 
0 
0 
0 
0 
0 
0 
0 
0 
0 
0 
0 
0 
0 
0 
0 
0 
0 
0 
0 
0 
0 
0 
0 
0 
0 
0 
0 
0 
0 
0 
0 
0 
0 
0 
0 
0 
0 
0 
0 
0 
0 
0 
0 
0 
0 
0 
0 
0 
0 
0 
0 
0 
0 
0 
0 
0 
0 
0 
0 
0 
0 
0 
0 
0 
0 
0 
0 
0 
0 
0 
0 
0 
0 
0 
0 
0 
0 
0 
0 
0 
0 
0 
0 
0 
0 
0 
0 
0 
0 
0 
0 
0 
0 
0 
0 
0 
0 
0 
0 
0 
0 
0 
0 
0 
0 
0 
0 
0 
0 
0 
0 
0 
0 
0 
0 
0 
0 
0 
0 
0 
0 
0 
0 
0 
0 
0 
0 
0 
0 
0 
0 
0 
0 
0 
0 
0 
0 
0 
0 
0 
0 
0 
0 
0 
0 
0 
0 
0 
0 
0 
0 
0 
0 
0 
0 
0 
0 
0 
0 
0 
0 
0 
0 
0 
0 
0 
0 
0 
0 
0 
0 
0 
0 
0 
0 
0 
0 
0 
0 
0 
0 
0 
0 
0 
0 
0 
0 
0 
0 
0 
0 
0 
0 
0 
0 
0 
0 
0 
0 
0 
0 
0 
0 
0 
0 
0 
0 
0 
0 
0 
0 
0 
0 
0 
0 
0 
0 
0 
0 
0 
0 
0 
0 
0 
0 
0 
0 
0 
0 
0 
0 
0 
0 
0 
0 
0 
0 
0 
0 
0 
0 
0 
0 
0 
0 
0 
0 
0 
0 
0 
0 
0 
0 
0 
0 
0 
0 
0 
0 
0 
0 
0 
0 
0 
0 
0 
0 
0 
0 
0 
0 
0 
0 
0 
0 
0 
0 
0 
0 
0 
0 
0 
0 
0 
0 
0 
0 
0 
0 
0 
0 
0 
0 
0 
0 
0 
0 
0 
0 
0 
0 
0 
0 
0 
0 
0 
0 
0 
0 
0 
0 
0 
0 
0 
0 
0 
0 
0 
0 
0 
0 
0 
0 
0 
0 
0 
0 
0 
0 
0 
0 
0 
0 
0 
0 
0 
0 
0 
0 
0 
0 
0 
0 
0 
0 
0 
0 
0 
0 
0 
0 
0 
0 
0 
0 
0 
0 
0 
0 
0 
0 
0 
0 
0 
0 
0 
0 
0 
0 
0 
0 
0 
0 
0 
0 
0 
0 
0 
0 
0 
0 
0 
0 
0 
0 
0 
0 
0 
0 
0 
0 
0 
0 
0 
0 
0 
0 
0 
0 
0 
0 
0 
0 
0 
0 
0 
0 
0 
0 
0 
0 
0 
0 
0 
0 
0 
0 
0 
0 
0 
0 
0 
0 
0 
0 
0 
0 
0 
0 
0 
0 
0 
0 
0 
0 
0 
0 
0 
0 
0 
0 
0 
0 
0 
0 
0 
0 
0 
0 
0 
0 
0 
0 
0 
0 
0 
0 
0 
0 
0 
0 
0 
0 
0 
0 
0 
0 
0 
0 
0 
0 
0 
0 
0 
0 
0 
0 
0 
0 
0 
0 
0 
0 
0 
0 
0 
0 
0 
0 
0 
0 
0 
0 
0 
0 
0 
0 
0 
0 
0 
0 
0 
0 
0 
0 
0 
0 
0 
0 
0 
0 
0 
0 
0 
0 
0 
0 
0 
0 
0 
0 
0 
0 
0 
0 
0 
0 
0 
0 
0 
0 
0 
0 
0 
0 
0 
0 
0 
0 
0 
0 
0 
0 
0 
0 
0 
0 
0 
0 
0 
0 
0 
0 
0 
0 
0 
0 
0 
0 
0 
0 
0 
0 
0 
0 
0 
0 
0 
0 
0 
0 
0 
0 
0 
0 
0 
0 
0 
0 
0 
0 
0 
0 
0 
0 
0 
0 
0 
0 
0 
0 
0 
0 
0 
0 
0 
0 
0 
0 
0 
0 
0 
0 
0 
0 
0 
0 
0 
0 
0 
0 
0 
0 
0 
0 
0 
0 
0 
0 
0 
0 
0 
0 
0 
0 
0 
0 
0 
0 
0 
0 
0 
0 
0 
0 
0 
0 
0 
0 
0 
0 
0 
0 
0 
0 
0 
0 
0 
0 
0 
0 
0 
0 
0 
0 
0 
0 
0 
0 
0 
0 
0 
0 
0 
0 
0 
0 
0 
0 
0 
0 
0 
0 
0 
0 
0 
0 
0 
0 
0 
0 
0 
0 
0 
0 
0 
0 
0 
0 
0 
0 
0 
0 
0 
0 
0 
0 
0 
0 
0 
0 
0 
0 
0 
0 
0 
0 
0 
0 
0 
0 
0 
0 
0 
0 
0 
0 
0 
0 
0 
0 
0 
0 
0 
0 
0 
0 
0 
0 
0 
0 
0 
0 
0 
0 
0 
0 
0 
0 
0 
0 
0 
0 
0 
0 
0 
0 
0 
0 
0 
0 
0 
0 
0 
0 
0 
0 
0 
0 
0 
0 
0 
0 
0 
0 
0 
0 
0 
0 
0 
0 
0 
0 
0 
0 
0 
0 
0 
0 
0 
0 
0 
0 
0 
0 
0 
0 
0 
0 
0 
0 
0 
0 
0 
0 
0 
0 
0 
0 
0 
0 
0 
0 
0 
0 
0 
0 
0 
0 
0 
0 
0 
0 
0 
0 
0 
0 
0 
0 
0 
0 
0 
0 
0 
0 
0 
0 
0 
0 
0 
0 
0 
0 
0 
0 
0 
0 
0 
0 
0 
0 
0 
0 
0 
0 
0 
0 
0 
0 
0 
0 
0 
0 
0 
0 
0 
0 
0 
0 
0 
0 
0 
0 
0 
0 
0 
0 
0 
0 
0 
0 
0 
0 
0 
0 
0 
0 
0 
0 
0 
0 
0 
0 
0 
0 
0 
0 
0 
0 
0 
0 
0 
0 
0 
0 
0 
0 
0 
0 
0 
0 
0 
0 
0 
0 
0 
0 
0 
0 
0 
0 
0 
0 
0 
0 
0 
0 
0 
0 
0 
0 
0 
0 
0 
0 
0 
0 
0 
0 
0 
0 
0 
0 
0 
0 
0 
0 
0 
0 
0 
0 
0 
0 
0 
0 
0 
0 
0 
0 
0 
0 
0 
0 
0 
0 
0 
0 
0 
0 
0 
0 
0 
0 
0 
0 
0 
0 
0 
0 
0 
0 
0 
0 
0 
0 
0 
0 
0 
0 
0 
0 
0 
0 
0 
0 
0 
0 
0 
0 
0 
0 
0 
0 
0 
0 
0 
0 
0 
0 
0 
0 
0 
0 
0 
0 
0 
0 
0 
0 
0 
0 
0 
0 
0 
0 
0 
0 
0 
0 
0 
0 
0 
0 
0 
0 
0 
0 
0 
0 
0 
0 
0 
0 
0 
0 
0 
0 
0 
0 
0 
0 
0 
0 
0 
0 
0 
0 
0 
0 
0 
0 
0 
0 
0 
0 
0 
0 
0 
0 
0 
0 
0 
0 
0 
0 
0 
0 
0 
0 
0 
0 
0 
0 
0 
0 
0 
0 
0 
0 
0 
0 
0 
0 
0 
0 
0 
0 
0 
0 
0 
0 
0 
0 
0 
0 
0 
0 
0 
0 
0 
0 
0 
0 
0 
0 
0 
0 
0 
0 
0 
0 
0 
0 
0 
0 
0 
0 
0 
0 
0 
0 
0 
0 
0 
0 
0 
0 
0 
0 
0 
0 
0 
0 
0 
0 
0 
0 
0 
0 
0 
0 
0 
0 
0 
0 
0 
0 
0 
0 
0 
0 
0 
0 
0 
0 
0 
0 
0 
0 
0 
0 
0 
0 
0 
0 
0 
0 
0 
0 
0 
0 
0 
0 
0 
0 
0 
0 
0 
0 
0 
0 
0 
0 
0 
0 
0 
0 
0 
0 
0 
0 
0 
0 
0 
0 
0 
0 
0 
0 
0 
0 
0 
0 
0 
0 
0 
0 
0 
0 
0 
0 
0 
0 
0 
0 
0 
0 
0 
0 
0 
0 
0 
0 
0 
0 
0 
0 
0 
0 
0 
0 
0 
0 
0 
0 
0 
0 
0 
0 
0 
0 
0 
0 
0 
0 
0 
0 
0 
0 
0 
0 
0 
0 
0 
0 
0 
0 
0 
0 
0 
0 
0 
0 
0 
0 
0 
0 
0 
0 
0 
0 
0 
0 
0 
0 
0 
0 
0 
0 
0 
0 
0 
0 
0 
0 
0 
0 
0 
0 
0 
0 
0 
0 
0 
0 
0 
0 
0 
0 
0 
0 
0 
0 
0 
0 
0 
0 
0 
0 
0 
0 
0 
0 
0 
0 
0 
0 
0 
0 
0 
0 
0 
0 
0 
0 
0 
0 
0 
0 
0 
0 
0 
0 
0 
0 
0 
0 
0 
0 
0 
0 
0 
0 
0 
0 
0 
0 
0 
0 
0 
0 
0 
0 
0 
0 
0 
0 
0 
0 
0 
0 
0 
0 
0 
0 
0 
0 
0 
0 
0 
0 
0 
0 
0 
0 
0 
0 
0 
0 
0 
0 
0 
0 
0 
0 
0 
0 
0 
0 
0 
0 
0 
0 
0 
0 
0 
0 
0 
0 
0 
0 
0 
0 
0 
0 
0 
0 
0 
0 
0 
0 
0 
0 
0 
0 
0 
0 
0 
0 
0 
0 
0 
0 
0 
0 
0 
0 
0 
0 
0 
0 
0 
0 
0 
0 
0 
0 
0 
0 
0 
0 
0 
0 
0 
0 
0 
0 
0 
0 
0 
0 
0 
0 
0 
0 
0 
0 
0 
0 
0 
0 
0 
0 
0 
0 
0 
0 
0 
0 
0 
0 
0 
0 
0 
0 
0 
0 
0 
0 
0 
0 
0 
0 
0 
0 
0 
0 
0 
0 
0 
0 
0 
0 
0 
0 
0 
0 
0 
0 
0 
0 
0 
0 
0 
0 
0 
0 
0 
0 
0 
0 
0 
0 
0 
0 
0 
0 
0 
0 
0 
0 
0 
0 
0 
0 
0 
0 
0 
0 
0 
0 
0 
0 
0 
0 
0 
0 
0 
0 
0 
0 
0 
0 
0 
0 
0 
0 
0 
0 
0 
0 
0 
0 
0 
0 
0 
0 
0 
0 
0 
0 
0 
0 
0 
0 
0 
0 
0 
0 
0 
0 
0 
0 
0 
0 
0 
0 
0 
0 
0 
0 
0 
0 
0 
0 
0 
0 
0 
0 
0 
0 
0 
0 
0 
0 
0 
0 
0 
0 
0 
0 
0 
0 
0 
0 
0 
0 
0 
0 
0 
0 
0 
0 
0 
0 
0 
0 
0 
0 
0 
0 
0 
0 
0 
0 
0 
0 
0 
0 
0 
0 
0 
0 
0 
0 
0 
0 
0 
0 
0 
0 
0 
0 
0 
0 
0 
0 
0 
0 
0 
0 
0 
0 
0 
0 
0 
0 
0 
0 
0 
0 
0 
0 
0 
0 
0 
0 
0 
0 
0 
0 
0 
0 
0 
0 
0 
0 
0 
0 
0 
0 
0 
0 
0 
0 
0 
0 
0 
0 
0 
0 
0 
0 
0 
0 
0 
0 
0 
0 
0 
0 
0 
0 
0 
0 
0 
0 
0 
0 
0 
0 
0 
0 
0 
0 
0 
0 
0 
0 
0 
0 
0 
0 
0 
0 
0 
0 
0 
0 
0 
0 
0 
0 
0 
0 
0 
0 
0 
0 
0 
0 
0 
0 
0 
0 
0 
0 
0 
0 
0 
0 
0 
0 
0 
0 
0 
0 
0 
0 
0 
0 
0 
0 
0 
0 
0 
0 
0 
0 
0 
0 
0 
0 
0 
0 
0 
0 
0 
0 
0 
0 
0 
0 
0 
0 
0 
0 
0 
0 
0 
0 
0 
0 
0 
0 
0 
0 
0 
0 
0 
0 
0 
0 
0 
0 
0 
0 
0 
0 
0 
0 
0 
0 
0 
0 
0 
0 
0 
0 
0 
0 
0 
0 
0 
0 
0 
0 
0 
0 
0 
0 
0 
0 
0 
0 
0 
0 
0 
0 
0 
0 
0 
0 
0 
0 
0 
0 
0 
0 
0 
0 
0 
0 
0 
0 
0 
0 
0 
0 
0 
0 
0 
0 
0 
0 
0 
0 
0 
0 
0 
0 
0 
0 
0 
0 
0 
0 
0 
0 
0 
0 
0 
0 
0 
0 
0 
0 
0 
0 
0 
0 
0 
0 
0 
0 
0 
0 
0 
0 
0 
0 
0 
0 
0 
0 
0 
0 
0 
0 
0 
0 
0 
0 
0 
0 
0 
0 
0 
0 
0 
0 
0 
0 
0 
0 
0 
0 
0 
0 
0 
0 
0 
0 
0 
0 
0 
0 
0 
0 
0 
0 
0 
0 
0 
0 
0 
0 
0 
0 
0 
0 
0 
0 
0 
0 
0 
0 
0 
0 
0 
0 
0 
0 
0 
0 
0 
0 
0 
0 
0 
0 
0 
0 
0 
0 
0 
0 
0 
0 
0 
0 
0 
0 
0 
0 
0 
0 
0 
0 
0 
0 
0 
0 
0 
0 
0 
0 
0 
0 
0 
0 
0 
0 
0 
0 
0 
0 
0 
0 
0 
0 
0 
0 
0 
0 
0 
0 
0 
0 
0 
0 
0 
0 
0 
0 
0 
0 
0 
0 
0 
0 
0 
0 
0 
0 
0 
0 
0 
0 
0 
0 
0 
0 
0 
0 
0 
0 
0 
0 
0 
0 
0 
0 
0 
0 
0 
0 
0 
0 
0 
0 
0 
0 
0 
0 
0 
0 
0 
0 
0 
0 
0 
0 
0 
0 
0 
0 
0 
0 
0 
0 
0 
0 
0 
0 
0 
0 
0 
0 
0 
0 
0 
0 
0 
0 
0 
0 
0 
0 
0 
0 
0 
0 
0 
0 
0 
0 
0 
0 
0 
0 
0 
0 
0 
0 
0 
0 
0 
0 
0 
0 
0 
0 
0 
0 
0 
0 
0 
0 
0 
0 
0 
0 
0 
0 
0 
0 
0 
0 
0 
0 
0 
0 
0 
0 
0 
0 
0 
0 
0 
0 
0 
0 
0 
0 
0 
0 
0 
0 
0 
0 
0 
0 
0 
0 
0 
0 
0 
0 
0 
0 
0 
0 
0 
0 
0 
0 
0 
0 
0 
0 
0 
0 
0 
0 
0 
0 
0 
0 
0 
0 
0 
0 
0 
0 
0 
0 
0 
0 
0 
0 
0 
0 
0 
0 
0 
0 
0 
0 
0 
0 
0 
0 
0 
0 
0 
0 
0 
0 
0 
0 
0 
0 
0 
0 
0 
0 
0 
0 
0 
0 
0 
0 
0 
0 
0 
0 
0 
0 
0 
0 
0 
0 
0 
0 
0 
0 
0 
0 
0 
0 
0 
0 
0 
0 
0 
0 
0 
0 
0 
0 
0 
0 
0 
0 
0 
0 
0 
0 
0 
0 
0 
0 
0 
0 
0 
0 
0 
0 
0 
0 
0 
0 
0 
0 
0 
0 
0 
0 
0 
0 
0 
0 
0 
0 
0 
0 
0 
0 
0 
0 
0 
0 
0 
0 
0 
0 
0 
0 
0 
0 
0 
0 
0 
0 
0 
0 
0 
0 
0 
0 
0 
0 
0 
0 
0 
0 
0 
0 
0 
0 
0 
0 
0 
0 
0 
0 
0 
0 
0 
0 
0 
0 
0 
0 
0 
0 
0 
0 
0 
0 
0 
0 
0 
0 
0 
0 
0 
0 
0 
0 
0 
0 
0 
0 
0 
0 
0 
0 
0 
0 
0 
0 
0 
0 
0 
0 
0 
0 
0 
0 
0 
0 
0 
0 
0 
0 
0 
0 
0 
0 
0 
0 
0 
0 
0 
0 
0 
0 
0 
0 
0 
0 
0 
0 
0 
0 
0 
0 
0 
0 
0 
0 
0 
0 
0 
0 
0 
0 
0 
0 
0 
0 
0 
0 
0 
0 
0 
0 
0 
0 
0 
0 
0 
0 
0 
0 
0 
0 
0 
0 
0 
0 
0 
0 
0 
0 
0 
0 
0 
0 
0 
0 
0 
0 
0 
0 
0 
0 
0 
0 
0 
0 
0 
0 
0 
0 
0 
0 
0 
0 
0 
0 
0 
0 
0 
0 
0 
0 
0 
0 
0 
0 
0 
0 
0 
0 
0 
0 
0 
0 
0 
0 
0 
0 
0 
0 
0 
0 
0 
0 
0 
0 
0 
0 
0 
0 
0 
0 
0 
0 
0 
0 
0 
0 
0 
0 
0 
0 
0 
0 
0 
0 
0 
0 
0 
0 
0 
0 
0 
0 
0 
0 
0 
0 
0 
0 
0 
0 
0 
0 
0 
0 
0 
0 
0 
0 
0 
0 
0 
0 
0 
0 
0 
0 
0 
0 
0 
0 
0 
0 
0 
0 
0 
0 
0 
0 
0 
0 
0 
0 
0 
0 
0 
0 
0 
0 
0 
0 
0 
0 
0 
0 
0 
0 
0 
0 
0 
0 
0 
0 
0 
0 
0 
0 
0 
0 
0 
0 
0 
0 
0 
0 
0 
0 
0 
0 
0 
0 
0 
0 
0 
0 
0 
0 
0 
0 
0 
0 
0 
0 
0 
0 
0 
0 
0 
0 
0 
0 
0 
0 
0 
0 
0 
0 
0 
0 
0 
0 
0 
0 
0 
0 
0 
0 
0 
0 
0 
0 
0 
0 
0 
0 
0 
0 
0 
0 
0 
0 
0 
0 
0 
0 
0 
0 
0 
0 
0 
0 
0 
0 
0 
0 
0 
0 
0 
0 
0 
0 
0 
0 
0 
0 
0 
0 
0 
0 
0 
0 
0 
0 
0 
0 
0 
0 
0 
0 
0 
0 
0 
0 
0 
0 
0 
0 
0 
0 
0 
0 
0 
0 
0 
0 
0 
0 
0 
0 
0 
0 
0 
0 
0 
0 
0 
0 
0 
0 
0 
0 
0 
0 
0 
0 
0 
0 
0 
0 
0 
0 
0 
0 
0 
0 
0 
0 
0 
0 
0 
0 
0 
0 
0 
0 
0 
0 
0 
0 
0 
0 
0 
0 
0 
0 
0 
0 
0 
0 
0 
0 
0 
0 
0 
0 
0 
0 
0 
0 
0 
0 
0 
0 
0 
0 
0 
0 
0 
0 
0 
0 
0 
0 
0 
0 
0 
0 
0 
0 
0 
0 
0 
0 
0 
0 
0 
0 
0 
0 
0 
0 
0 
0 
0 
0 
0 
0 
0 
0 
0 
0 
0 
0 
0 
0 
0 
0 
0 
0 
0 
0 
0 
0 
0 
0 
0 
0 
0 
0 
0 
0 
0 
0 
0 
0 
0 
0 
0 
0 
0 
0 
0 
0 
0 
0 
0 
0 
0 
0 
0 
0 
0 
0 
0 
0 
0 
0 
0 
0 
0 
0 
0 
0 
0 
0 
0 
0 
0 
0 
0 
0 
0 
0 
0 
0 
0 
0 
0 
0 
0 
0 
0 
0 
0 
0 
0 
0 
0 
0 
0 
0 
0 
0 
0 
0 
0 
0 
0 
0 
0 
0 
0 
0 
0 
0 
0 
0 
0 
0 
0 
0 
0 
0 
0 
0 
0 
0 
0 
0 
0 
0 
0 
0 
0 
0 
0 
0 
0 
0 
0 
0 
0 
0 
0 
0 
0 
0 
0 
0 
0 
0 
0 
0 
0 
0 
0 
0 
0 
0 
0 
0 
0 
0 
0 
0 
0 
0 
0 
0 
0 
0 
0 
0 
0 
0 
0 
0 
0 
0 
0 
0 
0 
0 
0 
0 
0 
0 
0 
0 
0 
0 
0 
0 
0 
0 
0 
0 
0 
0 
0 
0 
0 
0 
0 
0 
0 
0 
0 
0 
0 
0 
0 
0 
0 
0 
0 
0 
0 
0 
0 
0 
0 
0 
0 
0 
0 
0 
0 
0 
0 
0 
0 
0 
0 
0 
0 
0 
0 
0 
0 
0 
0 
0 
0 
0 
0 
0 
0 
0 
0 
0 
0 
0 
0 
0 
0 
0 
0 
0 
0 
0 
0 
0 
0 
0 
0 
0 
0 
0 
0 
0 
0 
0 
0 
0 
0 
0 
0 
0 
0 
0 
0 
0 
0 
0 
0 
0 
0 
0 
0 
0 
0 
0 
0 
0 
0 
0 
0 
0 
0 
0 
0 
0 
0 
0 
0 
0 
0 
0 
0 
0 
0 
0 
0 
0 
0 
0 
0 
0 
0 
0 
0 
0 
0 
0 
0 
0 
0 
0 
0 
0 
0 
0 
0 
0 
0 
0 
0 
0 
0 
0 
0 
0 
0 
0 
0 
0 
0 
0 
0 
0 
0 
0 
0 
0 
0 
0 
0 
0 
0 
0 
0 
0 
0 
0 
0 
0 
0 
0 
0 
0 
0 
0 
0 
0 
0 
0 
0 
0 
0 
0 
0 
0 
0 
0 
0 
0 
0 
0 
0 
0 
0 
0 
0 
0 
0 
0 
0 
0 
0 
0 
0 
0 
0 
0 
0 
0 
0 
0 
0 
0 
0 
0 
0 
0 
0 
0 
0 
0 
0 
0 
0 
0 
0 
0 
0 
0 
0 
0 
0 
0 
0 
0 
0 
0 
0 
0 
0 
0 
0 
0 
0 
0 
0 
0 
0 
0 
0 
0 
0 
0 
0 
0 
0 
0 
0 
0 
0 
0 
0 
0 
0 
0 
0 
0 
0 
0 
0 
0 
0 
0 
0 
0 
0 
0 
0 
0 
0 
0 
0 
0 
0 
0 
0 
0 
0 
0 
0 
0 
0 
0 
0 
0 
0 
0 
0 
0 
0 
0 
0 
0 
0 
0 
0 
0 
0 
0 
0 
0 
0 
0 
0 
0 
0 
0 
0 
0 
0 
0 
0 
0 
0 
0 
0 
0 
0 
0 
0 
0 
0 
0 
0 
0 
0 
0 
0 
0 
0 
0 
0 
0 
0 
0 
0 
0 
0 
0 
0 
0 
0 
0 
0 
0 
0 
0 
0 
0 
0 
0 
0 
0 
0 
0 
0 
0 
0 
0 
0 
0 
0 
0 
0 
0 
0 
0 
0 
0 
0 
0 
0 
0 
0 
0 
0 
0 
0 
0 
0 
0 
0 
0 
0 
0 
0 
0 
0 
0 
0 
0 
0 
0 
0 
0 
0 
0 
0 
0 
0 
0 
0 
0 
0 
0 
0 
0 
0 
0 
0 
0 
0 
0 
0 
0 
0 
0 
0 
0 
0 
0 
0 
0 
0 
0 
0 
0 
0 
0 
0 
0 
0 
0 
0 
0 
0 
0 
0 
0 
0 
0 
0 
0 
0 
0 
0 
0 
0 
0 
0 
0 
0 
0 
0 
0 
0 
0 
0 
0 
0 
0 
0 
0 
0 
0 
0 
0 
0 
0 
0 
0 
0 
0 
0 
0 
0 
0 
0 
0 
0 
0 
0 
0 
0 
0 
0 
0 
0 
0 
0 
0 
0 
0 
0 
0 
0 
0 
0 
0 
0 
0 
0 
0 
0 
0 
0 
0 
0 
0 
0 
0 
0 
0 
0 
0 
0 
0 
0 
0 
0 
0 
0 
0 
0 
0 
0 
0 
0 
0 
0 
0 
0 
0 
0 
0 
0 
0 
0 
0 
0 
0 
0 
0 
0 
0 
0 
0 
0 
0 
0 
0 
0 
0 
0 
0 
0 
0 
0 
0 
0 
0 
0 
0 
0 
0 
0 
0 
0 
0 
0 
0 
0 
0 
0 
0 
0 
0 
0 
0 
0 
0 
0 
0 
0 
0 
0 
0 
0 
0 
0 
0 
0 
0 
0 
0 
0 
0 
0 
0 
0 
0 
0 
0 
0 
0 
0 
0 
0 
0 
0 
0 
0 
0 
0 
0 
0 
0 
0 
0 
0 
0 
0 
0 
0 
0 
0 
0 
0 
0 
0 
0 
0 
0 
0 
0 
0 
0 
0 
0 
0 
0 
0 
0 
0 
0 
0 
0 
0 
0 
0 
0 
0 
0 
0 
0 
0 
0 
0 
0 
0 
0 
0 
0 
0 
0 
0 
0 
0 
0 
0 
0 
0 
0 
0 
0 
0 
0 
0 
0 
0 
0 
0 
0 
0 
0 
0 
0 
0 
0 
0 
0 
0 
0 
0 
0 
0 
0 
0 
0 
0 
0 
0 
0 
0 
0 
0 
0 
0 
0 
0 
0 
0 
0 
0 
0 
0 
0 
0 
0 
0 
0 
0 
0 
0 
0 
0 
0 
0 
0 
0 
0 
0 
0 
0 
0 
0 
0 
0 
0 
0 
0 
0 
0 
0 
0 
0 
0 
0 
0 
0 
0 
0 
0 
0 
0 
0 
0 
0 
0 
0 
0 
0 
0 
0 
0 
0 
0 
0 
0 
0 
0 
0 
0 
0 
0 
0 
0 
0 
0 
0 
0 
0 
0 
0 
0 
0 
0 
0 
0 
0 
0 
0 
0 
0 
0 
0 
0 
0 
0 
0 
0 
0 
0 
0 
0 
0 
0 
0 
0 
0 
0 
0 
0 
0 
0 
0 
0 
0 
0 
0 
0 
0 
0 
0 
0 
0 
0 
0 
0 
0 
0 
0 
0 
0 
0 
0 
0 
0 
0 
0 
0 
0 
0 
0 
0 
0 
0 
0 
0 
0 
0 
0 
0 
0 
0 
0 
0 
0 
0 
0 
0 
0 
0 
0 
0 
0 
0 
0 
0 
0 
0 
0 
0 
0 
0 
0 
0 
0 
0 
0 
0 
0 
0 
0 
0 
0 
0 
0 
0 
0 
0 
0 
0 
0 
0 
0 
0 
0 
0 
0 
0 
0 
0 
0 
0 
0 
0 
0 
0 
0 
0 
0 
0 
0 
0 
0 
0 
0 
0 
0 
0 
0 
0 
0 
0 
0 
0 
0 
0 
0 
0 
0 
0 
0 
0 
0 
0 
0 
0 
0 
0 
0 
0 
0 
0 
0 
0 
0 
0 
0 
0 
0 
0 
0 
0 
0 
0 
0 
0 
0 
0 
0 
0 
0 
0 
0 
0 
0 
0 
0 
0 
0 
0 
0 
0 
0 
0 
0 
0 
0 
0 
0 
0 
0 
0 
0 
0 
0 
0 
0 
0 
0 
0 
0 
0 
0 
0 
0 
0 
0 
0 
0 
0 
0 
0 
0 
0 
0 
0 
0 
0 
0 
0 
0 
0 
0 
0 
0 
0 
0 
0 
0 
0 
0 
0 
0 
0 
0 
0 
0 
0 
0 
0 
0 
0 
0 
0 
0 
0 
0 
0 
0 
0 
0 
0 
0 
0 
0 
0 
0 
0 
0 
0 
0 
0 
0 
0 
0 
0 
0 
0 
0 
0 
0 
0 
0 
0 
0 
0 
0 
0 
0 
0 
0 
0 
0 
0 
0 
0 
0 
0 
0 
0 
0 
0 
0 
0 
0 
0 
0 
0 
0 
0 
0 
0 
0 
0 
0 
0 
0 
0 
0 
0 
0 
0 
0 
0 
0 
0 
0 
0 
0 
0 
0 
0 
0 
0 
0 
0 
0 
0 
0 
0 
0 
0 
0 
0 
0 
0 
0 
0 
0 
0 
0 
0 
0 
0 
0 
0 
0 
0 
0 
0 
0 
0 
0 
0 
0 
0 
0 
0 
0 
0 
0 
0 
0 
0 
0 
0 
0 
0 
0 
0 
0 
0 
0 
0 
0 
0 
0 
0 
0 
0 
0 
0 
0 
0 
0 
0 
0 
0 
0 
0 
0 
0 
0 
0 
0 
0 
0 
0 
0 
0 
0 
0 
0 
0 
0 
0 
0 
0 
0 
0 
0 
0 
0 
0 
0 
0 
0 
0 
0 
0 
0 
0 
0 
0 
0 
0 
0 
0 
0 
0 
0 
0 
0 
0 
0 
0 
0 
0 
0 
0 
0 
0 
0 
0 
0 
0 
0 
0 
0 
0 
0 
0 
0 
0 
0 
0 
0 
0 
0 
0 
0 
0 
0 
0 
0 
0 
0 
0 
0 
0 
0 
0 
0 
0 
0 
0 
0 
0 
0 
0 
0 
0 
0 
0 
0 
0 
0 
0 
0 
0 
0 
0 
0 
0 
0 
0 
0 
0 
0 
0 
0 
0 
0 
0 
0 
0 
0 
0 
0 
0 
0 
0 
0 
0 
0 
0 
0 
0 
0 
0 
0 
0 
0 
0 
0 
0 
0 
0 
0 
0 
0 
0 
0 
0 
0 
0 
0 
0 
0 
0 
0 
0 
0 
0 
0 
0 
0 
0 
0 
0 
0 
0 
0 
0 
0 
0 
0 
0 
0 
0 
0 
0 
0 
0 
0 
0 
0 
0 
0 
0 
0 
0 
0 
0 
0 
0 
0 
0 
0 
0 
0 
0 
0 
0 
0 
0 
0 
0 
0 
0 
0 
0 
0 
0 
0 
0 
0 
0 
0 
0 
0 
0 
0 
0 
0 
0 
0 
0 
0 
0 
0 
0 
0 
0 
0 
0 
0 
0 
0 
0 
0 
0 
0 
0 
0 
0 
0 
0 
0 
0 
0 
0 
0 
0 
0 
0 
0 
0 
0 
0 
0 
0 
0 
0 
0 
0 
0 
0 
0 
0 
0 
0 
0 
0 
0 
0 
0 
0 
0 
0 
0 
0 
0 
0 
0 
0 
0 
0 
0 
0 
0 
0 
0 
0 
0 
0 
0 
0 
0 
0 
0 
0 
0 
0 
0 
0 
0 
0 
0 
0 
0 
0 
0 
0 
0 
0 
0 
0 
0 
0 
0 
0 
0 
0 
0 
0 
0 
0 
0 
0 
0 
0 
0 
0 
0 
0 
0 
0 
0 
0 
0 
0 
0 
0 
0 
0 
0 
0 
0 
0 
0 
0 
0 
0 
0 
0 
0 
0 
0 
0 
0 
0 
0 
0 
0 
0 
0 
0 
0 
0 
0 
0 
0 
0 
0 
0 
0 
0 
0 
0 
0 
0 
0 
0 
0 
0 
0 
0 
0 
0 
0 
0 
0 
0 
0 
0 
0 
0 
0 
0 
0 
0 
0 
0 
0 
0 
0 
0 
0 
0 
0 
0 
0 
0 
0 
0 
0 
0 
0 
0 
0 
0 
0 
0 
0 
0 
0 
0 
0 
0 
0 
0 
0 
0 
0 
0 
0 
0 
0 
0 
0 
0 
0 
0 
0 
0 
0 
0 
0 
0 
0 
0 
0 
0 
0 
0 
0 
0 
0 
0 
0 
0 
0 
0 
0 
0 
0 
0 
0 
0 
0 
0 
0 
0 
0 
0 
0 
0 
0 
0 
0 
0 
0 
0 
0 
0 
0 
0 
0 
0 
0 
0 
0 
0 
0 
0 
0 
0 
0 
0 
0 
0 
0 
0 
0 
0 
0 
0 
0 
0 
0 
0 
0 
0 
0 
0 
0 
0 
0 
0 
0 
0 
0 
0 
0 
0 
0 
0 
0 
0 
0 
0 
0 
0 
0 
0 
0 
0 
0 
0 
0 
0 
0 
0 
0 
0 
0 
0 
0 
0 
0 
0 
0 
0 
0 
0 
0 
0 
0 
0 
0 
0 
0 
0 
0 
0 
0 
0 
0 
0 
0 
0 
0 
0 
0 
0 
0 
0 
0 
0 
0 
0 
0 
0 
0 
0 
0 
0 
0 
0 
0 
0 
0 
0 
0 
0 
0 
0 
0 
0 
0 
0 
0 
0 
0 
0 
0 
0 
0 
0 
0 
0 
0 
0 
0 
0 
0 
0 
0 
0 
0 
0 
0 
0 
0 
0 
0 
0 
0 
0 
0 
0 
0 
0 
0 
0 
0 
0 
0 
0 
0 
0 
0 
0 
0 
0 
0 
0 
0 
0 
0 
0 
0 
0 
0 
0 
0 
0 
0 
0 
0 
0 
0 
0 
0 
0 
0 
0 
0 
0 
0 
0 
0 
0 
0 
0 
0 
0 
0 
0 
0 
0 
0 
0 
0 
0 
0 
0 
0 
0 
0 
0 
0 
0 
0 
0 
0 
0 
0 
0 
0 
0 
0 
0 
0 
0 
0 
0 
0 
0 
0 
0 
0 
0 
0 
0 
0 
0 
0 
0 
0 
0 
0 
0 
0 
0 
0 
0 
0 
0 
0 
0 
0 
0 
0 
0 
0 
0 
0 
0 
0 
0 
0 
0 
0 
0 
0 
0 
0 
0 
0 
0 
0 
0 
0 
0 
0 
0 
0 
0 
0 
0 
0 
0 
0 
0 
0 
0 
0 
0 
0 
0 
0 
0 
0 
0 
0 
0 
0 
0 
0 
0 
0 
0 
0 
0 
0 
0 
0 
0 
0 
0 
0 
0 
0 
0 
0 
0 
0 
0 
0 
0 
0 
0 
0 
0 
0 
0 
0 
0 
0 
0 
0 
0 
0 
0 
0 
0 
0 
0 
0 
0 
0 
0 
0 
0 
0 
0 
0 
0 
0 
0 
0 
0 
0 
0 
0 
0 
0 
0 
0 
0 
0 
0 
0 
0 
0 
0 
0 
0 
0 
0 
0 
0 
0 
0 
0 
0 
0 
0 
0 
0 
0 
0 
0 
0 
0 
0 
0 
0 
0 
0 
0 
0 
0 
0 
0 
0 
0 
0 
0 
0 
0 
0 
0 
0 
0 
0 
0 
0 
0 
0 
0 
0 
0 
0 
0 
0 
0 
0 
0 
0 
0 
0 
0 
0 
0 
0 
0 
0 
0 
0 
0 
0 
0 
0 
0 
0 
0 
0 
0 
0 
0 
0 
0 
0 
0 
0 
0 
0 
0 
0 
0 
0 
0 
0 
0 
0 
0 
0 
0 
0 
0 
0 
0 
0 
0 
0 
0 
0 
0 
0 
0 
0 
0 
0 
0 
0 
0 
0 
0 
0 
0 
0 
0 
0 
0 
0 
0 
0 
0 
0 
0 
0 
0 
0 
0 
0 
0 
0 
0 
0 
0 
0 
0 
0 
0 
0 
0 
0 
0 
0 
0 
0 
0 
0 
0 
0 
0 
0 
0 
0 
0 
0 
0 
0 
0 
0 
0 
0 
0 
0 
0 
0 
0 
0 
0 
0 
0 
0 
0 
0 
0 
0 
0 
0 
0 
0 
0 
0 
0 
0 
0 
0 
0 
0 
0 
0 
0 
0 
0 
0 
0 
0 
0 
0 
0 
0 
0 
0 
0 
0 
0 
0 
0 
0 
0 
0 
0 
0 
0 
0 
0 
0 
0 
0 
0 
0 
0 
0 
0 
0 
0 
0 
0 
0 
0 
0 
0 
0 
0 
0 
0 
0 
0 
0 
0 
0 
0 
0 
0 
0 
0 
0 
0 
0 
0 
0 
0 
0 
0 
0 
0 
0 
0 
0 
0 
0 
0 
0 
0 
0 
0 
0 
0 
0 
0 
0 
0 
0 
0 
0 
0 
0 
0 
0 
0 
0 
0 
0 
0 
0 
0 
0 
0 
0 
0 
0 
0 
0 
0 
0 
0 
0 
0 
0 
0 
0 
0 
0 
0 
0 
0 
0 
0 
0 
0 
0 
0 
0 
0 
0 
0 
0 
0 
0 
0 
0 
0 
0 
0 
0 
0 
0 
0 
0 
0 
0 
0 
0 
0 
0 
0 
0 
0 
0 
0 
0 
0 
0 
0 
0 
0 
0 
0 
0 
0 
0 
0 
0 
0 
0 
0 
0 
0 
0 
0 
0 
0 
0 
0 
0 
0 
0 
0 
0 
0 
0 
0 
0 
0 
0 
0 
0 
0 
0 
0 
0 
0 
0 
0 
0 
0 
0 
0 
0 
0 
0 
0 
0 
0 
0 
0 
0 
0 
0 
0 
0 
0 
0 
0 
0 
0 
0 
0 
0 
0 
0 
0 
0 
0 
0 
0 
0 
0 
0 
0 
0 
0 
0 
0 
0 
0 
0 
0 
0 
0 
0 
0 
0 
0 
0 
0 
0 
0 
0 
0 
0 
0 
0 
0 
0 
0 
0 
0 
0 
0 
0 
0 
0 
0 
0 
0 
0 
0 
0 
0 
0 
0 
0 
0 
0 
0 
0 
0 
0 
0 
0 
0 
0 
0 
0 
0 
0 
0 
0 
0 
0 
0 
0 
0 
0 
0 
0 
0 
0 
0 
0 
0 
0 
0 
0 
0 
0 
0 
0 
0 
0 
0 
0 
0 
0 
0 
0 
0 
0 
0 
0 
0 
0 
0 
0 
0 
0 
0 
0 
0 
0 
0 
0 
0 
0 
0 
0 
0 
0 
0 
0 
0 
0 
0 
0 
0 
0 
0 
0 
0 
0 
0 
0 
0 
0 
0 
0 
0 
0 
0 
0 
0 
0 
0 
0 
0 
0 
0 
0 
0 
0 
0 
0 
0 
0 
0 
0 
0 
0 
0 
0 
0 
0 
0 
0 
0 
0 
0 
0 
0 
0 
0 
0 
0 
0 
0 
0 
0 
0 
0 
0 
0 
0 
0 
0 
0 
0 
0 
0 
0 
0 
0 
0 
0 
0 
0 
0 
0 
0 
0 
0 
0 
0 
0 
0 
0 
0 
0 
0 
0 
0 
0 
0 
0 
0 
0 
0 
0 
0 
0 
0 
0 
0 
0 
0 
0 
0 
0 
0 
0 
0 
0 
0 
0 
0 
0 
0 
0 
0 
0 
0 
0 
0 
0 
0 
0 
0 
0 
0 
0 
0 
0 
0 
0 
0 
0 
0 
0 
0 
0 
0 
0 
0 
0 
0 
0 
0 
0 
0 
0 
0 
0 
0 
0 
0 
0 
0 
0 
0 
0 
0 
0 
0 
0 
0 
0 
0 
0 
0 
0 
0 
0 
0 
0 
0 
0 
0 
0 
0 
0 
0 
0 
0 
0 
0 
0 
0 
0 
0 
0 
0 
0 
0 
0 
0 
0 
0 
0 
0 
0 
0 
0 
0 
0 
0 
0 
0 
0 
0 
0 
0 
0 
0 
0 
0 
0 
0 
0 
0 
0 
0 
0 
0 
0 
0 
0 
0 
0 
0 
0 
0 
0 
0 
0 
0 
0 
0 
0 
0 
0 
0 
0 
0 
0 
0 
0 
0 
0 
0 
0 
0 
0 
0 
0 
0 
0 
0 
0 
0 
0 
0 
0 
0 
0 
0 
0 
0 
0 
0 
0 
0 
0 
0 
0 
0 
0 
0 
0 
0 
0 
0 
0 
0 
0 
0 
0 
0 
0 
0 
0 
0 
0 
0 
0 
0 
0 
0 
0 
0 
0 
0 
0 
0 
0 
0 
0 
0 
0 
0 
0 
0 
0 
0 
0 
0 
0 
0 
0 
0 
0 
0 
0 
0 
0 
0 
0 
0 
0 
0 
0 
0 
0 
0 
0 
0 
0 
0 
0 
0 
0 
0 
0 
0 
0 
0 
0 
0 
0 
0 
0 
0 
0 
0 
0 
0 
0 
0 
0 
0 
0 
0 
0 
0 
0 
0 
0 
0 
0 
0 
0 
0 
0 
0 
0 
0 
0 
0 
0 
0 
0 
0 
0 
0 
0 
0 
0 
0 
0 
0 
0 
0 
0 
0 
0 
0 
0 
0 
0 
0 
0 
0 
0 
0 
0 
0 
0 
0 
0 
0 
0 
0 
0 
0 
0 
0 
0 
0 
0 
0 
0 
0 
0 
0 
0 
0 
0 
0 
0 
0 
0 
0 
0 
0 
0 
0 
0 
0 
0 
0 
0 
0 
0 
0 
0 
0 
0 
0 
0 
0 
0 
0 
0 
0 
0 
0 
0 
0 
0 
0 
0 
0 
0 
0 
0 
0 
0 
0 
0 
0 
0 
0 
0 
0 
0 
0 
0 
0 
0 
0 
0 
0 
0 
0 
0 
0 
0 
0 
0 
0 
0 
0 
0 
0 
0 
0 
0 
0 
0 
0 
0 
0 
0 
0 
0 
0 
0 
0 
0 
0 
0 
0 
0 
0 
0 
0 
0 
0 
0 
0 
0 
0 
0 
0 
0 
0 
0 
0 
0 
0 
0 
0 
0 
0 
0 
0 
0 
0 
0 
0 
0 
0 
0 
0 
0 
0 
0 
0 
0 
0 
0 
0 
0 
0 
0 
0 
0 
0 
0 
0 
0 
0 
0 
0 
0 
0 
0 
0 
0 
0 
0 
0 
0 
0 
0 
0 
0 
0 
0 
0 
0 
0 
0 
0 
0 
0 
0 
0 
0 
0 
0 
0 
0 
0 
0 
0 
0 
0 
0 
0 
0 
0 
0 
0 
0 
0 
0 
0 
0 
0 
0 
0 
0 
0 
0 
0 
0 
0 
0 
0 
0 
0 
0 
0 
0 
0 
0 
0 
0 
0 
0 
0 
0 
0 
0 
0 
0 
0 
0 
0 
0 
0 
0 
0 
0 
0 
0 
0 
0 
0 
0 
0 
0 
0 
0 
0 
0 
0 
0 
0 
0 
0 
0 
0 
0 
0 
0 
0 
0 
0 
0 
0 
0 
0 
0 
0 
0 
0 
0 
0 
0 
0 
0 
0 
0 
0 
0 
0 
0 
0 
0 
0 
0 
0 
0 
0 
0 
0 
0 
0 
0 
0 
0 
0 
0 
0 
0 
0 
0 
0 
0 
0 
0 
0 
0 
0 
0 
0 
0 
0 
0 
0 
0 
0 
0 
0 
0 
0 
0 
0 
0 
0 
0 
0 
0 
0 
0 
0 
0 
0 
0 
0 
0 
0 
0 
0 
0 
0 
0 
0 
0 
0 
0 
0 
0 
0 
0 
0 
0 
0 
0 
0 
0 
0 
0 
0 
0 
0 
0 
0 
0 
0 
0 
0 
0 
0 
0 
0 
0 
0 
0 
0 
0 
0 
0 
0 
0 
0 
0 
0 
0 
0 
0 
0 
0 
0 
0 
0 
0 
0 
0 
0 
0 
0 
0 
0 
0 
0 
0 
0 
0 
0 
0 
0 
0 
0 
0 
0 
0 
0 
0 
0 
0 
0 
0 
0 
0 
0 
0 
0 
0 
0 
0 
0 
0 
0 
0 
0 
0 
0 
0 
0 
0 
0 
0 
0 
0 
0 
0 
0 
0 
0 
0 
0 
0 
0 
0 
0 
0 
0 
0 
0 
0 
0 
0 
0 
0 
0 
0 
0 
0 
0 
0 
0 
0 
0 
0 
0 
0 
0 
0 
0 
0 
0 
0 
0 
0 
0 
0 
0 
0 
0 
0 
0 
0 
0 
0 
0 
0 
0 
0 
0 
0 
0 
0 
0 
0 
0 
0 
0 
0 
0 
0 
0 
0 
0 
0 
0 
0 
0 
0 
0 
0 
0 
0 
0 
0 
0 
0 
0 
0 
0 
0 
0 
0 
0 
0 
0 
0 
0 
0 
0 
0 
0 
0 
0 
0 
0 
0 
0 
0 
0 
0 
0 
0 
0 
0 
0 
0 
0 
0 
0 
0 
0 
0 
0 
0 
0 
0 
0 
0 
0 
0 
0 
0 
0 
0 
0 
0 
0 
0 
0 
0 
0 
0 
0 
0 
0 
0 
0 
0 
0 
0 
0 
0 
0 
0 
0 
0 
0 
0 
0 
0 
0 
0 
0 
0 
0 
0 
0 
0 
0 
0 
0 
0 
0 
0 
0 
0 
0 
0 
0 
0 
0 
0 
0 
0 
0 
0 
0 
0 
0 
0 
0 
0 
0 
0 
0 
0 
0 
0 
0 
0 
0 
0 
0 
0 
0 
0 
0 
0 
0 
0 
0 
0 
0 
0 
0 
0 
0 
0 
0 
0 
0 
0 
0 
0 
0 
0 
0 
0 
0 
0 
0 
0 
0 
0 
0 
0 
0 
0 
0 
0 
0 
0 
0 
0 
0 
0 
0 
0 
0 
0 
0 
0 
0 
0 
0 
0 
0 
0 
0 
0 
0 
0 
0 
0 
0 
0 
0 
0 
0 
0 
0 
0 
0 
0 
0 
0 
0 
0 
0 
0 
0 
0 
0 
0 
0 
0 
0 
0 
0 
0 
0 
0 
0 
0 
0 
0 
0 
0 
0 
0 
0 
0 
0 
0 
0 
0 
0 
0 
0 
0 
0 
0 
0 
0 
0 
0 
0 
0 
0 
0 
0 
0 
0 
0 
0 
0 
0 
0 
0 
0 
0 
0 
0 
0 
0 
0 
0 
0 
0 
0 
0 
0 
0 
0 
0 
0 
0 
0 
0 
0 
0 
0 
0 
0 
0 
0 
0 
0 
0 
0 
0 
0 
0 
0 
0 
0 
0 
0 
0 
0 
0 
0 
0 
0 
0 
0 
0 
0 
0 
0 
0 
0 
0 
0 
0 
0 
0 
0 
0 
0 
0 
0 
0 
0 
0 
0 
0 
0 
0 
0 
0 
0 
0 
0 
0 
0 
0 
0 
0 
0 
0 
0 
0 
0 
0 
0 
0 
0 
0 
0 
0 
0 
0 
0 
0 
0 
0 
0 
0 
0 
0 
0 
0 
0 
0 
0 
0 
0 
0 
0 
0 
0 
0 
0 
0 
0 
0 
0 
0 
0 
0 
0 
0 
0 
0 
0 
0 
0 
0 
0 
0 
0 
0 
0 
0 
0 
0 
0 
0 
0 
0 
0 
0 
0 
0 
0 
0 
0 
0 
0 
0 
0 
0 
0 
0 
0 
0 
0 
0 
0 
0 
0 
0 
0 
0 
0 
0 
0 
0 
0 
0 
0 
0 
0 
0 
0 
0 
0 
0 
0 
0 
0 
0 
0 
0 
0 
0 
0 
0 
0 
0 
0 
0 
0 
0 
0 
0 
0 
0 
0 
0 
0 
0 
0 
0 
0 
0 
0 
0 
0 
0 
0 
0 
0 
0 
0 
0 
0 
0 
0 
0 
0 
0 
0 
0 
0 
0 
0 
0 
0 
0 
0 
0 
0 
0 
0 
0 
0 
0 
0 
0 
0 
0 
0 
0 
0 
0 
0 
0 
0 
0 
0 
0 
0 
0 
0 
0 
0 
0 
0 
0 
0 
0 
0 
0 
0 
0 
0 
0 
0 
0 
0 
0 
0 
0 
0 
0 
0 
0 
0 
0 
0 
0 
0 
0 
0 
0 
0 
0 
0 
0 
0 
0 
0 
0 
0 
0 
0 
0 
0 
0 
0 
0 
0 
0 
0 
0 
0 
0 
0 
0 
0 
0 
0 
0 
0 
0 
0 
0 
0 
0 
0 
0 
0 
0 
0 
0 
0 
0 
0 
0 
0 
0 
0 
0 
0 
0 
0 
0 
0 
0 
0 
0 
0 
0 
0 
0 
0 
0 
0 
0 
0 
0 
0 
0 
0 
0 
0 
0 
0 
0 
0 
0 
0 
0 
0 
0 
0 
0 
0 
0 
0 
0 
0 
0 
0 
0 
0 
0 
0 
0 
0 
0 
0 
0 
0 
0 
0 
0 
0 
0 
0 
0 
0 
0 
0 
0 
0 
0 
0 
0 
0 
0 
0 
0 
0 
0 
0 
0 
0 
0 
0 
0 
0 
0 
0 
0 
0 
0 
0 
0 
0 
0 
0 
0 
0 
0 
0 
0 
0 
0 
0 
0 
0 
0 
0 
0 
0 
0 
0 
0 
0 
0 
0 
0 
0 
0 
0 
0 
0 
0 
0 
0 
0 
0 
0 
0 
0 
0 
0 
0 
0 
0 
0 
0 
0 
0 
0 
0 
0 
0 
0 
0 
0 
0 
0 
0 
0 
0 
0 
0 
0 
0 
0 
0 
0 
0 
0 
0 
0 
0 
0 
0 
0 
0 
0 
0 
0 
0 
0 
0 
0 
0 
0 
0 
0 
0 
0 
0 
0 
0 
0 
0 
0 
0 
0 
0 
0 
0 
0 
0 
0 
0 
0 
0 
0 
0 
0 
0 
0 
0 
0 
0 
0 
0 
0 
0 
0 
0 
0 
0 
0 
0 
0 
0 
0 
0 
0 
0 
0 
0 
0 
0 
0 
0 
0 
0 
0 
0 
0 
0 
0 
0 
0 
0 
0 
0 
0 
0 
0 
0 
0 
0 
0 
0 
0 
0 
0 
0 
0 
0 
0 
0 
0 
0 
0 
0 
0 
0 
0 
0 
0 
0 
0 
0 
0 
0 
0 
0 
0 
0 
0 
0 
0 
0 
0 
0 
0 
0 
0 
0 
0 
0 
0 
0 
0 
0 
0 
0 
0 
0 
0 
0 
0 
0 
0 
0 
0 
0 
0 
0 
0 
0 
0 
0 
0 
0 
0 
0 
0 
0 
0 
0 
0 
0 
0 
0 
0 
0 
0 
0 
0 
0 
0 
0 
0 
0 
0 
0 
0 
0 
0 
0 
0 
0 
0 
0 
0 
0 
0 
0 
0 
0 
0 
0 
0 
0 
0 
0 
0 
0 
0 
0 
0 
0 
0 
0 
0 
0 
0 
0 
0 
0 
0 
0 
0 
0 
0 
0 
0 
0 
0 
0 
0 
0 
0 
0 
0 
0 
0 
0 
0 
0 
0 
0 
0 
0 
0 
0 
0 
0 
0 
0 
0 
0 
0 
0 
0 
0 
0 
0 
0 
0 
0 
0 
0 
0 
0 
0 
0 
0 
0 
0 
0 
0 
0 
0 
0 
0 
0 
0 
0 
0 
0 
0 
0 
0 
0 
0 
0 
0 
0 
0 
0 
0 
0 
0 
0 
0 
0 
0 
0 
0 
0 
0 
0 
0 
0 
0 
0 
0 
0 
0 
0 
0 
0 
0 
0 
0 
0 
0 
0 
0 
0 
0 
0 
0 
0 
0 
0 
0 
0 
0 
0 
0 
0 
0 
0 
0 
0 
0 
0 
0 
0 
0 
0 
0 
0 
0 
0 
0 
0 
0 
0 
0 
0 
0 
0 
0 
0 
0 
0 
0 
0 
0 
0 
0 
0 
0 
0 
0 
0 
0 
0 
0 
0 
0 
0 
0 
0 
0 
0 
0 
0 
0 
0 
0 
0 
0 
0 
0 
0 
0 
0 
0 
0 
0 
0 
0 
0 
0 
0 
0 
0 
0 
0 
0 
0 
0 
0 
0 
0 
0 
0 
0 
0 
0 
0 
0 
0 
0 
0 
0 
0 
0 
0 
0 
0 
0 
0 
0 
0 
0 
0 
0 
0 
0 
0 
0 
0 
0 
0 
0 
0 
0 
0 
0 
0 
0 
0 
0 
0 
0 
0 
0 
0 
0 
0 
0 
0 
0 
0 
0 
0 
0 
0 
0 
0 
0 
0 
0 
0 
0 
0 
0 
0 
0 
0 
0 
0 
0 
0 
0 
0 
0 
0 
0 
0 
0 
0 
0 
0 
0 
0 
0 
0 
0 
0 
0 
0 
0 
0 
0 
0 
0 
0 
0 
0 
0 
0 
0 
0 
0 
0 
0 
0 
0 
0 
0 
0 
0 
0 
0 
0 
0 
0 
0 
0 
0 
0 
0 
0 
0 
0 
0 
0 
0 
0 
0 
0 
0 
0 
0 
0 
0 
0 
0 
0 
0 
0 
0 
0 
0 
0 
0 
0 
0 
0 
0 
0 
0 
0 
0 
0 
0 
0 
0 
0 
0 
0 
0 
0 
0 
0 
0 
0 
0 
0 
0 
0 
0 
0 
0 
0 
0 
0 
0 
0 
0 
0 
0 
0 
0 
0 
0 
0 
0 
0 
0 
0 
0 
0 
0 
0 
0 
0 
0 
0 
0 
0 
0 
0 
0 
0 
0 
0 
0 
0 
0 
0 
0 
0 
0 
0 
0 
0 
0 
0 
0 
0 
0 
0 
0 
0 
0 
0 
0 
0 
0 
0 
0 
0 
0 
0 
0 
0 
0 
0 
0 
0 
0 
0 
0 
0 
0 
0 
0 
0 
0 
0 
0 
0 
0 
0 
0 
0 
0 
0 
0 
0 
0 
0 
0 
0 
0 
0 
0 
0 
0 
0 
0 
0 
0 
0 
0 
0 
0 
0 
0 
0 
0 
0 
0 
0 
0 
0 
0 
0 
0 
0 
0 
0 
0 
0 
0 
0 
0 
0 
0 
0 
0 
0 
0 
0 
0 
0 
0 
0 
0 
0 
0 
0 
0 
0 
0 
0 
0 
0 
0 
0 
0 
0 
0 
0 
0 
0 
0 
0 
0 
0 
0 
0 
0 
0 
0 
0 
0 
0 
0 
0 
0 
0 
0 
0 
0 
0 
0 
0 
0 
0 
0 
0 
0 
0 
0 
0 
0 
0 
0 
0 
0 
0 
0 
0 
0 
0 
0 
0 
0 
0 
0 
0 
0 
0 
0 
0 
0 
0 
0 
0 
0 
0 
0 
0 
0 
0 
0 
0 
0 
0 
0 
0 
0 
0 
0 
0 
0 
0 
0 
0 
0 
0 
0 
0 
0 
0 
0 
0 
0 
0 
0 
0 
0 
0 
0 
0 
0 
0 
0 
0 
0 
0 
0 
0 
0 
0 
0 
0 
0 
0 
0 
0 
0 
0 
0 
0 
0 
0 
0 
0 
0 
0 
0 
0 
0 
0 
0 
0 
0 
0 
0 
0 
0 
0 
0 
0 
0 
0 
0 
0 
0 
0 
0 
0 
0 
0 
0 
0 
0 
0 
0 
0 
0 
0 
0 
0 
0 
0 
0 
0 
0 
0 
0 
0 
0 
0 
0 
0 
0 
0 
0 
0 
0 
0 
0 
0 
0 
0 
0 
0 
0 
0 
0 
0 
0 
0 
0 
0 
0 
0 
0 
0 
0 
0 
0 
0 
0 
0 
0 
0 
0 
0 
0 
0 
0 
0 
0 
0 
0 
0 
0 
0 
0 
0 
0 
0 
0 
0 
0 
0 
0 
0 
0 
0 
0 
0 
0 
0 
0 
0 
0 
0 
0 
0 
0 
0 
0 
0 
0 
0 
0 
0 
0 
0 
0 
0 
0 
0 
0 
0 
0 
0 
0 
0 
0 
0 
0 
0 
0 
0 
0 
0 
0 
0 
0 
0 
0 
0 
0 
0 
0 
0 
0 
0 
0 
0 
0 
0 
0 
0 
0 
0 
0 
0 
0 
0 
0 
0 
0 
0 
0 
0 
0 
0 
0 
0 
0 
0 
0 
0 
0 
0 
0 
0 
0 
0 
0 
0 
0 
0 
0 
0 
0 
0 
0 
0 
0 
0 
0 
0 
0 
0 
0 
0 
0 
0 
0 
0 
0 
0 
0 
0 
0 
0 
0 
0 
0 
0 
0 
0 
0 
0 
0 
0 
0 
0 
0 
0 
0 
0 
0 
0 
0 
0 
0 
0 
0 
0 
0 
0 
0 
0 
0 
0 
0 
0 
0 
0 
0 
0 
0 
0 
0 
0 
0 
0 
0 
0 
0 
0 
0 
0 
0 
0 
0 
0 
0 
0 
0 
0 
0 
0 
0 
0 
0 
0 
0 
0 
0 
0 
0 
0 
0 
0 
0 
0 
0 
0 
0 
0 
0 
0 
0 
0 
0 
0 
0 
0 
0 
0 
0 
0 
0 
0 
0 
0 
0 
0 
0 
0 
0 
0 
0 
0 
0 
0 
0 
0 
0 
0 
0 
0 
0 
0 
0 
0 
0 
0 
0 
0 
0 
0 
0 
0 
0 
0 
0 
0 
0 
0 
0 
0 
0 
0 
0 
0 
0 
0 
0 
0 
0 
0 
0 
0 
0 
0 
0 
0 
0 
0 
0 
0 
0 
0 
0 
0 
0 
0 
0 
0 
0 
0 
0 
0 
0 
0 
0 
0 
0 
0 
0 
0 
0 
0 
0 
0 
0 
0 
0 
0 
0 
0 
0 
0 
0 
0 
0 
0 
0 
0 
0 
0 
0 
0 
0 
0 
0 
0 
0 
0 
0 
0 
0 
0 
0 
0 
0 
0 
0 
0 
0 
0 
0 
0 
0 
0 
0 
0 
0 
0 
0 
0 
0 
0 
0 
0 
0 
0 
0 
0 
0 
0 
0 
0 
0 
0 
0 
0 
0 
0 
0 
0 
0 
0 
0 
0 
0 
0 
0 
0 
0 
0 
0 
0 
0 
0 
0 
0 
0 
0 
0 
0 
0 
0 
0 
0 
0 
0 
0 
0 
0 
0 
0 
0 
0 
0 
0 
0 
0 
0 
0 
0 
0 
0 
0 
0 
0 
0 
0 
0 
0 
0 
0 
0 
0 
0 
0 
0 
0 
0 
0 
0 
0 
0 
0 
0 
0 
0 
0 
0 
0 
0 
0 
0 
0 
0 
0 
0 
0 
0 
0 
0 
0 
0 
0 
0 
0 
0 
0 
0 
0 
0 
0 
0 
0 
0 
0 
0 
0 
0 
0 
0 
0 
0 
0 
0 
0 
0 
0 
0 
0 
0 
0 
0 
0 
0 
0 
0 
0 
0 
0 
0 
0 
0 
0 
0 
0 
0 
0 
0 
0 
0 
0 
0 
0 
0 
0 
0 
0 
0 
0 
0 
0 
0 
0 
0 
0 
0 
0 
0 
0 
0 
0 
0 
0 
0 
0 
0 
0 
0 
0 
0 
0 
0 
0 
0 
0 
0 
0 
0 
0 
0 
0 
0 
0 
0 
0 
0 
0 
0 
0 
0 
0 
0 
0 
0 
0 
0 
0 
0 
0 
0 
0 
0 
0 
0 
0 
0 
0 
0 
0 
0 
0 
0 
0 
0 
0 
0 
0 
0 
0 
0 
0 
0 
0 
0 
0 
0 
0 
0 
0 
0 
0 
0 
0 
0 
0 
0 
0 
0 
0 
0 
0 
0 
0 
0 
0 
0 
0 
0 
0 
0 
0 
0 
0 
0 
0 
0 
0 
0 
0 
0 
0 
0 
0 
0 
0 
0 
0 
0 
0 
0 
0 
0 
0 
0 
0 
0 
0 
0 
0 
0 
0 
0 
0 
0 
0 
0 
0 
0 
0 
0 
0 
0 
0 
0 
0 
0 
0 
0 
0 
0 
0 
0 
0 
0 
0 
0 
0 
0 
0 
0 
0 
0 
0 
0 
0 
0 
0 
0 
0 
0 
0 
0 
0 
0 
0 
0 
0 
0 
0 
0 
0 
0 
0 
0 
0 
0 
0 
0 
0 
0 
0 
0 
0 
0 
0 
0 
0 
0 
0 
0 
0 
0 
0 
0 
0 
0 
0 
0 
0 
0 
0 
0 
0 
0 
0 
0 
0 
0 
0 
0 
0 
0 
0 
0 
0 
0 
0 
0 
0 
0 
0 
0 
0 
0 
0 
0 
0 
0 
0 
0 
0 
0 
0 
0 
0 
0 
0 
0 
0 
0 
0 
0 
0 
0 
0 
0 
0 
0 
0 
0 
0 
0 
0 
0 
0 
0 
0 
0 
0 
0 
0 
0 
0 
0 
0 
0 
0 
0 
0 
0 
0 
0 
0 
0 
0 
0 
0 
0 
0 
0 
0 
0 
0 
0 
0 
0 
0 
0 
0 
0 
0 
0 
0 
0 
0 
0 
0 
0 
0 
0 
0 
0 
0 
0 
0 
0 
0 
0 
0 
0 
0 
0 
0 
0 
0 
0 
0 
0 
0 
0 
0 
0 
0 
0 
0 
0 
0 
0 
0 
0 
0 
0 
0 
0 
0 
0 
0 
0 
0 
0 
0 
0 
0 
0 
0 
0 
0 
0 
0 
0 
0 
0 
0 
0 
0 
0 
0 
0 
0 
0 
0 
0 
0 
0 
0 
0 
0 
0 
0 
0 
0 
0 
0 
0 
0 
0 
0 
0 
0 
0 
0 
0 
0 
0 
0 
0 
0 
0 
0 
0 
0 
0 
0 
0 
0 
0 
0 
0 
0 
0 
0 
0 
0 
0 
0 
0 
0 
0 
0 
0 
0 
0 
0 
0 
0 
0 
0 
0 
0 
0 
0 
0 
0 
0 
0 
0 
0 
0 
0 
0 
0 
0 
0 
0 
0 
0 
0 
0 
0 
0 
0 
0 
0 
0 
0 
0 
0 
0 
0 
0 
0 
0 
0 
0 
0 
0 
0 
0 
0 
0 
0 
0 
0 
0 
0 
0 
0 
0 
0 
0 
0 
0 
0 
0 
0 
0 
0 
0 
0 
0 
0 
0 
0 
0 
0 
0 
0 
0 
0 
0 
0 
0 
0 
0 
0 
0 
0 
0 
0 
0 
0 
0 
0 
0 
0 
0 
0 
0 
0 
0 
0 
0 
0 
0 
0 
0 
0 
0 
0 
0 
0 
0 
0 
0 
0 
0 
0 
0 
0 
0 
0 
0 
0 
0 
0 
0 
0 
0 
0 
0 
0 
0 
0 
0 
0 
0 
0 
0 
0 
0 
0 
0 
0 
0 
0 
0 
0 
0 
0 
0 
0 
0 
0 
0 
0 
0 
0 
0 
0 
0 
0 
0 
0 
0 
0 
0 
0 
0 
0 
0 
0 
0 
0 
0 
0 
0 
0 
0 
0 
0 
0 
0 
0 
0 
0 
0 
0 
0 
0 
0 
0 
0 
0 
0 
0 
0 
0 
0 
0 
0 
0 
0 
0 
0 
0 
0 
0 
0 
0 
0 
0 
0 
0 
0 
0 
0 
0 
0 
0 
0 
0 
0 
0 
0 
0 
0 
0 
0 
0 
0 
0 
0 
0 
0 
0 
0 
0 
0 
0 
0 
0 
0 
0 
0 
0 
0 
0 
0 
0 
0 
0 
0 
0 
0 
0 
0 
0 
0 
0 
0 
0 
0 
0 
0 
0 
0 
0 
0 
0 
0 
0 
0 
0 
0 
0 
0 
0 
0 
0 
0 
0 
0 
0 
0 
0 
0 
0 
0 
0 
0 
0 
0 
0 
0 
0 
0 
0 
0 
0 
0 
0 
0 
0 
0 
0 
0 
0 
0 
0 
0 
0 
0 
0 
0 
0 
0 
0 
0 
0 
0 
0 
0 
0 
0 
0 
0 
0 
0 
0 
0 
0 
0 
0 
0 
0 
0 
0 
0 
0 
0 
0 
0 
0 
0 
0 
0 
0 
0 
0 
0 
0 
0 
0 
0 
0 
0 
0 
0 
0 
0 
0 
0 
0 
0 
0 
0 
0 
0 
0 
0 
0 
0 
0 
0 
0 
0 
0 
0 
0 
0 
0 
0 
0 
0 
0 
0 
0 
0 
0 
0 
0 
0 
0 
0 
0 
0 
0 
0 
0 
0 
0 
0 
0 
0 
0 
0 
0 
0 
0 
0 
0 
0 
0 
0 
0 
0 
0 
0 
0 
0 
0 
0 
0 
0 
0 
0 
0 
0 
0 
0 
0 
0 
0 
0 
0 
0 
0 
0 
0 
0 
0 
0 
0 
0 
0 
0 
0 
0 
0 
0 
0 
0 
0 
0 
0 
0 
0 
0 
0 
0 
0 
0 
0 
0 
0 
0 
0 
0 
0 
0 
0 
0 
0 
0 
0 
0 
0 
0 
0 
0 
0 
0 
0 
0 
0 
0 
0 
0 
0 
0 
0 
0 
0 
0 
0 
0 
0 
0 
0 
0 
0 
0 
0 
0 
0 
0 
0 
0 
0 
0 
0 
0 
0 
0 
0 
0 
0 
0 
0 
0 
0 
0 
0 
0 
0 
0 
0 
0 
0 
0 
0 
0 
0 
0 
0 
0 
0 
0 
0 
0 
0 
0 
0 
0 
0 
0 
0 
0 
0 
0 
0 
0 
0 
0 
0 
0 
0 
0 
0 
0 
0 
0 
0 
0 
0 
0 
0 
0 
0 
0 
0 
0 
0 
0 
0 
0 
0 
0 
0 
0 
0 
0 
0 
0 
0 
0 
0 
0 
0 
0 
0 
0 
0 
0 
0 
0 
0 
0 
0 
0 
0 
0 
0 
0 
0 
0 
0 
0 
0 
0 
0 
0 
0 
0 
0 
0 
0 
0 
0 
0 
0 
0 
0 
0 
0 
0 
0 
0 
0 
0 
0 
0 
0 
0 
0 
0 
0 
0 
0 
0 
0 
0 
0 
0 
0 
0 
0 
0 
0 
0 
0 
0 
0 
0 
0 
0 
0 
0 
0 
0 
0 
0 
0 
0 
0 
0 
0 
0 
0 
0 
0 
0 
0 
0 
0 
0 
0 
0 
0 
0 
0 
0 
0 
0 
0 
0 
0 
0 
0 
0 
0 
0 
0 
0 
0 
0 
0 
0 
0 
0 
0 
0 
0 
0 
0 
0 
0 
0 
0 
0 
0 
0 
0 
0 
0 
0 
0 
0 
0 
0 
0 
0 
0 
0 
0 
0 
0 
0 
0 
0 
0 
0 
0 
0 
0 
0 
0 
0 
0 
0 
0 
0 
0 
0 
0 
0 
0 
0 
0 
0 
0 
0 
0 
0 
0 
0 
0 
0 
0 
0 
0 
0 
0 
0 
0 
0 
0 
0 
0 
0 
0 
0 
0 
0 
0 
0 
0 
0 
0 
0 
0 
0 
0 
0 
0 
0 
0 
0 
0 
0 
0 
0 
0 
0 
0 
0 
0 
0 
0 
0 
0 
0 
0 
0 
0 
0 
0 
0 
0 
0 
0 
0 
0 
0 
0 
0 
0 
0 
0 
0 
0 
0 
0 
0 
0 
0 
0 
0 
0 
0 
0 
0 
0 
0 
0 
0 
0 
0 
0 
0 
0 
0 
0 
0 
0 
0 
0 
0 
0 
0 
0 
0 
0 
0 
0 
0 
0 
0 
0 
0 
0 
0 
0 
0 
0 
0 
0 
0 
0 
0 
0 
0 
0 
0 
0 
0 
0 
0 
0 
0 
0 
0 
0 
0 
0 
0 
0 
0 
0 
0 
0 
0 
0 
0 
0 
0 
0 
0 
0 
0 
0 
0 
0 
0 
0 
0 
0 
0 
0 
0 
0 
0 
0 
0 
0 
0 
0 
0 
0 
0 
0 
0 
0 
0 
0 
0 
0 
0 
0 
0 
0 
0 
0 
0 
0 
0 
0 
0 
0 
0 
0 
0 
0 
0 
0 
0 
0 
0 
0 
0 
0 
0 
0 
0 
0 
0 
0 
0 
0 
0 
0 
0 
0 
0 
0 
0 
0 
0 
0 
0 
0 
0 
0 
0 
0 
0 
0 
0 
0 
0 
0 
0 
0 
0 
0 
0 
0 
0 
0 
0 
0 
0 
0 
0 
0 
0 
0 
0 
0 
0 
0 
0 
0 
0 
0 
0 
0 
0 
0 
0 
0 
0 
0 
0 
0 
0 
0 
0 
0 
0 
0 
0 
0 
0 
0 
0 
0 
0 
0 
0 
0 
0 
0 
0 
0 
0 
0 
0 
0 
0 
0 
0 
0 
0 
0 
0 
0 
0 
0 
0 
0 
0 
0 
0 
0 
0 
0 
0 
0 
0 
0 
0 
0 
0 
0 
0 
0 
0 
0 
0 
0 
0 
0 
0 
0 
0 
0 
0 
0 
0 
0 
0 
0 
0 
0 
0 
0 
0 
0 
0 
0 
0 
0 
0 
0 
0 
0 
0 
0 
0 
0 
0 
0 
0 
0 
0 
0 
0 
0 
0 
0 
0 
0 
0 
0 
0 
0 
0 
0 
0 
0 
0 
0 
0 
0 
0 
0 
0 
0 
0 
0 
0 
0 
0 
0 
0 
0 
0 
0 
0 
0 
0 
0 
0 
0 
0 
0 
0 
0 
0 
0 
0 
0 
0 
0 
0 
0 
0 
0 
0 
0 
0 
0 
0 
0 
0 
0 
0 
0 
0 
0 
0 
0 
0 
0 
0 
0 
0 
0 
0 
0 
0 
0 
0 
0 
0 
0 
0 
0 
0 
0 
0 
0 
0 
0 
0 
0 
0 
0 
0 
0 
0 
0 
0 
0 
0 
0 
0 
0 
0 
0 
0 
0 
0 
0 
0 
0 
0 
0 
0 
0 
0 
0 
0 
0 
0 
0 
0 
0 
0 
0 
0 
0 
0 
0 
0 
0 
0 
0 
0 
0 
0 
0 
0 
0 
0 
0 
0 
0 
0 
0 
0 
0 
0 
0 
0 
0 
0 
0 
0 
0 
0 
0 
0 
0 
0 
0 
0 
0 
0 
0 
0 
0 
0 
0 
0 
0 
0 
0 
0 
0 
0 
0 
0 
0 
0 
0 
0 
0 
0 
0 
0 
0 
0 
0 
0 
0 
0 
0 
0 
0 
0 
0 
0 
0 
0 
0 
0 
0 
0 
0 
0 
0 
0 
0 
0 
0 
0 
0 
0 
0 
0 
0 
0 
0 
0 
0 
0 
0 
0 
0 
0 
0 
0 
0 
0 
0 
0 
0 
0 
0 
0 
0 
0 
0 
0 
0 
0 
0 
0 
0 
0 
0 
0 
0 
0 
0 
0 
0 
0 
0 
0 
0 
0 
0 
0 
0 
0 
0 
0 
0 
0 
0 
0 
0 
0 
0 
0 
0 
0 
0 
0 
0 
0 
0 
0 
0 
0 
0 
0 
0 
0 
0 
0 
0 
0 
0 
0 
0 
0 
0 
0 
0 
0 
0 
0 
0 
0 
0 
0 
0 
0 
0 
0 
0 
0 
0 
0 
0 
0 
0 
0 
0 
0 
0 
0 
0 
0 
0 
0 
0 
0 
0 
0 
0 
0 
0 
0 
0 
0 
0 
0 
0 
0 
0 
0 
0 
0 
0 
0 
0 
0 
0 
0 
0 
0 
0 
0 
0 
0 
0 
0 
0 
0 
0 
0 
0 
0 
0 
0 
0 
0 
0 
0 
0 
0 
0 
0 
0 
0 
0 
0 
0 
0 
0 
0 
0 
0 
0 
0 
0 
0 
0 
0 
0 
0 
0 
0 
0 
0 
0 
0 
0 
0 
0 
0 
0 
0 
0 
0 
0 
0 
0 
0 
0 
0 
0 
0 
0 
0 
0 
0 
0 
0 
0 
0 
0 
0 
0 
0 
0 
0 
0 
0 
0 
0 
0 
0 
0 
0 
0 
0 
0 
0 
0 
0 
0 
0 
0 
0 
0 
0 
0 
0 
0 
0 
0 
0 
0 
0 
0 
0 
0 
0 
0 
0 
0 
0 
0 
0 
0 
0 
0 
0 
0 
0 
0 
0 
0 
0 
0 
0 
0 
0 
0 
0 
0 
0 
0 
0 
0 
0 
0 
0 
0 
0 
0 
0 
0 
0 
0 
0 
0 
0 
0 
0 
0 
0 
0 
0 
0 
0 
0 
0 
0 
0 
0 
0 
0 
0 
0 
0 
0 
0 
0 
0 
0 
0 
0 
0 
0 
0 
0 
0 
0 
0 
0 
0 
0 
0 
0 
0 
0 
0 
0 
0 
0 
0 
0 
0 
0 
0 
0 
0 
0 
0 
0 
0 
0 
0 
0 
0 
0 
0 
0 
0 
0 
0 
0 
0 
0 
0 
0 
0 
0 
0 
0 
0 
0 
0 
0 
0 
0 
0 
0 
0 
0 
0 
0 
0 
0 
0 
0 
0 
0 
0 
0 
0 
0 
0 
0 
0 
0 
0 
0 
0 
0 
0 
0 
0 
0 
0 
0 
0 
0 
0 
0 
0 
0 
0 
0 
0 
0 
0 
0 
0 
0 
0 
0 
0 
0 
0 
0 
0 
0 
0 
0 
0 
0 
0 
0 
0 
0 
0 
0 
0 
0 
0 
0 
0 
0 
0 
0 
0 
0 
0 
0 
0 
0 
0 
0 
0 
0 
0 
0 
0 
0 
0 
0 
0 
0 
0 
0 
0 
0 
0 
0 
0 
0 
0 
0 
0 
0 
0 
0 
0 
0 
0 
0 
0 
0 
0 
0 
0 
0 
0 
0 
0 
0 
0 
0 
0 
0 
0 
0 
0 
0 
0 
0 
0 
0 
0 
0 
0 
0 
0 
0 
0 
0 
0 
0 
0 
0 
0 
0 
0 
0 
0 
0 
0 
0 
0 
0 
0 
0 
0 
0 
0 
0 
0 
0 
0 
0 
0 
0 
0 
0 
0 
0 
0 
0 
0 
0 
0 
0 
0 
0 
0 
0 
0 
0 
0 
0 
0 
0 
0 
0 
0 
0 
0 
0 
0 
0 
0 
0 
0 
0 
0 
0 
0 
0 
0 
0 
0 
0 
0 
0 
0 
0 
0 
0 
0 
0 
0 
0 
0 
0 
0 
0 
0 
0 
0 
0 
0 
0 
0 
0 
0 
0 
0 
0 
0 
0 
0 
0 
0 
0 
0 
0 
0 
0 
0 
0 
0 
0 
0 
0 
0 
0 
0 
0 
0 
0 
0 
0 
0 
0 
0 
0 
0 
0 
0 
0 
0 
0 
0 
0 
0 
0 
0 
0 
0 
0 
0 
0 
0 
0 
0 
0 
0 
0 
0 
0 
0 
0 
0 
0 
0 
0 
0 
0 
0 
0 
0 
0 
0 
0 
0 
0 
0 
0 
0 
0 
0 
0 
0 
0 
0 
0 
0 
0 
0 
0 
0 
0 
0 
0 
0 
0 
0 
0 
0 
0 
0 
0 
0 
0 
0 
0 
0 
0 
0 
0 
0 
0 
0 
0 
0 
0 
0 
0 
0 
0 
0 
0 
0 
0 
0 
0 
0 
0 
0 
0 
0 
0 
0 
0 
0 
0 
0 
0 
0 
0 
0 
0 
0 
0 
0 
0 
0 
0 
0 
0 
0 
0 
0 
0 
0 
0 
0 
0 
0 
0 
0 
0 
0 
0 
0 
0 
0 
0 
0 
0 
0 
0 
0 
0 
0 
0 
0 
0 
0 
0 
0 
0 
0 
0 
0 
0 
0 
0 
0 
0 
0 
0 
0 
0 
0 
0 
0 
0 
0 
0 
0 
0 
0 
0 
0 
0 
0 
0 
0 
0 
0 
0 
0 
0 
0 
0 
0 
0 
0 
0 
0 
0 
0 
0 
0 
0 
0 
0 
0 
0 
0 
0 
0 
0 
0 
0 
0 
0 
0 
0 
0 
0 
0 
0 
0 
0 
0 
0 
0 
0 
0 
0 
0 
0 
0 
0 
0 
0 
0 
0 
0 
0 
0 
0 
0 
0 
0 
0 
0 
0 
0 
0 
0 
0 
0 
0 
0 
0 
0 
0 
0 
0 
0 
0 
0 
0 
0 
0 
0 
0 
0 
0 
0 
0 
0 
0 
0 
0 
0 
0 
0 
0 
0 
0 
0 
0 
0 
0 
0 
0 
0 
0 
0 
0 
0 
0 
0 
0 
0 
0 
0 
0 
0 
0 
0 
0 
0 
0 
0 
0 
0 
0 
0 
0 
0 
0 
0 
0 
0 
0 
0 
0 
0 
0 
0 
0 
0 
0 
0 
0 
0 
0 
0 
0 
0 
0 
0 
0 
0 
0 
0 
0 
0 
0 
0 
0 
0 
0 
0 
0 
0 
0 
0 
0 
0 
0 
0 
0 
0 
0 
0 
0 
0 
0 
0 
0 
0 
0 
0 
0 
0 
0 
0 
0 
0 
0 
0 
0 
0 
0 
0 
0 
0 
0 
0 
0 
0 
0 
0 
0 
0 
0 
0 
0 
0 
0 
0 
0 
0 
0 
0 
0 
0 
0 
0 
0 
0 
0 
0 
0 
0 
0 
0 
0 
0 
0 
0 
0 
0 
0 
0 
0 
0 
0 
0 
0 
0 
0 
0 
0 
0 
0 
0 
0 
0 
0 
0 
0 
0 
0 
0 
0 
0 
0 
0 
0 
0 
0 
0 
0 
0 
0 
0 
0 
0 
0 
0 
0 
0 
0 
0 
0 
0 
0 
0 
0 
0 
0 
0 
0 
0 
0 
0 
0 
0 
0 
0 
0 
0 
0 
0 
0 
0 
0 
0 
0 
0 
0 
0 
0 
0 
0 
0 
0 
0 
0 
0 
0 
0 
0 
0 
0 
0 
0 
0 
0 
0 
0 
0 
0 
0 
0 
0 
0 
0 
0 
0 
0 
0 
0 
0 
0 
0 
0 
0 
0 
0 
0 
0 
0 
0 
0 
0 
0 
0 
0 
0 
0 
0 
0 
0 
0 
0 
0 
0 
0 
0 
0 
0 
0 
0 
0 
0 
0 
0 
0 
0 
0 
0 
0 
0 
0 
0 
0 
0 
0 
0 
0 
0 
0 
0 
0 
0 
0 
0 
0 
0 
0 
0 
0 
0 
0 
0 
0 
0 
0 
0 
0 
0 
0 
0 
0 
0 
0 
0 
0 
0 
0 
0 
0 
0 
0 
0 
0 
0 
0 
0 
0 
0 
0 
0 
0 
0 
0 
0 
0 
0 
0 
0 
0 
0 
0 
0 
0 
0 
0 
0 
0 
0 
0 
0 
0 
0 
0 
0 
0 
0 
0 
0 
0 
0 
0 
0 
0 
0 
0 
0 
0 
0 
0 
0 
0 
0 
0 
0 
0 
0 
0 
0 
0 
0 
0 
0 
0 
0 
0 
0 
0 
0 
0 
0 
0 
0 
0 
0 
0 
0 
0 
0 
0 
0 
0 
0 
0 
0 
0 
0 
0 
0 
0 
0 
0 
0 
0 
0 
0 
0 
0 
0 
0 
0 
0 
0 
0 
0 
0 
0 
0 
0 
0 
0 
0 
0 
0 
0 
0 
0 
0 
0 
0 
0 
0 
0 
0 
0 
0 
0 
0 
0 
0 
0 
0 
0 
0 
0 
0 
0 
0 
0 
0 
0 
0 
0 
0 
0 
0 
0 
0 
0 
0 
0 
0 
0 
0 
0 
0 
0 
0 
0 
0 
0 
0 
0 
0 
0 
0 
0 
0 
0 
0 
0 
0 
0 
0 
0 
0 
0 
0 
0 
0 
0 
0 
0 
0 
0 
0 
0 
0 
0 
0 
0 
0 
0 
0 
0 
0 
0 
0 
0 
0 
0 
0 
0 
0 
0 
0 
0 
0 
0 
0 
0 
0 
0 
0 
0 
0 
0 
0 
0 
0 
0 
0 
0 
0 
0 
0 
0 
0 
0 
0 
0 
0 
0 
0 
0 
0 
0 
0 
0 
0 
0 
0 
0 
0 
0 
0 
0 
0 
0 
0 
0 
0 
0 
0 
0 
0 
0 
0 
0 
0 
0 
0 
0 
0 
0 
0 
0 
0 
0 
0 
0 
0 
0 
0 
0 
0 
0 
0 
0 
0 
0 
0 
0 
0 
0 
0 
0 
0 
0 
0 
0 
0 
0 
0 
0 
0 
0 
0 
0 
0 
0 
0 
0 
0 
0 
0 
0 
0 
0 
0 
0 
0 
0 
0 
0 
0 
0 
0 
0 
0 
0 
0 
0 
0 
0 
0 
0 
0 
0 
0 
0 
0 
0 
0 
0 
0 
0 
0 
0 
0 
0 
0 
0 
0 
0 
0 
0 
0 
0 
0 
0 
0 
0 
0 
0 
0 
0 
0 
0 
0 
0 
0 
0 
0 
0 
0 
0 
0 
0 
0 
0 
0 
0 
0 
0 
0 
0 
0 
0 
0 
0 
0 
0 
0 
0 
0 
0 
0 
0 
0 
0 
0 
0 
0 
0 
0 
0 
0 
0 
0 
0 
0 
0 
0 
0 
0 
0 
0 
0 
0 
0 
0 
0 
0 
0 
0 
0 
0 
0 
0 
0 
0 
0 
0 
0 
0 
0 
0 
0 
0 
0 
0 
0 
0 
0 
0 
0 
0 
0 
0 
0 
0 
0 
0 
0 
0 
0 
0 
0 
0 
0 
0 
0 
0 
0 
0 
0 
0 
0 
0 
0 
0 
0 
0 
0 
0 
0 
0 
0 
0 
0 
0 
0 
0 
0 
0 
0 
0 
0 
0 
0 
0 
0 
0 
0 
0 
0 
0 
0 
0 
0 
0 
0 
0 
0 
0 
0 
0 
0 
0 
0 
0 
0 
0 
0 
0 
0 
0 
0 
0 
0 
0 
0 
0 
0 
0 
0 
0 
0 
0 
0 
0 
0 
0 
0 
0 
0 
0 
0 
0 
0 
0 
0 
0 
0 
0 
0 
0 
0 
0 
0 
0 
0 
0 
0 
0 
0 
0 
0 
0 
0 
0 
0 
0 
0 
0 
0 
0 
0 
0 
0 
0 
0 
0 
0 
0 
0 
0 
0 
0 
0 
0 
0 
0 
0 
0 
0 
0 
0 
0 
0 
0 
0 
0 
0 
0 
0 
0 
0 
0 
0 
0 
0 
0 
0 
0 
0 
0 
0 
0 
0 
0 
0 
0 
0 
0 
0 
0 
0 
0 
0 
0 
0 
0 
0 
0 
0 
0 
0 
0 
0 
0 
0 
0 
0 
0 
0 
0 
0 
0 
0 
0 
0 
0 
0 
0 
0 
0 
0 
0 
0 
0 
0 
0 
0 
0 
0 
0 
0 
0 
0 
0 
0 
0 
0 
0 
0 
0 
0 
0 
0 
0 
0 
0 
0 
0 
0 
0 
0 
0 
0 
0 
0 
0 
0 
0 
0 
0 
0 
0 
0 
0 
0 
0 
0 
0 
0 
0 
0 
0 
0 
0 
0 
0 
0 
0 
0 
0 
0 
0 
0 
0 
0 
0 
0 
0 
0 
0 
0 
0 
0 
0 
0 
0 
0 
0 
0 
0 
0 
0 
0 
0 
0 
0 
0 
0 
0 
0 
0 
0 
0 
0 
0 
0 
0 
0 
0 
0 
0 
0 
0 
0 
0 
0 
0 
0 
0 
0 
0 
0 
0 
0 
0 
0 
0 
0 
0 
0 
0 
0 
0 
0 
0 
0 
0 
0 
0 
0 
0 
0 
0 
0 
0 
0 
0 
0 
0 
0 
0 
0 
0 
0 
0 
0 
0 
0 
0 
0 
0 
0 
0 
0 
0 
0 
0 
0 
0 
0 
0 
0 
0 
0 
0 
0 
0 
0 
0 
0 
0 
0 
0 
0 
0 
0 
0 
0 
0 
0 
0 
0 
0 
0 
0 
0 
0 
0 
0 
0 
0 
0 
0 
0 
0 
0 
0 
0 
0 
0 
0 
0 
0 
0 
0 
0 
0 
0 
0 
0 
0 
0 
0 
0 
0 
0 
0 
0 
0 
0 
0 
0 
0 
0 
0 
0 
0 
0 
0 
0 
0 
0 
0 
0 
0 
0 
0 
0 
0 
0 
0 
0 
0 
0 
0 
0 
0 
0 
0 
0 
0 
0 
0 
0 
0 
0 
0 
0 
0 
0 
0 
0 
0 
0 
0 
0 
0 
0 
0 
0 
0 
0 
0 
0 
0 
0 
0 
0 
0 
0 
0 
0 
0 
0 
0 
0 
0 
0 
0 
0 
0 
0 
0 
0 
0 
0 
0 
0 
0 
0 
0 
0 
0 
0 
0 
0 
0 
0 
0 
0 
0 
0 
0 
0 
0 
0 
0 
0 
0 
0 
0 
0 
0 
0 
0 
0 
0 
0 
0 
0 
0 
0 
0 
0 
0 
0 
0 
0 
0 
0 
0 
0 
0 
0 
0 
0 
0 
0 
0 
0 
0 
0 
0 
0 
0 
0 
0 
0 
0 
0 
0 
0 
0 
0 
0 
0 
0 
0 
0 
0 
0 
0 
0 
0 
0 
0 
0 
0 
0 
0 
0 
0 
0 
0 
0 
0 
0 
0 
0 
0 
0 
0 
0 
0 
0 
0 
0 
0 
0 
0 
0 
0 
0 
0 
0 
0 
0 
0 
0 
0 
0 
0 
0 
0 
0 
0 
0 
0 
0 
0 
0 
0 
0 
0 
0 
0 
0 
0 
0 
0 
0 
0 
0 
0 
0 
0 
0 
0 
0 
0 
0 
0 
0 
0 
0 
0 
0 
0 
0 
0 
0 
0 
0 
0 
0 
0 
0 
0 
0 
0 
0 
0 
0 
0 
0 
0 
0 
0 
0 
0 
0 
0 
0 
0 
0 
0 
0 
0 
0 
0 
0 
0 
0 
0 
0 
0 
0 
0 
0 
0 
0 
0 
0 
0 
0 
0 
0 
0 
0 
0 
0 
0 
0 
0 
0 
0 
0 
0 
0 
0 
0 
0 
0 
0 
0 
0 
0 
0 
0 
0 
0 
0 
0 
0 
0 
0 
0 
0 
0 
0 
0 
0 
0 
0 
0 
0 
0 
0 
0 
0 
0 
0 
0 
0 
0 
0 
0 
0 
0 
0 
0 
0 
0 
0 
0 
0 
0 
0 
0 
0 
0 
0 
0 
0 
0 
0 
0 
0 
0 
0 
0 
0 
0 
0 
0 
0 
0 
0 
0 
0 
0 
0 
0 
0 
0 
0 
0 
0 
0 
0 
0 
0 
0 
0 
0 
0 
0 
0 
0 
0 
0 
0 
0 
0 
0 
0 
0 
0 
0 
0 
0 
0 
0 
0 
0 
0 
0 
0 
0 
0 
0 
0 
0 
0 
0 
0 
0 
0 
0 
0 
0 
0 
0 
0 
0 
0 
0 
0 
0 
0 
0 
0 
0 
0 
0 
0 
0 
0 
0 
0 
0 
0 
0 
0 
0 
0 
0 
0 
0 
0 
0 
0 
0 
0 
0 
0 
0 
0 
0 
0 
0 
0 
0 
0 
0 
0 
0 
0 
0 
0 
0 
0 
0 
0 
0 
0 
0 
0 
0 
0 
0 
0 
0 
0 
0 
0 
0 
0 
0 
0 
0 
0 
0 
0 
0 
0 
0 
0 
0 
0 
0 
0 
0 
0 
0 
0 
0 
0 
0 
0 
0 
0 
0 
0 
0 
0 
0 
0 
0 
0 
0 
0 
0 
0 
0 
0 
0 
0 
0 
0 
0 
0 
0 
0 
0 
0 
0 
0 
0 
0 
0 
0 
0 
0 
0 
0 
0 
0 
0 
0 
0 
0 
0 
0 
0 
0 
0 
0 
0 
0 
0 
0 
0 
0 
0 
0 
0 
0 
0 
0 
0 
0 
0 
0 
0 
0 
0 
0 
0 
0 
0 
0 
0 
0 
0 
0 
0 
0 
0 
0 
0 
0 
0 
0 
0 
0 
0 
0 
0 
0 
0 
0 
0 
0 
0 
0 
0 
0 
0 
0 
0 
0 
0 
0 
0 
0 
0 
0 
0 
0 
0 
0 
0 
0 
0 
0 
0 
0 
0 
0 
0 
0 
0 
0 
0 
0 
0 
0 
0 
0 
0 
0 
0 
0 
0 
0 
0 
0 
0 
0 
0 
0 
0 
0 
0 
0 
0 
0 
0 
0 
0 
0 
0 
0 
0 
0 
0 
0 
0 
0 
0 
0 
0 
0 
0 
0 
0 
0 
0 
0 
0 
0 
0 
0 
0 
0 
0 
0 
0 
0 
0 
0 
0 
0 
0 
0 
0 
0 
0 
0 
0 
0 
0 
0 
0 
0 
0 
0 
0 
0 
0 
0 
0 
0 
0 
0 
0 
0 
0 
0 
0 
0 
0 
0 
0 
0 
0 
0 
0 
0 
0 
0 
0 
0 
0 
0 
0 
0 
0 
0 
0 
0 
0 
0 
0 
0 
0 
0 
0 
0 
0 
0 
0 
0 
0 
0 
0 
0 
0 
0 
0 
0 
0 
0 
0 
0 
0 
0 
0 
0 
0 
0 
0 
0 
0 
0 
0 
0 
0 
0 
0 
0 
0 
0 
0 
0 
0 
0 
0 
0 
0 
0 
0 
0 
0 
0 
0 
0 
0 
0 
0 
0 
0 
0 
0 
0 
0 
0 
0 
0 
0 
0 
0 
0 
0 
0 
0 
0 
0 
0 
0 
0 
0 
0 
0 
0 
0 
0 
0 
0 
0 
0 
0 
0 
0 
0 
0 
0 
0 
0 
0 
0 
0 
0 
0 
0 
0 
0 
0 
0 
0 
0 
0 
0 
0 
0 
0 
0 
0 
0 
0 
0 
0 
0 
0 
0 
0 
0 
0 
0 
0 
0 
0 
0 
0 
0 
0 
0 
0 
0 
0 
0 
0 
0 
0 
0 
0 
0 
0 
0 
0 
0 
0 
0 
0 
0 
0 
0 
0 
0 
0 
0 
0 
0 
0 
0 
0 
0 
0 
0 
0 
0 
0 
0 
0 
0 
0 
0 
0 
0 
0 
0 
0 
0 
0 
0 
0 
0 
0 
0 
0 
0 
0 
0 
0 
0 
0 
0 
0 
0 
0 
0 
0 
0 
0 
0 
0 
0 
0 
0 
0 
0 
0 
0 
0 
0 
0 
0 
0 
0 
0 
0 
0 
0 
0 
0 
0 
0 
0 
0 
0 
0 
0 
0 
0 
0 
0 
0 
0 
0 
0 
0 
0 
0 
0 
0 
0 
0 
0 
0 
0 
0 
0 
0 
0 
0 
0 
0 
0 
0 
0 
0 
0 
0 
0 
0 
0 
0 
0 
0 
0 
0 
0 
0 
0 
0 
0 
0 
0 
0 
0 
0 
0 
0 
0 
0 
0 
0 
0 
0 
0 
0 
0 
0 
0 
0 
0 
0 
0 
0 
0 
0 
0 
0 
0 
0 
0 
0 
0 
0 
0 
0 
0 
0 
0 
0 
0 
0 
0 
0 
0 
0 
0 
0 
0 
0 
0 
0 
0 
0 
0 
0 
0 
0 
0 
0 
0 
0 
0 
0 
0 
0 
0 
0 
0 
0 
0 
0 
0 
0 
0 
0 
0 
0 
0 
0 
0 
0 
0 
0 
0 
0 
0 
0 
0 
0 
0 
0 
0 
0 
0 
0 
0 
0 
0 
0 
0 
0 
0 
0 
0 
0 
0 
0 
0 
0 
0 
0 
0 
0 
0 
0 
0 
0 
0 
0 
0 
0 
0 
0 
0 
0 
0 
0 
0 
0 
0 
0 
0 
0 
0 
0 
0 
0 
0 
0 
0 
0 
0 
0 
0 
0 
0 
0 
0 
0 
0 
0 
0 
0 
0 
0 
0 
0 
0 
0 
0 
0 
0 
0 
0 
0 
0 
0 
0 
0 
0 
0 
0 
0 
0 
0 
0 
0 
0 
0 
0 
0 
0 
0 
0 
0 
0 
0 
0 
0 
0 
0 
0 
0 
0 
0 
0 
0 
0 
0 
0 
0 
0 
0 
0 
0 
0 
0 
0 
0 
0 
0 
0 
0 
0 
0 
0 
0 
0 
0 
0 
0 
0 
0 
0 
0 
0 
0 
0 
0 
0 
0 
0 
0 
0 
0 
0 
0 
0 
0 
0 
0 
0 
0 
0 
0 
0 
0 
0 
0 
0 
0 
0 
0 
0 
0 
0 
0 
0 
0 
0 
0 
0 
0 
0 
0 
0 
0 
0 
0 
0 
0 
0 
0 
0 
0 
0 
0 
0 
0 
0 
0 
0 
0 
0 
0 
0 
0 
0 
0 
0 
0 
0 
0 
0 
0 
0 
0 
0 
0 
0 
0 
0 
0 
0 
0 
0 
0 
0 
0 
0 
0 
0 
0 
0 
0 
0 
0 
0 
0 
0 
0 
0 
0 
0 
0 
0 
0 
0 
0 
0 
0 
0 
0 
0 
0 
0 
0 
0 
0 
0 
0 
0 
0 
0 
0 
0 
0 
0 
0 
0 
0 
0 
0 
0 
0 
0 
0 
0 
0 
0 
0 
0 
0 
0 
0 
0 
0 
0 
0 
0 
0 
0 
0 
0 
0 
0 
0 
0 
0 
0 
0 
0 
0 
0 
0 
0 
0 
0 
0 
0 
0 
0 
0 
0 
0 
0 
0 
0 
0 
0 
0 
0 
0 
0 
0 
0 
0 
0 
0 
0 
0 
0 
0 
0 
0 
0 
0 
0 
0 
0 
0 
0 
0 
0 
0 
0 
0 
0 
0 
0 
0 
0 
0 
0 
0 
0 
0 
0 
0 
0 
0 
0 
0 
0 
0 
0 
0 
0 
0 
0 
0 
0 
0 
0 
0 
0 
0 
0 
0 
0 
0 
0 
0 
0 
0 
0 
0 
0 
0 
0 
0 
0 
0 
0 
0 
0 
0 
0 
0 
0 
0 
0 
0 
0 
0 
0 
0 
0 
0 
0 
0 
0 
0 
0 
0 
0 
0 
0 
0 
0 
0 
0 
0 
0 
0 
0 
0 
0 
0 
0 
0 
0 
0 
0 
0 
0 
0 
0 
0 
0 
0 
0 
0 
0 
0 
0 
0 
0 
0 
0 
0 
0 
0 
0 
0 
0 
0 
0 
0 
0 
0 
0 
0 
0 
0 
0 
0 
0 
0 
0 
0 
0 
0 
0 
0 
0 
0 
0 
0 
0 
0 
0 
0 
0 
0 
0 
0 
0 
0 
0 
0 
0 
0 
0 
0 
0 
0 
0 
0 
0 
0 
0 
0 
0 
0 
0 
0 
0 
0 
0 
0 
0 
0 
0 
0 
0 
0 
0 
0 
0 
0 
0 
0 
0 
0 
0 
0 
0 
0 
0 
0 
0 
0 
0 
0 
0 
0 
0 
0 
0 
0 
0 
0 
0 
0 
0 
0 
0 
0 
0 
0 
0 
0 
0 
0 
0 
0 
0 
0 
0 
0 
0 
0 
0 
0 
0 
0 
0 
0 
0 
0 
0 
0 
0 
0 
0 
0 
0 
0 
0 
0 
0 
0 
0 
0 
0 
0 
0 
0 
0 
0 
0 
0 
0 
0 
0 
0 
0 
0 
0 
0 
0 
0 
0 
0 
0 
0 
0 
0 
0 
0 
0 
0 
0 
0 
0 
0 
0 
0 
0 
0 
0 
0 
0 
0 
0 
0 
0 
0 
0 
0 
0 
0 
0 
0 
0 
0 
0 
0 
0 
0 
0 
0 
0 
0 
0 
0 
0 
0 
0 
0 
0 
0 
0 
0 
0 
0 
0 
0 
0 
0 
0 
0 
0 
0 
0 
0 
0 
0 
0 
0 
0 
0 
0 
0 
0 
0 
0 
0 
0 
0 
0 
0 
0 
0 
0 
0 
0 
0 
0 
0 
0 
0 
0 
0 
0 
0 
0 
0 
0 
0 
0 
0 
0 
0 
0 
0 
0 
0 
0 
0 
0 
0 
0 
0 
0 
0 
0 
0 
0 
0 
0 
0 
0 
0 
0 
0 
0 
0 
0 
0 
0 
0 
0 
0 
0 
0 
0 
0 
0 
0 
0 
0 
0 
0 
0 
0 
0 
0 
0 
0 
0 
0 
0 
0 
0 
0 
0 
0 
0 
0 
0 
0 
0 
0 
0 
0 
0 
0 
0 
0 
0 
0 
0 
0 
0 
0 
0 
0 
0 
0 
0 
0 
0 
0 
0 
0 
0 
0 
0 
0 
0 
0 
0 
0 
0 
0 
0 
0 
0 
0 
0 
0 
0 
0 
0 
0 
0 
0 
0 
0 
0 
0 
0 
0 
0 
0 
0 
0 
0 
0 
0 
0 
0 
0 
0 
0 
0 
0 
0 
0 
0 
0 
0 
0 
0 
0 
0 
0 
0 
0 
0 
0 
0 
0 
0 
0 
0 
0 
0 
0 
0 
0 
0 
0 
0 
0 
0 
0 
0 
0 
0 
0 
0 
0 
0 
0 
0 
0 
0 
0 
0 
0 
0 
0 
0 
0 
0 
0 
0 
0 
0 
0 
0 
0 
0 
0 
0 
0 
0 
0 
0 
0 
0 
0 
0 
0 
0 
0 
0 
0 
0 
0 
0 
0 
0 
0 
0 
0 
0 
0 
0 
0 
0 
0 
0 
0 
0 
0 
0 
0 
0 
0 
0 
0 
0 
0 
0 
0 
0 
0 
0 
0 
0 
0 
0 
0 
0 
0 
0 
0 
0 
0 
0 
0 
0 
0 
0 
0 
0 
0 
0 
0 
0 
0 
0 
0 
0 
0 
0 
0 
0 
0 
0 
0 
0 
0 
0 
0 
0 
0 
0 
0 
0 
0 
0 
0 
0 
0 
0 
0 
0 
0 
0 
0 
0 
0 
0 
0 
0 
0 
0 
0 
0 
0 
0 
0 
0 
0 
0 
0 
0 
0 
0 
0 
0 
0 
0 
0 
0 
0 
0 
0 
0 
0 
0 
0 
0 
0 
0 
0 
0 
0 
0 
0 
0 
0 
0 
0 
0 
0 
0 
0 
0 
0 
0 
0 
0 
0 
0 
0 
0 
0 
0 
0 
0 
0 
0 
0 
0 
0 
0 
0 
0 
0 
0 
0 
0 
0 
0 
0 
0 
0 
0 
0 
0 
0 
0 
0 
0 
0 
0 
0 
0 
0 
0 
0 
0 
0 
0 
0 
0 
0 
0 
0 
0 
0 
0 
0 
0 
0 
0 
0 
0 
0 
0 
0 
0 
0 
0 
0 
0 
0 
0 
0 
0 
0 
0 
0 
0 
0 
0 
0 
0 
0 
0 
0 
0 
0 
0 
0 
0 
0 
0 
0 
0 
0 
0 
0 
0 
0 
0 
0 
0 
0 
0 
0 
0 
0 
0 
0 
0 
0 
0 
0 
0 
0 
0 
0 
0 
0 
0 
0 
0 
0 
0 
0 
0 
0 
0 
0 
0 
0 
0 
0 
0 
0 
0 
0 
0 
0 
0 
0 
0 
0 
0 
0 
0 
0 
0 
0 
0 
0 
0 
0 
0 
0 
0 
0 
0 
0 
0 
0 
0 
0 
0 
0 
0 
0 
0 
0 
0 
0 
0 
0 
0 
0 
0 
0 
0 
0 
0 
0 
0 
0 
0 
0 
0 
0 
0 
0 
0 
0 
0 
0 
0 
0 
0 
0 
0 
0 
0 
0 
0 
0 
0 
0 
0 
0 
0 
0 
0 
0 
0 
0 
0 
0 
0 
0 
0 
0 
0 
0 
0 
0 
0 
0 
0 
0 
0 
0 
0 
0 
0 
0 
0 
0 
0 
0 
0 
0 
0 
0 
0 
0 
0 
0 
0 
0 
0 
0 
0 
0 
0 
0 
0 
0 
0 
0 
0 
0 
0 
0 
0 
0 
0 
0 
0 
0 
0 
0 
0 
0 
0 
0 
0 
0 
0 
0 
0 
0 
0 
0 
0 
0 
0 
0 
0 
0 
0 
0 
0 
0 
0 
0 
0 
0 
0 
0 
0 
0 
0 
0 
0 
0 
0 
0 
0 
0 
0 
0 
0 
0 
0 
0 
0 
0 
0 
0 
0 
0 
0 
0 
0 
0 
0 
0 
0 
0 
0 
0 
0 
0 
0 
0 
0 
0 
0 
0 
0 
0 
0 
0 
0 
0 
0 
0 
0 
0 
0 
0 
0 
0 
0 
0 
0 
0 
0 
0 
0 
0 
0 
0 
0 
0 
0 
0 
0 
0 
0 
0 
0 
0 
0 
0 
0 
0 
0 
0 
0 
0 
0 
0 
0 
0 
0 
0 
0 
0 
0 
0 
0 
0 
0 
0 
0 
0 
0 
0 
0 
0 
0 
0 
0 
0 
0 
0 
0 
0 
0 
0 
0 
0 
0 
0 
0 
0 
0 
0 
0 
0 
0 
0 
0 
0 
0 
0 
0 
0 
0 
0 
0 
0 
0 
0 
0 
0 
0 
0 
0 
0 
0 
0 
0 
0 
0 
0 
0 
0 
0 
0 
0 
0 
0 
0 
0 
0 
0 
0 
0 
0 
0 
0 
0 
0 
0 
0 
0 
0 
0 
0 
0 
0 
0 
0 
0 
0 
0 
0 
0 
0 
0 
0 
0 
0 
0 
0 
0 
0 
0 
0 
0 
0 
0 
0 
0 
0 
0 
0 
0 
0 
0 
0 
0 
0 
0 
0 
0 
0 
0 
0 
0 
0 
0 
0 
0 
0 
0 
0 
0 
0 
0 
0 
0 
0 
0 
0 
0 
0 
0 
0 
0 
0 
0 
0 
0 
0 
0 
0 
0 
0 
0 
0 
0 
0 
0 
0 
0 
0 
0 
0 
0 
0 
0 
0 
0 
0 
0 
0 
0 
0 
0 
0 
0 
0 
0 
0 
0 
0 
0 
0 
0 
0 
0 
0 
0 
0 
0 
0 
0 
0 
0 
0 
0 
0 
0 
0 
0 
0 
0 
0 
0 
0 
0 
0 
0 
0 
0 
0 
0 
0 
0 
0 
0 
0 
0 
0 
0 
0 
0 
0 
0 
0 
0 
0 
0 
0 
0 
0 
0 
0 
0 
0 
0 
0 
0 
0 
0 
0 
0 
0 
0 
0 
0 
0 
0 
0 
0 
0 
0 
0 
0 
0 
0 
0 
0 
0 
0 
0 
0 
0 
0 
0 
0 
0 
0 
0 
0 
0 
0 
0 
0 
0 
0 
0 
0 
0 
0 
0 
0 
0 
0 
0 
0 
0 
0 
0 
0 
0 
0 
0 
0 
0 
0 
0 
0 
0 
0 
0 
0 
0 
0 
0 
0 
0 
0 
0 
0 
0 
0 
0 
0 
0 
0 
0 
0 
0 
0 
0 
0 
0 
0 
0 
0 
0 
0 
0 
0 
0 
0 
0 
0 
0 
0 
0 
0 
0 
0 
0 
0 
0 
0 
0 
0 
0 
0 
0 
0 
0 
0 
0 
0 
0 
0 
0 
0 
0 
0 
0 
0 
0 
0 
0 
0 
0 
0 
0 
0 
0 
0 
0 
0 
0 
0 
0 
0 
0 
0 
0 
0 
0 
0 
0 
0 
0 
0 
0 
0 
0 
0 
0 
0 
0 
0 
0 
0 
0 
0 
0 
0 
0 
0 
0 
0 
0 
0 
0 
0 
0 
0 
0 
0 
0 
0 
0 
0 
0 
0 
0 
0 
0 
0 
0 
0 
0 
0 
0 
0 
0 
0 
0 
0 
0 
0 
0 
0 
0 
0 
0 
0 
0 
0 
0 
0 
0 
0 
0 
0 
0 
0 
0 
0 
0 
0 
0 
0 
0 
0 
0 
0 
0 
0 
0 
0 
0 
0 
0 
0 
0 
0 
0 
0 
0 
0 
0 
0 
0 
0 
0 
0 
0 
0 
0 
0 
0 
0 
0 
0 
0 
0 
0 
0 
0 
0 
0 
0 
0 
0 
0 
0 
0 
0 
0 
0 
0 
0 
0 
0 
0 
0 
0 
0 
0 
0 
0 
0 
0 
0 
0 
0 
0 
0 
0 
0 
0 
0 
0 
0 
0 
0 
0 
0 
0 
0 
0 
0 
0 
0 
0 
0 
0 
0 
0 
0 
0 
0 
0 
0 
0 
0 
0 
0 
0 
0 
0 
0 
0 
0 
0 
0 
0 
0 
0 
0 
0 
0 
0 
0 
0 
0 
0 
0 
0 
0 
0 
0 
0 
0 
0 
0 
0 
0 
0 
0 
0 
0 
0 
0 
0 
0 
0 
0 
0 
0 
0 
0 
0 
0 
0 
0 
0 
0 
0 
0 
0 
0 
0 
0 
0 
0 
0 
0 
0 
0 
0 
0 
0 
0 
0 
0 
0 
0 
0 
0 
0 
0 
0 
0 
0 
0 
0 
0 
0 
0 
0 
0 
0 
0 
0 
0 
0 
0 
0 
0 
0 
0 
0 
0 
0 
0 
0 
0 
0 
0 
0 
0 
0 
0 
0 
0 
0 
0 
0 
0 
0 
0 
0 
0 
0 
0 
0 
0 
0 
0 
0 
0 
0 
0 
0 
0 
0 
0 
0 
0 
0 
0 
0 
0 
0 
0 
0 
0 
0 
0 
0 
0 
0 
0 
0 
0 
0 
0 
0 
0 
0 
0 
0 
0 
0 
0 
0 
0 
0 
0 
0 
0 
0 
0 
0 
0 
0 
0 
0 
0 
0 
0 
0 
0 
0 
0 
0 
0 
0 
0 
0 
0 
0 
0 
0 
0 
0 
0 
0 
0 
0 
0 
0 
0 
0 
0 
0 
0 
0 
0 
0 
0 
0 
0 
0 
0 
0 
0 
0 
0 
0 
0 
0 
0 
0 
0 
0 
0 
0 
0 
0 
0 
0 
0 
0 
0 
0 
0 
0 
0 
0 
0 
0 
0 
0 
0 
0 
0 
0 
0 
0 
0 
0 
0 
0 
0 
0 
0 
0 
0 
0 
0 
0 
0 
0 
0 
0 
0 
0 
0 
0 
0 
0 
0 
0 
0 
0 
0 
0 
0 
0 
0 
0 
0 
0 
0 
0 
0 
0 
0 
0 
0 
0 
0 
0 
0 
0 
0 
0 
0 
0 
0 
0 
0 
0 
0 
0 
0 
0 
0 
0 
0 
0 
0 
0 
0 
0 
0 
0 
0 
0 
0 
0 
0 
0 
0 
0 
0 
0 
0 
0 
0 
0 
0 
0 
0 
0 
0 
0 
0 
0 
0 
0 
0 
0 
0 
0 
0 
0 
0 
0 
0 
0 
0 
0 
0 
0 
0 
0 
0 
0 
0 
0 
0 
0 
0 
0 
0 
0 
0 
0 
0 
0 
0 
0 
0 
0 
0 
0 
0 
0 
0 
0 
0 
0 
0 
0 
0 
0 
0 
0 
0 
0 
0 
0 
0 
0 
0 
0 
0 
0 
0 
0 
0 
0 
0 
0 
0 
0 
0 
0 
0 
0 
0 
0 
0 
0 
0 
0 
0 
0 
0 
0 
0 
0 
0 
0 
0 
0 
0 
0 
0 
0 
0 
0 
0 
0 
0 
0 
0 
0 
0 
0 
0 
0 
0 
0 
0 
0 
0 
0 
0 
0 
0 
0 
0 
0 
0 
0 
0 
0 
0 
0 
0 
0 
0 
0 
0 
0 
0 
0 
0 
0 
0 
0 
0 
0 
0 
0 
0 
0 
0 
0 
0 
0 
0 
0 
0 
0 
0 
0 
0 
0 
0 
0 
0 
0 
0 
0 
0 
0 
0 
0 
0 
0 
0 
0 
0 
0 
0 
0 
0 
0 
0 
0 
0 
0 
0 
0 
0 
0 
0 
0 
0 
0 
0 
0 
0 
0 
0 
0 
0 
0 
0 
0 
0 
0 
0 
0 
0 
0 
0 
0 
0 
0 
0 
0 
0 
0 
0 
0 
0 
0 
0 
0 
0 
0 
0 
0 
0 
0 
0 
0 
0 
0 
0 
0 
0 
0 
0 
0 
0 
0 
0 
0 
0 
0 
0 
0 
0 
0 
0 
0 
0 
0 
0 
0 
0 
0 
0 
0 
0 
0 
0 
0 
0 
0 
0 
0 
0 
0 
0 
0 
0 
0 
0 
0 
0 
0 
0 
0 
0 
0 
0 
0 
0 
0 
0 
0 
0 
0 
0 
0 
0 
0 
0 
0 
0 
0 
0 
0 
0 
0 
0 
0 
0 
0 
0 
0 
0 
0 
0 
0 
0 
0 
0 
0 
0 
0 
0 
0 
0 
0 
0 
0 
0 
0 
0 
0 
0 
0 
0 
0 
0 
0 
0 
0 
0 
0 
0 
0 
0 
0 
0 
0 
0 
0 
0 
0 
0 
0 
0 
0 
0 
0 
0 
0 
0 
0 
0 
0 
0 
0 
0 
0 
0 
0 
0 
0 
0 
0 
0 
0 
0 
0 
0 
0 
0 
0 
0 
0 
0 
0 
0 
0 
0 
0 
0 
0 
0 
0 
0 
0 
0 
0 
0 
0 
0 
0 
0 
0 
0 
0 
0 
0 
0 
0 
0 
0 
0 
0 
0 
0 
0 
0 
0 
0 
0 
0 
0 
0 
0 
0 
0 
0 
0 
0 
0 
0 
0 
0 
0 
0 
0 
0 
0 
0 
0 
0 
0 
0 
0 
0 
0 
0 
0 
0 
0 
0 
0 
0 
0 
0 
0 
0 
0 
0 
0 
0 
0 
0 
0 
0 
0 
0 
0 
0 
0 
0 
0 
0 
0 
0 
0 
0 
0 
0 
0 
0 
0 
0 
0 
0 
0 
0 
0 
0 
0 
0 
0 
0 
0 
0 
0 
0 
0 
0 
0 
0 
0 
0 
0 
0 
0 
0 
0 
0 
0 
0 
0 
0 
0 
0 
0 
0 
0 
0 
0 
0 
0 
0 
0 
0 
0 
0 
0 
0 
0 
0 
0 
0 
0 
0 
0 
0 
0 
0 
0 
0 
0 
0 
0 
0 
0 
0 
0 
0 
0 
0 
0 
0 
0 
0 
0 
0 
0 
0 
0 
0 
0 
0 
0 
0 
0 
0 
0 
0 
0 
0 
0 
0 
0 
0 
0 
0 
0 
0 
0 
0 
0 
0 
0 
0 
0 
0 
0 
0 
0 
0 
0 
0 
0 
0 
0 
0 
0 
0 
0 
0 
0 
0 
0 
0 
0 
0 
0 
0 
0 
0 
0 
0 
0 
0 
0 
0 
0 
0 
0 
0 
0 
0 
0 
0 
0 
0 
0 
0 
0 
0 
0 
0 
0 
0 
0 
0 
0 
0 
0 
0 
0 
0 
0 
0 
0 
0 
0 
0 
0 
0 
0 
0 
0 
0 
0 
0 
0 
0 
0 
0 
0 
0 
0 
0 
0 
0 
0 
0 
0 
0 
0 
0 
0 
0 
0 
0 
0 
0 
0 
0 
0 
0 
0 
0 
0 
0 
0 
0 
0 
0 
0 
0 
0 
0 
0 
0 
0 
0 
0 
0 
0 
0 
0 
0 
0 
0 
0 
0 
0 
0 
0 
0 
0 
0 
0 
0 
0 
0 
0 
0 
0 
0 
0 
0 
0 
0 
0 
0 
0 
0 
0 
0 
0 
0 
0 
0 
0 
0 
0 
0 
0 
0 
0 
0 
0 
0 
0 
0 
0 
0 
0 
0 
0 
0 
0 
0 
0 
0 
0 
0 
0 
0 
0 
0 
0 
0 
0 
0 
0 
0 
0 
0 
0 
0 
0 
0 
0 
0 
0 
0 
0 
0 
0 
0 
0 
0 
0 
0 
0 
0 
0 
0 
0 
0 
0 
0 
0 
0 
0 
0 
0 
0 
0 
0 
0 
0 
0 
0 
0 
0 
0 
0 
0 
0 
0 
0 
0 
0 
0 
0 
0 
0 
0 
0 
0 
0 
0 
0 
0 
0 
0 
0 
0 
0 
0 
0 
0 
0 
0 
0 
0 
0 
0 
0 
0 
0 
0 
0 
0 
0 
0 
0 
0 
0 
0 
0 
0 
0 
0 
0 
0 
0 
0 
0 
0 
0 
0 
0 
0 
0 
0 
0 
0 
0 
0 
0 
0 
0 
0 
0 
0 
0 
0 
0 
0 
0 
0 
0 
0 
0 
0 
0 
0 
0 
0 
0 
0 
0 
0 
0 
0 
0 
0 
0 
0 
0 
0 
0 
0 
0 
0 
0 
0 
0 
0 
0 
0 
0 
0 
0 
0 
0 
0 
0 
0 
0 
0 
0 
0 
0 
0 
0 
0 
0 
0 
0 
0 
0 
0 
0 
0 
0 
0 
0 
0 
0 
0 
0 
0 
0 
0 
0 
0 
0 
0 
0 
0 
0 
0 
0 
0 
0 
0 
0 
0 
0 
0 
0 
0 
0 
0 
0 
0 
0 
0 
0 
0 
0 
0 
0 
0 
0 
0 
0 
0 
0 
0 
0 
0 
0 
0 
0 
0 
0 
0 
0 
0 
0 
0 
0 
0 
0 
0 
0 
0 
0 
0 
0 
0 
0 
0 
0 
0 
0 
0 
0 
0 
0 
0 
0 
0 
0 
0 
0 
0 
0 
0 
0 
0 
0 
0 
0 
0 
0 
0 
0 
0 
0 
0 
0 
0 
0 
0 
0 
0 
0 
0 
0 
0 
0 
0 
0 
0 
0 
0 
0 
0 
0 
0 
0 
0 
0 
0 
0 
0 
0 
0 
0 
0 
0 
0 
0 
0 
0 
0 
0 
0 
0 
0 
0 
0 
0 
0 
0 
0 
0 
0 
0 
0 
0 
0 
0 
0 
0 
0 
0 
0 
0 
0 
0 
0 
0 
0 
0 
0 
0 
0 
0 
0 
0 
0 
0 
0 
0 
0 
0 
0 
0 
0 
0 
0 
0 
0 
0 
0 
0 
0 
0 
0 
0 
0 
0 
0 
0 
0 
0 
0 
0 
0 
0 
0 
0 
0 
0 
0 
0 
0 
0 
0 
0 
0 
0 
0 
0 
0 
0 
0 
0 
0 
0 
0 
0 
0 
0 
0 
0 
0 
0 
0 
0 
0 
0 
0 
0 
0 
0 
0 
0 
0 
0 
0 
0 
0 
0 
0 
0 
0 
0 
0 
0 
0 
0 
0 
0 
0 
0 
0 
0 
0 
0 
0 
0 
0 
0 
0 
0 
0 
0 
0 
0 
0 
0 
0 
0 
0 
0 
0 
0 
0 
0 
0 
0 
0 
0 
0 
0 
0 
0 
0 
0 
0 
0 
0 
0 
0 
0 
0 
0 
0 
0 
0 
0 
0 
0 
0 
0 
0 
0 
0 
0 
0 
0 
0 
0 
0 
0 
0 
0 
0 
0 
0 
0 
0 
0 
0 
0 
0 
0 
0 
0 
0 
0 
0 
0 
0 
0 
0 
0 
0 
0 
0 
0 
0 
0 
0 
0 
0 
0 
0 
0 
0 
0 
0 
0 
0 
0 
0 
0 
0 
0 
0 
0 
0 
0 
0 
0 
0 
0 
0 
0 
0 
0 
0 
0 
0 
0 
0 
0 
0 
0 
0 
0 
0 
0 
0 
0 
0 
0 
0 
0 
0 
0 
0 
0 
0 
0 
0 
0 
0 
0 
0 
0 
0 
0 
0 
0 
0 
0 
0 
0 
0 
0 
0 
0 
0 
0 
0 
0 
0 
0 
0 
0 
0 
0 
0 
0 
0 
0 
0 
0 
0 
0 
0 
0 
0 
0 
0 
0 
0 
0 
0 
0 
0 
0 
0 
0 
0 
0 
0 
0 
0 
0 
0 
0 
0 
0 
0 
0 
0 
0 
0 
0 
0 
0 
0 
0 
0 
0 
0 
0 
0 
0 
0 
0 
0 
0 
0 
0 
0 
0 
0 
0 
0 
0 
0 
0 
0 
0 
0 
0 
0 
0 
0 
0 
0 
0 
0 
0 
0 
0 
0 
0 
0 
0 
0 
0 
0 
0 
0 
0 
0 
0 
0 
0 
0 
0 
0 
0 
0 
0 
0 
0 
0 
0 
0 
0 
0 
0 
0 
0 
0 
0 
0 
0 
0 
0 
0 
0 
0 
0 
0 
0 
0 
0 
0 
0 
0 
0 
0 
0 
0 
0 
0 
0 
0 
0 
0 
0 
0 
0 
0 
0 
0 
0 
0 
0 
0 
0 
0 
0 
0 
0 
0 
0 
0 
0 
0 
0 
0 
0 
0 
0 
0 
0 
0 
0 
0 
0 
0 
0 
0 
0 
0 
0 
0 
0 
0 
0 
0 
0 
0 
0 
0 
0 
0 
0 
0 
0 
0 
0 
0 
0 
0 
0 
0 
0 
0 
0 
0 
0 
0 
0 
0 
0 
0 
0 
0 
0 
0 
0 
0 
0 
0 
0 
0 
0 
0 
0 
0 
0 
0 
0 
0 
0 
0 
0 
0 
0 
0 
0 
0 
0 
0 
0 
0 
0 
0 
0 
0 
0 
0 
0 
0 
0 
0 
0 
0 
0 
0 
0 
0 
0 
0 
0 
0 
0 
0 
0 
0 
0 
0 
0 
0 
0 
0 
0 
0 
0 
0 
0 
0 
0 
0 
0 
0 
0 
0 
0 
0 
0 
0 
0 
0 
0 
0 
0 
0 
0 
0 
0 
0 
0 
0 
0 
0 
0 
0 
0 
0 
0 
0 
0 
0 
0 
0 
0 
0 
0 
0 
0 
0 
0 
0 
0 
0 
0 
0 
0 
0 
0 
0 
0 
0 
0 
0 
0 
0 
0 
0 
0 
0 
0 
0 
0 
0 
0 
0 
0 
0 
0 
0 
0 
0 
0 
0 
0 
0 
0 
0 
0 
0 
0 
0 
0 
0 
0 
0 
0 
0 
0 
0 
0 
0 
0 
0 
0 
0 
0 
0 
0 
0 
0 
0 
0 
0 
0 
0 
0 
0 
0 
0 
0 
0 
0 
0 
0 
0 
0 
0 
0 
0 
0 
0 
0 
0 
0 
0 
0 
0 
0 
0 
0 
0 
0 
0 
0 
0 
0 
0 
0 
0 
0 
0 
0 
0 
0 
0 
0 
0 
0 
0 
0 
0 
0 
0 
0 
0 
0 
0 
0 
0 
0 
0 
0 
0 
0 
0 
0 
0 
0 
0 
0 
0 
0 
0 
0 
0 
0 
0 
0 
0 
0 
0 
0 
0 
0 
0 
0 
0 
0 
0 
0 
0 
0 
0 
0 
0 
0 
0 
0 
0 
0 
0 
0 
0 
0 
0 
0 
0 
0 
0 
0 
0 
0 
0 
0 
0 
0 
0 
0 
0 
0 
0 
0 
0 
0 
0 
0 
0 
0 
0 
0 
0 
0 
0 
0 
0 
0 
0 
0 
0 
0 
0 
0 
0 
0 
0 
0 
0 
0 
0 
0 
0 
0 
0 
0 
0 
0 
0 
0 
0 
0 
0 
0 
0 
0 
0 
0 
0 
0 
0 
0 
0 
0 
0 
0 
0 
0 
0 
0 
0 
0 
0 
0 
0 
0 
0 
0 
0 
0 
0 
0 
0 
0 
0 
0 
0 
0 
0 
0 
0 
0 
0 
0 
0 
0 
0 
0 
0 
0 
0 
0 
0 
0 
0 
0 
0 
0 
0 
0 
0 
0 
0 
0 
0 
0 
0 
0 
0 
0 
0 
0 
0 
0 
0 
0 
0 
0 
0 
0 
0 
0 
0 
0 
0 
0 
0 
0 
0 
0 
0 
0 
0 
0 
0 
0 
0 
0 
0 
0 
0 
0 
0 
0 
0 
0 
0 
0 
0 
0 
0 
0 
0 
0 
0 
0 
0 
0 
0 
0 
0 
0 
0 
0 
0 
0 
0 
0 
0 
0 
0 
0 
0 
0 
0 
0 
0 
0 
0 
0 
0 
0 
0 
0 
0 
0 
0 
0 
0 
0 
0 
0 
0 
0 
0 
0 
0 
0 
0 
0 
0 
0 
0 
0 
0 
0 
0 
0 
0 
0 
0 
0 
0 
0 
0 
0 
0 
0 
0 
0 
0 
0 
0 
0 
0 
0 
0 
0 
0 
0 
0 
0 
0 
0 
0 
0 
0 
0 
0 
0 
0 
0 
0 
0 
0 
0 
0 
0 
0 
0 
0 
0 
0 
0 
0 
0 
0 
0 
0 
0 
0 
0 
0 
0 
0 
0 
0 
0 
0 
0 
0 
0 
0 
0 
0 
0 
0 
0 
0 
0 
0 
0 
0 
0 
0 
0 
0 
0 
0 
0 
0 
0 
0 
0 
0 
0 
0 
0 
0 
0 
0 
0 
0 
0 
0 
0 
0 
0 
0 
0 
0 
0 
0 
0 
0 
0 
0 
0 
0 
0 
0 
0 
0 
0 
0 
0 
0 
0 
0 
0 
0 
0 
0 
0 
0 
0 
0 
0 
0 
0 
0 
0 
0 
0 
0 
0 
0 
0 
0 
0 
0 
0 
0 
0 
0 
0 
0 
0 
0 
0 
0 
0 
0 
0 
0 
0 
0 
0 
0 
0 
0 
0 
0 
0 
0 
0 
0 
0 
0 
0 
0 
0 
0 
0 
0 
0 
0 
0 
0 
0 
0 
0 
0 
0 
0 
0 
0 
0 
0 
0 
0 
0 
0 
0 
0 
0 
0 
0 
0 
0 
0 
0 
0 
0 
0 
0 
0 
0 
0 
0 
0 
0 
0 
0 
0 
0 
0 
0 
0 
0 
0 
0 
0 
0 
0 
0 
0 
0 
0 
0 
0 
0 
0 
0 
0 
0 
0 
0 
0 
0 
0 
0 
0 
0 
0 
0 
0 
0 
0 
0 
0 
0 
0 
0 
0 
0 
0 
0 
0 
0 
0 
0 
0 
0 
0 
0 
0 
0 
0 
0 
0 
0 
0 
0 
0 
0 
0 
0 
0 
0 
0 
0 
0 
0 
0 
0 
0 
0 
0 
0 
0 
0 
0 
0 
0 
0 
0 
0 
0 
0 
0 
0 
0 
0 
0 
0 
0 
0 
0 
0 
0 
0 
0 
0 
0 
0 
0 
0 
0 
0 
0 
0 
0 
0 
0 
0 
0 
0 
0 
0 
0 
0 
0 
0 
0 
0 
0 
0 
0 
0 
0 
0 
0 
0 
0 
0 
0 
0 
0 
0 
0 
0 
0 
0 
0 
0 
0 
0 
0 
0 
0 
0 
0 
0 
0 
0 
0 
0 
0 
0 
0 
0 
0 
0 
0 
0 
0 
0 
0 
0 
0 
0 
0 
0 
0 
0 
0 
0 
0 
0 
0 
0 
0 
0 
0 
0 
0 
0 
0 
0 
0 
0 
0 
0 
0 
0 
0 
0 
0 
0 
0 
0 
0 
0 
0 
0 
0 
0 
0 
0 
0 
0 
0 
0 
0 
0 
0 
0 
0 
0 
0 
0 
0 
0 
0 
0 
0 
0 
0 
0 
0 
0 
0 
0 
0 
0 
0 
0 
0 
0 
0 
0 
0 
0 
0 
0 
0 
0 
0 
0 
0 
0 
0 
0 
0 
0 
0 
0 
0 
0 
0 
0 
0 
0 
0 
0 
0 
0 
0 
0 
0 
0 
0 
0 
0 
0 
0 
0 
0 
0 
0 
0 
0 
0 
0 
0 
0 
0 
0 
0 
0 
0 
0 
0 
0 
0 
0 
0 
0 
0 
0 
0 
0 
0 
0 
0 
0 
0 
0 
0 
0 
0 
0 
0 
0 
0 
0 
0 
0 
0 
0 
0 
0 
0 
0 
0 
0 
0 
0 
0 
0 
0 
0 
0 
0 
0 
0 
0 
0 
0 
0 
0 
0 
0 
0 
0 
0 
0 
0 
0 
0 
0 
0 
0 
0 
0 
0 
0 
0 
0 
0 
0 
0 
0 
0 
0 
0 
0 
0 
0 
0 
0 
0 
0 
0 
0 
0 
0 
0 
0 
0 
0 
0 
0 
0 
0 
0 
0 
0 
0 
0 
0 
0 
0 
0 
0 
0 
0 
0 
0 
0 
0 
0 
0 
0 
0 
0 
0 
0 
0 
0 
0 
0 
0 
0 
0 
0 
0 
0 
0 
0 
0 
0 
0 
0 
0 
0 
0 
0 
0 
0 
0 
0 
0 
0 
0 
0 
0 
0 
0 
0 
0 
0 
0 
0 
0 
0 
0 
0 
0 
0 
0 
0 
0 
0 
0 
0 
0 
0 
0 
0 
0 
0 
0 
0 
0 
0 
0 
0 
0 
0 
0 
0 
0 
0 
0 
0 
0 
0 
0 
0 
0 
0 
0 
0 
0 
0 
0 
0 
0 
0 
0 
0 
0 
0 
0 
0 
0 
0 
0 
0 
0 
0 
0 
0 
0 
0 
0 
0 
0 
0 
0 
0 
0 
0 
0 
0 
0 
0 
0 
0 
0 
0 
0 
0 
0 
0 
0 
0 
0 
0 
0 
0 
0 
0 
0 
0 
0 
0 
0 
0 
0 
0 
0 
0 
0 
0 
0 
0 
0 
0 
0 
0 
0 
0 
0 
0 
0 
0 
0 
0 
0 
0 
0 
0 
0 
0 
0 
0 
0 
0 
0 
0 
0 
0 
0 
0 
0 
0 
0 
0 
0 
0 
0 
0 
0 
0 
0 
0 
0 
0 
0 
0 
0 
0 
0 
0 
0 
0 
0 
0 
0 
0 
0 
0 
0 
0 
0 
0 
0 
0 
0 
0 
0 
0 
0 
0 
0 
0 
0 
0 
0 
0 
0 
0 
0 
0 
0 
0 
0 
0 
0 
0 
0 
0 
0 
0 
0 
0 
0 
0 
0 
0 
0 
0 
0 
0 
0 
0 
0 
0 
0 
0 
0 
0 
0 
0 
0 
0 
0 
0 
0 
0 
0 
0 
0 
0 
0 
0 
0 
0 
0 
0 
0 
0 
0 
0 
0 
0 
0 
0 
0 
0 
0 
0 
0 
0 
0 
0 
0 
0 
0 
0 
0 
0 
0 
0 
0 
0 
0 
0 
0 
0 
0 
0 
0 
0 
0 
0 
0 
0 
0 
0 
0 
0 
0 
0 
0 
0 
0 
0 
0 
0 
0 
0 
0 
0 
0 
0 
0 
0 
0 
0 
0 
0 
0 
0 
0 
0 
0 
0 
0 
0 
0 
0 
0 
0 
0 
0 
0 
0 
0 
0 
0 
0 
0 
0 
0 
0 
0 
0 
0 
0 
0 
0 
0 
0 
0 
0 
0 
0 
0 
0 
0 
0 
0 
0 
0 
0 
0 
0 
0 
0 
0 
0 
0 
0 
0 
0 
0 
0 
0 
0 
0 
0 
0 
0 
0 
0 
0 
0 
0 
0 
0 
0 
0 
0 
0 
0 
0 
0 
0 
0 
0 
0 
0 
0 
0 
0 
0 
0 
0 
0 
0 
0 
0 
0 
0 
0 
0 
0 
0 
0 
0 
0 
0 
0 
0 
0 
0 
0 
0 
0 
0 
0 
0 
0 
0 
0 
0 
0 
0 
0 
0 
0 
0 
0 
0 
0 
0 
0 
0 
0 
0 
0 
0 
0 
0 
0 
0 
0 
0 
0 
0 
0 
0 
0 
0 
0 
0 
0 
0 
0 
0 
0 
0 
0 
0 
0 
0 
0 
0 
0 
0 
0 
0 
0 
0 
0 
0 
0 
0 
0 
0 
0 
0 
0 
0 
0 
0 
0 
0 
0 
0 
0 
0 
0 
0 
0 
0 
0 
0 
0 
0 
0 
0 
0 
0 
0 
0 
0 
0 
0 
0 
0 
0 
0 
0 
0 
0 
0 
0 
0 
0 
0 
0 
0 
0 
0 
0 
0 
0 
0 
0 
0 
0 
0 
0 
0 
0 
0 
0 
0 
0 
0 
0 
0 
0 
0 
0 
0 
0 
0 
0 
0 
0 
0 
0 
0 
0 
0 
0 
0 
0 
0 
0 
0 
0 
0 
0 
0 
0 
0 
0 
0 
0 
0 
0 
0 
0 
0 
0 
0 
0 
0 
0 
0 
0 
0 
0 
0 
0 
0 
0 
0 
0 
0 
0 
0 
0 
0 
0 
0 
0 
0 
0 
0 
0 
0 
0 
0 
0 
0 
0 
0 
0 
0 
0 
0 
0 
0 
0 
0 
0 
0 
0 
0 
0 
0 
0 
0 
0 
0 
0 
0 
0 
0 
0 
0 
0 
0 
0 
0 
0 
0 
0 
0 
0 
0 
0 
0 
0 
0 
0 
0 
0 
0 
0 
0 
0 
0 
0 
0 
0 
0 
0 
0 
0 
0 
0 
0 
0 
0 
0 
0 
0 
0 
0 
0 
0 
0 
0 
0 
0 
0 
0 
0 
0 
0 
0 
0 
0 
0 
0 
0 
0 
0 
0 
0 
0 
0 
0 
0 
0 
0 
0 
0 
0 
0 
0 
0 
0 
0 
0 
0 
0 
0 
0 
0 
0 
0 
0 
0 
0 
0 
0 
0 
0 
0 
0 
0 
0 
0 
0 
0 
0 
0 
0 
0 
0 
0 
0 
0 
0 
0 
0 
0 
0 
0 
0 
0 
0 
0 
0 
0 
0 
0 
0 
0 
0 
0 
0 
0 
0 
0 
0 
0 
0 
0 
0 
0 
0 
0 
0 
0 
0 
0 
0 
0 
0 
0 
0 
0 
0 
0 
0 
0 
0 
0 
0 
0 
0 
0 
0 
0 
0 
0 
0 
0 
0 
0 
0 
0 
0 
0 
0 
0 
0 
0 
0 
0 
0 
0 
0 
0 
0 
0 
0 
0 
0 
0 
0 
0 
0 
0 
0 
0 
0 
0 
0 
0 
0 
0 
0 
0 
0 
0 
0 
0 
0 
0 
0 
0 
0 
0 
0 
0 
0 
0 
0 
0 
0 
0 
0 
0 
0 
0 
0 
0 
0 
0 
0 
0 
0 
0 
0 
0 
0 
0 
0 
0 
0 
0 
0 
0 
0 
0 
0 
0 
0 
0 
0 
0 
0 
0 
0 
0 
0 
0 
0 
0 
0 
0 
0 
0 
0 
0 
0 
0 
0 
0 
0 
0 
0 
0 
0 
0 
0 
0 
0 
0 
0 
0 
0 
0 
0 
0 
0 
0 
0 
0 
0 
0 
0 
0 
0 
0 
0 
0 
0 
0 
0 
0 
0 
0 
0 
0 
0 
0 
0 
0 
0 
0 
0 
0 
0 
0 
0 
0 
0 
0 
0 
0 
0 
0 
0 
0 
0 
0 
0 
0 
0 
0 
0 
0 
0 
0 
0 
0 
0 
0 
0 
0 
0 
0 
0 
0 
0 
0 
0 
0 
0 
0 
0 
0 
0 
0 
0 
0 
0 
0 
0 
0 
0 
0 
0 
0 
0 
0 
0 
0 
0 
0 
0 
0 
0 
0 
0 
0 
0 
0 
0 
0 
0 
0 
0 
0 
0 
0 
0 
0 
0 
0 
0 
0 
0 
0 
0 
0 
0 
0 
0 
0 
0 
0 
0 
0 
0 
0 
0 
0 
0 
0 
0 
0 
0 
0 
0 
0 
0 
0 
0 
0 
0 
0 
0 
0 
0 
0 
0 
0 
0 
0 
0 
0 
0 
0 
0 
0 
0 
0 
0 
0 
0 
0 
0 
0 
0 
0 
0 
0 
0 
0 
0 
0 
0 
0 
0 
0 
0 
0 
0 
0 
0 
0 
0 
0 
0 
0 
0 
0 
0 
0 
0 
0 
0 
0 
0 
0 
0 
0 
0 
0 
0 
0 
0 
0 
0 
0 
0 
0 
0 
0 
0 
0 
0 
0 
0 
0 
0 
0 
0 
0 
0 
0 
0 
0 
0 
0 
0 
0 
0 
0 
0 
0 
0 
0 
0 
0 
0 
0 
0 
0 
0 
0 
0 
0 
0 
0 
0 
0 
0 
0 
0 
0 
0 
0 
0 
0 
0 
0 
0 
0 
0 
0 
0 
0 
0 
0 
0 
0 
0 
0 
0 
0 
0 
0 
0 
0 
0 
0 
0 
0 
0 
0 
0 
0 
0 
0 
0 
0 
0 
0 
0 
0 
0 
0 
0 
0 
0 
0 
0 
0 
0 
0 
0 
0 
0 
0 
0 
0 
0 
0 
0 
0 
0 
0 
0 
0 
0 
0 
0 
0 
0 
0 
0 
0 
0 
0 
0 
0 
0 
0 
0 
0 
0 
0 
0 
0 
0 
0 
0 
0 
0 
0 
0 
0 
0 
0 
0 
0 
0 
0 
0 
0 
0 
0 
0 
0 
0 
0 
0 
0 
0 
0 
0 
0 
0 
0 
0 
0 
0 
0 
0 
0 
0 
0 
0 
0 
0 
0 
0 
0 
0 
0 
0 
0 
0 
0 
0 
0 
0 
0 
0 
0 
0 
0 
0 
0 
0 
0 
0 
0 
0 
0 
0 
0 
0 
0 
0 
0 
0 
0 
0 
0 
0 
0 
0 
0 
0 
0 
0 
0 
0 
0 
0 
0 
0 
0 
0 
0 
0 
0 
0 
0 
0 
0 
0 
0 
0 
0 
0 
0 
0 
0 
0 
0 
0 
0 
0 
0 
0 
0 
0 
0 
0 
0 
0 
0 
0 
0 
0 
0 
0 
0 
0 
0 
0 
0 
0 
0 
0 
0 
0 
0 
0 
0 
0 
0 
0 
0 
0 
0 
0 
0 
0 
0 
0 
0 
0 
0 
0 
0 
0 
0 
0 
0 
0 
0 
0 
0 
0 
0 
0 
0 
0 
0 
0 
0 
0 
0 
0 
0 
0 
0 
0 
0 
0 
0 
0 
0 
0 
0 
0 
0 
0 
0 
0 
0 
0 
0 
0 
0 
0 
0 
0 
0 
0 
0 
0 
0 
0 
0 
0 
0 
0 
0 
0 
0 
0 
0 
0 
0 
0 
0 
0 
0 
0 
0 
0 
0 
0 
0 
0 
0 
0 
0 
0 
0 
0 
0 
0 
0 
0 
0 
0 
0 
0 
0 
0 
0 
0 
0 
0 
0 
0 
0 
0 
0 
0 
0 
0 
0 
0 
0 
0 
0 
0 
0 
0 
0 
0 
0 
0 
0 
0 
0 
0 
0 
0 
0 
0 
0 
0 
0 
0 
0 
0 
0 
0 
0 
0 
0 
0 
0 
0 
0 
0 
0 
0 
0 
0 
0 
0 
0 
0 
0 
0 
0 
0 
0 
0 
0 
0 
0 
0 
0 
0 
0 
0 
0 
0 
0 
0 
0 
0 
0 
0 
0 
0 
0 
0 
0 
0 
0 
0 
0 
0 
0 
0 
0 
0 
0 
0 
0 
0 
0 
0 
0 
0 
0 
0 
0 
0 
0 
0 
0 
0 
0 
0 
0 
0 
0 
0 
0 
0 
0 
0 
0 
0 
0 
0 
0 
0 
0 
0 
0 
0 
0 
0 
0 
0 
0 
0 
0 
0 
0 
0 
0 
0 
0 
0 
0 
0 
0 
0 
0 
0 
0 
0 
0 
0 
0 
0 
0 
0 
0 
0 
0 
0 
0 
0 
0 
0 
0 
0 
0 
0 
0 
0 
0 
0 
0 
0 
0 
0 
0 
0 
0 
0 
0 
0 
0 
0 
0 
0 
0 
0 
0 
0 
0 
0 
0 
0 
0 
0 
0 
0 
0 
0 
0 
0 
0 
0 
0 
0 
0 
0 
0 
0 
0 
0 
0 
0 
0 
0 
0 
0 
0 
0 
0 
0 
0 
0 
0 
0 
0 
0 
0 
0 
0 
0 
0 
0 
0 
0 
0 
0 
0 
0 
0 
0 
0 
0 
0 
0 
0 
0 
0 
0 
0 
0 
0 
0 
0 
0 
0 
0 
0 
0 
0 
0 
0 
0 
0 
0 
0 
0 
0 
0 
0 
0 
0 
0 
0 
0 
0 
0 
0 
0 
0 
0 
0 
0 
0 
0 
0 
0 
0 
0 
0 
0 
0 
0 
0 
0 
0 
0 
0 
0 
0 
0 
0 
0 
0 
0 
0 
0 
0 
0 
0 
0 
0 
0 
0 
0 
0 
0 
0 
0 
0 
0 
0 
0 
0 
0 
0 
0 
0 
0 
0 
0 
0 
0 
0 
0 
0 
0 
0 
0 
0 
0 
0 
0 
0 
0 
0 
0 
0 
0 
0 
0 
0 
0 
0 
0 
0 
0 
0 
0 
0 
0 
0 
0 
0 
0 
0 
0 
0 
0 
0 
0 
0 
0 
0 
0 
0 
0 
0 
0 
0 
0 
0 
0 
0 
0 
0 
0 
0 
0 
0 
0 
0 
0 
0 
0 
0 
0 
0 
0 
0 
0 
0 
0 
0 
0 
0 
0 
0 
0 
0 
0 
0 
0 
0 
0 
0 
0 
0 
0 
0 
0 
0 
0 
0 
0 
0 
0 
0 
0 
0 
0 
0 
0 
0 
0 
0 
0 
0 
0 
0 
0 
0 
0 
0 
0 
0 
0 
0 
0 
0 
0 
0 
0 
0 
0 
0 
0 
0 
0 
0 
0 
0 
0 
0 
0 
0 
0 
0 
0 
0 
0 
0 
0 
0 
0 
0 
0 
0 
0 
0 
0 
0 
0 
0 
0 
0 
0 
0 
0 
0 
0 
0 
0 
0 
0 
0 
0 
0 
0 
0 
0 
0 
0 
0 
0 
0 
0 
0 
0 
0 
0 
0 
0 
0 
0 
0 
0 
0 
0 
0 
0 
0 
0 
0 
0 
0 
0 
0 
0 
0 
0 
0 
0 
0 
0 
0 
0 
0 
0 
0 
0 
0 
0 
0 
0 
0 
0 
0 
0 
0 
0 
0 
0 
0 
0 
0 
0 
0 
0 
0 
0 
0 
0 
0 
0 
0 
0 
0 
0 
0 
0 
0 
0 
0 
0 
0 
0 
0 
0 
0 
0 
0 
0 
0 
0 
0 
0 
0 
0 
0 
0 
0 
0 
0 
0 
0 
0 
0 
0 
0 
0 
0 
0 
0 
0 
0 
0 
0 
0 
0 
0 
0 
0 
0 
0 
0 
0 
0 
0 
0 
0 
0 
0 
0 
0 
0 
0 
0 
0 
0 
0 
0 
0 
0 
0 
0 
0 
0 
0 
0 
0 
0 
0 
0 
0 
0 
0 
0 
0 
0 
0 
0 
0 
0 
0 
0 
0 
0 
0 
0 
0 
0 
0 
0 
0 
0 
0 
0 
0 
0 
0 
0 
0 
0 
0 
0 
0 
0 
0 
0 
0 
0 
0 
0 
0 
0 
0 
0 
0 
0 
0 
0 
0 
0 
0 
0 
0 
0 
0 
0 
0 
0 
0 
0 
0 
0 
0 
0 
0 
0 
0 
0 
0 
0 
0 
0 
0 
0 
0 
0 
0 
0 
0 
0 
0 
0 
0 
0 
0 
0 
0 
0 
0 
0 
0 
0 
0 
0 
0 
0 
0 
0 
0 
0 
0 
0 
0 
0 
0 
0 
0 
0 
0 
0 
0 
0 
0 
0 
0 
0 
0 
0 
0 
0 
0 
0 
0 
0 
0 
0 
0 
0 
0 
0 
0 
0 
0 
0 
0 
0 
0 
0 
0 
0 
0 
0 
0 
0 
0 
0 
0 
0 
0 
0 
0 
0 
0 
0 
0 
0 
0 
0 
0 
0 
0 
0 
0 
0 
0 
0 
0 
0 
0 
0 
0 
0 
0 
0 
0 
0 
0 
0 
0 
0 
0 
0 
0 
0 
0 
0 
0 
0 
0 
0 
0 
0 
0 
0 
0 
0 
0 
0 
0 
0 
0 
0 
0 
0 
0 
0 
0 
0 
0 
0 
0 
0 
0 
0 
0 
0 
0 
0 
0 
0 
0 
0 
0 
0 
0 
0 
0 
0 
0 
0 
0 
0 
0 
0 
0 
0 
0 
0 
0 
0 
0 
0 
0 
0 
0 
0 
0 
0 
0 
0 
0 
0 
0 
0 
0 
0 
0 
0 
0 
0 
0 
0 
0 
0 
0 
0 
0 
0 
0 
0 
0 
0 
0 
0 
0 
0 
0 
0 
0 
0 
0 
0 
0 
0 
0 
0 
0 
0 
0 
0 
0 
0 
0 
0 
0 
0 
0 
0 
0 
0 
0 
0 
0 
0 
0 
0 
0 
0 
0 
0 
0 
0 
0 
0 
0 
0 
0 
0 
0 
0 
0 
0 
0 
0 
0 
0 
0 
0 
0 
0 
0 
0 
0 
0 
0 
0 
0 
0 
0 
0 
0 
0 
0 
0 
0 
0 
0 
0 
0 
0 
0 
0 
0 
0 
0 
0 
0 
0 
0 
0 
0 
0 
0 
0 
0 
0 
0 
0 
0 
0 
0 
0 
0 
0 
0 
0 
0 
0 
0 
0 
0 
0 
0 
0 
0 
0 
0 
0 
0 
0 
0 
0 
0 
0 
0 
0 
0 
0 
0 
0 
0 
0 
0 
0 
0 
0 
0 
0 
0 
0 
0 
0 
0 
0 
0 
0 
0 
0 
0 
0 
0 
0 
0 
0 
0 
0 
0 
0 
0 
0 
0 
0 
0 
0 
0 
0 
0 
0 
0 
0 
0 
0 
0 
0 
0 
0 
0 
0 
0 
0 
0 
0 
0 
0 
0 
0 
0 
0 
0 
0 
0 
0 
0 
0 
0 
0 
0 
0 
0 
0 
0 
0 
0 
0 
0 
0 
0 
0 
0 
0 
0 
0 
0 
0 
0 
0 
0 
0 
0 
0 
0 
0 
0 
0 
0 
0 
0 
0 
0 
0 
0 
0 
0 
0 
0 
0 
0 
0 
0 
0 
0 
0 
0 
0 
0 
0 
0 
0 
0 
0 
0 
0 
0 
0 
0 
0 
0 
0 
0 
0 
0 
0 
0 
0 
0 
0 
0 
0 
0 
0 
0 
0 
0 
0 
0 
0 
0 
0 
0 
0 
0 
0 
0 
0 
0 
0 
0 
0 
0 
0 
0 
0 
0 
0 
0 
0 
0 
0 
0 
0 
0 
0 
0 
0 
0 
0 
0 
0 
0 
0 
0 
0 
0 
0 
0 
0 
0 
0 
0 
0 
0 
0 
0 
0 
0 
0 
0 
0 
0 
0 
0 
0 
0 
0 
0 
0 
0 
0 
0 
0 
0 
0 
0 
0 
0 
0 
0 
0 
0 
0 
0 
0 
0 
0 
0 
0 
0 
0 
0 
0 
0 
0 
0 
0 
0 
0 
0 
0 
0 
0 
0 
0 
0 
0 
0 
0 
0 
0 
0 
0 
0 
0 
0 
0 
0 
0 
0 
0 
0 
0 
0 
0 
0 
0 
0 
0 
0 
0 
0 
0 
0 
0 
0 
0 
0 
0 
0 
0 
0 
0 
0 
0 
0 
0 
0 
0 
0 
0 
0 
0 
0 
0 
0 
0 
0 
0 
0 
0 
0 
0 
0 
0 
0 
0 
0 
0 
0 
0 
0 
0 
0 
0 
0 
0 
0 
0 
0 
0 
0 
0 
0 
0 
0 
0 
0 
0 
0 
0 
0 
0 
0 
0 
0 
0 
0 
0 
0 
0 
0 
0 
0 
0 
0 
0 
0 
0 
0 
0 
0 
0 
0 
0 
0 
0 
0 
0 
0 
0 
0 
0 
0 
0 
0 
0 
0 
0 
0 
0 
0 
0 
0 
0 
0 
0 
0 
0 
0 
0 
0 
0 
0 
0 
0 
0 
0 
0 
0 
0 
0 
0 
0 
0 
0 
0 
0 
0 
0 
0 
0 
0 
0 
0 
0 
0 
0 
0 
0 
0 
0 
0 
0 
0 
0 
0 
0 
0 
0 
0 
0 
0 
0 
0 
0 
0 
0 
0 
0 
0 
0 
0 
0 
0 
0 
0 
0 
0 
0 
0 
0 
0 
0 
0 
0 
0 
0 
0 
0 
0 
0 
0 
0 
0 
0 
0 
0 
0 
0 
0 
0 
0 
0 
0 
0 
0 
0 
0 
0 
0 
0 
0 
0 
0 
0 
0 
0 
0 
0 
0 
0 
0 
0 
0 
0 
0 
0 
0 
0 
0 
0 
0 
0 
0 
0 
0 
0 
0 
0 
0 
0 
0 
0 
0 
0 
0 
0 
0 
0 
0 
0 
0 
0 
0 
0 
0 
0 
0 
0 
0 
0 
0 
0 
0 
0 
0 
0 
0 
0 
0 
0 
0 
0 
0 
0 
0 
0 
0 
0 
0 
0 
0 
0 
0 
0 
0 
0 
0 
0 
0 
0 
0 
0 
0 
0 
0 
0 
0 
0 
0 
0 
0 
0 
0 
0 
0 
0 
0 
0 
0 
0 
0 
0 
0 
0 
0 
0 
0 
0 
0 
0 
0 
0 
0 
0 
0 
0 
0 
0 
0 
0 
0 
0 
0 
0 
0 
0 
0 
0 
0 
0 
0 
0 
0 
0 
0 
0 
0 
0 
0 
0 
0 
0 
0 
0 
0 
0 
0 
0 
0 
0 
0 
0 
0 
0 
0 
0 
0 
0 
0 
0 
0 
0 
0 
0 
0 
0 
0 
0 
0 
0 
0 
0 
0 
0 
0 
0 
0 
0 
0 
0 
0 
0 
0 
0 
0 
0 
0 
0 
0 
0 
0 
0 
0 
0 
0 
0 
0 
0 
0 
0 
0 
0 
0 
0 
0 
0 
0 
0 
0 
0 
0 
0 
0 
0 
0 
0 
0 
0 
0 
0 
0 
0 
0 
0 
0 
0 
0 
0 
0 
0 
0 
0 
0 
0 
0 
0 
0 
0 
0 
0 
0 
0 
0 
0 
0 
0 
0 
0 
0 
0 
0 
0 
0 
0 
0 
0 
0 
0 
0 
0 
0 
0 
0 
0 
0 
0 
0 
0 
0 
0 
0 
0 
0 
0 
0 
0 
0 
0 
0 
0 
0 
0 
0 
0 
0 
0 
0 
0 
0 
0 
0 
0 
0 
0 
0 
0 
0 
0 
0 
0 
0 
0 
0 
0 
0 
0 
0 
0 
0 
0 
0 
0 
0 
0 
0 
0 
0 
0 
0 
0 
0 
0 
0 
0 
0 
0 
0 
0 
0 
0 
0 
0 
0 
0 
0 
0 
0 
0 
0 
0 
0 
0 
0 
0 
0 
0 
0 
0 
0 
0 
0 
0 
0 
0 
0 
0 
0 
0 
0 
0 
0 
0 
0 
0 
0 
0 
0 
0 
0 
0 
0 
0 
0 
0 
0 
0 
0 
0 
0 
0 
0 
0 
0 
0 
0 
0 
0 
0 
0 
0 
0 
0 
0 
0 
0 
0 
0 
0 
0 
0 
0 
0 
0 
0 
0 
0 
0 
0 
0 
0 
0 
0 
0 
0 
0 
0 
0 
0 
0 
0 
0 
0 
0 
0 
0 
0 
0 
0 
0 
0 
0 
0 
0 
0 
0 
0 
0 
0 
0 
0 
0 
0 
0 
0 
0 
0 
0 
0 
0 
0 
0 
0 
0 
0 
0 
0 
0 
0 
0 
0 
0 
0 
0 
0 
0 
0 
0 
0 
0 
0 
0 
0 
0 
0 
0 
0 
0 
0 
0 
0 
0 
0 
0 
0 
0 
0 
0 
0 
0 
0 
0 
0 
0 
0 
0 
0 
0 
0 
0 
0 
0 
0 
0 
0 
0 
0 
0 
0 
0 
0 
0 
0 
0 
0 
0 
0 
0 
0 
0 
0 
0 
0 
0 
0 
0 
0 
0 
0 
0 
0 
0 
0 
0 
0 
0 
0 
0 
0 
0 
0 
0 
0 
0 
0 
0 
0 
0 
0 
0 
0 
0 
0 
0 
0 
0 
0 
0 
0 
0 
0 
0 
0 
0 
0 
0 
0 
0 
0 
0 
0 
0 
0 
0 
0 
0 
0 
0 
0 
0 
0 
0 
0 
0 
0 
0 
0 
0 
0 
0 
0 
0 
0 
0 
0 
0 
0 
0 
0 
0 
0 
0 
0 
0 
0 
0 
0 
0 
0 
0 
0 
0 
0 
0 
0 
0 
0 
0 
0 
0 
0 
0 
0 
0 
0 
0 
0 
0 
0 
0 
0 
0 
0 
0 
0 
0 
0 
0 
0 
0 
0 
0 
0 
0 
0 
0 
0 
0 
0 
0 
0 
0 
0 
0 
0 
0 
0 
0 
0 
0 
0 
0 
0 
0 
0 
0 
0 
0 
0 
0 
0 
0 
0 
0 
0 
0 
0 
0 
0 
0 
0 
0 
0 
0 
0 
0 
0 
0 
0 
0 
0 
0 
0 
0 
0 
0 
0 
0 
0 
0 
0 
0 
0 
0 
0 
0 
0 
0 
0 
0 
0 
0 
0 
0 
0 
0 
0 
0 
0 
0 
0 
0 
0 
0 
0 
0 
0 
0 
0 
0 
0 
0 
0 
0 
0 
0 
0 
0 
0 
0 
0 
0 
0 
0 
0 
0 
0 
0 
0 
0 
0 
0 
0 
0 
0 
0 
0 
0 
0 
0 
0 
0 
0 
0 
0 
0 
0 
0 
0 
0 
0 
0 
0 
0 
0 
0 
0 
0 
0 
0 
0 
0 
0 
0 
0 
0 
0 
0 
0 
0 
0 
0 
0 
0 
0 
0 
0 
0 
0 
0 
0 
0 
0 
0 
0 
0 
0 
0 
0 
0 
0 
0 
0 
0 
0 
0 
0 
0 
0 
0 
0 
0 
0 
0 
0 
0 
0 
0 
0 
0 
0 
0 
0 
0 
0 
0 
0 
0 
0 
0 
0 
0 
0 
0 
0 
0 
0 
0 
0 
0 
0 
0 
0 
0 
0 
0 
0 
0 
0 
0 
0 
0 
0 
0 
0 
0 
0 
0 
0 
0 
0 
0 
0 
0 
0 
0 
0 
0 
0 
0 
0 
0 
0 
0 
0 
0 
0 
0 
0 
0 
0 
0 
0 
0 
0 
0 
0 
0 
0 
0 
0 
0 
0 
0 
0 
0 
0 
0 
0 
0 
0 
0 
0 
0 
0 
0 
0 
0 
0 
0 
0 
0 
0 
0 
0 
0 
0 
0 
0 
0 
0 
0 
0 
0 
0 
0 
0 
0 
0 
0 
0 
0 
0 
0 
0 
0 
0 
0 
0 
0 
0 
0 
0 
0 
0 
0 
0 
0 
0 
0 
0 
0 
0 
0 
0 
0 
0 
0 
0 
0 
0 
0 
0 
0 
0 
0 
0 
0 
0 
0 
0 
0 
0 
0 
0 
0 
0 
0 
0 
0 
0 
0 
0 
0 
0 
0 
0 
0 
0 
0 
0 
0 
0 
0 
0 
0 
0 
0 
0 
0 
0 
0 
0 
0 
0 
0 
0 
0 
0 
0 
0 
0 
0 
0 
0 
0 
0 
0 
0 
0 
0 
0 
0 
0 
0 
0 
0 
0 
0 
0 
0 
0 
0 
0 
0 
0 
0 
0 
0 
0 
0 
0 
0 
0 
0 
0 
0 
0 
0 
0 
0 
0 
0 
0 
0 
0 
0 
0 
0 
0 
0 
0 
0 
0 
0 
0 
0 
0 
0 
0 
0 
0 
0 
0 
0 
0 
0 
0 
0 
0 
0 
0 
0 
0 
0 
0 
0 
0 
0 
0 
0 
0 
0 
0 
0 
0 
0 
0 
0 
0 
0 
0 
0 
0 
0 
0 
0 
0 
0 
0 
0 
0 
0 
0 
0 
0 
0 
0 
0 
0 
0 
0 
0 
0 
0 
0 
0 
0 
0 
0 
0 
0 
0 
0 
0 
0 
0 
0 
0 
0 
0 
0 
0 
0 
0 
0 
0 
0 
0 
0 
0 
0 
0 
0 
0 
0 
0 
0 
0 
0 
0 
0 
0 
0 
0 
0 
0 
0 
0 
0 
0 
0 
0 
0 
0 
0 
0 
0 
0 
0 
0 
0 
0 
0 
0 
0 
0 
0 
0 
0 
0 
0 
0 
0 
0 
0 
0 
0 
0 
0 
0 
0 
0 
0 
0 
0 
0 
0 
0 
0 
0 
0 
0 
0 
0 
0 
0 
0 
0 
0 
0 
0 
0 
0 
0 
0 
0 
0 
0 
0 
0 
0 
0 
0 
0 
0 
0 
0 
0 
0 
0 
0 
0 
0 
0 
0 
0 
0 
0 
0 
0 
0 
0 
0 
0 
0 
0 
0 
0 
0 
0 
0 
0 
0 
0 
0 
0 
0 
0 
0 
0 
0 
0 
0 
0 
0 
0 
0 
0 
0 
0 
0 
0 
0 
0 
0 
0 
0 
0 
0 
0 
0 
0 
0 
0 
0 
0 
0 
0 
0 
0 
0 
0 
0 
0 
0 
0 
0 
0 
0 
0 
0 
0 
0 
0 
0 
0 
0 
0 
0 
0 
0 
0 
0 
0 
0 
0 
0 
0 
0 
0 
0 
0 
0 
0 
0 
0 
0 
0 
0 
0 
0 
0 
0 
0 
0 
0 
0 
0 
0 
0 
0 
0 
0 
0 
0 
0 
0 
0 
0 
0 
0 
0 
0 
0 
0 
0 
0 
0 
0 
0 
0 
0 
0 
0 
0 
0 
0 
0 
0 
0 
0 
0 
0 
0 
0 
0 
0 
0 
0 
0 
0 
0 
0 
0 
0 
0 
0 
0 
0 
0 
0 
0 
0 
0 
0 
0 
0 
0 
0 
0 
0 
0 
0 
0 
0 
0 
0 
0 
0 
0 
0 
0 
0 
0 
0 
0 
0 
0 
0 
0 
0 
0 
0 
0 
0 
0 
0 
0 
0 
0 
0 
0 
0 
0 
0 
0 
0 
0 
0 
0 
0 
0 
0 
0 
0 
0 
0 
0 
0 
0 
0 
0 
0 
0 
0 
0 
0 
0 
0 
0 
0 
0 
0 
0 
0 
0 
0 
0 
0 
0 
0 
0 
0 
0 
0 
0 
0 
0 
0 
0 
0 
0 
0 
0 
0 
0 
0 
0 
0 
0 
0 
0 
0 
0 
0 
0 
0 
0 
0 
0 
0 
0 
0 
0 
0 
0 
0 
0 
0 
0 
0 
0 
0 
0 
0 
0 
0 
0 
0 
0 
0 
0 
0 
0 
0 
0 
0 
0 
0 
0 
0 
0 
0 
0 
0 
0 
0 
0 
0 
0 
0 
0 
0 
0 
0 
0 
0 
0 
0 
0 
0 
0 
0 
0 
0 
0 
0 
0 
0 
0 
0 
0 
0 
0 
0 
0 
0 
0 
0 
0 
0 
0 
0 
0 
0 
0 
0 
0 
0 
0 
0 
0 
0 
0 
0 
0 
0 
0 
0 
0 
0 
0 
0 
0 
0 
0 
0 
0 
0 
0 
0 
0 
0 
0 
0 
0 
0 
0 
0 
0 
0 
0 
0 
0 
0 
0 
0 
0 
0 
0 
0 
0 
0 
0 
0 
0 
0 
0 
0 
0 
0 
0 
0 
0 
0 
0 
0 
0 
0 
0 
0 
0 
0 
0 
0 
0 
0 
0 
0 
0 
0 
0 
0 
0 
0 
0 
0 
0 
0 
0 
0 
0 
0 
0 
0 
0 
0 
0 
0 
0 
0 
0 
0 
0 
0 
0 
0 
0 
0 
0 
0 
0 
0 
0 
0 
0 
0 
0 
0 
0 
0 
0 
0 
0 
0 
0 
0 
0 
0 
0 
0 
0 
0 
0 
0 
0 
0 
0 
0 
0 
0 
0 
0 
0 
0 
0 
0 
0 
0 
0 
0 
0 
0 
0 
0 
0 
0 
0 
0 
0 
0 
0 
0 
0 
0 
0 
0 
0 
0 
0 
0 
0 
0 
0 
0 
0 
0 
0 
0 
0 
0 
0 
0 
0 
0 
0 
0 
0 
0 
0 
0 
0 
0 
0 
0 
0 
0 
0 
0 
0 
0 
0 
0 
0 
0 
0 
0 
0 
0 
0 
0 
0 
0 
0 
0 
0 
0 
0 
0 
0 
0 
0 
0 
0 
0 
0 
0 
0 
0 
0 
0 
0 
0 
0 
0 
0 
0 
0 
0 
0 
0 
0 
0 
0 
0 
0 
0 
0 
0 
0 
0 
0 
0 
0 
0 
0 
0 
0 
0 
0 
0 
0 
0 
0 
0 
0 
0 
0 
0 
0 
0 
0 
0 
0 
0 
0 
0 
0 
0 
0 
0 
0 
0 
0 
0 
0 
0 
0 
0 
0 
0 
0 
0 
0 
0 
0 
0 
0 
0 
0 
0 
0 
0 
0 
0 
0 
0 
0 
0 
0 
0 
0 
0 
0 
0 
0 
0 
0 
0 
0 
0 
0 
0 
0 
0 
0 
0 
0 
0 
0 
0 
0 
0 
0 
0 
0 
0 
0 
0 
0 
0 
0 
0 
0 
0 
0 
0 
0 
0 
0 
0 
0 
0 
0 
0 
0 
0 
0 
0 
0 
0 
0 
0 
0 
0 
0 
0 
0 
0 
0 
0 
0 
0 
0 
0 
0 
0 
0 
0 
0 
0 
0 
0 
0 
0 
0 
0 
0 
0 
0 
0 
0 
0 
0 
0 
0 
0 
0 
0 
0 
0 
0 
0 
0 
0 
0 
0 
0 
0 
0 
0 
0 
0 
0 
0 
0 
0 
0 
0 
0 
0 
0 
0 
0 
0 
0 
0 
0 
0 
0 
0 
0 
0 
0 
0 
0 
0 
0 
0 
0 
0 
0 
0 
0 
0 
0 
0 
0 
0 
0 
0 
0 
0 
0 
0 
0 
0 
0 
0 
0 
0 
0 
0 
0 
0 
0 
0 
0 
0 
0 
0 
0 
0 
0 
0 
0 
0 
0 
0 
0 
0 
0 
0 
0 
0 
0 
0 
0 
0 
0 
0 
0 
0 
0 
0 
0 
0 
0 
0 
0 
0 
0 
0 
0 
0 
0 
0 
0 
0 
0 
0 
0 
0 
0 
0 
0 
0 
0 
0 
0 
0 
0 
0 
0 
0 
0 
0 
0 
0 
0 
0 
0 
0 
0 
0 
0 
0 
0 
0 
0 
0 
0 
0 
0 
0 
0 
0 
0 
0 
0 
0 
0 
0 
0 
0 
0 
0 
0 
0 
0 
0 
0 
0 
0 
0 
0 
0 
0 
0 
0 
0 
0 
0 
0 
0 
0 
0 
0 
0 
0 
0 
0 
0 
0 
0 
0 
0 
0 
0 
0 
0 
0 
0 
0 
0 
0 
0 
0 
0 
0 
0 
0 
0 
0 
0 
0 
0 
0 
0 
0 
0 
0 
0 
0 
0 
0 
0 
0 
0 
0 
0 
0 
0 
0 
0 
0 
0 
0 
0 
0 
0 
0 
0 
0 
0 
0 
0 
0 
0 
0 
0 
0 
0 
0 
0 
0 
0 
0 
0 
0 
0 
0 
0 
0 
0 
0 
0 
0 
0 
0 
0 
0 
0 
0 
0 
0 
0 
0 
0 
0 
0 
0 
0 
0 
0 
0 
0 
0 
0 
0 
0 
0 
0 
0 
0 
0 
0 
0 
0 
0 
0 
0 
0 
0 
0 
0 
0 
0 
0 
0 
0 
0 
0 
0 
0 
0 
0 
0 
0 
0 
0 
0 
0 
0 
0 
0 
0 
0 
0 
0 
0 
0 
0 
0 
0 
0 
0 
0 
0 
0 
0 
0 
0 
0 
0 
0 
0 
0 
0 
0 
0 
0 
0 
0 
0 
0 
0 
0 
0 
0 
0 
0 
0 
0 
0 
0 
0 
0 
0 
0 
0 
0 
0 
0 
0 
0 
0 
0 
0 
0 
0 
0 
0 
0 
0 
0 
0 
0 
0 
0 
0 
0 
0 
0 
0 
0 
0 
0 
0 
0 
0 
0 
0 
0 
0 
0 
0 
0 
0 
0 
0 
0 
0 
0 
0 
0 
0 
0 
0 
0 
0 
0 
0 
0 
0 
0 
0 
0 
0 
0 
0 
0 
0 
0 
0 
0 
0 
0 
0 
0 
0 
0 
0 
0 
0 
0 
0 
0 
0 
0 
0 
0 
0 
0 
0 
0 
0 
0 
0 
0 
0 
0 
0 
0 
0 
0 
0 
0 
0 
0 
0 
0 
0 
0 
0 
0 
0 
0 
0 
0 
0 
0 
0 
0 
0 
0 
0 
0 
0 
0 
0 
0 
0 
0 
0 
0 
0 
0 
0 
0 
0 
0 
0 
0 
0 
0 
0 
0 
0 
0 
0 
0 
0 
0 
0 
0 
0 
0 
0 
0 
0 
0 
0 
0 
0 
0 
0 
0 
0 
0 
0 
0 
0 
0 
0 
0 
0 
0 
0 
0 
0 
0 
0 
0 
0 
0 
0 
0 
0 
0 
0 
0 
0 
0 
0 
0 
0 
0 
0 
0 
0 
0 
0 
0 
0 
0 
0 
0 
0 
0 
0 
0 
0 
0 
0 
0 
0 
0 
0 
0 
0 
0 
0 
0 
0 
0 
0 
0 
0 
0 
0 
0 
0 
0 
0 
0 
0 
0 
0 
0 
0 
0 
0 
0 
0 
0 
0 
0 
0 
0 
0 
0 
0 
0 
0 
0 
0 
0 
0 
0 
0 
0 
0 
0 
0 
0 
0 
0 
0 
0 
0 
0 
0 
0 
0 
0 
0 
0 
0 
0 
0 
0 
0 
0 
0 
0 
0 
0 
0 
0 
0 
0 
0 
0 
0 
0 
0 
0 
0 
0 
0 
0 
0 
0 
0 
0 
0 
0 
0 
0 
0 
0 
0 
0 
0 
0 
0 
0 
0 
0 
0 
0 
0 
0 
0 
0 
0 
0 
0 
0 
0 
0 
0 
0 
0 
0 
0 
0 
0 
0 
0 
0 
0 
0 
0 
0 
0 
0 
0 
0 
0 
0 
0 
0 
0 
0 
0 
0 
0 
0 
0 
0 
0 
0 
0 
0 
0 
0 
0 
0 
0 
0 
0 
0 
0 
0 
0 
0 
0 
0 
0 
0 
0 
0 
0 
0 
0 
0 
0 
0 
0 
0 
0 
0 
0 
0 
0 
0 
0 
0 
0 
0 
0 
0 
0 
0 
0 
0 
0 
0 
0 
0 
0 
0 
0 
0 
0 
0 
0 
0 
0 
0 
0 
0 
0 
0 
0 
0 
0 
0 
0 
0 
0 
0 
0 
0 
0 
0 
0 
0 
0 
0 
0 
0 
0 
0 
0 
0 
0 
0 
0 
0 
0 
0 
0 
0 
0 
0 
0 
0 
0 
0 
0 
0 
0 
0 
0 
0 
0 
0 
0 
0 
0 
0 
0 
0 
0 
0 
0 
0 
0 
0 
0 
0 
0 
0 
0 
0 
0 
0 
0 
0 
0 
0 
0 
0 
0 
0 
0 
0 
0 
0 
0 
0 
0 
0 
0 
0 
0 
0 
0 
0 
0 
0 
0 
0 
0 
0 
0 
0 
0 
0 
0 
0 
0 
0 
0 
0 
0 
0 
0 
0 
0 
0 
0 
0 
0 
0 
0 
0 
0 
0 
0 
0 
0 
0 
0 
0 
0 
0 
0 
0 
0 
0 
0 
0 
0 
0 
0 
0 
0 
0 
0 
0 
0 
0 
0 
0 
0 
0 
0 
0 
0 
0 
0 
0 
0 
0 
0 
0 
0 
0 
0 
0 
0 
0 
0 
0 
0 
0 
0 
0 
0 
0 
0 
0 
0 
0 
0 
0 
0 
0 
0 
0 
0 
0 
0 
0 
0 
0 
0 
0 
0 
0 
0 
0 
0 
0 
0 
0 
0 
0 
0 
0 
0 
0 
0 
0 
0 
0 
0 
0 
0 
0 
0 
0 
0 
0 
0 
0 
0 
0 
0 
0 
0 
0 
0 
0 
0 
0 
0 
0 
0 
0 
0 
0 
0 
0 
0 
0 
0 
0 
0 
0 
0 
0 
0 
0 
0 
0 
0 
0 
0 
0 
0 
0 
0 
0 
0 
0 
0 
0 
0 
0 
0 
0 
0 
0 
0 
0 
0 
0 
0 
0 
0 
0 
0 
0 
0 
0 
0 
0 
0 
0 
0 
0 
0 
0 
0 
0 
0 
0 
0 
0 
0 
0 
0 
0 
0 
0 
0 
0 
0 
0 
0 
0 
0 
0 
0 
0 
0 
0 
0 
0 
0 
0 
0 
0 
0 
0 
0 
0 
0 
0 
0 
0 
0 
0 
0 
0 
0 
0 
0 
0 
0 
0 
0 
0 
0 
0 
0 
0 
0 
0 
0 
0 
0 
0 
0 
0 
0 
0 
0 
0 
0 
0 
0 
0 
0 
0 
0 
0 
0 
0 
0 
0 
0 
0 
0 
0 
0 
0 
0 
0 
0 
0 
0 
0 
0 
0 
0 
0 
0 
0 
0 
0 
0 
0 
0 
0 
0 
0 
0 
0 
0 
0 
0 
0 
0 
0 
0 
0 
0 
0 
0 
0 
0 
0 
0 
0 
0 
0 
0 
0 
0 
0 
0 
0 
0 
0 
0 
0 
0 
0 
0 
0 
0 
0 
0 
0 
0 
0 
0 
0 
0 
0 
0 
0 
0 
0 
0 
0 
0 
0 
0 
0 
0 
0 
0 
0 
0 
0 
0 
0 
0 
0 
0 
0 
0 
0 
0 
0 
0 
0 
0 
0 
0 
0 
0 
0 
0 
0 
0 
0 
0 
0 
0 
0 
0 
0 
0 
0 
0 
0 
0 
0 
0 
0 
0 
0 
0 
0 
0 
0 
0 
0 
0 
0 
0 
0 
0 
0 
0 
0 
0 
0 
0 
0 
0 
0 
0 
0 
0 
0 
0 
0 
0 
0 
0 
0 
0 
0 
0 
0 
0 
0 
0 
0 
0 
0 
0 
0 
0 
0 
0 
0 
0 
0 
0 
0 
0 
0 
0 
0 
0 
0 
0 
0 
0 
0 
0 
0 
0 
0 
0 
0 
0 
0 
0 
0 
0 
0 
0 
0 
0 
0 
0 
0 
0 
0 
0 
0 
0 
0 
0 
0 
0 
0 
0 
0 
0 
0 
0 
0 
0 
0 
0 
0 
0 
0 
0 
0 
0 
0 
0 
0 
0 
0 
0 
0 
0 
0 
0 
0 
0 
0 
0 
0 
0 
0 
0 
0 
0 
0 
0 
0 
0 
0 
0 
0 
0 
0 
0 
0 
0 
0 
0 
0 
0 
0 
0 
0 
0 
0 
0 
0 
0 
0 
0 
0 
0 
0 
0 
0 
0 
0 
0 
0 
0 
0 
0 
0 
0 
0 
0 
0 
0 
0 
0 
0 
0 
0 
0 
0 
0 
0 
0 
0 
0 
0 
0 
0 
0 
0 
0 
0 
0 
0 
0 
0 
0 
0 
0 
0 
0 
0 
0 
0 
0 
0 
0 
0 
0 
0 
0 
0 
0 
0 
0 
0 
0 
0 
0 
0 
0 
0 
0 
0 
0 
0 
0 
0 
0 
0 
0 
0 
0 
0 
0 
0 
0 
0 
0 
0 
0 
0 
0 
0 
0 
0 
0 
0 
0 
0 
0 
0 
0 
0 
0 
0 
0 
0 
0 
0 
0 
0 
0 
0 
0 
0 
0 
0 
0 
0 
0 
0 
0 
0 
0 
0 
0 
0 
0 
0 
0 
0 
0 
0 
0 
0 
0 
0 
0 
0 
0 
0 
0 
0 
0 
0 
0 
0 
0 
0 
0 
0 
0 
0 
0 
0 
0 
0 
0 
0 
0 
0 
0 
0 
0 
0 
0 
0 
0 
0 
0 
0 
0 
0 
0 
0 
0 
0 
0 
0 
0 
0 
0 
0 
0 
0 
0 
0 
0 
0 
0 
0 
0 
0 
0 
0 
0 
0 
0 
0 
0 
0 
0 
0 
0 
0 
0 
0 
0 
0 
0 
0 
0 
0 
0 
0 
0 
0 
0 
0 
0 
0 
0 
0 
0 
0 
0 
0 
0 
0 
0 
0 
0 
0 
0 
0 
0 
0 
0 
0 
0 
0 
0 
0 
0 
0 
0 
0 
0 
0 
0 
0 
0 
0 
0 
0 
0 
0 
0 
0 
0 
0 
0 
0 
0 
0 
0 
0 
0 
0 
0 
0 
0 
0 
0 
0 
0 
0 
0 
0 
0 
0 
0 
0 
0 
0 
0 
0 
0 
0 
0 
0 
0 
0 
0 
0 
0 
0 
0 
0 
0 
0 
0 
0 
0 
0 
0 
0 
0 
0 
0 
0 
0 
0 
0 
0 
0 
0 
0 
0 
0 
0 
0 
0 
0 
0 
0 
0 
0 
0 
0 
0 
0 
0 
0 
0 
0 
0 
0 
0 
0 
0 
0 
0 
0 
0 
0 
0 
0 
0 
0 
0 
0 
0 
0 
0 
0 
0 
0 
0 
0 
0 
0 
0 
0 
0 
0 
0 
0 
0 
0 
0 
0 
0 
0 
0 
0 
0 
0 
0 
0 
0 
0 
0 
0 
0 
0 
0 
0 
0 
0 
0 
0 
0 
0 
0 
0 
0 
0 
0 
0 
0 
0 
0 
0 
0 
0 
0 
0 
0 
0 
0 
0 
0 
0 
0 
0 
0 
0 
0 
0 
0 
0 
0 
0 
0 
0 
0 
0 
0 
0 
0 
0 
0 
0 
0 
0 
0 
0 
0 
0 
0 
0 
0 
0 
0 
0 
0 
0 
0 
0 
0 
0 
0 
0 
0 
0 
0 
0 
0 
0 
0 
0 
0 
0 
0 
0 
0 
0 
0 
0 
0 
0 
0 
0 
0 
0 
0 
0 
0 
0 
0 
0 
0 
0 
0 
0 
0 
0 
0 
0 
0 
0 
0 
0 
0 
0 
0 
0 
0 
0 
0 
0 
0 
0 
0 
0 
0 
0 
0 
0 
0 
0 
0 
0 
0 
0 
0 
0 
0 
0 
0 
0 
0 
0 
0 
0 
0 
0 
0 
0 
0 
0 
0 
0 
0 
0 
0 
0 
0 
0 
0 
0 
0 
0 
0 
0 
0 
0 
0 
0 
0 
0 
0 
0 
0 
0 
0 
0 
0 
0 
0 
0 
0 
0 
0 
0 
0 
0 
0 
0 
0 
0 
0 
0 
0 
0 
0 
0 
0 
0 
0 
0 
0 
0 
0 
0 
0 
0 
0 
0 
0 
0 
0 
0 
0 
0 
0 
0 
0 
0 
0 
0 
0 
0 
0 
0 
0 
0 
0 
0 
0 
0 
0 
0 
0 
0 
0 
0 
0 
0 
0 
0 
0 
0 
0 
0 
0 
0 
0 
0 
0 
0 
0 
0 
0 
0 
0 
0 
0 
0 
0 
0 
0 
0 
0 
0 
0 
0 
0 
0 
0 
0 
0 
0 
0 
0 
0 
0 
0 
0 
0 
0 
0 
0 
0 
0 
0 
0 
0 
0 
0 
0 
0 
0 
0 
0 
0 
0 
0 
0 
0 
0 
0 
0 
0 
0 
0 
0 
0 
0 
0 
0 
0 
0 
0 
0 
0 
0 
0 
0 
0 
0 
0 
0 
0 
0 
0 
0 
0 
0 
0 
0 
0 
0 
0 
0 
0 
0 
0 
0 
0 
0 
0 
0 
0 
0 
0 
0 
0 
0 
0 
0 
0 
0 
0 
0 
0 
0 
0 
0 
0 
0 
0 
0 
0 
0 
0 
0 
0 
0 
0 
0 
0 
0 
0 
0 
0 
0 
0 
0 
0 
0 
0 
0 
0 
0 
0 
0 
0 
0 
0 
0 
0 
0 
0 
0 
0 
0 
0 
0 
0 
0 
0 
0 
0 
0 
0 
0 
0 
0 
0 
0 
0 
0 
0 
0 
0 
0 
0 
0 
0 
0 
0 
0 
0 
0 
0 
0 
0 
0 
0 
0 
0 
0 
0 
0 
0 
0 
0 
0 
0 
0 
0 
0 
0 
0 
0 
0 
0 
0 
0 
0 
0 
0 
0 
0 
0 
0 
0 
0 
0 
0 
0 
0 
0 
0 
0 
0 
0 
0 
0 
0 
0 
0 
0 
0 
0 
0 
0 
0 
0 
0 
0 
0 
0 
0 
0 
0 
0 
0 
0 
0 
0 
0 
0 
0 
0 
0 
0 
0 
0 
0 
0 
0 
0 
0 
0 
0 
0 
0 
0 
0 
0 
0 
0 
0 
0 
0 
0 
0 
0 
0 
0 
0 
0 
0 
0 
0 
0 
0 
0 
0 
0 
0 
0 
0 
0 
0 
0 
0 
0 
0 
0 
0 
0 
0 
0 
0 
0 
0 
0 
0 
0 
0 
0 
0 
0 
0 
0 
0 
0 
0 
0 
0 
0 
0 
0 
0 
0 
0 
0 
0 
0 
0 
0 
0 
0 
0 
0 
0 
0 
0 
0 
0 
0 
0 
0 
0 
0 
0 
0 
0 
0 
0 
0 
0 
0 
0 
0 
0 
0 
0 
0 
0 
0 
0 
0 
0 
0 
0 
0 
0 
0 
0 
0 
0 
0 
0 
0 
0 
0 
0 
0 
0 
0 
0 
0 
0 
0 
0 
0 
0 
0 
0 
0 
0 
0 
0 
0 
0 
0 
0 
0 
0 
0 
0 
0 
0 
0 
0 
0 
0 
0 
0 
0 
0 
0 
0 
0 
0 
0 
0 
0 
0 
0 
0 
0 
0 
0 
0 
0 
0 
0 
0 
0 
0 
0 
0 
0 
0 
0 
0 
0 
0 
0 
0 
0 
0 
0 
0 
0 
0 
0 
0 
0 
0 
0 
0 
0 
0 
0 
0 
0 
0 
0 
0 
0 
0 
0 
0 
0 
0 
0 
0 
0 
0 
0 
0 
0 
0 
0 
0 
0 
0 
0 
0 
0 
0 
0 
0 
0 
0 
0 
0 
0 
0 
0 
0 
0 
0 
0 
0 
0 
0 
0 
0 
0 
0 
0 
0 
0 
0 
0 
0 
0 
0 
0 
0 
0 
0 
0 
0 
0 
0 
0 
0 
0 
0 
0 
0 
0 
0 
0 
0 
0 
0 
0 
0 
0 
0 
0 
0 
0 
0 
0 
0 
0 
0 
0 
0 
0 
0 
0 
0 
0 
0 
0 
0 
0 
0 
0 
0 
0 
0 
0 
0 
0 
0 
0 
0 
0 
0 
0 
0 
0 
0 
0 
0 
0 
0 
0 
0 
0 
0 
0 
0 
0 
0 
0 
0 
0 
0 
0 
0 
0 
0 
0 
0 
0 
0 
0 
0 
0 
0 
0 
0 
0 
0 
0 
0 
0 
0 
0 
0 
0 
0 
0 
0 
0 
0 
0 
0 
0 
0 
0 
0 
0 
0 
0 
0 
0 
0 
0 
0 
0 
0 
0 
0 
0 
0 
0 
0 
0 
0 
0 
0 
0 
0 
0 
0 
0 
0 
0 
0 
0 
0 
0 
0 
0 
0 
0 
0 
0 
0 
0 
0 
0 
0 
0 
0 
0 
0 
0 
0 
0 
0 
0 
0 
0 
0 
0 
0 
0 
0 
0 
0 
0 
0 
0 
0 
0 
0 
0 
0 
0 
0 
0 
0 
0 
0 
0 
0 
0 
0 
0 
0 
0 
0 
0 
0 
0 
0 
0 
0 
0 
0 
0 
0 
0 
0 
0 
0 
0 
0 
0 
0 
0 
0 
0 
0 
0 
0 
0 
0 
0 
0 
0 
0 
0 
0 
0 
0 
0 
0 
0 
0 
0 
0 
0 
0 
0 
0 
0 
0 
0 
0 
0 
0 
0 
0 
0 
0 
0 
0 
0 
0 
0 
0 
0 
0 
0 
0 
0 
0 
0 
0 
0 
0 
0 
0 
0 
0 
0 
0 
0 
0 
0 
0 
0 
0 
0 
0 
0 
0 
0 
0 
0 
0 
0 
0 
0 
0 
0 
0 
0 
0 
0 
0 
0 
0 
0 
0 
0 
0 
0 
0 
0 
0 
0 
0 
0 
0 
0 
0 
0 
0 
0 
0 
0 
0 
0 
0 
0 
0 
0 
0 
0 
0 
0 
0 
0 
0 
0 
0 
0 
0 
0 
0 
0 
0 
0 
0 
0 
0 
0 
0 
0 
0 
0 
0 
0 
0 
0 
0 
0 
0 
0 
0 
0 
0 
0 
0 
0 
0 
0 
0 
0 
0 
0 
0 
0 
0 
0 
0 
0 
0 
0 
0 
0 
0 
0 
0 
0 
0 
0 
0 
0 
0 
0 
0 
0 
0 
0 
0 
0 
0 
0 
0 
0 
0 
0 
0 
0 
0 
0 
0 
0 
0 
0 
0 
0 
0 
0 
0 
0 
0 
0 
0 
0 
0 
0 
0 
0 
0 
0 
0 
0 
0 
0 
0 
0 
0 
0 
0 
0 
0 
0 
0 
0 
0 
0 
0 
0 
0 
0 
0 
0 
0 
0 
0 
0 
0 
0 
0 
0 
0 
0 
0 
0 
0 
0 
0 
0 
0 
0 
0 
0 
0 
0 
0 
0 
0 
0 
0 
0 
0 
0 
0 
0 
0 
0 
0 
0 
0 
0 
0 
0 
0 
0 
0 
0 
0 
0 
0 
0 
0 
0 
0 
0 
0 
0 
0 
0 
0 
0 
0 
0 
0 
0 
0 
0 
0 
0 
0 
0 
0 
0 
0 
0 
0 
0 
0 
0 
0 
0 
0 
0 
0 
0 
0 
0 
0 
0 
0 
0 
0 
0 
0 
0 
0 
0 
0 
0 
0 
0 
0 
0 
0 
0 
0 
0 
0 
0 
0 
0 
0 
0 
0 
0 
0 
0 
0 
0 
0 
0 
0 
0 
0 
0 
0 
0 
0 
0 
0 
0 
0 
0 
0 
0 
0 
0 
0 
0 
0 
0 
0 
0 
0 
0 
0 
0 
0 
0 
0 
0 
0 
0 
0 
0 
0 
0 
0 
0 
0 
0 
0 
0 
0 
0 
0 
0 
0 
0 
0 
0 
0 
0 
0 
0 
0 
0 
0 
0 
0 
0 
0 
0 
0 
0 
0 
0 
0 
0 
0 
0 
0 
0 
0 
0 
0 
0 
0 
0 
0 
0 
0 
0 
0 
0 
0 
0 
0 
0 
0 
0 
0 
0 
0 
0 
0 
0 
0 
0 
0 
0 
0 
0 
0 
0 
0 
0 
0 
0 
0 
0 
0 
0 
0 
0 
0 
0 
0 
0 
0 
0 
0 
0 
0 
0 
0 
0 
0 
0 
0 
0 
0 
0 
0 
0 
0 
0 
0 
0 
0 
0 
0 
0 
0 
0 
0 
0 
0 
0 
0 
0 
0 
0 
0 
0 
0 
0 
0 
0 
0 
0 
0 
0 
0 
0 
0 
0 
0 
0 
0 
0 
0 
0 
0 
0 
0 
0 
0 
0 
0 
0 
0 
0 
0 
0 
0 
0 
0 
0 
0 
0 
0 
0 
0 
0 
0 
0 
0 
0 
0 
0 
0 
0 
0 
0 
0 
0 
0 
0 
0 
0 
0 
0 
0 
0 
0 
0 
0 
0 
0 
0 
0 
0 
0 
0 
0 
0 
0 
0 
0 
0 
0 
0 
0 
0 
0 
0 
0 
0 
0 
0 
0 
0 
0 
0 
0 
0 
0 
0 
0 
0 
0 
0 
0 
0 
0 
0 
0 
0 
0 
0 
0 
0 
0 
0 
0 
0 
0 
0 
0 
0 
0 
0 
0 
0 
0 
0 
0 
0 
0 
0 
0 
0 
0 
0 
0 
0 
0 
0 
0 
0 
0 
0 
0 
0 
0 
0 
0 
0 
0 
0 
0 
0 
0 
0 
0 
0 
0 
0 
0 
0 
0 
0 
0 
0 
0 
0 
0 
0 
0 
0 
0 
0 
0 
0 
0 
0 
0 
0 
0 
0 
0 
0 
0 
0 
0 
0 
0 
0 
0 
0 
0 
0 
0 
0 
0 
0 
0 
0 
0 
0 
0 
0 
0 
0 
0 
0 
0 
0 
0 
0 
0 
0 
0 
0 
0 
0 
0 
0 
0 
0 
0 
0 
0 
0 
0 
0 
0 
0 
0 
0 
0 
0 
0 
0 
0 
0 
0 
0 
0 
0 
0 
0 
0 
0 
0 
0 
0 
0 
0 
0 
0 
0 
0 
0 
0 
0 
0 
0 
0 
0 
0 
0 
0 
0 
0 
0 
0 
0 
0 
0 
0 
0 
0 
0 
0 
0 
0 
0 
0 
0 
0 
0 
0 
0 
0 
0 
0 
0 
0 
0 
0 
0 
0 
0 
0 
0 
0 
0 
0 
0 
0 
0 
0 
0 
0 
0 
0 
0 
0 
0 
0 
0 
0 
0 
0 
0 
0 
0 
0 
0 
0 
0 
0 
0 
0 
0 
0 
0 
0 
0 
0 
0 
0 
0 
0 
0 
0 
0 
0 
0 
0 
0 
0 
0 
0 
0 
0 
0 
0 
0 
0 
0 
0 
0 
0 
0 
0 
0 
0 
0 
0 
0 
0 
0 
0 
0 
0 
0 
0 
0 
0 
0 
0 
0 
0 
0 
0 
0 
0 
0 
0 
0 
0 
0 
0 
0 
0 
0 
0 
0 
0 
0 
0 
0 
0 
0 
0 
0 
0 
0 
0 
0 
0 
0 
0 
0 
0 
0 
0 
0 
0 
0 
0 
0 
0 
0 
0 
0 
0 
0 
0 
0 
0 
0 
0 
0 
0 
0 
0 
0 
0 
0 
0 
0 
0 
0 
0 
0 
0 
0 
0 
0 
0 
0 
0 
0 
0 
0 
0 
0 
0 
0 
0 
0 
0 
0 
0 
0 
0 
0 
0 
0 
0 
0 
0 
0 
0 
0 
0 
0 
0 
0 
0 
0 
0 
0 
0 
0 
0 
0 
0 
0 
0 
0 
0 
0 
0 
0 
0 
0 
0 
0 
0 
0 
0 
0 
0 
0 
0 
0 
0 
0 
0 
0 
0 
0 
0 
0 
0 
0 
0 
0 
0 
0 
0 
0 
0 
0 
0 
0 
0 
0 
0 
0 
0 
0 
0 
0 
0 
0 
0 
0 
0 
0 
0 
0 
0 
0 
0 
0 
0 
0 
0 
0 
0 
0 
0 
0 
0 
0 
0 
0 
0 
0 
0 
0 
0 
0 
0 
0 
0 
0 
0 
0 
0 
0 
0 
0 
0 
0 
0 
0 
0 
0 
0 
0 
0 
0 
0 
0 
0 
0 
0 
0 
0 
0 
0 
0 
0 
0 
0 
0 
0 
0 
0 
0 
0 
0 
0 
0 
0 
0 
0 
0 
0 
0 
0 
0 
0 
0 
0 
0 
0 
0 
0 
0 
0 
0 
0 
0 
0 
0 
0 
0 
0 
0 
0 
0 
0 
0 
0 
0 
0 
0 
0 
0 
0 
0 
0 
0 
0 
0 
0 
0 
0 
0 
0 
0 
0 
0 
0 
0 
0 
0 
0 
0 
0 
0 
0 
0 
0 
0 
0 
0 
0 
0 
0 
0 
0 
0 
0 
0 
0 
0 
0 
0 
0 
0 
0 
0 
0 
0 
0 
0 
0 
0 
0 
0 
0 
0 
0 
0 
0 
0 
0 
0 
0 
0 
0 
0 
0 
0 
0 
0 
0 
0 
0 
0 
0 
0 
0 
0 
0 
0 
0 
0 
0 
0 
0 
0 
0 
0 
0 
0 
0 
0 
0 
0 
0 
0 
0 
0 
0 
0 
0 
0 
0 
0 
0 
0 
0 
0 
0 
0 
0 
0 
0 
0 
0 
0 
0 
0 
0 
0 
0 
0 
0 
0 
0 
0 
0 
0 
0 
0 
0 
0 
0 
0 
0 
0 
0 
0 
0 
0 
0 
0 
0 
0 
0 
0 
0 
0 
0 
0 
0 
0 
0 
0 
0 
0 
0 
0 
0 
0 
0 
0 
0 
0 
0 
0 
0 
0 
0 
0 
0 
0 
0 
0 
0 
0 
0 
0 
0 
0 
0 
0 
0 
0 
0 
0 
0 
0 
0 
0 
0 
0 
0 
0 
0 
0 
0 
0 
0 
0 
0 
0 
0 
0 
0 
0 
0 
0 
0 
0 
0 
0 
0 
0 
0 
0 
0 
0 
0 
0 
0 
0 
0 
0 
0 
0 
0 
0 
0 
0 
0 
0 
0 
0 
0 
0 
0 
0 
0 
0 
0 
0 
0 
0 
0 
0 
0 
0 
0 
0 
0 
0 
0 
0 
0 
0 
0 
0 
0 
0 
0 
0 
0 
0 
0 
0 
0 
0 
0 
0 
0 
0 
0 
0 
0 
0 
0 
0 
0 
0 
0 
0 
0 
0 
0 
0 
0 
0 
0 
0 
0 
0 
0 
0 
0 
0 
0 
0 
0 
0 
0 
0 
0 
0 
0 
0 
0 
0 
0 
0 
0 
0 
0 
0 
0 
0 
0 
0 
0 
0 
0 
0 
0 
0 
0 
0 
0 
0 
0 
0 
0 
0 
0 
0 
0 
0 
0 
0 
0 
0 
0 
0 
0 
0 
0 
0 
0 
0 
0 
0 
0 
0 
0 
0 
0 
0 
0 
0 
0 
0 
0 
0 
0 
0 
0 
0 
0 
0 
0 
0 
0 
0 
0 
0 
0 
0 
0 
0 
0 
0 
0 
0 
0 
0 
0 
0 
0 
0 
0 
0 
0 
0 
0 
0 
0 
0 
0 
0 
0 
0 
0 
0 
0 
0 
0 
0 
0 
0 
0 
0 
0 
0 
0 
0 
0 
0 
0 
0 
0 
0 
0 
0 
0 
0 
0 
0 
0 
0 
0 
0 
0 
0 
0 
0 
0 
0 
0 
0 
0 
0 
0 
0 
0 
0 
0 
0 
0 
0 
0 
0 
0 
0 
0 
0 
0 
0 
0 
0 
0 
0 
0 
0 
0 
0 
0 
0 
0 
0 
0 
0 
0 
0 
0 
0 
0 
0 
0 
0 
0 
0 
0 
0 
0 
0 
0 
0 
0 
0 
0 
0 
0 
0 
0 
0 
0 
0 
0 
0 
0 
0 
0 
0 
0 
0 
0 
0 
0 
0 
0 
0 
0 
0 
0 
0 
0 
0 
0 
0 
0 
0 
0 
0 
0 
0 
0 
0 
0 
0 
0 
0 
0 
0 
0 
0 
0 
0 
0 
0 
0 
0 
0 
0 
0 
0 
0 
0 
0 
0 
0 
0 
0 
0 
0 
0 
0 
0 
0 
0 
0 
0 
0 
0 
0 
0 
0 
0 
0 
0 
0 
0 
0 
0 
0 
0 
0 
0 
0 
0 
0 
0 
0 
0 
0 
0 
0 
0 
0 
0 
0 
0 
0 
0 
0 
0 
0 
0 
0 
0 
0 
0 
0 
0 
0 
0 
0 
0 
0 
0 
0 
0 
0 
0 
0 
0 
0 
0 
0 
0 
0 
0 
0 
0 
0 
0 
0 
0 
0 
0 
0 
0 
0 
0 
0 
0 
0 
0 
0 
0 
0 
0 
0 
0 
0 
0 
0 
0 
0 
0 
0 
0 
0 
0 
0 
0 
0 
0 
0 
0 
0 
0 
0 
0 
0 
0 
0 
0 
0 
0 
0 
0 
0 
0 
0 
0 
0 
0 
0 
0 
0 
0 
0 
0 
0 
0 
0 
0 
0 
0 
0 
0 
0 
0 
0 
0 
0 
0 
0 
0 
0 
0 
0 
0 
0 
0 
0 
0 
0 
0 
0 
0 
0 
0 
0 
0 
0 
0 
0 
0 
0 
0 
0 
0 
0 
0 
0 
0 
0 
0 
0 
0 
0 
0 
0 
0 
0 
0 
0 
0 
0 
0 
0 
0 
0 
0 
0 
0 
0 
0 
0 
0 
0 
0 
0 
0 
0 
0 
0 
0 
0 
0 
0 
0 
0 
0 
0 
0 
0 
0 
0 
0 
0 
0 
0 
0 
0 
0 
0 
0 
0 
0 
0 
0 
0 
0 
0 
0 
0 
0 
0 
0 
0 
0 
0 
0 
0 
0 
0 
0 
0 
0 
0 
0 
0 
0 
0 
0 
0 
0 
0 
0 
0 
0 
0 
0 
0 
0 
0 
0 
0 
0 
0 
0 
0 
0 
0 
0 
0 
0 
0 
0 
0 
0 
0 
0 
0 
0 
0 
0 
0 
0 
0 
0 
0 
0 
0 
0 
0 
0 
0 
0 
0 
0 
0 
0 
0 
0 
0 
0 
0 
0 
0 
0 
0 
0 
0 
0 
0 
0 
0 
0 
0 
0 
0 
0 
0 
0 
0 
0 
0 
0 
0 
0 
0 
0 
0 
0 
0 
0 
0 
0 
0 
0 
0 
0 
0 
0 
0 
0 
0 
0 
0 
0 
0 
0 
0 
0 
0 
0 
0 
0 
0 
0 
0 
0 
0 
0 
0 
0 
0 
0 
0 
0 
0 
0 
0 
0 
0 
0 
0 
0 
0 
0 
0 
0 
0 
0 
0 
0 
0 
0 
0 
0 
0 
0 
0 
0 
0 
0 
0 
0 
0 
0 
0 
0 
0 
0 
0 
0 
0 
0 
0 
0 
0 
0 
0 
0 
0 
0 
0 
0 
0 
0 
0 
0 
0 
0 
0 
0 
0 
0 
0 
0 
0 
0 
0 
0 
0 
0 
0 
0 
0 
0 
0 
0 
0 
0 
0 
0 
0 
0 
0 
0 
0 
0 
0 
0 
0 
0 
0 
0 
0 
0 
0 
0 
0 
0 
0 
0 
0 
0 
0 
0 
0 
0 
0 
0 
0 
0 
0 
0 
0 
0 
0 
0 
0 
0 
0 
0 
0 
0 
0 
0 
0 
0 
0 
0 
0 
0 
0 
0 
0 
0 
0 
0 
0 
0 
0 
0 
0 
0 
0 
0 
0 
0 
0 
0 
0 
0 
0 
0 
0 
0 
0 
0 
0 
0 
0 
0 
0 
0 
0 
0 
0 
0 
0 
0 
0 
0 
0 
0 
0 
0 
0 
0 
0 
0 
0 
0 
0 
0 
0 
0 
0 
0 
0 
0 
0 
0 
0 
0 
0 
0 
0 
0 
0 
0 
0 
0 
0 
0 
0 
0 
0 
0 
0 
0 
0 
0 
0 
0 
0 
0 
0 
0 
0 
0 
0 
0 
0 
0 
0 
0 
0 
0 
0 
0 
0 
0 
0 
0 
0 
0 
0 
0 
0 
0 
0 
0 
0 
0 
0 
0 
0 
0 
0 
0 
0 
0 
0 
0 
0 
0 
0 
0 
0 
0 
0 
0 
0 
0 
0 
0 
0 
0 
0 
0 
0 
0 
0 
0 
0 
0 
0 
0 
0 
0 
0 
0 
0 
0 
0 
0 
0 
0 
0 
0 
0 
0 
0 
0 
0 
0 
0 
0 
0 
0 
0 
0 
0 
0 
0 
0 
0 
0 
0 
0 
0 
0 
0 
0 
0 
0 
0 
0 
0 
0 
0 
0 
0 
0 
0 
0 
0 
0 
0 
0 
0 
0 
0 
0 
0 
0 
0 
0 
0 
0 
0 
0 
0 
0 
0 
0 
0 
0 
0 
0 
0 
0 
0 
0 
0 
0 
0 
0 
0 
0 
0 
0 
0 
0 
0 
0 
0 
0 
0 
0 
0 
0 
0 
0 
0 
0 
0 
0 
0 
0 
0 
0 
0 
0 
0 
0 
0 
0 
0 
0 
0 
0 
0 
0 
0 
0 
0 
0 
0 
0 
0 
0 
0 
0 
0 
0 
0 
0 
0 
0 
0 
0 
0 
0 
0 
0 
0 
0 
0 
0 
0 
0 
0 
0 
0 
0 
0 
0 
0 
0 
0 
0 
0 
0 
0 
0 
0 
0 
0 
0 
0 
0 
0 
0 
0 
0 
0 
0 
0 
0 
0 
0 
0 
0 
0 
0 
0 
0 
0 
0 
0 
0 
0 
0 
0 
0 
0 
0 
0 
0 
0 
0 
0 
0 
0 
0 
0 
0 
0 
0 
0 
0 
0 
0 
0 
0 
0 
0 
0 
0 
0 
0 
0 
0 
0 
0 
0 
0 
0 
0 
0 
0 
0 
0 
0 
0 
0 
0 
0 
0 
0 
0 
0 
0 
0 
0 
0 
0 
0 
0 
0 
0 
0 
0 
0 
0 
0 
0 
0 
0 
0 
0 
0 
0 
0 
0 
0 
0 
0 
0 
0 
0 
0 
0 
0 
0 
0 
0 
0 
0 
0 
0 
0 
0 
0 
0 
0 
0 
0 
0 
0 
0 
0 
0 
0 
0 
0 
0 
0 
0 
0 
0 
0 
0 
0 
0 
0 
0 
0 
0 
0 
0 
0 
0 
0 
0 
0 
0 
0 
0 
0 
0 
0 
0 
0 
0 
0 
0 
0 
0 
0 
0 
0 
0 
0 
0 
0 
0 
0 
0 
0 
0 
0 
0 
0 
0 
0 
0 
0 
0 
0 
0 
0 
0 
0 
0 
0 
0 
0 
0 
0 
0 
0 
0 
0 
0 
0 
0 
0 
0 
0 
0 
0 
0 
0 
0 
0 
0 
0 
0 
0 
0 
0 
0 
0 
0 
0 
0 
0 
0 
0 
0 
0 
0 
0 
0 
0 
0 
0 
0 
0 
0 
0 
0 
0 
0 
0 
0 
0 
0 
0 
0 
0 
0 
0 
0 
0 
0 
0 
0 
0 
0 
0 
0 
0 
0 
0 
0 
0 
0 
0 
0 
0 
0 
0 
0 
0 
0 
0 
0 
0 
0 
0 
0 
0 
0 
0 
0 
0 
0 
0 
0 
0 
0 
0 
0 
0 
0 
0 
0 
0 
0 
0 
0 
0 
0 
0 
0 
0 
0 
0 
0 
0 
0 
0 
0 
0 
0 
0 
0 
0 
0 
0 
0 
0 
0 
0 
0 
0 
0 
0 
0 
0 
0 
0 
0 
0 
0 
0 
0 
0 
0 
0 
0 
0 
0 
0 
0 
0 
0 
0 
0 
0 
0 
0 
0 
0 
0 
0 
0 
0 
0 
0 
0 
0 
0 
0 
0 
0 
0 
0 
0 
0 
0 
0 
0 
0 
0 
0 
0 
0 
0 
0 
0 
0 
0 
0 
0 
0 
0 
0 
0 
0 
0 
0 
0 
0 
0 
0 
0 
0 
0 
0 
0 
0 
0 
0 
0 
0 
0 
0 
0 
0 
0 
0 
0 
0 
0 
0 
0 
0 
0 
0 
0 
0 
0 
0 
0 
0 
0 
0 
0 
0 
0 
0 
0 
0 
0 
0 
0 
0 
0 
0 
0 
0 
0 
0 
0 
0 
0 
0 
0 
0 
0 
0 
0 
0 
0 
0 
0 
0 
0 
0 
0 
0 
0 
0 
0 
0 
0 
0 
0 
0 
0 
0 
0 
0 
0 
0 
0 
0 
0 
0 
0 
0 
0 
0 
0 
0 
0 
0 
0 
0 
0 
0 
0 
0 
0 
0 
0 
0 
0 
0 
0 
0 
0 
0 
0 
0 
0 
0 
0 
0 
0 
0 
0 
0 
0 
0 
0 
0 
0 
0 
0 
0 
0 
0 
0 
0 
0 
0 
0 
0 
0 
0 
0 
0 
0 
0 
0 
0 
0 
0 
0 
0 
0 
0 
0 
0 
0 
0 
0 
0 
0 
0 
0 
0 
0 
0 
0 
0 
0 
0 
0 
0 
0 
0 
0 
0 
0 
0 
0 
0 
0 
0 
0 
0 
0 
0 
0 
0 
0 
0 
0 
0 
0 
0 
0 
0 
0 
0 
0 
0 
0 
0 
0 
0 
0 
0 
0 
0 
0 
0 
0 
0 
0 
0 
0 
0 
0 
0 
0 
0 
0 
0 
0 
0 
0 
0 
0 
0 
0 
0 
0 
0 
0 
0 
0 
0 
0 
0 
0 
0 
0 
0 
0 
0 
0 
0 
0 
0 
0 
0 
0 
0 
0 
0 
0 
0 
0 
0 
0 
0 
0 
0 
0 
0 
0 
0 
0 
0 
0 
0 
0 
0 
0 
0 
0 
0 
0 
0 
0 
0 
0 
0 
0 
0 
0 
0 
0 
0 
0 
0 
0 
0 
0 
0 
0 
0 
0 
0 
0 
0 
0 
0 
0 
0 
0 
0 
0 
0 
0 
0 
0 
0 
0 
0 
0 
0 
0 
0 
0 
0 
0 
0 
0 
0 
0 
0 
0 
0 
0 
0 
0 
0 
0 
0 
0 
0 
0 
0 
0 
0 
0 
0 
0 
0 
0 
0 
0 
0 
0 
0 
0 
0 
0 
0 
0 
0 
0 
0 
0 
0 
0 
0 
0 
0 
0 
0 
0 
0 
0 
0 
0 
0 
0 
0 
0 
0 
0 
0 
0 
0 
0 
0 
0 
0 
0 
0 
0 
0 
0 
0 
0 
0 
0 
0 
0 
0 
0 
0 
0 
0 
0 
0 
0 
0 
0 
0 
0 
0 
0 
0 
0 
0 
0 
0 
0 
0 
0 
0 
0 
0 
0 
0 
0 
0 
0 
0 
0 
0 
0 
0 
0 
0 
0 
0 
0 
0 
0 
0 
0 
0 
0 
0 
0 
0 
0 
0 
0 
0 
0 
0 
0 
0 
0 
0 
0 
0 
0 
0 
0 
0 
0 
0 
0 
0 
0 
0 
0 
0 
0 
0 
0 
0 
0 
0 
0 
0 
0 
0 
0 
0 
0 
0 
0 
0 
0 
0 
0 
0 
0 
0 
0 
0 
0 
0 
0 
0 
0 
0 
0 
0 
0 
0 
0 
0 
0 
0 
0 
0 
0 
0 
0 
0 
0 
0 
0 
0 
0 
0 
0 
0 
0 
0 
0 
0 
0 
0 
0 
0 
0 
0 
0 
0 
0 
0 
0 
0 
0 
0 
0 
0 
0 
0 
0 
0 
0 
0 
0 
0 
0 
0 
0 
0 
0 
0 
0 
0 
0 
0 
0 
0 
0 
0 
0 
0 
0 
0 
0 
0 
0 
0 
0 
0 
0 
0 
0 
0 
0 
0 
0 
0 
0 
0 
0 
0 
0 
0 
0 
0 
0 
0 
0 
0 
0 
0 
0 
0 
0 
0 
0 
0 
0 
0 
0 
0 
0 
0 
0 
0 
0 
0 
0 
0 
0 
0 
0 
0 
0 
0 
0 
0 
0 
0 
0 
0 
0 
0 
0 
0 
0 
0 
0 
0 
0 
0 
0 
0 
0 
0 
0 
0 
0 
0 
0 
0 
0 
0 
0 
0 
0 
0 
0 
0 
0 
0 
0 
0 
0 
0 
0 
0 
0 
0 
0 
0 
0 
0 
0 
0 
0 
0 
0 
0 
0 
0 
0 
0 
0 
0 
0 
0 
0 
0 
0 
0 
0 
0 
0 
0 
0 
0 
0 
0 
0 
0 
0 
0 
0 
0 
0 
0 
0 
0 
0 
0 
0 
0 
0 
0 
0 
0 
0 
0 
0 
0 
0 
0 
0 
0 
0 
0 
0 
0 
0 
0 
0 
0 
0 
0 
0 
0 
0 
0 
0 
0 
0 
0 
0 
0 
0 
0 
0 
0 
0 
0 
0 
0 
0 
0 
0 
0 
0 
0 
0 
0 
0 
0 
0 
0 
0 
0 
0 
0 
0 
0 
0 
0 
0 
0 
0 
0 
0 
0 
0 
0 
0 
0 
0 
0 
0 
0 
0 
0 
0 
0 
0 
0 
0 
0 
0 
0 
0 
0 
0 
0 
0 
0 
0 
0 
0 
0 
0 
0 
0 
0 
0 
0 
0 
0 
0 
0 
0 
0 
0 
0 
0 
0 
0 
0 
0 
0 
0 
0 
0 
0 
0 
0 
0 
0 
0 
0 
0 
0 
0 
0 
0 
0 
0 
0 
0 
0 
0 
0 
0 
0 
0 
0 
0 
0 
0 
0 
0 
0 
0 
0 
0 
0 
0 
0 
0 
0 
0 
0 
0 
0 
0 
0 
0 
0 
0 
0 
0 
0 
0 
0 
0 
0 
0 
0 
0 
0 
0 
0 
0 
0 
0 
0 
0 
0 
0 
0 
0 
0 
0 
0 
0 
0 
0 
0 
0 
0 
0 
0 
0 
0 
0 
0 
0 
0 
0 
0 
0 
0 
0 
0 
0 
0 
0 
0 
0 
0 
0 
0 
0 
0 
0 
0 
0 
0 
0 
0 
0 
0 
0 
0 
0 
0 
0 
0 
0 
0 
0 
0 
0 
0 
0 
0 
0 
0 
0 
0 
0 
0 
0 
0 
0 
0 
0 
0 
0 
0 
0 
0 
0 
0 
0 
0 
0 
0 
0 
0 
0 
0 
0 
0 
0 
0 
0 
0 
0 
0 
0 
0 
0 
0 
0 
0 
0 
0 
0 
0 
0 
0 
0 
0 
0 
0 
0 
0 
0 
0 
0 
0 
0 
0 
0 
0 
0 
0 
0 
0 
0 
0 
0 
0 
0 
0 
0 
0 
0 
0 
0 
0 
0 
0 
0 
0 
0 
0 
0 
0 
0 
0 
0 
0 
0 
0 
0 
0 
0 
0 
0 
0 
0 
0 
0 
0 
0 
0 
0 
0 
0 
0 
0 
0 
0 
0 
0 
0 
0 
0 
0 
0 
0 
0 
0 
0 
0 
0 
0 
0 
0 
0 
0 
0 
0 
0 
0 
0 
0 
0 
0 
0 
0 
0 
0 
0 
0 
0 
0 
0 
0 
0 
0 
0 
0 
0 
0 
0 
0 
0 
0 
0 
0 
0 
0 
0 
0 
0 
0 
0 
0 
0 
0 
0 
0 
0 
0 
0 
0 
0 
0 
0 
0 
0 
0 
0 
0 
0 
0 
0 
0 
0 
0 
0 
0 
0 
0 
0 
0 
0 
0 
0 
0 
0 
0 
0 
0 
0 
0 
0 
0 
0 
0 
0 
0 
0 
0 
0 
0 
0 
0 
0 
0 
0 
0 
0 
0 
0 
0 
0 
0 
0 
0 
0 
0 
0 
0 
0 
0 
0 
0 
0 
0 
0 
0 
0 
0 
0 
0 
0 
0 
0 
0 
0 
0 
0 
0 
0 
0 
0 
0 
0 
0 
0 
0 
0 
0 
0 
0 
0 
0 
0 
0 
0 
0 
0 
0 
0 
0 
0 
0 
0 
0 
0 
0 
0 
0 
0 
0 
0 
0 
0 
0 
0 
0 
0 
0 
0 
0 
0 
0 
0 
0 
0 
0 
0 
0 
0 
0 
0 
0 
0 
0 
0 
0 
0 
0 
0 
0 
0 
0 
0 
0 
0 
0 
0 
0 
0 
0 
0 
0 
0 
0 
0 
0 
0 
0 
0 
0 
0 
0 
0 
0 
0 
0 
0 
0 
0 
0 
0 
0 
0 
0 
0 
0 
0 
0 
0 
0 
0 
0 
0 
0 
0 
0 
0 
0 
0 
0 
0 
0 
0 
0 
0 
0 
0 
0 
0 
0 
0 
0 
0 
0 
0 
0 
0 
0 
0 
0 
0 
0 
0 
0 
0 
0 
0 
0 
0 
0 
0 
0 
0 
0 
0 
0 
0 
0 
0 
0 
0 
0 
0 
0 
0 
0 
0 
0 
0 
0 
0 
0 
0 
0 
0 
0 
0 
0 
0 
0 
0 
0 
0 
0 
0 
0 
0 
0 
0 
0 
0 
0 
0 
0 
0 
0 
0 
0 
0 
0 
0 
0 
0 
0 
0 
0 
0 
0 
0 
0 
0 
0 
0 
0 
0 
0 
0 
0 
0 
0 
0 
0 
0 
0 
0 
0 
0 
0 
0 
0 
0 
0 
0 
0 
0 
0 
0 
0 
0 
0 
0 
0 
0 
0 
0 
0 
0 
0 
0 
0 
0 
0 
0 
0 
0 
0 
0 
0 
0 
0 
0 
0 
0 
0 
0 
0 
0 
0 
0 
0 
0 
0 
0 
0 
0 
0 
0 
0 
0 
0 
0 
0 
0 
0 
0 
0 
0 
0 
0 
0 
0 
0 
0 
0 
0 
0 
0 
0 
0 
0 
0 
0 
0 
0 
0 
0 
0 
0 
0 
0 
0 
0 
0 
0 
0 
0 
0 
0 
0 
0 
0 
0 
0 
0 
0 
0 
0 
0 
0 
0 
0 
0 
0 
0 
0 
0 
0 
0 
0 
0 
0 
0 
0 
0 
0 
0 
0 
0 
0 
0 
0 
0 
0 
0 
0 
0 
0 
0 
0 
0 
0 
0 
0 
0 
0 
0 
0 
0 
0 
0 
0 
0 
0 
0 
0 
0 
0 
0 
0 
0 
0 
0 
0 
0 
0 
0 
0 
0 
0 
0 
0 
0 
0 
0 
0 
0 
0 
0 
0 
0 
0 
0 
0 
0 
0 
0 
0 
0 
0 
0 
0 
0 
0 
0 
0 
0 
0 
0 
0 
0 
0 
0 
0 
0 
0 
0 
0 
0 
0 
0 
0 
0 
0 
0 
0 
0 
0 
0 
0 
0 
0 
0 
0 
0 
0 
0 
0 
0 
0 
0 
0 
0 
0 
0 
0 
0 
0 
0 
0 
0 
0 
0 
0 
0 
0 
0 
0 
0 
0 
0 
0 
0 
0 
0 
0 
0 
0 
0 
0 
0 
0 
0 
0 
0 
0 
0 
0 
0 
0 
0 
0 
0 
0 
0 
0 
0 
0 
0 
0 
0 
0 
0 
0 
0 
0 
0 
0 
0 
0 
0 
0 
0 
0 
0 
0 
0 
0 
0 
0 
0 
0 
0 
0 
0 
0 
0 
0 
0 
0 
0 
0 
0 
0 
0 
0 
0 
0 
0 
0 
0 
0 
0 
0 
0 
0 
0 
0 
0 
0 
0 
0 
0 
0 
0 
0 
0 
0 
0 
0 
0 
0 
0 
0 
0 
0 
0 
0 
0 
0 
0 
0 
0 
0 
0 
0 
0 
0 
0 
0 
0 
0 
0 
0 
0 
0 
0 
0 
0 
0 
0 
0 
0 
0 
0 
0 
0 
0 
0 
0 
0 
0 
0 
0 
0 
0 
0 
0 
0 
0 
0 
0 
0 
0 
0 
0 
0 
0 
0 
0 
0 
0 
0 
0 
0 
0 
0 
0 
0 
0 
0 
0 
0 
0 
0 
0 
0 
0 
0 
0 
0 
0 
0 
0 
0 
0 
0 
0 
0 
0 
0 
0 
0 
0 
0 
0 
0 
0 
0 
0 
0 
0 
0 
0 
0 
0 
0 
0 
0 
0 
0 
0 
0 
0 
0 
0 
0 
0 
0 
0 
0 
0 
0 
0 
0 
0 
0 
0 
0 
0 
0 
0 
0 
0 
0 
0 
0 
0 
0 
0 
0 
0 
0 
0 
0 
0 
0 
0 
0 
0 
0 
0 
0 
0 
0 
0 
0 
0 
0 
0 
0 
0 
0 
0 
0 
0 
0 
0 
0 
0 
0 
0 
0 
0 
0 
0 
0 
0 
0 
0 
0 
0 
0 
0 
0 
0 
0 
0 
0 
0 
0 
0 
0 
0 
0 
0 
0 
0 
0 
0 
0 
0 
0 
0 
0 
0 
0 
0 
0 
0 
0 
0 
0 
0 
0 
0 
0 
0 
0 
0 
0 
0 
0 
0 
0 
0 
0 
0 
0 
0 
0 
0 
0 
0 
0 
0 
0 
0 
0 
0 
0 
0 
0 
0 
0 
0 
0 
0 
0 
0 
0 
0 
0 
0 
0 
0 
0 
0 
0 
0 
0 
0 
0 
0 
0 
0 
0 
0 
0 
0 
0 
0 
0 
0 
0 
0 
0 
0 
0 
0 
0 
0 
0 
0 
0 
0 
0 
0 
0 
0 
0 
0 
0 
0 
0 
0 
0 
0 
0 
0 
0 
0 
0 
0 
0 
0 
0 
0 
0 
0 
0 
0 
0 
0 
0 
0 
0 
0 
0 
0 
0 
0 
0 
0 
0 
0 
0 
0 
0 
0 
0 
0 
0 
0 
0 
0 
0 
0 
0 
0 
0 
0 
0 
0 
0 
0 
0 
0 
0 
0 
0 
0 
0 
0 
0 
0 
0 
0 
0 
0 
0 
0 
0 
0 
0 
0 
0 
0 
0 
0 
0 
0 
0 
0 
0 
0 
0 
0 
0 
0 
0 
0 
0 
0 
0 
0 
0 
0 
0 
0 
0 
0 
0 
0 
0 
0 
0 
0 
0 
0 
0 
0 
0 
0 
0 
0 
0 
0 
0 
0 
0 
0 
0 
0 
0 
0 
0 
0 
0 
0 
0 
0 
0 
0 
0 
0 
0 
0 
0 
0 
0 
0 
0 
0 
0 
0 
0 
0 
0 
0 
0 
0 
0 
0 
0 
0 
0 
0 
0 
0 
0 
0 
0 
0 
0 
0 
0 
0 
0 
0 
0 
0 
0 
0 
0 
0 
0 
0 
0 
0 
0 
0 
0 
0 
0 
0 
0 
0 
0 
0 
0 
0 
0 
0 
0 
0 
0 
0 
0 
0 
0 
0 
0 
0 
0 
0 
0 
0 
0 
0 
0 
0 
0 
0 
0 
0 
0 
0 
0 
0 
0 
0 
0 
0 
0 
0 
0 
0 
0 
0 
0 
0 
0 
0 
0 
0 
0 
0 
0 
0 
0 
0 
0 
0 
0 
0 
0 
0 
0 
0 
0 
0 
0 
0 
0 
0 
0 
0 
0 
0 
0 
0 
0 
0 
0 
0 
0 
0 
0 
0 
0 
0 
0 
0 
0 
0 
0 
0 
0 
0 
0 
0 
0 
0 
0 
0 
0 
0 
0 
0 
0 
0 
0 
0 
0 
0 
0 
0 
0 
0 
0 
0 
0 
0 
0 
0 
0 
0 
0 
0 
0 
0 
0 
0 
0 
0 
0 
0 
0 
0 
0 
0 
0 
0 
0 
0 
0 
0 
0 
0 
0 
0 
0 
0 
0 
0 
0 
0 
0 
0 
0 
0 
0 
0 
0 
0 
0 
0 
0 
0 
0 
0 
0 
0 
0 
0 
0 
0 
0 
0 
0 
0 
0 
0 
0 
0 
0 
0 
0 
0 
0 
0 
0 
0 
0 
0 
0 
0 
0 
0 
0 
0 
0 
0 
0 
0 
0 
0 
0 
0 
0 
0 
0 
0 
0 
0 
0 
0 
0 
0 
0 
0 
0 
0 
0 
0 
0 
0 
0 
0 
0 
0 
0 
0 
0 
0 
0 
0 
0 
0 
0 
0 
0 
0 
0 
0 
0 
0 
0 
0 
0 
0 
0 
0 
0 
0 
0 
0 
0 
0 
0 
0 
0 
0 
0 
0 
0 
0 
0 
0 
0 
0 
0 
0 
0 
0 
0 
0 
0 
0 
0 
0 
0 
0 
0 
0 
0 
0 
0 
0 
0 
0 
0 
0 
0 
0 
0 
0 
0 
0 
0 
0 
0 
0 
0 
0 
0 
0 
0 
0 
0 
0 
0 
0 
0 
0 
0 
0 
0 
0 
0 
0 
0 
0 
0 
0 
0 
0 
0 
0 
0 
0 
0 
0 
0 
0 
0 
0 
0 
0 
0 
0 
0 
0 
0 
0 
0 
0 
0 
0 
0 
0 
0 
0 
0 
0 
0 
0 
0 
0 
0 
0 
0 
0 
0 
0 
0 
0 
0 
0 
0 
0 
0 
0 
0 
0 
0 
0 
0 
0 
0 
0 
0 
0 
0 
0 
0 
0 
0 
0 
0 
0 
0 
0 
0 
0 
0 
0 
0 
0 
0 
0 
0 
0 
0 
0 
0 
0 
0 
0 
0 
0 
0 
0 
0 
0 
0 
0 
0 
0 
0 
0 
0 
0 
0 
0 
0 
0 
0 
0 
0 
0 
0 
0 
0 
0 
0 
0 
0 
0 
0 
0 
0 
0 
0 
0 
0 
0 
0 
0 
0 
0 
0 
0 
0 
0 
0 
0 
0 
0 
0 
0 
0 
0 
0 
0 
0 
0 
0 
0 
0 
0 
0 
0 
0 
0 
0 
0 
0 
0 
0 
0 
0 
0 
0 
0 
0 
0 
0 
0 
0 
0 
0 
0 
0 
0 
0 
0 
0 
0 
0 
0 
0 
0 
0 
0 
0 
0 
0 
0 
0 
0 
0 
0 
0 
0 
0 
0 
0 
0 
0 
0 
0 
0 
0 
0 
0 
0 
0 
0 
0 
0 
0 
0 
0 
0 
0 
0 
0 
0 
0 
0 
0 
0 
0 
0 
0 
0 
0 
0 
0 
0 
0 
0 
0 
0 
0 
0 
0 
0 
0 
0 
0 
0 
0 
0 
0 
0 
0 
0 
0 
0 
0 
0 
0 
0 
0 
0 
0 
0 
0 
0 
0 
0 
0 
0 
0 
0 
0 
0 
0 
0 
0 
0 
0 
0 
0 
0 
0 
0 
0 
0 
0 
0 
0 
0 
0 
0 
0 
0 
0 
0 
0 
0 
0 
0 
0 
0 
0 
0 
0 
0 
0 
0 
0 
0 
0 
0 
0 
0 
0 
0 
0 
0 
0 
0 
0 
0 
0 
0 
0 
0 
0 
0 
0 
0 
0 
0 
0 
0 
0 
0 
0 
0 
0 
0 
0 
0 
0 
0 
0 
0 
0 
0 
0 
0 
0 
0 
0 
0 
0 
0 
0 
0 
0 
0 
0 
0 
0 
0 
0 
0 
0 
0 
0 
0 
0 
0 
0 
0 
0 
0 
0 
0 
0 
0 
0 
0 
0 
0 
0 
0 
0 
0 
0 
0 
0 
0 
0 
0 
0 
0 
0 
0 
0 
0 
0 
0 
0 
0 
0 
0 
0 
0 
0 
0 
0 
0 
0 
0 
0 
0 
0 
0 
0 
0 
0 
0 
0 
0 
0 
0 
0 
0 
0 
0 
0 
0 
0 
0 
0 
0 
0 
0 
0 
0 
0 
0 
0 
0 
0 
0 
0 
0 
0 
0 
0 
0 
0 
0 
0 
0 
0 
0 
0 
0 
0 
0 
0 
0 
0 
0 
0 
0 
0 
0 
0 
0 
0 
0 
0 
0 
0 
0 
0 
0 
0 
0 
0 
0 
0 
0 
0 
0 
0 
0 
0 
0 
0 
0 
0 
0 
0 
0 
0 
0 
0 
0 
0 
0 
0 
0 
0 
0 
0 
0 
0 
0 
0 
0 
0 
0 
0 
0 
0 
0 
0 
0 
0 
0 
0 
0 
0 
0 
0 
0 
0 
0 
0 
0 
0 
0 
0 
0 
0 
0 
0 
0 
0 
0 
0 
0 
0 
0 
0 
0 
0 
0 
0 
0 
0 
0 
0 
0 
0 
0 
0 
0 
0 
0 
0 
0 
0 
0 
0 
0 
0 
0 
0 
0 
0 
0 
0 
0 
0 
0 
0 
0 
0 
0 
0 
0 
0 
0 
0 
0 
0 
0 
0 
0 
0 
0 
0 
0 
0 
0 
0 
0 
0 
0 
0 
0 
0 
0 
0 
0 
0 
0 
0 
0 
0 
0 
0 
0 
0 
0 
0 
0 
0 
0 
0 
0 
0 
0 
0 
0 
0 
0 
0 
0 
0 
0 
0 
0 
0 
0 
0 
0 
0 
0 
0 
0 
0 
0 
0 
0 
0 
0 
0 
0 
0 
0 
0 
0 
0 
0 
0 
0 
0 
0 
0 
0 
0 
0 
0 
0 
0 
0 
0 
0 
0 
0 
0 
0 
0 
0 
0 
0 
0 
0 
0 
0 
0 
0 
0 
0 
0 
0 
0 
0 
0 
0 
0 
0 
0 
0 
0 
0 
0 
0 
0 
0 
0 
0 
0 
0 
0 
0 
0 
0 
0 
0 
0 
0 
0 
0 
0 
0 
0 
0 
0 
0 
0 
0 
0 
0 
0 
0 
0 
0 
0 
0 
0 
0 
0 
0 
0 
0 
0 
0 
0 
0 
0 
0 
0 
0 
0 
0 
0 
0 
0 
0 
0 
0 
0 
0 
0 
0 
0 
0 
0 
0 
0 
0 
0 
0 
0 
0 
0 
0 
0 
0 
0 
0 
0 
0 
0 
0 
0 
0 
0 
0 
0 
0 
0 
0 
0 
0 
0 
0 
0 
0 
0 
0 
0 
0 
0 
0 
0 
0 
0 
0 
0 
0 
0 
0 
0 
0 
0 
0 
0 
0 
0 
0 
0 
0 
0 
0 
0 
0 
0 
0 
0 
0 
0 
0 
0 
0 
0 
0 
0 
0 
0 
0 
0 
0 
0 
0 
0 
0 
0 
0 
0 
0 
0 
0 
0 
0 
0 
0 
0 
0 
0 
0 
0 
0 
0 
0 
0 
0 
0 
0 
0 
0 
0 
0 
0 
0 
0 
0 
0 
0 
0 
0 
0 
0 
0 
0 
0 
0 
0 
0 
0 
0 
0 
0 
0 
0 
0 
0 
0 
0 
0 
0 
0 
0 
0 
0 
0 
0 
0 
0 
0 
0 
0 
0 
0 
0 
0 
0 
0 
0 
0 
0 
0 
0 
0 
0 
0 
0 
0 
0 
0 
0 
0 
0 
0 
0 
0 
0 
0 
0 
0 
0 
0 
0 
0 
0 
0 
0 
0 
0 
0 
0 
0 
0 
0 
0 
0 
0 
0 
0 
0 
0 
0 
0 
0 
0 
0 
0 
0 
0 
0 
0 
0 
0 
0 
0 
0 
0 
0 
0 
0 
0 
0 
0 
0 
0 
0 
0 
0 
0 
0 
0 
0 
0 
0 
0 
0 
0 
0 
0 
0 
0 
0 
0 
0 
0 
0 
0 
0 
0 
0 
0 
0 
0 
0 
0 
0 
0 
0 
0 
0 
0 
0 
0 
0 
0 
0 
0 
0 
0 
0 
0 
0 
0 
0 
0 
0 
0 
0 
0 
0 
0 
0 
0 
0 
0 
0 
0 
0 
0 
0 
0 
0 
0 
0 
0 
0 
0 
0 
0 
0 
0 
0 
0 
0 
0 
0 
0 
0 
0 
0 
0 
0 
0 
0 
0 
0 
0 
0 
0 
0 
0 
0 
0 
0 
0 
0 
0 
0 
0 
0 
0 
0 
0 
0 
0 
0 
0 
0 
0 
0 
0 
0 
0 
0 
0 
0 
0 
0 
0 
0 
0 
0 
0 
0 
0 
0 
0 
0 
0 
0 
0 
0 
0 
0 
0 
0 
0 
0 
0 
0 
0 
0 
0 
0 
0 
0 
0 
0 
0 
0 
0 
0 
0 
0 
0 
0 
0 
0 
0 
0 
0 
0 
0 
0 
0 
0 
0 
0 
0 
0 
0 
0 
0 
0 
0 
0 
0 
0 
0 
0 
0 
0 
0 
0 
0 
0 
0 
0 
0 
0 
0 
0 
0 
0 
0 
0 
0 
0 
0 
0 
0 
0 
0 
0 
0 
0 
0 
0 
0 
0 
0 
0 
0 
0 
0 
0 
0 
0 
0 
0 
0 
0 
0 
0 
0 
0 
0 
0 
0 
0 
0 
0 
0 
0 
0 
0 
0 
0 
0 
0 
0 
0 
0 
0 
0 
0 
0 
0 
0 
0 
0 
0 
0 
0 
0 
0 
0 
0 
0 
0 
0 
0 
0 
0 
0 
0 
0 
0 
0 
0 
0 
0 
0 
0 
0 
0 
0 
0 
0 
0 
0 
0 
0 
0 
0 
0 
0 
0 
0 
0 
0 
0 
0 
0 
0 
0 
0 
0 
0 
0 
0 
0 
0 
0 
0 
0 
0 
0 
0 
0 
0 
0 
0 
0 
0 
0 
0 
0 
0 
0 
0 
0 
0 
0 
0 
0 
0 
0 
0 
0 
0 
0 
0 
0 
0 
0 
0 
0 
0 
0 
0 
0 
0 
0 
0 
0 
0 
0 
0 
0 
0 
0 
0 
0 
0 
0 
0 
0 
0 
0 
0 
0 
0 
0 
0 
0 
0 
0 
0 
0 
0 
0 
0 
0 
0 
0 
0 
0 
0 
0 
0 
0 
0 
0 
0 
0 
0 
0 
0 
0 
0 
0 
0 
0 
0 
0 
0 
0 
0 
0 
0 
0 
0 
0 
0 
0 
0 
0 
0 
0 
0 
0 
0 
0 
0 
0 
0 
0 
0 
0 
0 
0 
0 
0 
0 
0 
0 
0 
0 
0 
0 
0 
0 
0 
0 
0 
0 
0 
0 
0 
0 
0 
0 
0 
0 
0 
0 
0 
0 
0 
0 
0 
0 
0 
0 
0 
0 
0 
0 
0 
0 
0 
0 
0 
0 
0 
0 
0 
0 
0 
0 
0 
0 
0 
0 
0 
0 
0 
0 
0 
0 
0 
0 
0 
0 
0 
0 
0 
0 
0 
0 
0 
0 
0 
0 
0 
0 
0 
0 
0 
0 
0 
0 
0 
0 
0 
0 
0 
0 
0 
0 
0 
0 
0 
0 
0 
0 
0 
0 
0 
0 
0 
0 
0 
0 
0 
0 
0 
0 
0 
0 
0 
0 
0 
0 
0 
0 
0 
0 
0 
0 
0 
0 
0 
0 
0 
0 
0 
0 
0 
0 
0 
0 
0 
0 
0 
0 
0 
0 
0 
0 
0 
0 
0 
0 
0 
0 
0 
0 
0 
0 
0 
0 
0 
0 
0 
0 
0 
0 
0 
0 
0 
0 
0 
0 
0 
0 
0 
0 
0 
0 
0 
0 
0 
0 
0 
0 
0 
0 
0 
0 
0 
0 
0 
0 
0 
0 
0 
0 
0 
0 
0 
0 
0 
0 
0 
0 
0 
0 
0 
0 
0 
0 
0 
0 
0 
0 
0 
0 
0 
0 
0 
0 
0 
0 
0 
0 
0 
0 
0 
0 
0 
0 
0 
0 
0 
0 
0 
0 
0 
0 
0 
0 
0 
0 
0 
0 
0 
0 
0 
0 
0 
0 
0 
0 
0 
0 
0 
0 
0 
0 
0 
0 
0 
0 
0 
0 
0 
0 
0 
0 
0 
0 
0 
0 
0 
0 
0 
0 
0 
0 
0 
0 
0 
0 
0 
0 
0 
0 
0 
0 
0 
0 
0 
0 
0 
0 
0 
0 
0 
0 
0 
0 
0 
0 
0 
0 
0 
0 
0 
0 
0 
0 
0 
0 
0 
0 
0 
0 
0 
0 
0 
0 
0 
0 
0 
0 
0 
0 
0 
0 
0 
0 
0 
0 
0 
0 
0 
0 
0 
0 
0 
0 
0 
0 
0 
0 
0 
0 
0 
0 
0 
0 
0 
0 
0 
0 
0 
0 
0 
0 
0 
0 
0 
0 
0 
0 
0 
0 
0 
0 
0 
0 
0 
0 
0 
0 
0 
0 
0 
0 
0 
0 
0 
0 
0 
0 
0 
0 
0 
0 
0 
0 
0 
0 
0 
0 
0 
0 
0 
0 
0 
0 
0 
0 
0 
0 
0 
0 
0 
0 
0 
0 
0 
0 
0 
0 
0 
0 
0 
0 
0 
0 
0 
0 
0 
0 
0 
0 
0 
0 
0 
0 
0 
0 
0 
0 
0 
0 
0 
0 
0 
0 
0 
0 
0 
0 
0 
0 
0 
0 
0 
0 
0 
0 
0 
0 
0 
0 
0 
0 
0 
0 
0 
0 
0 
0 
0 
0 
0 
0 
0 
0 
0 
0 
0 
0 
0 
0 
0 
0 
0 
0 
0 
0 
0 
0 
0 
0 
0 
0 
0 
0 
0 
0 
0 
0 
0 
0 
0 
0 
0 
0 
0 
0 
0 
0 
0 
0 
0 
0 
0 
0 
0 
0 
0 
0 
0 
0 
0 
0 
0 
0 
0 
0 
0 
0 
0 
0 
0 
0 
0 
0 
0 
0 
0 
0 
0 
0 
0 
0 
0 
0 
0 
0 
0 
0 
0 
0 
0 
0 
0 
0 
0 
0 
0 
0 
0 
0 
0 
0 
0 
0 
0 
0 
0 
0 
0 
0 
0 
0 
0 
0 
0 
0 
0 
0 
0 
0 
0 
0 
0 
0 
0 
0 
0 
0 
0 
0 
0 
0 
0 
0 
0 
0 
0 
0 
0 
0 
0 
0 
0 
0 
0 
0 
0 
0 
0 
0 
0 
0 
0 
0 
0 
0 
0 
0 
0 
0 
0 
0 
0 
0 
0 
0 
0 
0 
0 
0 
0 
0 
0 
0 
0 
0 
0 
0 
0 
0 
0 
0 
0 
0 
0 
0 
0 
0 
0 
0 
0 
0 
0 
0 
0 
0 
0 
0 
0 
0 
0 
0 
0 
0 
0 
0 
0 
0 
0 
0 
0 
0 
0 
0 
0 
0 
0 
0 
0 
0 
0 
0 
0 
0 
0 
0 
0 
0 
0 
0 
0 
0 
0 
0 
0 
0 
0 
0 
0 
0 
0 
0 
0 
0 
0 
0 
0 
0 
0 
0 
0 
0 
0 
0 
0 
0 
0 
0 
0 
0 
0 
0 
0 
0 
0 
0 
0 
0 
0 
0 
0 
0 
0 
0 
0 
0 
0 
0 
0 
0 
0 
0 
0 
0 
0 
0 
0 
0 
0 
0 
0 
0 
0 
0 
0 
0 
0 
0 
0 
0 
0 
0 
0 
0 
0 
0 
0 
0 
0 
0 
0 
0 
0 
0 
0 
0 
0 
0 
0 
0 
0 
0 
0 
0 
0 
0 
0 
0 
0 
0 
0 
0 
0 
0 
0 
0 
0 
0 
0 
0 
0 
0 
0 
0 
0 
0 
0 
0 
0 
0 
0 
0 
0 
0 
0 
0 
0 
0 
0 
0 
0 
0 
0 
0 
0 
0 
0 
0 
0 
0 
0 
0 
0 
0 
0 
0 
0 
0 
0 
0 
0 
0 
0 
0 
0 
0 
0 
0 
0 
0 
0 
0 
0 
0 
0 
0 
0 
0 
0 
0 
0 
0 
0 
0 
0 
0 
0 
0 
0 
0 
0 
0 
0 
0 
0 
0 
0 
0 
0 
0 
0 
0 
0 
0 
0 
0 
0 
0 
0 
0 
0 
0 
0 
0 
0 
0 
0 
0 
0 
0 
0 
0 
0 
0 
0 
0 
0 
0 
0 
0 
0 
0 
0 
0 
0 
0 
0 
0 
0 
0 
0 
0 
0 
0 
0 
0 
0 
0 
0 
0 
0 
0 
0 
0 
0 
0 
0 
0 
0 
0 
0 
0 
0 
0 
0 
0 
0 
0 
0 
0 
0 
0 
0 
0 
0 
0 
0 
0 
0 
0 
0 
0 
0 
0 
0 
0 
0 
0 
0 
0 
0 
0 
0 
0 
0 
0 
0 
0 
0 
0 
0 
0 
0 
0 
0 
0 
0 
0 
0 
0 
0 
0 
0 
0 
0 
0 
0 
0 
0 
0 
0 
0 
0 
0 
0 
0 
0 
0 
0 
0 
0 
0 
0 
0 
0 
0 
0 
0 
0 
0 
0 
0 
0 
0 
0 
0 
0 
0 
0 
0 
0 
0 
0 
0 
0 
0 
0 
0 
0 
0 
0 
0 
0 
0 
0 
0 
0 
0 
0 
0 
0 
0 
0 
0 
0 
0 
0 
0 
0 
0 
0 
0 
0 
0 
0 
0 
0 
0 
0 
0 
0 
0 
0 
0 
0 
0 
0 
0 
0 
0 
0 
0 
0 
0 
0 
0 
0 
0 
0 
0 
0 
0 
0 
0 
0 
0 
0 
0 
0 
0 
0 
0 
0 
0 
0 
0 
0 
0 
0 
0 
0 
0 
0 
0 
0 
0 
0 
0 
0 
0 
0 
0 
0 
0 
0 
0 
0 
0 
0 
0 
0 
0 
0 
0 
0 
0 
0 
0 
0 
0 
0 
0 
0 
0 
0 
0 
0 
0 
0 
0 
0 
0 
0 
0 
0 
0 
0 
0 
0 
0 
0 
0 
0 
0 
0 
0 
0 
0 
0 
0 
0 
0 
0 
0 
0 
0 
0 
0 
0 
0 
0 
0 
0 
0 
0 
0 
0 
0 
0 
0 
0 
0 
0 
0 
0 
0 
0 
0 
0 
0 
0 
0 
0 
0 
0 
0 
0 
0 
0 
0 
0 
0 
0 
0 
0 
0 
0 
0 
0 
0 
0 
0 
0 
0 
0 
0 
0 
0 
0 
0 
0 
0 
0 
0 
0 
0 
0 
0 
0 
0 
0 
0 
0 
0 
0 
0 
0 
0 
0 
0 
0 
0 
0 
0 
0 
0 
0 
0 
0 
0 
0 
0 
0 
0 
0 
0 
0 
0 
0 
0 
0 
0 
0 
0 
0 
0 
0 
0 
0 
0 
0 
0 
0 
0 
0 
0 
0 
0 
0 
0 
0 
0 
0 
0 
0 
0 
0 
0 
0 
0 
0 
0 
0 
0 
0 
0 
0 
0 
0 
0 
0 
0 
0 
0 
0 
0 
0 
0 
0 
0 
0 
0 
0 
0 
0 
0 
0 
0 
0 
0 
0 
0 
0 
0 
0 
0 
0 
0 
0 
0 
0 
0 
0 
0 
0 
0 
0 
0 
0 
0 
0 
0 
0 
0 
0 
0 
0 
0 
0 
0 
0 
0 
0 
0 
0 
0 
0 
0 
0 
0 
0 
0 
0 
0 
0 
0 
0 
0 
0 
0 
0 
0 
0 
0 
0 
0 
0 
0 
0 
0 
0 
0 
0 
0 
0 
0 
0 
0 
0 
0 
0 
0 
0 
0 
0 
0 
0 
0 
0 
0 
0 
0 
0 
0 
0 
0 
0 
0 
0 
0 
0 
0 
0 
0 
0 
0 
0 
0 
0 
0 
0 
0 
0 
0 
0 
0 
0 
0 
0 
0 
0 
0 
0 
0 
0 
0 
0 
0 
0 
0 
0 
0 
0 
0 
0 
0 
0 
0 
0 
0 
0 
0 
0 
0 
0 
0 
0 
0 
0 
0 
0 
0 
0 
0 
0 
0 
0 
0 
0 
0 
0 
0 
0 
0 
0 
0 
0 
0 
0 
0 
0 
0 
0 
0 
0 
0 
0 
0 
0 
0 
0 
0 
0 
0 
0 
0 
0 
0 
0 
0 
0 
0 
0 
0 
0 
0 
0 
0 
0 
0 
0 
0 
0 
0 
0 
0 
0 
0 
0 
0 
0 
0 
0 
0 
0 
0 
0 
0 
0 
0 
0 
0 
0 
0 
0 
0 
0 
0 
0 
0 
0 
0 
0 
0 
0 
0 
0 
0 
0 
0 
0 
0 
0 
0 
0 
0 
0 
0 
0 
0 
0 
0 
0 
0 
0 
0 
0 
0 
0 
0 
0 
0 
0 
0 
0 
0 
0 
0 
0 
0 
0 
0 
0 
0 
0 
0 
0 
0 
0 
0 
0 
0 
0 
0 
0 
0 
0 
0 
0 
0 
0 
0 
0 
0 
0 
0 
0 
0 
0 
0 
0 
0 
0 
0 
0 
0 
0 
0 
0 
0 
0 
0 
0 
0 
0 
0 
0 
0 
0 
0 
0 
0 
0 
0 
0 
0 
0 
0 
0 
0 
0 
0 
0 
0 
0 
0 
0 
0 
0 
0 
0 
0 
0 
0 
0 
0 
0 
0 
0 
0 
0 
0 
0 
0 
0 
0 
0 
0 
0 
0 
0 
0 
0 
0 
0 
0 
0 
0 
0 
0 
0 
0 
0 
0 
0 
0 
0 
0 
0 
0 
0 
0 
0 
0 
0 
0 
0 
0 
0 
0 
0 
0 
0 
0 
0 
0 
0 
0 
0 
0 
0 
0 
0 
0 
0 
0 
0 
0 
0 
0 
0 
0 
0 
0 
0 
0 
0 
0 
0 
0 
0 
0 
0 
0 
0 
0 
0 
0 
0 
0 
0 
0 
0 
0 
0 
0 
0 
0 
0 
0 
0 
0 
0 
0 
0 
0 
0 
0 
0 
0 
0 
0 
0 
0 
0 
0 
0 
0 
0 
0 
0 
0 
0 
0 
0 
0 
0 
0 
0 
0 
0 
0 
0 
0 
0 
0 
0 
0 
0 
0 
0 
0 
0 
0 
0 
0 
0 
0 
0 
0 
0 
0 
0 
0 
0 
0 
0 
0 
0 
0 
0 
0 
0 
0 
0 
0 
0 
0 
0 
0 
0 
0 
0 
0 
0 
0 
0 
0 
0 
0 
0 
0 
0 
0 
0 
0 
0 
0 
0 
0 
0 
0 
0 
0 
0 
0 
0 
0 
0 
0 
0 
0 
0 
0 
0 
0 
0 
0 
0 
0 
0 
0 
0 
0 
0 
0 
0 
0 
0 
0 
0 
0 
0 
0 
0 
0 
0 
0 
0 
0 
0 
0 
0 
0 
0 
0 
0 
0 
0 
0 
0 
0 
0 
0 
0 
0 
0 
0 
0 
0 
0 
0 
0 
0 
0 
0 
0 
0 
0 
0 
0 
0 
0 
0 
0 
0 
0 
0 
0 
0 
0 
0 
0 
0 
0 
0 
0 
0 
0 
0 
0 
0 
0 
0 
0 
0 
0 
0 
0 
0 
0 
0 
0 
0 
0 
0 
0 
0 
0 
0 
0 
0 
0 
0 
0 
0 
0 
0 
0 
0 
0 
0 
0 
0 
0 
0 
0 
0 
0 
0 
0 
0 
0 
0 
0 
0 
0 
0 
0 
0 
0 
0 
0 
0 
0 
0 
0 
0 
0 
0 
0 
0 
0 
0 
0 
0 
0 
0 
0 
0 
0 
0 
0 
0 
0 
0 
0 
0 
0 
0 
0 
0 
0 
0 
0 
0 
0 
0 
0 
0 
0 
0 
0 
0 
0 
0 
0 
0 
0 
0 
0 
0 
0 
0 
0 
0 
0 
0 
0 
0 
0 
0 
0 
0 
0 
0 
0 
0 
0 
0 
0 
0 
0 
0 
0 
0 
0 
0 
0 
0 
0 
0 
0 
0 
0 
0 
0 
0 
0 
0 
0 
0 
0 
0 
0 
0 
0 
0 
0 
0 
0 
0 
0 
0 
0 
0 
0 
0 
0 
0 
0 
0 
0 
0 
0 
0 
0 
0 
0 
0 
0 
0 
0 
0 
0 
0 
0 
0 
0 
0 
0 
0 
0 
0 
0 
0 
0 
0 
0 
0 
0 
0 
0 
0 
0 
0 
0 
0 
0 
0 
0 
0 
0 
0 
0 
0 
0 
0 
0 
0 
0 
0 
0 
0 
0 
0 
0 
0 
0 
0 
0 
0 
0 
0 
0 
0 
0 
0 
0 
0 
0 
0 
0 
0 
0 
0 
0 
0 
0 
0 
0 
0 
0 
0 
0 
0 
0 
0 
0 
0 
0 
0 
0 
0 
0 
0 
0 
0 
0 
0 
0 
0 
0 
0 
0 
0 
0 
0 
0 
0 
0 
0 
0 
0 
0 
0 
0 
0 
0 
0 
0 
0 
0 
0 
0 
0 
0 
0 
0 
0 
0 
0 
0 
0 
0 
0 
0 
0 
0 
0 
0 
0 
0 
0 
0 
0 
0 
0 
0 
0 
0 
0 
0 
0 
0 
0 
0 
0 
0 
0 
0 
0 
0 
0 
0 
0 
0 
0 
0 
0 
0 
0 
0 
0 
0 
0 
0 
0 
0 
0 
0 
0 
0 
0 
0 
0 
0 
0 
0 
0 
0 
0 
0 
0 
0 
0 
0 
0 
0 
0 
0 
0 
0 
0 
0 
0 
0 
0 
0 
0 
0 
0 
0 
0 
0 
0 
0 
0 
0 
0 
0 
0 
0 
0 
0 
0 
0 
0 
0 
0 
0 
0 
0 
0 
0 
0 
0 
0 
0 
0 
0 
0 
0 
0 
0 
0 
0 
0 
0 
0 
0 
0 
0 
0 
0 
0 
0 
0 
0 
0 
0 
0 
0 
0 
0 
0 
0 
0 
0 
0 
0 
0 
0 
0 
0 
0 
0 
0 
0 
0 
0 
0 
0 
0 
0 
0 
0 
0 
0 
0 
0 
0 
0 
0 
0 
0 
0 
0 
0 
0 
0 
0 
0 
0 
0 
0 
0 
0 
0 
0 
0 
0 
0 
0 
0 
0 
0 
0 
0 
0 
0 
0 
0 
0 
0 
0 
0 
0 
0 
0 
0 
0 
0 
0 
0 
0 
0 
0 
0 
0 
0 
0 
0 
0 
0 
0 
0 
0 
0 
0 
0 
0 
0 
0 
0 
0 
0 
0 
0 
0 
0 
0 
0 
0 
0 
0 
0 
0 
0 
0 
0 
0 
0 
0 
0 
0 
0 
0 
0 
0 
0 
0 
0 
0 
0 
0 
0 
0 
0 
0 
0 
0 
0 
0 
0 
0 
0 
0 
0 
0 
0 
0 
0 
0 
0 
0 
0 
0 
0 
0 
0 
0 
0 
0 
0 
0 
0 
0 
0 
0 
0 
0 
0 
0 
0 
0 
0 
0 
0 
0 
0 
0 
0 
0 
0 
0 
0 
0 
0 
0 
0 
0 
0 
0 
0 
0 
0 
0 
0 
0 
0 
0 
0 
0 
0 
0 
0 
0 
0 
0 
0 
0 
0 
0 
0 
0 
0 
0 
0 
0 
0 
0 
0 
0 
0 
0 
0 
0 
0 
0 
0 
0 
0 
0 
0 
0 
0 
0 
0 
0 
0 
0 
0 
0 
0 
0 
0 
0 
0 
0 
0 
0 
0 
0 
0 
0 
0 
0 
0 
0 
0 
0 
0 
0 
0 
0 
0 
0 
0 
0 
0 
0 
0 
0 
0 
0 
0 
0 
0 
0 
0 
0 
0 
0 
0 
0 
0 
0 
0 
0 
0 
0 
0 
0 
0 
0 
0 
0 
0 
0 
0 
0 
0 
0 
0 
0 
0 
0 
0 
0 
0 
0 
0 
0 
0 
0 
0 
0 
0 
0 
0 
0 
0 
0 
0 
0 
0 
0 
0 
0 
0 
0 
0 
0 
0 
0 
0 
0 
0 
0 
0 
0 
0 
0 
0 
0 
0 
0 
0 
0 
0 
0 
0 
0 
0 
0 
0 
0 
0 
0 
0 
0 
0 
0 
0 
0 
0 
0 
0 
0 
0 
0 
0 
0 
0 
0 
0 
0 
0 
0 
0 
0 
0 
0 
0 
0 
0 
0 
0 
0 
0 
0 
0 
0 
0 
0 
0 
0 
0 
0 
0 
0 
0 
0 
0 
0 
0 
0 
0 
0 
0 
0 
0 
0 
0 
0 
0 
0 
0 
0 
0 
0 
0 
0 
0 
0 
0 
0 
0 
0 
0 
0 
0 
0 
0 
0 
0 
0 
0 
0 
0 
0 
0 
0 
0 
0 
0 
0 
0 
0 
0 
0 
0 
0 
0 
0 
0 
0 
0 
0 
0 
0 
0 
0 
0 
0 
0 
0 
0 
0 
0 
0 
0 
0 
0 
0 
0 
0 
0 
0 
0 
0 
0 
0 
0 
0 
0 
0 
0 
0 
0 
0 
0 
0 
0 
0 
0 
0 
0 
0 
0 
0 
0 
0 
0 
0 
0 
0 
0 
0 
0 
0 
0 
0 
0 
0 
0 
0 
0 
0 
0 
0 
0 
0 
0 
0 
0 
0 
0 
0 
0 
0 
0 
0 
0 
0 
0 
0 
0 
0 
0 
0 
0 
0 
0 
0 
0 
0 
0 
0 
0 
0 
0 
0 
0 
0 
0 
0 
0 
0 
0 
0 
0 
0 
0 
0 
0 
0 
0 
0 
0 
0 
0 
0 
0 
0 
0 
0 
0 
0 
0 
0 
0 
0 
0 
0 
0 
0 
0 
0 
0 
0 
0 
0 
0 
0 
0 
0 
0 
0 
0 
0 
0 
0 
0 
0 
0 
0 
0 
0 
0 
0 
0 
0 
0 
0 
0 
0 
0 
0 
0 
0 
0 
0 
0 
0 
0 
0 
0 
0 
0 
0 
0 
0 
0 
0 
0 
0 
0 
0 
0 
0 
0 
0 
0 
0 
0 
0 
0 
0 
0 
0 
0 
0 
0 
0 
0 
0 
0 
0 
0 
0 
0 
0 
0 
0 
0 
0 
0 
0 
0 
0 
0 
0 
0 
0 
0 
0 
0 
0 
0 
0 
0 
0 
0 
0 
0 
0 
0 
0 
0 
0 
0 
0 
0 
0 
0 
0 
0 
0 
0 
0 
0 
0 
0 
0 
0 
0 
0 
0 
0 
0 
0 
0 
0 
0 
0 
0 
0 
0 
0 
0 
0 
0 
0 
0 
0 
0 
0 
0 
0 
0 
0 
0 
0 
0 
0 
0 
0 
0 
0 
0 
0 
0 
0 
0 
0 
0 
0 
0 
0 
0 
0 
0 
0 
0 
0 
0 
0 
0 
0 
0 
0 
0 
0 
0 
0 
0 
0 
0 
0 
0 
0 
0 
0 
0 
0 
0 
0 
0 
0 
0 
0 
0 
0 
0 
0 
0 
0 
0 
0 
0 
0 
0 
0 
0 
0 
0 
0 
0 
0 
0 
0 
0 
0 
0 
0 
0 
0 
0 
0 
0 
0 
0 
0 
0 
0 
0 
0 
0 
0 
0 
0 
0 
0 
0 
0 
0 
0 
0 
0 
0 
0 
0 
0 
0 
0 
0 
0 
0 
0 
0 
0 
0 
0 
0 
0 
0 
0 
0 
0 
0 
0 
0 
0 
0 
0 
0 
0 
0 
0 
0 
0 
0 
0 
0 
0 
0 
0 
0 
0 
0 
0 
0 
0 
0 
0 
0 
0 
0 
0 
0 
0 
0 
0 
0 
0 
0 
0 
0 
0 
0 
0 
0 
0 
0 
0 
0 
0 
0 
0 
0 
0 
0 
0 
0 
0 
0 
0 
0 
0 
0 
0 
0 
0 
0 
0 
0 
0 
0 
0 
0 
0 
0 
0 
0 
0 
0 
0 
0 
0 
0 
0 
0 
0 
0 
0 
0 
0 
0 
0 
0 
0 
0 
0 
0 
0 
0 
0 
0 
0 
0 
0 
0 
0 
0 
0 
0 
0 
0 
0 
0 
0 
0 
0 
0 
0 
0 
0 
0 
0 
0 
0 
0 
0 
0 
0 
0 
0 
0 
0 
0 
0 
0 
0 
0 
0 
0 
0 
0 
0 
0 
0 
0 
0 
0 
0 
0 
0 
0 
0 
0 
0 
0 
0 
0 
0 
0 
0 
0 
0 
0 
0 
0 
0 
0 
0 
0 
0 
0 
0 
0 
0 
0 
0 
0 
0 
0 
0 
0 
0 
0 
0 
0 
0 
0 
0 
0 
0 
0 
0 
0 
0 
0 
0 
0 
0 
0 
0 
0 
0 
0 
0 
0 
0 
0 
0 
0 
0 
0 
0 
0 
0 
0 
0 
0 
0 
0 
0 
0 
0 
0 
0 
0 
0 
0 
0 
0 
0 
0 
0 
0 
0 
0 
0 
0 
0 
0 
0 
0 
0 
0 
0 
0 
0 
0 
0 
0 
0 
0 
0 
0 
0 
0 
0 
0 
0 
0 
0 
0 
0 
0 
0 
0 
0 
0 
0 
0 
0 
0 
0 
0 
0 
0 
0 
0 
0 
0 
0 
0 
0 
0 
0 
0 
0 
0 
0 
0 
0 
0 
0 
0 
0 
0 
0 
0 
0 
0 
0 
0 
0 
0 
0 
0 
0 
0 
0 
0 
0 
0 
0 
0 
0 
0 
0 
0 
0 
0 
0 
0 
0 
0 
0 
0 
0 
0 
0 
0 
0 
0 
0 
0 
0 
0 
0 
0 
0 
0 
0 
0 
0 
0 
0 
0 
0 
0 
0 
0 
0 
0 
0 
0 
0 
0 
0 
0 
0 
0 
0 
0 
0 
0 
0 
0 
0 
0 
0 
0 
0 
0 
0 
0 
0 
0 
0 
0 
0 
0 
0 
0 
0 
0 
0 
0 
0 
0 
0 
0 
0 
0 
0 
0 
0 
0 
0 
0 
0 
0 
0 
0 
0 
0 
0 
0 
0 
0 
0 
0 
0 
0 
0 
0 
0 
0 
0 
0 
0 
0 
0 
0 
0 
0 
0 
0 
0 
0 
0 
0 
0 
0 
0 
0 
0 
0 
0 
0 
0 
0 
0 
0 
0 
0 
0 
0 
0 
0 
0 
0 
0 
0 
0 
0 
0 
0 
0 
0 
0 
0 
0 
0 
0 
0 
0 
0 
0 
0 
0 
0 
0 
0 
0 
0 
0 
0 
0 
0 
0 
0 
0 
0 
0 
0 
0 
0 
0 
0 
0 
0 
0 
0 
0 
0 
0 
0 
0 
0 
0 
0 
0 
0 
0 
0 
0 
0 
0 
0 
0 
0 
0 
0 
0 
0 
0 
0 
0 
0 
0 
0 
0 
0 
0 
0 
0 
0 
0 
0 
0 
0 
0 
0 
0 
0 
0 
0 
0 
0 
0 
0 
0 
0 
0 
0 
0 
0 
0 
0 
0 
0 
0 
0 
0 
0 
0 
0 
0 
0 
0 
0 
0 
0 
0 
0 
0 
0 
0 
0 
0 
0 
0 
0 
0 
0 
0 
0 
0 
0 
0 
0 
0 
0 
0 
0 
0 
0 
0 
0 
0 
0 
0 
0 
0 
0 
0 
0 
0 
0 
0 
0 
0 
0 
0 
0 
0 
0 
0 
0 
0 
0 
0 
0 
0 
0 
0 
0 
0 
0 
0 
0 
0 
0 
0 
0 
0 
0 
0 
0 
0 
0 
0 
0 
0 
0 
0 
0 
0 
0 
0 
0 
0 
0 
0 
0 
0 
0 
0 
0 
0 
0 
0 
0 
0 
0 
0 
0 
0 
0 
0 
0 
0 
0 
0 
0 
0 
0 
0 
0 
0 
0 
0 
0 
0 
0 
0 
0 
0 
0 
0 
0 
0 
0 
0 
0 
0 
0 
0 
0 
0 
0 
0 
0 
0 
0 
0 
0 
0 
0 
0 
0 
0 
0 
0 
0 
0 
0 
0 
0 
0 
0 
0 
0 
0 
0 
0 
0 
0 
0 
0 
0 
0 
0 
0 
0 
0 
0 
0 
0 
0 
0 
0 
0 
0 
0 
0 
0 
0 
0 
0 
0 
0 
0 
0 
0 
0 
0 
0 
0 
0 
0 
0 
0 
0 
0 
0 
0 
0 
0 
0 
0 
0 
0 
0 
0 
0 
0 
0 
0 
0 
0 
0 
0 
0 
0 
0 
0 
0 
0 
0 
0 
0 
0 
0 
0 
0 
0 
0 
0 
0 
0 
0 
0 
0 
0 
0 
0 
0 
0 
0 
0 
0 
0 
0 
0 
0 
0 
0 
0 
0 
0 
0 
0 
0 
0 
0 
0 
0 
0 
0 
0 
0 
0 
0 
0 
0 
0 
0 
0 
0 
0 
0 
0 
0 
0 
0 
0 
0 
0 
0 
0 
0 
0 
0 
0 
0 
0 
0 
0 
0 
0 
0 
0 
0 
0 
0 
0 
0 
0 
0 
0 
0 
0 
0 
0 
0 
0 
0 
0 
0 
0 
0 
0 
0 
0 
0 
0 
0 
0 
0 
0 
0 
0 
0 
0 
0 
0 
0 
0 
0 
0 
0 
0 
0 
0 
0 
0 
0 
0 
0 
0 
0 
0 
0 
0 
0 
0 
0 
0 
0 
0 
0 
0 
0 
0 
0 
0 
0 
0 
0 
0 
0 
0 
0 
0 
0 
0 
0 
0 
0 
0 
0 
0 
0 
0 
0 
0 
0 
0 
0 
0 
0 
0 
0 
0 
0 
0 
0 
0 
0 
0 
0 
0 
0 
0 
0 
0 
0 
0 
0 
0 
0 
0 
0 
0 
0 
0 
0 
0 
0 
0 
0 
0 
0 
0 
0 
0 
0 
0 
0 
0 
0 
0 
0 
0 
0 
0 
0 
0 
0 
0 
0 
0 
0 
0 
0 
0 
0 
0 
0 
0 
0 
0 
0 
0 
0 
0 
0 
0 
0 
0 
0 
0 
0 
0 
0 
0 
0 
0 
0 
0 
0 
0 
0 
0 
0 
0 
0 
0 
0 
0 
0 
0 
0 
0 
0 
0 
0 
0 
0 
0 
0 
0 
0 
0 
0 
0 
0 
0 
0 
0 
0 
0 
0 
0 
0 
0 
0 
0 
0 
0 
0 
0 
0 
0 
0 
0 
0 
0 
0 
0 
0 
0 
0 
0 
0 
0 
0 
0 
0 
0 
0 
0 
0 
0 
0 
0 
0 
0 
0 
0 
0 
0 
0 
0 
0 
0 
0 
0 
0 
0 
0 
0 
0 
0 
0 
0 
0 
0 
0 
0 
0 
0 
0 
0 
0 
0 
0 
0 
0 
0 
0 
0 
0 
0 
0 
0 
0 
0 
0 
0 
0 
0 
0 
0 
0 
0 
0 
0 
0 
0 
0 
0 
0 
0 
0 
0 
0 
0 
0 
0 
0 
0 
0 
0 
0 
0 
0 
0 
0 
0 
0 
0 
0 
0 
0 
0 
0 
0 
0 
0 
0 
0 
0 
0 
0 
0 
0 
0 
0 
0 
0 
0 
0 
0 
0 
0 
0 
0 
0 
0 
0 
0 
0 
0 
0 
0 
0 
0 
0 
0 
0 
0 
0 
0 
0 
0 
0 
0 
0 
0 
0 
0 
0 
0 
0 
0 
0 
0 
0 
0 
0 
0 
0 
0 
0 
0 
0 
0 
0 
0 
0 
0 
0 
0 
0 
0 
0 
0 
0 
0 
0 
0 
0 
0 
0 
0 
0 
0 
0 
0 
0 
0 
0 
0 
0 
0 
0 
0 
0 
0 
0 
0 
0 
0 
0 
0 
0 
0 
0 
0 
0 
0 
0 
0 
0 
0 
0 
0 
0 
0 
0 
0 
0 
0 
0 
0 
0 
0 
0 
0 
0 
0 
0 
0 
0 
0 
0 
0 
0 
0 
0 
0 
0 
0 
0 
0 
0 
0 
0 
0 
0 
0 
0 
0 
0 
0 
0 
0 
0 
0 
0 
0 
0 
0 
0 
0 
0 
0 
0 
0 
0 
0 
0 
0 
0 
0 
0 
0 
0 
0 
0 
0 
0 
0 
0 
0 
0 
0 
0 
0 
0 
0 
0 
0 
0 
0 
0 
0 
0 
0 
0 
0 
0 
0 
0 
0 
0 
0 
0 
0 
0 
0 
0 
0 
0 
0 
0 
0 
0 
0 
0 
0 
0 
0 
0 
0 
0 
0 
0 
0 
0 
0 
0 
0 
0 
0 
0 
0 
0 
0 
0 
0 
0 
0 
0 
0 
0 
0 
0 
0 
0 
0 
0 
0 
0 
0 
0 
0 
0 
0 
0 
0 
0 
0 
0 
0 
0 
0 
0 
0 
0 
0 
0 
0 
0 
0 
0 
0 
0 
0 
0 
0 
0 
0 
0 
0 
0 
0 
0 
0 
0 
0 
0 
0 
0 
0 
0 
0 
0 
0 
0 
0 
0 
0 
0 
0 
0 
0 
0 
0 
0 
0 
0 
0 
0 
0 
0 
0 
0 
0 
0 
0 
0 
0 
0 
0 
0 
0 
0 
0 
0 
0 
0 
0 
0 
0 
0 
0 
0 
0 
0 
0 
0 
0 
0 
0 
0 
0 
0 
0 
0 
0 
0 
0 
0 
0 
0 
0 
0 
0 
0 
0 
0 
0 
0 
0 
0 
0 
0 
0 
0 
0 
0 
0 
0 
0 
0 
0 
0 
0 
0 
0 
0 
0 
0 
0 
0 
0 
0 
0 
0 
0 
0 
0 
0 
0 
0 
0 
0 
0 
0 
0 
0 
0 
0 
0 
0 
0 
0 
0 
0 
0 
0 
0 
0 
0 
0 
0 
0 
0 
0 
0 
0 
0 
0 
0 
0 
0 
0 
0 
0 
0 
0 
0 
0 
0 
0 
0 
0 
0 
0 
0 
0 
0 
0 
0 
0 
0 
0 
0 
0 
0 
0 
0 
0 
0 
0 
0 
0 
0 
0 
0 
0 
0 
0 
0 
0 
0 
0 
0 
0 
0 
0 
0 
0 
0 
0 
0 
0 
0 
0 
0 
0 
0 
0 
0 
0 
0 
0 
0 
0 
0 
0 
0 
0 
0 
0 
0 
0 
0 
0 
0 
0 
0 
0 
0 
0 
0 
0 
0 
0 
0 
0 
0 
0 
0 
0 
0 
0 
0 
0 
0 
0 
0 
0 
0 
0 
0 
0 
0 
0 
0 
0 
0 
0 
0 
0 
0 
0 
0 
0 
0 
0 
0 
0 
0 
0 
0 
0 
0 
0 
0 
0 
0 
0 
0 
0 
0 
0 
0 
0 
0 
0 
0 
0 
0 
0 
0 
0 
0 
0 
0 
0 
0 
0 
0 
0 
0 
0 
0 
0 
0 
0 
0 
0 
0 
0 
0 
0 
0 
0 
0 
0 
0 
0 
0 
0 
0 
0 
0 
0 
0 
0 
0 
0 
0 
0 
0 
0 
0 
0 
0 
0 
0 
0 
0 
0 
0 
0 
0 
0 
0 
0 
0 
0 
0 
0 
0 
0 
0 
0 
0 
0 
0 
0 
0 
0 
0 
0 
0 
0 
0 
0 
0 
0 
0 
0 
0 
0 
0 
0 
0 
0 
0 
0 
0 
0 
0 
0 
0 
0 
0 
0 
0 
0 
0 
0 
0 
0 
0 
0 
0 
0 
0 
0 
0 
0 
0 
0 
0 
0 
0 
0 
0 
0 
0 
0 
0 
0 
0 
0 
0 
0 
0 
0 
0 
0 
0 
0 
0 
0 
0 
0 
0 
0 
0 
0 
0 
0 
0 
0 
0 
0 
0 
0 
0 
0 
0 
0 
0 
0 
0 
0 
0 
0 
0 
0 
0 
0 
0 
0 
0 
0 
0 
0 
0 
0 
0 
0 
0 
0 
0 
0 
0 
0 
0 
0 
0 
0 
0 
0 
0 
0 
0 
0 
0 
0 
0 
0 
0 
0 
0 
0 
0 
0 
0 
0 
0 
0 
0 
0 
0 
0 
0 
0 
0 
0 
0 
0 
0 
0 
0 
0 
0 
0 
0 
0 
0 
0 
0 
0 
0 
0 
0 
0 
0 
0 
0 
0 
0 
0 
0 
0 
0 
0 
0 
0 
0 
0 
0 
0 
0 
0 
0 
0 
0 
0 
0 
0 
0 
0 
0 
0 
0 
0 
0 
0 
0 
0 
0 
0 
0 
0 
0 
0 
0 
0 
0 
0 
0 
0 
0 
0 
0 
0 
0 
0 
0 
0 
0 
0 
0 
0 
0 
0 
0 
0 
0 
0 
0 
0 
0 
0 
0 
0 
0 
0 
0 
0 
0 
0 
0 
0 
0 
0 
0 
0 
0 
0 
0 
0 
0 
0 
0 
0 
0 
0 
0 
0 
0 
0 
0 
0 
0 
0 
0 
0 
0 
0 
0 
0 
0 
0 
0 
0 
0 
0 
0 
0 
0 
0 
0 
0 
0 
0 
0 
0 
0 
0 
0 
0 
0 
0 
0 
0 
0 
0 
0 
0 
0 
0 
0 
0 
0 
0 
0 
0 
0 
0 
0 
0 
0 
0 
0 
0 
0 
0 
0 
0 
0 
0 
0 
0 
0 
0 
0 
0 
0 
0 
0 
0 
0 
0 
0 
0 
0 
0 
0 
0 
0 
0 
0 
0 
0 
0 
0 
0 
0 
0 
0 
0 
0 
0 
0 
0 
0 
0 
0 
0 
0 
0 
0 
0 
0 
0 
0 
0 
0 
0 
0 
0 
0 
0 
0 
0 
0 
0 
0 
0 
0 
0 
0 
0 
0 
0 
0 
0 
0 
0 
0 
0 
0 
0 
0 
0 
0 
0 
0 
0 
0 
0 
0 
0 
0 
0 
0 
0 
0 
0 
0 
0 
0 
0 
0 
0 
0 
0 
0 
0 
0 
0 
0 
0 
0 
0 
0 
0 
0 
0 
0 
0 
0 
0 
0 
0 
0 
0 
0 
0 
0 
0 
0 
0 
0 
0 
0 
0 
0 
0 
0 
0 
0 
0 
0 
0 
0 
0 
0 
0 
0 
0 
0 
0 
0 
0 
0 
0 
0 
0 
0 
0 
0 
0 
0 
0 
0 
0 
0 
0 
0 
0 
0 
0 
0 
0 
0 
0 
0 
0 
0 
0 
0 
0 
0 
0 
0 
0 
0 
0 
0 
0 
0 
0 
0 
0 
0 
0 
0 
0 
0 
0 
0 
0 
0 
0 
0 
0 
0 
0 
0 
0 
0 
0 
0 
0 
0 
0 
0 
0 
0 
0 
0 
0 
0 
0 
0 
0 
0 
0 
0 
0 
0 
0 
0 
0 
0 
0 
0 
0 
0 
0 
0 
0 
0 
0 
0 
0 
0 
0 
0 
0 
0 
0 
0 
0 
0 
0 
0 
0 
0 
0 
0 
0 
0 
0 
0 
0 
0 
0 
0 
0 
0 
0 
0 
0 
0 
0 
0 
0 
0 
0 
0 
0 
0 
0 
0 
0 
0 
0 
0 
0 
0 
0 
0 
0 
0 
0 
0 
0 
0 
0 
0 
0 
0 
0 
0 
0 
0 
0 
0 
0 
0 
0 
0 
0 
0 
0 
0 
0 
0 
0 
0 
0 
0 
0 
0 
0 
0 
0 
0 
0 
0 
0 
0 
0 
0 
0 
0 
0 
0 
0 
0 
0 
0 
0 
0 
0 
0 
0 
0 
0 
0 
0 
0 
0 
0 
0 
0 
0 
0 
0 
0 
0 
0 
0 
0 
0 
0 
0 
0 
0 
0 
0 
0 
0 
0 
0 
0 
0 
0 
0 
0 
0 
0 
0 
0 
0 
0 
0 
0 
0 
0 
0 
0 
0 
0 
0 
0 
0 
0 
0 
0 
0 
0 
0 
0 
0 
0 
0 
0 
0 
0 
0 
0 
0 
0 
0 
0 
0 
0 
0 
0 
0 
0 
0 
0 
0 
0 
0 
0 
0 
0 
0 
0 
0 
0 
0 
0 
0 
0 
0 
0 
0 
0 
0 
0 
0 
0 
0 
0 
0 
0 
0 
0 
0 
0 
0 
0 
0 
0 
0 
0 
0 
0 
0 
0 
0 
0 
0 
0 
0 
0 
0 
0 
0 
0 
0 
0 
0 
0 
0 
0 
0 
0 
0 
0 
0 
0 
0 
0 
0 
0 
0 
0 
0 
0 
0 
0 
0 
0 
0 
0 
0 
0 
0 
0 
0 
0 
0 
0 
0 
0 
0 
0 
0 
0 
0 
0 
0 
0 
0 
0 
0 
0 
0 
0 
0 
0 
0 
0 
0 
0 
0 
0 
0 
0 
0 
0 
0 
0 
0 
0 
0 
0 
0 
0 
0 
0 
0 
0 
0 
0 
0 
0 
0 
0 
0 
0 
0 
0 
0 
0 
0 
0 
0 
0 
0 
0 
0 
0 
0 
0 
0 
0 
0 
0 
0 
0 
0 
0 
0 
0 
0 
0 
0 
0 
0 
0 
0 
0 
0 
0 
0 
0 
0 
0 
0 
0 
0 
0 
0 
0 
0 
0 
0 
0 
0 
0 
0 
0 
0 
0 
0 
0 
0 
0 
0 
0 
0 
0 
0 
0 
0 
0 
0 
0 
0 
0 
0 
0 
0 
0 
0 
0 
0 
0 
0 
0 
0 
0 
0 
0 
0 
0 
0 
0 
0 
0 
0 
0 
0 
0 
0 
0 
0 
0 
0 
0 
0 
0 
0 
0 
0 
0 
0 
0 
0 
0 
0 
0 
0 
0 
0 
0 
0 
0 
0 
0 
0 
0 
0 
0 
0 
0 
0 
0 
0 
0 
0 
0 
0 
0 
0 
0 
0 
0 
0 
0 
0 
0 
0 
0 
0 
0 
0 
0 
0 
0 
0 
0 
0 
0 
0 
0 
0 
0 
0 
0 
0 
0 
0 
0 
0 
0 
0 
0 
0 
0 
0 
0 
0 
0 
0 
0 
0 
0 
0 
0 
0 
0 
0 
0 
0 
0 
0 
0 
0 
0 
0 
0 
0 
0 
0 
0 
0 
0 
0 
0 
0 
0 
0 
0 
0 
0 
0 
0 
0 
0 
0 
0 
0 
0 
0 
0 
0 
0 
0 
0 
0 
0 
0 
0 
0 
0 
0 
0 
0 
0 
0 
0 
0 
0 
0 
0 
0 
0 
0 
0 
0 
0 
0 
0 
0 
0 
0 
0 
0 
0 
0 
0 
0 
0 
0 
0 
0 
0 
0 
0 
0 
0 
0 
0 
0 
0 
0 
0 
0 
0 
0 
0 
0 
0 
0 
0 
0 
0 
0 
0 
0 
0 
0 
0 
0 
0 
0 
0 
0 
0 
0 
0 
0 
0 
0 
0 
0 
0 
0 
0 
0 
0 
0 
0 
0 
0 
0 
0 
0 
0 
0 
0 
0 
0 
0 
0 
0 
0 
0 
0 
0 
0 
0 
0 
0 
0 
0 
0 
0 
0 
0 
0 
0 
0 
0 
0 
0 
0 
0 
0 
0 
0 
0 
0 
0 
0 
0 
0 
0 
0 
0 
0 
0 
0 
0 
0 
0 
0 
0 
0 
0 
0 
0 
0 
0 
0 
0 
0 
0 
0 
0 
0 
0 
0 
0 
0 
0 
0 
0 
0 
0 
0 
0 
0 
0 
0 
0 
0 
0 
0 
0 
0 
0 
0 
0 
0 
0 
0 
0 
0 
0 
0 
0 
0 
0 
0 
0 
0 
0 
0 
0 
0 
0 
0 
0 
0 
0 
0 
0 
0 
0 
0 
0 
0 
0 
0 
0 
0 
0 
0 
0 
0 
0 
0 
0 
0 
0 
0 
0 
0 
0 
0 
0 
0 
0 
0 
0 
0 
0 
0 
0 
0 
0 
0 
0 
0 
0 
0 
0 
0 
0 
0 
0 
0 
0 
0 
0 
0 
0 
0 
0 
0 
0 
0 
0 
0 
0 
0 
0 
0 
0 
0 
0 
0 
0 
0 
0 
0 
0 
0 
0 
0 
0 
0 
0 
0 
0 
0 
0 
0 
0 
0 
0 
0 
0 
0 
0 
0 
0 
0 
0 
0 
0 
0 
0 
0 
0 
0 
0 
0 
0 
0 
0 
0 
0 
0 
0 
0 
0 
0 
0 
0 
0 
0 
0 
0 
0 
0 
0 
0 
0 
0 
0 
0 
0 
0 
0 
0 
0 
0 
0 
0 
0 
0 
0 
0 
0 
0 
0 
0 
0 
0 
0 
0 
0 
0 
0 
0 
0 
0 
0 
0 
0 
0 
0 
0 
0 
0 
0 
0 
0 
0 
0 
0 
0 
0 
0 
0 
0 
0 
0 
0 
0 
0 
0 
0 
0 
0 
0 
0 
0 
0 
0 
0 
0 
0 
0 
0 
0 
0 
0 
0 
0 
0 
0 
0 
0 
0 
0 
0 
0 
0 
0 
0 
0 
0 
0 
0 
0 
0 
0 
0 
0 
0 
0 
0 
0 
0 
0 
0 
0 
0 
0 
0 
0 
0 
0 
0 
0 
0 
0 
0 
0 
0 
0 
0 
0 
0 
0 
0 
0 
0 
0 
0 
0 
0 
0 
0 
0 
0 
0 
0 
0 
0 
0 
0 
0 
0 
0 
0 
0 
0 
0 
0 
0 
0 
0 
0 
0 
0 
0 
0 
0 
0 
0 
0 
0 
0 
0 
0 
0 
0 
0 
0 
0 
0 
0 
0 
0 
0 
0 
0 
0 
0 
0 
0 
0 
0 
0 
0 
0 
0 
0 
0 
0 
0 
0 
0 
0 
0 
0 
0 
0 
0 
0 
0 
0 
0 
0 
0 
0 
0 
0 
0 
0 
0 
0 
0 
0 
0 
0 
0 
0 
0 
0 
0 
0 
0 
0 
0 
0 
0 
0 
0 
0 
0 
0 
0 
0 
0 
0 
0 
0 
0 
0 
0 
0 
0 
0 
0 
0 
0 
0 
0 
0 
0 
0 
0 
0 
0 
0 
0 
0 
0 
0 
0 
0 
0 
0 
0 
0 
0 
0 
0 
0 
0 
0 
0 
0 
0 
0 
0 
0 
0 
0 
0 
0 
0 
0 
0 
0 
0 
0 
0 
0 
0 
0 
0 
0 
0 
0 
0 
0 
0 
0 
0 
0 
0 
0 
0 
0 
0 
0 
0 
0 
0 
0 
0 
0 
0 
0 
0 
0 
0 
0 
0 
0 
0 
0 
0 
0 
0 
0 
0 
0 
0 
0 
0 
0 
0 
0 
0 
0 
0 
0 
0 
0 
0 
0 
0 
0 
0 
0 
0 
0 
0 
0 
0 
0 
0 
0 
0 
0 
0 
0 
0 
0 
0 
0 
0 
0 
0 
0 
0 
0 
0 
0 
0 
0 
0 
0 
0 
0 
0 
0 
0 
0 
0 
0 
0 
0 
0 
0 
0 
0 
0 
0 
0 
0 
0 
0 
0 
0 
0 
0 
0 
0 
0 
0 
0 
0 
0 
0 
0 
0 
0 
0 
0 
0 
0 
0 
0 
0 
0 
0 
0 
0 
0 
0 
0 
0 
0 
0 
0 
0 
0 
0 
0 
0 
0 
0 
0 
0 
0 
0 
0 
0 
0 
0 
0 
0 
0 
0 
0 
0 
0 
0 
0 
0 
0 
0 
0 
0 
0 
0 
0 
0 
0 
0 
0 
0 
0 
0 
0 
0 
0 
0 
0 
0 
0 
0 
0 
0 
0 
0 
0 
0 
0 
0 
0 
0 
0 
0 
0 
0 
0 
0 
0 
0 
0 
0 
0 
0 
0 
0 
0 
0 
0 
0 
0 
0 
0 
0 
0 
0 
0 
0 
0 
0 
0 
0 
0 
0 
0 
0 
0 
0 
0 
0 
0 
0 
0 
0 
0 
0 
0 
0 
0 
0 
0 
0 
0 
0 
0 
0 
0 
0 
0 
0 
0 
0 
0 
0 
0 
0 
0 
0 
0 
0 
0 
0 
0 
0 
0 
0 
0 
0 
0 
0 
0 
0 
0 
0 
0 
0 
0 
0 
0 
0 
0 
0 
0 
0 
0 
0 
0 
0 
0 
0 
0 
0 
0 
0 
0 
0 
0 
0 
0 
0 
0 
0 
0 
0 
0 
0 
0 
0 
0 
0 
0 
0 
0 
0 
0 
0 
0 
0 
0 
0 
0 
0 
0 
0 
0 
0 
0 
0 
0 
0 
0 
0 
0 
0 
0 
0 
0 
0 
0 
0 
0 
0 
0 
0 
0 
0 
0 
0 
0 
0 
0 
0 
0 
0 
0 
0 
0 
0 
0 
0 
0 
0 
0 
0 
0 
0 
0 
0 
0 
0 
0 
0 
0 
0 
0 
0 
0 
0 
0 
0 
0 
0 
0 
0 
0 
0 
0 
0 
0 
0 
0 
0 
0 
0 
0 
0 
0 
0 
0 
0 
0 
0 
0 
0 
0 
0 
0 
0 
0 
0 
0 
0 
0 
0 
0 
0 
0 
0 
0 
0 
0 
0 
0 
0 
0 
0 
0 
0 
0 
0 
0 
0 
0 
0 
0 
0 
0 
0 
0 
0 
0 
0 
0 
0 
0 
0 
0 
0 
0 
0 
0 
0 
0 
0 
0 
0 
0 
0 
0 
0 
0 
0 
0 
0 
0 
0 
0 
0 
0 
0 
0 
0 
0 
0 
0 
0 
0 
0 
0 
0 
0 
0 
0 
0 
0 
0 
0 
0 
0 
0 
0 
0 
0 
0 
0 
0 
0 
0 
0 
0 
0 
0 
0 
0 
0 
0 
0 
0 
0 
0 
0 
0 
0 
0 
0 
0 
0 
0 
0 
0 
0 
0 
0 
0 
0 
0 
0 
0 
0 
0 
0 
0 
0 
0 
0 
0 
0 
0 
0 
0 
0 
0 
0 
0 
0 
0 
0 
0 
0 
0 
0 
0 
0 
0 
0 
0 
0 
0 
0 
0 
0 
0 
0 
0 
0 
0 
0 
0 
0 
0 
0 
0 
0 
0 
0 
0 
0 
0 
0 
0 
0 
0 
0 
0 
0 
0 
0 
0 
0 
0 
0 
0 
0 
0 
0 
0 
0 
0 
0 
0 
0 
0 
0 
0 
0 
0 
0 
0 
0 
0 
0 
0 
0 
0 
0 
0 
0 
0 
0 
0 
0 
0 
0 
0 
0 
0 
0 
0 
0 
0 
0 
0 
0 
0 
0 
0 
0 
0 
0 
0 
0 
0 
0 
0 
0 
0 
0 
0 
0 
0 
0 
0 
0 
0 
0 
0 
0 
0 
0 
0 
0 
0 
0 
0 
0 
0 
0 
0 
0 
0 
0 
0 
0 
0 
0 
0 
0 
0 
0 
0 
0 
0 
0 
0 
0 
0 
0 
0 
0 
0 
0 
0 
0 
0 
0 
0 
0 
0 
0 
0 
0 
0 
0 
0 
0 
0 
0 
0 
0 
0 
0 
0 
0 
0 
0 
0 
0 
0 
0 
0 
0 
0 
0 
0 
0 
0 
0 
0 
0 
0 
0 
0 
0 
0 
0 
0 
0 
0 
0 
0 
0 
0 
0 
0 
0 
0 
0 
0 
0 
0 
0 
0 
0 
0 
0 
0 
0 
0 
0 
0 
0 
0 
0 
0 
0 
0 
0 
0 
0 
0 
0 
0 
0 
0 
0 
0 
0 
0 
0 
0 
0 
0 
0 
0 
0 
0 
0 
0 
0 
0 
0 
0 
0 
0 
0 
0 
0 
0 
0 
0 
0 
0 
0 
0 
0 
0 
0 
0 
0 
0 
0 
0 
0 
0 
0 
0 
0 
0 
0 
0 
0 
0 
0 
0 
0 
0 
0 
0 
0 
0 
0 
0 
0 
0 
0 
0 
0 
0 
0 
0 
0 
0 
0 
0 
0 
0 
0 
0 
0 
0 
0 
0 
0 
0 
0 
0 
0 
0 
0 
0 
0 
0 
0 
0 
0 
0 
0 
0 
0 
0 
0 
0 
0 
0 
0 
0 
0 
0 
0 
0 
0 
0 
0 
0 
0 
0 
0 
0 
0 
0 
0 
0 
0 
0 
0 
0 
0 
0 
0 
0 
0 
0 
0 
0 
0 
0 
0 
0 
0 
0 
0 
0 
0 
0 
0 
0 
0 
0 
0 
0 
0 
0 
0 
0 
0 
0 
0 
0 
0 
0 
0 
0 
0 
0 
0 
0 
0 
0 
0 
0 
0 
0 
0 
0 
0 
0 
0 
0 
0 
0 
0 
0 
0 
0 
0 
0 
0 
0 
0 
0 
0 
0 
0 
0 
0 
0 
0 
0 
0 
0 
0 
0 
0 
0 
0 
0 
0 
0 
0 
0 
0 
0 
0 
0 
0 
0 
0 
0 
0 
0 
0 
0 
0 
0 
0 
0 
0 
0 
0 
0 
0 
0 
0 
0 
0 
0 
0 
0 
0 
0 
0 
0 
0 
0 
0 
0 
0 
0 
0 
0 
0 
0 
0 
0 
0 
0 
0 
0 
0 
0 
0 
0 
0 
0 
0 
0 
0 
0 
0 
0 
0 
0 
0 
0 
0 
0 
0 
0 
0 
0 
0 
0 
0 
0 
0 
0 
0 
0 
0 
0 
0 
0 
0 
0 
0 
0 
0 
0 
0 
0 
0 
0 
0 
0 
0 
0 
0 
0 
0 
0 
0 
0 
0 
0 
0 
0 
0 
0 
0 
0 
0 
0 
0 
0 
0 
0 
0 
0 
0 
0 
0 
0 
0 
0 
0 
0 
0 
0 
0 
0 
0 
0 
0 
0 
0 
0 
0 
0 
0 
0 
0 
0 
0 
0 
0 
0 
0 
0 
0 
0 
0 
0 
0 
0 
0 
0 
0 
0 
0 
0 
0 
0 
0 
0 
0 
0 
0 
0 
0 
0 
0 
0 
0 
0 
0 
0 
0 
0 
0 
0 
0 
0 
0 
0 
0 
0 
0 
0 
0 
0 
0 
0 
0 
0 
0 
0 
0 
0 
0 
0 
0 
0 
0 
0 
0 
0 
0 
0 
0 
0 
0 
0 
0 
0 
0 
0 
0 
0 
0 
0 
0 
0 
0 
0 
0 
0 
0 
0 
0 
0 
0 
0 
0 
0 
0 
0 
0 
0 
0 
0 
0 
0 
0 
0 
0 
0 
0 
0 
0 
0 
0 
0 
0 
0 
0 
0 
0 
0 
0 
0 
0 
0 
0 
0 
0 
0 
0 
0 
0 
0 
0 
0 
0 
0 
0 
0 
0 
0 
0 
0 
0 
0 
0 
0 
0 
0 
0 
0 
0 
0 
0 
0 
0 
0 
0 
0 
0 
0 
0 
0 
0 
0 
0 
0 
0 
0 
0 
0 
0 
0 
0 
0 
0 
0 
0 
0 
0 
0 
0 
0 
0 
0 
0 
0 
0 
0 
0 
0 
0 
0 
0 
0 
0 
0 
0 
0 
0 
0 
0 
0 
0 
0 
0 
0 
0 
0 
0 
0 
0 
0 
0 
0 
0 
0 
0 
0 
0 
0 
0 
0 
0 
0 
0 
0 
0 
0 
0 
0 
0 
0 
0 
0 
0 
0 
0 
0 
0 
0 
0 
0 
0 
0 
0 
0 
0 
0 
0 
0 
0 
0 
0 
0 
0 
0 
0 
0 
0 
0 
0 
0 
0 
0 
0 
0 
0 
0 
0 
0 
0 
0 
0 
0 
0 
0 
0 
0 
0 
0 
0 
0 
0 
0 
0 
0 
0 
0 
0 
0 
0 
0 
0 
0 
0 
0 
0 
0 
0 
0 
0 
0 
0 
0 
0 
0 
0 
0 
0 
0 
0 
0 
0 
0 
0 
0 
0 
0 
0 
0 
0 
0 
0 
0 
0 
0 
0 
0 
0 
0 
0 
0 
0 
0 
0 
0 
0 
0 
0 
0 
0 
0 
0 
0 
0 
0 
0 
0 
0 
0 
0 
0 
0 
0 
0 
0 
0 
0 
0 
0 
0 
0 
0 
0 
0 
0 
0 
0 
0 
0 
0 
0 
0 
0 
0 
0 
0 
0 
0 
0 
0 
0 
0 
0 
0 
0 
0 
0 
0 
0 
0 
0 
0 
0 
0 
0 
0 
0 
0 
0 
0 
0 
0 
0 
0 
0 
0 
0 
0 
0 
0 
0 
0 
0 
0 
0 
0 
0 
0 
0 
0 
0 
0 
0 
0 
0 
0 
0 
0 
0 
0 
0 
0 
0 
0 
0 
0 
0 
0 
0 
0 
0 
0 
0 
0 
0 
0 
0 
0 
0 
0 
0 
0 
0 
0 
0 
0 
0 
0 
0 
0 
0 
0 
0 
0 
0 
0 
0 
0 
0 
0 
0 
0 
0 
0 
0 
0 
0 
0 
0 
0 
0 
0 
0 
0 
0 
0 
0 
0 
0 
0 
0 
0 
0 
0 
0 
0 
0 
0 
0 
0 
0 
0 
0 
0 
0 
0 
0 
0 
0 
0 
0 
0 
0 
0 
0 
0 
0 
0 
0 
0 
0 
0 
0 
0 
0 
0 
0 
0 
0 
0 
0 
0 
0 
0 
0 
0 
0 
0 
0 
0 
0 
0 
0 
0 
0 
0 
0 
0 
0 
0 
0 
0 
0 
0 
0 
0 
0 
0 
0 
0 
0 
0 
0 
0 
0 
0 
0 
0 
0 
0 
0 
0 
0 
0 
0 
0 
0 
0 
0 
0 
0 
0 
0 
0 
0 
0 
0 
0 
0 
0 
0 
0 
0 
0 
0 
0 
0 
0 
0 
0 
0 
0 
0 
0 
0 
0 
0 
0 
0 
0 
0 
0 
0 
0 
0 
0 
0 
0 
0 
0 
0 
0 
0 
0 
0 
0 
0 
0 
0 
0 
0 
0 
0 
0 
0 
0 
0 
0 
0 
0 
0 
0 
0 
0 
0 
0 
0 
0 
0 
0 
0 
0 
0 
0 
0 
0 
0 
0 
0 
0 
0 
0 
0 
0 
0 
0 
0 
0 
0 
0 
0 
0 
0 
0 
0 
0 
0 
0 
0 
0 
0 
0 
0 
0 
0 
0 
0 
0 
0 
0 
0 
0 
0 
0 
0 
0 
0 
0 
0 
0 
0 
0 
0 
0 
0 
0 
0 
0 
0 
0 
0 
0 
0 
0 
0 
0 
0 
0 
0 
0 
0 
0 
0 
0 
0 
0 
0 
0 
0 
0 
0 
0 
0 
0 
0 
0 
0 
0 
0 
0 
0 
0 
0 
0 
0 
0 
0 
0 
0 
0 
0 
0 
0 
0 
0 
0 
0 
0 
0 
0 
0 
0 
0 
0 
0 
0 
0 
0 
0 
0 
0 
0 
0 
0 
0 
0 
0 
0 
0 
0 
0 
0 
0 
0 
0 
0 
0 
0 
0 
0 
0 
0 
0 
0 
0 
0 
0 
0 
0 
0 
0 
0 
0 
0 
0 
0 
0 
0 
0 
0 
0 
5.509576e-05 
1.753130e-04 
2.954959e-04 
4.156442e-04 
5.357580e-04 
6.558371e-04 
7.758815e-04 
8.958911e-04 
1.015866e-03 
1.135806e-03 
1.255710e-03 
1.375580e-03 
1.495415e-03 
1.615214e-03 
1.734978e-03 
1.854707e-03 
1.974400e-03 
2.094058e-03 
2.213680e-03 
2.333266e-03 
2.452817e-03 
2.572332e-03 
2.691811e-03 
2.811254e-03 
2.930662e-03 
3.050033e-03 
3.169367e-03 
3.288666e-03 
3.407928e-03 
3.527154e-03 
3.646344e-03 
3.765497e-03 
3.884614e-03 
4.003693e-03 
4.122736e-03 
4.241743e-03 
4.360712e-03 
4.479645e-03 
4.598540e-03 
4.717398e-03 
4.836220e-03 
4.955004e-03 
5.073750e-03 
5.192460e-03 
5.311132e-03 
5.429766e-03 
5.548363e-03 
5.666922e-03 
5.785443e-03 
5.903927e-03 
6.022373e-03 
6.140781e-03 
6.259150e-03 
6.377482e-03 
6.495776e-03 
6.614031e-03 
6.732248e-03 
6.850427e-03 
6.968568e-03 
7.086669e-03 
7.204733e-03 
7.322757e-03 
7.440743e-03 
7.558690e-03 
7.676599e-03 
7.794468e-03 
7.912299e-03 
8.030090e-03 
8.147842e-03 
8.265555e-03 
8.383229e-03 
8.500864e-03 
8.618459e-03 
8.736014e-03 
8.853530e-03 
8.971007e-03 
9.088443e-03 
9.205840e-03 
9.323197e-03 
9.440515e-03 
9.557792e-03 
9.675029e-03 
9.792226e-03 
9.909383e-03 
1.002650e-02 
1.014358e-02 
1.026061e-02 
1.037761e-02 
1.049456e-02 
1.061148e-02 
1.072835e-02 
1.084518e-02 
1.096198e-02 
1.107873e-02 
1.119544e-02 
1.131211e-02 
1.142874e-02 
1.154532e-02 
1.166187e-02 
1.177838e-02 
1.189484e-02 
1.201126e-02 
1.212764e-02 
1.224398e-02 
1.236028e-02 
1.247653e-02 
1.259275e-02 
1.270892e-02 
1.282505e-02 
1.294114e-02 
1.305718e-02 
1.317319e-02 
1.328915e-02 
1.340507e-02 
1.352095e-02 
1.363678e-02 
1.375258e-02 
1.386833e-02 
1.398403e-02 
1.409970e-02 
1.421532e-02 
1.433090e-02 
1.444644e-02 
1.456193e-02 
1.467738e-02 
1.479279e-02 
1.490815e-02 
1.502348e-02 
1.513875e-02 
1.525399e-02 
1.536918e-02 
1.548433e-02 
1.559943e-02 
1.571449e-02 
1.582951e-02 
1.594448e-02 
1.605941e-02 
1.617430e-02 
1.628914e-02 
1.640394e-02 
1.651869e-02 
1.663340e-02 
1.674807e-02 
1.686269e-02 
1.697727e-02 
1.709180e-02 
1.720629e-02 
1.732073e-02 
1.743513e-02 
1.754948e-02 
1.766379e-02 
1.777806e-02 
1.789228e-02 
1.800645e-02 
1.812058e-02 
1.823467e-02 
1.834871e-02 
1.846270e-02 
1.857665e-02 
1.869055e-02 
1.880441e-02 
1.891823e-02 
1.903199e-02 
1.914572e-02 
1.925939e-02 
1.937302e-02 
1.948661e-02 
1.960015e-02 
1.971364e-02 
1.982709e-02 
1.994049e-02 
2.005384e-02 
2.016715e-02 
2.028041e-02 
2.039363e-02 
2.050680e-02 
2.061992e-02 
2.073300e-02 
2.084603e-02 
2.095901e-02 
2.107195e-02 
2.118484e-02 
2.129768e-02 
2.141048e-02 
2.152323e-02 
2.163593e-02 
2.174858e-02 
2.186119e-02 
2.197375e-02 
2.208626e-02 
2.219873e-02 
2.231115e-02 
2.242352e-02 
2.253584e-02 
2.264812e-02 
2.276035e-02 
2.287253e-02 
2.298466e-02 
2.309674e-02 
2.320878e-02 
2.332077e-02 
2.343271e-02 
2.354460e-02 
2.365645e-02 
2.376824e-02 
2.387999e-02 
2.399169e-02 
2.410334e-02 
2.421494e-02 
2.432649e-02 
2.443800e-02 
2.454945e-02 
2.466086e-02 
2.477222e-02 
2.488353e-02 
2.499479e-02 
2.510600e-02 
2.521716e-02 
2.532828e-02 
2.543934e-02 
2.555036e-02 
2.566132e-02 
2.577224e-02 
2.588310e-02 
2.599392e-02 
2.610469e-02 
2.621540e-02 
2.632607e-02 
2.643669e-02 
2.654726e-02 
2.665777e-02 
2.676824e-02 
2.687866e-02 
2.698903e-02 
2.709934e-02 
2.720961e-02 
2.731983e-02 
2.743000e-02 
2.754011e-02 
2.765018e-02 
2.776019e-02 
2.787016e-02 
2.798007e-02 
2.808993e-02 
2.819974e-02 
2.830950e-02 
2.841921e-02 
2.852887e-02 
2.863848e-02 
2.874804e-02 
2.885754e-02 
2.896700e-02 
2.907640e-02 
2.918575e-02 
2.929505e-02 
2.940430e-02 
2.951350e-02 
2.962264e-02 
2.973174e-02 
2.984078e-02 
2.994977e-02 
3.005871e-02 
3.016759e-02 
3.027643e-02 
3.038521e-02 
3.049394e-02 
3.060261e-02 
3.071124e-02 
3.081981e-02 
3.092833e-02 
3.103680e-02 
3.114522e-02 
3.125358e-02 
3.136189e-02 
3.147015e-02 
3.157835e-02 
3.168650e-02 
3.179460e-02 
3.190265e-02 
3.201064e-02 
3.211858e-02 
3.222647e-02 
3.233430e-02 
3.244208e-02 
3.254981e-02 
3.265748e-02 
3.276510e-02 
3.287267e-02 
3.298018e-02 
3.308764e-02 
3.319505e-02 
3.330240e-02 
3.340970e-02 
3.351694e-02 
3.362413e-02 
3.373127e-02 
3.383835e-02 
3.394538e-02 
3.405235e-02 
3.415927e-02 
3.426614e-02 
3.437295e-02 
3.447970e-02 
3.458640e-02 
3.469305e-02 
3.479964e-02 
3.490618e-02 
3.501267e-02 
3.511909e-02 
3.522547e-02 
3.533179e-02 
3.543805e-02 
3.554426e-02 
3.565041e-02 
3.575651e-02 
3.586255e-02 
3.596854e-02 
3.607447e-02 
3.618035e-02 
3.628617e-02 
3.639194e-02 
3.649765e-02 
3.660330e-02 
3.670890e-02 
3.681445e-02 
3.691993e-02 
3.702537e-02 
3.713074e-02 
3.723606e-02 
3.734133e-02 
3.744653e-02 
3.755168e-02 
3.765678e-02 
3.776182e-02 
3.786680e-02 
3.797173e-02 
3.807660e-02 
3.818141e-02 
3.828617e-02 
3.839087e-02 
3.849551e-02 
3.860010e-02 
3.870462e-02 
3.880910e-02 
3.891351e-02 
3.901787e-02 
3.912217e-02 
3.922642e-02 
3.933060e-02 
3.943473e-02 
3.953881e-02 
3.964282e-02 
3.974678e-02 
3.985068e-02 
3.995452e-02 
4.005831e-02 
4.016203e-02 
4.026570e-02 
4.036932e-02 
4.047287e-02 
4.057637e-02 
4.067980e-02 
4.078319e-02 
4.088651e-02 
4.098977e-02 
4.109298e-02 
4.119612e-02 
4.129921e-02 
4.140224e-02 
4.150522e-02 
4.160813e-02 
4.171099e-02 
4.181378e-02 
4.191652e-02 
4.201920e-02 
4.212182e-02 
4.222438e-02 
4.232689e-02 
4.242933e-02 
4.253172e-02 
4.263404e-02 
4.273631e-02 
4.283852e-02 
4.294066e-02 
4.304275e-02 
4.314478e-02 
4.324675e-02 
4.334866e-02 
4.345052e-02 
4.355231e-02 
4.365404e-02 
4.375571e-02 
4.385732e-02 
4.395888e-02 
4.406037e-02 
4.416180e-02 
4.426318e-02 
4.436449e-02 
4.446574e-02 
4.456694e-02 
4.466807e-02 
4.476914e-02 
4.487015e-02 
4.497110e-02 
4.507200e-02 
4.517283e-02 
4.527360e-02 
4.537431e-02 
4.547495e-02 
4.557554e-02 
4.567607e-02 
4.577654e-02 
4.587694e-02 
4.597729e-02 
4.607757e-02 
4.617779e-02 
4.627795e-02 
4.637806e-02 
4.647809e-02 
4.657807e-02 
4.667799e-02 
4.677784e-02 
4.687764e-02 
4.697737e-02 
4.707704e-02 
4.717665e-02 
4.727620e-02 
4.737568e-02 
4.747511e-02 
4.757447e-02 
4.767377e-02 
4.777301e-02 
4.787218e-02 
4.797130e-02 
4.807035e-02 
4.816934e-02 
4.826826e-02 
4.836713e-02 
4.846593e-02 
4.856467e-02 
4.866335e-02 
4.876197e-02 
4.886052e-02 
4.895901e-02 
4.905744e-02 
4.915580e-02 
4.925410e-02 
4.935234e-02 
4.945052e-02 
4.954863e-02 
4.964668e-02 
4.974467e-02 
4.984259e-02 
4.994045e-02 
5.003825e-02 
5.013599e-02 
5.023366e-02 
5.033127e-02 
5.042881e-02 
5.052629e-02 
5.062371e-02 
5.072106e-02 
5.081835e-02 
5.091558e-02 
5.101274e-02 
5.110984e-02 
5.120687e-02 
5.130384e-02 
5.140075e-02 
5.149759e-02 
5.159437e-02 
5.169109e-02 
5.178774e-02 
5.188432e-02 
5.198085e-02 
5.207730e-02 
5.217370e-02 
5.227002e-02 
5.236629e-02 
5.246249e-02 
5.255862e-02 
5.265469e-02 
5.275070e-02 
5.284664e-02 
5.294251e-02 
5.303832e-02 
5.313407e-02 
5.322975e-02 
5.332537e-02 
5.342092e-02 
5.351640e-02 
5.361182e-02 
5.370718e-02 
5.380247e-02 
5.389769e-02 
5.399285e-02 
5.408794e-02 
5.418297e-02 
5.427793e-02 
5.437283e-02 
5.446766e-02 
5.456243e-02 
5.465713e-02 
5.475176e-02 
5.484633e-02 
5.494083e-02 
5.503526e-02 
5.512963e-02 
5.522394e-02 
5.531817e-02 
5.541234e-02 
5.550645e-02 
5.560049e-02 
5.569446e-02 
5.578836e-02 
5.588220e-02 
5.597598e-02 
5.606968e-02 
5.616332e-02 
5.625689e-02 
5.635040e-02 
5.644384e-02 
5.653721e-02 
5.663052e-02 
5.672375e-02 
5.681692e-02 
5.691003e-02 
5.700307e-02 
5.709604e-02 
5.718894e-02 
5.728177e-02 
5.737454e-02 
5.746724e-02 
5.755988e-02 
5.765244e-02 
5.774494e-02 
5.783737e-02 
5.792973e-02 
5.802203e-02 
5.811426e-02 
5.820642e-02 
5.829851e-02 
5.839053e-02 
5.848249e-02 
5.857438e-02 
5.866620e-02 
5.875795e-02 
5.884963e-02 
5.894125e-02 
5.903280e-02 
5.912428e-02 
5.921569e-02 
5.930703e-02 
5.939830e-02 
5.948951e-02 
5.958065e-02 
5.967171e-02 
5.976271e-02 
5.985364e-02 
5.994451e-02 
6.003530e-02 
6.012602e-02 
6.021668e-02 
6.030727e-02 
6.039778e-02 
6.048823e-02 
6.057861e-02 
6.066892e-02 
6.075917e-02 
6.084934e-02 
6.093944e-02 
6.102947e-02 
6.111944e-02 
6.120933e-02 
6.129916e-02 
6.138891e-02 
6.147860e-02 
6.156821e-02 
6.165776e-02 
6.174724e-02 
6.183664e-02 
6.192598e-02 
6.201525e-02 
6.210445e-02 
6.219357e-02 
6.228263e-02 
6.237162e-02 
6.246053e-02 
6.254938e-02 
6.263816e-02 
6.272686e-02 
6.281550e-02 
6.290407e-02 
6.299256e-02 
6.308099e-02 
6.316934e-02 
6.325762e-02 
6.334584e-02 
6.343398e-02 
6.352205e-02 
6.361005e-02 
6.369798e-02 
6.378584e-02 
6.387363e-02 
6.396134e-02 
6.404899e-02 
6.413656e-02 
6.422407e-02 
6.431150e-02 
6.439886e-02 
6.448615e-02 
6.457337e-02 
6.466052e-02 
6.474759e-02 
6.483460e-02 
6.492153e-02 
6.500839e-02 
6.509518e-02 
6.518190e-02 
6.526855e-02 
6.535512e-02 
6.544163e-02 
6.552806e-02 
6.561442e-02 
6.570070e-02 
6.578692e-02 
6.587306e-02 
6.595913e-02 
6.604513e-02 
6.613106e-02 
6.621692e-02 
6.630270e-02 
6.638841e-02 
6.647405e-02 
6.655961e-02 
6.664510e-02 
6.673052e-02 
6.681587e-02 
6.690115e-02 
6.698635e-02 
6.707148e-02 
6.715654e-02 
6.724152e-02 
6.732643e-02 
6.741127e-02 
6.749604e-02 
6.758073e-02 
6.766535e-02 
6.774990e-02 
6.783437e-02 
6.791877e-02 
6.800310e-02 
6.808735e-02 
6.817153e-02 
6.825564e-02 
6.833967e-02 
6.842363e-02 
6.850752e-02 
6.859133e-02 
6.867507e-02 
6.875874e-02 
6.884233e-02 
6.892585e-02 
6.900930e-02 
6.909267e-02 
6.917596e-02 
6.925919e-02 
6.934234e-02 
6.942541e-02 
6.950841e-02 
6.959134e-02 
6.967419e-02 
6.975697e-02 
6.983968e-02 
6.992231e-02 
7.000486e-02 
7.008735e-02 
7.016975e-02 
7.025209e-02 
7.033435e-02 
7.041653e-02 
7.049864e-02 
7.058067e-02 
7.066263e-02 
7.074452e-02 
7.082633e-02 
7.090806e-02 
7.098973e-02 
7.107131e-02 
7.115282e-02 
7.123426e-02 
7.131562e-02 
7.139691e-02 
7.147812e-02 
7.155925e-02 
7.164031e-02 
7.172130e-02 
7.180221e-02 
7.188304e-02 
7.196380e-02 
7.204448e-02 
7.212509e-02 
7.220562e-02 
7.228608e-02 
7.236646e-02 
7.244677e-02 
7.252700e-02 
7.260715e-02 
7.268723e-02 
7.276723e-02 
7.284716e-02 
7.292701e-02 
7.300679e-02 
7.308648e-02 
7.316611e-02 
7.324565e-02 
7.332512e-02 
7.340452e-02 
7.348384e-02 
7.356308e-02 
7.364224e-02 
7.372133e-02 
7.380035e-02 
7.387928e-02 
7.395814e-02 
7.403692e-02 
7.411563e-02 
7.419426e-02 
7.427281e-02 
7.435129e-02 
7.442969e-02 
7.450801e-02 
7.458626e-02 
7.466443e-02 
7.474252e-02 
7.482054e-02 
7.489848e-02 
7.497634e-02 
7.505412e-02 
7.513183e-02 
7.520946e-02 
7.528701e-02 
7.536449e-02 
7.544188e-02 
7.551920e-02 
7.559645e-02 
7.567361e-02 
7.575070e-02 
7.582771e-02 
7.590465e-02 
7.598150e-02 
7.605828e-02 
7.613498e-02 
7.621160e-02 
7.628815e-02 
7.636461e-02 
7.644100e-02 
7.651731e-02 
7.659355e-02 
7.666970e-02 
7.674578e-02 
7.682178e-02 
7.689770e-02 
7.697354e-02 
7.704931e-02 
7.712499e-02 
7.720060e-02 
7.727613e-02 
7.735158e-02 
7.742696e-02 
7.750225e-02 
7.757747e-02 
7.765260e-02 
7.772766e-02 
7.780264e-02 
7.787754e-02 
7.795237e-02 
7.802711e-02 
7.810178e-02 
7.817636e-02 
7.825087e-02 
7.832530e-02 
7.839965e-02 
7.847392e-02 
7.854811e-02 
7.862222e-02 
7.869626e-02 
7.877021e-02 
7.884409e-02 
7.891788e-02 
7.899160e-02 
7.906524e-02 
7.913880e-02 
7.921227e-02 
7.928567e-02 
7.935899e-02 
7.943223e-02 
7.950539e-02 
7.957848e-02 
7.965148e-02 
7.972440e-02 
7.979724e-02 
7.987000e-02 
7.994269e-02 
8.001529e-02 
8.008781e-02 
8.016025e-02 
8.023262e-02 
8.030490e-02 
8.037710e-02 
8.044923e-02 
8.052127e-02 
8.059323e-02 
8.066511e-02 
8.073692e-02 
8.080864e-02 
8.088028e-02 
8.095184e-02 
8.102332e-02 
8.109472e-02 
8.116604e-02 
8.123728e-02 
8.130844e-02 
8.137952e-02 
8.145051e-02 
8.152143e-02 
8.159227e-02 
8.166302e-02 
8.173370e-02 
8.180429e-02 
8.187480e-02 
8.194524e-02 
8.201559e-02 
8.208586e-02 
8.215605e-02 
8.222615e-02 
8.229618e-02 
8.236613e-02 
8.243599e-02 
8.250577e-02 
8.257548e-02 
8.264510e-02 
8.271464e-02 
8.278410e-02 
8.285347e-02 
8.292277e-02 
8.299198e-02 
8.306111e-02 
8.313016e-02 
8.319913e-02 
8.326802e-02 
8.333683e-02 
8.340555e-02 
8.347419e-02 
8.354275e-02 
8.361123e-02 
8.367963e-02 
8.374794e-02 
8.381618e-02 
8.388433e-02 
8.395240e-02 
8.402038e-02 
8.408829e-02 
8.415611e-02 
8.422385e-02 
8.429151e-02 
8.435909e-02 
8.442658e-02 
8.449399e-02 
8.456132e-02 
8.462857e-02 
8.469573e-02 
8.476281e-02 
8.482981e-02 
8.489673e-02 
8.496356e-02 
8.503032e-02 
8.509699e-02 
8.516357e-02 
8.523008e-02 
8.529650e-02 
8.536283e-02 
8.542909e-02 
8.549526e-02 
8.556135e-02 
8.562736e-02 
8.569328e-02 
8.575912e-02 
8.582488e-02 
8.589055e-02 
8.595615e-02 
8.602165e-02 
8.608708e-02 
8.615242e-02 
8.621768e-02 
8.628285e-02 
8.634795e-02 
8.641295e-02 
8.647788e-02 
8.654272e-02 
8.660748e-02 
8.667215e-02 
8.673674e-02 
8.680125e-02 
8.686567e-02 
8.693001e-02 
8.699427e-02 
8.705844e-02 
8.712253e-02 
8.718654e-02 
8.725046e-02 
8.731430e-02 
8.737805e-02 
8.744172e-02 
8.750530e-02 
8.756881e-02 
8.763222e-02 
8.769556e-02 
8.775881e-02 
8.782197e-02 
8.788505e-02 
8.794805e-02 
8.801096e-02 
8.807379e-02 
8.813653e-02 
8.819919e-02 
8.826177e-02 
8.832426e-02 
8.838666e-02 
8.844899e-02 
8.851122e-02 
8.857337e-02 
8.863544e-02 
8.869743e-02 
8.875932e-02 
8.882114e-02 
8.888287e-02 
8.894451e-02 
8.900607e-02 
8.906755e-02 
8.912893e-02 
8.919024e-02 
8.925146e-02 
8.931259e-02 
8.937364e-02 
8.943461e-02 
8.949549e-02 
8.955628e-02 
8.961699e-02 
8.967762e-02 
8.973816e-02 
8.979861e-02 
8.985898e-02 
8.991926e-02 
8.997946e-02 
9.003957e-02 
9.009960e-02 
9.015954e-02 
9.021939e-02 
9.027917e-02 
9.033885e-02 
9.039845e-02 
9.045796e-02 
9.051739e-02 
9.057673e-02 
9.063599e-02 
9.069516e-02 
9.075425e-02 
9.081324e-02 
9.087216e-02 
9.093099e-02 
9.098973e-02 
9.104838e-02 
9.110695e-02 
9.116544e-02 
9.122383e-02 
9.128214e-02 
9.134037e-02 
9.139851e-02 
9.145656e-02 
9.151453e-02 
9.157241e-02 
9.163020e-02 
9.168791e-02 
9.174553e-02 
9.180307e-02 
9.186052e-02 
9.191788e-02 
9.197515e-02 
9.203234e-02 
9.208945e-02 
9.214646e-02 
9.220339e-02 
9.226024e-02 
9.231699e-02 
9.237366e-02 
9.243024e-02 
9.248674e-02 
9.254315e-02 
9.259947e-02 
9.265571e-02 
9.271186e-02 
9.276792e-02 
9.282389e-02 
9.287978e-02 
9.293558e-02 
9.299130e-02 
9.304692e-02 
9.310246e-02 
9.315791e-02 
9.321328e-02 
9.326856e-02 
9.332375e-02 
9.337885e-02 
9.343387e-02 
9.348880e-02 
9.354364e-02 
9.359839e-02 
9.365306e-02 
9.370764e-02 
9.376213e-02 
9.381654e-02 
9.387085e-02 
9.392508e-02 
9.397922e-02 
9.403328e-02 
9.408725e-02 
9.414112e-02 
9.419492e-02 
9.424862e-02 
9.430223e-02 
9.435576e-02 
9.440920e-02 
9.446255e-02 
9.451582e-02 
9.456899e-02 
9.462208e-02 
9.467508e-02 
9.472799e-02 
9.478082e-02 
9.483355e-02 
9.488620e-02 
9.493876e-02 
9.499123e-02 
9.504362e-02 
9.509591e-02 
9.514812e-02 
9.520024e-02 
9.525227e-02 
9.530421e-02 
9.535606e-02 
9.540783e-02 
9.545951e-02 
9.551109e-02 
9.556259e-02 
9.561401e-02 
9.566533e-02 
9.571656e-02 
9.576771e-02 
9.581876e-02 
9.586973e-02 
9.592061e-02 
9.597140e-02 
9.602210e-02 
9.607272e-02 
9.612324e-02 
9.617368e-02 
9.622402e-02 
9.627428e-02 
9.632445e-02 
9.637453e-02 
9.642452e-02 
9.647442e-02 
9.652424e-02 
9.657396e-02 
9.662360e-02 
9.667314e-02 
9.672260e-02 
9.677197e-02 
9.682124e-02 
9.687043e-02 
9.691953e-02 
9.696854e-02 
9.701746e-02 
9.706629e-02 
9.711504e-02 
9.716369e-02 
9.721225e-02 
9.726073e-02 
9.730911e-02 
9.735741e-02 
9.740561e-02 
9.745373e-02 
9.750175e-02 
9.754969e-02 
9.759754e-02 
9.764530e-02 
9.769296e-02 
9.774054e-02 
9.778803e-02 
9.783543e-02 
9.788274e-02 
9.792995e-02 
9.797708e-02 
9.802412e-02 
9.807107e-02 
9.811793e-02 
9.816470e-02 
9.821138e-02 
9.825797e-02 
9.830447e-02 
9.835087e-02 
9.839719e-02 
9.844342e-02 
9.848956e-02 
9.853561e-02 
9.858157e-02 
9.862743e-02 
9.867321e-02 
9.871890e-02 
9.876450e-02 
9.881000e-02 
9.885542e-02 
9.890074e-02 
9.894598e-02 
9.899112e-02 
9.903618e-02 
9.908114e-02 
9.912602e-02 
9.917080e-02 
9.921549e-02 
9.926009e-02 
9.930460e-02 
9.934902e-02 
9.939335e-02 
9.943759e-02 
9.948174e-02 
9.952580e-02 
9.956977e-02 
9.961364e-02 
9.965743e-02 
9.970112e-02 
9.974472e-02 
9.978824e-02 
9.983166e-02 
9.987499e-02 
9.991823e-02 
9.996138e-02 
1.000044e-01 
1.000474e-01 
1.000903e-01 
1.001331e-01 
1.001758e-01 
1.002184e-01 
1.002609e-01 
1.003033e-01 
1.003456e-01 
1.003879e-01 
1.004300e-01 
1.004721e-01 
1.005140e-01 
1.005559e-01 
1.005977e-01 
1.006394e-01 
1.006810e-01 
1.007225e-01 
1.007639e-01 
1.008052e-01 
1.008464e-01 
1.008876e-01 
1.009286e-01 
1.009696e-01 
1.010104e-01 
1.010512e-01 
1.010919e-01 
1.011325e-01 
1.011730e-01 
1.012134e-01 
1.012537e-01 
1.012939e-01 
1.013341e-01 
1.013741e-01 
1.014140e-01 
1.014539e-01 
1.014937e-01 
1.015333e-01 
1.015729e-01 
1.016124e-01 
1.016518e-01 
1.016911e-01 
1.017303e-01 
1.017694e-01 
1.018085e-01 
1.018474e-01 
1.018862e-01 
1.019250e-01 
1.019637e-01 
1.020022e-01 
1.020407e-01 
1.020791e-01 
1.021174e-01 
1.021556e-01 
1.021937e-01 
1.022317e-01 
1.022696e-01 
1.023074e-01 
1.023452e-01 
1.023828e-01 
1.024204e-01 
1.024578e-01 
1.024952e-01 
1.025325e-01 
1.025696e-01 
1.026067e-01 
1.026437e-01 
1.026806e-01 
1.027174e-01 
1.027542e-01 
1.027908e-01 
1.028273e-01 
1.028638e-01 
1.029001e-01 
1.029364e-01 
1.029725e-01 
1.030086e-01 
1.030446e-01 
1.030804e-01 
1.031162e-01 
1.031519e-01 
1.031875e-01 
1.032230e-01 
1.032585e-01 
1.032938e-01 
1.033290e-01 
1.033642e-01 
1.033992e-01 
1.034342e-01 
1.034690e-01 
1.035038e-01 
1.035385e-01 
1.035730e-01 
1.036075e-01 
1.036419e-01 
1.036762e-01 
1.037104e-01 
1.037446e-01 
1.037786e-01 
1.038125e-01 
1.038463e-01 
1.038801e-01 
1.039137e-01 
1.039473e-01 
1.039807e-01 
1.040141e-01 
1.040474e-01 
1.040806e-01 
1.041137e-01 
1.041467e-01 
1.041796e-01 
1.042124e-01 
1.042451e-01 
1.042777e-01 
1.043102e-01 
1.043427e-01 
1.043750e-01 
1.044072e-01 
1.044394e-01 
1.044714e-01 
1.045034e-01 
1.045353e-01 
1.045671e-01 
1.045987e-01 
1.046303e-01 
1.046618e-01 
1.046932e-01 
1.047245e-01 
1.047557e-01 
1.047869e-01 
1.048179e-01 
1.048488e-01 
1.048797e-01 
1.049104e-01 
1.049411e-01 
1.049716e-01 
1.050021e-01 
1.050324e-01 
1.050627e-01 
1.050929e-01 
1.051230e-01 
1.051530e-01 
1.051829e-01 
1.052127e-01 
1.052424e-01 
1.052720e-01 
1.053015e-01 
1.053310e-01 
1.053603e-01 
1.053895e-01 
1.054187e-01 
1.054477e-01 
1.054767e-01 
1.055055e-01 
1.055343e-01 
1.055630e-01 
1.055916e-01 
1.056200e-01 
1.056484e-01 
1.056767e-01 
1.057049e-01 
1.057330e-01 
1.057610e-01 
1.057890e-01 
1.058168e-01 
1.058445e-01 
1.058721e-01 
1.058997e-01 
1.059271e-01 
1.059545e-01 
1.059817e-01 
1.060089e-01 
1.060359e-01 
1.060629e-01 
1.060898e-01 
1.061166e-01 
1.061433e-01 
1.061699e-01 
1.061963e-01 
1.062227e-01 
1.062491e-01 
1.062753e-01 
1.063014e-01 
1.063274e-01 
1.063533e-01 
1.063792e-01 
1.064049e-01 
1.064306e-01 
1.064561e-01 
1.064816e-01 
1.065069e-01 
1.065322e-01 
1.065573e-01 
1.065824e-01 
1.066074e-01 
1.066323e-01 
1.066571e-01 
1.066818e-01 
1.067064e-01 
1.067309e-01 
1.067553e-01 
1.067796e-01 
1.068038e-01 
1.068279e-01 
1.068519e-01 
1.068759e-01 
1.068997e-01 
1.069234e-01 
1.069471e-01 
1.069706e-01 
1.069941e-01 
1.070175e-01 
1.070407e-01 
1.070639e-01 
1.070870e-01 
1.071099e-01 
1.071328e-01 
1.071556e-01 
1.071783e-01 
1.072009e-01 
1.072234e-01 
1.072458e-01 
1.072681e-01 
1.072903e-01 
1.073125e-01 
1.073345e-01 
1.073564e-01 
1.073782e-01 
1.074000e-01 
1.074216e-01 
1.074432e-01 
1.074646e-01 
1.074860e-01 
1.075072e-01 
1.075284e-01 
1.075495e-01 
1.075704e-01 
1.075913e-01 
1.076121e-01 
1.076328e-01 
1.076534e-01 
1.076738e-01 
1.076942e-01 
1.077145e-01 
1.077348e-01 
1.077549e-01 
1.077749e-01 
1.077948e-01 
1.078146e-01 
1.078343e-01 
1.078540e-01 
1.078735e-01 
1.078929e-01 
1.079123e-01 
1.079315e-01 
1.079507e-01 
1.079697e-01 
1.079887e-01 
1.080076e-01 
1.080263e-01 
1.080450e-01 
1.080636e-01 
1.080821e-01 
1.081004e-01 
1.081187e-01 
1.081369e-01 
1.081550e-01 
1.081730e-01 
1.081909e-01 
1.082087e-01 
1.082264e-01 
1.082440e-01 
1.082616e-01 
1.082790e-01 
1.082963e-01 
1.083135e-01 
1.083307e-01 
1.083477e-01 
1.083646e-01 
1.083815e-01 
1.083982e-01 
1.084149e-01 
1.084314e-01 
1.084479e-01 
1.084643e-01 
1.084805e-01 
1.084967e-01 
1.085128e-01 
1.085287e-01 
1.085446e-01 
1.085604e-01 
1.085761e-01 
1.085917e-01 
1.086072e-01 
1.086226e-01 
1.086379e-01 
1.086531e-01 
1.086682e-01 
1.086832e-01 
1.086981e-01 
1.087129e-01 
1.087277e-01 
1.087423e-01 
1.087568e-01 
1.087712e-01 
1.087856e-01 
1.087998e-01 
1.088140e-01 
1.088280e-01 
1.088420e-01 
1.088558e-01 
1.088696e-01 
1.088832e-01 
1.088968e-01 
1.089103e-01 
1.089236e-01 
1.089369e-01 
1.089501e-01 
1.089632e-01 
1.089761e-01 
1.089890e-01 
1.090018e-01 
1.090145e-01 
1.090271e-01 
1.090396e-01 
1.090520e-01 
1.090643e-01 
1.090765e-01 
1.090886e-01 
1.091006e-01 
1.091126e-01 
1.091244e-01 
1.091361e-01 
1.091477e-01 
1.091593e-01 
1.091707e-01 
1.091820e-01 
1.091933e-01 
1.092044e-01 
1.092155e-01 
1.092264e-01 
1.092373e-01 
1.092480e-01 
1.092587e-01 
1.092692e-01 
1.092797e-01 
1.092901e-01 
1.093003e-01 
1.093105e-01 
1.093206e-01 
1.093306e-01 
1.093404e-01 
1.093502e-01 
1.093599e-01 
1.093695e-01 
1.093790e-01 
1.093884e-01 
1.093977e-01 
1.094069e-01 
1.094160e-01 
1.094250e-01 
1.094339e-01 
1.094427e-01 
1.094514e-01 
1.094601e-01 
1.094686e-01 
1.094770e-01 
1.094853e-01 
1.094936e-01 
1.095017e-01 
1.095097e-01 
1.095177e-01 
1.095255e-01 
1.095333e-01 
1.095409e-01 
1.095484e-01 
1.095559e-01 
1.095633e-01 
1.095705e-01 
1.095777e-01 
1.095847e-01 
1.095917e-01 
1.095986e-01 
1.096053e-01 
1.096120e-01 
1.096186e-01 
1.096251e-01 
1.096314e-01 
1.096377e-01 
1.096439e-01 
1.096500e-01 
1.096560e-01 
1.096619e-01 
1.096677e-01 
1.096734e-01 
1.096790e-01 
1.096845e-01 
1.096899e-01 
1.096952e-01 
1.097004e-01 
1.097055e-01 
1.097106e-01 
1.097155e-01 
1.097203e-01 
1.097250e-01 
1.097296e-01 
1.097342e-01 
1.097386e-01 
1.097429e-01 
1.097472e-01 
1.097513e-01 
1.097554e-01 
1.097593e-01 
1.097631e-01 
1.097669e-01 
1.097705e-01 
1.097741e-01 
1.097776e-01 
1.097809e-01 
1.097842e-01 
1.097873e-01 
1.097904e-01 
1.097934e-01 
1.097962e-01 
1.097990e-01 
1.098017e-01 
1.098043e-01 
1.098068e-01 
1.098091e-01 
1.098114e-01 
1.098136e-01 
1.098157e-01 
1.098177e-01 
1.098196e-01 
1.098214e-01 
1.098231e-01 
1.098247e-01 
1.098262e-01 
1.098276e-01 
1.098289e-01 
1.098301e-01 
1.098312e-01 
1.098322e-01 
1.098331e-01 
1.098340e-01 
1.098347e-01 
1.098353e-01 
1.098358e-01 
1.098363e-01 
1.098366e-01 
1.098368e-01 
1.098370e-01 
1.098370e-01 
1.098369e-01 
1.098368e-01 
1.098365e-01 
1.098362e-01 
1.098357e-01 
1.098352e-01 
1.098345e-01 
1.098338e-01 
1.098329e-01 
1.098320e-01 
1.098310e-01 
1.098298e-01 
1.098286e-01 
1.098272e-01 
1.098258e-01 
1.098243e-01 
1.098227e-01 
1.098209e-01 
1.098191e-01 
1.098172e-01 
1.098152e-01 
1.098131e-01 
1.098108e-01 
1.098085e-01 
1.098061e-01 
1.098036e-01 
1.098010e-01 
1.097983e-01 
1.097955e-01 
1.097926e-01 
1.097896e-01 
1.097865e-01 
1.097833e-01 
1.097800e-01 
1.097766e-01 
1.097732e-01 
1.097696e-01 
1.097659e-01 
1.097621e-01 
1.097582e-01 
1.097543e-01 
1.097502e-01 
1.097460e-01 
1.097417e-01 
1.097374e-01 
1.097329e-01 
1.097283e-01 
1.097237e-01 
1.097189e-01 
1.097141e-01 
1.097091e-01 
1.097041e-01 
1.096989e-01 
1.096937e-01 
1.096883e-01 
1.096829e-01 
1.096773e-01 
1.096717e-01 
1.096659e-01 
1.096601e-01 
1.096542e-01 
1.096481e-01 
1.096420e-01 
1.096358e-01 
1.096294e-01 
1.096230e-01 
1.096165e-01 
1.096099e-01 
1.096031e-01 
1.095963e-01 
1.095894e-01 
1.095824e-01 
1.095753e-01 
1.095681e-01 
1.095608e-01 
1.095534e-01 
1.095459e-01 
1.095383e-01 
1.095306e-01 
1.095228e-01 
1.095149e-01 
1.095069e-01 
1.094988e-01 
1.094906e-01 
1.094823e-01 
1.094739e-01 
1.094654e-01 
1.094568e-01 
1.094482e-01 
1.094394e-01 
1.094305e-01 
1.094215e-01 
1.094125e-01 
1.094033e-01 
1.093940e-01 
1.093846e-01 
1.093752e-01 
1.093656e-01 
1.093560e-01 
1.093462e-01 
1.093363e-01 
1.093264e-01 
1.093163e-01 
1.093062e-01 
1.092959e-01 
1.092856e-01 
1.092751e-01 
1.092646e-01 
1.092540e-01 
1.092432e-01 
1.092324e-01 
1.092214e-01 
1.092104e-01 
1.091993e-01 
1.091880e-01 
1.091767e-01 
1.091653e-01 
1.091538e-01 
1.091421e-01 
1.091304e-01 
1.091186e-01 
1.091067e-01 
1.090947e-01 
1.090826e-01 
1.090703e-01 
1.090580e-01 
1.090456e-01 
1.090331e-01 
1.090205e-01 
1.090078e-01 
1.089950e-01 
1.089821e-01 
1.089691e-01 
1.089560e-01 
1.089428e-01 
1.089296e-01 
1.089162e-01 
1.089027e-01 
1.088891e-01 
1.088754e-01 
1.088616e-01 
1.088478e-01 
1.088338e-01 
1.088197e-01 
1.088055e-01 
1.087913e-01 
1.087769e-01 
1.087624e-01 
1.087479e-01 
1.087332e-01 
1.087184e-01 
1.087036e-01 
1.086886e-01 
1.086736e-01 
1.086584e-01 
1.086432e-01 
1.086278e-01 
1.086124e-01 
1.085968e-01 
1.085812e-01 
1.085655e-01 
1.085496e-01 
1.085337e-01 
1.085176e-01 
1.085015e-01 
1.084853e-01 
1.084690e-01 
1.084525e-01 
1.084360e-01 
1.084194e-01 
1.084027e-01 
1.083858e-01 
1.083689e-01 
1.083519e-01 
1.083348e-01 
1.083176e-01 
1.083003e-01 
1.082829e-01 
1.082654e-01 
1.082478e-01 
1.082301e-01 
1.082123e-01 
1.081944e-01 
1.081764e-01 
1.081583e-01 
1.081401e-01 
1.081218e-01 
1.081034e-01 
1.080849e-01 
1.080664e-01 
1.080477e-01 
1.080289e-01 
1.080100e-01 
1.079911e-01 
1.079720e-01 
1.079528e-01 
1.079335e-01 
1.079142e-01 
1.078947e-01 
1.078752e-01 
1.078555e-01 
1.078357e-01 
1.078159e-01 
1.077959e-01 
1.077759e-01 
1.077557e-01 
1.077355e-01 
1.077151e-01 
1.076947e-01 
1.076742e-01 
1.076535e-01 
1.076328e-01 
1.076120e-01 
1.075910e-01 
1.075700e-01 
1.075489e-01 
1.075277e-01 
1.075063e-01 
1.074849e-01 
1.074634e-01 
1.074418e-01 
1.074201e-01 
1.073983e-01 
1.073763e-01 
1.073543e-01 
1.073322e-01 
1.073100e-01 
1.072877e-01 
1.072653e-01 
1.072428e-01 
1.072202e-01 
1.071976e-01 
1.071748e-01 
1.071519e-01 
1.071289e-01 
1.071058e-01 
1.070826e-01 
1.070594e-01 
1.070360e-01 
1.070125e-01 
1.069889e-01 
1.069653e-01 
1.069415e-01 
1.069176e-01 
1.068937e-01 
1.068696e-01 
1.068455e-01 
1.068212e-01 
1.067969e-01 
1.067724e-01 
1.067479e-01 
1.067232e-01 
1.066985e-01 
1.066736e-01 
1.066487e-01 
1.066237e-01 
1.065985e-01 
1.065733e-01 
1.065480e-01 
1.065225e-01 
1.064970e-01 
1.064714e-01 
1.064457e-01 
1.064199e-01 
1.063939e-01 
1.063679e-01 
1.063418e-01 
1.063156e-01 
1.062893e-01 
1.062629e-01 
1.062364e-01 
1.062098e-01 
1.061831e-01 
1.061563e-01 
1.061294e-01 
1.061025e-01 
1.060754e-01 
1.060482e-01 
1.060209e-01 
1.059935e-01 
1.059661e-01 
1.059385e-01 
1.059108e-01 
1.058831e-01 
1.058552e-01 
1.058272e-01 
1.057992e-01 
1.057710e-01 
1.057428e-01 
1.057144e-01 
1.056860e-01 
1.056574e-01 
1.056288e-01 
1.056000e-01 
1.055712e-01 
1.055423e-01 
1.055132e-01 
1.054841e-01 
1.054549e-01 
1.054256e-01 
1.053961e-01 
1.053666e-01 
1.053370e-01 
1.053073e-01 
1.052775e-01 
1.052476e-01 
1.052176e-01 
1.051875e-01 
1.051573e-01 
1.051270e-01 
1.050966e-01 
1.050661e-01 
1.050355e-01 
1.050048e-01 
1.049740e-01 
1.049432e-01 
1.049122e-01 
1.048811e-01 
1.048499e-01 
1.048187e-01 
1.047873e-01 
1.047559e-01 
1.047243e-01 
1.046926e-01 
1.046609e-01 
1.046290e-01 
1.045971e-01 
1.045650e-01 
1.045329e-01 
1.045007e-01 
1.044683e-01 
1.044359e-01 
1.044034e-01 
1.043707e-01 
1.043380e-01 
1.043052e-01 
1.042723e-01 
1.042393e-01 
1.042062e-01 
1.041729e-01 
1.041396e-01 
1.041062e-01 
1.040727e-01 
1.040391e-01 
1.040054e-01 
1.039717e-01 
1.039378e-01 
1.039038e-01 
1.038697e-01 
1.038355e-01 
1.038013e-01 
1.037669e-01 
1.037324e-01 
1.036979e-01 
1.036632e-01 
1.036284e-01 
1.035936e-01 
1.035586e-01 
1.035236e-01 
1.034884e-01 
1.034532e-01 
1.034179e-01 
1.033824e-01 
1.033469e-01 
1.033113e-01 
1.032755e-01 
1.032397e-01 
1.032038e-01 
1.031678e-01 
1.031317e-01 
1.030955e-01 
1.030592e-01 
1.030228e-01 
1.029863e-01 
1.029497e-01 
1.029130e-01 
1.028762e-01 
1.028393e-01 
1.028023e-01 
1.027652e-01 
1.027281e-01 
1.026908e-01 
1.026534e-01 
1.026160e-01 
1.025784e-01 
1.025408e-01 
1.025030e-01 
1.024652e-01 
1.024272e-01 
1.023892e-01 
1.023510e-01 
1.023128e-01 
1.022745e-01 
1.022360e-01 
1.021975e-01 
1.021589e-01 
1.021202e-01 
1.020814e-01 
1.020425e-01 
1.020035e-01 
1.019644e-01 
1.019252e-01 
1.018859e-01 
1.018465e-01 
1.018070e-01 
1.017674e-01 
1.017277e-01 
1.016879e-01 
1.016481e-01 
1.016081e-01 
1.015680e-01 
1.015279e-01 
1.014876e-01 
1.014473e-01 
1.014068e-01 
1.013663e-01 
1.013257e-01 
1.012849e-01 
1.012441e-01 
1.012032e-01 
1.011621e-01 
1.011210e-01 
1.010798e-01 
1.010385e-01 
1.009971e-01 
1.009556e-01 
1.009140e-01 
1.008723e-01 
1.008305e-01 
1.007886e-01 
1.007466e-01 
1.007045e-01 
1.006624e-01 
1.006201e-01 
1.005777e-01 
1.005353e-01 
1.004927e-01 
1.004501e-01 
1.004073e-01 
1.003645e-01 
1.003215e-01 
1.002785e-01 
1.002353e-01 
1.001921e-01 
1.001488e-01 
1.001054e-01 
1.000619e-01 
1.000183e-01 
9.997455e-02 
9.993074e-02 
9.988685e-02 
9.984285e-02 
9.979876e-02 
9.975458e-02 
9.971030e-02 
9.966593e-02 
9.962145e-02 
9.957689e-02 
9.953223e-02 
9.948747e-02 
9.944262e-02 
9.939767e-02 
9.935263e-02 
9.930749e-02 
9.926225e-02 
9.921692e-02 
9.917150e-02 
9.912598e-02 
9.908036e-02 
9.903465e-02 
9.898884e-02 
9.894294e-02 
9.889695e-02 
9.885085e-02 
9.880467e-02 
9.875838e-02 
9.871201e-02 
9.866553e-02 
9.861897e-02 
9.857230e-02 
9.852555e-02 
9.847869e-02 
9.843174e-02 
9.838470e-02 
9.833756e-02 
9.829033e-02 
9.824300e-02 
9.819557e-02 
9.814806e-02 
9.810044e-02 
9.805273e-02 
9.800493e-02 
9.795703e-02 
9.790904e-02 
9.786095e-02 
9.781276e-02 
9.776449e-02 
9.771611e-02 
9.766765e-02 
9.761908e-02 
9.757042e-02 
9.752167e-02 
9.747282e-02 
9.742388e-02 
9.737485e-02 
9.732571e-02 
9.727649e-02 
9.722717e-02 
9.717775e-02 
9.712824e-02 
9.707864e-02 
9.702894e-02 
9.697914e-02 
9.692925e-02 
9.687927e-02 
9.682919e-02 
9.677902e-02 
9.672875e-02 
9.667839e-02 
9.662794e-02 
9.657739e-02 
9.652674e-02 
9.647600e-02 
9.642517e-02 
9.637424e-02 
9.632322e-02 
9.627210e-02 
9.622089e-02 
9.616958e-02 
9.611818e-02 
9.606669e-02 
9.601510e-02 
9.596342e-02 
9.591164e-02 
9.585977e-02 
9.580780e-02 
9.575574e-02 
9.570359e-02 
9.565134e-02 
9.559900e-02 
9.554656e-02 
9.549403e-02 
9.544141e-02 
9.538869e-02 
9.533588e-02 
9.528297e-02 
9.522997e-02 
9.517687e-02 
9.512369e-02 
9.507040e-02 
9.501703e-02 
9.496356e-02 
9.490999e-02 
9.485633e-02 
9.480258e-02 
9.474874e-02 
9.469480e-02 
9.464076e-02 
9.458663e-02 
9.453241e-02 
9.447810e-02 
9.442369e-02 
9.436919e-02 
9.431459e-02 
9.425990e-02 
9.420512e-02 
9.415024e-02 
9.409527e-02 
9.404021e-02 
9.398505e-02 
9.392980e-02 
9.387445e-02 
9.381901e-02 
9.376348e-02 
9.370786e-02 
9.365214e-02 
9.359633e-02 
9.354042e-02 
9.348442e-02 
9.342833e-02 
9.337214e-02 
9.331586e-02 
9.325949e-02 
9.320302e-02 
9.314647e-02 
9.308981e-02 
9.303307e-02 
9.297623e-02 
9.291930e-02 
9.286227e-02 
9.280515e-02 
9.274794e-02 
9.269064e-02 
9.263324e-02 
9.257575e-02 
9.251816e-02 
9.246049e-02 
9.240272e-02 
9.234485e-02 
9.228690e-02 
9.222885e-02 
9.217071e-02 
9.211247e-02 
9.205414e-02 
9.199572e-02 
9.193721e-02 
9.187860e-02 
9.181990e-02 
9.176111e-02 
9.170223e-02 
9.164325e-02 
9.158418e-02 
9.152502e-02 
9.146576e-02 
9.140641e-02 
9.134697e-02 
9.128744e-02 
9.122781e-02 
9.116809e-02 
9.110828e-02 
9.104838e-02 
9.098838e-02 
9.092829e-02 
9.086811e-02 
9.080784e-02 
9.074747e-02 
9.068701e-02 
9.062646e-02 
9.056582e-02 
9.050508e-02 
9.044425e-02 
9.038333e-02 
9.032232e-02 
9.026122e-02 
9.020002e-02 
9.013873e-02 
9.007735e-02 
9.001587e-02 
8.995431e-02 
8.989265e-02 
8.983090e-02 
8.976906e-02 
8.970712e-02 
8.964510e-02 
8.958298e-02 
8.952077e-02 
8.945846e-02 
8.939607e-02 
8.933358e-02 
8.927101e-02 
8.920834e-02 
8.914557e-02 
8.908272e-02 
8.901977e-02 
8.895674e-02 
8.889361e-02 
8.883039e-02 
8.876707e-02 
8.870367e-02 
8.864017e-02 
8.857659e-02 
8.851291e-02 
8.844914e-02 
8.838527e-02 
8.832132e-02 
8.825727e-02 
8.819314e-02 
8.812891e-02 
8.806459e-02 
8.800018e-02 
8.793567e-02 
8.787108e-02 
8.780639e-02 
8.774162e-02 
8.767675e-02 
8.761179e-02 
8.754674e-02 
8.748159e-02 
8.741636e-02 
8.735104e-02 
8.728562e-02 
8.722011e-02 
8.715451e-02 
8.708882e-02 
8.702304e-02 
8.695717e-02 
8.689121e-02 
8.682516e-02 
8.675901e-02 
8.669278e-02 
8.662645e-02 
8.656003e-02 
8.649352e-02 
8.642692e-02 
8.636023e-02 
8.629345e-02 
8.622658e-02 
8.615962e-02 
8.609256e-02 
8.602542e-02 
8.595819e-02 
8.589086e-02 
8.582344e-02 
8.575594e-02 
8.568834e-02 
8.562065e-02 
8.555287e-02 
8.548500e-02 
8.541704e-02 
8.534899e-02 
8.528085e-02 
8.521262e-02 
8.514430e-02 
8.507589e-02 
8.500739e-02 
8.493880e-02 
8.487011e-02 
8.480134e-02 
8.473248e-02 
8.466352e-02 
8.459448e-02 
8.452534e-02 
8.445612e-02 
8.438681e-02 
8.431740e-02 
8.424791e-02 
8.417832e-02 
8.410865e-02 
8.403888e-02 
8.396903e-02 
8.389908e-02 
8.382905e-02 
8.375892e-02 
8.368871e-02 
8.361841e-02 
8.354801e-02 
8.347753e-02 
8.340695e-02 
8.333629e-02 
8.326554e-02 
8.319470e-02 
8.312376e-02 
8.305274e-02 
8.298163e-02 
8.291043e-02 
8.283914e-02 
8.276776e-02 
8.269629e-02 
8.262473e-02 
8.255308e-02 
8.248134e-02 
8.240951e-02 
8.233759e-02 
8.226559e-02 
8.219349e-02 
8.212131e-02 
8.204903e-02 
8.197667e-02 
8.190422e-02 
8.183167e-02 
8.175904e-02 
8.168632e-02 
8.161351e-02 
8.154061e-02 
8.146763e-02 
8.139455e-02 
8.132138e-02 
8.124813e-02 
8.117479e-02 
8.110135e-02 
8.102783e-02 
8.095422e-02 
8.088052e-02 
8.080673e-02 
8.073286e-02 
8.065889e-02 
8.058484e-02 
8.051069e-02 
8.043646e-02 
8.036214e-02 
8.028773e-02 
8.021323e-02 
8.013865e-02 
8.006397e-02 
7.998921e-02 
7.991436e-02 
7.983942e-02 
7.976439e-02 
7.968927e-02 
7.961407e-02 
7.953877e-02 
7.946339e-02 
7.938792e-02 
7.931236e-02 
7.923671e-02 
7.916098e-02 
7.908515e-02 
7.900924e-02 
7.893324e-02 
7.885716e-02 
7.878098e-02 
7.870472e-02 
7.862836e-02 
7.855192e-02 
7.847540e-02 
7.839878e-02 
7.832208e-02 
7.824528e-02 
7.816840e-02 
7.809144e-02 
7.801438e-02 
7.793724e-02 
7.786001e-02 
7.778269e-02 
7.770528e-02 
7.762779e-02 
7.755021e-02 
7.747254e-02 
7.739478e-02 
7.731694e-02 
7.723901e-02 
7.716099e-02 
7.708288e-02 
7.700469e-02 
7.692641e-02 
7.684804e-02 
7.676958e-02 
7.669104e-02 
7.661241e-02 
7.653369e-02 
7.645489e-02 
7.637600e-02 
7.629702e-02 
7.621795e-02 
7.613880e-02 
7.605956e-02 
7.598023e-02 
7.590082e-02 
7.582131e-02 
7.574173e-02 
7.566205e-02 
7.558229e-02 
7.550244e-02 
7.542250e-02 
7.534248e-02 
7.526237e-02 
7.518218e-02 
7.510189e-02 
7.502152e-02 
7.494107e-02 
7.486052e-02 
7.477989e-02 
7.469918e-02 
7.461838e-02 
7.453749e-02 
7.445651e-02 
7.437545e-02 
7.429430e-02 
7.421307e-02 
7.413175e-02 
7.405034e-02 
7.396885e-02 
7.388727e-02 
7.380560e-02 
7.372385e-02 
7.364201e-02 
7.356008e-02 
7.347807e-02 
7.339598e-02 
7.331379e-02 
7.323153e-02 
7.314917e-02 
7.306673e-02 
7.298420e-02 
7.290159e-02 
7.281889e-02 
7.273611e-02 
7.265324e-02 
7.257028e-02 
7.248724e-02 
7.240412e-02 
7.232090e-02 
7.223760e-02 
7.215422e-02 
7.207075e-02 
7.198720e-02 
7.190356e-02 
7.181983e-02 
7.173602e-02 
7.165212e-02 
7.156814e-02 
7.148407e-02 
7.139992e-02 
7.131568e-02 
7.123136e-02 
7.114695e-02 
7.106245e-02 
7.097787e-02 
7.089321e-02 
7.080846e-02 
7.072363e-02 
7.063871e-02 
7.055370e-02 
7.046861e-02 
7.038344e-02 
7.029818e-02 
7.021284e-02 
7.012741e-02 
7.004189e-02 
6.995630e-02 
6.987061e-02 
6.978484e-02 
6.969899e-02 
6.961305e-02 
6.952703e-02 
6.944093e-02 
6.935474e-02 
6.926846e-02 
6.918210e-02 
6.909566e-02 
6.900913e-02 
6.892251e-02 
6.883582e-02 
6.874903e-02 
6.866217e-02 
6.857522e-02 
6.848818e-02 
6.840106e-02 
6.831386e-02 
6.822657e-02 
6.813920e-02 
6.805175e-02 
6.796421e-02 
6.787658e-02 
6.778888e-02 
6.770109e-02 
6.761321e-02 
6.752525e-02 
6.743721e-02 
6.734908e-02 
6.726087e-02 
6.717258e-02 
6.708420e-02 
6.699574e-02 
6.690719e-02 
6.681857e-02 
6.672985e-02 
6.664106e-02 
6.655218e-02 
6.646322e-02 
6.637417e-02 
6.628504e-02 
6.619583e-02 
6.610653e-02 
6.601715e-02 
6.592769e-02 
6.583814e-02 
6.574851e-02 
6.565880e-02 
6.556901e-02 
6.547913e-02 
6.538917e-02 
6.529912e-02 
6.520899e-02 
6.511878e-02 
6.502849e-02 
6.493811e-02 
6.484766e-02 
6.475711e-02 
6.466649e-02 
6.457578e-02 
6.448499e-02 
6.439412e-02 
6.430316e-02 
6.421213e-02 
6.412100e-02 
6.402980e-02 
6.393852e-02 
6.384715e-02 
6.375570e-02 
6.366416e-02 
6.357255e-02 
6.348085e-02 
6.338907e-02 
6.329721e-02 
6.320527e-02 
6.311324e-02 
6.302113e-02 
6.292894e-02 
6.283667e-02 
6.274431e-02 
6.265187e-02 
6.255936e-02 
6.246675e-02 
6.237407e-02 
6.228131e-02 
6.218846e-02 
6.209553e-02 
6.200252e-02 
6.190943e-02 
6.181626e-02 
6.172300e-02 
6.162967e-02 
6.153625e-02 
6.144275e-02 
6.134917e-02 
6.125550e-02 
6.116176e-02 
6.106793e-02 
6.097403e-02 
6.088004e-02 
6.078597e-02 
6.069182e-02 
6.059758e-02 
6.050327e-02 
6.040888e-02 
6.031440e-02 
6.021984e-02 
6.012520e-02 
6.003049e-02 
5.993569e-02 
5.984081e-02 
5.974584e-02 
5.965080e-02 
5.955568e-02 
5.946047e-02 
5.936519e-02 
5.926982e-02 
5.917438e-02 
5.907885e-02 
5.898324e-02 
5.888755e-02 
5.879178e-02 
5.869593e-02 
5.860001e-02 
5.850399e-02 
5.840790e-02 
5.831173e-02 
5.821548e-02 
5.811915e-02 
5.802274e-02 
5.792625e-02 
5.782967e-02 
5.773302e-02 
5.763629e-02 
5.753948e-02 
5.744258e-02 
5.734561e-02 
5.724856e-02 
5.715143e-02 
5.705421e-02 
5.695692e-02 
5.685955e-02 
5.676210e-02 
5.666457e-02 
5.656696e-02 
5.646927e-02 
5.637150e-02 
5.627365e-02 
5.617572e-02 
5.607771e-02 
5.597962e-02 
5.588145e-02 
5.578320e-02 
5.568488e-02 
5.558647e-02 
5.548798e-02 
5.538942e-02 
5.529078e-02 
5.519205e-02 
5.509325e-02 
5.499437e-02 
5.489541e-02 
5.479637e-02 
5.469725e-02 
5.459806e-02 
5.449878e-02 
5.439942e-02 
5.429999e-02 
5.420048e-02 
5.410089e-02 
5.400122e-02 
5.390147e-02 
5.380164e-02 
5.370174e-02 
5.360175e-02 
5.350169e-02 
5.340155e-02 
5.330133e-02 
5.320103e-02 
5.310065e-02 
5.300020e-02 
5.289966e-02 
5.279905e-02 
5.269836e-02 
5.259759e-02 
5.249675e-02 
5.239582e-02 
5.229482e-02 
5.219374e-02 
5.209258e-02 
5.199135e-02 
5.189003e-02 
5.178864e-02 
5.168717e-02 
5.158562e-02 
5.148400e-02 
5.138229e-02 
5.128051e-02 
5.117866e-02 
5.107672e-02 
5.097471e-02 
5.087262e-02 
5.077045e-02 
5.066820e-02 
5.056588e-02 
5.046348e-02 
5.036100e-02 
5.025844e-02 
5.015581e-02 
5.005310e-02 
4.995031e-02 
4.984745e-02 
4.974451e-02 
4.964149e-02 
4.953840e-02 
4.943522e-02 
4.933198e-02 
4.922865e-02 
4.912525e-02 
4.902177e-02 
4.891821e-02 
4.881458e-02 
4.871087e-02 
4.860708e-02 
4.850322e-02 
4.839928e-02 
4.829526e-02 
4.819117e-02 
4.808700e-02 
4.798276e-02 
4.787843e-02 
4.777404e-02 
4.766956e-02 
4.756501e-02 
4.746038e-02 
4.735568e-02 
4.725090e-02 
4.714605e-02 
4.704112e-02 
4.693611e-02 
4.683103e-02 
4.672587e-02 
4.662063e-02 
4.651532e-02 
4.640993e-02 
4.630447e-02 
4.619893e-02 
4.609332e-02 
4.598763e-02 
4.588187e-02 
4.577603e-02 
4.567011e-02 
4.556412e-02 
4.545805e-02 
4.535191e-02 
4.524569e-02 
4.513940e-02 
4.503303e-02 
4.492659e-02 
4.482007e-02 
4.471347e-02 
4.460680e-02 
4.450006e-02 
4.439324e-02 
4.428635e-02 
4.417938e-02 
4.407233e-02 
4.396522e-02 
4.385802e-02 
4.375075e-02 
4.364341e-02 
4.353599e-02 
4.342850e-02 
4.332093e-02 
4.321329e-02 
4.310558e-02 
4.299779e-02 
4.288992e-02 
4.278198e-02 
4.267397e-02 
4.256588e-02 
4.245772e-02 
4.234948e-02 
4.224117e-02 
4.213278e-02 
4.202432e-02 
4.191579e-02 
4.180718e-02 
4.169850e-02 
4.158975e-02 
4.148092e-02 
4.137202e-02 
4.126304e-02 
4.115399e-02 
4.104486e-02 
4.093567e-02 
4.082640e-02 
4.071705e-02 
4.060763e-02 
4.049814e-02 
4.038857e-02 
4.027893e-02 
4.016922e-02 
4.005944e-02 
3.994958e-02 
3.983964e-02 
3.972964e-02 
3.961956e-02 
3.950941e-02 
3.939918e-02 
3.928888e-02 
3.917851e-02 
3.906807e-02 
3.895755e-02 
3.884696e-02 
3.873630e-02 
3.862556e-02 
3.851476e-02 
3.840387e-02 
3.829292e-02 
3.818189e-02 
3.807080e-02 
3.795962e-02 
3.784838e-02 
3.773706e-02 
3.762567e-02 
3.751421e-02 
3.740268e-02 
3.729107e-02 
3.717940e-02 
3.706765e-02 
3.695582e-02 
3.684393e-02 
3.673196e-02 
3.661992e-02 
3.650781e-02 
3.639563e-02 
3.628338e-02 
3.617105e-02 
3.605865e-02 
3.594618e-02 
3.583364e-02 
3.572103e-02 
3.560834e-02 
3.549559e-02 
3.538276e-02 
3.526986e-02 
3.515689e-02 
3.504384e-02 
3.493073e-02 
3.481755e-02 
3.470429e-02 
3.459096e-02 
3.447756e-02 
3.436409e-02 
3.425055e-02 
3.413694e-02 
3.402326e-02 
3.390950e-02 
3.379568e-02 
3.368178e-02 
3.356781e-02 
3.345378e-02 
3.333967e-02 
3.322549e-02 
3.311124e-02 
3.299692e-02 
3.288253e-02 
3.276807e-02 
3.265354e-02 
3.253893e-02 
3.242426e-02 
3.230952e-02 
3.219470e-02 
3.207982e-02 
3.196487e-02 
3.184984e-02 
3.173475e-02 
3.161958e-02 
3.150435e-02 
3.138904e-02 
3.127367e-02 
3.115823e-02 
3.104271e-02 
3.092713e-02 
3.081147e-02 
3.069575e-02 
3.057996e-02 
3.046410e-02 
3.034816e-02 
3.023216e-02 
3.011609e-02 
2.999995e-02 
2.988374e-02 
2.976746e-02 
2.965111e-02 
2.953469e-02 
2.941820e-02 
2.930165e-02 
2.918502e-02 
2.906833e-02 
2.895156e-02 
2.883473e-02 
2.871783e-02 
2.860086e-02 
2.848382e-02 
2.836671e-02 
2.824953e-02 
2.813229e-02 
2.801497e-02 
2.789759e-02 
2.778014e-02 
2.766262e-02 
2.754503e-02 
2.742737e-02 
2.730964e-02 
2.719185e-02 
2.707399e-02 
2.695606e-02 
2.683806e-02 
2.671999e-02 
2.660185e-02 
2.648365e-02 
2.636538e-02 
2.624704e-02 
2.612863e-02 
2.601016e-02 
2.589161e-02 
2.577300e-02 
2.565432e-02 
2.553558e-02 
2.541676e-02 
2.529788e-02 
2.517893e-02 
2.505991e-02 
2.494083e-02 
2.482168e-02 
2.470246e-02 
2.458317e-02 
2.446382e-02 
2.434439e-02 
2.422491e-02 
2.410535e-02 
2.398573e-02 
2.386604e-02 
2.374628e-02 
2.362646e-02 
2.350657e-02 
2.338661e-02 
2.326658e-02 
2.314649e-02 
2.302633e-02 
2.290611e-02 
2.278582e-02 
2.266546e-02 
2.254503e-02 
2.242454e-02 
2.230399e-02 
2.218336e-02 
2.206267e-02 
2.194191e-02 
2.182109e-02 
2.170020e-02 
2.157925e-02 
2.145822e-02 
2.133714e-02 
2.121598e-02 
2.109476e-02 
2.097348e-02 
2.085212e-02 
2.073071e-02 
2.060922e-02 
2.048767e-02 
2.036606e-02 
2.024438e-02 
2.012263e-02 
2.000082e-02 
1.987894e-02 
1.975700e-02 
1.963499e-02 
1.951292e-02 
1.939078e-02 
1.926858e-02 
1.914631e-02 
1.902397e-02 
1.890157e-02 
1.877911e-02 
1.865658e-02 
1.853398e-02 
1.841132e-02 
1.828860e-02 
1.816581e-02 
1.804295e-02 
1.792004e-02 
1.779705e-02 
1.767400e-02 
1.755089e-02 
1.742771e-02 
1.730447e-02 
1.718116e-02 
1.705779e-02 
1.693436e-02 
1.681086e-02 
1.668729e-02 
1.656366e-02 
1.643997e-02 
1.631621e-02 
1.619239e-02 
1.606851e-02 
1.594456e-02 
1.582055e-02 
1.569647e-02 
1.557233e-02 
1.544812e-02 
1.532386e-02 
1.519952e-02 
1.507513e-02 
1.495067e-02 
1.482615e-02 
1.470156e-02 
1.457691e-02 
1.445220e-02 
1.432742e-02 
1.420258e-02 
1.407768e-02 
1.395271e-02 
1.382768e-02 
1.370259e-02 
1.357743e-02 
1.345222e-02 
1.332693e-02 
1.320159e-02 
1.307618e-02 
1.295071e-02 
1.282518e-02 
1.269958e-02 
1.257392e-02 
1.244820e-02 
1.232242e-02 
1.219657e-02 
1.207066e-02 
1.194469e-02 
1.181866e-02 
1.169256e-02 
1.156641e-02 
1.144019e-02 
1.131390e-02 
1.118756e-02 
1.106115e-02 
1.093468e-02 
1.080815e-02 
1.068156e-02 
1.055490e-02 
1.042819e-02 
1.030141e-02 
1.017457e-02 
1.004767e-02 
9.920704e-03 
9.793679e-03 
9.666593e-03 
9.539445e-03 
9.412235e-03 
9.284964e-03 
9.157632e-03 
9.030239e-03 
8.902784e-03 
8.775268e-03 
8.647691e-03 
8.520053e-03 
8.392353e-03 
8.264593e-03 
8.136772e-03 
8.008890e-03 
7.880947e-03 
7.752943e-03 
7.624878e-03 
7.496753e-03 
7.368567e-03 
7.240321e-03 
7.112014e-03 
6.983646e-03 
6.855218e-03 
6.726730e-03 
6.598181e-03 
6.469572e-03 
6.340902e-03 
6.212173e-03 
6.083383e-03 
5.954534e-03 
5.825624e-03 
5.696654e-03 
5.567624e-03 
5.438535e-03 
5.309385e-03 
5.180176e-03 
5.050907e-03 
4.921578e-03 
4.792190e-03 
4.662742e-03 
4.533234e-03 
4.403668e-03 
4.274041e-03 
4.144355e-03 
4.014610e-03 
3.884806e-03 
3.754942e-03 
3.625019e-03 
3.495037e-03 
3.364996e-03 
3.234896e-03 
3.104737e-03 
2.974519e-03 
2.844242e-03 
2.713906e-03 
2.583512e-03 
2.453058e-03 
2.322546e-03 
2.191976e-03 
2.061347e-03 
1.930659e-03 
1.799913e-03 
1.669108e-03 
1.538245e-03 
1.407324e-03 
1.276345e-03 
1.145307e-03 
1.014211e-03 
8.830568e-04 
7.518447e-04 
6.205746e-04 
4.892465e-04 
3.578605e-04 
2.264167e-04 
9.491504e-05 
0 
0 
0 
0 
0 
0 
0 
0 
0 
0 
0 
0 
0 
0 
0 
0 
0 
0 
0 
0 
0 
0 
0 
0 
0 
0 
0 
0 
0 
0 
0 
0 
0 
0 
0 
0 
0 
0 
0 
0 
0 
0 
0 
0 
0 
0 
0 
0 
0 
0 
0 
0 
0 
0 
0 
0 
0 
0 
0 
0 
0 
0 
0 
0 
0 
0 
0 
0 
0 
0 
0 
0 
0 
0 
0 
0 
0 
0 
0 
0 
0 
0 
0 
0 
0 
0 
0 
0 
0 
0 
0 
0 
0 
0 
0 
0 
0 
0 
0 
0 
0 
0 
0 
0 
0 
0 
0 
0 
0 
0 
0 
0 
0 
0 
0 
0 
0 
0 
0 
0 
0 
0 
0 
0 
0 
0 
0 
0 
0 
0 
0 
0 
0 
0 
0 
0 
0 
0 
0 
0 
0 
0 
0 
0 
0 
0 
0 
0 
0 
0 
0 
0 
0 
0 
0 
0 
0 
0 
0 
0 
0 
0 
0 
0 
0 
0 
0 
0 
0 
0 
0 
0 
0 
0 
0 
0 
0 
0 
0 
0 
0 
0 
0 
0 
0 
0 
0 
0 
0 
0 
0 
0 
0 
0 
0 
0 
0 
0 
0 
0 
0 
0 
0 
0 
0 
0 
0 
0 
0 
0 
0 
0 
0 
0 
0 
0 
0 
0 
0 
0 
0 
0 
0 
0 
0 
0 
0 
0 
0 
0 
0 
0 
0 
0 
0 
0 
0 
0 
0 
0 
0 
0 
0 
0 
0 
0 
0 
0 
0 
0 
0 
0 
0 
0 
0 
0 
0 
0 
0 
0 
0 
0 
0 
0 
0 
0 
0 
0 
0 
0 
0 
0 
0 
0 
0 
0 
0 
0 
0 
0 
0 
0 
0 
0 
0 
0 
0 
0 
0 
0 
0 
0 
0 
0 
0 
0 
0 
0 
0 
0 
0 
0 
0 
0 
0 
0 
0 
0 
0 
0 
0 
0 
0 
0 
0 
0 
0 
0 
0 
0 
0 
0 
0 
0 
0 
0 
0 
0 
0 
0 
0 
0 
0 
0 
0 
0 
0 
0 
0 
0 
0 
0 
0 
0 
0 
0 
0 
0 
0 
0 
0 
0 
0 
0 
0 
0 
0 
0 
0 
0 
0 
0 
0 
0 
0 
0 
0 
0 
0 
0 
0 
0 
0 
0 
0 
0 
0 
0 
0 
0 
0 
0 
0 
0 
0 
0 
0 
0 
0 
0 
0 
0 
0 
0 
0 
0 
0 
0 
0 
0 
0 
0 
0 
0 
0 
0 
0 
0 
0 
0 
0 
0 
0 
0 
0 
0 
0 
0 
0 
0 
0 
0 
0 
0 
0 
0 
0 
0 
0 
0 
0 
0 
0 
0 
0 
0 
0 
0 
0 
0 
0 
0 
0 
0 
0 
0 
0 
0 
0 
0 
0 
0 
0 
0 
0 
0 
0 
0 
0 
0 
0 
0 
0 
0 
0 
0 
0 
0 
0 
0 
0 
0 
0 
0 
0 
0 
0 
0 
0 
0 
0 
0 
0 
0 
0 
0 
0 
0 
0 
0 
0 
0 
0 
0 
0 
0 
0 
0 
0 
0 
0 
0 
0 
0 
0 
0 
0 
0 
0 
0 
0 
0 
0 
0 
0 
0 
0 
0 
0 
0 
0 
0 
0 
0 
0 
0 
0 
0 
0 
0 
0 
0 
0 
0 
0 
0 
0 
0 
0 
0 
0 
0 
0 
0 
0 
0 
0 
0 
0 
0 
0 
0 
0 
0 
0 
0 
0 
0 
0 
0 
0 
0 
0 
0 
0 
0 
0 
0 
0 
0 
0 
0 
0 
0 
0 
0 
0 
0 
0 
0 
0 
0 
0 
0 
0 
0 
0 
0 
0 
0 
0 
0 
0 
0 
0 
0 
0 
0 
0 
0 
0 
0 
0 
0 
0 
0 
0 
0 
0 
0 
0 
0 
0 
0 
0 
0 
0 
0 
0 
0 
0 
0 
0 
0 
0 
0 
0 
0 
0 
0 
0 
0 
0 
0 
0 
0 
0 
0 
0 
0 
0 
0 
0 
0 
0 
0 
0 
0 
0 
0 
0 
0 
0 
0 
0 
0 
0 
0 
0 
0 
0 
0 
0 
0 
0 
0 
0 
0 
0 
0 
0 
0 
0 
0 
0 
0 
0 
0 
0 
0 
0 
0 
0 
0 
0 
0 
0 
0 
0 
0 
0 
0 
0 
0 
0 
0 
0 
0 
0 
0 
0 
0 
0 
0 
0 
0 
0 
0 
0 
0 
0 
0 
0 
0 
0 
0 
0 
0 
0 
0 
0 
0 
0 
0 
0 
0 
0 
0 
0 
0 
0 
0 
0 
0 
0 
0 
0 
0 
0 
0 
0 
0 
0 
0 
0 
0 
0 
0 
0 
0 
0 
0 
0 
0 
0 
0 
0 
0 
0 
0 
0 
0 
0 
0 
0 
0 
0 
0 
0 
0 
0 
0 
0 
0 
0 
0 
0 
0 
0 
0 
0 
0 
0 
0 
0 
0 
0 
0 
0 
0 
0 
0 
0 
0 
0 
0 
0 
0 
0 
0 
0 
0 
0 
0 
0 
0 
0 
0 
0 
0 
0 
0 
0 
0 
0 
0 
0 
0 
0 
0 
0 
0 
0 
0 
0 
0 
0 
0 
0 
0 
0 
0 
0 
0 
0 
0 
0 
0 
0 
0 
0 
0 
0 
0 
0 
0 
0 
0 
0 
0 
0 
0 
0 
0 
0 
0 
0 
0 
0 
0 
0 
0 
0 
0 
0 
0 
0 
0 
0 
0 
0 
0 
0 
0 
0 
0 
0 
0 
0 
0 
0 
0 
0 
0 
0 
0 
0 
0 
0 
0 
0 
0 
0 
0 
0 
0 
0 
0 
0 
0 
0 
0 
0 
0 
0 
0 
0 
0 
0 
0 
0 
0 
0 
0 
0 
0 
0 
0 
0 
0 
0 
0 
0 
0 
0 
0 
0 
0 
0 
0 
0 
0 
0 
0 
0 
0 
0 
0 
0 
0 
0 
0 
0 
0 
0 
0 
0 
0 
0 
0 
0 
0 
0 
0 
0 
0 
0 
0 
0 
0 
0 
0 
0 
0 
0 
0 
0 
0 
0 
0 
0 
0 
0 
0 
0 
0 
0 
0 
0 
0 
0 
0 
0 
0 
0 
0 
0 
0 
0 
0 
0 
0 
0 
0 
0 
0 
0 
0 
0 
0 
0 
0 
0 
0 
0 
0 
0 
0 
0 
0 
0 
0 
0 
0 
0 
0 
0 
0 
0 
0 
0 
0 
0 
0 
0 
0 
0 
0 
0 
0 
0 
0 
0 
0 
0 
0 
0 
0 
0 
0 
0 
0 
0 
0 
0 
0 
0 
0 
0 
0 
0 
0 
0 
0 
0 
0 
0 
0 
0 
0 
0 
0 
0 
0 
0 
0 
0 
0 
0 
0 
0 
0 
0 
0 
0 
0 
0 
0 
0 
0 
0 
0 
0 
0 
0 
0 
0 
0 
0 
0 
0 
0 
0 
0 
0 
0 
0 
0 
0 
0 
0 
0 
0 
0 
0 
0 
0 
0 
0 
0 
0 
0 
0 
0 
0 
0 
0 
0 
0 
0 
0 
0 
0 
0 
0 
0 
0 
0 
0 
0 
0 
0 
0 
0 
0 
0 
0 
0 
0 
0 
0 
0 
0 
0 
0 
0 
0 
0 
0 
0 
0 
0 
0 
0 
0 
0 
0 
0 
0 
0 
0 
0 
0 
0 
0 
0 
0 
0 
0 
0 
0 
0 
0 
0 
0 
0 
0 
0 
0 
0 
0 
0 
0 
0 
0 
0 
0 
0 
0 
0 
0 
0 
0 
0 
0 
0 
0 
0 
0 
0 
0 
0 
0 
0 
0 
0 
0 
0 
0 
0 
0 
0 
0 
0 
0 
0 
0 
0 
0 
0 
0 
0 
0 
0 
0 
0 
0 
0 
0 
0 
0 
0 
0 
0 
0 
0 
0 
0 
0 
0 
0 
0 
0 
0 
0 
0 
0 
0 
0 
0 
0 
0 
0 
0 
0 
0 
0 
0 
0 
0 
0 
0 
0 
0 
0 
0 
0 
0 
0 
0 
0 
0 
0 
0 
0 
0 
0 
0 
0 
0 
0 
0 
0 
0 
0 
0 
0 
0 
0 
0 
0 
0 
0 
0 
0 
0 
0 
0 
0 
0 
0 
0 
0 
0 
0 
0 
0 
0 
0 
0 
0 
0 
0 
0 
0 
0 
0 
0 
0 
0 
0 
0 
0 
0 
0 
0 
0 
0 
0 
0 
0 
0 
0 
0 
0 
0 
0 
0 
0 
0 
0 
0 
0 
0 
0 
0 
0 
0 
0 
0 
0 
0 
0 
0 
0 
0 
0 
0 
0 
0 
0 
0 
0 
0 
0 
0 
0 
0 
0 
0 
0 
0 
0 
0 
0 
0 
0 
0 
0 
0 
0 
0 
0 
0 
0 
0 
0 
0 
0 
0 
0 
0 
0 
0 
0 
0 
0 
0 
0 
0 
0 
0 
0 
0 
0 
0 
0 
0 
0 
0 
0 
0 
0 
0 
0 
0 
0 
0 
0 
0 
0 
0 
0 
0 
0 
0 
0 
0 
0 
0 
0 
0 
0 
0 
0 
0 
0 
0 
0 
0 
0 
0 
0 
0 
0 
0 
0 
0 
0 
0 
0 
0 
0 
0 
0 
0 
0 
0 
0 
0 
0 
0 
0 
0 
0 
0 
0 
0 
0 
0 
0 
0 
0 
0 
0 
0 
0 
0 
0 
0 
0 
0 
0 
0 
0 
0 
0 
0 
0 
0 
0 
0 
0 
0 
0 
0 
0 
0 
0 
0 
0 
0 
0 
0 
0 
0 
0 
0 
0 
0 
0 
0 
0 
0 
0 
0 
0 
0 
0 
0 
0 
0 
0 
0 
0 
0 
0 
0 
0 
0 
0 
0 
0 
0 
0 
0 
0 
0 
0 
0 
0 
0 
0 
0 
0 
0 
0 
0 
0 
0 
0 
0 
0 
0 
0 
0 
0 
0 
0 
0 
0 
0 
0 
0 
0 
0 
0 
0 
0 
0 
0 
0 
0 
0 
0 
0 
0 
0 
0 
0 
0 
0 
0 
0 
0 
0 
0 
0 
0 
0 
0 
0 
0 
0 
0 
0 
0 
0 
0 
0 
0 
0 
0 
0 
0 
0 
0 
0 
0 
0 
0 
0 
0 
0 
0 
0 
0 
0 
0 
0 
0 
0 
0 
0 
0 
0 
0 
0 
0 
0 
0 
0 
0 
0 
0 
0 
0 
0 
0 
0 
0 
0 
0 
0 
0 
0 
0 
0 
0 
0 
0 
0 
0 
0 
0 
0 
0 
0 
0 
0 
0 
0 
0 
0 
0 
0 
0 
0 
0 
0 
0 
0 
0 
0 
0 
0 
0 
0 
0 
0 
0 
0 
0 
0 
0 
0 
0 
0 
0 
0 
0 
0 
0 
0 
0 
0 
0 
0 
0 
0 
0 
0 
0 
0 
0 
0 
0 
0 
0 
0 
0 
0 
0 
0 
0 
0 
0 
0 
0 
0 
0 
0 
0 
0 
0 
0 
0 
0 
0 
0 
0 
0 
0 
0 
0 
0 
0 
0 
0 
0 
0 
0 
0 
0 
0 
0 
0 
0 
0 
0 
0 
0 
0 
0 
0 
0 
0 
0 
0 
0 
0 
0 
0 
0 
0 
0 
0 
0 
0 
0 
0 
0 
0 
0 
0 
0 
0 
0 
0 
0 
0 
0 
0 
0 
0 
0 
0 
0 
0 
0 
0 
0 
0 
0 
0 
0 
0 
0 
0 
0 
0 
0 
0 
0 
0 
0 
0 
0 
0 
0 
0 
0 
0 
0 
0 
0 
0 
0 
0 
0 
0 
0 
0 
0 
0 
0 
0 
0 
0 
0 
0 
0 
0 
0 
0 
0 
0 
0 
0 
0 
0 
0 
0 
0 
0 
0 
0 
0 
0 
0 
0 
0 
0 
0 
0 
0 
0 
0 
0 
0 
0 
0 
0 
0 
0 
0 
0 
0 
0 
0 
0 
0 
0 
0 
0 
0 
0 
0 
0 
0 
0 
0 
0 
0 
0 
0 
0 
0 
0 
0 
0 
0 
0 
0 
0 
0 
0 
0 
0 
0 
0 
0 
0 
0 
0 
0 
0 
0 
0 
0 
0 
0 
0 
0 
0 
0 
0 
0 
0 
0 
0 
0 
0 
0 
0 
0 
0 
0 
0 
0 
0 
0 
0 
0 
0 
0 
0 
0 
0 
0 
0 
0 
0 
0 
0 
0 
0 
0 
0 
0 
0 
0 
0 
0 
0 
0 
0 
0 
0 
0 
0 
0 
0 
0 
0 
0 
0 
0 
0 
0 
0 
0 
0 
0 
0 
0 
0 
0 
0 
0 
0 
0 
0 
0 
0 
0 
0 
0 
0 
0 
0 
0 
0 
0 
0 
0 
0 
0 
0 
0 
0 
0 
0 
0 
0 
0 
0 
0 
0 
0 
0 
0 
0 
0 
0 
0 
0 
0 
0 
0 
0 
0 
0 
0 
0 
0 
0 
0 
0 
0 
0 
0 
0 
0 
0 
0 
0 
0 
0 
0 
0 
0 
0 
0 
0 
0 
0 
0 
0 
0 
0 
0 
0 
0 
0 
0 
0 
0 
0 
0 
0 
0 
0 
0 
0 
0 
0 
0 
0 
0 
0 
0 
0 
0 
0 
0 
0 
0 
0 
0 
0 
0 
0 
0 
0 
0 
0 
0 
0 
0 
0 
0 
0 
0 
0 
0 
0 
0 
0 
0 
0 
0 
0 
0 
0 
0 
0 
0 
0 
0 
0 
0 
0 
0 
0 
0 
0 
0 
0 
0 
0 
0 
0 
0 
0 
0 
0 
0 
0 
0 
0 
0 
0 
0 
0 
0 
0 
0 
0 
0 
0 
0 
0 
0 
0 
0 
0 
0 
0 
0 
0 
0 
0 
0 
0 
0 
0 
0 
0 
0 
0 
0 
0 
0 
0 
0 
0 
0 
0 
0 
0 
0 
0 
0 
0 
0 
0 
0 
0 
0 
0 
0 
0 
0 
0 
0 
0 
0 
0 
0 
0 
0 
0 
0 
0 
0 
0 
0 
0 
0 
0 
0 
0 
0 
0 
0 
0 
0 
0 
0 
0 
0 
0 
0 
0 
0 
0 
0 
0 
0 
0 
0 
0 
0 
0 
0 
0 
0 
0 
0 
0 
0 
0 
0 
0 
0 
0 
0 
0 
0 
0 
0 
0 
0 
0 
0 
0 
0 
0 
0 
0 
0 
0 
0 
0 
0 
0 
0 
0 
0 
0 
0 
0 
0 
0 
0 
0 
0 
0 
0 
0 
0 
0 
0 
0 
0 
0 
0 
0 
0 
0 
0 
0 
0 
0 
0 
0 
0 
0 
0 
0 
0 
0 
0 
0 
0 
0 
0 
0 
0 
0 
0 
0 
0 
0 
0 
0 
0 
0 
0 
0 
0 
0 
0 
0 
0 
0 
0 
0 
0 
0 
0 
0 
0 
0 
0 
0 
0 
0 
0 
0 
0 
0 
0 
0 
0 
0 
0 
0 
0 
0 
0 
0 
0 
0 
0 
0 
0 
0 
0 
0 
0 
0 
0 
0 
0 
0 
0 
0 
0 
0 
0 
0 
0 
0 
0 
0 
0 
0 
0 
0 
0 
0 
0 
0 
0 
0 
0 
0 
0 
0 
0 
0 
0 
0 
0 
0 
0 
0 
0 
0 
0 
0 
0 
0 
0 
0 
0 
0 
0 
0 
0 
0 
0 
0 
0 
0 
0 
0 
0 
0 
0 
0 
0 
0 
0 
0 
0 
0 
0 
0 
0 
0 
0 
0 
0 
0 
0 
0 
0 
0 
0 
0 
0 
0 
0 
0 
0 
0 
0 
0 
0 
0 
0 
0 
0 
0 
0 
0 
0 
0 
0 
0 
0 
0 
0 
0 
0 
0 
0 
0 
0 
0 
0 
0 
0 
0 
0 
0 
0 
0 
0 
0 
0 
0 
0 
0 
0 
0 
0 
0 
0 
0 
0 
0 
0 
0 
0 
0 
0 
0 
0 
0 
0 
0 
0 
0 
0 
0 
0 
0 
0 
0 
0 
0 
0 
0 
0 
0 
0 
0 
0 
0 
0 
0 
0 
0 
0 
0 
0 
0 
0 
0 
0 
0 
0 
0 
0 
0 
0 
0 
0 
0 
0 
0 
0 
0 
0 
0 
0 
0 
0 
0 
0 
0 
0 
0 
0 
0 
0 
0 
0 
0 
0 
0 
0 
0 
0 
0 
0 
0 
0 
0 
0 
0 
0 
0 
0 
0 
0 
0 
0 
0 
0 
0 
0 
0 
0 
0 
0 
0 
0 
0 
0 
0 
0 
0 
0 
0 
0 
0 
0 
0 
0 
0 
0 
0 
0 
0 
0 
0 
0 
0 
0 
0 
0 
0 
0 
0 
0 
0 
0 
0 
0 
0 
0 
0 
0 
0 
0 
0 
0 
0 
0 
0 
0 
0 
0 
0 
0 
0 
0 
0 
0 
0 
0 
0 
0 
0 
0 
0 
0 
0 
0 
0 
0 
0 
0 
0 
0 
0 
0 
0 
0 
0 
0 
0 
0 
0 
0 
0 
0 
0 
0 
0 
0 
0 
0 
0 
0 
0 
0 
0 
0 
0 
0 
0 
0 
0 
0 
0 
0 
0 
0 
0 
0 
0 
0 
0 
0 
0 
0 
0 
0 
0 
0 
0 
0 
0 
0 
0 
0 
0 
0 
0 
0 
0 
0 
0 
0 
0 
0 
0 
0 
0 
0 
0 
0 
0 
0 
0 
0 
0 
0 
0 
0 
0 
0 
0 
0 
0 
0 
0 
0 
0 
0 
0 
0 
0 
0 
0 
0 
0 
0 
0 
0 
0 
0 
0 
0 
0 
0 
0 
0 
0 
0 
0 
0 
0 
0 
0 
0 
0 
0 
0 
0 
0 
0 
0 
0 
0 
0 
0 
0 
0 
0 
0 
0 
0 
0 
0 
0 
0 
0 
0 
0 
0 
0 
0 
0 
0 
0 
0 
0 
0 
0 
0 
0 
0 
0 
0 
0 
0 
0 
0 
0 
0 
0 
0 
0 
0 
0 
0 
0 
0 
0 
0 
0 
0 
0 
0 
0 
0 
0 
0 
0 
0 
0 
0 
0 
0 
0 
0 
0 
0 
0 
0 
0 
0 
0 
0 
0 
0 
0 
0 
0 
0 
0 
0 
0 
0 
0 
0 
0 
0 
0 
0 
0 
0 
0 
0 
0 
0 
0 
0 
0 
0 
0 
0 
0 
0 
0 
0 
0 
0 
0 
0 
0 
0 
0 
0 
0 
0 
0 
0 
0 
0 
0 
0 
0 
0 
0 
0 
0 
0 
0 
0 
0 
0 
0 
0 
0 
0 
0 
0 
0 
0 
0 
0 
0 
0 
0 
0 
0 
0 
0 
0 
0 
0 
0 
0 
0 
0 
0 
0 
0 
0 
0 
0 
0 
0 
0 
0 
0 
0 
0 
0 
0 
0 
0 
0 
0 
0 
0 
0 
0 
0 
0 
0 
0 
0 
0 
0 
0 
0 
0 
0 
0 
0 
0 
0 
0 
0 
0 
0 
0 
0 
0 
0 
0 
0 
0 
0 
0 
0 
0 
0 
0 
0 
0 
0 
0 
0 
0 
0 
0 
0 
0 
0 
0 
0 
0 
0 
0 
0 
0 
0 
0 
0 
0 
0 
0 
0 
0 
0 
0 
0 
0 
0 
0 
0 
0 
0 
0 
0 
0 
0 
0 
0 
0 
0 
0 
0 
0 
0 
0 
0 
0 
0 
0 
0 
0 
0 
0 
0 
0 
0 
0 
0 
0 
0 
0 
0 
0 
0 
0 
0 
0 
0 
0 
0 
0 
0 
0 
0 
0 
0 
0 
0 
0 
0 
0 
0 
0 
0 
0 
0 
0 
0 
0 
0 
0 
0 
0 
0 
0 
0 
0 
0 
0 
0 
0 
0 
0 
0 
0 
0 
0 
0 
0 
0 
0 
0 
0 
0 
0 
0 
0 
0 
0 
0 
0 
0 
0 
0 
0 
0 
0 
0 
0 
0 
0 
0 
0 
0 
0 
0 
0 
0 
0 
0 
0 
0 
0 
0 
0 
0 
0 
0 
0 
0 
0 
0 
0 
0 
0 
0 
0 
0 
0 
0 
0 
0 
0 
0 
0 
0 
0 
0 
0 
0 
0 
0 
0 
0 
0 
0 
0 
0 
0 
0 
0 
0 
0 
0 
0 
0 
0 
0 
0 
0 
0 
0 
0 
0 
0 
0 
0 
0 
0 
0 
0 
0 
0 
0 
0 
0 
0 
0 
0 
0 
0 
0 
0 
0 
0 
0 
0 
0 
0 
0 
0 
0 
0 
0 
0 
0 
0 
0 
0 
0 
0 
0 
0 
0 
0 
0 
0 
0 
0 
0 
0 
0 
0 
0 
0 
0 
0 
0 
0 
0 
0 
0 
0 
0 
0 
0 
0 
0 
0 
0 
0 
0 
0 
0 
0 
0 
0 
0 
0 
0 
0 
0 
0 
0 
0 
0 
0 
0 
0 
0 
0 
0 
0 
0 
0 
0 
0 
0 
0 
0 
0 
0 
0 
0 
0 
0 
0 
0 
0 
0 
0 
0 
0 
0 
0 
0 
0 
0 
0 
0 
0 
0 
0 
0 
0 
0 
0 
0 
0 
0 
0 
0 
0 
0 
0 
0 
0 
0 
0 
0 
0 
0 
0 
0 
0 
0 
0 
0 
0 
0 
0 
0 
0 
0 
0 
0 
0 
0 
0 
0 
0 
0 
0 
0 
0 
0 
0 
0 
0 
0 
0 
0 
0 
0 
0 
0 
0 
0 
0 
0 
0 
0 
0 
0 
0 
0 
0 
0 
0 
0 
0 
0 
0 
0 
0 
0 
0 
0 
0 
0 
0 
0 
0 
0 
0 
0 
0 
0 
0 
0 
0 
0 
0 
0 
0 
0 
0 
0 
0 
0 
0 
0 
0 
0 
0 
0 
0 
0 
0 
0 
0 
0 
0 
0 
0 
0 
0 
0 
0 
0 
0 
0 
0 
0 
0 
0 
0 
0 
0 
0 
0 
0 
0 
0 
0 
0 
0 
0 
0 
0 
0 
0 
0 
0 
0 
0 
0 
0 
0 
0 
0 
0 
0 
0 
0 
0 
0 
0 
0 
0 
0 
0 
0 
0 
0 
0 
0 
0 
0 
0 
0 
0 
0 
0 
0 
0 
0 
0 
0 
0 
0 
0 
0 
0 
0 
0 
0 
0 
0 
0 
0 
0 
0 
0 
0 
0 
0 
0 
0 
0 
0 
0 
0 
0 
0 
0 
0 
0 
0 
0 
0 
0 
0 
0 
0 
0 
0 
0 
0 
0 
0 
0 
0 
0 
0 
0 
0 
0 
0 
0 
0 
0 
0 
0 
0 
0 
0 
0 
0 
0 
0 
0 
0 
0 
0 
0 
0 
0 
0 
0 
0 
0 
0 
0 
0 
0 
0 
0 
0 
0 
0 
0 
0 
0 
0 
0 
0 
0 
0 
0 
0 
0 
0 
0 
0 
0 
0 
0 
0 
0 
0 
0 
0 
0 
0 
0 
0 
0 
0 
0 
0 
0 
0 
0 
0 
0 
0 
0 
0 
0 
0 
0 
0 
0 
0 
0 
0 
0 
0 
0 
0 
0 
0 
0 
0 
0 
0 
0 
0 
0 
0 
0 
0 
0 
0 
0 
0 
0 
0 
0 
0 
0 
0 
0 
0 
0 
0 
0 
0 
0 
0 
0 
0 
0 
0 
0 
0 
0 
0 
0 
0 
0 
0 
0 
0 
0 
0 
0 
0 
0 
0 
0 
0 
0 
0 
0 
0 
0 
0 
0 
0 
0 
0 
0 
0 
0 
0 
0 
0 
0 
0 
0 
0 
0 
0 
0 
0 
0 
0 
0 
0 
0 
0 
0 
0 
0 
0 
0 
0 
0 
0 
0 
0 
0 
0 
0 
0 
0 
0 
0 
0 
0 
0 
0 
0 
0 
0 
0 
0 
0 
0 
0 
0 
0 
0 
0 
0 
0 
0 
0 
0 
0 
0 
0 
0 
0 
0 
0 
0 
0 
0 
0 
0 
0 
0 
0 
0 
0 
0 
0 
0 
0 
0 
0 
0 
0 
0 
0 
0 
0 
0 
0 
0 
0 
0 
0 
0 
0 
0 
0 
0 
0 
0 
0 
0 
0 
0 
0 
0 
0 
0 
0 
0 
0 
0 
0 
0 
0 
0 
0 
0 
0 
0 
0 
0 
0 
0 
0 
0 
0 
0 
0 
0 
0 
0 
0 
0 
0 
0 
0 
0 
0 
0 
0 
0 
0 
0 
0 
0 
0 
0 
0 
0 
0 
0 
0 
0 
0 
0 
0 
0 
0 
0 
0 
0 
0 
0 
0 
0 
0 
0 
0 
0 
0 
0 
0 
0 
0 
0 
0 
0 
0 
0 
0 
0 
0 
0 
0 
0 
0 
0 
0 
0 
0 
0 
0 
0 
0 
0 
0 
0 
0 
0 
0 
0 
0 
0 
0 
0 
0 
0 
0 
0 
0 
0 
0 
0 
0 
0 
0 
0 
0 
0 
0 
0 
0 
0 
0 
0 
0 
0 
0 
0 
0 
0 
0 
0 
0 
0 
0 
0 
0 
0 
0 
0 
0 
0 
0 
0 
0 
0 
0 
0 
0 
0 
0 
0 
0 
0 
0 
0 
0 
0 
0 
0 
0 
0 
0 
0 
0 
0 
0 
0 
0 
0 
0 
0 
0 
0 
0 
0 
0 
0 
0 
0 
0 
0 
0 
0 
0 
0 
0 
0 
0 
0 
0 
0 
0 
0 
0 
0 
0 
0 
0 
0 
0 
0 
0 
0 
0 
0 
0 
0 
0 
0 
0 
0 
0 
0 
0 
0 
0 
0 
0 
0 
0 
0 
0 
0 
0 
0 
0 
0 
0 
0 
0 
0 
0 
0 
0 
0 
0 
0 
0 
0 
0 
0 
0 
0 
0 
0 
0 
0 
0 
0 
0 
0 
0 
0 
0 
0 
0 
0 
0 
0 
0 
0 
0 
0 
0 
0 
0 
0 
0 
0 
0 
0 
0 
0 
0 
0 
0 
0 
0 
0 
0 
0 
0 
0 
0 
0 
0 
0 
0 
0 
0 
0 
0 
0 
0 
0 
0 
0 
0 
0 
0 
0 
0 
0 
0 
0 
0 
0 
0 
0 
0 
0 
0 
0 
0 
0 
0 
0 
0 
0 
0 
0 
0 
0 
0 
0 
0 
0 
0 
0 
0 
0 
0 
0 
0 
0 
0 
0 
0 
0 
0 
0 
0 
0 
0 
0 
0 
0 
0 
0 
0 
0 
0 
0 
0 
0 
0 
0 
0 
0 
0 
0 
0 
0 
0 
0 
0 
0 
0 
0 
0 
0 
0 
0 
0 
0 
0 
0 
0 
0 
0 
0 
0 
0 
0 
0 
0 
0 
0 
0 
0 
0 
0 
0 
0 
0 
0 
0 
0 
0 
0 
0 
0 
0 
0 
0 
0 
0 
0 
0 
0 
0 
0 
0 
0 
0 
0 
0 
0 
0 
0 
0 
0 
0 
0 
0 
0 
0 
0 
0 
0 
0 
0 
0 
0 
0 
0 
0 
0 
0 
0 
0 
0 
0 
0 
0 
0 
0 
0 
0 
0 
0 
0 
0 
0 
0 
0 
0 
0 
0 
0 
0 
0 
0 
0 
0 
0 
0 
0 
0 
0 
0 
0 
0 
0 
0 
0 
0 
0 
0 
0 
0 
0 
0 
0 
0 
0 
0 
0 
0 
0 
0 
0 
0 
0 
0 
0 
0 
0 
0 
0 
0 
0 
0 
0 
0 
0 
0 
0 
0 
0 
0 
0 
0 
0 
0 
0 
0 
0 
0 
0 
0 
0 
0 
0 
0 
0 
0 
0 
0 
0 
0 
0 
0 
0 
0 
0 
0 
0 
0 
0 
0 
0 
0 
0 
0 
0 
0 
0 
0 
0 
0 
0 
0 
0 
0 
0 
0 
0 
0 
0 
0 
0 
0 
0 
0 
0 
0 
0 
0 
0 
0 
0 
0 
0 
0 
0 
0 
0 
0 
0 
0 
0 
0 
0 
0 
0 
0 
0 
0 
0 
0 
0 
0 
0 
0 
0 
0 
0 
0 
0 
0 
0 
0 
0 
0 
0 
0 
0 
0 
0 
0 
0 
0 
0 
0 
0 
0 
0 
0 
0 
0 
0 
0 
0 
0 
0 
0 
0 
0 
0 
0 
0 
0 
0 
0 
0 
0 
0 
0 
0 
0 
0 
0 
0 
0 
0 
0 
0 
0 
0 
0 
0 
0 
0 
0 
0 
0 
0 
0 
0 
0 
0 
0 
0 
0 
0 
0 
0 
0 
0 
0 
0 
0 
0 
0 
0 
0 
0 
0 
0 
0 
0 
0 
0 
0 
0 
0 
0 
0 
0 
0 
0 
0 
0 
0 
0 
0 
0 
0 
0 
0 
0 
0 
0 
0 
0 
0 
0 
0 
0 
0 
0 
0 
0 
0 
0 
0 
0 
0 
0 
0 
0 
0 
0 
0 
0 
0 
0 
0 
0 
0 
0 
0 
0 
0 
0 
0 
0 
0 
0 
0 
0 
0 
0 
0 
0 
0 
0 
0 
0 
0 
0 
0 
0 
0 
0 
0 
0 
0 
0 
0 
0 
0 
0 
0 
0 
0 
0 
0 
0 
0 
0 
0 
0 
0 
0 
0 
0 
0 
0 
0 
0 
0 
0 
0 
0 
0 
0 
0 
0 
0 
0 
0 
0 
0 
0 
0 
0 
0 
0 
0 
0 
0 
0 
0 
0 
0 
0 
0 
0 
0 
0 
0 
0 
0 
0 
0 
0 
0 
0 
0 
0 
0 
0 
0 
0 
0 
0 
0 
0 
0 
0 
0 
0 
0 
0 
0 
0 
0 
0 
0 
0 
0 
0 
0 
0 
0 
0 
0 
0 
0 
0 
0 
0 
0 
0 
0 
0 
0 
0 
0 
0 
0 
0 
0 
0 
0 
0 
0 
0 
0 
0 
0 
0 
0 
0 
0 
0 
0 
0 
0 
0 
0 
0 
0 
0 
0 
0 
0 
0 
0 
0 
0 
0 
0 
0 
0 
0 
0 
0 
0 
0 
0 
0 
0 
0 
0 
0 
0 
0 
0 
0 
0 
0 
0 
0 
0 
0 
0 
0 
0 
0 
0 
0 
0 
0 
0 
0 
0 
0 
0 
0 
0 
0 
0 
0 
0 
0 
0 
0 
0 
0 
0 
0 
0 
0 
0 
0 
0 
0 
0 
0 
0 
0 
0 
0 
0 
0 
0 
0 
0 
0 
0 
0 
0 
0 
0 
0 
0 
0 
0 
0 
0 
0 
0 
0 
0 
0 
0 
0 
0 
0 
0 
0 
0 
0 
0 
0 
0 
0 
0 
0 
0 
0 
0 
0 
0 
0 
0 
0 
0 
0 
0 
0 
0 
0 
0 
0 
0 
0 
0 
0 
0 
0 
0 
0 
0 
0 
0 
0 
0 
0 
0 
0 
0 
0 
0 
0 
0 
0 
0 
0 
0 
0 
0 
0 
0 
0 
0 
0 
0 
0 
0 
0 
0 
0 
0 
0 
0 
0 
0 
0 
0 
0 
0 
0 
0 
0 
0 
0 
0 
0 
0 
0 
0 
0 
0 
0 
0 
0 
0 
0 
0 
0 
0 
0 
0 
0 
0 
0 
0 
0 
0 
0 
0 
0 
0 
0 
0 
0 
0 
0 
0 
0 
0 
0 
0 
0 
0 
0 
0 
0 
0 
0 
0 
0 
0 
0 
0 
0 
0 
0 
0 
0 
0 
0 
0 
0 
0 
0 
0 
0 
0 
0 
0 
0 
0 
0 
0 
0 
0 
0 
0 
0 
0 
0 
0 
0 
0 
0 
0 
0 
0 
0 
0 
0 
0 
0 
0 
0 
0 
0 
0 
0 
0 
0 
0 
0 
0 
0 
0 
0 
0 
0 
0 
0 
0 
0 
0 
0 
0 
0 
0 
0 
0 
0 
0 
0 
0 
0 
0 
0 
0 
0 
0 
0 
0 
0 
0 
0 
0 
0 
0 
0 
0 
0 
0 
0 
0 
0 
0 
0 
0 
0 
0 
0 
0 
0 
0 
0 
0 
0 
0 
0 
0 
0 
0 
0 
0 
0 
0 
0 
0 
0 
0 
0 
0 
0 
0 
0 
0 
0 
0 
0 
0 
0 
0 
0 
0 
0 
0 
0 
0 
0 
0 
0 
0 
0 
0 
0 
0 
0 
0 
0 
0 
0 
0 
0 
0 
0 
0 
0 
0 
0 
0 
0 
0 
0 
0 
0 
0 
0 
0 
0 
0 
0 
0 
0 
0 
0 
0 
0 
0 
0 
0 
0 
0 
0 
0 
0 
0 
0 
0 
0 
0 
0 
0 
0 
0 
0 
0 
0 
0 
0 
0 
0 
0 
0 
0 
0 
0 
0 
0 
0 
0 
0 
0 
0 
0 
0 
0 
0 
0 
0 
0 
0 
0 
0 
0 
0 
0 
0 
0 
0 
0 
0 
0 
0 
0 
0 
0 
0 
0 
0 
0 
0 
0 
0 
0 
0 
0 
0 
0 
0 
0 
0 
0 
0 
0 
0 
0 
0 
0 
0 
0 
0 
0 
0 
0 
0 
0 
0 
0 
0 
0 
0 
0 
0 
0 
0 
0 
0 
0 
0 
0 
0 
0 
0 
0 
0 
0 
0 
0 
0 
0 
0 
0 
0 
0 
0 
0 
0 
0 
0 
0 
0 
0 
0 
0 
0 
0 
0 
0 
0 
0 
0 
0 
0 
0 
0 
0 
0 
0 
0 
0 
0 
0 
0 
0 
0 
0 
0 
0 
0 
0 
0 
0 
0 
0 
0 
0 
0 
0 
0 
0 
0 
0 
0 
0 
0 
0 
0 
0 
0 
0 
0 
0 
0 
0 
0 
0 
0 
0 
0 
0 
0 
0 
0 
0 
0 
0 
0 
0 
0 
0 
0 
0 
0 
0 
0 
0 
0 
0 
0 
0 
0 
0 
0 
0 
0 
0 
0 
0 
0 
0 
0 
0 
0 
0 
0 
0 
0 
0 
0 
0 
0 
0 
0 
0 
0 
0 
0 
0 
0 
0 
0 
0 
0 
0 
0 
0 
0 
0 
0 
0 
0 
0 
0 
0 
0 
0 
0 
0 
0 
0 
0 
0 
0 
0 
0 
0 
0 
0 
0 
0 
0 
0 
0 
0 
0 
0 
0 
0 
0 
0 
0 
0 
0 
0 
0 
0 
0 
0 
0 
0 
0 
0 
0 
0 
0 
0 
0 
0 
0 
0 
0 
0 
0 
0 
0 
0 
0 
0 
0 
0 
0 
0 
0 
0 
0 
0 
0 
0 
0 
0 
0 
0 
0 
0 
0 
0 
0 
0 
0 
0 
0 
0 
0 
0 
0 
0 
0 
0 
0 
0 
0 
0 
0 
0 
0 
0 
0 
0 
0 
0 
0 
0 
0 
0 
0 
0 
0 
0 
0 
0 
0 
0 
0 
0 
0 
0 
0 
0 
0 
0 
0 
0 
0 
0 
0 
0 
0 
0 
0 
0 
0 
0 
0 
0 
0 
0 
0 
0 
0 
0 
0 
0 
0 
0 
0 
0 
0 
0 
0 
0 
0 
0 
0 
0 
0 
0 
0 
0 
0 
0 
0 
0 
0 
0 
0 
0 
0 
0 
0 
0 
0 
0 
0 
0 
0 
0 
0 
0 
0 
0 
0 
0 
0 
0 
0 
0 
0 
0 
0 
0 
0 
0 
0 
0 
0 
0 
0 
0 
0 
0 
0 
0 
0 
0 
0 
0 
0 
0 
0 
0 
0 
0 
0 
0 
0 
0 
0 
0 
0 
0 
0 
0 
0 
0 
0 
0 
0 
0 
0 
0 
0 
0 
0 
0 
0 
0 
0 
0 
0 
0 
0 
0 
0 
0 
0 
0 
0 
0 
0 
0 
0 
0 
0 
0 
0 
0 
0 
0 
0 
0 
0 
0 
0 
0 
0 
0 
0 
0 
0 
0 
0 
0 
0 
0 
0 
0 
0 
0 
0 
0 
0 
0 
0 
0 
0 
0 
0 
0 
0 
0 
0 
0 
0 
0 
0 
0 
0 
0 
0 
0 
0 
0 
0 
0 
0 
0 
0 
0 
0 
0 
0 
0 
0 
0 
0 
0 
0 
0 
0 
0 
0 
0 
0 
0 
0 
0 
0 
0 
0 
0 
0 
0 
0 
0 
0 
0 
0 
0 
0 
0 
0 
0 
0 
0 
0 
0 
0 
0 
0 
0 
0 
0 
0 
0 
0 
0 
0 
0 
0 
0 
0 
0 
0 
0 
0 
0 
0 
0 
0 
0 
0 
0 
0 
0 
0 
0 
0 
0 
0 
0 
0 
0 
0 
0 
0 
0 
0 
0 
0 
0 
0 
0 
0 
0 
0 
0 
0 
0 
0 
0 
0 
0 
0 
0 
0 
0 
0 
0 
0 
0 
0 
0 
0 
0 
0 
0 
0 
0 
0 
0 
0 
0 
0 
0 
0 
0 
0 
0 
0 
0 
0 
0 
0 
0 
0 
0 
0 
0 
0 
0 
0 
0 
0 
0 
0 
0 
0 
0 
0 
0 
0 
0 
0 
0 
0 
0 
0 
0 
0 
0 
0 
0 
0 
0 
0 
0 
0 
0 
0 
0 
0 
0 
0 
0 
0 
0 
0 
0 
0 
0 
0 
0 
0 
0 
0 
0 
0 
0 
0 
0 
0 
0 
0 
0 
0 
0 
0 
0 
0 
0 
0 
0 
0 
0 
0 
0 
0 
0 
0 
0 
0 
0 
0 
0 
0 
0 
0 
0 
0 
0 
0 
0 
0 
0 
0 
0 
0 
0 
0 
0 
0 
0 
0 
0 
0 
0 
0 
0 
0 
0 
0 
0 
0 
0 
0 
0 
0 
0 
0 
0 
0 
0 
0 
0 
0 
0 
0 
0 
0 
0 
0 
0 
0 
0 
0 
0 
0 
0 
0 
0 
0 
0 
0 
0 
0 
0 
0 
0 
0 
0 
0 
0 
0 
0 
0 
0 
0 
0 
0 
0 
0 
0 
0 
0 
0 
0 
0 
0 
0 
0 
0 
0 
0 
0 
0 
0 
0 
0 
0 
0 
0 
0 
0 
0 
0 
0 
0 
0 
0 
0 
0 
0 
0 
0 
0 
0 
0 
0 
0 
0 
0 
0 
0 
0 
0 
0 
0 
0 
0 
0 
0 
0 
0 
0 
0 
0 
0 
0 
0 
0 
0 
0 
0 
0 
0 
0 
0 
0 
0 
0 
0 
0 
0 
0 
0 
0 
0 
0 
0 
0 
0 
0 
0 
0 
0 
0 
0 
0 
0 
0 
0 
0 
0 
0 
0 
0 
0 
0 
0 
0 
0 
0 
0 
0 
0 
0 
0 
0 
0 
0 
0 
0 
0 
0 
0 
0 
0 
0 
0 
0 
0 
0 
0 
0 
0 
0 
0 
0 
0 
0 
0 
0 
0 
0 
0 
0 
0 
0 
0 
0 
0 
0 
0 
0 
0 
0 
0 
0 
0 
0 
0 
0 
0 
0 
0 
0 
0 
0 
0 
0 
0 
0 
0 
0 
0 
0 
0 
0 
0 
0 
0 
0 
0 
0 
0 
0 
0 
0 
0 
0 
0 
0 
0 
0 
0 
0 
0 
0 
0 
0 
0 
0 
0 
0 
0 
0 
0 
0 
0 
0 
0 
0 
0 
0 
0 
0 
0 
0 
0 
0 
0 
0 
0 
0 
0 
0 
0 
0 
0 
0 
0 
0 
0 
0 
0 
0 
0 
0 
0 
0 
0 
0 
0 
0 
0 
0 
0 
0 
0 
0 
0 
0 
0 
0 
0 
0 
0 
0 
0 
0 
0 
0 
0 
0 
0 
0 
0 
0 
0 
0 
0 
0 
0 
0 
0 
0 
0 
0 
0 
0 
0 
0 
0 
0 
0 
0 
0 
0 
0 
0 
0 
0 
0 
0 
0 
0 
0 
0 
0 
0 
0 
0 
0 
0 
0 
0 
0 
0 
0 
0 
0 
0 
0 
0 
0 
0 
0 
0 
0 
0 
0 
0 
0 
0 
0 
0 
0 
0 
0 
0 
0 
0 
0 
0 
0 
0 
0 
0 
0 
0 
0 
0 
0 
0 
0 
0 
0 
0 
0 
0 
0 
0 
0 
0 
0 
0 
0 
0 
0 
0 
0 
0 
0 
0 
0 
0 
0 
0 
0 
0 
0 
0 
0 
0 
0 
0 
0 
0 
0 
0 
0 
0 
0 
0 
0 
0 
0 
0 
0 
0 
0 
0 
0 
0 
0 
0 
0 
0 
0 
0 
0 
0 
0 
0 
0 
0 
0 
0 
0 
0 
0 
0 
0 
0 
0 
0 
0 
0 
0 
0 
0 
0 
0 
0 
0 
0 
0 
0 
0 
0 
0 
0 
0 
0 
0 
0 
0 
0 
0 
0 
0 
0 
0 
0 
0 
0 
0 
0 
0 
0 
0 
0 
0 
0 
0 
0 
0 
0 
0 
0 
0 
0 
0 
0 
0 
0 
0 
0 
0 
0 
0 
0 
0 
0 
0 
0 
0 
0 
0 
0 
0 
0 
0 
0 
0 
0 
0 
0 
0 
0 
0 
0 
0 
0 
0 
0 
0 
0 
0 
0 
0 
0 
0 
0 
0 
0 
0 
0 
0 
0 
0 
0 
0 
0 
0 
0 
0 
0 
0 
0 
0 
0 
0 
0 
0 
0 
0 
0 
0 
0 
0 
0 
0 
0 
0 
0 
0 
0 
0 
0 
0 
0 
0 
0 
0 
0 
0 
0 
0 
0 
0 
0 
0 
0 
0 
0 
0 
0 
0 
0 
0 
0 
0 
0 
0 
0 
0 
0 
0 
0 
0 
0 
0 
0 
0 
0 
0 
0 
0 
0 
0 
0 
0 
0 
0 
0 
0 
0 
0 
0 
0 
0 
0 
0 
0 
0 
0 
0 
0 
0 
0 
0 
0 
0 
0 
0 
0 
0 
0 
0 
0 
0 
0 
0 
0 
0 
0 
0 
0 
0 
0 
0 
0 
0 
0 
0 
0 
0 
0 
0 
0 
0 
0 
0 
0 
0 
0 
0 
0 
0 
0 
0 
0 
0 
0 
0 
0 
0 
0 
0 
0 
0 
0 
0 
0 
0 
0 
0 
0 
0 
0 
0 
0 
0 
0 
0 
0 
0 
0 
0 
0 
0 
0 
0 
0 
0 
0 
0 
0 
0 
0 
0 
0 
0 
0 
0 
0 
0 
0 
0 
0 
0 
0 
0 
0 
0 
0 
0 
0 
0 
0 
0 
0 
0 
0 
0 
0 
0 
0 
0 
0 
0 
0 
0 
0 
0 
0 
0 
0 
0 
0 
0 
0 
0 
0 
0 
0 
0 
0 
0 
0 
0 
0 
0 
0 
0 
0 
0 
0 
0 
0 
0 
0 
0 
0 
0 
0 
0 
0 
0 
0 
0 
0 
0 
0 
0 
0 
0 
0 
0 
0 
0 
0 
0 
0 
0 
0 
0 
0 
0 
0 
0 
0 
0 
0 
0 
0 
0 
0 
0 
0 
0 
0 
0 
0 
0 
0 
0 
0 
0 
0 
0 
0 
0 
0 
0 
0 
0 
0 
0 
0 
0 
0 
0 
0 
0 
0 
0 
0 
0 
0 
0 
0 
0 
0 
0 
0 
0 
0 
0 
0 
0 
0 
0 
0 
0 
0 
0 
0 
0 
0 
0 
0 
0 
0 
0 
0 
0 
0 
0 
0 
0 
0 
0 
0 
0 
0 
0 
0 
0 
0 
0 
0 
0 
0 
0 
0 
0 
0 
0 
0 
0 
0 
0 
0 
0 
0 
0 
0 
0 
0 
0 
0 
0 
0 
0 
0 
0 
0 
0 
0 
0 
0 
0 
0 
0 
0 
0 
0 
0 
0 
0 
0 
0 
0 
0 
0 
0 
0 
0 
0 
0 
0 
0 
0 
0 
0 
0 
0 
0 
0 
0 
0 
0 
0 
0 
0 
0 
0 
0 
0 
0 
0 
0 
0 
0 
0 
0 
0 
0 
0 
0 
0 
0 
0 
0 
0 
0 
0 
0 
0 
0 
0 
0 
0 
0 
0 
0 
0 
0 
0 
0 
0 
0 
0 
0 
0 
0 
0 
0 
0 
0 
0 
0 
0 
0 
0 
0 
0 
0 
0 
0 
0 
0 
0 
0 
0 
0 
0 
0 
0 
0 
0 
0 
0 
0 
0 
0 
0 
0 
0 
0 
0 
0 
0 
0 
0 
0 
0 
0 
0 
0 
0 
0 
0 
0 
0 
0 
0 
0 
0 
0 
0 
0 
0 
0 
0 
0 
0 
0 
0 
0 
0 
9.359192e-05 
2.289210e-04 
3.641939e-04 
4.994105e-04 
6.345708e-04 
7.696748e-04 
9.047223e-04 
1.039713e-03 
1.174648e-03 
1.309526e-03 
1.444347e-03 
1.579112e-03 
1.713820e-03 
1.848471e-03 
1.983066e-03 
2.117603e-03 
2.252084e-03 
2.386507e-03 
2.520874e-03 
2.655183e-03 
2.789435e-03 
2.923630e-03 
3.057768e-03 
3.191849e-03 
3.325872e-03 
3.459838e-03 
3.593746e-03 
3.727596e-03 
3.861390e-03 
3.995125e-03 
4.128803e-03 
4.262423e-03 
4.395985e-03 
4.529490e-03 
4.662936e-03 
4.796325e-03 
4.929656e-03 
5.062928e-03 
5.196143e-03 
5.329299e-03 
5.462397e-03 
5.595437e-03 
5.728418e-03 
5.861342e-03 
5.994206e-03 
6.127013e-03 
6.259760e-03 
6.392450e-03 
6.525080e-03 
6.657652e-03 
6.790165e-03 
6.922620e-03 
7.055015e-03 
7.187352e-03 
7.319630e-03 
7.451848e-03 
7.584008e-03 
7.716109e-03 
7.848150e-03 
7.980132e-03 
8.112055e-03 
8.243919e-03 
8.375723e-03 
8.507468e-03 
8.639154e-03 
8.770780e-03 
8.902346e-03 
9.033853e-03 
9.165300e-03 
9.296687e-03 
9.428015e-03 
9.559283e-03 
9.690490e-03 
9.821638e-03 
9.952726e-03 
1.008375e-02 
1.021472e-02 
1.034563e-02 
1.047648e-02 
1.060727e-02 
1.073799e-02 
1.086866e-02 
1.099927e-02 
1.112981e-02 
1.126030e-02 
1.139072e-02 
1.152109e-02 
1.165139e-02 
1.178163e-02 
1.191181e-02 
1.204194e-02 
1.217200e-02 
1.230200e-02 
1.243193e-02 
1.256181e-02 
1.269163e-02 
1.282138e-02 
1.295108e-02 
1.308071e-02 
1.321028e-02 
1.333979e-02 
1.346924e-02 
1.359863e-02 
1.372796e-02 
1.385722e-02 
1.398642e-02 
1.411557e-02 
1.424465e-02 
1.437366e-02 
1.450262e-02 
1.463151e-02 
1.476035e-02 
1.488912e-02 
1.501783e-02 
1.514647e-02 
1.527506e-02 
1.540358e-02 
1.553204e-02 
1.566044e-02 
1.578878e-02 
1.591705e-02 
1.604526e-02 
1.617341e-02 
1.630150e-02 
1.642952e-02 
1.655748e-02 
1.668538e-02 
1.681321e-02 
1.694099e-02 
1.706870e-02 
1.719634e-02 
1.732393e-02 
1.745145e-02 
1.757891e-02 
1.770631e-02 
1.783364e-02 
1.796091e-02 
1.808811e-02 
1.821526e-02 
1.834234e-02 
1.846935e-02 
1.859631e-02 
1.872319e-02 
1.885002e-02 
1.897678e-02 
1.910348e-02 
1.923012e-02 
1.935669e-02 
1.948320e-02 
1.960964e-02 
1.973602e-02 
1.986234e-02 
1.998859e-02 
2.011478e-02 
2.024090e-02 
2.036696e-02 
2.049296e-02 
2.061889e-02 
2.074476e-02 
2.087056e-02 
2.099630e-02 
2.112198e-02 
2.124759e-02 
2.137313e-02 
2.149861e-02 
2.162403e-02 
2.174938e-02 
2.187467e-02 
2.199989e-02 
2.212505e-02 
2.225014e-02 
2.237517e-02 
2.250013e-02 
2.262503e-02 
2.274986e-02 
2.287463e-02 
2.299934e-02 
2.312397e-02 
2.324855e-02 
2.337305e-02 
2.349750e-02 
2.362187e-02 
2.374618e-02 
2.387043e-02 
2.399461e-02 
2.411872e-02 
2.424277e-02 
2.436676e-02 
2.449067e-02 
2.461453e-02 
2.473831e-02 
2.486203e-02 
2.498569e-02 
2.510927e-02 
2.523280e-02 
2.535625e-02 
2.547964e-02 
2.560297e-02 
2.572623e-02 
2.584942e-02 
2.597254e-02 
2.609560e-02 
2.621859e-02 
2.634152e-02 
2.646438e-02 
2.658717e-02 
2.670990e-02 
2.683256e-02 
2.695515e-02 
2.707768e-02 
2.720014e-02 
2.732253e-02 
2.744486e-02 
2.756712e-02 
2.768931e-02 
2.781143e-02 
2.793349e-02 
2.805548e-02 
2.817741e-02 
2.829926e-02 
2.842105e-02 
2.854277e-02 
2.866443e-02 
2.878601e-02 
2.890753e-02 
2.902899e-02 
2.915037e-02 
2.927169e-02 
2.939294e-02 
2.951412e-02 
2.963523e-02 
2.975628e-02 
2.987726e-02 
2.999817e-02 
3.011901e-02 
3.023978e-02 
3.036049e-02 
3.048113e-02 
3.060170e-02 
3.072220e-02 
3.084264e-02 
3.096300e-02 
3.108330e-02 
3.120353e-02 
3.132369e-02 
3.144378e-02 
3.156380e-02 
3.168376e-02 
3.180364e-02 
3.192346e-02 
3.204321e-02 
3.216289e-02 
3.228250e-02 
3.240205e-02 
3.252152e-02 
3.264092e-02 
3.276026e-02 
3.287953e-02 
3.299873e-02 
3.311785e-02 
3.323691e-02 
3.335590e-02 
3.347483e-02 
3.359368e-02 
3.371246e-02 
3.383117e-02 
3.394982e-02 
3.406839e-02 
3.418689e-02 
3.430533e-02 
3.442369e-02 
3.454199e-02 
3.466022e-02 
3.477837e-02 
3.489646e-02 
3.501448e-02 
3.513242e-02 
3.525030e-02 
3.536810e-02 
3.548584e-02 
3.560351e-02 
3.572110e-02 
3.583863e-02 
3.595609e-02 
3.607347e-02 
3.619079e-02 
3.630803e-02 
3.642521e-02 
3.654231e-02 
3.665934e-02 
3.677631e-02 
3.689320e-02 
3.701002e-02 
3.712677e-02 
3.724345e-02 
3.736006e-02 
3.747660e-02 
3.759307e-02 
3.770946e-02 
3.782579e-02 
3.794204e-02 
3.805823e-02 
3.817434e-02 
3.829038e-02 
3.840635e-02 
3.852225e-02 
3.863808e-02 
3.875384e-02 
3.886952e-02 
3.898513e-02 
3.910068e-02 
3.921615e-02 
3.933155e-02 
3.944687e-02 
3.956213e-02 
3.967731e-02 
3.979242e-02 
3.990747e-02 
4.002243e-02 
4.013733e-02 
4.025216e-02 
4.036691e-02 
4.048159e-02 
4.059620e-02 
4.071073e-02 
4.082520e-02 
4.093959e-02 
4.105391e-02 
4.116816e-02 
4.128233e-02 
4.139644e-02 
4.151047e-02 
4.162443e-02 
4.173831e-02 
4.185212e-02 
4.196586e-02 
4.207953e-02 
4.219313e-02 
4.230665e-02 
4.242010e-02 
4.253348e-02 
4.264678e-02 
4.276001e-02 
4.287317e-02 
4.298625e-02 
4.309926e-02 
4.321220e-02 
4.332507e-02 
4.343786e-02 
4.355058e-02 
4.366323e-02 
4.377580e-02 
4.388830e-02 
4.400072e-02 
4.411308e-02 
4.422536e-02 
4.433756e-02 
4.444969e-02 
4.456175e-02 
4.467373e-02 
4.478565e-02 
4.489748e-02 
4.500925e-02 
4.512093e-02 
4.523255e-02 
4.534409e-02 
4.545556e-02 
4.556695e-02 
4.567827e-02 
4.578952e-02 
4.590069e-02 
4.601178e-02 
4.612281e-02 
4.623376e-02 
4.634463e-02 
4.645543e-02 
4.656615e-02 
4.667680e-02 
4.678738e-02 
4.689788e-02 
4.700831e-02 
4.711866e-02 
4.722894e-02 
4.733914e-02 
4.744927e-02 
4.755932e-02 
4.766930e-02 
4.777921e-02 
4.788904e-02 
4.799879e-02 
4.810847e-02 
4.821807e-02 
4.832760e-02 
4.843705e-02 
4.854643e-02 
4.865573e-02 
4.876496e-02 
4.887411e-02 
4.898319e-02 
4.909219e-02 
4.920112e-02 
4.930997e-02 
4.941874e-02 
4.952744e-02 
4.963607e-02 
4.974461e-02 
4.985309e-02 
4.996148e-02 
5.006980e-02 
5.017805e-02 
5.028622e-02 
5.039431e-02 
5.050233e-02 
5.061027e-02 
5.071813e-02 
5.082592e-02 
5.093364e-02 
5.104127e-02 
5.114883e-02 
5.125632e-02 
5.136372e-02 
5.147106e-02 
5.157831e-02 
5.168549e-02 
5.179259e-02 
5.189962e-02 
5.200657e-02 
5.211344e-02 
5.222023e-02 
5.232695e-02 
5.243360e-02 
5.254016e-02 
5.264665e-02 
5.275306e-02 
5.285940e-02 
5.296565e-02 
5.307183e-02 
5.317794e-02 
5.328397e-02 
5.338992e-02 
5.349579e-02 
5.360158e-02 
5.370730e-02 
5.381294e-02 
5.391851e-02 
5.402399e-02 
5.412940e-02 
5.423473e-02 
5.433999e-02 
5.444516e-02 
5.455026e-02 
5.465528e-02 
5.476023e-02 
5.486509e-02 
5.496988e-02 
5.507459e-02 
5.517922e-02 
5.528378e-02 
5.538825e-02 
5.549265e-02 
5.559697e-02 
5.570121e-02 
5.580538e-02 
5.590947e-02 
5.601347e-02 
5.611740e-02 
5.622126e-02 
5.632503e-02 
5.642873e-02 
5.653234e-02 
5.663588e-02 
5.673934e-02 
5.684272e-02 
5.694603e-02 
5.704925e-02 
5.715240e-02 
5.725546e-02 
5.735845e-02 
5.746136e-02 
5.756419e-02 
5.766695e-02 
5.776962e-02 
5.787221e-02 
5.797473e-02 
5.807717e-02 
5.817952e-02 
5.828180e-02 
5.838400e-02 
5.848612e-02 
5.858816e-02 
5.869013e-02 
5.879201e-02 
5.889381e-02 
5.899554e-02 
5.909718e-02 
5.919875e-02 
5.930023e-02 
5.940164e-02 
5.950297e-02 
5.960421e-02 
5.970538e-02 
5.980647e-02 
5.990748e-02 
6.000841e-02 
6.010926e-02 
6.021003e-02 
6.031071e-02 
6.041132e-02 
6.051185e-02 
6.061230e-02 
6.071267e-02 
6.081296e-02 
6.091317e-02 
6.101330e-02 
6.111335e-02 
6.121332e-02 
6.131321e-02 
6.141302e-02 
6.151274e-02 
6.161239e-02 
6.171196e-02 
6.181145e-02 
6.191085e-02 
6.201018e-02 
6.210942e-02 
6.220859e-02 
6.230767e-02 
6.240668e-02 
6.250560e-02 
6.260444e-02 
6.270320e-02 
6.280188e-02 
6.290048e-02 
6.299900e-02 
6.309744e-02 
6.319579e-02 
6.329407e-02 
6.339226e-02 
6.349038e-02 
6.358841e-02 
6.368636e-02 
6.378423e-02 
6.388202e-02 
6.397973e-02 
6.407735e-02 
6.417490e-02 
6.427236e-02 
6.436974e-02 
6.446704e-02 
6.456426e-02 
6.466140e-02 
6.475846e-02 
6.485543e-02 
6.495232e-02 
6.504913e-02 
6.514586e-02 
6.524251e-02 
6.533907e-02 
6.543556e-02 
6.553196e-02 
6.562828e-02 
6.572451e-02 
6.582067e-02 
6.591674e-02 
6.601273e-02 
6.610864e-02 
6.620447e-02 
6.630022e-02 
6.639588e-02 
6.649146e-02 
6.658696e-02 
6.668237e-02 
6.677771e-02 
6.687296e-02 
6.696812e-02 
6.706321e-02 
6.715821e-02 
6.725313e-02 
6.734797e-02 
6.744273e-02 
6.753740e-02 
6.763199e-02 
6.772650e-02 
6.782092e-02 
6.791526e-02 
6.800952e-02 
6.810370e-02 
6.819779e-02 
6.829180e-02 
6.838573e-02 
6.847957e-02 
6.857333e-02 
6.866701e-02 
6.876060e-02 
6.885411e-02 
6.894754e-02 
6.904088e-02 
6.913415e-02 
6.922732e-02 
6.932042e-02 
6.941343e-02 
6.950636e-02 
6.959920e-02 
6.969196e-02 
6.978464e-02 
6.987723e-02 
6.996974e-02 
7.006217e-02 
7.015451e-02 
7.024677e-02 
7.033894e-02 
7.043103e-02 
7.052304e-02 
7.061496e-02 
7.070680e-02 
7.079855e-02 
7.089023e-02 
7.098181e-02 
7.107331e-02 
7.116473e-02 
7.125607e-02 
7.134732e-02 
7.143848e-02 
7.152957e-02 
7.162056e-02 
7.171148e-02 
7.180231e-02 
7.189305e-02 
7.198371e-02 
7.207428e-02 
7.216478e-02 
7.225518e-02 
7.234550e-02 
7.243574e-02 
7.252589e-02 
7.261596e-02 
7.270594e-02 
7.279584e-02 
7.288565e-02 
7.297538e-02 
7.306503e-02 
7.315459e-02 
7.324406e-02 
7.333345e-02 
7.342275e-02 
7.351197e-02 
7.360110e-02 
7.369015e-02 
7.377912e-02 
7.386799e-02 
7.395679e-02 
7.404549e-02 
7.413412e-02 
7.422265e-02 
7.431110e-02 
7.439947e-02 
7.448775e-02 
7.457595e-02 
7.466406e-02 
7.475208e-02 
7.484002e-02 
7.492787e-02 
7.501564e-02 
7.510332e-02 
7.519092e-02 
7.527843e-02 
7.536585e-02 
7.545319e-02 
7.554044e-02 
7.562761e-02 
7.571469e-02 
7.580169e-02 
7.588859e-02 
7.597542e-02 
7.606215e-02 
7.614880e-02 
7.623537e-02 
7.632185e-02 
7.640824e-02 
7.649455e-02 
7.658077e-02 
7.666690e-02 
7.675295e-02 
7.683891e-02 
7.692478e-02 
7.701057e-02 
7.709627e-02 
7.718189e-02 
7.726741e-02 
7.735286e-02 
7.743821e-02 
7.752348e-02 
7.760866e-02 
7.769376e-02 
7.777877e-02 
7.786369e-02 
7.794852e-02 
7.803327e-02 
7.811793e-02 
7.820251e-02 
7.828699e-02 
7.837139e-02 
7.845571e-02 
7.853993e-02 
7.862407e-02 
7.870812e-02 
7.879209e-02 
7.887597e-02 
7.895976e-02 
7.904346e-02 
7.912708e-02 
7.921061e-02 
7.929405e-02 
7.937740e-02 
7.946067e-02 
7.954385e-02 
7.962694e-02 
7.970994e-02 
7.979286e-02 
7.987569e-02 
7.995843e-02 
8.004108e-02 
8.012365e-02 
8.020613e-02 
8.028852e-02 
8.037082e-02 
8.045304e-02 
8.053516e-02 
8.061720e-02 
8.069916e-02 
8.078102e-02 
8.086280e-02 
8.094448e-02 
8.102608e-02 
8.110759e-02 
8.118902e-02 
8.127035e-02 
8.135160e-02 
8.143276e-02 
8.151383e-02 
8.159481e-02 
8.167571e-02 
8.175651e-02 
8.183723e-02 
8.191786e-02 
8.199840e-02 
8.207886e-02 
8.215922e-02 
8.223949e-02 
8.231968e-02 
8.239978e-02 
8.247979e-02 
8.255971e-02 
8.263954e-02 
8.271929e-02 
8.279894e-02 
8.287851e-02 
8.295799e-02 
8.303738e-02 
8.311668e-02 
8.319589e-02 
8.327501e-02 
8.335404e-02 
8.343299e-02 
8.351184e-02 
8.359061e-02 
8.366929e-02 
8.374787e-02 
8.382637e-02 
8.390478e-02 
8.398310e-02 
8.406133e-02 
8.413948e-02 
8.421753e-02 
8.429549e-02 
8.437337e-02 
8.445115e-02 
8.452885e-02 
8.460645e-02 
8.468397e-02 
8.476140e-02 
8.483873e-02 
8.491598e-02 
8.499314e-02 
8.507021e-02 
8.514719e-02 
8.522408e-02 
8.530088e-02 
8.537759e-02 
8.545421e-02 
8.553074e-02 
8.560718e-02 
8.568353e-02 
8.575979e-02 
8.583596e-02 
8.591204e-02 
8.598803e-02 
8.606393e-02 
8.613974e-02 
8.621546e-02 
8.629110e-02 
8.636664e-02 
8.644209e-02 
8.651745e-02 
8.659272e-02 
8.666790e-02 
8.674299e-02 
8.681798e-02 
8.689289e-02 
8.696771e-02 
8.704244e-02 
8.711708e-02 
8.719162e-02 
8.726608e-02 
8.734045e-02 
8.741472e-02 
8.748891e-02 
8.756300e-02 
8.763701e-02 
8.771092e-02 
8.778474e-02 
8.785847e-02 
8.793212e-02 
8.800567e-02 
8.807912e-02 
8.815249e-02 
8.822577e-02 
8.829896e-02 
8.837205e-02 
8.844506e-02 
8.851797e-02 
8.859080e-02 
8.866353e-02 
8.873617e-02 
8.880872e-02 
8.888118e-02 
8.895354e-02 
8.902582e-02 
8.909801e-02 
8.917010e-02 
8.924210e-02 
8.931401e-02 
8.938583e-02 
8.945756e-02 
8.952920e-02 
8.960075e-02 
8.967220e-02 
8.974356e-02 
8.981483e-02 
8.988601e-02 
8.995710e-02 
9.002810e-02 
9.009900e-02 
9.016982e-02 
9.024054e-02 
9.031117e-02 
9.038171e-02 
9.045216e-02 
9.052251e-02 
9.059277e-02 
9.066294e-02 
9.073302e-02 
9.080301e-02 
9.087291e-02 
9.094271e-02 
9.101242e-02 
9.108204e-02 
9.115157e-02 
9.122101e-02 
9.129035e-02 
9.135960e-02 
9.142876e-02 
9.149783e-02 
9.156680e-02 
9.163569e-02 
9.170448e-02 
9.177318e-02 
9.184178e-02 
9.191030e-02 
9.197872e-02 
9.204705e-02 
9.211528e-02 
9.218343e-02 
9.225148e-02 
9.231944e-02 
9.238730e-02 
9.245508e-02 
9.252276e-02 
9.259035e-02 
9.265785e-02 
9.272525e-02 
9.279256e-02 
9.285978e-02 
9.292691e-02 
9.299394e-02 
9.306088e-02 
9.312773e-02 
9.319448e-02 
9.326114e-02 
9.332771e-02 
9.339419e-02 
9.346057e-02 
9.352686e-02 
9.359306e-02 
9.365916e-02 
9.372517e-02 
9.379109e-02 
9.385692e-02 
9.392265e-02 
9.398829e-02 
9.405383e-02 
9.411928e-02 
9.418464e-02 
9.424991e-02 
9.431508e-02 
9.438016e-02 
9.444515e-02 
9.451004e-02 
9.457484e-02 
9.463954e-02 
9.470416e-02 
9.476868e-02 
9.483310e-02 
9.489743e-02 
9.496167e-02 
9.502582e-02 
9.508987e-02 
9.515383e-02 
9.521769e-02 
9.528146e-02 
9.534514e-02 
9.540872e-02 
9.547221e-02 
9.553561e-02 
9.559891e-02 
9.566212e-02 
9.572523e-02 
9.578825e-02 
9.585118e-02 
9.591401e-02 
9.597675e-02 
9.603939e-02 
9.610194e-02 
9.616440e-02 
9.622676e-02 
9.628903e-02 
9.635121e-02 
9.641329e-02 
9.647527e-02 
9.653717e-02 
9.659896e-02 
9.666067e-02 
9.672228e-02 
9.678379e-02 
9.684521e-02 
9.690654e-02 
9.696777e-02 
9.702891e-02 
9.708996e-02 
9.715091e-02 
9.721176e-02 
9.727252e-02 
9.733319e-02 
9.739376e-02 
9.745424e-02 
9.751462e-02 
9.757491e-02 
9.763510e-02 
9.769520e-02 
9.775520e-02 
9.781511e-02 
9.787493e-02 
9.793465e-02 
9.799427e-02 
9.805380e-02 
9.811324e-02 
9.817258e-02 
9.823183e-02 
9.829098e-02 
9.835004e-02 
9.840900e-02 
9.846787e-02 
9.852664e-02 
9.858531e-02 
9.864390e-02 
9.870238e-02 
9.876078e-02 
9.881907e-02 
9.887727e-02 
9.893538e-02 
9.899339e-02 
9.905131e-02 
9.910913e-02 
9.916686e-02 
9.922449e-02 
9.928202e-02 
9.933946e-02 
9.939681e-02 
9.945406e-02 
9.951121e-02 
9.956827e-02 
9.962524e-02 
9.968211e-02 
9.973888e-02 
9.979556e-02 
9.985214e-02 
9.990863e-02 
9.996502e-02 
1.000213e-01 
1.000775e-01 
1.001336e-01 
1.001896e-01 
1.002455e-01 
1.003014e-01 
1.003571e-01 
1.004127e-01 
1.004682e-01 
1.005237e-01 
1.005790e-01 
1.006343e-01 
1.006894e-01 
1.007445e-01 
1.007994e-01 
1.008543e-01 
1.009090e-01 
1.009637e-01 
1.010183e-01 
1.010728e-01 
1.011271e-01 
1.011814e-01 
1.012356e-01 
1.012897e-01 
1.013437e-01 
1.013976e-01 
1.014514e-01 
1.015051e-01 
1.015587e-01 
1.016122e-01 
1.016657e-01 
1.017190e-01 
1.017722e-01 
1.018253e-01 
1.018784e-01 
1.019313e-01 
1.019842e-01 
1.020369e-01 
1.020896e-01 
1.021421e-01 
1.021946e-01 
1.022469e-01 
1.022992e-01 
1.023514e-01 
1.024034e-01 
1.024554e-01 
1.025073e-01 
1.025591e-01 
1.026107e-01 
1.026623e-01 
1.027138e-01 
1.027652e-01 
1.028165e-01 
1.028677e-01 
1.029188e-01 
1.029698e-01 
1.030208e-01 
1.030716e-01 
1.031223e-01 
1.031729e-01 
1.032234e-01 
1.032739e-01 
1.033242e-01 
1.033744e-01 
1.034246e-01 
1.034746e-01 
1.035246e-01 
1.035744e-01 
1.036241e-01 
1.036738e-01 
1.037234e-01 
1.037728e-01 
1.038222e-01 
1.038714e-01 
1.039206e-01 
1.039697e-01 
1.040187e-01 
1.040675e-01 
1.041163e-01 
1.041650e-01 
1.042136e-01 
1.042621e-01 
1.043105e-01 
1.043588e-01 
1.044070e-01 
1.044551e-01 
1.045031e-01 
1.045510e-01 
1.045988e-01 
1.046465e-01 
1.046941e-01 
1.047416e-01 
1.047890e-01 
1.048363e-01 
1.048836e-01 
1.049307e-01 
1.049777e-01 
1.050246e-01 
1.050715e-01 
1.051182e-01 
1.051649e-01 
1.052114e-01 
1.052578e-01 
1.053042e-01 
1.053504e-01 
1.053966e-01 
1.054426e-01 
1.054886e-01 
1.055344e-01 
1.055802e-01 
1.056259e-01 
1.056714e-01 
1.057169e-01 
1.057623e-01 
1.058075e-01 
1.058527e-01 
1.058978e-01 
1.059428e-01 
1.059876e-01 
1.060324e-01 
1.060771e-01 
1.061217e-01 
1.061662e-01 
1.062106e-01 
1.062548e-01 
1.062990e-01 
1.063431e-01 
1.063871e-01 
1.064310e-01 
1.064748e-01 
1.065185e-01 
1.065621e-01 
1.066056e-01 
1.066491e-01 
1.066924e-01 
1.067356e-01 
1.067787e-01 
1.068217e-01 
1.068646e-01 
1.069074e-01 
1.069502e-01 
1.069928e-01 
1.070353e-01 
1.070777e-01 
1.071201e-01 
1.071623e-01 
1.072044e-01 
1.072465e-01 
1.072884e-01 
1.073302e-01 
1.073720e-01 
1.074136e-01 
1.074551e-01 
1.074966e-01 
1.075379e-01 
1.075792e-01 
1.076203e-01 
1.076614e-01 
1.077023e-01 
1.077432e-01 
1.077839e-01 
1.078246e-01 
1.078651e-01 
1.079056e-01 
1.079459e-01 
1.079862e-01 
1.080264e-01 
1.080664e-01 
1.081064e-01 
1.081463e-01 
1.081860e-01 
1.082257e-01 
1.082653e-01 
1.083047e-01 
1.083441e-01 
1.083834e-01 
1.084225e-01 
1.084616e-01 
1.085006e-01 
1.085395e-01 
1.085782e-01 
1.086169e-01 
1.086555e-01 
1.086940e-01 
1.087324e-01 
1.087706e-01 
1.088088e-01 
1.088469e-01 
1.088849e-01 
1.089228e-01 
1.089606e-01 
1.089983e-01 
1.090359e-01 
1.090733e-01 
1.091107e-01 
1.091480e-01 
1.091852e-01 
1.092223e-01 
1.092593e-01 
1.092962e-01 
1.093330e-01 
1.093697e-01 
1.094063e-01 
1.094428e-01 
1.094792e-01 
1.095155e-01 
1.095517e-01 
1.095878e-01 
1.096238e-01 
1.096597e-01 
1.096955e-01 
1.097312e-01 
1.097668e-01 
1.098023e-01 
1.098377e-01 
1.098730e-01 
1.099082e-01 
1.099433e-01 
1.099784e-01 
1.100133e-01 
1.100481e-01 
1.100828e-01 
1.101174e-01 
1.101519e-01 
1.101863e-01 
1.102206e-01 
1.102548e-01 
1.102889e-01 
1.103230e-01 
1.103569e-01 
1.103907e-01 
1.104244e-01 
1.104580e-01 
1.104915e-01 
1.105249e-01 
1.105583e-01 
1.105915e-01 
1.106246e-01 
1.106576e-01 
1.106905e-01 
1.107233e-01 
1.107561e-01 
1.107887e-01 
1.108212e-01 
1.108536e-01 
1.108859e-01 
1.109181e-01 
1.109503e-01 
1.109823e-01 
1.110142e-01 
1.110460e-01 
1.110777e-01 
1.111094e-01 
1.111409e-01 
1.111723e-01 
1.112036e-01 
1.112348e-01 
1.112659e-01 
1.112970e-01 
1.113279e-01 
1.113587e-01 
1.113894e-01 
1.114200e-01 
1.114506e-01 
1.114810e-01 
1.115113e-01 
1.115415e-01 
1.115716e-01 
1.116017e-01 
1.116316e-01 
1.116614e-01 
1.116911e-01 
1.117207e-01 
1.117502e-01 
1.117797e-01 
1.118090e-01 
1.118382e-01 
1.118673e-01 
1.118963e-01 
1.119253e-01 
1.119541e-01 
1.119828e-01 
1.120114e-01 
1.120399e-01 
1.120683e-01 
1.120966e-01 
1.121249e-01 
1.121530e-01 
1.121810e-01 
1.122089e-01 
1.122367e-01 
1.122644e-01 
1.122920e-01 
1.123196e-01 
1.123470e-01 
1.123743e-01 
1.124015e-01 
1.124286e-01 
1.124556e-01 
1.124825e-01 
1.125093e-01 
1.125360e-01 
1.125626e-01 
1.125892e-01 
1.126156e-01 
1.126419e-01 
1.126681e-01 
1.126942e-01 
1.127202e-01 
1.127461e-01 
1.127719e-01 
1.127976e-01 
1.128232e-01 
1.128487e-01 
1.128741e-01 
1.128994e-01 
1.129246e-01 
1.129497e-01 
1.129747e-01 
1.129996e-01 
1.130244e-01 
1.130491e-01 
1.130737e-01 
1.130982e-01 
1.131226e-01 
1.131469e-01 
1.131711e-01 
1.131952e-01 
1.132192e-01 
1.132431e-01 
1.132669e-01 
1.132905e-01 
1.133141e-01 
1.133376e-01 
1.133610e-01 
1.133843e-01 
1.134075e-01 
1.134306e-01 
1.134536e-01 
1.134764e-01 
1.134992e-01 
1.135219e-01 
1.135445e-01 
1.135670e-01 
1.135893e-01 
1.136116e-01 
1.136338e-01 
1.136559e-01 
1.136779e-01 
1.136997e-01 
1.137215e-01 
1.137432e-01 
1.137647e-01 
1.137862e-01 
1.138076e-01 
1.138289e-01 
1.138500e-01 
1.138711e-01 
1.138921e-01 
1.139129e-01 
1.139337e-01 
1.139544e-01 
1.139749e-01 
1.139954e-01 
1.140157e-01 
1.140360e-01 
1.140562e-01 
1.140762e-01 
1.140962e-01 
1.141160e-01 
1.141358e-01 
1.141554e-01 
1.141750e-01 
1.141944e-01 
1.142138e-01 
1.142330e-01 
1.142522e-01 
1.142712e-01 
1.142902e-01 
1.143090e-01 
1.143278e-01 
1.143464e-01 
1.143649e-01 
1.143834e-01 
1.144017e-01 
1.144199e-01 
1.144381e-01 
1.144561e-01 
1.144740e-01 
1.144919e-01 
1.145096e-01 
1.145272e-01 
1.145448e-01 
1.145622e-01 
1.145795e-01 
1.145967e-01 
1.146139e-01 
1.146309e-01 
1.146478e-01 
1.146646e-01 
1.146813e-01 
1.146980e-01 
1.147145e-01 
1.147309e-01 
1.147472e-01 
1.147634e-01 
1.147795e-01 
1.147955e-01 
1.148114e-01 
1.148272e-01 
1.148429e-01 
1.148585e-01 
1.148740e-01 
1.148894e-01 
1.149047e-01 
1.149199e-01 
1.149350e-01 
1.149500e-01 
1.149649e-01 
1.149797e-01 
1.149944e-01 
1.150090e-01 
1.150235e-01 
1.150379e-01 
1.150521e-01 
1.150663e-01 
1.150804e-01 
1.150944e-01 
1.151083e-01 
1.151220e-01 
1.151357e-01 
1.151493e-01 
1.151628e-01 
1.151761e-01 
1.151894e-01 
1.152026e-01 
1.152156e-01 
1.152286e-01 
1.152415e-01 
1.152542e-01 
1.152669e-01 
1.152794e-01 
1.152919e-01 
1.153043e-01 
1.153165e-01 
1.153287e-01 
1.153407e-01 
1.153527e-01 
1.153645e-01 
1.153762e-01 
1.153879e-01 
1.153994e-01 
1.154109e-01 
1.154222e-01 
1.154335e-01 
1.154446e-01 
1.154556e-01 
1.154666e-01 
1.154774e-01 
1.154881e-01 
1.154987e-01 
1.155093e-01 
1.155197e-01 
1.155300e-01 
1.155402e-01 
1.155504e-01 
1.155604e-01 
1.155703e-01 
1.155801e-01 
1.155898e-01 
1.155994e-01 
1.156089e-01 
1.156183e-01 
1.156277e-01 
1.156369e-01 
1.156460e-01 
1.156550e-01 
1.156639e-01 
1.156727e-01 
1.156814e-01 
1.156900e-01 
1.156984e-01 
1.157068e-01 
1.157151e-01 
1.157233e-01 
1.157314e-01 
1.157394e-01 
1.157473e-01 
1.157550e-01 
1.157627e-01 
1.157703e-01 
1.157778e-01 
1.157851e-01 
1.157924e-01 
1.157996e-01 
1.158067e-01 
1.158136e-01 
1.158205e-01 
1.158273e-01 
1.158339e-01 
1.158405e-01 
1.158469e-01 
1.158533e-01 
1.158595e-01 
1.158657e-01 
1.158717e-01 
1.158777e-01 
1.158835e-01 
1.158893e-01 
1.158949e-01 
1.159005e-01 
1.159059e-01 
1.159112e-01 
1.159165e-01 
1.159216e-01 
1.159266e-01 
1.159316e-01 
1.159364e-01 
1.159411e-01 
1.159458e-01 
1.159503e-01 
1.159547e-01 
1.159590e-01 
1.159632e-01 
1.159674e-01 
1.159714e-01 
1.159753e-01 
1.159791e-01 
1.159828e-01 
1.159864e-01 
1.159899e-01 
1.159933e-01 
1.159966e-01 
1.159998e-01 
1.160029e-01 
1.160059e-01 
1.160088e-01 
1.160116e-01 
1.160143e-01 
1.160169e-01 
1.160194e-01 
1.160218e-01 
1.160240e-01 
1.160262e-01 
1.160283e-01 
1.160303e-01 
1.160321e-01 
1.160339e-01 
1.160356e-01 
1.160372e-01 
1.160386e-01 
1.160400e-01 
1.160413e-01 
1.160424e-01 
1.160435e-01 
1.160444e-01 
1.160453e-01 
1.160461e-01 
1.160467e-01 
1.160473e-01 
1.160477e-01 
1.160481e-01 
1.160483e-01 
1.160485e-01 
1.160485e-01 
1.160484e-01 
1.160483e-01 
1.160480e-01 
1.160476e-01 
1.160472e-01 
1.160466e-01 
1.160459e-01 
1.160452e-01 
1.160443e-01 
1.160433e-01 
1.160422e-01 
1.160411e-01 
1.160398e-01 
1.160384e-01 
1.160369e-01 
1.160353e-01 
1.160336e-01 
1.160318e-01 
1.160299e-01 
1.160279e-01 
1.160259e-01 
1.160237e-01 
1.160214e-01 
1.160190e-01 
1.160164e-01 
1.160138e-01 
1.160111e-01 
1.160083e-01 
1.160054e-01 
1.160024e-01 
1.159993e-01 
1.159961e-01 
1.159927e-01 
1.159893e-01 
1.159858e-01 
1.159822e-01 
1.159785e-01 
1.159746e-01 
1.159707e-01 
1.159667e-01 
1.159625e-01 
1.159583e-01 
1.159540e-01 
1.159495e-01 
1.159450e-01 
1.159403e-01 
1.159356e-01 
1.159307e-01 
1.159258e-01 
1.159207e-01 
1.159156e-01 
1.159103e-01 
1.159050e-01 
1.158995e-01 
1.158940e-01 
1.158883e-01 
1.158826e-01 
1.158767e-01 
1.158707e-01 
1.158647e-01 
1.158585e-01 
1.158522e-01 
1.158458e-01 
1.158394e-01 
1.158328e-01 
1.158261e-01 
1.158193e-01 
1.158124e-01 
1.158055e-01 
1.157984e-01 
1.157912e-01 
1.157839e-01 
1.157765e-01 
1.157690e-01 
1.157614e-01 
1.157537e-01 
1.157459e-01 
1.157380e-01 
1.157300e-01 
1.157219e-01 
1.157137e-01 
1.157054e-01 
1.156970e-01 
1.156885e-01 
1.156799e-01 
1.156712e-01 
1.156624e-01 
1.156534e-01 
1.156444e-01 
1.156353e-01 
1.156261e-01 
1.156168e-01 
1.156073e-01 
1.155978e-01 
1.155882e-01 
1.155785e-01 
1.155686e-01 
1.155587e-01 
1.155486e-01 
1.155385e-01 
1.155283e-01 
1.155179e-01 
1.155075e-01 
1.154969e-01 
1.154863e-01 
1.154756e-01 
1.154647e-01 
1.154538e-01 
1.154427e-01 
1.154316e-01 
1.154203e-01 
1.154089e-01 
1.153975e-01 
1.153859e-01 
1.153743e-01 
1.153625e-01 
1.153506e-01 
1.153387e-01 
1.153266e-01 
1.153144e-01 
1.153022e-01 
1.152898e-01 
1.152773e-01 
1.152647e-01 
1.152521e-01 
1.152393e-01 
1.152264e-01 
1.152134e-01 
1.152003e-01 
1.151872e-01 
1.151739e-01 
1.151605e-01 
1.151470e-01 
1.151334e-01 
1.151197e-01 
1.151059e-01 
1.150920e-01 
1.150780e-01 
1.150639e-01 
1.150497e-01 
1.150354e-01 
1.150210e-01 
1.150065e-01 
1.149919e-01 
1.149772e-01 
1.149624e-01 
1.149475e-01 
1.149325e-01 
1.149174e-01 
1.149022e-01 
1.148868e-01 
1.148714e-01 
1.148559e-01 
1.148403e-01 
1.148246e-01 
1.148088e-01 
1.147928e-01 
1.147768e-01 
1.147607e-01 
1.147445e-01 
1.147281e-01 
1.147117e-01 
1.146952e-01 
1.146785e-01 
1.146618e-01 
1.146450e-01 
1.146280e-01 
1.146110e-01 
1.145938e-01 
1.145766e-01 
1.145593e-01 
1.145418e-01 
1.145243e-01 
1.145066e-01 
1.144889e-01 
1.144710e-01 
1.144531e-01 
1.144350e-01 
1.144169e-01 
1.143986e-01 
1.143803e-01 
1.143618e-01 
1.143433e-01 
1.143246e-01 
1.143058e-01 
1.142870e-01 
1.142680e-01 
1.142490e-01 
1.142298e-01 
1.142105e-01 
1.141912e-01 
1.141717e-01 
1.141521e-01 
1.141325e-01 
1.141127e-01 
1.140928e-01 
1.140729e-01 
1.140528e-01 
1.140326e-01 
1.140123e-01 
1.139920e-01 
1.139715e-01 
1.139509e-01 
1.139302e-01 
1.139094e-01 
1.138886e-01 
1.138676e-01 
1.138465e-01 
1.138253e-01 
1.138040e-01 
1.137826e-01 
1.137611e-01 
1.137396e-01 
1.137179e-01 
1.136961e-01 
1.136742e-01 
1.136522e-01 
1.136301e-01 
1.136079e-01 
1.135856e-01 
1.135632e-01 
1.135407e-01 
1.135181e-01 
1.134954e-01 
1.134726e-01 
1.134497e-01 
1.134267e-01 
1.134036e-01 
1.133804e-01 
1.133571e-01 
1.133337e-01 
1.133102e-01 
1.132866e-01 
1.132629e-01 
1.132391e-01 
1.132152e-01 
1.131912e-01 
1.131671e-01 
1.131428e-01 
1.131185e-01 
1.130941e-01 
1.130696e-01 
1.130450e-01 
1.130203e-01 
1.129955e-01 
1.129706e-01 
1.129455e-01 
1.129204e-01 
1.128952e-01 
1.128699e-01 
1.128445e-01 
1.128190e-01 
1.127933e-01 
1.127676e-01 
1.127418e-01 
1.127159e-01 
1.126899e-01 
1.126637e-01 
1.126375e-01 
1.126112e-01 
1.125848e-01 
1.125582e-01 
1.125316e-01 
1.125049e-01 
1.124781e-01 
1.124511e-01 
1.124241e-01 
1.123970e-01 
1.123698e-01 
1.123424e-01 
1.123150e-01 
1.122875e-01 
1.122599e-01 
1.122321e-01 
1.122043e-01 
1.121764e-01 
1.121483e-01 
1.121202e-01 
1.120920e-01 
1.120636e-01 
1.120352e-01 
1.120067e-01 
1.119780e-01 
1.119493e-01 
1.119205e-01 
1.118916e-01 
1.118625e-01 
1.118334e-01 
1.118042e-01 
1.117748e-01 
1.117454e-01 
1.117159e-01 
1.116862e-01 
1.116565e-01 
1.116267e-01 
1.115967e-01 
1.115667e-01 
1.115366e-01 
1.115063e-01 
1.114760e-01 
1.114455e-01 
1.114150e-01 
1.113844e-01 
1.113536e-01 
1.113228e-01 
1.112919e-01 
1.112608e-01 
1.112297e-01 
1.111985e-01 
1.111671e-01 
1.111357e-01 
1.111042e-01 
1.110725e-01 
1.110408e-01 
1.110090e-01 
1.109770e-01 
1.109450e-01 
1.109129e-01 
1.108806e-01 
1.108483e-01 
1.108159e-01 
1.107833e-01 
1.107507e-01 
1.107180e-01 
1.106851e-01 
1.106522e-01 
1.106192e-01 
1.105861e-01 
1.105528e-01 
1.105195e-01 
1.104861e-01 
1.104525e-01 
1.104189e-01 
1.103852e-01 
1.103513e-01 
1.103174e-01 
1.102834e-01 
1.102493e-01 
1.102150e-01 
1.101807e-01 
1.101463e-01 
1.101118e-01 
1.100771e-01 
1.100424e-01 
1.100076e-01 
1.099727e-01 
1.099376e-01 
1.099025e-01 
1.098673e-01 
1.098320e-01 
1.097966e-01 
1.097610e-01 
1.097254e-01 
1.096897e-01 
1.096539e-01 
1.096180e-01 
1.095819e-01 
1.095458e-01 
1.095096e-01 
1.094733e-01 
1.094369e-01 
1.094004e-01 
1.093638e-01 
1.093271e-01 
1.092902e-01 
1.092533e-01 
1.092163e-01 
1.091792e-01 
1.091420e-01 
1.091047e-01 
1.090673e-01 
1.090298e-01 
1.089922e-01 
1.089545e-01 
1.089167e-01 
1.088788e-01 
1.088408e-01 
1.088027e-01 
1.087645e-01 
1.087262e-01 
1.086878e-01 
1.086493e-01 
1.086107e-01 
1.085720e-01 
1.085332e-01 
1.084943e-01 
1.084553e-01 
1.084163e-01 
1.083771e-01 
1.083378e-01 
1.082984e-01 
1.082589e-01 
1.082193e-01 
1.081797e-01 
1.081399e-01 
1.081000e-01 
1.080600e-01 
1.080199e-01 
1.079798e-01 
1.079395e-01 
1.078991e-01 
1.078587e-01 
1.078181e-01 
1.077774e-01 
1.077367e-01 
1.076958e-01 
1.076548e-01 
1.076138e-01 
1.075726e-01 
1.075313e-01 
1.074900e-01 
1.074485e-01 
1.074070e-01 
1.073653e-01 
1.073236e-01 
1.072817e-01 
1.072398e-01 
1.071977e-01 
1.071556e-01 
1.071133e-01 
1.070710e-01 
1.070286e-01 
1.069860e-01 
1.069434e-01 
1.069007e-01 
1.068578e-01 
1.068149e-01 
1.067719e-01 
1.067287e-01 
1.066855e-01 
1.066422e-01 
1.065988e-01 
1.065552e-01 
1.065116e-01 
1.064679e-01 
1.064241e-01 
1.063802e-01 
1.063362e-01 
1.062921e-01 
1.062479e-01 
1.062036e-01 
1.061592e-01 
1.061147e-01 
1.060701e-01 
1.060254e-01 
1.059806e-01 
1.059357e-01 
1.058907e-01 
1.058456e-01 
1.058004e-01 
1.057551e-01 
1.057098e-01 
1.056643e-01 
1.056187e-01 
1.055730e-01 
1.055273e-01 
1.054814e-01 
1.054354e-01 
1.053894e-01 
1.053432e-01 
1.052969e-01 
1.052506e-01 
1.052041e-01 
1.051576e-01 
1.051109e-01 
1.050642e-01 
1.050173e-01 
1.049704e-01 
1.049233e-01 
1.048762e-01 
1.048290e-01 
1.047816e-01 
1.047342e-01 
1.046867e-01 
1.046391e-01 
1.045913e-01 
1.045435e-01 
1.044956e-01 
1.044476e-01 
1.043995e-01 
1.043513e-01 
1.043030e-01 
1.042545e-01 
1.042060e-01 
1.041575e-01 
1.041088e-01 
1.040600e-01 
1.040111e-01 
1.039621e-01 
1.039130e-01 
1.038638e-01 
1.038146e-01 
1.037652e-01 
1.037157e-01 
1.036661e-01 
1.036165e-01 
1.035667e-01 
1.035169e-01 
1.034669e-01 
1.034168e-01 
1.033667e-01 
1.033164e-01 
1.032661e-01 
1.032157e-01 
1.031651e-01 
1.031145e-01 
1.030638e-01 
1.030129e-01 
1.029620e-01 
1.029110e-01 
1.028599e-01 
1.028087e-01 
1.027574e-01 
1.027059e-01 
1.026544e-01 
1.026028e-01 
1.025511e-01 
1.024994e-01 
1.024475e-01 
1.023955e-01 
1.023434e-01 
1.022912e-01 
1.022389e-01 
1.021866e-01 
1.021341e-01 
1.020815e-01 
1.020289e-01 
1.019761e-01 
1.019233e-01 
1.018703e-01 
1.018173e-01 
1.017641e-01 
1.017109e-01 
1.016576e-01 
1.016041e-01 
1.015506e-01 
1.014970e-01 
1.014433e-01 
1.013894e-01 
1.013355e-01 
1.012815e-01 
1.012274e-01 
1.011732e-01 
1.011189e-01 
1.010645e-01 
1.010100e-01 
1.009555e-01 
1.009008e-01 
1.008460e-01 
1.007911e-01 
1.007362e-01 
1.006811e-01 
1.006259e-01 
1.005707e-01 
1.005153e-01 
1.004599e-01 
1.004044e-01 
1.003487e-01 
1.002930e-01 
1.002372e-01 
1.001812e-01 
1.001252e-01 
1.000691e-01 
1.000129e-01 
9.995659e-02 
9.990019e-02 
9.984369e-02 
9.978710e-02 
9.973041e-02 
9.967363e-02 
9.961675e-02 
9.955978e-02 
9.950271e-02 
9.944554e-02 
9.938828e-02 
9.933093e-02 
9.927348e-02 
9.921593e-02 
9.915829e-02 
9.910055e-02 
9.904272e-02 
9.898480e-02 
9.892678e-02 
9.886866e-02 
9.881045e-02 
9.875214e-02 
9.869374e-02 
9.863524e-02 
9.857665e-02 
9.851797e-02 
9.845918e-02 
9.840031e-02 
9.834134e-02 
9.828227e-02 
9.822311e-02 
9.816385e-02 
9.810450e-02 
9.804506e-02 
9.798552e-02 
9.792588e-02 
9.786615e-02 
9.780633e-02 
9.774641e-02 
9.768640e-02 
9.762629e-02 
9.756609e-02 
9.750579e-02 
9.744540e-02 
9.738491e-02 
9.732433e-02 
9.726366e-02 
9.720289e-02 
9.714202e-02 
9.708107e-02 
9.702001e-02 
9.695887e-02 
9.689763e-02 
9.683629e-02 
9.677486e-02 
9.671334e-02 
9.665172e-02 
9.659001e-02 
9.652820e-02 
9.646630e-02 
9.640430e-02 
9.634221e-02 
9.628003e-02 
9.621775e-02 
9.615538e-02 
9.609292e-02 
9.603036e-02 
9.596771e-02 
9.590496e-02 
9.584212e-02 
9.577918e-02 
9.571616e-02 
9.565303e-02 
9.558982e-02 
9.552651e-02 
9.546310e-02 
9.539961e-02 
9.533602e-02 
9.527233e-02 
9.520855e-02 
9.514468e-02 
9.508071e-02 
9.501666e-02 
9.495250e-02 
9.488826e-02 
9.482392e-02 
9.475948e-02 
9.469496e-02 
9.463034e-02 
9.456562e-02 
9.450082e-02 
9.443592e-02 
9.437092e-02 
9.430584e-02 
9.424066e-02 
9.417538e-02 
9.411002e-02 
9.404456e-02 
9.397900e-02 
9.391336e-02 
9.384762e-02 
9.378179e-02 
9.371586e-02 
9.364984e-02 
9.358373e-02 
9.351753e-02 
9.345123e-02 
9.338484e-02 
9.331836e-02 
9.325178e-02 
9.318511e-02 
9.311835e-02 
9.305150e-02 
9.298455e-02 
9.291751e-02 
9.285038e-02 
9.278315e-02 
9.271583e-02 
9.264842e-02 
9.258092e-02 
9.251333e-02 
9.244564e-02 
9.237786e-02 
9.230998e-02 
9.224202e-02 
9.217396e-02 
9.210581e-02 
9.203756e-02 
9.196923e-02 
9.190080e-02 
9.183228e-02 
9.176367e-02 
9.169496e-02 
9.162617e-02 
9.155728e-02 
9.148830e-02 
9.141922e-02 
9.135006e-02 
9.128080e-02 
9.121145e-02 
9.114201e-02 
9.107248e-02 
9.100285e-02 
9.093313e-02 
9.086332e-02 
9.079342e-02 
9.072343e-02 
9.065334e-02 
9.058317e-02 
9.051290e-02 
9.044254e-02 
9.037208e-02 
9.030154e-02 
9.023090e-02 
9.016018e-02 
9.008936e-02 
9.001845e-02 
8.994744e-02 
8.987635e-02 
8.980516e-02 
8.973389e-02 
8.966252e-02 
8.959106e-02 
8.951951e-02 
8.944787e-02 
8.937613e-02 
8.930431e-02 
8.923239e-02 
8.916038e-02 
8.908828e-02 
8.901609e-02 
8.894381e-02 
8.887144e-02 
8.879898e-02 
8.872642e-02 
8.865378e-02 
8.858104e-02 
8.850821e-02 
8.843529e-02 
8.836228e-02 
8.828918e-02 
8.821599e-02 
8.814271e-02 
8.806934e-02 
8.799587e-02 
8.792232e-02 
8.784867e-02 
8.777494e-02 
8.770111e-02 
8.762719e-02 
8.755318e-02 
8.747909e-02 
8.740490e-02 
8.733062e-02 
8.725625e-02 
8.718179e-02 
8.710723e-02 
8.703259e-02 
8.695786e-02 
8.688304e-02 
8.680812e-02 
8.673312e-02 
8.665803e-02 
8.658284e-02 
8.650757e-02 
8.643221e-02 
8.635675e-02 
8.628121e-02 
8.620557e-02 
8.612985e-02 
8.605404e-02 
8.597813e-02 
8.590214e-02 
8.582605e-02 
8.574988e-02 
8.567361e-02 
8.559726e-02 
8.552082e-02 
8.544428e-02 
8.536766e-02 
8.529095e-02 
8.521414e-02 
8.513725e-02 
8.506027e-02 
8.498320e-02 
8.490603e-02 
8.482878e-02 
8.475144e-02 
8.467401e-02 
8.459649e-02 
8.451888e-02 
8.444119e-02 
8.436340e-02 
8.428552e-02 
8.420756e-02 
8.412950e-02 
8.405136e-02 
8.397312e-02 
8.389480e-02 
8.381639e-02 
8.373788e-02 
8.365929e-02 
8.358061e-02 
8.350185e-02 
8.342299e-02 
8.334404e-02 
8.326501e-02 
8.318588e-02 
8.310667e-02 
8.302737e-02 
8.294797e-02 
8.286850e-02 
8.278893e-02 
8.270927e-02 
8.262952e-02 
8.254969e-02 
8.246977e-02 
8.238975e-02 
8.230965e-02 
8.222946e-02 
8.214919e-02 
8.206882e-02 
8.198837e-02 
8.190782e-02 
8.182719e-02 
8.174647e-02 
8.166567e-02 
8.158477e-02 
8.150379e-02 
8.142271e-02 
8.134155e-02 
8.126031e-02 
8.117897e-02 
8.109754e-02 
8.101603e-02 
8.093443e-02 
8.085274e-02 
8.077096e-02 
8.068910e-02 
8.060715e-02 
8.052511e-02 
8.044298e-02 
8.036076e-02 
8.027846e-02 
8.019607e-02 
8.011359e-02 
8.003102e-02 
7.994836e-02 
7.986562e-02 
7.978279e-02 
7.969988e-02 
7.961687e-02 
7.953378e-02 
7.945060e-02 
7.936733e-02 
7.928398e-02 
7.920054e-02 
7.911701e-02 
7.903339e-02 
7.894969e-02 
7.886590e-02 
7.878202e-02 
7.869805e-02 
7.861400e-02 
7.852986e-02 
7.844564e-02 
7.836132e-02 
7.827692e-02 
7.819243e-02 
7.810786e-02 
7.802320e-02 
7.793845e-02 
7.785362e-02 
7.776870e-02 
7.768369e-02 
7.759859e-02 
7.751341e-02 
7.742814e-02 
7.734279e-02 
7.725735e-02 
7.717182e-02 
7.708621e-02 
7.700050e-02 
7.691472e-02 
7.682884e-02 
7.674288e-02 
7.665684e-02 
7.657071e-02 
7.648449e-02 
7.639818e-02 
7.631179e-02 
7.622531e-02 
7.613875e-02 
7.605210e-02 
7.596536e-02 
7.587854e-02 
7.579163e-02 
7.570464e-02 
7.561756e-02 
7.553040e-02 
7.544314e-02 
7.535581e-02 
7.526838e-02 
7.518088e-02 
7.509328e-02 
7.500560e-02 
7.491784e-02 
7.482998e-02 
7.474205e-02 
7.465403e-02 
7.456592e-02 
7.447772e-02 
7.438945e-02 
7.430108e-02 
7.421263e-02 
7.412410e-02 
7.403548e-02 
7.394677e-02 
7.385798e-02 
7.376910e-02 
7.368014e-02 
7.359110e-02 
7.350197e-02 
7.341275e-02 
7.332345e-02 
7.323406e-02 
7.314459e-02 
7.305504e-02 
7.296539e-02 
7.287567e-02 
7.278586e-02 
7.269596e-02 
7.260598e-02 
7.251592e-02 
7.242577e-02 
7.233553e-02 
7.224522e-02 
7.215481e-02 
7.206432e-02 
7.197375e-02 
7.188310e-02 
7.179235e-02 
7.170153e-02 
7.161062e-02 
7.151963e-02 
7.142855e-02 
7.133738e-02 
7.124614e-02 
7.115481e-02 
7.106339e-02 
7.097189e-02 
7.088031e-02 
7.078864e-02 
7.069689e-02 
7.060506e-02 
7.051314e-02 
7.042113e-02 
7.032905e-02 
7.023688e-02 
7.014462e-02 
7.005228e-02 
6.995986e-02 
6.986736e-02 
6.977477e-02 
6.968210e-02 
6.958934e-02 
6.949650e-02 
6.940358e-02 
6.931057e-02 
6.921748e-02 
6.912431e-02 
6.903105e-02 
6.893771e-02 
6.884429e-02 
6.875078e-02 
6.865719e-02 
6.856352e-02 
6.846976e-02 
6.837593e-02 
6.828200e-02 
6.818800e-02 
6.809391e-02 
6.799974e-02 
6.790549e-02 
6.781115e-02 
6.771673e-02 
6.762223e-02 
6.752764e-02 
6.743298e-02 
6.733823e-02 
6.724339e-02 
6.714848e-02 
6.705348e-02 
6.695840e-02 
6.686324e-02 
6.676799e-02 
6.667267e-02 
6.657726e-02 
6.648176e-02 
6.638619e-02 
6.629053e-02 
6.619479e-02 
6.609897e-02 
6.600307e-02 
6.590708e-02 
6.581102e-02 
6.571487e-02 
6.561864e-02 
6.552232e-02 
6.542593e-02 
6.532945e-02 
6.523289e-02 
6.513625e-02 
6.503953e-02 
6.494273e-02 
6.484584e-02 
6.474887e-02 
6.465182e-02 
6.455469e-02 
6.445748e-02 
6.436019e-02 
6.426281e-02 
6.416536e-02 
6.406782e-02 
6.397020e-02 
6.387250e-02 
6.377472e-02 
6.367685e-02 
6.357891e-02 
6.348089e-02 
6.338278e-02 
6.328459e-02 
6.318632e-02 
6.308797e-02 
6.298954e-02 
6.289103e-02 
6.279244e-02 
6.269377e-02 
6.259502e-02 
6.249618e-02 
6.239727e-02 
6.229827e-02 
6.219919e-02 
6.210004e-02 
6.200080e-02 
6.190148e-02 
6.180208e-02 
6.170261e-02 
6.160305e-02 
6.150341e-02 
6.140369e-02 
6.130389e-02 
6.120401e-02 
6.110405e-02 
6.100401e-02 
6.090388e-02 
6.080368e-02 
6.070340e-02 
6.060304e-02 
6.050260e-02 
6.040208e-02 
6.030148e-02 
6.020080e-02 
6.010004e-02 
5.999920e-02 
5.989828e-02 
5.979728e-02 
5.969620e-02 
5.959504e-02 
5.949380e-02 
5.939249e-02 
5.929109e-02 
5.918961e-02 
5.908806e-02 
5.898642e-02 
5.888471e-02 
5.878291e-02 
5.868104e-02 
5.857909e-02 
5.847705e-02 
5.837494e-02 
5.827275e-02 
5.817048e-02 
5.806814e-02 
5.796571e-02 
5.786320e-02 
5.776062e-02 
5.765796e-02 
5.755521e-02 
5.745239e-02 
5.734949e-02 
5.724652e-02 
5.714346e-02 
5.704032e-02 
5.693711e-02 
5.683382e-02 
5.673045e-02 
5.662700e-02 
5.652347e-02 
5.641986e-02 
5.631618e-02 
5.621241e-02 
5.610857e-02 
5.600465e-02 
5.590066e-02 
5.579658e-02 
5.569243e-02 
5.558820e-02 
5.548389e-02 
5.537950e-02 
5.527503e-02 
5.517049e-02 
5.506587e-02 
5.496117e-02 
5.485639e-02 
5.475154e-02 
5.464661e-02 
5.454160e-02 
5.443651e-02 
5.433135e-02 
5.422611e-02 
5.412079e-02 
5.401539e-02 
5.390992e-02 
5.380436e-02 
5.369873e-02 
5.359303e-02 
5.348725e-02 
5.338139e-02 
5.327545e-02 
5.316943e-02 
5.306334e-02 
5.295717e-02 
5.285093e-02 
5.274461e-02 
5.263821e-02 
5.253173e-02 
5.242518e-02 
5.231855e-02 
5.221184e-02 
5.210506e-02 
5.199820e-02 
5.189126e-02 
5.178425e-02 
5.167716e-02 
5.157000e-02 
5.146276e-02 
5.135544e-02 
5.124804e-02 
5.114057e-02 
5.103303e-02 
5.092540e-02 
5.081770e-02 
5.070993e-02 
5.060208e-02 
5.049415e-02 
5.038615e-02 
5.027807e-02 
5.016991e-02 
5.006168e-02 
4.995337e-02 
4.984499e-02 
4.973653e-02 
4.962800e-02 
4.951939e-02 
4.941070e-02 
4.930194e-02 
4.919311e-02 
4.908420e-02 
4.897521e-02 
4.886615e-02 
4.875701e-02 
4.864780e-02 
4.853851e-02 
4.842914e-02 
4.831971e-02 
4.821019e-02 
4.810060e-02 
4.799094e-02 
4.788120e-02 
4.777139e-02 
4.766150e-02 
4.755154e-02 
4.744150e-02 
4.733138e-02 
4.722120e-02 
4.711093e-02 
4.700060e-02 
4.689019e-02 
4.677970e-02 
4.666914e-02 
4.655850e-02 
4.644779e-02 
4.633701e-02 
4.622615e-02 
4.611522e-02 
4.600421e-02 
4.589313e-02 
4.578198e-02 
4.567075e-02 
4.555945e-02 
4.544807e-02 
4.533662e-02 
4.522509e-02 
4.511349e-02 
4.500182e-02 
4.489007e-02 
4.477825e-02 
4.466636e-02 
4.455439e-02 
4.444235e-02 
4.433024e-02 
4.421805e-02 
4.410579e-02 
4.399345e-02 
4.388104e-02 
4.376856e-02 
4.365600e-02 
4.354338e-02 
4.343067e-02 
4.331790e-02 
4.320505e-02 
4.309213e-02 
4.297913e-02 
4.286607e-02 
4.275293e-02 
4.263971e-02 
4.252643e-02 
4.241307e-02 
4.229964e-02 
4.218613e-02 
4.207256e-02 
4.195891e-02 
4.184518e-02 
4.173139e-02 
4.161752e-02 
4.150358e-02 
4.138957e-02 
4.127548e-02 
4.116133e-02 
4.104710e-02 
4.093280e-02 
4.081842e-02 
4.070398e-02 
4.058946e-02 
4.047487e-02 
4.036021e-02 
4.024547e-02 
4.013067e-02 
4.001579e-02 
3.990084e-02 
3.978582e-02 
3.967073e-02 
3.955556e-02 
3.944033e-02 
3.932502e-02 
3.920964e-02 
3.909419e-02 
3.897866e-02 
3.886307e-02 
3.874741e-02 
3.863167e-02 
3.851586e-02 
3.839998e-02 
3.828403e-02 
3.816801e-02 
3.805192e-02 
3.793575e-02 
3.781952e-02 
3.770321e-02 
3.758684e-02 
3.747039e-02 
3.735387e-02 
3.723728e-02 
3.712062e-02 
3.700389e-02 
3.688709e-02 
3.677022e-02 
3.665328e-02 
3.653627e-02 
3.641918e-02 
3.630203e-02 
3.618480e-02 
3.606751e-02 
3.595015e-02 
3.583271e-02 
3.571521e-02 
3.559763e-02 
3.547999e-02 
3.536227e-02 
3.524449e-02 
3.512663e-02 
3.500871e-02 
3.489071e-02 
3.477265e-02 
3.465451e-02 
3.453631e-02 
3.441803e-02 
3.429969e-02 
3.418128e-02 
3.406280e-02 
3.394424e-02 
3.382562e-02 
3.370693e-02 
3.358817e-02 
3.346934e-02 
3.335044e-02 
3.323148e-02 
3.311244e-02 
3.299333e-02 
3.287416e-02 
3.275491e-02 
3.263560e-02 
3.251622e-02 
3.239677e-02 
3.227725e-02 
3.215766e-02 
3.203800e-02 
3.191828e-02 
3.179848e-02 
3.167862e-02 
3.155869e-02 
3.143869e-02 
3.131862e-02 
3.119848e-02 
3.107828e-02 
3.095800e-02 
3.083766e-02 
3.071725e-02 
3.059677e-02 
3.047623e-02 
3.035561e-02 
3.023493e-02 
3.011418e-02 
2.999336e-02 
2.987248e-02 
2.975152e-02 
2.963050e-02 
2.950941e-02 
2.938825e-02 
2.926703e-02 
2.914574e-02 
2.902438e-02 
2.890295e-02 
2.878145e-02 
2.865989e-02 
2.853826e-02 
2.841657e-02 
2.829480e-02 
2.817297e-02 
2.805107e-02 
2.792911e-02 
2.780707e-02 
2.768497e-02 
2.756281e-02 
2.744057e-02 
2.731827e-02 
2.719591e-02 
2.707347e-02 
2.695097e-02 
2.682840e-02 
2.670577e-02 
2.658307e-02 
2.646030e-02 
2.633747e-02 
2.621457e-02 
2.609160e-02 
2.596857e-02 
2.584547e-02 
2.572231e-02 
2.559908e-02 
2.547578e-02 
2.535241e-02 
2.522899e-02 
2.510549e-02 
2.498193e-02 
2.485830e-02 
2.473461e-02 
2.461085e-02 
2.448702e-02 
2.436313e-02 
2.423918e-02 
2.411516e-02 
2.399107e-02 
2.386692e-02 
2.374270e-02 
2.361841e-02 
2.349406e-02 
2.336965e-02 
2.324517e-02 
2.312063e-02 
2.299602e-02 
2.287134e-02 
2.274660e-02 
2.262180e-02 
2.249693e-02 
2.237199e-02 
2.224699e-02 
2.212193e-02 
2.199680e-02 
2.187160e-02 
2.174634e-02 
2.162102e-02 
2.149563e-02 
2.137018e-02 
2.124466e-02 
2.111908e-02 
2.099344e-02 
2.086773e-02 
2.074195e-02 
2.061611e-02 
2.049021e-02 
2.036424e-02 
2.023821e-02 
2.011212e-02 
1.998596e-02 
1.985974e-02 
1.973345e-02 
1.960710e-02 
1.948068e-02 
1.935421e-02 
1.922767e-02 
1.910106e-02 
1.897439e-02 
1.884766e-02 
1.872086e-02 
1.859400e-02 
1.846708e-02 
1.834010e-02 
1.821305e-02 
1.808593e-02 
1.795876e-02 
1.783152e-02 
1.770422e-02 
1.757685e-02 
1.744943e-02 
1.732193e-02 
1.719438e-02 
1.706676e-02 
1.693909e-02 
1.681134e-02 
1.668354e-02 
1.655567e-02 
1.642774e-02 
1.629975e-02 
1.617170e-02 
1.604358e-02 
1.591540e-02 
1.578716e-02 
1.565885e-02 
1.553049e-02 
1.540206e-02 
1.527357e-02 
1.514502e-02 
1.501640e-02 
1.488772e-02 
1.475899e-02 
1.463019e-02 
1.450132e-02 
1.437240e-02 
1.424341e-02 
1.411437e-02 
1.398526e-02 
1.385609e-02 
1.372686e-02 
1.359756e-02 
1.346821e-02 
1.333879e-02 
1.320931e-02 
1.307978e-02 
1.295018e-02 
1.282051e-02 
1.269079e-02 
1.256101e-02 
1.243117e-02 
1.230126e-02 
1.217129e-02 
1.204127e-02 
1.191118e-02 
1.178103e-02 
1.165082e-02 
1.152055e-02 
1.139022e-02 
1.125983e-02 
1.112938e-02 
1.099887e-02 
1.086830e-02 
1.073767e-02 
1.060697e-02 
1.047622e-02 
1.034541e-02 
1.021454e-02 
1.008360e-02 
9.952610e-03 
9.821557e-03 
9.690444e-03 
9.559271e-03 
9.428038e-03 
9.296746e-03 
9.165394e-03 
9.033982e-03 
8.902511e-03 
8.770980e-03 
8.639390e-03 
8.507740e-03 
8.376031e-03 
8.244263e-03 
8.112435e-03 
7.980548e-03 
7.848602e-03 
7.716596e-03 
7.584532e-03 
7.452409e-03 
7.320226e-03 
7.187985e-03 
7.055685e-03 
6.923326e-03 
6.790908e-03 
6.658432e-03 
6.525897e-03 
6.393303e-03 
6.260651e-03 
6.127940e-03 
5.995171e-03 
5.862343e-03 
5.729457e-03 
5.596513e-03 
5.463510e-03 
5.330450e-03 
5.197331e-03 
5.064154e-03 
4.930919e-03 
4.797626e-03 
4.664276e-03 
4.530867e-03 
4.397400e-03 
4.263876e-03 
4.130294e-03 
3.996655e-03 
3.862957e-03 
3.729203e-03 
3.595390e-03 
3.461521e-03 
3.327593e-03 
3.193609e-03 
3.059567e-03 
2.925468e-03 
2.791312e-03 
2.657099e-03 
2.522828e-03 
2.388501e-03 
2.254117e-03 
2.119675e-03 
1.985177e-03 
1.850622e-03 
1.716010e-03 
1.581342e-03 
1.446617e-03 
1.311835e-03 
1.176997e-03 
1.042102e-03 
9.071509e-04 
7.721433e-04 
6.370794e-04 
5.019592e-04 
3.667828e-04 
2.315502e-04 
9.626146e-05 
0 
0 
0 
0 
0 
0 
0 
0 
0 
0 
0 
0 
0 
0 
0 
0 
0 
0 
0 
0 
0 
0 
0 
0 
0 
0 
0 
0 
0 
0 
0 
0 
0 
0 
0 
0 
0 
0 
0 
0 
0 
0 
0 
0 
0 
0 
0 
0 
0 
0 
0 
0 
0 
0 
0 
0 
0 
0 
0 
0 
0 
0 
0 
0 
0 
0 
0 
0 
0 
0 
0 
0 
0 
0 
0 
0 
0 
0 
0 
0 
0 
0 
0 
0 
0 
0 
0 
0 
0 
0 
0 
0 
0 
0 
0 
0 
0 
0 
0 
0 
0 
0 
0 
0 
0 
0 
0 
0 
0 
0 
0 
0 
0 
0 
0 
0 
0 
0 
0 
0 
0 
0 
0 
0 
0 
0 
0 
0 
0 
0 
0 
0 
0 
0 
0 
0 
0 
0 
0 
0 
0 
0 
0 
0 
0 
0 
0 
0 
0 
0 
0 
0 
0 
0 
0 
0 
0 
0 
0 
0 
0 
0 
0 
0 
0 
0 
0 
0 
0 
0 
0 
0 
0 
0 
0 
0 
0 
0 
0 
0 
0 
0 
0 
0 
0 
0 
0 
0 
0 
0 
0 
0 
0 
0 
0 
0 
0 
0 
0 
0 
0 
0 
0 
0 
0 
0 
0 
0 
0 
0 
0 
0 
0 
0 
0 
0 
0 
0 
0 
0 
0 
0 
0 
0 
0 
0 
0 
0 
0 
0 
0 
0 
0 
0 
0 
0 
0 
0 
0 
0 
0 
0 
0 
0 
0 
0 
0 
0 
0 
0 
0 
0 
0 
0 
0 
0 
0 
0 
0 
0 
0 
0 
0 
0 
0 
0 
0 
0 
0 
0 
0 
0 
0 
0 
0 
0 
0 
0 
0 
0 
0 
0 
0 
0 
0 
0 
0 
0 
0 
0 
0 
0 
0 
0 
0 
0 
0 
0 
0 
0 
0 
0 
0 
0 
0 
0 
0 
0 
0 
0 
0 
0 
0 
0 
0 
0 
0 
0 
0 
0 
0 
0 
0 
0 
0 
0 
0 
0 
0 
0 
0 
0 
0 
0 
0 
0 
0 
0 
0 
0 
0 
0 
0 
0 
0 
0 
0 
0 
0 
0 
0 
0 
0 
0 
0 
0 
0 
0 
0 
0 
0 
0 
0 
0 
0 
0 
0 
0 
0 
0 
0 
0 
0 
0 
0 
0 
0 
0 
0 
0 
0 
0 
0 
0 
0 
0 
0 
0 
0 
0 
0 
0 
0 
0 
0 
0 
0 
0 
0 
0 
0 
0 
0 
0 
0 
0 
0 
0 
0 
0 
0 
0 
0 
0 
0 
0 
0 
0 
0 
0 
0 
0 
0 
0 
0 
0 
0 
0 
0 
0 
0 
0 
0 
0 
0 
0 
0 
0 
0 
0 
0 
0 
0 
0 
0 
0 
0 
0 
0 
0 
0 
0 
0 
0 
0 
0 
0 
0 
0 
0 
0 
0 
0 
0 
0 
0 
0 
0 
0 
0 
0 
0 
0 
0 
0 
0 
0 
0 
0 
0 
0 
0 
0 
0 
0 
0 
0 
0 
0 
0 
0 
0 
0 
0 
0 
0 
0 
0 
0 
0 
0 
0 
0 
0 
0 
0 
0 
0 
0 
0 
0 
0 
0 
0 
0 
0 
0 
0 
0 
0 
0 
0 
0 
0 
0 
0 
0 
0 
0 
0 
0 
0 
0 
0 
0 
0 
0 
0 
0 
0 
0 
0 
0 
0 
0 
0 
0 
0 
0 
0 
0 
0 
0 
0 
0 
0 
0 
0 
0 
0 
0 
0 
0 
0 
0 
0 
0 
0 
0 
0 
0 
0 
0 
0 
0 
0 
0 
0 
0 
0 
0 
0 
0 
0 
0 
0 
0 
0 
0 
0 
0 
0 
0 
0 
0 
0 
0 
0 
0 
0 
0 
0 
0 
0 
0 
0 
0 
0 
0 
0 
0 
0 
0 
0 
0 
0 
0 
0 
0 
0 
0 
0 
0 
0 
0 
0 
0 
0 
0 
0 
0 
0 
0 
0 
0 
0 
0 
0 
0 
0 
0 
0 
0 
0 
0 
0 
0 
0 
0 
0 
0 
0 
0 
0 
0 
0 
0 
0 
0 
0 
0 
0 
0 
0 
0 
0 
0 
0 
0 
0 
0 
0 
0 
0 
0 
0 
0 
0 
0 
0 
0 
0 
0 
0 
0 
0 
0 
0 
0 
0 
0 
0 
0 
0 
0 
0 
0 
0 
0 
0 
0 
0 
0 
0 
0 
0 
0 
0 
0 
0 
0 
0 
0 
0 
0 
0 
0 
0 
0 
0 
0 
0 
0 
0 
0 
0 
0 
0 
0 
0 
0 
0 
0 
0 
0 
0 
0 
0 
0 
0 
0 
0 
0 
0 
0 
0 
0 
0 
0 
0 
0 
0 
0 
0 
0 
0 
0 
0 
0 
0 
0 
0 
0 
0 
0 
0 
0 
0 
0 
0 
0 
0 
0 
0 
0 
0 
0 
0 
0 
0 
0 
0 
0 
0 
0 
0 
0 
0 
0 
0 
0 
0 
0 
0 
0 
0 
0 
0 
0 
0 
0 
0 
0 
0 
0 
0 
0 
0 
0 
0 
0 
0 
0 
0 
0 
0 
0 
0 
0 
0 
0 
0 
0 
0 
0 
0 
0 
0 
0 
0 
0 
0 
0 
0 
0 
0 
0 
0 
0 
0 
0 
0 
0 
0 
0 
0 
0 
0 
0 
0 
0 
0 
0 
0 
0 
0 
0 
0 
0 
0 
0 
0 
0 
0 
0 
0 
0 
0 
0 
0 
0 
0 
0 
0 
0 
0 
0 
0 
0 
0 
0 
0 
0 
0 
0 
0 
0 
0 
0 
0 
0 
0 
0 
0 
0 
0 
0 
0 
0 
0 
0 
0 
0 
0 
0 
0 
0 
0 
0 
0 
0 
0 
0 
0 
0 
0 
0 
0 
0 
0 
0 
0 
0 
0 
0 
0 
0 
0 
0 
0 
0 
0 
0 
0 
0 
0 
0 
0 
0 
0 
0 
0 
0 
0 
0 
0 
0 
0 
0 
0 
0 
0 
0 
0 
0 
0 
0 
0 
0 
0 
0 
0 
0 
0 
0 
0 
0 
0 
0 
0 
0 
0 
0 
0 
0 
0 
0 
0 
0 
0 
0 
0 
0 
0 
0 
0 
0 
0 
0 
0 
0 
0 
0 
0 
0 
0 
0 
0 
0 
0 
0 
0 
0 
0 
0 
0 
0 
0 
0 
0 
0 
0 
0 
0 
0 
0 
0 
0 
0 
0 
0 
0 
0 
0 
0 
0 
0 
0 
0 
0 
0 
0 
0 
0 
0 
0 
0 
0 
0 
0 
0 
0 
0 
0 
0 
0 
0 
0 
0 
0 
0 
0 
0 
0 
0 
0 
0 
0 
0 
0 
0 
0 
0 
0 
0 
0 
0 
0 
0 
0 
0 
0 
0 
0 
0 
0 
0 
0 
0 
0 
0 
0 
0 
0 
0 
0 
0 
0 
0 
0 
0 
0 
0 
0 
0 
0 
0 
0 
0 
0 
0 
0 
0 
0 
0 
0 
0 
0 
0 
0 
0 
0 
0 
0 
0 
0 
0 
0 
0 
0 
0 
0 
0 
0 
0 
0 
0 
0 
0 
0 
0 
0 
0 
0 
0 
0 
0 
0 
0 
0 
0 
0 
0 
0 
0 
0 
0 
0 
0 
0 
0 
0 
0 
0 
0 
0 
0 
0 
0 
0 
0 
0 
0 
0 
0 
0 
0 
0 
0 
0 
0 
0 
0 
0 
0 
0 
0 
0 
0 
0 
0 
0 
0 
0 
0 
0 
0 
0 
0 
0 
0 
0 
0 
0 
0 
0 
0 
0 
0 
0 
0 
0 
0 
0 
0 
0 
0 
0 
0 
0 
0 
0 
0 
0 
0 
0 
0 
0 
0 
0 
0 
0 
0 
0 
0 
0 
0 
0 
0 
0 
0 
0 
0 
0 
0 
0 
0 
0 
0 
0 
0 
0 
0 
0 
0 
0 
0 
0 
0 
0 
0 
0 
0 
0 
0 
0 
0 
0 
0 
0 
0 
0 
0 
0 
0 
0 
0 
0 
0 
0 
0 
0 
0 
0 
0 
0 
0 
0 
0 
0 
0 
0 
0 
0 
0 
0 
0 
0 
0 
0 
0 
0 
0 
0 
0 
0 
0 
0 
0 
0 
0 
0 
0 
0 
0 
0 
0 
0 
0 
0 
0 
0 
0 
0 
0 
0 
0 
0 
0 
0 
0 
0 
0 
0 
0 
0 
0 
0 
0 
0 
0 
0 
0 
0 
0 
0 
0 
0 
0 
0 
0 
0 
0 
0 
0 
0 
0 
0 
0 
0 
0 
0 
0 
0 
0 
0 
0 
0 
0 
0 
0 
0 
0 
0 
0 
0 
0 
0 
0 
0 
0 
0 
0 
0 
0 
0 
0 
0 
0 
0 
0 
0 
0 
0 
0 
0 
0 
0 
0 
0 
0 
0 
0 
0 
0 
0 
0 
0 
0 
0 
0 
0 
0 
0 
0 
0 
0 
0 
0 
0 
0 
0 
0 
0 
0 
0 
0 
0 
0 
0 
0 
0 
0 
0 
0 
0 
0 
0 
0 
0 
0 
0 
0 
0 
0 
0 
0 
0 
0 
0 
0 
0 
0 
0 
0 
0 
0 
0 
0 
0 
0 
0 
0 
0 
0 
0 
0 
0 
0 
0 
0 
0 
0 
0 
0 
0 
0 
0 
0 
0 
0 
0 
0 
0 
0 
0 
0 
0 
0 
0 
0 
0 
0 
0 
0 
0 
0 
0 
0 
0 
0 
0 
0 
0 
0 
0 
0 
0 
0 
0 
0 
0 
0 
0 
0 
0 
0 
0 
0 
0 
0 
0 
0 
0 
0 
0 
0 
0 
0 
0 
0 
0 
0 
0 
0 
0 
0 
0 
0 
0 
0 
0 
0 
0 
0 
0 
0 
0 
0 
0 
0 
0 
0 
0 
0 
0 
0 
0 
0 
0 
0 
0 
0 
0 
0 
0 
0 
0 
0 
0 
0 
0 
0 
0 
0 
0 
0 
0 
0 
0 
0 
0 
0 
0 
0 
0 
0 
0 
0 
0 
0 
0 
0 
0 
0 
0 
0 
0 
0 
0 
0 
0 
0 
0 
0 
0 
0 
0 
0 
0 
0 
0 
0 
0 
0 
0 
0 
0 
0 
0 
0 
0 
0 
0 
0 
0 
0 
0 
0 
0 
0 
0 
0 
0 
0 
0 
0 
0 
0 
0 
0 
0 
0 
0 
0 
0 
0 
0 
0 
0 
0 
0 
0 
0 
0 
0 
0 
0 
0 
0 
0 
0 
0 
0 
0 
0 
0 
0 
0 
0 
0 
0 
0 
0 
0 
0 
0 
0 
0 
0 
0 
0 
0 
0 
0 
0 
0 
0 
0 
0 
0 
0 
0 
0 
0 
0 
0 
0 
0 
0 
0 
0 
0 
0 
0 
0 
0 
0 
0 
0 
0 
0 
0 
0 
0 
0 
0 
0 
0 
0 
0 
0 
0 
0 
0 
0 
0 
0 
0 
0 
0 
0 
0 
0 
0 
0 
0 
0 
0 
0 
0 
0 
0 
0 
0 
0 
0 
0 
0 
0 
0 
0 
0 
0 
0 
0 
0 
0 
0 
0 
0 
0 
0 
0 
0 
0 
0 
0 
0 
0 
0 
0 
0 
0 
0 
0 
0 
0 
0 
0 
0 
0 
0 
0 
0 
0 
0 
0 
0 
0 
0 
0 
0 
0 
0 
0 
0 
0 
0 
0 
0 
0 
0 
0 
0 
0 
0 
0 
0 
0 
0 
0 
0 
0 
0 
0 
0 
0 
0 
0 
0 
0 
0 
0 
0 
0 
0 
0 
0 
0 
0 
0 
0 
0 
0 
0 
0 
0 
0 
0 
0 
0 
0 
0 
0 
0 
0 
0 
0 
0 
0 
0 
0 
0 
0 
0 
0 
0 
0 
0 
0 
0 
0 
0 
0 
0 
0 
0 
0 
0 
0 
0 
0 
0 
0 
0 
0 
0 
0 
0 
0 
0 
0 
0 
0 
0 
0 
0 
0 
0 
0 
0 
0 
0 
0 
0 
0 
0 
0 
0 
0 
0 
0 
0 
0 
0 
0 
0 
0 
0 
0 
0 
0 
0 
0 
0 
0 
0 
0 
0 
0 
0 
0 
0 
0 
0 
0 
0 
0 
0 
0 
0 
0 
0 
0 
0 
0 
0 
0 
0 
0 
0 
0 
0 
0 
0 
0 
0 
0 
0 
0 
0 
0 
0 
0 
0 
0 
0 
0 
0 
0 
0 
0 
0 
0 
0 
0 
0 
0 
0 
0 
0 
0 
0 
0 
0 
0 
0 
0 
0 
0 
0 
0 
0 
0 
0 
0 
0 
0 
0 
0 
0 
0 
0 
0 
0 
0 
0 
0 
0 
0 
0 
0 
0 
0 
0 
0 
0 
0 
0 
0 
0 
0 
0 
0 
0 
0 
0 
0 
0 
0 
0 
0 
0 
0 
0 
0 
0 
0 
0 
0 
0 
0 
0 
0 
0 
0 
0 
0 
0 
0 
0 
0 
0 
0 
0 
0 
0 
0 
0 
0 
0 
0 
0 
0 
0 
0 
0 
0 
0 
0 
0 
0 
0 
0 
0 
0 
0 
0 
0 
0 
0 
0 
0 
0 
0 
0 
0 
0 
0 
0 
0 
0 
0 
0 
0 
0 
0 
0 
0 
0 
0 
0 
0 
0 
0 
0 
0 
0 
0 
0 
0 
0 
0 
0 
0 
0 
0 
0 
0 
0 
0 
0 
0 
0 
0 
0 
0 
0 
0 
0 
0 
0 
0 
0 
0 
0 
0 
0 
0 
0 
0 
0 
0 
0 
0 
0 
0 
0 
0 
0 
0 
0 
0 
0 
0 
0 
0 
0 
0 
0 
0 
0 
0 
0 
0 
0 
0 
0 
0 
0 
0 
0 
0 
0 
0 
0 
0 
0 
0 
0 
0 
0 
0 
0 
0 
0 
0 
0 
0 
0 
0 
0 
0 
0 
0 
0 
0 
0 
0 
0 
0 
0 
0 
0 
0 
0 
0 
0 
0 
0 
0 
0 
0 
0 
0 
0 
0 
0 
0 
0 
0 
0 
0 
0 
0 
0 
0 
0 
0 
0 
0 
0 
0 
0 
0 
0 
0 
0 
0 
0 
0 
0 
0 
0 
0 
0 
0 
0 
0 
0 
0 
0 
0 
0 
0 
0 
0 
0 
0 
0 
0 
0 
0 
0 
0 
0 
0 
0 
0 
0 
0 
0 
0 
0 
0 
0 
0 
0 
0 
0 
0 
0 
0 
0 
0 
0 
0 
0 
0 
0 
0 
0 
0 
0 
0 
0 
0 
0 
0 
0 
0 
0 
0 
0 
0 
0 
0 
0 
0 
0 
0 
0 
0 
0 
0 
0 
0 
0 
0 
0 
0 
0 
0 
0 
0 
0 
0 
0 
0 
0 
0 
0 
0 
0 
0 
0 
0 
0 
0 
0 
0 
0 
0 
0 
0 
0 
0 
0 
0 
0 
0 
0 
0 
0 
0 
0 
0 
0 
0 
0 
0 
0 
0 
0 
0 
0 
0 
0 
0 
0 
0 
0 
0 
0 
0 
0 
0 
0 
0 
0 
0 
0 
0 
0 
0 
0 
0 
0 
0 
0 
0 
0 
0 
0 
0 
0 
0 
0 
0 
0 
0 
0 
0 
0 
0 
0 
0 
0 
0 
0 
0 
0 
0 
0 
0 
0 
0 
0 
0 
0 
0 
0 
0 
0 
0 
0 
0 
0 
0 
0 
0 
0 
0 
0 
0 
0 
0 
0 
0 
0 
0 
0 
0 
0 
0 
0 
0 
0 
0 
0 
0 
0 
0 
0 
0 
0 
0 
0 
0 
0 
0 
0 
0 
0 
0 
0 
0 
0 
0 
0 
0 
0 
0 
0 
0 
0 
0 
0 
0 
0 
0 
0 
0 
0 
0 
0 
0 
0 
0 
0 
0 
0 
0 
0 
0 
0 
0 
0 
0 
0 
0 
0 
0 
0 
0 
0 
0 
0 
0 
0 
0 
0 
0 
0 
0 
0 
0 
0 
0 
0 
0 
0 
0 
0 
0 
0 
0 
0 
0 
0 
0 
0 
0 
0 
0 
0 
0 
0 
0 
0 
0 
0 
0 
0 
0 
0 
0 
0 
0 
0 
0 
0 
0 
0 
0 
0 
0 
0 
0 
0 
0 
0 
0 
0 
0 
0 
0 
0 
0 
0 
0 
0 
0 
0 
0 
0 
0 
0 
0 
0 
0 
0 
0 
0 
0 
0 
0 
0 
0 
0 
0 
0 
0 
0 
0 
0 
0 
0 
0 
0 
0 
0 
0 
0 
0 
0 
0 
0 
0 
0 
0 
0 
0 
0 
0 
0 
0 
0 
0 
0 
0 
0 
0 
0 
0 
0 
0 
0 
0 
0 
0 
0 
0 
0 
0 
0 
0 
0 
0 
0 
0 
0 
0 
0 
0 
0 
0 
0 
0 
0 
0 
0 
0 
0 
0 
0 
0 
0 
0 
0 
0 
0 
0 
0 
0 
0 
0 
0 
0 
0 
0 
0 
0 
0 
0 
0 
0 
0 
0 
0 
0 
0 
0 
0 
0 
0 
0 
0 
0 
0 
0 
0 
0 
0 
0 
0 
0 
0 
0 
0 
0 
0 
0 
0 
0 
0 
0 
0 
0 
0 
0 
0 
0 
0 
0 
0 
0 
0 
0 
0 
0 
0 
0 
0 
0 
0 
0 
0 
0 
0 
0 
0 
0 
0 
0 
0 
0 
0 
0 
0 
0 
0 
0 
0 
0 
0 
0 
0 
0 
0 
0 
0 
0 
0 
0 
0 
0 
0 
0 
0 
0 
0 
0 
0 
0 
0 
0 
0 
0 
0 
0 
0 
0 
0 
0 
0 
0 
0 
0 
0 
0 
0 
0 
0 
0 
0 
0 
0 
0 
0 
0 
0 
0 
0 
0 
0 
0 
0 
0 
0 
0 
0 
0 
0 
0 
0 
0 
0 
0 
0 
0 
0 
0 
0 
0 
0 
0 
0 
0 
0 
0 
0 
0 
0 
0 
0 
0 
0 
0 
0 
0 
0 
0 
0 
0 
0 
0 
0 
0 
0 
0 
0 
0 
0 
0 
0 
0 
0 
0 
0 
0 
0 
0 
0 
0 
0 
0 
0 
0 
0 
0 
0 
0 
0 
0 
0 
0 
0 
0 
0 
0 
0 
0 
0 
0 
0 
0 
0 
0 
0 
0 
0 
0 
0 
0 
0 
0 
0 
0 
0 
0 
0 
0 
0 
0 
0 
0 
0 
0 
0 
0 
0 
0 
0 
0 
0 
0 
0 
0 
0 
0 
0 
0 
0 
0 
0 
0 
0 
0 
0 
0 
0 
0 
0 
0 
0 
0 
0 
0 
0 
0 
0 
0 
0 
0 
0 
0 
0 
0 
0 
0 
0 
0 
0 
0 
0 
0 
0 
0 
0 
0 
0 
0 
0 
0 
0 
0 
0 
0 
0 
0 
0 
0 
0 
0 
0 
0 
0 
0 
0 
0 
0 
0 
0 
0 
0 
0 
0 
0 
0 
0 
0 
0 
0 
0 
0 
0 
0 
0 
0 
0 
0 
0 
0 
0 
0 
0 
0 
0 
0 
0 
0 
0 
0 
0 
0 
0 
0 
0 
0 
0 
0 
0 
0 
0 
0 
0 
0 
0 
0 
0 
0 
0 
0 
0 
0 
0 
0 
0 
0 
0 
0 
0 
0 
0 
0 
0 
0 
0 
0 
0 
0 
0 
0 
0 
0 
0 
0 
0 
0 
0 
0 
0 
0 
0 
0 
0 
0 
0 
0 
0 
0 
0 
0 
0 
0 
0 
0 
0 
0 
0 
0 
0 
0 
0 
0 
0 
0 
0 
0 
0 
0 
0 
0 
0 
0 
0 
0 
0 
0 
0 
0 
0 
0 
0 
0 
0 
0 
0 
0 
0 
0 
0 
0 
0 
0 
0 
0 
0 
0 
0 
0 
0 
0 
0 
0 
0 
0 
0 
0 
0 
0 
0 
0 
0 
0 
0 
0 
0 
0 
0 
0 
0 
0 
0 
0 
0 
0 
0 
0 
0 
0 
0 
0 
0 
0 
0 
0 
0 
0 
0 
0 
0 
0 
0 
0 
0 
0 
0 
0 
0 
0 
0 
0 
0 
0 
0 
0 
0 
0 
0 
0 
0 
0 
0 
0 
0 
0 
0 
0 
0 
0 
0 
0 
0 
0 
0 
0 
0 
0 
0 
0 
0 
0 
0 
0 
0 
0 
0 
0 
0 
0 
0 
0 
0 
0 
0 
0 
0 
0 
0 
0 
0 
0 
0 
0 
0 
0 
0 
0 
0 
0 
0 
0 
0 
0 
0 
0 
0 
0 
0 
0 
0 
0 
0 
0 
0 
0 
0 
0 
0 
0 
0 
0 
0 
0 
0 
0 
0 
0 
0 
0 
0 
0 
0 
0 
0 
0 
0 
0 
0 
0 
0 
0 
0 
0 
0 
0 
0 
0 
0 
0 
0 
0 
0 
0 
0 
0 
0 
0 
0 
0 
0 
0 
0 
0 
0 
0 
0 
0 
0 
0 
0 
0 
0 
0 
0 
0 
0 
0 
0 
0 
0 
0 
0 
0 
0 
0 
0 
0 
0 
0 
0 
0 
0 
0 
0 
0 
0 
0 
0 
0 
0 
0 
0 
0 
0 
0 
0 
0 
0 
0 
0 
0 
0 
0 
0 
0 
0 
0 
0 
0 
0 
0 
0 
0 
0 
0 
0 
0 
0 
0 
0 
0 
0 
0 
0 
0 
0 
0 
0 
0 
0 
0 
0 
0 
0 
0 
0 
0 
0 
0 
0 
0 
0 
0 
0 
0 
0 
0 
0 
0 
0 
0 
0 
0 
0 
0 
0 
0 
0 
0 
0 
0 
0 
0 
0 
0 
0 
0 
0 
0 
0 
0 
0 
0 
0 
0 
0 
0 
0 
0 
0 
0 
0 
0 
0 
0 
0 
0 
0 
0 
0 
0 
0 
0 
0 
0 
0 
0 
0 
0 
0 
0 
0 
0 
0 
0 
0 
0 
0 
0 
0 
0 
0 
0 
0 
0 
0 
0 
0 
0 
0 
0 
0 
0 
0 
0 
0 
0 
0 
0 
0 
0 
0 
0 
0 
0 
0 
0 
0 
0 
0 
0 
0 
0 
0 
0 
0 
0 
0 
0 
0 
0 
0 
0 
0 
0 
0 
0 
0 
0 
0 
0 
0 
0 
0 
0 
0 
0 
0 
0 
0 
0 
0 
0 
0 
0 
0 
0 
0 
0 
0 
0 
0 
0 
0 
0 
0 
0 
0 
0 
0 
0 
0 
0 
0 
0 
0 
0 
0 
0 
0 
0 
0 
0 
0 
0 
0 
0 
0 
0 
0 
0 
0 
0 
0 
0 
0 
0 
0 
0 
0 
0 
0 
0 
0 
0 
0 
0 
0 
0 
0 
0 
0 
0 
0 
0 
0 
0 
0 
0 
0 
0 
0 
0 
0 
0 
0 
0 
0 
0 
0 
0 
0 
0 
0 
0 
0 
0 
0 
0 
0 
0 
0 
0 
0 
0 
0 
0 
0 
0 
0 
0 
0 
0 
0 
0 
0 
0 
0 
0 
0 
0 
0 
0 
0 
0 
0 
0 
0 
0 
0 
0 
0 
0 
0 
0 
0 
0 
0 
0 
0 
0 
0 
0 
0 
0 
0 
0 
0 
0 
0 
0 
0 
0 
0 
0 
0 
0 
0 
0 
0 
0 
0 
0 
0 
0 
0 
0 
0 
0 
0 
0 
0 
0 
0 
0 
0 
0 
0 
0 
0 
0 
0 
0 
0 
0 
0 
0 
0 
0 
0 
0 
0 
0 
0 
0 
0 
0 
0 
0 
0 
0 
0 
0 
0 
0 
0 
0 
0 
0 
0 
0 
0 
0 
0 
0 
0 
0 
0 
0 
0 
0 
0 
0 
0 
0 
0 
0 
0 
0 
0 
0 
0 
0 
0 
0 
0 
0 
0 
0 
0 
0 
0 
0 
0 
0 
0 
0 
0 
0 
0 
0 
0 
0 
0 
0 
0 
0 
0 
0 
0 
0 
0 
0 
0 
0 
0 
0 
0 
0 
0 
0 
0 
0 
0 
0 
0 
0 
0 
0 
0 
0 
0 
0 
0 
0 
0 
0 
0 
0 
0 
0 
0 
0 
0 
0 
0 
0 
0 
0 
0 
0 
0 
0 
0 
0 
0 
0 
0 
0 
0 
0 
0 
0 
0 
0 
0 
0 
0 
0 
0 
0 
0 
0 
0 
0 
0 
0 
0 
0 
0 
0 
0 
0 
0 
0 
0 
0 
0 
0 
0 
0 
0 
0 
0 
0 
0 
0 
0 
0 
0 
0 
0 
0 
0 
0 
0 
0 
0 
0 
0 
0 
0 
0 
0 
0 
0 
0 
0 
0 
0 
0 
0 
0 
0 
0 
0 
0 
0 
0 
0 
0 
0 
0 
0 
0 
0 
0 
0 
0 
0 
0 
0 
0 
0 
0 
0 
0 
0 
0 
0 
0 
0 
0 
0 
0 
0 
0 
0 
0 
0 
0 
0 
0 
0 
0 
0 
0 
0 
0 
0 
0 
0 
0 
0 
0 
0 
0 
0 
0 
0 
0 
0 
0 
0 
0 
0 
0 
0 
0 
0 
0 
0 
0 
0 
0 
0 
0 
0 
0 
0 
0 
0 
0 
0 
0 
0 
0 
0 
0 
0 
0 
0 
0 
0 
0 
0 
0 
0 
0 
0 
0 
0 
0 
0 
0 
0 
0 
0 
0 
0 
0 
0 
0 
0 
0 
0 
0 
0 
0 
0 
0 
0 
0 
0 
0 
0 
0 
0 
0 
0 
0 
0 
0 
0 
0 
0 
0 
0 
0 
0 
0 
0 
0 
0 
0 
0 
0 
0 
0 
0 
0 
0 
0 
0 
0 
0 
0 
0 
0 
0 
0 
0 
0 
0 
0 
0 
0 
0 
0 
0 
0 
0 
0 
0 
0 
0 
0 
0 
0 
0 
0 
0 
0 
0 
0 
0 
0 
0 
0 
0 
0 
0 
0 
0 
0 
0 
0 
0 
0 
0 
0 
0 
0 
0 
0 
0 
0 
0 
0 
0 
0 
0 
0 
0 
0 
0 
0 
0 
0 
0 
0 
0 
0 
0 
0 
0 
0 
0 
0 
0 
0 
0 
0 
0 
0 
0 
0 
0 
0 
0 
0 
0 
0 
0 
0 
0 
0 
0 
0 
0 
0 
0 
0 
0 
0 
0 
0 
0 
0 
0 
0 
0 
0 
0 
0 
0 
0 
0 
0 
0 
0 
0 
0 
0 
0 
0 
0 
0 
0 
0 
0 
0 
0 
0 
0 
0 
0 
0 
0 
0 
0 
0 
0 
0 
0 
0 
0 
0 
0 
0 
0 
0 
0 
0 
0 
0 
0 
0 
0 
0 
0 
0 
0 
0 
0 
0 
0 
0 
0 
0 
0 
0 
0 
0 
0 
0 
0 
0 
0 
0 
0 
0 
0 
0 
0 
0 
0 
0 
0 
0 
0 
0 
0 
0 
0 
0 
0 
0 
0 
0 
0 
0 
0 
0 
0 
0 
0 
0 
0 
0 
0 
0 
0 
0 
0 
0 
0 
0 
0 
0 
0 
0 
0 
0 
0 
0 
0 
0 
0 
0 
0 
0 
0 
0 
0 
0 
0 
0 
0 
0 
0 
0 
0 
0 
0 
0 
0 
0 
0 
0 
0 
0 
0 
0 
0 
0 
0 
0 
0 
0 
0 
0 
0 
0 
0 
0 
0 
0 
0 
0 
0 
0 
0 
0 
0 
0 
0 
0 
0 
0 
0 
0 
0 
0 
0 
0 
0 
0 
0 
0 
0 
0 
0 
0 
0 
0 
0 
0 
0 
0 
0 
0 
0 
0 
0 
0 
0 
0 
0 
0 
0 
0 
0 
0 
0 
0 
0 
0 
0 
0 
0 
0 
0 
0 
0 
0 
0 
0 
0 
0 
0 
0 
0 
0 
0 
0 
0 
0 
0 
0 
0 
0 
0 
0 
0 
0 
0 
0 
0 
0 
0 
0 
0 
0 
0 
0 
0 
0 
0 
0 
0 
0 
0 
0 
0 
0 
0 
0 
0 
0 
0 
0 
0 
0 
0 
0 
0 
0 
0 
0 
0 
0 
0 
0 
0 
0 
0 
0 
0 
0 
0 
0 
0 
0 
0 
0 
0 
0 
0 
0 
0 
0 
0 
0 
0 
0 
0 
0 
0 
0 
0 
0 
0 
0 
0 
0 
0 
0 
0 
0 
0 
0 
0 
0 
0 
0 
0 
0 
0 
0 
0 
0 
0 
0 
0 
0 
0 
0 
0 
0 
0 
0 
0 
0 
0 
0 
0 
0 
0 
0 
0 
0 
0 
0 
0 
0 
0 
0 
0 
0 
0 
0 
0 
0 
0 
0 
0 
0 
0 
0 
0 
0 
0 
0 
0 
0 
0 
0 
0 
0 
0 
0 
0 
0 
0 
0 
0 
0 
0 
0 
0 
0 
0 
0 
0 
0 
0 
0 
0 
0 
0 
0 
0 
0 
0 
0 
0 
0 
0 
0 
0 
0 
0 
0 
0 
0 
0 
0 
0 
0 
0 
0 
0 
0 
0 
0 
0 
0 
0 
0 
0 
0 
0 
0 
0 
0 
0 
0 
0 
0 
0 
0 
0 
0 
0 
0 
0 
0 
0 
0 
0 
0 
0 
0 
0 
0 
0 
0 
0 
0 
0 
0 
0 
0 
0 
0 
0 
0 
0 
0 
0 
0 
0 
0 
0 
0 
0 
0 
0 
0 
0 
0 
0 
0 
0 
0 
0 
0 
0 
0 
0 
0 
0 
0 
0 
0 
0 
0 
0 
0 
0 
0 
0 
0 
0 
0 
0 
0 
0 
0 
0 
0 
0 
0 
0 
0 
0 
0 
0 
0 
0 
0 
0 
0 
0 
0 
0 
0 
0 
0 
0 
0 
0 
0 
0 
0 
0 
0 
0 
0 
0 
0 
0 
0 
0 
0 
0 
0 
0 
0 
0 
0 
0 
0 
0 
0 
0 
0 
0 
0 
0 
0 
0 
0 
0 
0 
0 
0 
0 
0 
0 
0 
0 
0 
0 
0 
0 
0 
0 
0 
0 
0 
0 
0 
0 
0 
0 
0 
0 
0 
0 
0 
0 
0 
0 
0 
0 
0 
0 
0 
0 
0 
0 
0 
0 
0 
0 
0 
0 
0 
0 
0 
0 
0 
0 
0 
0 
0 
0 
0 
0 
0 
0 
0 
0 
0 
0 
0 
0 
0 
0 
0 
0 
0 
0 
0 
0 
0 
0 
0 
0 
0 
0 
0 
0 
0 
0 
0 
0 
0 
0 
0 
0 
0 
0 
0 
0 
0 
0 
0 
0 
0 
0 
0 
0 
0 
0 
0 
0 
0 
0 
0 
0 
0 
0 
0 
0 
0 
0 
0 
0 
0 
0 
0 
0 
0 
0 
0 
0 
0 
0 
0 
0 
0 
0 
0 
0 
0 
0 
0 
0 
0 
0 
0 
0 
0 
0 
0 
0 
0 
0 
0 
0 
0 
0 
0 
0 
0 
0 
0 
0 
0 
0 
0 
0 
0 
0 
0 
0 
0 
0 
0 
0 
0 
0 
0 
0 
0 
0 
0 
0 
0 
0 
0 
0 
0 
0 
0 
0 
0 
0 
0 
0 
0 
0 
0 
0 
0 
0 
0 
0 
0 
0 
0 
0 
0 
0 
0 
0 
0 
0 
0 
0 
0 
0 
0 
0 
0 
0 
0 
0 
0 
0 
0 
0 
0 
0 
0 
0 
0 
0 
0 
0 
0 
0 
0 
0 
0 
0 
0 
0 
0 
0 
0 
0 
0 
0 
0 
0 
0 
0 
0 
0 
0 
0 
0 
0 
0 
0 
0 
0 
0 
0 
0 
0 
0 
0 
0 
0 
0 
0 
0 
0 
0 
0 
0 
0 
0 
0 
0 
0 
0 
0 
0 
0 
0 
0 
0 
0 
0 
0 
0 
0 
0 
0 
0 
0 
0 
0 
0 
0 
0 
0 
0 
0 
0 
0 
0 
0 
0 
0 
0 
0 
0 
0 
0 
0 
0 
0 
0 
0 
0 
0 
0 
0 
0 
0 
0 
0 
0 
0 
0 
0 
0 
0 
0 
0 
0 
0 
0 
0 
0 
0 
0 
0 
0 
0 
0 
0 
0 
0 
0 
0 
0 
0 
0 
0 
0 
0 
0 
0 
0 
0 
0 
0 
0 
0 
0 
0 
0 
0 
0 
0 
0 
0 
0 
0 
0 
0 
0 
0 
0 
0 
0 
0 
0 
0 
0 
0 
0 
0 
0 
0 
0 
0 
0 
0 
0 
0 
0 
0 
0 
0 
0 
0 
0 
0 
0 
0 
0 
0 
0 
0 
0 
0 
0 
0 
0 
0 
0 
0 
0 
0 
0 
0 
0 
0 
0 
0 
0 
0 
0 
0 
0 
0 
0 
0 
0 
0 
0 
0 
0 
0 
0 
0 
0 
0 
0 
0 
0 
0 
0 
0 
0 
0 
0 
0 
0 
0 
0 
0 
0 
0 
0 
0 
0 
0 
0 
0 
0 
0 
0 
0 
0 
0 
0 
0 
0 
0 
0 
0 
0 
0 
0 
0 
0 
0 
0 
0 
0 
0 
0 
0 
0 
0 
0 
0 
0 
0 
0 
0 
0 
0 
0 
0 
0 
0 
0 
0 
0 
0 
0 
0 
0 
0 
0 
0 
0 
0 
0 
0 
0 
0 
0 
0 
0 
0 
0 
0 
0 
0 
0 
0 
0 
0 
0 
0 
0 
0 
0 
0 
0 
0 
0 
0 
0 
0 
0 
0 
0 
0 
0 
0 
0 
0 
0 
0 
0 
0 
0 
0 
0 
0 
0 
0 
0 
0 
0 
0 
0 
0 
0 
0 
0 
0 
0 
0 
0 
0 
0 
0 
0 
0 
0 
0 
0 
0 
0 
0 
0 
0 
0 
0 
0 
0 
0 
0 
0 
0 
0 
0 
0 
0 
0 
0 
0 
0 
0 
0 
0 
0 
0 
0 
0 
0 
0 
0 
0 
0 
0 
0 
0 
0 
0 
0 
0 
0 
0 
0 
0 
0 
0 
0 
0 
0 
0 
0 
0 
0 
0 
0 
0 
0 
0 
0 
0 
0 
0 
0 
0 
0 
0 
0 
0 
0 
0 
0 
0 
0 
0 
0 
0 
0 
0 
0 
0 
0 
0 
0 
0 
0 
0 
0 
0 
0 
0 
0 
0 
0 
0 
0 
0 
0 
0 
0 
0 
0 
0 
0 
0 
0 
0 
0 
0 
0 
0 
0 
0 
0 
0 
0 
0 
0 
0 
0 
0 
0 
0 
0 
0 
0 
0 
0 
0 
0 
0 
0 
0 
0 
0 
0 
0 
0 
0 
0 
0 
0 
0 
0 
0 
0 
0 
0 
0 
0 
0 
0 
0 
0 
0 
0 
0 
0 
0 
0 
0 
0 
0 
0 
0 
0 
0 
0 
0 
0 
0 
0 
0 
0 
0 
0 
0 
0 
0 
0 
0 
0 
0 
0 
0 
0 
0 
0 
0 
0 
0 
0 
0 
0 
0 
0 
0 
0 
0 
0 
0 
0 
0 
0 
0 
0 
0 
0 
0 
0 
0 
0 
0 
0 
0 
0 
0 
0 
0 
0 
0 
0 
0 
0 
0 
0 
0 
0 
0 
0 
0 
0 
0 
0 
0 
0 
0 
0 
0 
0 
0 
0 
0 
0 
0 
0 
0 
0 
0 
0 
0 
0 
0 
0 
0 
0 
0 
0 
0 
0 
0 
0 
0 
0 
0 
0 
0 
0 
0 
0 
0 
0 
0 
0 
0 
0 
0 
0 
0 
0 
0 
0 
0 
0 
0 
0 
0 
0 
0 
0 
0 
0 
0 
0 
0 
0 
0 
0 
0 
0 
0 
0 
0 
0 
0 
0 
0 
0 
0 
0 
0 
0 
0 
0 
0 
0 
0 
0 
0 
0 
0 
0 
0 
0 
0 
0 
0 
0 
0 
0 
0 
0 
0 
0 
0 
0 
0 
0 
0 
0 
0 
0 
0 
0 
0 
0 
0 
0 
0 
0 
0 
0 
0 
0 
0 
0 
0 
0 
0 
0 
0 
0 
0 
0 
0 
0 
0 
0 
0 
0 
0 
0 
0 
0 
0 
0 
0 
0 
0 
0 
0 
0 
0 
0 
0 
0 
0 
0 
0 
0 
0 
0 
0 
0 
0 
0 
0 
0 
0 
0 
0 
0 
0 
0 
0 
0 
0 
0 
0 
0 
0 
0 
0 
0 
0 
0 
0 
0 
0 
0 
0 
0 
0 
0 
0 
0 
0 
0 
0 
0 
0 
0 
0 
0 
0 
0 
0 
0 
0 
0 
0 
0 
0 
0 
0 
0 
0 
0 
0 
0 
0 
0 
0 
0 
0 
0 
0 
0 
0 
0 
0 
0 
0 
0 
0 
0 
0 
0 
0 
0 
0 
0 
0 
0 
0 
0 
0 
0 
0 
0 
0 
0 
0 
0 
0 
0 
0 
0 
0 
0 
0 
0 
0 
0 
0 
0 
0 
0 
0 
0 
0 
0 
0 
0 
0 
0 
0 
0 
0 
0 
0 
0 
0 
0 
0 
0 
0 
0 
0 
0 
0 
0 
0 
0 
0 
0 
0 
0 
0 
0 
0 
0 
0 
0 
0 
0 
0 
0 
0 
0 
0 
0 
0 
0 
0 
0 
0 
0 
0 
0 
0 
0 
0 
0 
0 
0 
0 
0 
0 
0 
0 
0 
0 
0 
0 
0 
0 
0 
0 
0 
0 
0 
0 
0 
0 
0 
0 
0 
0 
0 
0 
0 
0 
0 
0 
0 
0 
0 
0 
0 
0 
0 
0 
0 
0 
0 
0 
0 
0 
0 
0 
0 
0 
0 
0 
0 
0 
0 
0 
0 
0 
0 
0 
0 
0 
0 
0 
0 
0 
0 
0 
0 
0 
0 
0 
0 
0 
0 
0 
0 
0 
0 
0 
0 
0 
0 
0 
0 
0 
0 
0 
0 
0 
0 
0 
0 
0 
0 
0 
0 
0 
0 
0 
0 
0 
0 
0 
0 
0 
0 
0 
0 
0 
0 
0 
0 
0 
0 
0 
0 
0 
0 
0 
0 
0 
0 
0 
0 
0 
0 
0 
0 
0 
0 
0 
0 
0 
0 
0 
0 
0 
0 
0 
0 
0 
0 
0 
0 
0 
0 
0 
0 
0 
0 
0 
0 
0 
0 
0 
0 
0 
0 
0 
0 
0 
0 
0 
0 
0 
0 
0 
0 
0 
0 
0 
0 
0 
0 
0 
0 
0 
0 
0 
0 
0 
0 
0 
0 
0 
0 
0 
0 
0 
0 
0 
0 
0 
0 
0 
0 
0 
0 
0 
0 
0 
0 
0 
0 
0 
0 
0 
0 
0 
0 
0 
0 
0 
0 
0 
0 
0 
0 
0 
0 
0 
0 
0 
0 
0 
0 
0 
0 
0 
0 
0 
0 
0 
0 
0 
0 
0 
0 
0 
0 
0 
0 
0 
0 
0 
0 
0 
0 
0 
0 
0 
0 
0 
0 
0 
0 
0 
0 
0 
0 
0 
0 
0 
0 
0 
0 
0 
0 
0 
0 
0 
0 
0 
0 
0 
0 
0 
0 
0 
0 
0 
0 
0 
0 
0 
0 
0 
0 
0 
0 
0 
0 
0 
0 
0 
0 
0 
0 
0 
0 
0 
0 
0 
0 
0 
0 
0 
0 
0 
0 
0 
0 
0 
0 
0 
0 
0 
0 
0 
0 
0 
0 
0 
0 
0 
0 
0 
0 
0 
0 
0 
0 
0 
0 
0 
0 
0 
0 
0 
0 
0 
0 
0 
0 
0 
0 
0 
0 
0 
0 
0 
0 
0 
0 
0 
0 
0 
0 
0 
0 
0 
0 
0 
0 
0 
0 
0 
0 
0 
0 
0 
0 
0 
0 
0 
0 
0 
0 
0 
0 
0 
0 
0 
0 
0 
0 
0 
0 
0 
0 
0 
0 
0 
0 
0 
0 
0 
0 
0 
0 
0 
0 
0 
0 
0 
0 
0 
0 
0 
0 
0 
0 
0 
0 
0 
0 
0 
0 
0 
0 
0 
0 
0 
0 
0 
0 
0 
0 
0 
0 
0 
0 
0 
0 
0 
0 
0 
0 
0 
0 
0 
0 
0 
0 
0 
0 
0 
0 
0 
0 
0 
0 
0 
0 
0 
0 
0 
0 
0 
0 
0 
0 
0 
0 
0 
0 
0 
0 
0 
0 
0 
0 
0 
0 
0 
0 
0 
0 
0 
0 
0 
0 
0 
0 
0 
0 
0 
0 
0 
0 
0 
0 
0 
0 
0 
0 
0 
0 
0 
0 
0 
0 
0 
0 
0 
0 
0 
0 
0 
0 
0 
0 
0 
0 
0 
0 
0 
0 
0 
0 
0 
0 
0 
0 
0 
0 
0 
0 
0 
0 
0 
0 
0 
0 
0 
0 
0 
0 
0 
0 
0 
0 
0 
0 
0 
0 
0 
0 
0 
0 
0 
0 
0 
0 
0 
0 
0 
0 
0 
0 
0 
0 
0 
0 
0 
0 
0 
0 
0 
0 
0 
0 
0 
0 
0 
0 
0 
0 
0 
0 
0 
0 
0 
0 
0 
0 
0 
0 
0 
0 
0 
0 
0 
0 
0 
0 
0 
0 
0 
0 
0 
0 
0 
0 
0 
0 
0 
0 
0 
0 
0 
0 
0 
0 
0 
0 
0 
0 
0 
0 
0 
0 
0 
0 
0 
0 
0 
0 
0 
0 
0 
0 
0 
0 
0 
0 
0 
0 
0 
0 
0 
0 
0 
0 
0 
0 
0 
0 
0 
0 
0 
0 
0 
0 
0 
0 
0 
0 
0 
0 
0 
0 
0 
0 
0 
0 
0 
0 
0 
0 
0 
0 
0 
0 
0 
0 
0 
0 
0 
0 
0 
0 
0 
0 
0 
0 
0 
0 
0 
0 
0 
0 
0 
0 
0 
0 
0 
0 
0 
0 
0 
0 
0 
0 
0 
0 
0 
0 
0 
0 
0 
0 
0 
0 
0 
0 
0 
0 
0 
0 
0 
0 
0 
0 
0 
0 
0 
0 
0 
0 
0 
0 
0 
0 
0 
0 
0 
0 
0 
0 
0 
0 
0 
0 
0 
0 
0 
0 
0 
0 
0 
0 
0 
0 
0 
0 
0 
0 
0 
0 
0 
0 
0 
0 
0 
0 
0 
0 
0 
0 
0 
0 
0 
0 
0 
0 
0 
0 
0 
0 
0 
0 
0 
0 
0 
0 
0 
0 
0 
0 
0 
0 
0 
0 
0 
0 
0 
0 
0 
0 
0 
0 
0 
0 
0 
0 
0 
0 
0 
0 
0 
0 
0 
0 
0 
0 
0 
0 
0 
0 
0 
0 
0 
0 
0 
0 
0 
0 
0 
0 
0 
0 
0 
0 
0 
0 
0 
0 
0 
0 
0 
0 
0 
0 
0 
0 
0 
0 
0 
0 
0 
0 
0 
0 
0 
0 
0 
0 
0 
0 
0 
0 
0 
0 
0 
0 
0 
0 
0 
0 
0 
0 
0 
0 
0 
0 
0 
0 
0 
0 
0 
0 
0 
0 
0 
0 
0 
0 
0 
0 
0 
0 
0 
0 
0 
0 
0 
0 
0 
0 
0 
0 
0 
0 
0 
0 
0 
0 
0 
0 
0 
0 
0 
0 
0 
0 
0 
0 
0 
0 
0 
0 
0 
0 
0 
0 
0 
0 
0 
0 
0 
0 
0 
0 
0 
0 
0 
0 
0 
0 
0 
0 
0 
0 
0 
0 
0 
0 
0 
0 
0 
0 
0 
0 
0 
0 
0 
0 
0 
0 
0 
0 
0 
0 
0 
0 
0 
0 
0 
0 
0 
0 
0 
0 
0 
0 
0 
0 
0 
0 
0 
0 
0 
0 
0 
0 
0 
0 
0 
0 
0 
0 
0 
0 
0 
0 
0 
0 
0 
0 
0 
0 
0 
0 
0 
0 
0 
0 
0 
0 
0 
0 
0 
0 
0 
0 
0 
0 
0 
0 
0 
0 
0 
0 
0 
0 
0 
0 
0 
0 
0 
0 
0 
0 
0 
0 
0 
0 
0 
0 
0 
0 
0 
0 
0 
0 
0 
0 
0 
0 
0 
0 
0 
0 
0 
0 
0 
0 
0 
0 
0 
0 
9.356675e-05 
2.288310e-04 
3.640391e-04 
4.991910e-04 
6.342867e-04 
7.693261e-04 
9.043092e-04 
1.039236e-03 
1.174106e-03 
1.308920e-03 
1.443677e-03 
1.578377e-03 
1.713021e-03 
1.847608e-03 
1.982139e-03 
2.116612e-03 
2.251029e-03 
2.385389e-03 
2.519692e-03 
2.653937e-03 
2.788126e-03 
2.922257e-03 
3.056332e-03 
3.190349e-03 
3.324309e-03 
3.458211e-03 
3.592056e-03 
3.725843e-03 
3.859574e-03 
3.993246e-03 
4.126861e-03 
4.260418e-03 
4.393917e-03 
4.527359e-03 
4.660743e-03 
4.794069e-03 
4.927337e-03 
5.060547e-03 
5.193699e-03 
5.326793e-03 
5.459829e-03 
5.592806e-03 
5.725726e-03 
5.858587e-03 
5.991389e-03 
6.124134e-03 
6.256820e-03 
6.389447e-03 
6.522016e-03 
6.654526e-03 
6.786977e-03 
6.919370e-03 
7.051704e-03 
7.183979e-03 
7.316195e-03 
7.448353e-03 
7.580451e-03 
7.712490e-03 
7.844471e-03 
7.976392e-03 
8.108254e-03 
8.240056e-03 
8.371800e-03 
8.503484e-03 
8.635108e-03 
8.766673e-03 
8.898179e-03 
9.029625e-03 
9.161012e-03 
9.292339e-03 
9.423606e-03 
9.554813e-03 
9.685961e-03 
9.817048e-03 
9.948076e-03 
1.007904e-02 
1.020995e-02 
1.034080e-02 
1.047159e-02 
1.060231e-02 
1.073298e-02 
1.086359e-02 
1.099414e-02 
1.112462e-02 
1.125505e-02 
1.138541e-02 
1.151572e-02 
1.164596e-02 
1.177615e-02 
1.190627e-02 
1.203633e-02 
1.216633e-02 
1.229627e-02 
1.242615e-02 
1.255597e-02 
1.268573e-02 
1.281542e-02 
1.294506e-02 
1.307463e-02 
1.320415e-02 
1.333360e-02 
1.346299e-02 
1.359232e-02 
1.372159e-02 
1.385079e-02 
1.397994e-02 
1.410902e-02 
1.423804e-02 
1.436700e-02 
1.449590e-02 
1.462474e-02 
1.475351e-02 
1.488223e-02 
1.501088e-02 
1.513947e-02 
1.526799e-02 
1.539646e-02 
1.552486e-02 
1.565320e-02 
1.578148e-02 
1.590970e-02 
1.603785e-02 
1.616594e-02 
1.629397e-02 
1.642194e-02 
1.654984e-02 
1.667768e-02 
1.680546e-02 
1.693318e-02 
1.706083e-02 
1.718842e-02 
1.731595e-02 
1.744341e-02 
1.757082e-02 
1.769815e-02 
1.782543e-02 
1.795264e-02 
1.807979e-02 
1.820688e-02 
1.833390e-02 
1.846086e-02 
1.858776e-02 
1.871459e-02 
1.884136e-02 
1.896807e-02 
1.909471e-02 
1.922129e-02 
1.934781e-02 
1.947426e-02 
1.960065e-02 
1.972697e-02 
1.985323e-02 
1.997943e-02 
2.010556e-02 
2.023163e-02 
2.035764e-02 
2.048358e-02 
2.060945e-02 
2.073527e-02 
2.086102e-02 
2.098670e-02 
2.111232e-02 
2.123787e-02 
2.136337e-02 
2.148879e-02 
2.161415e-02 
2.173945e-02 
2.186468e-02 
2.198985e-02 
2.211495e-02 
2.223999e-02 
2.236497e-02 
2.248988e-02 
2.261472e-02 
2.273950e-02 
2.286421e-02 
2.298886e-02 
2.311345e-02 
2.323796e-02 
2.336242e-02 
2.348681e-02 
2.361113e-02 
2.373539e-02 
2.385958e-02 
2.398370e-02 
2.410777e-02 
2.423176e-02 
2.435569e-02 
2.447956e-02 
2.460335e-02 
2.472709e-02 
2.485075e-02 
2.497435e-02 
2.509789e-02 
2.522136e-02 
2.534476e-02 
2.546810e-02 
2.559137e-02 
2.571458e-02 
2.583771e-02 
2.596079e-02 
2.608379e-02 
2.620673e-02 
2.632961e-02 
2.645241e-02 
2.657515e-02 
2.669783e-02 
2.682044e-02 
2.694298e-02 
2.706545e-02 
2.718786e-02 
2.731020e-02 
2.743247e-02 
2.755468e-02 
2.767682e-02 
2.779889e-02 
2.792090e-02 
2.804284e-02 
2.816471e-02 
2.828652e-02 
2.840825e-02 
2.852992e-02 
2.865153e-02 
2.877306e-02 
2.889453e-02 
2.901593e-02 
2.913726e-02 
2.925853e-02 
2.937973e-02 
2.950086e-02 
2.962192e-02 
2.974292e-02 
2.986384e-02 
2.998470e-02 
3.010550e-02 
3.022622e-02 
3.034687e-02 
3.046746e-02 
3.058798e-02 
3.070843e-02 
3.082882e-02 
3.094913e-02 
3.106938e-02 
3.118956e-02 
3.130967e-02 
3.142971e-02 
3.154968e-02 
3.166959e-02 
3.178942e-02 
3.190919e-02 
3.202889e-02 
3.214852e-02 
3.226808e-02 
3.238758e-02 
3.250700e-02 
3.262636e-02 
3.274564e-02 
3.286486e-02 
3.298401e-02 
3.310309e-02 
3.322210e-02 
3.334104e-02 
3.345991e-02 
3.357871e-02 
3.369745e-02 
3.381611e-02 
3.393470e-02 
3.405323e-02 
3.417168e-02 
3.429007e-02 
3.440839e-02 
3.452663e-02 
3.464481e-02 
3.476292e-02 
3.488096e-02 
3.499892e-02 
3.511682e-02 
3.523465e-02 
3.535241e-02 
3.547010e-02 
3.558771e-02 
3.570526e-02 
3.582274e-02 
3.594015e-02 
3.605749e-02 
3.617475e-02 
3.629195e-02 
3.640908e-02 
3.652613e-02 
3.664312e-02 
3.676003e-02 
3.687688e-02 
3.699365e-02 
3.711035e-02 
3.722699e-02 
3.734355e-02 
3.746004e-02 
3.757646e-02 
3.769281e-02 
3.780909e-02 
3.792530e-02 
3.804143e-02 
3.815750e-02 
3.827349e-02 
3.838942e-02 
3.850527e-02 
3.862105e-02 
3.873676e-02 
3.885240e-02 
3.896796e-02 
3.908346e-02 
3.919888e-02 
3.931423e-02 
3.942951e-02 
3.954472e-02 
3.965986e-02 
3.977493e-02 
3.988992e-02 
4.000484e-02 
4.011969e-02 
4.023447e-02 
4.034918e-02 
4.046381e-02 
4.057838e-02 
4.069287e-02 
4.080729e-02 
4.092163e-02 
4.103591e-02 
4.115011e-02 
4.126424e-02 
4.137830e-02 
4.149228e-02 
4.160619e-02 
4.172003e-02 
4.183380e-02 
4.194750e-02 
4.206112e-02 
4.217467e-02 
4.228814e-02 
4.240155e-02 
4.251488e-02 
4.262814e-02 
4.274132e-02 
4.285444e-02 
4.296748e-02 
4.308044e-02 
4.319334e-02 
4.330616e-02 
4.341891e-02 
4.353158e-02 
4.364418e-02 
4.375671e-02 
4.386917e-02 
4.398155e-02 
4.409385e-02 
4.420609e-02 
4.431825e-02 
4.443034e-02 
4.454235e-02 
4.465429e-02 
4.476616e-02 
4.487795e-02 
4.498967e-02 
4.510132e-02 
4.521289e-02 
4.532438e-02 
4.543581e-02 
4.554716e-02 
4.565843e-02 
4.576963e-02 
4.588076e-02 
4.599182e-02 
4.610279e-02 
4.621370e-02 
4.632453e-02 
4.643529e-02 
4.654597e-02 
4.665658e-02 
4.676711e-02 
4.687757e-02 
4.698795e-02 
4.709826e-02 
4.720849e-02 
4.731865e-02 
4.742874e-02 
4.753875e-02 
4.764869e-02 
4.775855e-02 
4.786833e-02 
4.797804e-02 
4.808768e-02 
4.819724e-02 
4.830673e-02 
4.841614e-02 
4.852547e-02 
4.863473e-02 
4.874392e-02 
4.885303e-02 
4.896206e-02 
4.907102e-02 
4.917991e-02 
4.928872e-02 
4.939745e-02 
4.950611e-02 
4.961469e-02 
4.972319e-02 
4.983162e-02 
4.993998e-02 
5.004826e-02 
5.015646e-02 
5.026459e-02 
5.037264e-02 
5.048062e-02 
5.058852e-02 
5.069634e-02 
5.080409e-02 
5.091176e-02 
5.101935e-02 
5.112687e-02 
5.123431e-02 
5.134168e-02 
5.144897e-02 
5.155619e-02 
5.166332e-02 
5.177038e-02 
5.187737e-02 
5.198428e-02 
5.209111e-02 
5.219786e-02 
5.230454e-02 
5.241114e-02 
5.251767e-02 
5.262412e-02 
5.273049e-02 
5.283678e-02 
5.294300e-02 
5.304914e-02 
5.315520e-02 
5.326119e-02 
5.336710e-02 
5.347293e-02 
5.357869e-02 
5.368437e-02 
5.378997e-02 
5.389549e-02 
5.400094e-02 
5.410631e-02 
5.421160e-02 
5.431681e-02 
5.442195e-02 
5.452701e-02 
5.463199e-02 
5.473689e-02 
5.484172e-02 
5.494647e-02 
5.505114e-02 
5.515573e-02 
5.526025e-02 
5.536468e-02 
5.546904e-02 
5.557332e-02 
5.567753e-02 
5.578165e-02 
5.588570e-02 
5.598967e-02 
5.609356e-02 
5.619737e-02 
5.630111e-02 
5.640476e-02 
5.650834e-02 
5.661184e-02 
5.671526e-02 
5.681861e-02 
5.692187e-02 
5.702506e-02 
5.712816e-02 
5.723119e-02 
5.733414e-02 
5.743702e-02 
5.753981e-02 
5.764252e-02 
5.774516e-02 
5.784771e-02 
5.795019e-02 
5.805259e-02 
5.815491e-02 
5.825715e-02 
5.835931e-02 
5.846140e-02 
5.856340e-02 
5.866532e-02 
5.876717e-02 
5.886893e-02 
5.897062e-02 
5.907223e-02 
5.917376e-02 
5.927520e-02 
5.937657e-02 
5.947786e-02 
5.957907e-02 
5.968020e-02 
5.978125e-02 
5.988223e-02 
5.998312e-02 
6.008393e-02 
6.018466e-02 
6.028531e-02 
6.038589e-02 
6.048638e-02 
6.058679e-02 
6.068712e-02 
6.078738e-02 
6.088755e-02 
6.098764e-02 
6.108765e-02 
6.118759e-02 
6.128744e-02 
6.138721e-02 
6.148690e-02 
6.158651e-02 
6.168604e-02 
6.178549e-02 
6.188486e-02 
6.198415e-02 
6.208336e-02 
6.218249e-02 
6.228154e-02 
6.238051e-02 
6.247939e-02 
6.257820e-02 
6.267692e-02 
6.277557e-02 
6.287413e-02 
6.297262e-02 
6.307102e-02 
6.316934e-02 
6.326758e-02 
6.336574e-02 
6.346381e-02 
6.356181e-02 
6.365973e-02 
6.375756e-02 
6.385531e-02 
6.395299e-02 
6.405058e-02 
6.414809e-02 
6.424551e-02 
6.434286e-02 
6.444013e-02 
6.453731e-02 
6.463441e-02 
6.473143e-02 
6.482837e-02 
6.492523e-02 
6.502200e-02 
6.511870e-02 
6.521531e-02 
6.531184e-02 
6.540829e-02 
6.550466e-02 
6.560094e-02 
6.569714e-02 
6.579327e-02 
6.588930e-02 
6.598526e-02 
6.608114e-02 
6.617693e-02 
6.627264e-02 
6.636827e-02 
6.646381e-02 
6.655928e-02 
6.665466e-02 
6.674996e-02 
6.684517e-02 
6.694031e-02 
6.703536e-02 
6.713033e-02 
6.722522e-02 
6.732002e-02 
6.741474e-02 
6.750938e-02 
6.760394e-02 
6.769841e-02 
6.779280e-02 
6.788711e-02 
6.798133e-02 
6.807548e-02 
6.816954e-02 
6.826351e-02 
6.835741e-02 
6.845122e-02 
6.854494e-02 
6.863859e-02 
6.873215e-02 
6.882563e-02 
6.891902e-02 
6.901233e-02 
6.910556e-02 
6.919870e-02 
6.929177e-02 
6.938474e-02 
6.947764e-02 
6.957045e-02 
6.966318e-02 
6.975582e-02 
6.984838e-02 
6.994086e-02 
7.003325e-02 
7.012556e-02 
7.021779e-02 
7.030993e-02 
7.040199e-02 
7.049396e-02 
7.058585e-02 
7.067766e-02 
7.076938e-02 
7.086102e-02 
7.095257e-02 
7.104405e-02 
7.113543e-02 
7.122673e-02 
7.131795e-02 
7.140909e-02 
7.150014e-02 
7.159110e-02 
7.168198e-02 
7.177278e-02 
7.186349e-02 
7.195412e-02 
7.204466e-02 
7.213512e-02 
7.222550e-02 
7.231579e-02 
7.240599e-02 
7.249611e-02 
7.258615e-02 
7.267610e-02 
7.276597e-02 
7.285575e-02 
7.294545e-02 
7.303506e-02 
7.312459e-02 
7.321403e-02 
7.330339e-02 
7.339266e-02 
7.348185e-02 
7.357095e-02 
7.365997e-02 
7.374890e-02 
7.383775e-02 
7.392651e-02 
7.401519e-02 
7.410378e-02 
7.419229e-02 
7.428071e-02 
7.436904e-02 
7.445729e-02 
7.454546e-02 
7.463354e-02 
7.472153e-02 
7.480944e-02 
7.489726e-02 
7.498500e-02 
7.507265e-02 
7.516022e-02 
7.524770e-02 
7.533509e-02 
7.542240e-02 
7.550962e-02 
7.559676e-02 
7.568381e-02 
7.577077e-02 
7.585765e-02 
7.594445e-02 
7.603115e-02 
7.611777e-02 
7.620431e-02 
7.629076e-02 
7.637712e-02 
7.646340e-02 
7.654959e-02 
7.663569e-02 
7.672171e-02 
7.680764e-02 
7.689348e-02 
7.697924e-02 
7.706491e-02 
7.715050e-02 
7.723600e-02 
7.732141e-02 
7.740674e-02 
7.749198e-02 
7.757713e-02 
7.766220e-02 
7.774718e-02 
7.783207e-02 
7.791687e-02 
7.800159e-02 
7.808623e-02 
7.817077e-02 
7.825523e-02 
7.833960e-02 
7.842389e-02 
7.850808e-02 
7.859219e-02 
7.867622e-02 
7.876015e-02 
7.884400e-02 
7.892777e-02 
7.901144e-02 
7.909503e-02 
7.917853e-02 
7.926194e-02 
7.934527e-02 
7.942851e-02 
7.951166e-02 
7.959472e-02 
7.967770e-02 
7.976059e-02 
7.984339e-02 
7.992610e-02 
8.000873e-02 
8.009126e-02 
8.017372e-02 
8.025608e-02 
8.033835e-02 
8.042054e-02 
8.050264e-02 
8.058465e-02 
8.066658e-02 
8.074841e-02 
8.083016e-02 
8.091182e-02 
8.099339e-02 
8.107488e-02 
8.115627e-02 
8.123758e-02 
8.131880e-02 
8.139993e-02 
8.148098e-02 
8.156193e-02 
8.164280e-02 
8.172358e-02 
8.180427e-02 
8.188487e-02 
8.196539e-02 
8.204581e-02 
8.212615e-02 
8.220640e-02 
8.228656e-02 
8.236663e-02 
8.244661e-02 
8.252651e-02 
8.260631e-02 
8.268603e-02 
8.276566e-02 
8.284520e-02 
8.292465e-02 
8.300401e-02 
8.308329e-02 
8.316247e-02 
8.324157e-02 
8.332057e-02 
8.339949e-02 
8.347832e-02 
8.355706e-02 
8.363571e-02 
8.371427e-02 
8.379275e-02 
8.387113e-02 
8.394942e-02 
8.402763e-02 
8.410575e-02 
8.418377e-02 
8.426171e-02 
8.433956e-02 
8.441732e-02 
8.449499e-02 
8.457257e-02 
8.465006e-02 
8.472746e-02 
8.480477e-02 
8.488199e-02 
8.495913e-02 
8.503617e-02 
8.511312e-02 
8.518999e-02 
8.526676e-02 
8.534345e-02 
8.542004e-02 
8.549655e-02 
8.557296e-02 
8.564929e-02 
8.572552e-02 
8.580167e-02 
8.587772e-02 
8.595369e-02 
8.602957e-02 
8.610535e-02 
8.618105e-02 
8.625665e-02 
8.633217e-02 
8.640759e-02 
8.648293e-02 
8.655818e-02 
8.663333e-02 
8.670840e-02 
8.678337e-02 
8.685825e-02 
8.693305e-02 
8.700775e-02 
8.708236e-02 
8.715689e-02 
8.723132e-02 
8.730566e-02 
8.737991e-02 
8.745407e-02 
8.752814e-02 
8.760212e-02 
8.767601e-02 
8.774981e-02 
8.782352e-02 
8.789713e-02 
8.797066e-02 
8.804410e-02 
8.811744e-02 
8.819069e-02 
8.826386e-02 
8.833693e-02 
8.840991e-02 
8.848280e-02 
8.855560e-02 
8.862831e-02 
8.870092e-02 
8.877345e-02 
8.884589e-02 
8.891823e-02 
8.899048e-02 
8.906264e-02 
8.913471e-02 
8.920669e-02 
8.927858e-02 
8.935038e-02 
8.942208e-02 
8.949370e-02 
8.956522e-02 
8.963665e-02 
8.970799e-02 
8.977924e-02 
8.985040e-02 
8.992146e-02 
8.999243e-02 
9.006332e-02 
9.013411e-02 
9.020481e-02 
9.027541e-02 
9.034593e-02 
9.041635e-02 
9.048669e-02 
9.055693e-02 
9.062707e-02 
9.069713e-02 
9.076710e-02 
9.083697e-02 
9.090675e-02 
9.097644e-02 
9.104604e-02 
9.111554e-02 
9.118496e-02 
9.125428e-02 
9.132351e-02 
9.139264e-02 
9.146169e-02 
9.153064e-02 
9.159950e-02 
9.166827e-02 
9.173695e-02 
9.180553e-02 
9.187402e-02 
9.194242e-02 
9.201073e-02 
9.207894e-02 
9.214706e-02 
9.221509e-02 
9.228303e-02 
9.235088e-02 
9.241863e-02 
9.248629e-02 
9.255386e-02 
9.262133e-02 
9.268871e-02 
9.275600e-02 
9.282320e-02 
9.289030e-02 
9.295732e-02 
9.302423e-02 
9.309106e-02 
9.315779e-02 
9.322443e-02 
9.329098e-02 
9.335744e-02 
9.342380e-02 
9.349007e-02 
9.355624e-02 
9.362232e-02 
9.368831e-02 
9.375421e-02 
9.382002e-02 
9.388573e-02 
9.395134e-02 
9.401687e-02 
9.408230e-02 
9.414764e-02 
9.421288e-02 
9.427803e-02 
9.434309e-02 
9.440806e-02 
9.447293e-02 
9.453771e-02 
9.460239e-02 
9.466699e-02 
9.473148e-02 
9.479589e-02 
9.486020e-02 
9.492442e-02 
9.498854e-02 
9.505257e-02 
9.511651e-02 
9.518035e-02 
9.524410e-02 
9.530776e-02 
9.537132e-02 
9.543479e-02 
9.549817e-02 
9.556145e-02 
9.562464e-02 
9.568773e-02 
9.575073e-02 
9.581364e-02 
9.587645e-02 
9.593917e-02 
9.600179e-02 
9.606433e-02 
9.612676e-02 
9.618910e-02 
9.625135e-02 
9.631351e-02 
9.637557e-02 
9.643754e-02 
9.649941e-02 
9.656119e-02 
9.662287e-02 
9.668446e-02 
9.674596e-02 
9.680736e-02 
9.686867e-02 
9.692988e-02 
9.699100e-02 
9.705202e-02 
9.711295e-02 
9.717379e-02 
9.723453e-02 
9.729518e-02 
9.735573e-02 
9.741619e-02 
9.747655e-02 
9.753682e-02 
9.759699e-02 
9.765707e-02 
9.771706e-02 
9.777695e-02 
9.783674e-02 
9.789645e-02 
9.795605e-02 
9.801556e-02 
9.807498e-02 
9.813430e-02 
9.819353e-02 
9.825266e-02 
9.831170e-02 
9.837065e-02 
9.842949e-02 
9.848825e-02 
9.854691e-02 
9.860547e-02 
9.866394e-02 
9.872231e-02 
9.878059e-02 
9.883877e-02 
9.889686e-02 
9.895485e-02 
9.901275e-02 
9.907056e-02 
9.912826e-02 
9.918588e-02 
9.924339e-02 
9.930082e-02 
9.935814e-02 
9.941538e-02 
9.947251e-02 
9.952955e-02 
9.958650e-02 
9.964335e-02 
9.970010e-02 
9.975676e-02 
9.981333e-02 
9.986980e-02 
9.992617e-02 
9.998245e-02 
1.000386e-01 
1.000947e-01 
1.001507e-01 
1.002066e-01 
1.002624e-01 
1.003181e-01 
1.003737e-01 
1.004292e-01 
1.004846e-01 
1.005400e-01 
1.005952e-01 
1.006503e-01 
1.007054e-01 
1.007603e-01 
1.008151e-01 
1.008699e-01 
1.009245e-01 
1.009791e-01 
1.010336e-01 
1.010879e-01 
1.011422e-01 
1.011964e-01 
1.012504e-01 
1.013044e-01 
1.013583e-01 
1.014121e-01 
1.014658e-01 
1.015194e-01 
1.015729e-01 
1.016263e-01 
1.016796e-01 
1.017328e-01 
1.017859e-01 
1.018389e-01 
1.018918e-01 
1.019447e-01 
1.019974e-01 
1.020500e-01 
1.021026e-01 
1.021550e-01 
1.022074e-01 
1.022596e-01 
1.023118e-01 
1.023638e-01 
1.024158e-01 
1.024676e-01 
1.025194e-01 
1.025711e-01 
1.026226e-01 
1.026741e-01 
1.027255e-01 
1.027768e-01 
1.028280e-01 
1.028791e-01 
1.029300e-01 
1.029809e-01 
1.030317e-01 
1.030824e-01 
1.031330e-01 
1.031836e-01 
1.032340e-01 
1.032843e-01 
1.033345e-01 
1.033846e-01 
1.034347e-01 
1.034846e-01 
1.035344e-01 
1.035841e-01 
1.036338e-01 
1.036833e-01 
1.037328e-01 
1.037821e-01 
1.038314e-01 
1.038805e-01 
1.039296e-01 
1.039785e-01 
1.040274e-01 
1.040762e-01 
1.041248e-01 
1.041734e-01 
1.042219e-01 
1.042702e-01 
1.043185e-01 
1.043667e-01 
1.044148e-01 
1.044628e-01 
1.045107e-01 
1.045585e-01 
1.046061e-01 
1.046537e-01 
1.047012e-01 
1.047486e-01 
1.047960e-01 
1.048432e-01 
1.048903e-01 
1.049373e-01 
1.049842e-01 
1.050310e-01 
1.050777e-01 
1.051244e-01 
1.051709e-01 
1.052173e-01 
1.052636e-01 
1.053099e-01 
1.053560e-01 
1.054020e-01 
1.054480e-01 
1.054938e-01 
1.055396e-01 
1.055852e-01 
1.056308e-01 
1.056762e-01 
1.057216e-01 
1.057668e-01 
1.058120e-01 
1.058570e-01 
1.059020e-01 
1.059469e-01 
1.059916e-01 
1.060363e-01 
1.060809e-01 
1.061254e-01 
1.061697e-01 
1.062140e-01 
1.062582e-01 
1.063023e-01 
1.063463e-01 
1.063901e-01 
1.064339e-01 
1.064776e-01 
1.065212e-01 
1.065647e-01 
1.066081e-01 
1.066514e-01 
1.066946e-01 
1.067377e-01 
1.067807e-01 
1.068236e-01 
1.068664e-01 
1.069091e-01 
1.069517e-01 
1.069942e-01 
1.070366e-01 
1.070790e-01 
1.071212e-01 
1.071633e-01 
1.072053e-01 
1.072472e-01 
1.072890e-01 
1.073308e-01 
1.073724e-01 
1.074139e-01 
1.074554e-01 
1.074967e-01 
1.075379e-01 
1.075790e-01 
1.076201e-01 
1.076610e-01 
1.077019e-01 
1.077426e-01 
1.077832e-01 
1.078238e-01 
1.078642e-01 
1.079046e-01 
1.079448e-01 
1.079850e-01 
1.080250e-01 
1.080650e-01 
1.081048e-01 
1.081446e-01 
1.081842e-01 
1.082238e-01 
1.082632e-01 
1.083026e-01 
1.083418e-01 
1.083810e-01 
1.084201e-01 
1.084590e-01 
1.084979e-01 
1.085367e-01 
1.085753e-01 
1.086139e-01 
1.086524e-01 
1.086907e-01 
1.087290e-01 
1.087672e-01 
1.088052e-01 
1.088432e-01 
1.088811e-01 
1.089189e-01 
1.089565e-01 
1.089941e-01 
1.090316e-01 
1.090690e-01 
1.091063e-01 
1.091434e-01 
1.091805e-01 
1.092175e-01 
1.092544e-01 
1.092912e-01 
1.093279e-01 
1.093644e-01 
1.094009e-01 
1.094373e-01 
1.094736e-01 
1.095098e-01 
1.095459e-01 
1.095819e-01 
1.096178e-01 
1.096536e-01 
1.096892e-01 
1.097248e-01 
1.097603e-01 
1.097957e-01 
1.098310e-01 
1.098662e-01 
1.099013e-01 
1.099363e-01 
1.099712e-01 
1.100060e-01 
1.100407e-01 
1.100753e-01 
1.101098e-01 
1.101442e-01 
1.101785e-01 
1.102127e-01 
1.102468e-01 
1.102808e-01 
1.103147e-01 
1.103485e-01 
1.103822e-01 
1.104158e-01 
1.104493e-01 
1.104827e-01 
1.105160e-01 
1.105492e-01 
1.105823e-01 
1.106153e-01 
1.106482e-01 
1.106810e-01 
1.107138e-01 
1.107464e-01 
1.107789e-01 
1.108113e-01 
1.108436e-01 
1.108758e-01 
1.109079e-01 
1.109399e-01 
1.109718e-01 
1.110036e-01 
1.110353e-01 
1.110669e-01 
1.110984e-01 
1.111298e-01 
1.111612e-01 
1.111924e-01 
1.112235e-01 
1.112545e-01 
1.112854e-01 
1.113162e-01 
1.113469e-01 
1.113775e-01 
1.114080e-01 
1.114384e-01 
1.114687e-01 
1.114990e-01 
1.115291e-01 
1.115591e-01 
1.115890e-01 
1.116188e-01 
1.116485e-01 
1.116781e-01 
1.117076e-01 
1.117370e-01 
1.117663e-01 
1.117955e-01 
1.118246e-01 
1.118536e-01 
1.118826e-01 
1.119114e-01 
1.119401e-01 
1.119687e-01 
1.119972e-01 
1.120256e-01 
1.120539e-01 
1.120821e-01 
1.121102e-01 
1.121382e-01 
1.121661e-01 
1.121939e-01 
1.122216e-01 
1.122492e-01 
1.122767e-01 
1.123041e-01 
1.123314e-01 
1.123586e-01 
1.123857e-01 
1.124127e-01 
1.124396e-01 
1.124664e-01 
1.124931e-01 
1.125197e-01 
1.125462e-01 
1.125726e-01 
1.125989e-01 
1.126251e-01 
1.126512e-01 
1.126772e-01 
1.127031e-01 
1.127289e-01 
1.127546e-01 
1.127802e-01 
1.128057e-01 
1.128311e-01 
1.128564e-01 
1.128816e-01 
1.129067e-01 
1.129316e-01 
1.129565e-01 
1.129813e-01 
1.130060e-01 
1.130306e-01 
1.130551e-01 
1.130795e-01 
1.131038e-01 
1.131279e-01 
1.131520e-01 
1.131760e-01 
1.131999e-01 
1.132237e-01 
1.132474e-01 
1.132709e-01 
1.132944e-01 
1.133178e-01 
1.133411e-01 
1.133643e-01 
1.133873e-01 
1.134103e-01 
1.134332e-01 
1.134560e-01 
1.134786e-01 
1.135012e-01 
1.135237e-01 
1.135460e-01 
1.135683e-01 
1.135905e-01 
1.136126e-01 
1.136345e-01 
1.136564e-01 
1.136782e-01 
1.136998e-01 
1.137214e-01 
1.137428e-01 
1.137642e-01 
1.137855e-01 
1.138066e-01 
1.138277e-01 
1.138486e-01 
1.138695e-01 
1.138903e-01 
1.139109e-01 
1.139315e-01 
1.139519e-01 
1.139723e-01 
1.139925e-01 
1.140127e-01 
1.140327e-01 
1.140527e-01 
1.140725e-01 
1.140923e-01 
1.141119e-01 
1.141315e-01 
1.141509e-01 
1.141702e-01 
1.141895e-01 
1.142086e-01 
1.142277e-01 
1.142466e-01 
1.142654e-01 
1.142842e-01 
1.143028e-01 
1.143213e-01 
1.143398e-01 
1.143581e-01 
1.143763e-01 
1.143944e-01 
1.144125e-01 
1.144304e-01 
1.144482e-01 
1.144659e-01 
1.144836e-01 
1.145011e-01 
1.145185e-01 
1.145358e-01 
1.145530e-01 
1.145702e-01 
1.145872e-01 
1.146041e-01 
1.146209e-01 
1.146376e-01 
1.146542e-01 
1.146707e-01 
1.146871e-01 
1.147034e-01 
1.147196e-01 
1.147357e-01 
1.147517e-01 
1.147676e-01 
1.147834e-01 
1.147991e-01 
1.148147e-01 
1.148302e-01 
1.148456e-01 
1.148609e-01 
1.148761e-01 
1.148912e-01 
1.149062e-01 
1.149211e-01 
1.149358e-01 
1.149505e-01 
1.149651e-01 
1.149796e-01 
1.149940e-01 
1.150082e-01 
1.150224e-01 
1.150365e-01 
1.150505e-01 
1.150643e-01 
1.150781e-01 
1.150918e-01 
1.151053e-01 
1.151188e-01 
1.151322e-01 
1.151454e-01 
1.151586e-01 
1.151717e-01 
1.151846e-01 
1.151975e-01 
1.152102e-01 
1.152229e-01 
1.152354e-01 
1.152479e-01 
1.152602e-01 
1.152725e-01 
1.152846e-01 
1.152967e-01 
1.153086e-01 
1.153205e-01 
1.153322e-01 
1.153438e-01 
1.153554e-01 
1.153668e-01 
1.153781e-01 
1.153894e-01 
1.154005e-01 
1.154115e-01 
1.154225e-01 
1.154333e-01 
1.154440e-01 
1.154546e-01 
1.154651e-01 
1.154756e-01 
1.154859e-01 
1.154961e-01 
1.155062e-01 
1.155162e-01 
1.155261e-01 
1.155359e-01 
1.155456e-01 
1.155553e-01 
1.155648e-01 
1.155742e-01 
1.155835e-01 
1.155927e-01 
1.156018e-01 
1.156108e-01 
1.156196e-01 
1.156284e-01 
1.156371e-01 
1.156457e-01 
1.156542e-01 
1.156626e-01 
1.156709e-01 
1.156791e-01 
1.156871e-01 
1.156951e-01 
1.157030e-01 
1.157108e-01 
1.157184e-01 
1.157260e-01 
1.157335e-01 
1.157409e-01 
1.157481e-01 
1.157553e-01 
1.157623e-01 
1.157693e-01 
1.157762e-01 
1.157829e-01 
1.157896e-01 
1.157961e-01 
1.158026e-01 
1.158089e-01 
1.158152e-01 
1.158213e-01 
1.158274e-01 
1.158333e-01 
1.158392e-01 
1.158449e-01 
1.158505e-01 
1.158561e-01 
1.158615e-01 
1.158668e-01 
1.158721e-01 
1.158772e-01 
1.158822e-01 
1.158872e-01 
1.158920e-01 
1.158967e-01 
1.159013e-01 
1.159058e-01 
1.159103e-01 
1.159146e-01 
1.159188e-01 
1.159229e-01 
1.159269e-01 
1.159308e-01 
1.159346e-01 
1.159383e-01 
1.159419e-01 
1.159454e-01 
1.159488e-01 
1.159521e-01 
1.159553e-01 
1.159584e-01 
1.159614e-01 
1.159643e-01 
1.159671e-01 
1.159698e-01 
1.159724e-01 
1.159748e-01 
1.159772e-01 
1.159795e-01 
1.159817e-01 
1.159838e-01 
1.159857e-01 
1.159876e-01 
1.159894e-01 
1.159910e-01 
1.159926e-01 
1.159941e-01 
1.159954e-01 
1.159967e-01 
1.159979e-01 
1.159989e-01 
1.159999e-01 
1.160007e-01 
1.160015e-01 
1.160021e-01 
1.160027e-01 
1.160031e-01 
1.160035e-01 
1.160037e-01 
1.160038e-01 
1.160039e-01 
1.160038e-01 
1.160036e-01 
1.160034e-01 
1.160030e-01 
1.160025e-01 
1.160020e-01 
1.160013e-01 
1.160005e-01 
1.159996e-01 
1.159987e-01 
1.159976e-01 
1.159964e-01 
1.159951e-01 
1.159937e-01 
1.159922e-01 
1.159906e-01 
1.159890e-01 
1.159872e-01 
1.159853e-01 
1.159833e-01 
1.159812e-01 
1.159790e-01 
1.159767e-01 
1.159743e-01 
1.159717e-01 
1.159691e-01 
1.159664e-01 
1.159636e-01 
1.159607e-01 
1.159577e-01 
1.159546e-01 
1.159513e-01 
1.159480e-01 
1.159446e-01 
1.159411e-01 
1.159374e-01 
1.159337e-01 
1.159299e-01 
1.159259e-01 
1.159219e-01 
1.159178e-01 
1.159135e-01 
1.159092e-01 
1.159048e-01 
1.159002e-01 
1.158956e-01 
1.158908e-01 
1.158860e-01 
1.158810e-01 
1.158760e-01 
1.158708e-01 
1.158656e-01 
1.158602e-01 
1.158547e-01 
1.158492e-01 
1.158435e-01 
1.158378e-01 
1.158319e-01 
1.158259e-01 
1.158198e-01 
1.158137e-01 
1.158074e-01 
1.158010e-01 
1.157945e-01 
1.157880e-01 
1.157813e-01 
1.157745e-01 
1.157676e-01 
1.157606e-01 
1.157535e-01 
1.157464e-01 
1.157391e-01 
1.157317e-01 
1.157242e-01 
1.157166e-01 
1.157089e-01 
1.157011e-01 
1.156932e-01 
1.156852e-01 
1.156771e-01 
1.156689e-01 
1.156606e-01 
1.156521e-01 
1.156436e-01 
1.156350e-01 
1.156263e-01 
1.156175e-01 
1.156086e-01 
1.155996e-01 
1.155904e-01 
1.155812e-01 
1.155719e-01 
1.155625e-01 
1.155529e-01 
1.155433e-01 
1.155336e-01 
1.155237e-01 
1.155138e-01 
1.155038e-01 
1.154936e-01 
1.154834e-01 
1.154730e-01 
1.154626e-01 
1.154520e-01 
1.154414e-01 
1.154307e-01 
1.154198e-01 
1.154088e-01 
1.153978e-01 
1.153866e-01 
1.153754e-01 
1.153640e-01 
1.153526e-01 
1.153410e-01 
1.153293e-01 
1.153176e-01 
1.153057e-01 
1.152937e-01 
1.152817e-01 
1.152695e-01 
1.152572e-01 
1.152449e-01 
1.152324e-01 
1.152198e-01 
1.152071e-01 
1.151944e-01 
1.151815e-01 
1.151685e-01 
1.151554e-01 
1.151422e-01 
1.151289e-01 
1.151155e-01 
1.151021e-01 
1.150885e-01 
1.150748e-01 
1.150610e-01 
1.150471e-01 
1.150331e-01 
1.150190e-01 
1.150048e-01 
1.149905e-01 
1.149761e-01 
1.149616e-01 
1.149470e-01 
1.149323e-01 
1.149174e-01 
1.149025e-01 
1.148875e-01 
1.148724e-01 
1.148572e-01 
1.148419e-01 
1.148265e-01 
1.148109e-01 
1.147953e-01 
1.147796e-01 
1.147638e-01 
1.147479e-01 
1.147318e-01 
1.147157e-01 
1.146995e-01 
1.146831e-01 
1.146667e-01 
1.146502e-01 
1.146335e-01 
1.146168e-01 
1.146000e-01 
1.145830e-01 
1.145660e-01 
1.145489e-01 
1.145316e-01 
1.145143e-01 
1.144968e-01 
1.144793e-01 
1.144616e-01 
1.144439e-01 
1.144260e-01 
1.144081e-01 
1.143900e-01 
1.143719e-01 
1.143536e-01 
1.143353e-01 
1.143168e-01 
1.142983e-01 
1.142796e-01 
1.142609e-01 
1.142420e-01 
1.142230e-01 
1.142040e-01 
1.141848e-01 
1.141655e-01 
1.141462e-01 
1.141267e-01 
1.141071e-01 
1.140875e-01 
1.140677e-01 
1.140478e-01 
1.140279e-01 
1.140078e-01 
1.139876e-01 
1.139673e-01 
1.139470e-01 
1.139265e-01 
1.139059e-01 
1.138852e-01 
1.138644e-01 
1.138436e-01 
1.138226e-01 
1.138015e-01 
1.137803e-01 
1.137590e-01 
1.137376e-01 
1.137161e-01 
1.136946e-01 
1.136729e-01 
1.136511e-01 
1.136292e-01 
1.136072e-01 
1.135851e-01 
1.135629e-01 
1.135406e-01 
1.135182e-01 
1.134957e-01 
1.134731e-01 
1.134504e-01 
1.134276e-01 
1.134047e-01 
1.133817e-01 
1.133586e-01 
1.133354e-01 
1.133121e-01 
1.132887e-01 
1.132652e-01 
1.132416e-01 
1.132179e-01 
1.131941e-01 
1.131702e-01 
1.131462e-01 
1.131221e-01 
1.130979e-01 
1.130735e-01 
1.130491e-01 
1.130246e-01 
1.130000e-01 
1.129753e-01 
1.129505e-01 
1.129256e-01 
1.129006e-01 
1.128754e-01 
1.128502e-01 
1.128249e-01 
1.127995e-01 
1.127740e-01 
1.127483e-01 
1.127226e-01 
1.126968e-01 
1.126709e-01 
1.126449e-01 
1.126187e-01 
1.125925e-01 
1.125662e-01 
1.125398e-01 
1.125133e-01 
1.124866e-01 
1.124599e-01 
1.124331e-01 
1.124062e-01 
1.123791e-01 
1.123520e-01 
1.123248e-01 
1.122975e-01 
1.122700e-01 
1.122425e-01 
1.122149e-01 
1.121871e-01 
1.121593e-01 
1.121314e-01 
1.121034e-01 
1.120752e-01 
1.120470e-01 
1.120187e-01 
1.119902e-01 
1.119617e-01 
1.119331e-01 
1.119044e-01 
1.118755e-01 
1.118466e-01 
1.118176e-01 
1.117884e-01 
1.117592e-01 
1.117299e-01 
1.117004e-01 
1.116709e-01 
1.116413e-01 
1.116115e-01 
1.115817e-01 
1.115518e-01 
1.115217e-01 
1.114916e-01 
1.114614e-01 
1.114310e-01 
1.114006e-01 
1.113701e-01 
1.113394e-01 
1.113087e-01 
1.112779e-01 
1.112469e-01 
1.112159e-01 
1.111848e-01 
1.111535e-01 
1.111222e-01 
1.110908e-01 
1.110592e-01 
1.110276e-01 
1.109959e-01 
1.109640e-01 
1.109321e-01 
1.109001e-01 
1.108680e-01 
1.108357e-01 
1.108034e-01 
1.107710e-01 
1.107384e-01 
1.107058e-01 
1.106731e-01 
1.106402e-01 
1.106073e-01 
1.105743e-01 
1.105412e-01 
1.105079e-01 
1.104746e-01 
1.104412e-01 
1.104076e-01 
1.103740e-01 
1.103403e-01 
1.103065e-01 
1.102725e-01 
1.102385e-01 
1.102044e-01 
1.101702e-01 
1.101358e-01 
1.101014e-01 
1.100669e-01 
1.100323e-01 
1.099975e-01 
1.099627e-01 
1.099278e-01 
1.098928e-01 
1.098577e-01 
1.098224e-01 
1.097871e-01 
1.097517e-01 
1.097162e-01 
1.096806e-01 
1.096448e-01 
1.096090e-01 
1.095731e-01 
1.095371e-01 
1.095010e-01 
1.094648e-01 
1.094285e-01 
1.093921e-01 
1.093555e-01 
1.093189e-01 
1.092822e-01 
1.092454e-01 
1.092085e-01 
1.091715e-01 
1.091344e-01 
1.090972e-01 
1.090599e-01 
1.090225e-01 
1.089850e-01 
1.089474e-01 
1.089097e-01 
1.088719e-01 
1.088340e-01 
1.087960e-01 
1.087579e-01 
1.087197e-01 
1.086814e-01 
1.086430e-01 
1.086045e-01 
1.085659e-01 
1.085272e-01 
1.084884e-01 
1.084496e-01 
1.084106e-01 
1.083715e-01 
1.083323e-01 
1.082930e-01 
1.082536e-01 
1.082142e-01 
1.081746e-01 
1.081349e-01 
1.080951e-01 
1.080552e-01 
1.080153e-01 
1.079752e-01 
1.079350e-01 
1.078948e-01 
1.078544e-01 
1.078139e-01 
1.077734e-01 
1.077327e-01 
1.076919e-01 
1.076511e-01 
1.076101e-01 
1.075690e-01 
1.075279e-01 
1.074866e-01 
1.074453e-01 
1.074038e-01 
1.073623e-01 
1.073206e-01 
1.072789e-01 
1.072370e-01 
1.071951e-01 
1.071530e-01 
1.071109e-01 
1.070687e-01 
1.070263e-01 
1.069839e-01 
1.069413e-01 
1.068987e-01 
1.068560e-01 
1.068132e-01 
1.067702e-01 
1.067272e-01 
1.066841e-01 
1.066409e-01 
1.065975e-01 
1.065541e-01 
1.065106e-01 
1.064670e-01 
1.064233e-01 
1.063795e-01 
1.063356e-01 
1.062915e-01 
1.062474e-01 
1.062032e-01 
1.061589e-01 
1.061145e-01 
1.060700e-01 
1.060254e-01 
1.059808e-01 
1.059360e-01 
1.058911e-01 
1.058461e-01 
1.058010e-01 
1.057558e-01 
1.057105e-01 
1.056652e-01 
1.056197e-01 
1.055741e-01 
1.055284e-01 
1.054827e-01 
1.054368e-01 
1.053908e-01 
1.053448e-01 
1.052986e-01 
1.052524e-01 
1.052060e-01 
1.051596e-01 
1.051130e-01 
1.050664e-01 
1.050196e-01 
1.049728e-01 
1.049258e-01 
1.048788e-01 
1.048317e-01 
1.047844e-01 
1.047371e-01 
1.046897e-01 
1.046422e-01 
1.045945e-01 
1.045468e-01 
1.044990e-01 
1.044511e-01 
1.044031e-01 
1.043550e-01 
1.043068e-01 
1.042585e-01 
1.042101e-01 
1.041616e-01 
1.041130e-01 
1.040643e-01 
1.040155e-01 
1.039666e-01 
1.039176e-01 
1.038686e-01 
1.038194e-01 
1.037701e-01 
1.037207e-01 
1.036713e-01 
1.036217e-01 
1.035720e-01 
1.035223e-01 
1.034724e-01 
1.034225e-01 
1.033724e-01 
1.033223e-01 
1.032720e-01 
1.032217e-01 
1.031713e-01 
1.031207e-01 
1.030701e-01 
1.030194e-01 
1.029686e-01 
1.029176e-01 
1.028666e-01 
1.028155e-01 
1.027643e-01 
1.027130e-01 
1.026616e-01 
1.026101e-01 
1.025585e-01 
1.025068e-01 
1.024550e-01 
1.024031e-01 
1.023511e-01 
1.022991e-01 
1.022469e-01 
1.021946e-01 
1.021423e-01 
1.020898e-01 
1.020372e-01 
1.019846e-01 
1.019318e-01 
1.018790e-01 
1.018260e-01 
1.017730e-01 
1.017198e-01 
1.016666e-01 
1.016133e-01 
1.015599e-01 
1.015063e-01 
1.014527e-01 
1.013990e-01 
1.013452e-01 
1.012913e-01 
1.012373e-01 
1.011832e-01 
1.011290e-01 
1.010747e-01 
1.010203e-01 
1.009658e-01 
1.009112e-01 
1.008566e-01 
1.008018e-01 
1.007469e-01 
1.006920e-01 
1.006369e-01 
1.005818e-01 
1.005265e-01 
1.004712e-01 
1.004157e-01 
1.003602e-01 
1.003046e-01 
1.002488e-01 
1.001930e-01 
1.001371e-01 
1.000811e-01 
1.000250e-01 
9.996875e-02 
9.991245e-02 
9.985605e-02 
9.979956e-02 
9.974297e-02 
9.968629e-02 
9.962951e-02 
9.957264e-02 
9.951567e-02 
9.945860e-02 
9.940144e-02 
9.934419e-02 
9.928684e-02 
9.922939e-02 
9.917185e-02 
9.911422e-02 
9.905649e-02 
9.899866e-02 
9.894074e-02 
9.888272e-02 
9.882461e-02 
9.876640e-02 
9.870810e-02 
9.864971e-02 
9.859121e-02 
9.853263e-02 
9.847395e-02 
9.841517e-02 
9.835630e-02 
9.829733e-02 
9.823827e-02 
9.817911e-02 
9.811986e-02 
9.806052e-02 
9.800108e-02 
9.794154e-02 
9.788191e-02 
9.782219e-02 
9.776237e-02 
9.770246e-02 
9.764245e-02 
9.758235e-02 
9.752215e-02 
9.746186e-02 
9.740147e-02 
9.734099e-02 
9.728041e-02 
9.721974e-02 
9.715898e-02 
9.709812e-02 
9.703717e-02 
9.697612e-02 
9.691498e-02 
9.685374e-02 
9.679241e-02 
9.673099e-02 
9.666947e-02 
9.660785e-02 
9.654615e-02 
9.648435e-02 
9.642245e-02 
9.636046e-02 
9.629838e-02 
9.623620e-02 
9.617393e-02 
9.611156e-02 
9.604910e-02 
9.598655e-02 
9.592390e-02 
9.586116e-02 
9.579832e-02 
9.573539e-02 
9.567237e-02 
9.560925e-02 
9.554604e-02 
9.548274e-02 
9.541934e-02 
9.535585e-02 
9.529226e-02 
9.522858e-02 
9.516481e-02 
9.510094e-02 
9.503698e-02 
9.497293e-02 
9.490878e-02 
9.484454e-02 
9.478021e-02 
9.471578e-02 
9.465126e-02 
9.458664e-02 
9.452194e-02 
9.445714e-02 
9.439224e-02 
9.432725e-02 
9.426217e-02 
9.419700e-02 
9.413173e-02 
9.406637e-02 
9.400091e-02 
9.393537e-02 
9.386973e-02 
9.380399e-02 
9.373817e-02 
9.367225e-02 
9.360624e-02 
9.354013e-02 
9.347393e-02 
9.340764e-02 
9.334126e-02 
9.327478e-02 
9.320821e-02 
9.314154e-02 
9.307479e-02 
9.300794e-02 
9.294100e-02 
9.287397e-02 
9.280684e-02 
9.273962e-02 
9.267231e-02 
9.260490e-02 
9.253740e-02 
9.246981e-02 
9.240213e-02 
9.233436e-02 
9.226649e-02 
9.219853e-02 
9.213048e-02 
9.206233e-02 
9.199410e-02 
9.192577e-02 
9.185734e-02 
9.178883e-02 
9.172022e-02 
9.165152e-02 
9.158273e-02 
9.151385e-02 
9.144488e-02 
9.137581e-02 
9.130665e-02 
9.123740e-02 
9.116805e-02 
9.109862e-02 
9.102909e-02 
9.095947e-02 
9.088976e-02 
9.081995e-02 
9.075006e-02 
9.068007e-02 
9.060999e-02 
9.053982e-02 
9.046956e-02 
9.039920e-02 
9.032876e-02 
9.025822e-02 
9.018759e-02 
9.011687e-02 
9.004606e-02 
8.997515e-02 
8.990415e-02 
8.983307e-02 
8.976189e-02 
8.969062e-02 
8.961926e-02 
8.954780e-02 
8.947626e-02 
8.940462e-02 
8.933289e-02 
8.926107e-02 
8.918916e-02 
8.911716e-02 
8.904507e-02 
8.897289e-02 
8.890061e-02 
8.882825e-02 
8.875579e-02 
8.868324e-02 
8.861060e-02 
8.853787e-02 
8.846505e-02 
8.839214e-02 
8.831913e-02 
8.824604e-02 
8.817285e-02 
8.809958e-02 
8.802621e-02 
8.795275e-02 
8.787921e-02 
8.780557e-02 
8.773184e-02 
8.765802e-02 
8.758411e-02 
8.751010e-02 
8.743601e-02 
8.736183e-02 
8.728755e-02 
8.721319e-02 
8.713874e-02 
8.706419e-02 
8.698956e-02 
8.691483e-02 
8.684002e-02 
8.676511e-02 
8.669011e-02 
8.661503e-02 
8.653985e-02 
8.646458e-02 
8.638922e-02 
8.631378e-02 
8.623824e-02 
8.616261e-02 
8.608689e-02 
8.601109e-02 
8.593519e-02 
8.585920e-02 
8.578312e-02 
8.570695e-02 
8.563070e-02 
8.555435e-02 
8.547791e-02 
8.540138e-02 
8.532477e-02 
8.524806e-02 
8.517127e-02 
8.509438e-02 
8.501740e-02 
8.494034e-02 
8.486318e-02 
8.478594e-02 
8.470861e-02 
8.463118e-02 
8.455367e-02 
8.447607e-02 
8.439838e-02 
8.432060e-02 
8.424273e-02 
8.416477e-02 
8.408672e-02 
8.400858e-02 
8.393035e-02 
8.385204e-02 
8.377363e-02 
8.369514e-02 
8.361655e-02 
8.353788e-02 
8.345912e-02 
8.338027e-02 
8.330133e-02 
8.322230e-02 
8.314318e-02 
8.306398e-02 
8.298468e-02 
8.290530e-02 
8.282582e-02 
8.274626e-02 
8.266661e-02 
8.258687e-02 
8.250704e-02 
8.242713e-02 
8.234712e-02 
8.226703e-02 
8.218685e-02 
8.210658e-02 
8.202622e-02 
8.194577e-02 
8.186524e-02 
8.178461e-02 
8.170390e-02 
8.162310e-02 
8.154221e-02 
8.146123e-02 
8.138017e-02 
8.129902e-02 
8.121777e-02 
8.113644e-02 
8.105503e-02 
8.097352e-02 
8.089193e-02 
8.081025e-02 
8.072848e-02 
8.064662e-02 
8.056467e-02 
8.048264e-02 
8.040052e-02 
8.031831e-02 
8.023601e-02 
8.015363e-02 
8.007116e-02 
7.998860e-02 
7.990595e-02 
7.982321e-02 
7.974039e-02 
7.965748e-02 
7.957448e-02 
7.949140e-02 
7.940823e-02 
7.932497e-02 
7.924162e-02 
7.915818e-02 
7.907466e-02 
7.899105e-02 
7.890736e-02 
7.882357e-02 
7.873970e-02 
7.865575e-02 
7.857170e-02 
7.848757e-02 
7.840335e-02 
7.831904e-02 
7.823465e-02 
7.815017e-02 
7.806560e-02 
7.798095e-02 
7.789621e-02 
7.781138e-02 
7.772647e-02 
7.764147e-02 
7.755638e-02 
7.747121e-02 
7.738595e-02 
7.730060e-02 
7.721517e-02 
7.712965e-02 
7.704404e-02 
7.695835e-02 
7.687257e-02 
7.678670e-02 
7.670075e-02 
7.661471e-02 
7.652858e-02 
7.644237e-02 
7.635607e-02 
7.626969e-02 
7.618322e-02 
7.609667e-02 
7.601002e-02 
7.592330e-02 
7.583648e-02 
7.574958e-02 
7.566260e-02 
7.557552e-02 
7.548837e-02 
7.540112e-02 
7.531379e-02 
7.522638e-02 
7.513888e-02 
7.505129e-02 
7.496362e-02 
7.487586e-02 
7.478802e-02 
7.470009e-02 
7.461207e-02 
7.452397e-02 
7.443579e-02 
7.434751e-02 
7.425916e-02 
7.417072e-02 
7.408219e-02 
7.399358e-02 
7.390488e-02 
7.381610e-02 
7.372723e-02 
7.363827e-02 
7.354924e-02 
7.346011e-02 
7.337090e-02 
7.328161e-02 
7.319223e-02 
7.310277e-02 
7.301322e-02 
7.292359e-02 
7.283387e-02 
7.274407e-02 
7.265418e-02 
7.256421e-02 
7.247415e-02 
7.238401e-02 
7.229378e-02 
7.220347e-02 
7.211308e-02 
7.202260e-02 
7.193203e-02 
7.184138e-02 
7.175065e-02 
7.165983e-02 
7.156893e-02 
7.147794e-02 
7.138687e-02 
7.129572e-02 
7.120448e-02 
7.111316e-02 
7.102175e-02 
7.093026e-02 
7.083868e-02 
7.074702e-02 
7.065528e-02 
7.056345e-02 
7.047154e-02 
7.037955e-02 
7.028747e-02 
7.019531e-02 
7.010306e-02 
7.001073e-02 
6.991832e-02 
6.982582e-02 
6.973324e-02 
6.964057e-02 
6.954783e-02 
6.945499e-02 
6.936208e-02 
6.926908e-02 
6.917600e-02 
6.908283e-02 
6.898959e-02 
6.889625e-02 
6.880284e-02 
6.870934e-02 
6.861576e-02 
6.852210e-02 
6.842835e-02 
6.833452e-02 
6.824060e-02 
6.814661e-02 
6.805253e-02 
6.795836e-02 
6.786412e-02 
6.776979e-02 
6.767538e-02 
6.758089e-02 
6.748631e-02 
6.739165e-02 
6.729691e-02 
6.720208e-02 
6.710718e-02 
6.701219e-02 
6.691712e-02 
6.682196e-02 
6.672672e-02 
6.663141e-02 
6.653600e-02 
6.644052e-02 
6.634495e-02 
6.624931e-02 
6.615357e-02 
6.605776e-02 
6.596187e-02 
6.586589e-02 
6.576983e-02 
6.567369e-02 
6.557747e-02 
6.548116e-02 
6.538478e-02 
6.528831e-02 
6.519176e-02 
6.509512e-02 
6.499841e-02 
6.490161e-02 
6.480474e-02 
6.470778e-02 
6.461074e-02 
6.451362e-02 
6.441641e-02 
6.431913e-02 
6.422176e-02 
6.412431e-02 
6.402678e-02 
6.392917e-02 
6.383148e-02 
6.373371e-02 
6.363585e-02 
6.353792e-02 
6.343990e-02 
6.334180e-02 
6.324362e-02 
6.314536e-02 
6.304702e-02 
6.294860e-02 
6.285010e-02 
6.275152e-02 
6.265285e-02 
6.255411e-02 
6.245528e-02 
6.235637e-02 
6.225739e-02 
6.215832e-02 
6.205917e-02 
6.195994e-02 
6.186063e-02 
6.176124e-02 
6.166177e-02 
6.156222e-02 
6.146259e-02 
6.136288e-02 
6.126309e-02 
6.116322e-02 
6.106327e-02 
6.096323e-02 
6.086312e-02 
6.076293e-02 
6.066266e-02 
6.056230e-02 
6.046187e-02 
6.036136e-02 
6.026077e-02 
6.016010e-02 
6.005934e-02 
5.995851e-02 
5.985760e-02 
5.975661e-02 
5.965554e-02 
5.955439e-02 
5.945316e-02 
5.935185e-02 
5.925046e-02 
5.914900e-02 
5.904745e-02 
5.894582e-02 
5.884411e-02 
5.874233e-02 
5.864047e-02 
5.853852e-02 
5.843650e-02 
5.833440e-02 
5.823222e-02 
5.812996e-02 
5.802762e-02 
5.792520e-02 
5.782270e-02 
5.772013e-02 
5.761747e-02 
5.751474e-02 
5.741193e-02 
5.730903e-02 
5.720606e-02 
5.710302e-02 
5.699989e-02 
5.689668e-02 
5.679340e-02 
5.669004e-02 
5.658660e-02 
5.648308e-02 
5.637948e-02 
5.627581e-02 
5.617205e-02 
5.606822e-02 
5.596431e-02 
5.586032e-02 
5.575625e-02 
5.565211e-02 
5.554789e-02 
5.544359e-02 
5.533921e-02 
5.523475e-02 
5.513022e-02 
5.502560e-02 
5.492092e-02 
5.481615e-02 
5.471130e-02 
5.460638e-02 
5.450138e-02 
5.439630e-02 
5.429115e-02 
5.418591e-02 
5.408060e-02 
5.397521e-02 
5.386975e-02 
5.376421e-02 
5.365859e-02 
5.355289e-02 
5.344712e-02 
5.334126e-02 
5.323534e-02 
5.312933e-02 
5.302325e-02 
5.291709e-02 
5.281085e-02 
5.270454e-02 
5.259815e-02 
5.249168e-02 
5.238514e-02 
5.227852e-02 
5.217182e-02 
5.206505e-02 
5.195820e-02 
5.185127e-02 
5.174427e-02 
5.163719e-02 
5.153003e-02 
5.142280e-02 
5.131549e-02 
5.120810e-02 
5.110064e-02 
5.099310e-02 
5.088549e-02 
5.077780e-02 
5.067003e-02 
5.056219e-02 
5.045427e-02 
5.034628e-02 
5.023821e-02 
5.013006e-02 
5.002184e-02 
4.991354e-02 
4.980517e-02 
4.969672e-02 
4.958819e-02 
4.947959e-02 
4.937092e-02 
4.926217e-02 
4.915334e-02 
4.904444e-02 
4.893546e-02 
4.882641e-02 
4.871728e-02 
4.860807e-02 
4.849880e-02 
4.838944e-02 
4.828001e-02 
4.817051e-02 
4.806093e-02 
4.795127e-02 
4.784154e-02 
4.773174e-02 
4.762186e-02 
4.751191e-02 
4.740188e-02 
4.729177e-02 
4.718159e-02 
4.707134e-02 
4.696101e-02 
4.685061e-02 
4.674014e-02 
4.662958e-02 
4.651896e-02 
4.640826e-02 
4.629748e-02 
4.618663e-02 
4.607571e-02 
4.596471e-02 
4.585364e-02 
4.574250e-02 
4.563128e-02 
4.551998e-02 
4.540862e-02 
4.529717e-02 
4.518566e-02 
4.507407e-02 
4.496240e-02 
4.485067e-02 
4.473886e-02 
4.462697e-02 
4.451501e-02 
4.440298e-02 
4.429088e-02 
4.417870e-02 
4.406644e-02 
4.395412e-02 
4.384172e-02 
4.372925e-02 
4.361670e-02 
4.350408e-02 
4.339139e-02 
4.327862e-02 
4.316578e-02 
4.305287e-02 
4.293989e-02 
4.282683e-02 
4.271370e-02 
4.260050e-02 
4.248722e-02 
4.237387e-02 
4.226045e-02 
4.214695e-02 
4.203338e-02 
4.191974e-02 
4.180603e-02 
4.169225e-02 
4.157839e-02 
4.146446e-02 
4.135045e-02 
4.123638e-02 
4.112223e-02 
4.100801e-02 
4.089372e-02 
4.077936e-02 
4.066492e-02 
4.055041e-02 
4.043583e-02 
4.032118e-02 
4.020645e-02 
4.009166e-02 
3.997679e-02 
3.986185e-02 
3.974684e-02 
3.963175e-02 
3.951660e-02 
3.940137e-02 
3.928607e-02 
3.917070e-02 
3.905526e-02 
3.893975e-02 
3.882417e-02 
3.870851e-02 
3.859278e-02 
3.847698e-02 
3.836112e-02 
3.824517e-02 
3.812916e-02 
3.801308e-02 
3.789693e-02 
3.778070e-02 
3.766440e-02 
3.754804e-02 
3.743160e-02 
3.731509e-02 
3.719851e-02 
3.708186e-02 
3.696514e-02 
3.684835e-02 
3.673149e-02 
3.661456e-02 
3.649755e-02 
3.638048e-02 
3.626333e-02 
3.614612e-02 
3.602884e-02 
3.591148e-02 
3.579406e-02 
3.567656e-02 
3.555900e-02 
3.544136e-02 
3.532366e-02 
3.520588e-02 
3.508803e-02 
3.497012e-02 
3.485213e-02 
3.473408e-02 
3.461595e-02 
3.449776e-02 
3.437950e-02 
3.426116e-02 
3.414276e-02 
3.402429e-02 
3.390574e-02 
3.378713e-02 
3.366845e-02 
3.354970e-02 
3.343088e-02 
3.331199e-02 
3.319303e-02 
3.307401e-02 
3.295491e-02 
3.283575e-02 
3.271651e-02 
3.259721e-02 
3.247784e-02 
3.235840e-02 
3.223889e-02 
3.211931e-02 
3.199966e-02 
3.187994e-02 
3.176016e-02 
3.164031e-02 
3.152038e-02 
3.140039e-02 
3.128033e-02 
3.116021e-02 
3.104001e-02 
3.091975e-02 
3.079942e-02 
3.067902e-02 
3.055855e-02 
3.043801e-02 
3.031741e-02 
3.019673e-02 
3.007599e-02 
2.995519e-02 
2.983431e-02 
2.971337e-02 
2.959235e-02 
2.947127e-02 
2.935013e-02 
2.922891e-02 
2.910763e-02 
2.898628e-02 
2.886486e-02 
2.874338e-02 
2.862182e-02 
2.850020e-02 
2.837852e-02 
2.825676e-02 
2.813494e-02 
2.801305e-02 
2.789110e-02 
2.776908e-02 
2.764699e-02 
2.752483e-02 
2.740261e-02 
2.728032e-02 
2.715796e-02 
2.703553e-02 
2.691304e-02 
2.679049e-02 
2.666786e-02 
2.654517e-02 
2.642241e-02 
2.629959e-02 
2.617670e-02 
2.605374e-02 
2.593072e-02 
2.580763e-02 
2.568448e-02 
2.556126e-02 
2.543797e-02 
2.531462e-02 
2.519120e-02 
2.506771e-02 
2.494416e-02 
2.482054e-02 
2.469686e-02 
2.457311e-02 
2.444929e-02 
2.432541e-02 
2.420147e-02 
2.407746e-02 
2.395338e-02 
2.382924e-02 
2.370503e-02 
2.358075e-02 
2.345641e-02 
2.333201e-02 
2.320754e-02 
2.308301e-02 
2.295841e-02 
2.283374e-02 
2.270901e-02 
2.258422e-02 
2.245936e-02 
2.233443e-02 
2.220944e-02 
2.208439e-02 
2.195927e-02 
2.183408e-02 
2.170883e-02 
2.158352e-02 
2.145814e-02 
2.133270e-02 
2.120719e-02 
2.108162e-02 
2.095599e-02 
2.083029e-02 
2.070452e-02 
2.057869e-02 
2.045280e-02 
2.032685e-02 
2.020082e-02 
2.007474e-02 
1.994859e-02 
1.982238e-02 
1.969610e-02 
1.956976e-02 
1.944336e-02 
1.931689e-02 
1.919036e-02 
1.906376e-02 
1.893710e-02 
1.881038e-02 
1.868360e-02 
1.855675e-02 
1.842983e-02 
1.830286e-02 
1.817582e-02 
1.804872e-02 
1.792155e-02 
1.779432e-02 
1.766703e-02 
1.753968e-02 
1.741226e-02 
1.728478e-02 
1.715724e-02 
1.702963e-02 
1.690196e-02 
1.677423e-02 
1.664644e-02 
1.651858e-02 
1.639066e-02 
1.626268e-02 
1.613463e-02 
1.600653e-02 
1.587836e-02 
1.575012e-02 
1.562183e-02 
1.549347e-02 
1.536506e-02 
1.523658e-02 
1.510803e-02 
1.497943e-02 
1.485076e-02 
1.472203e-02 
1.459324e-02 
1.446439e-02 
1.433548e-02 
1.420650e-02 
1.407747e-02 
1.394837e-02 
1.381921e-02 
1.368999e-02 
1.356070e-02 
1.343136e-02 
1.330195e-02 
1.317249e-02 
1.304296e-02 
1.291337e-02 
1.278372e-02 
1.265401e-02 
1.252423e-02 
1.239440e-02 
1.226450e-02 
1.213455e-02 
1.200453e-02 
1.187446e-02 
1.174432e-02 
1.161412e-02 
1.148386e-02 
1.135354e-02 
1.122316e-02 
1.109272e-02 
1.096222e-02 
1.083166e-02 
1.070103e-02 
1.057035e-02 
1.043961e-02 
1.030881e-02 
1.017794e-02 
1.004702e-02 
9.916039e-03 
9.784996e-03 
9.653893e-03 
9.522731e-03 
9.391509e-03 
9.260227e-03 
9.128885e-03 
8.997484e-03 
8.866023e-03 
8.734502e-03 
8.602922e-03 
8.471283e-03 
8.339584e-03 
8.207826e-03 
8.076009e-03 
7.944132e-03 
7.812196e-03 
7.680201e-03 
7.548147e-03 
7.416034e-03 
7.283862e-03 
7.151631e-03 
7.019342e-03 
6.886993e-03 
6.754586e-03 
6.622119e-03 
6.489595e-03 
6.357011e-03 
6.224370e-03 
6.091669e-03 
5.958910e-03 
5.826093e-03 
5.693218e-03 
5.560284e-03 
5.427292e-03 
5.294241e-03 
5.161133e-03 
5.027967e-03 
4.894742e-03 
4.761460e-03 
4.628119e-03 
4.494721e-03 
4.361265e-03 
4.227751e-03 
4.094180e-03 
3.960550e-03 
3.826864e-03 
3.693119e-03 
3.559317e-03 
3.425458e-03 
3.291541e-03 
3.157567e-03 
3.023536e-03 
2.889447e-03 
2.755302e-03 
2.621099e-03 
2.486839e-03 
2.352522e-03 
2.218148e-03 
2.083717e-03 
1.949229e-03 
1.814685e-03 
1.680084e-03 
1.545426e-03 
1.410711e-03 
1.275940e-03 
1.141112e-03 
1.006228e-03 
8.712869e-04 
7.362897e-04 
6.012363e-04 
4.661266e-04 
3.309607e-04 
1.957385e-04 
6.046031e-05 
0 
0 
0 
0 
0 
0 
0 
0 
0 
0 
0 
0 
0 
0 
0 
0 
0 
0 
0 
0 
0 
0 
0 
0 
0 
0 
0 
0 
0 
0 
0 
0 
0 
0 
0 
0 
0 
0 
0 
0 
0 
0 
0 
0 
0 
0 
0 
0 
0 
0 
0 
0 
0 
0 
0 
0 
0 
0 
0 
0 
0 
0 
0 
0 
0 
0 
0 
0 
0 
0 
0 
0 
0 
0 
0 
0 
0 
0 
0 
0 
0 
0 
0 
0 
0 
0 
0 
0 
0 
0 
0 
0 
0 
0 
0 
0 
0 
0 
0 
0 
0 
0 
0 
0 
0 
0 
0 
0 
0 
0 
0 
0 
0 
0 
0 
0 
0 
0 
0 
0 
0 
0 
0 
0 
0 
0 
0 
0 
0 
0 
0 
0 
0 
0 
0 
0 
0 
0 
0 
0 
0 
0 
0 
0 
0 
0 
0 
0 
0 
0 
0 
0 
0 
0 
0 
0 
0 
0 
0 
0 
0 
0 
0 
0 
0 
0 
0 
0 
0 
0 
0 
0 
0 
0 
0 
0 
0 
0 
0 
0 
0 
0 
0 
0 
0 
0 
0 
0 
0 
0 
0 
0 
0 
0 
0 
0 
0 
0 
0 
0 
0 
0 
0 
0 
0 
0 
0 
0 
0 
0 
0 
0 
0 
0 
0 
0 
0 
0 
0 
0 
0 
0 
0 
0 
0 
0 
0 
0 
0 
0 
0 
0 
0 
0 
0 
0 
0 
0 
0 
0 
0 
0 
0 
0 
0 
0 
0 
0 
0 
0 
0 
0 
0 
0 
0 
0 
0 
0 
0 
0 
0 
0 
0 
0 
0 
0 
0 
0 
0 
0 
0 
0 
0 
0 
0 
0 
0 
0 
0 
0 
0 
0 
0 
0 
0 
0 
0 
0 
0 
0 
0 
0 
0 
0 
0 
0 
0 
0 
0 
0 
0 
0 
0 
0 
0 
0 
0 
0 
0 
0 
0 
0 
0 
0 
0 
0 
0 
0 
0 
0 
0 
0 
0 
0 
0 
0 
0 
0 
0 
0 
0 
0 
0 
0 
0 
0 
0 
0 
0 
0 
0 
0 
0 
0 
0 
0 
0 
0 
0 
0 
0 
0 
0 
0 
0 
0 
0 
0 
0 
0 
0 
0 
0 
0 
0 
0 
0 
0 
0 
0 
0 
0 
0 
0 
0 
0 
0 
0 
0 
0 
0 
0 
0 
0 
0 
0 
0 
0 
0 
0 
0 
0 
0 
0 
0 
0 
0 
0 
0 
0 
0 
0 
0 
0 
0 
0 
0 
0 
0 
0 
0 
0 
0 
0 
0 
0 
0 
0 
0 
0 
0 
0 
0 
0 
0 
0 
0 
0 
0 
0 
0 
0 
0 
0 
0 
0 
0 
0 
0 
0 
0 
0 
0 
0 
0 
0 
0 
0 
0 
0 
0 
0 
0 
0 
0 
0 
0 
0 
0 
0 
0 
0 
0 
0 
0 
0 
0 
0 
0 
0 
0 
0 
0 
0 
0 
0 
0 
0 
0 
0 
0 
0 
0 
0 
0 
0 
0 
0 
0 
0 
0 
0 
0 
0 
0 
0 
0 
0 
0 
0 
0 
0 
0 
0 
0 
0 
0 
0 
0 
0 
0 
0 
0 
0 
0 
0 
0 
0 
0 
0 
0 
0 
0 
0 
0 
0 
0 
0 
0 
0 
0 
0 
0 
0 
0 
0 
0 
0 
0 
0 
0 
0 
0 
0 
0 
0 
0 
0 
0 
0 
0 
0 
0 
0 
0 
0 
0 
0 
0 
0 
0 
0 
0 
0 
0 
0 
0 
0 
0 
0 
0 
0 
0 
0 
0 
0 
0 
0 
0 
0 
0 
0 
0 
0 
0 
0 
0 
0 
0 
0 
0 
0 
0 
0 
0 
0 
0 
0 
0 
0 
0 
0 
0 
0 
0 
0 
0 
0 
0 
0 
0 
0 
0 
0 
0 
0 
0 
0 
0 
0 
0 
0 
0 
0 
0 
0 
0 
0 
0 
0 
0 
0 
0 
0 
0 
0 
0 
0 
0 
0 
0 
0 
0 
0 
0 
0 
0 
0 
0 
0 
0 
0 
0 
0 
0 
0 
0 
0 
0 
0 
0 
0 
0 
0 
0 
0 
0 
0 
0 
0 
0 
0 
0 
0 
0 
0 
0 
0 
0 
0 
0 
0 
0 
0 
0 
0 
0 
0 
0 
0 
0 
0 
0 
0 
0 
0 
0 
0 
0 
0 
0 
0 
0 
0 
0 
0 
0 
0 
0 
0 
0 
0 
0 
0 
0 
0 
0 
0 
0 
0 
0 
0 
0 
0 
0 
0 
0 
0 
0 
0 
0 
0 
0 
0 
0 
0 
0 
0 
0 
0 
0 
0 
0 
0 
0 
0 
0 
0 
0 
0 
0 
0 
0 
0 
0 
0 
0 
0 
0 
0 
0 
0 
0 
0 
0 
0 
0 
0 
0 
0 
0 
0 
0 
0 
0 
0 
0 
0 
0 
0 
0 
0 
0 
0 
0 
0 
0 
0 
0 
0 
0 
0 
0 
0 
0 
0 
0 
0 
0 
0 
0 
0 
0 
0 
0 
0 
0 
0 
0 
0 
0 
0 
0 
0 
0 
0 
0 
0 
0 
0 
0 
0 
0 
0 
0 
0 
0 
0 
0 
0 
0 
0 
0 
0 
0 
0 
0 
0 
0 
0 
0 
0 
0 
0 
0 
0 
0 
0 
0 
0 
0 
0 
0 
0 
0 
0 
0 
0 
0 
0 
0 
0 
0 
0 
0 
0 
0 
0 
0 
0 
0 
0 
0 
0 
0 
0 
0 
0 
0 
0 
0 
0 
0 
0 
0 
0 
0 
0 
0 
0 
0 
0 
0 
0 
0 
0 
0 
0 
0 
0 
0 
0 
0 
0 
0 
0 
0 
0 
0 
0 
0 
0 
0 
0 
0 
0 
0 
0 
0 
0 
0 
0 
0 
0 
0 
0 
0 
0 
0 
0 
0 
0 
0 
0 
0 
0 
0 
0 
0 
0 
0 
0 
0 
0 
0 
0 
0 
0 
0 
0 
0 
0 
0 
0 
0 
0 
0 
0 
0 
0 
0 
0 
0 
0 
0 
0 
0 
0 
0 
0 
0 
0 
0 
0 
0 
0 
0 
0 
0 
0 
0 
0 
0 
0 
0 
0 
0 
0 
0 
0 
0 
0 
0 
0 
0 
0 
0 
0 
0 
0 
0 
0 
0 
0 
0 
0 
0 
0 
0 
0 
0 
0 
0 
0 
0 
0 
0 
0 
0 
0 
0 
0 
0 
0 
0 
0 
0 
0 
0 
0 
0 
0 
0 
0 
0 
0 
0 
0 
0 
0 
0 
0 
0 
0 
0 
0 
0 
0 
0 
0 
0 
0 
0 
0 
0 
0 
0 
0 
0 
0 
0 
0 
0 
0 
0 
0 
0 
0 
0 
0 
0 
0 
0 
0 
0 
0 
0 
0 
0 
0 
0 
0 
0 
0 
0 
0 
0 
0 
0 
0 
0 
0 
0 
0 
0 
0 
0 
0 
0 
0 
0 
0 
0 
0 
0 
0 
0 
0 
0 
0 
0 
0 
0 
0 
0 
0 
0 
0 
0 
0 
0 
0 
0 
0 
0 
0 
0 
0 
0 
0 
0 
0 
0 
0 
0 
0 
0 
0 
0 
0 
0 
0 
0 
0 
0 
0 
0 
0 
0 
0 
0 
0 
0 
0 
0 
0 
0 
0 
0 
0 
0 
0 
0 
0 
0 
0 
0 
0 
0 
0 
0 
0 
0 
0 
0 
0 
0 
0 
0 
0 
0 
0 
0 
0 
0 
0 
0 
0 
0 
0 
0 
0 
0 
0 
0 
0 
0 
0 
0 
0 
0 
0 
0 
0 
0 
0 
0 
0 
0 
0 
0 
0 
0 
0 
0 
0 
0 
0 
0 
0 
0 
0 
0 
0 
0 
0 
0 
0 
0 
0 
0 
0 
0 
0 
0 
0 
0 
0 
0 
0 
0 
0 
0 
0 
0 
0 
0 
0 
0 
0 
0 
0 
0 
0 
0 
0 
0 
0 
0 
0 
0 
0 
0 
0 
0 
0 
0 
0 
0 
0 
0 
0 
0 
0 
0 
0 
0 
0 
0 
0 
0 
0 
0 
0 
0 
0 
0 
0 
0 
0 
0 
0 
0 
0 
0 
0 
0 
0 
0 
0 
0 
0 
0 
0 
0 
0 
0 
0 
0 
0 
0 
0 
0 
0 
0 
0 
0 
0 
0 
0 
0 
0 
0 
0 
0 
0 
0 
0 
0 
0 
0 
0 
0 
0 
0 
0 
0 
0 
0 
0 
0 
0 
0 
0 
0 
0 
0 
0 
0 
0 
0 
0 
0 
0 
0 
0 
0 
0 
0 
0 
0 
0 
0 
0 
0 
0 
0 
0 
0 
0 
0 
0 
0 
0 
0 
0 
0 
0 
0 
0 
0 
0 
0 
0 
0 
0 
0 
0 
0 
0 
0 
0 
0 
0 
0 
0 
0 
0 
0 
0 
0 
0 
0 
0 
0 
0 
0 
0 
0 
0 
0 
0 
0 
0 
0 
0 
0 
0 
0 
0 
0 
0 
0 
0 
0 
0 
0 
0 
0 
0 
0 
0 
0 
0 
0 
0 
0 
0 
0 
0 
0 
0 
0 
0 
0 
0 
0 
0 
0 
0 
0 
0 
0 
0 
0 
0 
0 
0 
0 
0 
0 
0 
0 
0 
0 
0 
0 
0 
0 
0 
0 
0 
0 
0 
0 
0 
0 
0 
0 
0 
0 
0 
0 
0 
0 
0 
0 
0 
0 
0 
0 
0 
0 
0 
0 
0 
0 
0 
0 
0 
0 
0 
0 
0 
0 
0 
0 
0 
0 
0 
0 
0 
0 
0 
0 
0 
0 
0 
0 
0 
0 
0 
0 
0 
0 
0 
0 
0 
0 
0 
0 
0 
0 
0 
0 
0 
0 
0 
0 
0 
0 
0 
0 
0 
0 
0 
0 
0 
0 
0 
0 
0 
0 
0 
0 
0 
0 
0 
0 
0 
0 
0 
0 
0 
0 
0 
0 
0 
0 
0 
0 
0 
0 
0 
0 
0 
0 
0 
0 
0 
0 
0 
0 
0 
0 
0 
0 
0 
0 
0 
0 
0 
0 
0 
0 
0 
0 
0 
0 
0 
0 
0 
0 
0 
0 
0 
0 
0 
0 
0 
0 
0 
0 
0 
0 
0 
0 
0 
0 
0 
0 
0 
0 
0 
0 
0 
0 
0 
0 
0 
0 
0 
0 
0 
0 
0 
0 
0 
0 
0 
0 
0 
0 
0 
0 
0 
0 
0 
0 
0 
0 
0 
0 
0 
0 
0 
0 
0 
0 
0 
0 
0 
0 
0 
0 
0 
0 
0 
0 
0 
0 
0 
0 
0 
0 
0 
0 
0 
0 
0 
0 
0 
0 
0 
0 
0 
0 
0 
0 
0 
0 
0 
0 
0 
0 
0 
0 
0 
0 
0 
0 
0 
0 
0 
0 
0 
0 
0 
0 
0 
0 
0 
0 
0 
0 
0 
0 
0 
0 
0 
0 
0 
0 
0 
0 
0 
0 
0 
0 
0 
0 
0 
0 
0 
0 
0 
0 
0 
0 
0 
0 
0 
0 
0 
0 
0 
0 
0 
0 
0 
0 
0 
0 
0 
0 
0 
0 
0 
0 
0 
0 
0 
0 
0 
0 
0 
0 
0 
0 
0 
0 
0 
0 
0 
0 
0 
0 
0 
0 
0 
0 
0 
0 
0 
0 
0 
0 
0 
0 
0 
0 
0 
0 
0 
0 
0 
0 
0 
0 
0 
0 
0 
0 
0 
0 
0 
0 
0 
0 
0 
0 
0 
0 
0 
0 
0 
0 
0 
0 
0 
0 
0 
0 
0 
0 
0 
0 
0 
0 
0 
0 
0 
0 
0 
0 
0 
0 
0 
0 
0 
0 
0 
0 
0 
0 
0 
0 
0 
0 
0 
0 
0 
0 
0 
0 
0 
0 
0 
0 
0 
0 
0 
0 
0 
0 
0 
0 
0 
0 
0 
0 
0 
0 
0 
0 
0 
0 
0 
0 
0 
0 
0 
0 
0 
0 
0 
0 
0 
0 
0 
0 
0 
0 
0 
0 
0 
0 
0 
0 
0 
0 
0 
0 
0 
0 
0 
0 
0 
0 
0 
0 
0 
0 
0 
0 
0 
0 
0 
0 
0 
0 
0 
0 
0 
0 
0 
0 
0 
0 
0 
0 
0 
0 
0 
0 
0 
0 
0 
0 
0 
0 
0 
0 
0 
0 
0 
0 
0 
0 
0 
0 
0 
0 
0 
0 
0 
0 
0 
0 
0 
0 
0 
0 
0 
0 
0 
0 
0 
0 
0 
0 
0 
0 
0 
0 
0 
0 
0 
0 
0 
0 
0 
0 
0 
0 
0 
0 
0 
0 
0 
0 
0 
0 
0 
0 
0 
0 
0 
0 
0 
0 
0 
0 
0 
0 
0 
0 
0 
0 
0 
0 
0 
0 
0 
0 
0 
0 
0 
0 
0 
0 
0 
0 
0 
0 
0 
0 
0 
0 
0 
0 
0 
0 
0 
0 
0 
0 
0 
0 
0 
0 
0 
0 
0 
0 
0 
0 
0 
0 
0 
0 
0 
0 
0 
0 
0 
0 
0 
0 
0 
0 
0 
0 
0 
0 
0 
0 
0 
0 
0 
0 
0 
0 
0 
0 
0 
0 
0 
0 
0 
0 
0 
0 
0 
0 
0 
0 
0 
0 
0 
0 
0 
0 
0 
0 
0 
0 
0 
0 
0 
0 
0 
0 
0 
0 
0 
0 
0 
0 
0 
0 
0 
0 
0 
0 
0 
0 
0 
0 
0 
0 
0 
0 
0 
0 
0 
0 
0 
0 
0 
0 
0 
0 
0 
0 
0 
0 
0 
0 
0 
0 
0 
0 
0 
0 
0 
0 
0 
0 
0 
0 
0 
0 
0 
0 
0 
0 
0 
0 
0 
0 
0 
0 
0 
0 
0 
0 
0 
0 
0 
0 
0 
0 
0 
0 
0 
0 
0 
0 
0 
0 
0 
0 
0 
0 
0 
0 
0 
0 
0 
0 
0 
0 
0 
0 
0 
0 
0 
0 
0 
0 
0 
0 
0 
0 
0 
0 
0 
0 
0 
0 
0 
0 
0 
0 
0 
0 
0 
0 
0 
0 
0 
0 
0 
0 
0 
0 
0 
0 
0 
0 
0 
0 
0 
0 
0 
0 
0 
0 
0 
0 
0 
0 
0 
0 
0 
0 
0 
0 
0 
0 
0 
0 
0 
0 
0 
0 
0 
0 
0 
0 
0 
0 
0 
0 
0 
0 
0 
0 
0 
0 
0 
0 
0 
0 
0 
0 
0 
0 
0 
0 
0 
0 
0 
0 
0 
0 
0 
0 
0 
0 
0 
0 
0 
0 
0 
0 
0 
0 
0 
0 
0 
0 
0 
0 
0 
0 
0 
0 
0 
0 
0 
0 
0 
0 
0 
0 
0 
0 
0 
0 
0 
0 
0 
0 
0 
0 
0 
0 
0 
0 
0 
0 
0 
0 
0 
0 
0 
0 
0 
0 
0 
0 
0 
0 
0 
0 
0 
0 
0 
0 
0 
0 
0 
0 
0 
0 
0 
0 
0 
0 
0 
0 
0 
0 
0 
0 
0 
0 
0 
0 
0 
0 
0 
0 
0 
0 
0 
0 
0 
0 
0 
0 
0 
0 
0 
0 
0 
0 
0 
0 
0 
0 
0 
0 
0 
0 
0 
0 
0 
0 
0 
0 
0 
0 
0 
0 
0 
0 
0 
0 
0 
0 
0 
0 
0 
0 
0 
0 
0 
0 
0 
0 
0 
0 
0 
0 
0 
0 
0 
0 
0 
0 
0 
0 
0 
0 
0 
0 
0 
0 
0 
0 
0 
0 
0 
0 
0 
0 
0 
0 
0 
0 
0 
0 
0 
0 
0 
0 
0 
0 
0 
0 
0 
0 
0 
0 
0 
0 
0 
0 
0 
0 
0 
0 
0 
0 
0 
0 
0 
0 
0 
0 
0 
0 
0 
0 
0 
0 
0 
0 
0 
0 
0 
0 
0 
0 
0 
0 
0 
0 
0 
0 
0 
0 
0 
0 
0 
0 
0 
0 
0 
0 
0 
0 
0 
0 
0 
0 
0 
0 
0 
0 
0 
0 
0 
0 
0 
0 
0 
0 
0 
0 
0 
0 
0 
0 
0 
0 
0 
0 
0 
0 
0 
0 
0 
0 
0 
0 
0 
0 
0 
0 
0 
0 
0 
0 
0 
0 
0 
0 
0 
0 
0 
0 
0 
0 
0 
0 
0 
0 
0 
0 
0 
0 
0 
0 
0 
0 
0 
0 
0 
0 
0 
0 
0 
0 
0 
0 
0 
0 
0 
0 
0 
0 
0 
0 
0 
0 
0 
0 
0 
0 
0 
0 
0 
0 
0 
0 
0 
0 
0 
0 
0 
0 
0 
0 
0 
0 
0 
0 
0 
0 
0 
0 
0 
0 
0 
0 
0 
0 
0 
0 
0 
0 
0 
0 
0 
0 
0 
0 
0 
0 
0 
0 
0 
0 
0 
0 
0 
0 
0 
0 
0 
0 
0 
0 
0 
0 
0 
0 
0 
0 
0 
0 
0 
0 
0 
0 
0 
0 
0 
0 
0 
0 
0 
0 
0 
0 
0 
0 
0 
0 
0 
0 
0 
0 
0 
0 
0 
0 
0 
0 
0 
0 
0 
0 
0 
0 
0 
0 
0 
0 
0 
0 
0 
0 
0 
0 
0 
0 
0 
0 
0 
0 
0 
0 
0 
0 
0 
0 
0 
0 
0 
0 
0 
0 
0 
0 
0 
0 
0 
0 
0 
0 
0 
0 
0 
0 
0 
0 
0 
0 
0 
0 
0 
0 
0 
0 
0 
0 
0 
0 
0 
0 
0 
0 
0 
0 
0 
0 
0 
0 
0 
0 
0 
0 
0 
0 
0 
0 
0 
0 
0 
0 
0 
0 
0 
0 
0 
0 
0 
0 
0 
0 
0 
0 
0 
0 
0 
0 
0 
0 
0 
0 
0 
0 
0 
0 
0 
0 
0 
0 
0 
0 
0 
0 
0 
0 
0 
0 
0 
0 
0 
0 
0 
0 
0 
0 
0 
0 
0 
0 
0 
0 
0 
0 
0 
0 
0 
0 
0 
0 
0 
0 
0 
0 
0 
0 
0 
0 
0 
0 
0 
0 
0 
0 
0 
0 
0 
0 
0 
0 
0 
0 
0 
0 
0 
0 
0 
0 
0 
0 
0 
0 
0 
0 
0 
0 
0 
0 
0 
0 
0 
0 
0 
0 
0 
0 
0 
0 
0 
0 
0 
0 
0 
0 
0 
0 
0 
0 
0 
0 
0 
0 
0 
0 
0 
0 
0 
0 
0 
0 
0 
0 
0 
0 
0 
0 
0 
0 
0 
0 
0 
0 
0 
0 
0 
0 
0 
0 
0 
0 
0 
0 
0 
0 
0 
0 
0 
0 
0 
0 
0 
0 
0 
0 
0 
0 
0 
0 
0 
0 
0 
0 
0 
0 
0 
0 
0 
0 
0 
0 
0 
0 
0 
0 
0 
0 
0 
0 
0 
0 
0 
0 
0 
0 
0 
0 
0 
0 
0 
0 
0 
0 
0 
0 
0 
0 
0 
0 
0 
0 
0 
0 
0 
0 
0 
0 
0 
0 
0 
0 
0 
0 
0 
0 
0 
0 
0 
0 
0 
0 
0 
0 
0 
0 
0 
0 
0 
0 
0 
0 
0 
0 
0 
0 
0 
0 
0 
0 
0 
0 
0 
0 
0 
0 
0 
0 
0 
0 
0 
0 
0 
0 
0 
0 
0 
0 
0 
0 
0 
0 
0 
0 
0 
0 
0 
0 
0 
0 
0 
0 
0 
0 
0 
0 
0 
0 
0 
0 
0 
0 
0 
0 
0 
0 
0 
0 
0 
0 
0 
0 
0 
0 
0 
0 
0 
0 
0 
0 
0 
0 
0 
0 
0 
0 
0 
0 
0 
0 
0 
0 
0 
0 
0 
0 
0 
0 
0 
0 
0 
0 
0 
0 
0 
0 
0 
0 
0 
0 
0 
0 
0 
0 
0 
0 
0 
0 
0 
0 
0 
0 
0 
0 
0 
0 
0 
0 
0 
0 
0 
0 
0 
0 
0 
0 
0 
0 
0 
0 
0 
0 
0 
0 
0 
0 
0 
0 
0 
0 
0 
0 
0 
0 
0 
0 
0 
0 
0 
0 
0 
0 
0 
0 
0 
0 
0 
0 
0 
0 
0 
0 
0 
0 
0 
0 
0 
0 
0 
0 
0 
0 
0 
0 
0 
0 
0 
0 
0 
0 
0 
0 
0 
0 
0 
0 
0 
0 
0 
0 
0 
0 
0 
0 
0 
0 
0 
0 
0 
0 
0 
0 
0 
0 
0 
0 
0 
0 
0 
0 
0 
0 
0 
0 
0 
0 
0 
0 
0 
0 
0 
0 
0 
0 
0 
0 
0 
0 
0 
0 
0 
0 
0 
0 
0 
0 
0 
0 
0 
0 
0 
0 
0 
0 
0 
0 
0 
0 
0 
0 
0 
0 
0 
0 
0 
0 
0 
0 
0 
0 
0 
0 
0 
0 
0 
0 
0 
0 
0 
0 
0 
0 
0 
0 
0 
0 
0 
0 
0 
0 
0 
0 
0 
0 
0 
0 
0 
0 
0 
0 
0 
0 
0 
0 
0 
0 
0 
0 
0 
0 
0 
0 
0 
0 
0 
0 
0 
0 
0 
0 
0 
0 
0 
0 
0 
0 
0 
0 
0 
0 
0 
0 
0 
0 
0 
0 
0 
0 
0 
0 
0 
0 
0 
0 
0 
0 
0 
0 
0 
0 
0 
0 
0 
0 
0 
0 
0 
0 
0 
0 
0 
0 
0 
0 
0 
0 
0 
0 
0 
0 
0 
0 
0 
0 
0 
0 
0 
0 
0 
0 
0 
0 
0 
0 
0 
0 
0 
0 
0 
0 
0 
0 
0 
0 
0 
0 
0 
0 
0 
0 
0 
0 
0 
0 
0 
0 
0 
0 
0 
0 
0 
0 
0 
0 
0 
0 
0 
0 
0 
0 
0 
0 
0 
0 
0 
0 
0 
0 
0 
0 
0 
0 
0 
0 
0 
0 
0 
0 
0 
0 
0 
0 
0 
0 
0 
0 
0 
0 
0 
0 
0 
0 
0 
0 
0 
0 
0 
0 
0 
0 
0 
0 
0 
0 
0 
0 
0 
0 
0 
0 
0 
0 
0 
0 
0 
0 
0 
0 
0 
0 
0 
0 
0 
0 
0 
0 
0 
0 
0 
0 
0 
0 
0 
0 
0 
0 
0 
0 
0 
0 
0 
0 
0 
0 
0 
0 
0 
0 
0 
0 
0 
0 
0 
0 
0 
0 
0 
0 
0 
0 
0 
0 
0 
0 
0 
0 
0 
0 
0 
0 
0 
0 
0 
0 
0 
0 
0 
0 
0 
0 
0 
0 
0 
0 
0 
0 
0 
0 
0 
0 
0 
0 
0 
0 
0 
0 
0 
0 
0 
0 
0 
0 
0 
0 
0 
0 
0 
0 
0 
0 
0 
0 
0 
0 
0 
0 
0 
0 
0 
0 
0 
0 
0 
0 
0 
0 
0 
0 
0 
0 
0 
0 
0 
0 
0 
0 
0 
0 
0 
0 
0 
0 
0 
0 
0 
0 
0 
0 
0 
0 
0 
0 
0 
0 
0 
0 
0 
0 
0 
0 
0 
0 
0 
0 
0 
0 
0 
0 
0 
0 
0 
0 
0 
0 
0 
0 
0 
0 
0 
0 
0 
0 
0 
0 
0 
0 
0 
0 
0 
0 
0 
0 
0 
0 
0 
0 
0 
0 
0 
0 
0 
0 
0 
0 
0 
0 
0 
0 
0 
0 
0 
0 
0 
0 
0 
0 
0 
0 
0 
0 
0 
0 
0 
0 
0 
0 
0 
0 
0 
0 
0 
0 
0 
0 
0 
0 
0 
0 
0 
0 
0 
0 
0 
0 
0 
0 
0 
0 
0 
0 
0 
0 
0 
0 
0 
0 
0 
0 
0 
0 
0 
0 
0 
0 
0 
0 
0 
0 
0 
0 
0 
0 
0 
0 
0 
0 
0 
0 
0 
0 
0 
0 
0 
0 
0 
0 
0 
0 
0 
0 
0 
0 
0 
0 
0 
0 
0 
0 
0 
0 
0 
0 
0 
0 
0 
0 
0 
0 
0 
0 
0 
0 
0 
0 
0 
0 
0 
0 
0 
0 
0 
0 
0 
0 
0 
0 
0 
0 
0 
0 
0 
0 
0 
0 
0 
0 
0 
0 
0 
0 
0 
0 
0 
0 
0 
0 
0 
0 
0 
0 
0 
0 
0 
0 
0 
0 
0 
0 
0 
0 
0 
0 
0 
0 
0 
0 
0 
0 
0 
0 
0 
0 
0 
0 
0 
0 
0 
0 
0 
0 
0 
0 
0 
0 
0 
0 
0 
0 
0 
0 
0 
0 
0 
0 
0 
0 
0 
0 
0 
0 
0 
0 
0 
0 
0 
0 
0 
0 
0 
0 
0 
0 
0 
0 
0 
0 
0 
0 
0 
0 
0 
0 
0 
0 
0 
0 
0 
0 
0 
0 
0 
0 
0 
0 
0 
0 
0 
0 
0 
0 
0 
0 
0 
0 
0 
0 
0 
0 
0 
0 
0 
0 
0 
0 
0 
0 
0 
0 
0 
0 
0 
0 
0 
0 
0 
0 
0 
0 
0 
0 
0 
0 
0 
0 
0 
0 
0 
0 
0 
0 
0 
0 
0 
0 
0 
0 
0 
0 
0 
0 
0 
0 
0 
0 
0 
0 
0 
0 
0 
0 
0 
0 
0 
0 
0 
0 
0 
0 
0 
0 
0 
0 
0 
0 
0 
0 
0 
0 
0 
0 
0 
0 
0 
0 
0 
0 
0 
0 
0 
0 
0 
0 
0 
0 
0 
0 
0 
0 
0 
0 
0 
0 
0 
0 
0 
0 
0 
0 
0 
0 
0 
0 
0 
0 
0 
0 
0 
0 
0 
0 
0 
0 
0 
0 
0 
0 
0 
0 
0 
0 
0 
0 
0 
0 
0 
0 
0 
0 
0 
0 
0 
0 
0 
0 
0 
0 
0 
0 
0 
0 
0 
0 
0 
0 
0 
0 
0 
0 
0 
0 
0 
0 
0 
0 
0 
0 
0 
0 
0 
0 
0 
0 
0 
0 
0 
0 
0 
0 
0 
0 
0 
0 
0 
0 
0 
0 
0 
0 
0 
0 
0 
0 
0 
0 
0 
0 
0 
0 
0 
0 
0 
0 
0 
0 
0 
0 
0 
0 
0 
0 
0 
0 
0 
0 
0 
0 
0 
0 
0 
0 
0 
0 
0 
0 
0 
0 
0 
0 
0 
0 
0 
0 
0 
0 
0 
0 
0 
0 
0 
0 
0 
0 
0 
0 
0 
0 
0 
0 
0 
0 
0 
0 
0 
0 
0 
0 
0 
0 
0 
0 
0 
0 
0 
0 
0 
0 
0 
0 
0 
0 
0 
0 
0 
0 
0 
0 
0 
0 
0 
0 
0 
0 
0 
0 
0 
0 
0 
0 
0 
0 
0 
0 
0 
0 
0 
0 
0 
0 
0 
0 
0 
0 
0 
0 
0 
0 
0 
0 
0 
0 
0 
0 
0 
0 
0 
0 
0 
0 
0 
0 
0 
0 
0 
0 
0 
0 
0 
0 
0 
0 
0 
0 
0 
0 
0 
0 
0 
0 
0 
0 
0 
0 
0 
0 
0 
0 
0 
0 
0 
0 
0 
0 
0 
0 
0 
0 
0 
0 
0 
0 
0 
0 
0 
0 
0 
0 
0 
0 
0 
0 
0 
0 
0 
0 
0 
0 
0 
0 
0 
0 
0 
0 
0 
0 
0 
0 
0 
0 
0 
0 
0 
0 
0 
0 
0 
0 
0 
0 
0 
0 
0 
0 
0 
0 
0 
0 
0 
0 
0 
0 
0 
0 
0 
0 
0 
0 
0 
0 
0 
0 
0 
0 
0 
0 
0 
0 
0 
0 
0 
0 
0 
0 
0 
0 
0 
0 
0 
0 
0 
0 
0 
0 
0 
0 
0 
0 
0 
0 
0 
0 
0 
0 
0 
0 
0 
0 
0 
0 
0 
0 
0 
0 
0 
0 
0 
0 
0 
0 
0 
0 
0 
0 
0 
0 
0 
0 
0 
0 
0 
0 
0 
0 
0 
0 
0 
0 
0 
0 
0 
0 
0 
0 
0 
0 
0 
0 
0 
0 
0 
0 
0 
0 
0 
0 
0 
0 
0 
0 
0 
0 
0 
0 
0 
0 
0 
0 
0 
0 
0 
0 
0 
0 
0 
0 
0 
0 
0 
0 
0 
0 
0 
0 
0 
0 
0 
0 
0 
0 
0 
0 
0 
0 
0 
0 
0 
0 
0 
0 
0 
0 
0 
0 
0 
0 
0 
0 
0 
0 
0 
0 
0 
0 
0 
0 
0 
0 
0 
0 
0 
0 
0 
0 
0 
0 
0 
0 
0 
0 
0 
0 
0 
0 
0 
0 
0 
0 
0 
0 
0 
0 
0 
0 
0 
0 
0 
0 
0 
0 
0 
0 
0 
0 
0 
0 
0 
0 
0 
0 
0 
0 
0 
0 
0 
0 
0 
0 
0 
0 
0 
0 
0 
0 
0 
0 
0 
0 
0 
0 
0 
0 
0 
0 
0 
0 
0 
0 
0 
0 
0 
0 
0 
0 
0 
0 
0 
0 
0 
0 
0 
0 
0 
0 
0 
0 
0 
0 
0 
0 
0 
0 
0 
0 
0 
0 
0 
0 
0 
0 
0 
0 
0 
0 
0 
0 
0 
0 
0 
0 
0 
0 
0 
0 
0 
0 
0 
0 
0 
0 
0 
0 
0 
0 
0 
0 
0 
0 
0 
0 
0 
0 
0 
0 
0 
0 
0 
0 
0 
0 
0 
0 
0 
0 
0 
0 
0 
0 
0 
0 
0 
0 
0 
0 
0 
0 
0 
0 
0 
0 
0 
0 
0 
0 
0 
0 
0 
0 
0 
0 
0 
0 
0 
0 
0 
0 
0 
0 
0 
0 
0 
0 
0 
0 
0 
0 
0 
0 
0 
0 
0 
0 
0 
0 
0 
0 
0 
0 
0 
0 
0 
0 
0 
0 
0 
0 
0 
0 
0 
0 
0 
0 
0 
0 
0 
0 
0 
0 
0 
0 
0 
0 
0 
0 
0 
0 
0 
0 
0 
0 
0 
0 
0 
0 
0 
0 
0 
0 
0 
0 
0 
0 
0 
0 
0 
0 
0 
0 
0 
0 
0 
0 
0 
0 
0 
0 
0 
0 
0 
0 
0 
0 
0 
0 
0 
0 
0 
0 
0 
0 
0 
0 
0 
0 
0 
0 
0 
0 
0 
0 
0 
0 
0 
0 
0 
0 
0 
0 
0 
0 
0 
0 
0 
0 
0 
0 
0 
0 
0 
0 
0 
0 
0 
0 
0 
0 
0 
0 
0 
0 
0 
0 
0 
0 
0 
0 
0 
0 
0 
0 
0 
0 
0 
0 
0 
0 
0 
0 
0 
0 
0 
0 
0 
0 
0 
0 
0 
0 
0 
0 
0 
0 
0 
0 
0 
0 
0 
0 
0 
0 
0 
0 
0 
0 
0 
0 
0 
0 
0 
0 
0 
0 
0 
0 
0 
0 
0 
0 
0 
0 
0 
0 
0 
0 
0 
0 
0 
0 
0 
0 
0 
0 
0 
0 
0 
0 
0 
0 
0 
0 
0 
0 
0 
0 
0 
0 
0 
0 
0 
0 
0 
0 
0 
0 
0 
0 
0 
0 
0 
0 
0 
0 
0 
0 
0 
0 
0 
0 
0 
0 
0 
0 
0 
0 
0 
0 
0 
0 
0 
0 
0 
0 
0 
0 
0 
0 
0 
0 
0 
0 
0 
0 
0 
0 
0 
0 
0 
0 
0 
0 
0 
0 
0 
0 
0 
0 
0 
0 
0 
0 
0 
0 
0 
0 
0 
0 
0 
0 
0 
0 
0 
0 
0 
0 
0 
0 
0 
0 
0 
0 
0 
0 
0 
0 
0 
0 
0 
0 
0 
0 
0 
0 
0 
0 
0 
0 
0 
0 
0 
0 
0 
0 
0 
0 
0 
0 
0 
0 
0 
0 
0 
0 
0 
0 
0 
0 
0 
0 
0 
0 
0 
0 
0 
0 
0 
0 
0 
0 
0 
0 
0 
0 
0 
0 
0 
0 
0 
0 
0 
0 
0 
0 
0 
0 
0 
0 
0 
0 
0 
0 
0 
0 
0 
0 
0 
0 
0 
0 
0 
0 
0 
0 
0 
0 
0 
0 
0 
0 
0 
0 
0 
0 
0 
0 
0 
0 
0 
0 
0 
0 
0 
0 
0 
0 
0 
0 
0 
0 
0 
0 
0 
0 
0 
0 
0 
0 
0 
0 
0 
0 
0 
0 
0 
0 
0 
0 
0 
0 
0 
0 
0 
0 
0 
0 
0 
0 
0 
0 
0 
0 
0 
0 
0 
0 
0 
0 
0 
0 
0 
0 
0 
0 
0 
0 
0 
0 
0 
0 
0 
0 
0 
0 
0 
0 
0 
0 
0 
0 
0 
0 
0 
0 
0 
0 
0 
0 
0 
0 
0 
0 
0 
0 
0 
0 
0 
0 
0 
0 
0 
0 
0 
0 
0 
0 
0 
0 
0 
0 
0 
0 
0 
0 
0 
0 
0 
0 
0 
0 
0 
0 
0 
0 
0 
0 
0 
0 
0 
0 
0 
0 
0 
0 
0 
0 
0 
0 
0 
0 
0 
0 
0 
0 
0 
0 
0 
0 
0 
0 
0 
0 
0 
0 
0 
0 
0 
0 
0 
0 
0 
0 
0 
0 
0 
0 
0 
0 
0 
0 
0 
0 
0 
0 
0 
0 
0 
0 
0 
0 
0 
0 
0 
0 
0 
0 
0 
0 
0 
0 
0 
0 
0 
0 
0 
0 
0 
0 
0 
0 
0 
0 
0 
0 
0 
0 
0 
0 
0 
0 
0 
0 
0 
0 
0 
0 
0 
0 
0 
0 
0 
0 
0 
0 
0 
0 
0 
0 
0 
0 
0 
0 
0 
0 
0 
0 
0 
0 
0 
0 
0 
0 
0 
0 
0 
0 
0 
0 
0 
0 
0 
0 
0 
0 
0 
0 
0 
0 
0 
0 
0 
0 
0 
0 
0 
0 
0 
0 
0 
0 
0 
0 
0 
0 
0 
0 
0 
0 
0 
0 
0 
0 
0 
0 
0 
0 
0 
0 
0 
0 
0 
0 
0 
0 
0 
0 
0 
0 
0 
0 
0 
0 
0 
0 
0 
0 
0 
0 
0 
0 
0 
0 
0 
0 
0 
0 
0 
0 
0 
0 
0 
0 
0 
0 
0 
0 
0 
0 
0 
0 
0 
0 
0 
0 
0 
0 
0 
0 
0 
0 
0 
0 
0 
0 
0 
0 
0 
0 
0 
0 
0 
0 
0 
0 
0 
0 
0 
0 
0 
0 
0 
0 
0 
0 
0 
0 
0 
0 
0 
0 
0 
0 
0 
0 
0 
0 
0 
0 
0 
0 
0 
0 
0 
0 
0 
0 
0 
0 
0 
0 
0 
0 
0 
0 
0 
0 
0 
0 
0 
0 
0 
0 
0 
0 
0 
0 
0 
0 
0 
0 
0 
0 
0 
0 
0 
0 
0 
0 
0 
0 
0 
0 
0 
0 
0 
0 
0 
0 
0 
0 
0 
0 
0 
0 
0 
0 
0 
0 
0 
0 
0 
0 
0 
0 
0 
0 
0 
0 
0 
0 
0 
0 
0 
0 
0 
0 
0 
0 
0 
0 
0 
0 
0 
0 
0 
0 
0 
0 
0 
0 
0 
0 
0 
0 
0 
0 
0 
0 
0 
0 
0 
0 
0 
0 
0 
0 
0 
0 
0 
0 
0 
0 
0 
0 
0 
0 
0 
0 
0 
0 
0 
0 
0 
0 
0 
0 
0 
0 
0 
0 
0 
0 
0 
0 
0 
0 
0 
0 
0 
0 
0 
0 
0 
0 
0 
0 
0 
0 
0 
0 
0 
0 
0 
0 
0 
0 
0 
0 
0 
0 
0 
0 
0 
0 
0 
0 
0 
0 
0 
0 
0 
0 
0 
0 
0 
0 
0 
0 
0 
0 
0 
0 
0 
0 
0 
0 
0 
0 
0 
0 
0 
0 
0 
0 
0 
0 
0 
0 
0 
0 
0 
0 
0 
0 
0 
0 
0 
0 
0 
0 
0 
0 
0 
0 
0 
0 
0 
0 
0 
0 
0 
0 
0 
0 
0 
0 
0 
0 
0 
0 
0 
0 
0 
0 
0 
0 
0 
0 
0 
0 
0 
0 
0 
0 
0 
0 
0 
0 
0 
0 
0 
0 
0 
0 
0 
0 
0 
0 
0 
0 
0 
0 
0 
0 
0 
0 
0 
0 
0 
0 
0 
0 
0 
0 
0 
0 
0 
0 
0 
0 
0 
0 
0 
0 
0 
0 
0 
0 
0 
0 
0 
0 
0 
0 
0 
0 
0 
0 
0 
0 
0 
0 
0 
0 
0 
0 
0 
0 
0 
0 
0 
0 
0 
0 
0 
0 
0 
0 
0 
0 
0 
0 
0 
0 
0 
0 
0 
0 
0 
0 
0 
0 
0 
0 
0 
0 
0 
0 
0 
0 
0 
0 
0 
0 
0 
0 
0 
0 
0 
0 
0 
0 
0 
0 
0 
0 
0 
0 
0 
0 
0 
0 
0 
0 
0 
0 
0 
0 
0 
0 
0 
0 
0 
0 
0 
0 
0 
0 
0 
0 
0 
0 
0 
0 
0 
0 
0 
0 
0 
0 
0 
0 
0 
0 
0 
0 
0 
0 
0 
0 
0 
0 
0 
0 
0 
0 
0 
0 
0 
0 
0 
0 
0 
0 
0 
0 
0 
0 
0 
0 
0 
0 
0 
0 
0 
0 
0 
0 
0 
0 
0 
0 
0 
0 
0 
0 
0 
0 
0 
0 
0 
0 
0 
0 
0 
0 
0 
0 
0 
0 
0 
0 
0 
0 
0 
0 
0 
0 
0 
0 
0 
0 
0 
0 
0 
0 
0 
0 
0 
0 
0 
0 
0 
0 
0 
0 
0 
0 
0 
0 
0 
0 
0 
0 
0 
0 
0 
0 
0 
0 
0 
0 
0 
0 
0 
0 
0 
0 
0 
0 
0 
0 
0 
0 
0 
0 
0 
0 
0 
0 
0 
0 
0 
0 
0 
0 
0 
0 
0 
0 
0 
0 
0 
0 
0 
0 
0 
0 
0 
0 
0 
0 
0 
0 
0 
0 
0 
0 
0 
0 
0 
0 
0 
0 
0 
0 
0 
0 
0 
0 
0 
0 
0 
0 
0 
0 
0 
0 
0 
0 
0 
0 
0 
0 
0 
0 
0 
0 
0 
0 
0 
0 
0 
0 
0 
0 
0 
0 
0 
0 
0 
0 
0 
0 
0 
0 
0 
0 
0 
0 
0 
0 
0 
0 
0 
0 
0 
0 
0 
0 
0 
0 
0 
0 
0 
0 
0 
0 
0 
0 
0 
0 
0 
0 
0 
0 
0 
0 
0 
0 
0 
0 
0 
0 
0 
0 
0 
0 
0 
0 
0 
0 
0 
0 
0 
0 
0 
0 
0 
0 
0 
0 
0 
0 
0 
0 
0 
0 
0 
0 
0 
0 
0 
0 
0 
0 
0 
0 
0 
0 
0 
0 
0 
0 
0 
0 
0 
0 
0 
0 
0 
0 
0 
0 
0 
0 
0 
0 
0 
0 
0 
0 
0 
0 
0 
0 
0 
0 
0 
0 
0 
0 
0 
0 
0 
0 
0 
0 
0 
0 
0 
0 
0 
0 
0 
0 
0 
0 
0 
0 
0 
0 
0 
0 
0 
0 
0 
0 
0 
0 
0 
0 
0 
0 
0 
0 
0 
0 
0 
0 
0 
0 
0 
0 
0 
0 
0 
0 
0 
0 
0 
0 
0 
0 
0 
0 
0 
0 
0 
0 
0 
0 
0 
0 
0 
0 
0 
0 
0 
0 
0 
0 
0 
0 
0 
0 
0 
0 
0 
0 
0 
0 
0 
0 
0 
0 
0 
0 
0 
0 
0 
0 
0 
0 
0 
0 
0 
0 
0 
0 
0 
0 
0 
0 
0 
0 
0 
0 
0 
0 
0 
0 
0 
0 
0 
0 
0 
0 
0 
0 
0 
0 
0 
0 
0 
0 
0 
0 
0 
0 
0 
0 
0 
0 
0 
0 
0 
0 
0 
0 
0 
0 
0 
0 
0 
0 
0 
0 
0 
0 
0 
0 
0 
0 
0 
0 
0 
0 
0 
0 
0 
0 
0 
0 
0 
0 
0 
0 
0 
0 
0 
0 
0 
0 
0 
0 
0 
0 
0 
0 
0 
0 
0 
0 
0 
0 
0 
0 
0 
0 
0 
0 
0 
0 
0 
0 
0 
0 
0 
0 
0 
0 
0 
0 
0 
0 
0 
0 
0 
0 
0 
0 
0 
0 
0 
0 
0 
0 
0 
0 
0 
0 
0 
0 
0 
0 
0 
0 
0 
0 
0 
0 
0 
0 
0 
0 
0 
0 
0 
0 
0 
0 
0 
0 
0 
0 
0 
0 
0 
0 
0 
0 
0 
0 
0 
0 
0 
0 
0 
0 
0 
0 
0 
0 
0 
0 
0 
0 
0 
0 
0 
0 
0 
0 
0 
0 
0 
0 
0 
0 
0 
0 
0 
0 
0 
0 
0 
0 
0 
0 
0 
0 
0 
0 
0 
0 
0 
0 
0 
0 
0 
0 
0 
0 
0 
0 
0 
0 
0 
0 
0 
0 
0 
0 
0 
0 
0 
0 
0 
0 
0 
0 
0 
0 
0 
0 
0 
0 
0 
0 
0 
0 
0 
0 
0 
0 
0 
0 
0 
0 
0 
0 
0 
0 
0 
0 
0 
0 
0 
0 
0 
0 
0 
0 
0 
0 
0 
0 
0 
0 
0 
0 
0 
0 
0 
0 
0 
0 
0 
0 
0 
0 
0 
0 
0 
0 
0 
0 
0 
0 
0 
0 
0 
0 
0 
0 
0 
0 
0 
0 
0 
0 
0 
0 
0 
0 
0 
0 
0 
0 
0 
0 
0 
0 
0 
0 
0 
0 
0 
0 
0 
0 
0 
0 
0 
0 
0 
0 
0 
0 
0 
0 
0 
0 
0 
0 
0 
0 
0 
0 
0 
0 
0 
0 
0 
0 
0 
0 
0 
0 
0 
0 
0 
0 
0 
0 
0 
0 
0 
0 
0 
0 
0 
0 
0 
0 
0 
0 
0 
0 
0 
0 
0 
0 
0 
0 
0 
0 
0 
0 
0 
0 
0 
0 
0 
0 
0 
0 
0 
0 
0 
0 
0 
0 
0 
0 
0 
0 
0 
0 
0 
0 
0 
0 
0 
0 
0 
0 
0 
0 
0 
0 
0 
0 
0 
0 
0 
0 
0 
0 
0 
0 
0 
0 
0 
0 
0 
0 
0 
0 
0 
0 
0 
0 
0 
0 
0 
0 
0 
0 
0 
0 
0 
0 
0 
0 
0 
0 
0 
0 
0 
0 
0 
0 
0 
0 
0 
0 
0 
0 
0 
0 
0 
0 
0 
0 
0 
0 
0 
0 
0 
0 
0 
0 
0 
0 
0 
0 
0 
0 
0 
0 
0 
0 
0 
0 
0 
0 
0 
0 
0 
0 
0 
0 
0 
0 
0 
0 
0 
0 
0 
0 
0 
0 
0 
0 
0 
0 
0 
0 
0 
0 
0 
0 
0 
0 
0 
0 
0 
0 
0 
0 
0 
0 
0 
0 
0 
0 
0 
0 
0 
0 
0 
0 
0 
0 
0 
0 
0 
0 
0 
0 
0 
0 
0 
0 
0 
0 
0 
0 
0 
0 
0 
0 
0 
0 
0 
0 
0 
0 
0 
0 
0 
0 
0 
0 
0 
0 
0 
0 
0 
0 
0 
0 
0 
0 
0 
0 
0 
0 
0 
0 
0 
0 
0 
0 
0 
0 
0 
0 
0 
0 
0 
0 
0 
0 
0 
0 
0 
0 
0 
0 
0 
0 
0 
0 
0 
0 
0 
0 
0 
0 
0 
0 
0 
0 
0 
0 
0 
0 
0 
0 
0 
0 
0 
0 
0 
0 
0 
0 
0 
0 
0 
0 
0 
0 
0 
0 
0 
0 
0 
0 
0 
0 
0 
0 
0 
0 
0 
0 
0 
0 
0 
0 
0 
0 
0 
0 
9.356705e-05 
2.288317e-04 
3.640403e-04 
4.991926e-04 
6.342888e-04 
7.693286e-04 
9.043121e-04 
1.039239e-03 
1.174110e-03 
1.308924e-03 
1.443682e-03 
1.578382e-03 
1.713027e-03 
1.847614e-03 
1.982145e-03 
2.116619e-03 
2.251036e-03 
2.385396e-03 
2.519700e-03 
2.653946e-03 
2.788135e-03 
2.922267e-03 
3.056342e-03 
3.190359e-03 
3.324319e-03 
3.458222e-03 
3.592067e-03 
3.725855e-03 
3.859586e-03 
3.993259e-03 
4.126874e-03 
4.260432e-03 
4.393932e-03 
4.527374e-03 
4.660758e-03 
4.794084e-03 
4.927353e-03 
5.060563e-03 
5.193716e-03 
5.326810e-03 
5.459846e-03 
5.592824e-03 
5.725744e-03 
5.858605e-03 
5.991409e-03 
6.124153e-03 
6.256839e-03 
6.389467e-03 
6.522036e-03 
6.654547e-03 
6.786999e-03 
6.919392e-03 
7.051726e-03 
7.184002e-03 
7.316219e-03 
7.448376e-03 
7.580475e-03 
7.712515e-03 
7.844495e-03 
7.976417e-03 
8.108279e-03 
8.240082e-03 
8.371826e-03 
8.503511e-03 
8.635136e-03 
8.766701e-03 
8.898207e-03 
9.029654e-03 
9.161041e-03 
9.292368e-03 
9.423636e-03 
9.554843e-03 
9.685991e-03 
9.817080e-03 
9.948108e-03 
1.007908e-02 
1.020998e-02 
1.034083e-02 
1.047162e-02 
1.060235e-02 
1.073302e-02 
1.086362e-02 
1.099417e-02 
1.112466e-02 
1.125508e-02 
1.138545e-02 
1.151575e-02 
1.164600e-02 
1.177618e-02 
1.190631e-02 
1.203637e-02 
1.216637e-02 
1.229631e-02 
1.242619e-02 
1.255601e-02 
1.268577e-02 
1.281546e-02 
1.294510e-02 
1.307468e-02 
1.320419e-02 
1.333364e-02 
1.346303e-02 
1.359236e-02 
1.372163e-02 
1.385084e-02 
1.397998e-02 
1.410907e-02 
1.423809e-02 
1.436705e-02 
1.449595e-02 
1.462478e-02 
1.475356e-02 
1.488227e-02 
1.501092e-02 
1.513951e-02 
1.526804e-02 
1.539651e-02 
1.552491e-02 
1.565325e-02 
1.578153e-02 
1.590975e-02 
1.603790e-02 
1.616599e-02 
1.629402e-02 
1.642199e-02 
1.654989e-02 
1.667773e-02 
1.680551e-02 
1.693323e-02 
1.706088e-02 
1.718847e-02 
1.731600e-02 
1.744347e-02 
1.757087e-02 
1.769821e-02 
1.782549e-02 
1.795270e-02 
1.807985e-02 
1.820694e-02 
1.833396e-02 
1.846092e-02 
1.858782e-02 
1.871465e-02 
1.884142e-02 
1.896813e-02 
1.909477e-02 
1.922135e-02 
1.934787e-02 
1.947432e-02 
1.960071e-02 
1.972703e-02 
1.985329e-02 
1.997949e-02 
2.010563e-02 
2.023169e-02 
2.035770e-02 
2.048364e-02 
2.060952e-02 
2.073533e-02 
2.086108e-02 
2.098676e-02 
2.111238e-02 
2.123794e-02 
2.136343e-02 
2.148886e-02 
2.161422e-02 
2.173952e-02 
2.186475e-02 
2.198992e-02 
2.211502e-02 
2.224006e-02 
2.236504e-02 
2.248995e-02 
2.261479e-02 
2.273957e-02 
2.286428e-02 
2.298893e-02 
2.311352e-02 
2.323804e-02 
2.336249e-02 
2.348688e-02 
2.361120e-02 
2.373546e-02 
2.385965e-02 
2.398378e-02 
2.410784e-02 
2.423184e-02 
2.435577e-02 
2.447963e-02 
2.460343e-02 
2.472716e-02 
2.485083e-02 
2.497443e-02 
2.509797e-02 
2.522144e-02 
2.534484e-02 
2.546818e-02 
2.559145e-02 
2.571465e-02 
2.583779e-02 
2.596087e-02 
2.608387e-02 
2.620681e-02 
2.632969e-02 
2.645249e-02 
2.657524e-02 
2.669791e-02 
2.682052e-02 
2.694306e-02 
2.706553e-02 
2.718794e-02 
2.731028e-02 
2.743256e-02 
2.755476e-02 
2.767690e-02 
2.779898e-02 
2.792098e-02 
2.804292e-02 
2.816480e-02 
2.828660e-02 
2.840834e-02 
2.853001e-02 
2.865161e-02 
2.877315e-02 
2.889462e-02 
2.901602e-02 
2.913735e-02 
2.925862e-02 
2.937982e-02 
2.950095e-02 
2.962201e-02 
2.974301e-02 
2.986393e-02 
2.998479e-02 
3.010559e-02 
3.022631e-02 
3.034697e-02 
3.046755e-02 
3.058807e-02 
3.070853e-02 
3.082891e-02 
3.094923e-02 
3.106947e-02 
3.118965e-02 
3.130976e-02 
3.142980e-02 
3.154978e-02 
3.166968e-02 
3.178952e-02 
3.190929e-02 
3.202899e-02 
3.214862e-02 
3.226818e-02 
3.238767e-02 
3.250710e-02 
3.262645e-02 
3.274574e-02 
3.286496e-02 
3.298411e-02 
3.310319e-02 
3.322220e-02 
3.334114e-02 
3.346001e-02 
3.357881e-02 
3.369755e-02 
3.381621e-02 
3.393481e-02 
3.405333e-02 
3.417179e-02 
3.429017e-02 
3.440849e-02 
3.452674e-02 
3.464491e-02 
3.476302e-02 
3.488106e-02 
3.499903e-02 
3.511693e-02 
3.523476e-02 
3.535251e-02 
3.547020e-02 
3.558782e-02 
3.570537e-02 
3.582285e-02 
3.594026e-02 
3.605759e-02 
3.617486e-02 
3.629206e-02 
3.640918e-02 
3.652624e-02 
3.664323e-02 
3.676014e-02 
3.687699e-02 
3.699376e-02 
3.711047e-02 
3.722710e-02 
3.734366e-02 
3.746015e-02 
3.757657e-02 
3.769292e-02 
3.780920e-02 
3.792541e-02 
3.804155e-02 
3.815761e-02 
3.827361e-02 
3.838953e-02 
3.850538e-02 
3.862116e-02 
3.873687e-02 
3.885251e-02 
3.896808e-02 
3.908357e-02 
3.919900e-02 
3.931435e-02 
3.942963e-02 
3.954484e-02 
3.965998e-02 
3.977505e-02 
3.989004e-02 
4.000496e-02 
4.011981e-02 
4.023459e-02 
4.034930e-02 
4.046393e-02 
4.057850e-02 
4.069299e-02 
4.080741e-02 
4.092175e-02 
4.103603e-02 
4.115023e-02 
4.126436e-02 
4.137842e-02 
4.149240e-02 
4.160632e-02 
4.172016e-02 
4.183392e-02 
4.194762e-02 
4.206124e-02 
4.217479e-02 
4.228827e-02 
4.240167e-02 
4.251501e-02 
4.262826e-02 
4.274145e-02 
4.285456e-02 
4.296760e-02 
4.308057e-02 
4.319347e-02 
4.330629e-02 
4.341903e-02 
4.353171e-02 
4.364431e-02 
4.375684e-02 
4.386929e-02 
4.398168e-02 
4.409398e-02 
4.420622e-02 
4.431838e-02 
4.443047e-02 
4.454248e-02 
4.465442e-02 
4.476629e-02 
4.487808e-02 
4.498980e-02 
4.510145e-02 
4.521302e-02 
4.532452e-02 
4.543594e-02 
4.554729e-02 
4.565857e-02 
4.576977e-02 
4.588090e-02 
4.599195e-02 
4.610293e-02 
4.621383e-02 
4.632467e-02 
4.643542e-02 
4.654610e-02 
4.665671e-02 
4.676724e-02 
4.687770e-02 
4.698809e-02 
4.709840e-02 
4.720863e-02 
4.731879e-02 
4.742888e-02 
4.753889e-02 
4.764883e-02 
4.775869e-02 
4.786847e-02 
4.797818e-02 
4.808782e-02 
4.819738e-02 
4.830687e-02 
4.841628e-02 
4.852562e-02 
4.863488e-02 
4.874406e-02 
4.885317e-02 
4.896221e-02 
4.907117e-02 
4.918005e-02 
4.928886e-02 
4.939759e-02 
4.950625e-02 
4.961483e-02 
4.972334e-02 
4.983177e-02 
4.994012e-02 
5.004840e-02 
5.015661e-02 
5.026473e-02 
5.037279e-02 
5.048076e-02 
5.058866e-02 
5.069649e-02 
5.080423e-02 
5.091191e-02 
5.101950e-02 
5.112702e-02 
5.123446e-02 
5.134183e-02 
5.144912e-02 
5.155634e-02 
5.166347e-02 
5.177053e-02 
5.187752e-02 
5.198443e-02 
5.209126e-02 
5.219801e-02 
5.230469e-02 
5.241130e-02 
5.251782e-02 
5.262427e-02 
5.273064e-02 
5.283693e-02 
5.294315e-02 
5.304929e-02 
5.315536e-02 
5.326134e-02 
5.336725e-02 
5.347309e-02 
5.357884e-02 
5.368452e-02 
5.379012e-02 
5.389565e-02 
5.400109e-02 
5.410646e-02 
5.421175e-02 
5.431697e-02 
5.442210e-02 
5.452716e-02 
5.463214e-02 
5.473705e-02 
5.484188e-02 
5.494662e-02 
5.505130e-02 
5.515589e-02 
5.526040e-02 
5.536484e-02 
5.546920e-02 
5.557348e-02 
5.567769e-02 
5.578181e-02 
5.588586e-02 
5.598983e-02 
5.609372e-02 
5.619753e-02 
5.630127e-02 
5.640493e-02 
5.650850e-02 
5.661200e-02 
5.671543e-02 
5.681877e-02 
5.692203e-02 
5.702522e-02 
5.712833e-02 
5.723136e-02 
5.733431e-02 
5.743718e-02 
5.753997e-02 
5.764269e-02 
5.774532e-02 
5.784788e-02 
5.795036e-02 
5.805276e-02 
5.815508e-02 
5.825732e-02 
5.835948e-02 
5.846156e-02 
5.856357e-02 
5.866549e-02 
5.876734e-02 
5.886910e-02 
5.897079e-02 
5.907240e-02 
5.917392e-02 
5.927537e-02 
5.937674e-02 
5.947803e-02 
5.957924e-02 
5.968037e-02 
5.978142e-02 
5.988240e-02 
5.998329e-02 
6.008410e-02 
6.018483e-02 
6.028548e-02 
6.038606e-02 
6.048655e-02 
6.058696e-02 
6.068730e-02 
6.078755e-02 
6.088772e-02 
6.098781e-02 
6.108783e-02 
6.118776e-02 
6.128761e-02 
6.138738e-02 
6.148708e-02 
6.158669e-02 
6.168622e-02 
6.178567e-02 
6.188504e-02 
6.198433e-02 
6.208354e-02 
6.218267e-02 
6.228172e-02 
6.238068e-02 
6.247957e-02 
6.257838e-02 
6.267710e-02 
6.277575e-02 
6.287431e-02 
6.297279e-02 
6.307120e-02 
6.316952e-02 
6.326776e-02 
6.336592e-02 
6.346399e-02 
6.356199e-02 
6.365991e-02 
6.375774e-02 
6.385549e-02 
6.395317e-02 
6.405076e-02 
6.414827e-02 
6.424570e-02 
6.434304e-02 
6.444031e-02 
6.453749e-02 
6.463459e-02 
6.473162e-02 
6.482855e-02 
6.492541e-02 
6.502219e-02 
6.511888e-02 
6.521549e-02 
6.531203e-02 
6.540847e-02 
6.550484e-02 
6.560113e-02 
6.569733e-02 
6.579345e-02 
6.588949e-02 
6.598545e-02 
6.608132e-02 
6.617711e-02 
6.627283e-02 
6.636845e-02 
6.646400e-02 
6.655946e-02 
6.665485e-02 
6.675015e-02 
6.684536e-02 
6.694050e-02 
6.703555e-02 
6.713052e-02 
6.722541e-02 
6.732021e-02 
6.741493e-02 
6.750957e-02 
6.760413e-02 
6.769860e-02 
6.779299e-02 
6.788730e-02 
6.798152e-02 
6.807567e-02 
6.816973e-02 
6.826370e-02 
6.835760e-02 
6.845141e-02 
6.854513e-02 
6.863878e-02 
6.873234e-02 
6.882582e-02 
6.891921e-02 
6.901252e-02 
6.910575e-02 
6.919890e-02 
6.929196e-02 
6.938494e-02 
6.947783e-02 
6.957064e-02 
6.966337e-02 
6.975602e-02 
6.984858e-02 
6.994105e-02 
7.003345e-02 
7.012576e-02 
7.021798e-02 
7.031012e-02 
7.040218e-02 
7.049416e-02 
7.058605e-02 
7.067786e-02 
7.076958e-02 
7.086122e-02 
7.095277e-02 
7.104424e-02 
7.113563e-02 
7.122693e-02 
7.131815e-02 
7.140929e-02 
7.150034e-02 
7.159130e-02 
7.168218e-02 
7.177298e-02 
7.186369e-02 
7.195432e-02 
7.204486e-02 
7.213532e-02 
7.222570e-02 
7.231599e-02 
7.240619e-02 
7.249632e-02 
7.258635e-02 
7.267630e-02 
7.276617e-02 
7.285595e-02 
7.294565e-02 
7.303526e-02 
7.312479e-02 
7.321423e-02 
7.330359e-02 
7.339286e-02 
7.348205e-02 
7.357116e-02 
7.366017e-02 
7.374911e-02 
7.383795e-02 
7.392672e-02 
7.401539e-02 
7.410398e-02 
7.419249e-02 
7.428091e-02 
7.436925e-02 
7.445750e-02 
7.454566e-02 
7.463374e-02 
7.472174e-02 
7.480964e-02 
7.489747e-02 
7.498520e-02 
7.507286e-02 
7.516042e-02 
7.524790e-02 
7.533530e-02 
7.542261e-02 
7.550983e-02 
7.559697e-02 
7.568402e-02 
7.577098e-02 
7.585786e-02 
7.594465e-02 
7.603136e-02 
7.611798e-02 
7.620452e-02 
7.629097e-02 
7.637733e-02 
7.646361e-02 
7.654980e-02 
7.663590e-02 
7.672192e-02 
7.680785e-02 
7.689370e-02 
7.697945e-02 
7.706513e-02 
7.715071e-02 
7.723621e-02 
7.732162e-02 
7.740695e-02 
7.749219e-02 
7.757734e-02 
7.766241e-02 
7.774739e-02 
7.783228e-02 
7.791709e-02 
7.800181e-02 
7.808644e-02 
7.817099e-02 
7.825544e-02 
7.833982e-02 
7.842410e-02 
7.850830e-02 
7.859241e-02 
7.867643e-02 
7.876037e-02 
7.884422e-02 
7.892798e-02 
7.901166e-02 
7.909525e-02 
7.917875e-02 
7.926216e-02 
7.934548e-02 
7.942872e-02 
7.951187e-02 
7.959494e-02 
7.967791e-02 
7.976080e-02 
7.984361e-02 
7.992632e-02 
8.000895e-02 
8.009148e-02 
8.017393e-02 
8.025630e-02 
8.033857e-02 
8.042076e-02 
8.050286e-02 
8.058487e-02 
8.066680e-02 
8.074863e-02 
8.083038e-02 
8.091204e-02 
8.099361e-02 
8.107510e-02 
8.115650e-02 
8.123780e-02 
8.131902e-02 
8.140016e-02 
8.148120e-02 
8.156216e-02 
8.164302e-02 
8.172380e-02 
8.180449e-02 
8.188510e-02 
8.196561e-02 
8.204604e-02 
8.212637e-02 
8.220662e-02 
8.228678e-02 
8.236685e-02 
8.244684e-02 
8.252673e-02 
8.260654e-02 
8.268626e-02 
8.276588e-02 
8.284542e-02 
8.292488e-02 
8.300424e-02 
8.308351e-02 
8.316270e-02 
8.324179e-02 
8.332080e-02 
8.339972e-02 
8.347855e-02 
8.355729e-02 
8.363594e-02 
8.371450e-02 
8.379297e-02 
8.387136e-02 
8.394965e-02 
8.402786e-02 
8.410597e-02 
8.418400e-02 
8.426194e-02 
8.433979e-02 
8.441755e-02 
8.449522e-02 
8.457280e-02 
8.465029e-02 
8.472769e-02 
8.480500e-02 
8.488222e-02 
8.495936e-02 
8.503640e-02 
8.511335e-02 
8.519022e-02 
8.526699e-02 
8.534368e-02 
8.542027e-02 
8.549678e-02 
8.557319e-02 
8.564952e-02 
8.572575e-02 
8.580190e-02 
8.587796e-02 
8.595392e-02 
8.602980e-02 
8.610558e-02 
8.618128e-02 
8.625689e-02 
8.633240e-02 
8.640783e-02 
8.648316e-02 
8.655841e-02 
8.663356e-02 
8.670863e-02 
8.678360e-02 
8.685849e-02 
8.693328e-02 
8.700799e-02 
8.708260e-02 
8.715712e-02 
8.723155e-02 
8.730590e-02 
8.738015e-02 
8.745431e-02 
8.752838e-02 
8.760236e-02 
8.767625e-02 
8.775005e-02 
8.782375e-02 
8.789737e-02 
8.797090e-02 
8.804433e-02 
8.811768e-02 
8.819093e-02 
8.826409e-02 
8.833717e-02 
8.841015e-02 
8.848304e-02 
8.855584e-02 
8.862855e-02 
8.870116e-02 
8.877369e-02 
8.884612e-02 
8.891847e-02 
8.899072e-02 
8.906288e-02 
8.913495e-02 
8.920693e-02 
8.927882e-02 
8.935062e-02 
8.942232e-02 
8.949394e-02 
8.956546e-02 
8.963689e-02 
8.970823e-02 
8.977948e-02 
8.985064e-02 
8.992170e-02 
8.999268e-02 
9.006356e-02 
9.013435e-02 
9.020505e-02 
9.027565e-02 
9.034617e-02 
9.041659e-02 
9.048693e-02 
9.055717e-02 
9.062732e-02 
9.069737e-02 
9.076734e-02 
9.083721e-02 
9.090699e-02 
9.097668e-02 
9.104628e-02 
9.111579e-02 
9.118520e-02 
9.125452e-02 
9.132375e-02 
9.139289e-02 
9.146193e-02 
9.153088e-02 
9.159975e-02 
9.166851e-02 
9.173719e-02 
9.180577e-02 
9.187427e-02 
9.194267e-02 
9.201097e-02 
9.207919e-02 
9.214731e-02 
9.221534e-02 
9.228328e-02 
9.235112e-02 
9.241888e-02 
9.248654e-02 
9.255410e-02 
9.262158e-02 
9.268896e-02 
9.275625e-02 
9.282345e-02 
9.289055e-02 
9.295756e-02 
9.302448e-02 
9.309131e-02 
9.315804e-02 
9.322468e-02 
9.329123e-02 
9.335768e-02 
9.342405e-02 
9.349031e-02 
9.355649e-02 
9.362257e-02 
9.368856e-02 
9.375446e-02 
9.382026e-02 
9.388598e-02 
9.395159e-02 
9.401712e-02 
9.408255e-02 
9.414789e-02 
9.421313e-02 
9.427828e-02 
9.434334e-02 
9.440831e-02 
9.447318e-02 
9.453796e-02 
9.460264e-02 
9.466724e-02 
9.473173e-02 
9.479614e-02 
9.486045e-02 
9.492467e-02 
9.498879e-02 
9.505282e-02 
9.511676e-02 
9.518061e-02 
9.524436e-02 
9.530801e-02 
9.537158e-02 
9.543505e-02 
9.549842e-02 
9.556170e-02 
9.562489e-02 
9.568798e-02 
9.575099e-02 
9.581389e-02 
9.587670e-02 
9.593942e-02 
9.600205e-02 
9.606458e-02 
9.612702e-02 
9.618936e-02 
9.625161e-02 
9.631376e-02 
9.637582e-02 
9.643779e-02 
9.649966e-02 
9.656144e-02 
9.662313e-02 
9.668472e-02 
9.674621e-02 
9.680761e-02 
9.686892e-02 
9.693013e-02 
9.699125e-02 
9.705228e-02 
9.711321e-02 
9.717404e-02 
9.723479e-02 
9.729543e-02 
9.735599e-02 
9.741644e-02 
9.747681e-02 
9.753708e-02 
9.759725e-02 
9.765733e-02 
9.771732e-02 
9.777721e-02 
9.783700e-02 
9.789670e-02 
9.795631e-02 
9.801582e-02 
9.807524e-02 
9.813456e-02 
9.819379e-02 
9.825292e-02 
9.831196e-02 
9.837090e-02 
9.842975e-02 
9.848851e-02 
9.854716e-02 
9.860573e-02 
9.866420e-02 
9.872257e-02 
9.878085e-02 
9.883903e-02 
9.889712e-02 
9.895511e-02 
9.901301e-02 
9.907082e-02 
9.912852e-02 
9.918614e-02 
9.924365e-02 
9.930108e-02 
9.935840e-02 
9.941564e-02 
9.947277e-02 
9.952981e-02 
9.958676e-02 
9.964361e-02 
9.970037e-02 
9.975703e-02 
9.981359e-02 
9.987006e-02 
9.992643e-02 
9.998271e-02 
1.000389e-01 
1.000950e-01 
1.001510e-01 
1.002069e-01 
1.002627e-01 
1.003184e-01 
1.003740e-01 
1.004295e-01 
1.004849e-01 
1.005402e-01 
1.005955e-01 
1.006506e-01 
1.007056e-01 
1.007606e-01 
1.008154e-01 
1.008702e-01 
1.009248e-01 
1.009794e-01 
1.010338e-01 
1.010882e-01 
1.011425e-01 
1.011966e-01 
1.012507e-01 
1.013047e-01 
1.013586e-01 
1.014124e-01 
1.014660e-01 
1.015196e-01 
1.015731e-01 
1.016265e-01 
1.016798e-01 
1.017331e-01 
1.017862e-01 
1.018392e-01 
1.018921e-01 
1.019449e-01 
1.019977e-01 
1.020503e-01 
1.021028e-01 
1.021553e-01 
1.022076e-01 
1.022599e-01 
1.023120e-01 
1.023641e-01 
1.024160e-01 
1.024679e-01 
1.025197e-01 
1.025713e-01 
1.026229e-01 
1.026744e-01 
1.027258e-01 
1.027770e-01 
1.028282e-01 
1.028793e-01 
1.029303e-01 
1.029812e-01 
1.030320e-01 
1.030827e-01 
1.031333e-01 
1.031838e-01 
1.032342e-01 
1.032846e-01 
1.033348e-01 
1.033849e-01 
1.034349e-01 
1.034848e-01 
1.035347e-01 
1.035844e-01 
1.036341e-01 
1.036836e-01 
1.037330e-01 
1.037824e-01 
1.038316e-01 
1.038808e-01 
1.039298e-01 
1.039788e-01 
1.040277e-01 
1.040764e-01 
1.041251e-01 
1.041737e-01 
1.042221e-01 
1.042705e-01 
1.043188e-01 
1.043670e-01 
1.044151e-01 
1.044630e-01 
1.045109e-01 
1.045587e-01 
1.046064e-01 
1.046540e-01 
1.047015e-01 
1.047489e-01 
1.047962e-01 
1.048434e-01 
1.048905e-01 
1.049376e-01 
1.049845e-01 
1.050313e-01 
1.050780e-01 
1.051246e-01 
1.051712e-01 
1.052176e-01 
1.052639e-01 
1.053102e-01 
1.053563e-01 
1.054023e-01 
1.054483e-01 
1.054941e-01 
1.055398e-01 
1.055855e-01 
1.056310e-01 
1.056765e-01 
1.057219e-01 
1.057671e-01 
1.058123e-01 
1.058573e-01 
1.059023e-01 
1.059472e-01 
1.059919e-01 
1.060366e-01 
1.060812e-01 
1.061256e-01 
1.061700e-01 
1.062143e-01 
1.062585e-01 
1.063025e-01 
1.063465e-01 
1.063904e-01 
1.064342e-01 
1.064779e-01 
1.065215e-01 
1.065650e-01 
1.066084e-01 
1.066517e-01 
1.066949e-01 
1.067380e-01 
1.067810e-01 
1.068239e-01 
1.068667e-01 
1.069094e-01 
1.069520e-01 
1.069945e-01 
1.070369e-01 
1.070792e-01 
1.071214e-01 
1.071636e-01 
1.072056e-01 
1.072475e-01 
1.072893e-01 
1.073310e-01 
1.073727e-01 
1.074142e-01 
1.074556e-01 
1.074970e-01 
1.075382e-01 
1.075793e-01 
1.076204e-01 
1.076613e-01 
1.077021e-01 
1.077429e-01 
1.077835e-01 
1.078241e-01 
1.078645e-01 
1.079048e-01 
1.079451e-01 
1.079852e-01 
1.080253e-01 
1.080652e-01 
1.081051e-01 
1.081448e-01 
1.081845e-01 
1.082241e-01 
1.082635e-01 
1.083029e-01 
1.083421e-01 
1.083813e-01 
1.084203e-01 
1.084593e-01 
1.084982e-01 
1.085369e-01 
1.085756e-01 
1.086142e-01 
1.086526e-01 
1.086910e-01 
1.087293e-01 
1.087675e-01 
1.088055e-01 
1.088435e-01 
1.088814e-01 
1.089191e-01 
1.089568e-01 
1.089944e-01 
1.090319e-01 
1.090693e-01 
1.091065e-01 
1.091437e-01 
1.091808e-01 
1.092178e-01 
1.092547e-01 
1.092914e-01 
1.093281e-01 
1.093647e-01 
1.094012e-01 
1.094376e-01 
1.094739e-01 
1.095101e-01 
1.095462e-01 
1.095822e-01 
1.096180e-01 
1.096538e-01 
1.096895e-01 
1.097251e-01 
1.097606e-01 
1.097960e-01 
1.098313e-01 
1.098665e-01 
1.099016e-01 
1.099366e-01 
1.099715e-01 
1.100063e-01 
1.100410e-01 
1.100756e-01 
1.101101e-01 
1.101445e-01 
1.101788e-01 
1.102130e-01 
1.102471e-01 
1.102811e-01 
1.103150e-01 
1.103488e-01 
1.103825e-01 
1.104161e-01 
1.104496e-01 
1.104830e-01 
1.105163e-01 
1.105495e-01 
1.105826e-01 
1.106156e-01 
1.106485e-01 
1.106813e-01 
1.107140e-01 
1.107466e-01 
1.107792e-01 
1.108116e-01 
1.108439e-01 
1.108761e-01 
1.109082e-01 
1.109402e-01 
1.109721e-01 
1.110039e-01 
1.110356e-01 
1.110672e-01 
1.110987e-01 
1.111301e-01 
1.111614e-01 
1.111927e-01 
1.112238e-01 
1.112548e-01 
1.112857e-01 
1.113165e-01 
1.113472e-01 
1.113778e-01 
1.114083e-01 
1.114387e-01 
1.114690e-01 
1.114992e-01 
1.115293e-01 
1.115594e-01 
1.115893e-01 
1.116191e-01 
1.116488e-01 
1.116784e-01 
1.117079e-01 
1.117373e-01 
1.117666e-01 
1.117958e-01 
1.118249e-01 
1.118539e-01 
1.118828e-01 
1.119116e-01 
1.119404e-01 
1.119690e-01 
1.119975e-01 
1.120259e-01 
1.120542e-01 
1.120824e-01 
1.121105e-01 
1.121385e-01 
1.121664e-01 
1.121942e-01 
1.122219e-01 
1.122495e-01 
1.122770e-01 
1.123044e-01 
1.123317e-01 
1.123589e-01 
1.123860e-01 
1.124130e-01 
1.124399e-01 
1.124667e-01 
1.124934e-01 
1.125200e-01 
1.125465e-01 
1.125729e-01 
1.125992e-01 
1.126254e-01 
1.126515e-01 
1.126775e-01 
1.127034e-01 
1.127292e-01 
1.127549e-01 
1.127805e-01 
1.128060e-01 
1.128314e-01 
1.128567e-01 
1.128818e-01 
1.129069e-01 
1.129319e-01 
1.129568e-01 
1.129816e-01 
1.130063e-01 
1.130309e-01 
1.130554e-01 
1.130798e-01 
1.131040e-01 
1.131282e-01 
1.131523e-01 
1.131763e-01 
1.132002e-01 
1.132240e-01 
1.132476e-01 
1.132712e-01 
1.132947e-01 
1.133181e-01 
1.133414e-01 
1.133645e-01 
1.133876e-01 
1.134106e-01 
1.134335e-01 
1.134562e-01 
1.134789e-01 
1.135015e-01 
1.135240e-01 
1.135463e-01 
1.135686e-01 
1.135908e-01 
1.136128e-01 
1.136348e-01 
1.136567e-01 
1.136784e-01 
1.137001e-01 
1.137217e-01 
1.137431e-01 
1.137645e-01 
1.137858e-01 
1.138069e-01 
1.138280e-01 
1.138489e-01 
1.138698e-01 
1.138906e-01 
1.139112e-01 
1.139318e-01 
1.139522e-01 
1.139726e-01 
1.139928e-01 
1.140130e-01 
1.140330e-01 
1.140530e-01 
1.140728e-01 
1.140926e-01 
1.141122e-01 
1.141317e-01 
1.141512e-01 
1.141705e-01 
1.141898e-01 
1.142089e-01 
1.142280e-01 
1.142469e-01 
1.142657e-01 
1.142845e-01 
1.143031e-01 
1.143216e-01 
1.143401e-01 
1.143584e-01 
1.143766e-01 
1.143947e-01 
1.144128e-01 
1.144307e-01 
1.144485e-01 
1.144662e-01 
1.144839e-01 
1.145014e-01 
1.145188e-01 
1.145361e-01 
1.145533e-01 
1.145705e-01 
1.145875e-01 
1.146044e-01 
1.146212e-01 
1.146379e-01 
1.146545e-01 
1.146710e-01 
1.146874e-01 
1.147037e-01 
1.147199e-01 
1.147360e-01 
1.147520e-01 
1.147679e-01 
1.147837e-01 
1.147994e-01 
1.148150e-01 
1.148305e-01 
1.148459e-01 
1.148612e-01 
1.148764e-01 
1.148915e-01 
1.149065e-01 
1.149214e-01 
1.149361e-01 
1.149508e-01 
1.149654e-01 
1.149799e-01 
1.149943e-01 
1.150085e-01 
1.150227e-01 
1.150368e-01 
1.150508e-01 
1.150646e-01 
1.150784e-01 
1.150921e-01 
1.151056e-01 
1.151191e-01 
1.151325e-01 
1.151457e-01 
1.151589e-01 
1.151720e-01 
1.151849e-01 
1.151978e-01 
1.152105e-01 
1.152232e-01 
1.152357e-01 
1.152482e-01 
1.152605e-01 
1.152728e-01 
1.152849e-01 
1.152970e-01 
1.153089e-01 
1.153207e-01 
1.153325e-01 
1.153441e-01 
1.153557e-01 
1.153671e-01 
1.153784e-01 
1.153897e-01 
1.154008e-01 
1.154118e-01 
1.154227e-01 
1.154336e-01 
1.154443e-01 
1.154549e-01 
1.154654e-01 
1.154759e-01 
1.154862e-01 
1.154964e-01 
1.155065e-01 
1.155165e-01 
1.155264e-01 
1.155362e-01 
1.155459e-01 
1.155556e-01 
1.155651e-01 
1.155745e-01 
1.155838e-01 
1.155930e-01 
1.156021e-01 
1.156111e-01 
1.156199e-01 
1.156287e-01 
1.156374e-01 
1.156460e-01 
1.156545e-01 
1.156629e-01 
1.156712e-01 
1.156794e-01 
1.156874e-01 
1.156954e-01 
1.157033e-01 
1.157111e-01 
1.157187e-01 
1.157263e-01 
1.157338e-01 
1.157411e-01 
1.157484e-01 
1.157556e-01 
1.157626e-01 
1.157696e-01 
1.157765e-01 
1.157832e-01 
1.157899e-01 
1.157964e-01 
1.158029e-01 
1.158092e-01 
1.158155e-01 
1.158216e-01 
1.158277e-01 
1.158336e-01 
1.158395e-01 
1.158452e-01 
1.158508e-01 
1.158564e-01 
1.158618e-01 
1.158671e-01 
1.158724e-01 
1.158775e-01 
1.158825e-01 
1.158875e-01 
1.158923e-01 
1.158970e-01 
1.159016e-01 
1.159061e-01 
1.159106e-01 
1.159149e-01 
1.159191e-01 
1.159232e-01 
1.159272e-01 
1.159311e-01 
1.159349e-01 
1.159386e-01 
1.159422e-01 
1.159457e-01 
1.159491e-01 
1.159524e-01 
1.159556e-01 
1.159587e-01 
1.159617e-01 
1.159646e-01 
1.159674e-01 
1.159701e-01 
1.159727e-01 
1.159751e-01 
1.159775e-01 
1.159798e-01 
1.159820e-01 
1.159841e-01 
1.159860e-01 
1.159879e-01 
1.159897e-01 
1.159913e-01 
1.159929e-01 
1.159944e-01 
1.159957e-01 
1.159970e-01 
1.159982e-01 
1.159992e-01 
1.160002e-01 
1.160010e-01 
1.160018e-01 
1.160024e-01 
1.160030e-01 
1.160034e-01 
1.160038e-01 
1.160040e-01 
1.160041e-01 
1.160042e-01 
1.160041e-01 
1.160039e-01 
1.160037e-01 
1.160033e-01 
1.160028e-01 
1.160023e-01 
1.160016e-01 
1.160008e-01 
1.159999e-01 
1.159990e-01 
1.159979e-01 
1.159967e-01 
1.159954e-01 
1.159940e-01 
1.159925e-01 
1.159909e-01 
1.159893e-01 
1.159875e-01 
1.159856e-01 
1.159836e-01 
1.159815e-01 
1.159793e-01 
1.159770e-01 
1.159746e-01 
1.159720e-01 
1.159694e-01 
1.159667e-01 
1.159639e-01 
1.159610e-01 
1.159580e-01 
1.159549e-01 
1.159516e-01 
1.159483e-01 
1.159449e-01 
1.159414e-01 
1.159377e-01 
1.159340e-01 
1.159302e-01 
1.159263e-01 
1.159222e-01 
1.159181e-01 
1.159138e-01 
1.159095e-01 
1.159051e-01 
1.159005e-01 
1.158959e-01 
1.158911e-01 
1.158863e-01 
1.158813e-01 
1.158763e-01 
1.158711e-01 
1.158659e-01 
1.158605e-01 
1.158550e-01 
1.158495e-01 
1.158438e-01 
1.158381e-01 
1.158322e-01 
1.158262e-01 
1.158201e-01 
1.158140e-01 
1.158077e-01 
1.158013e-01 
1.157949e-01 
1.157883e-01 
1.157816e-01 
1.157748e-01 
1.157679e-01 
1.157609e-01 
1.157538e-01 
1.157467e-01 
1.157394e-01 
1.157320e-01 
1.157245e-01 
1.157169e-01 
1.157092e-01 
1.157014e-01 
1.156935e-01 
1.156855e-01 
1.156774e-01 
1.156692e-01 
1.156609e-01 
1.156525e-01 
1.156439e-01 
1.156353e-01 
1.156266e-01 
1.156178e-01 
1.156089e-01 
1.155999e-01 
1.155907e-01 
1.155815e-01 
1.155722e-01 
1.155628e-01 
1.155532e-01 
1.155436e-01 
1.155339e-01 
1.155240e-01 
1.155141e-01 
1.155041e-01 
1.154939e-01 
1.154837e-01 
1.154733e-01 
1.154629e-01 
1.154523e-01 
1.154417e-01 
1.154310e-01 
1.154201e-01 
1.154092e-01 
1.153981e-01 
1.153869e-01 
1.153757e-01 
1.153643e-01 
1.153529e-01 
1.153413e-01 
1.153296e-01 
1.153179e-01 
1.153060e-01 
1.152940e-01 
1.152820e-01 
1.152698e-01 
1.152575e-01 
1.152452e-01 
1.152327e-01 
1.152201e-01 
1.152074e-01 
1.151947e-01 
1.151818e-01 
1.151688e-01 
1.151557e-01 
1.151425e-01 
1.151292e-01 
1.151158e-01 
1.151024e-01 
1.150888e-01 
1.150751e-01 
1.150613e-01 
1.150474e-01 
1.150334e-01 
1.150193e-01 
1.150051e-01 
1.149908e-01 
1.149764e-01 
1.149619e-01 
1.149473e-01 
1.149326e-01 
1.149177e-01 
1.149028e-01 
1.148878e-01 
1.148727e-01 
1.148575e-01 
1.148422e-01 
1.148268e-01 
1.148112e-01 
1.147956e-01 
1.147799e-01 
1.147641e-01 
1.147482e-01 
1.147321e-01 
1.147160e-01 
1.146998e-01 
1.146834e-01 
1.146670e-01 
1.146505e-01 
1.146338e-01 
1.146171e-01 
1.146003e-01 
1.145833e-01 
1.145663e-01 
1.145492e-01 
1.145319e-01 
1.145146e-01 
1.144971e-01 
1.144796e-01 
1.144619e-01 
1.144442e-01 
1.144263e-01 
1.144084e-01 
1.143903e-01 
1.143722e-01 
1.143539e-01 
1.143356e-01 
1.143171e-01 
1.142986e-01 
1.142799e-01 
1.142612e-01 
1.142423e-01 
1.142233e-01 
1.142043e-01 
1.141851e-01 
1.141658e-01 
1.141465e-01 
1.141270e-01 
1.141074e-01 
1.140878e-01 
1.140680e-01 
1.140481e-01 
1.140282e-01 
1.140081e-01 
1.139879e-01 
1.139676e-01 
1.139473e-01 
1.139268e-01 
1.139062e-01 
1.138855e-01 
1.138647e-01 
1.138439e-01 
1.138229e-01 
1.138018e-01 
1.137806e-01 
1.137593e-01 
1.137379e-01 
1.137164e-01 
1.136949e-01 
1.136732e-01 
1.136514e-01 
1.136295e-01 
1.136075e-01 
1.135854e-01 
1.135632e-01 
1.135409e-01 
1.135185e-01 
1.134960e-01 
1.134734e-01 
1.134507e-01 
1.134279e-01 
1.134050e-01 
1.133820e-01 
1.133589e-01 
1.133357e-01 
1.133124e-01 
1.132890e-01 
1.132655e-01 
1.132419e-01 
1.132182e-01 
1.131944e-01 
1.131705e-01 
1.131465e-01 
1.131224e-01 
1.130982e-01 
1.130738e-01 
1.130494e-01 
1.130249e-01 
1.130003e-01 
1.129756e-01 
1.129508e-01 
1.129259e-01 
1.129009e-01 
1.128757e-01 
1.128505e-01 
1.128252e-01 
1.127998e-01 
1.127743e-01 
1.127487e-01 
1.127229e-01 
1.126971e-01 
1.126712e-01 
1.126452e-01 
1.126191e-01 
1.125928e-01 
1.125665e-01 
1.125401e-01 
1.125136e-01 
1.124869e-01 
1.124602e-01 
1.124334e-01 
1.124065e-01 
1.123794e-01 
1.123523e-01 
1.123251e-01 
1.122978e-01 
1.122703e-01 
1.122428e-01 
1.122152e-01 
1.121875e-01 
1.121596e-01 
1.121317e-01 
1.121037e-01 
1.120755e-01 
1.120473e-01 
1.120190e-01 
1.119905e-01 
1.119620e-01 
1.119334e-01 
1.119047e-01 
1.118758e-01 
1.118469e-01 
1.118179e-01 
1.117887e-01 
1.117595e-01 
1.117302e-01 
1.117007e-01 
1.116712e-01 
1.116416e-01 
1.116118e-01 
1.115820e-01 
1.115521e-01 
1.115220e-01 
1.114919e-01 
1.114617e-01 
1.114313e-01 
1.114009e-01 
1.113704e-01 
1.113397e-01 
1.113090e-01 
1.112782e-01 
1.112472e-01 
1.112162e-01 
1.111851e-01 
1.111538e-01 
1.111225e-01 
1.110911e-01 
1.110595e-01 
1.110279e-01 
1.109962e-01 
1.109644e-01 
1.109324e-01 
1.109004e-01 
1.108683e-01 
1.108360e-01 
1.108037e-01 
1.107713e-01 
1.107387e-01 
1.107061e-01 
1.106734e-01 
1.106405e-01 
1.106076e-01 
1.105746e-01 
1.105415e-01 
1.105082e-01 
1.104749e-01 
1.104415e-01 
1.104079e-01 
1.103743e-01 
1.103406e-01 
1.103068e-01 
1.102728e-01 
1.102388e-01 
1.102047e-01 
1.101705e-01 
1.101361e-01 
1.101017e-01 
1.100672e-01 
1.100326e-01 
1.099978e-01 
1.099630e-01 
1.099281e-01 
1.098931e-01 
1.098580e-01 
1.098227e-01 
1.097874e-01 
1.097520e-01 
1.097165e-01 
1.096809e-01 
1.096451e-01 
1.096093e-01 
1.095734e-01 
1.095374e-01 
1.095013e-01 
1.094651e-01 
1.094288e-01 
1.093924e-01 
1.093558e-01 
1.093192e-01 
1.092825e-01 
1.092457e-01 
1.092088e-01 
1.091718e-01 
1.091347e-01 
1.090975e-01 
1.090602e-01 
1.090228e-01 
1.089853e-01 
1.089477e-01 
1.089100e-01 
1.088722e-01 
1.088343e-01 
1.087963e-01 
1.087582e-01 
1.087200e-01 
1.086817e-01 
1.086433e-01 
1.086048e-01 
1.085662e-01 
1.085275e-01 
1.084887e-01 
1.084499e-01 
1.084109e-01 
1.083718e-01 
1.083326e-01 
1.082933e-01 
1.082539e-01 
1.082145e-01 
1.081749e-01 
1.081352e-01 
1.080954e-01 
1.080555e-01 
1.080156e-01 
1.079755e-01 
1.079353e-01 
1.078951e-01 
1.078547e-01 
1.078142e-01 
1.077737e-01 
1.077330e-01 
1.076922e-01 
1.076514e-01 
1.076104e-01 
1.075693e-01 
1.075282e-01 
1.074869e-01 
1.074456e-01 
1.074041e-01 
1.073626e-01 
1.073209e-01 
1.072792e-01 
1.072373e-01 
1.071954e-01 
1.071533e-01 
1.071112e-01 
1.070690e-01 
1.070266e-01 
1.069842e-01 
1.069416e-01 
1.068990e-01 
1.068563e-01 
1.068135e-01 
1.067705e-01 
1.067275e-01 
1.066844e-01 
1.066412e-01 
1.065978e-01 
1.065544e-01 
1.065109e-01 
1.064673e-01 
1.064236e-01 
1.063798e-01 
1.063359e-01 
1.062918e-01 
1.062477e-01 
1.062035e-01 
1.061592e-01 
1.061148e-01 
1.060703e-01 
1.060257e-01 
1.059811e-01 
1.059363e-01 
1.058914e-01 
1.058464e-01 
1.058013e-01 
1.057561e-01 
1.057108e-01 
1.056655e-01 
1.056200e-01 
1.055744e-01 
1.055287e-01 
1.054830e-01 
1.054371e-01 
1.053911e-01 
1.053451e-01 
1.052989e-01 
1.052527e-01 
1.052063e-01 
1.051599e-01 
1.051133e-01 
1.050667e-01 
1.050199e-01 
1.049731e-01 
1.049261e-01 
1.048791e-01 
1.048320e-01 
1.047847e-01 
1.047374e-01 
1.046900e-01 
1.046425e-01 
1.045948e-01 
1.045471e-01 
1.044993e-01 
1.044514e-01 
1.044034e-01 
1.043553e-01 
1.043071e-01 
1.042588e-01 
1.042104e-01 
1.041619e-01 
1.041133e-01 
1.040646e-01 
1.040158e-01 
1.039669e-01 
1.039179e-01 
1.038689e-01 
1.038197e-01 
1.037704e-01 
1.037210e-01 
1.036716e-01 
1.036220e-01 
1.035723e-01 
1.035226e-01 
1.034727e-01 
1.034228e-01 
1.033727e-01 
1.033226e-01 
1.032723e-01 
1.032220e-01 
1.031716e-01 
1.031210e-01 
1.030704e-01 
1.030197e-01 
1.029689e-01 
1.029179e-01 
1.028669e-01 
1.028158e-01 
1.027646e-01 
1.027133e-01 
1.026619e-01 
1.026104e-01 
1.025588e-01 
1.025071e-01 
1.024553e-01 
1.024034e-01 
1.023514e-01 
1.022994e-01 
1.022472e-01 
1.021949e-01 
1.021425e-01 
1.020901e-01 
1.020375e-01 
1.019849e-01 
1.019321e-01 
1.018793e-01 
1.018263e-01 
1.017733e-01 
1.017201e-01 
1.016669e-01 
1.016136e-01 
1.015601e-01 
1.015066e-01 
1.014530e-01 
1.013993e-01 
1.013455e-01 
1.012916e-01 
1.012376e-01 
1.011835e-01 
1.011293e-01 
1.010750e-01 
1.010206e-01 
1.009661e-01 
1.009115e-01 
1.008569e-01 
1.008021e-01 
1.007472e-01 
1.006923e-01 
1.006372e-01 
1.005821e-01 
1.005268e-01 
1.004715e-01 
1.004160e-01 
1.003605e-01 
1.003048e-01 
1.002491e-01 
1.001933e-01 
1.001374e-01 
1.000814e-01 
1.000253e-01 
9.996905e-02 
9.991275e-02 
9.985635e-02 
9.979986e-02 
9.974327e-02 
9.968659e-02 
9.962981e-02 
9.957294e-02 
9.951597e-02 
9.945890e-02 
9.940174e-02 
9.934449e-02 
9.928714e-02 
9.922969e-02 
9.917215e-02 
9.911451e-02 
9.905678e-02 
9.899896e-02 
9.894104e-02 
9.888302e-02 
9.882491e-02 
9.876670e-02 
9.870840e-02 
9.865000e-02 
9.859151e-02 
9.853292e-02 
9.847424e-02 
9.841547e-02 
9.835659e-02 
9.829763e-02 
9.823857e-02 
9.817941e-02 
9.812016e-02 
9.806082e-02 
9.800137e-02 
9.794184e-02 
9.788221e-02 
9.782249e-02 
9.776267e-02 
9.770275e-02 
9.764274e-02 
9.758264e-02 
9.752244e-02 
9.746215e-02 
9.740177e-02 
9.734128e-02 
9.728071e-02 
9.722004e-02 
9.715928e-02 
9.709842e-02 
9.703746e-02 
9.697642e-02 
9.691527e-02 
9.685404e-02 
9.679271e-02 
9.673128e-02 
9.666976e-02 
9.660815e-02 
9.654644e-02 
9.648464e-02 
9.642275e-02 
9.636076e-02 
9.629867e-02 
9.623650e-02 
9.617422e-02 
9.611186e-02 
9.604940e-02 
9.598684e-02 
9.592420e-02 
9.586145e-02 
9.579862e-02 
9.573569e-02 
9.567267e-02 
9.560955e-02 
9.554634e-02 
9.548303e-02 
9.541964e-02 
9.535614e-02 
9.529256e-02 
9.522888e-02 
9.516511e-02 
9.510124e-02 
9.503728e-02 
9.497323e-02 
9.490908e-02 
9.484484e-02 
9.478050e-02 
9.471608e-02 
9.465155e-02 
9.458694e-02 
9.452223e-02 
9.445743e-02 
9.439254e-02 
9.432755e-02 
9.426247e-02 
9.419729e-02 
9.413202e-02 
9.406666e-02 
9.400121e-02 
9.393566e-02 
9.387002e-02 
9.380429e-02 
9.373846e-02 
9.367254e-02 
9.360653e-02 
9.354042e-02 
9.347423e-02 
9.340793e-02 
9.334155e-02 
9.327507e-02 
9.320850e-02 
9.314184e-02 
9.307508e-02 
9.300823e-02 
9.294129e-02 
9.287426e-02 
9.280713e-02 
9.273991e-02 
9.267260e-02 
9.260520e-02 
9.253770e-02 
9.247011e-02 
9.240243e-02 
9.233465e-02 
9.226678e-02 
9.219882e-02 
9.213077e-02 
9.206263e-02 
9.199439e-02 
9.192606e-02 
9.185764e-02 
9.178912e-02 
9.172052e-02 
9.165182e-02 
9.158303e-02 
9.151414e-02 
9.144517e-02 
9.137610e-02 
9.130694e-02 
9.123769e-02 
9.116835e-02 
9.109891e-02 
9.102938e-02 
9.095976e-02 
9.089005e-02 
9.082025e-02 
9.075035e-02 
9.068036e-02 
9.061028e-02 
9.054011e-02 
9.046985e-02 
9.039950e-02 
9.032905e-02 
9.025851e-02 
9.018788e-02 
9.011716e-02 
9.004635e-02 
8.997544e-02 
8.990445e-02 
8.983336e-02 
8.976218e-02 
8.969091e-02 
8.961955e-02 
8.954809e-02 
8.947655e-02 
8.940491e-02 
8.933319e-02 
8.926137e-02 
8.918946e-02 
8.911745e-02 
8.904536e-02 
8.897318e-02 
8.890090e-02 
8.882854e-02 
8.875608e-02 
8.868353e-02 
8.861089e-02 
8.853816e-02 
8.846534e-02 
8.839243e-02 
8.831942e-02 
8.824633e-02 
8.817314e-02 
8.809987e-02 
8.802650e-02 
8.795304e-02 
8.787950e-02 
8.780586e-02 
8.773213e-02 
8.765831e-02 
8.758440e-02 
8.751039e-02 
8.743630e-02 
8.736212e-02 
8.728785e-02 
8.721348e-02 
8.713903e-02 
8.706448e-02 
8.698985e-02 
8.691512e-02 
8.684031e-02 
8.676540e-02 
8.669040e-02 
8.661532e-02 
8.654014e-02 
8.646487e-02 
8.638951e-02 
8.631407e-02 
8.623853e-02 
8.616290e-02 
8.608718e-02 
8.601137e-02 
8.593548e-02 
8.585949e-02 
8.578341e-02 
8.570724e-02 
8.563099e-02 
8.555464e-02 
8.547820e-02 
8.540167e-02 
8.532506e-02 
8.524835e-02 
8.517155e-02 
8.509467e-02 
8.501769e-02 
8.494063e-02 
8.486347e-02 
8.478623e-02 
8.470890e-02 
8.463147e-02 
8.455396e-02 
8.447636e-02 
8.439867e-02 
8.432089e-02 
8.424301e-02 
8.416506e-02 
8.408701e-02 
8.400887e-02 
8.393064e-02 
8.385232e-02 
8.377392e-02 
8.369542e-02 
8.361684e-02 
8.353817e-02 
8.345941e-02 
8.338056e-02 
8.330162e-02 
8.322259e-02 
8.314347e-02 
8.306426e-02 
8.298497e-02 
8.290558e-02 
8.282611e-02 
8.274655e-02 
8.266690e-02 
8.258716e-02 
8.250733e-02 
8.242742e-02 
8.234741e-02 
8.226732e-02 
8.218714e-02 
8.210687e-02 
8.202651e-02 
8.194606e-02 
8.186552e-02 
8.178490e-02 
8.170419e-02 
8.162339e-02 
8.154250e-02 
8.146152e-02 
8.138046e-02 
8.129930e-02 
8.121806e-02 
8.113673e-02 
8.105531e-02 
8.097381e-02 
8.089221e-02 
8.081053e-02 
8.072876e-02 
8.064690e-02 
8.056496e-02 
8.048293e-02 
8.040080e-02 
8.031860e-02 
8.023630e-02 
8.015391e-02 
8.007144e-02 
7.998888e-02 
7.990623e-02 
7.982350e-02 
7.974068e-02 
7.965777e-02 
7.957477e-02 
7.949168e-02 
7.940851e-02 
7.932525e-02 
7.924190e-02 
7.915847e-02 
7.907495e-02 
7.899134e-02 
7.890764e-02 
7.882386e-02 
7.873999e-02 
7.865603e-02 
7.857199e-02 
7.848785e-02 
7.840364e-02 
7.831933e-02 
7.823494e-02 
7.815046e-02 
7.806589e-02 
7.798124e-02 
7.789650e-02 
7.781167e-02 
7.772675e-02 
7.764175e-02 
7.755667e-02 
7.747149e-02 
7.738623e-02 
7.730088e-02 
7.721545e-02 
7.712993e-02 
7.704432e-02 
7.695863e-02 
7.687285e-02 
7.678698e-02 
7.670103e-02 
7.661499e-02 
7.652887e-02 
7.644266e-02 
7.635636e-02 
7.626998e-02 
7.618351e-02 
7.609695e-02 
7.601031e-02 
7.592358e-02 
7.583676e-02 
7.574986e-02 
7.566288e-02 
7.557581e-02 
7.548865e-02 
7.540141e-02 
7.531408e-02 
7.522666e-02 
7.513916e-02 
7.505157e-02 
7.496390e-02 
7.487614e-02 
7.478830e-02 
7.470037e-02 
7.461235e-02 
7.452425e-02 
7.443607e-02 
7.434780e-02 
7.425944e-02 
7.417100e-02 
7.408247e-02 
7.399386e-02 
7.390516e-02 
7.381638e-02 
7.372751e-02 
7.363856e-02 
7.354952e-02 
7.346040e-02 
7.337119e-02 
7.328189e-02 
7.319251e-02 
7.310305e-02 
7.301350e-02 
7.292387e-02 
7.283415e-02 
7.274435e-02 
7.265446e-02 
7.256449e-02 
7.247443e-02 
7.238429e-02 
7.229406e-02 
7.220375e-02 
7.211336e-02 
7.202288e-02 
7.193231e-02 
7.184166e-02 
7.175093e-02 
7.166011e-02 
7.156921e-02 
7.147823e-02 
7.138716e-02 
7.129600e-02 
7.120476e-02 
7.111344e-02 
7.102203e-02 
7.093054e-02 
7.083896e-02 
7.074731e-02 
7.065556e-02 
7.056373e-02 
7.047182e-02 
7.037983e-02 
7.028775e-02 
7.019559e-02 
7.010334e-02 
7.001101e-02 
6.991860e-02 
6.982610e-02 
6.973352e-02 
6.964085e-02 
6.954811e-02 
6.945527e-02 
6.936236e-02 
6.926936e-02 
6.917628e-02 
6.908311e-02 
6.898987e-02 
6.889653e-02 
6.880312e-02 
6.870962e-02 
6.861604e-02 
6.852237e-02 
6.842863e-02 
6.833480e-02 
6.824088e-02 
6.814689e-02 
6.805281e-02 
6.795864e-02 
6.786440e-02 
6.777007e-02 
6.767566e-02 
6.758117e-02 
6.748659e-02 
6.739193e-02 
6.729719e-02 
6.720236e-02 
6.710746e-02 
6.701247e-02 
6.691739e-02 
6.682224e-02 
6.672700e-02 
6.663168e-02 
6.653628e-02 
6.644080e-02 
6.634523e-02 
6.624958e-02 
6.615385e-02 
6.605804e-02 
6.596215e-02 
6.586617e-02 
6.577011e-02 
6.567397e-02 
6.557774e-02 
6.548144e-02 
6.538505e-02 
6.528858e-02 
6.519203e-02 
6.509540e-02 
6.499869e-02 
6.490189e-02 
6.480501e-02 
6.470806e-02 
6.461101e-02 
6.451389e-02 
6.441669e-02 
6.431940e-02 
6.422204e-02 
6.412459e-02 
6.402706e-02 
6.392945e-02 
6.383176e-02 
6.373398e-02 
6.363613e-02 
6.353819e-02 
6.344018e-02 
6.334208e-02 
6.324390e-02 
6.314564e-02 
6.304730e-02 
6.294888e-02 
6.285038e-02 
6.275179e-02 
6.265313e-02 
6.255438e-02 
6.245556e-02 
6.235665e-02 
6.225766e-02 
6.215860e-02 
6.205945e-02 
6.196022e-02 
6.186091e-02 
6.176152e-02 
6.166205e-02 
6.156250e-02 
6.146287e-02 
6.136316e-02 
6.126336e-02 
6.116349e-02 
6.106354e-02 
6.096351e-02 
6.086340e-02 
6.076320e-02 
6.066293e-02 
6.056258e-02 
6.046215e-02 
6.036163e-02 
6.026104e-02 
6.016037e-02 
6.005962e-02 
5.995879e-02 
5.985788e-02 
5.975689e-02 
5.965581e-02 
5.955466e-02 
5.945343e-02 
5.935213e-02 
5.925074e-02 
5.914927e-02 
5.904772e-02 
5.894609e-02 
5.884439e-02 
5.874260e-02 
5.864074e-02 
5.853880e-02 
5.843677e-02 
5.833467e-02 
5.823249e-02 
5.813023e-02 
5.802789e-02 
5.792547e-02 
5.782297e-02 
5.772040e-02 
5.761774e-02 
5.751501e-02 
5.741220e-02 
5.730931e-02 
5.720634e-02 
5.710329e-02 
5.700016e-02 
5.689696e-02 
5.679367e-02 
5.669031e-02 
5.658687e-02 
5.648335e-02 
5.637975e-02 
5.627608e-02 
5.617232e-02 
5.606849e-02 
5.596458e-02 
5.586059e-02 
5.575653e-02 
5.565238e-02 
5.554816e-02 
5.544386e-02 
5.533948e-02 
5.523502e-02 
5.513049e-02 
5.502588e-02 
5.492119e-02 
5.481642e-02 
5.471157e-02 
5.460665e-02 
5.450165e-02 
5.439657e-02 
5.429142e-02 
5.418618e-02 
5.408087e-02 
5.397548e-02 
5.387002e-02 
5.376448e-02 
5.365886e-02 
5.355316e-02 
5.344739e-02 
5.334153e-02 
5.323561e-02 
5.312960e-02 
5.302352e-02 
5.291736e-02 
5.281112e-02 
5.270481e-02 
5.259842e-02 
5.249195e-02 
5.238541e-02 
5.227879e-02 
5.217209e-02 
5.206532e-02 
5.195847e-02 
5.185154e-02 
5.174453e-02 
5.163745e-02 
5.153030e-02 
5.142307e-02 
5.131576e-02 
5.120837e-02 
5.110091e-02 
5.099337e-02 
5.088576e-02 
5.077807e-02 
5.067030e-02 
5.056246e-02 
5.045454e-02 
5.034655e-02 
5.023848e-02 
5.013033e-02 
5.002211e-02 
4.991381e-02 
4.980544e-02 
4.969699e-02 
4.958846e-02 
4.947986e-02 
4.937119e-02 
4.926243e-02 
4.915361e-02 
4.904471e-02 
4.893573e-02 
4.882667e-02 
4.871755e-02 
4.860834e-02 
4.849906e-02 
4.838971e-02 
4.828028e-02 
4.817077e-02 
4.806120e-02 
4.795154e-02 
4.784181e-02 
4.773201e-02 
4.762213e-02 
4.751217e-02 
4.740214e-02 
4.729204e-02 
4.718186e-02 
4.707161e-02 
4.696128e-02 
4.685088e-02 
4.674040e-02 
4.662985e-02 
4.651922e-02 
4.640852e-02 
4.629775e-02 
4.618690e-02 
4.607598e-02 
4.596498e-02 
4.585391e-02 
4.574276e-02 
4.563154e-02 
4.552025e-02 
4.540888e-02 
4.529744e-02 
4.518592e-02 
4.507433e-02 
4.496267e-02 
4.485093e-02 
4.473912e-02 
4.462724e-02 
4.451528e-02 
4.440325e-02 
4.429114e-02 
4.417896e-02 
4.406671e-02 
4.395438e-02 
4.384198e-02 
4.372951e-02 
4.361697e-02 
4.350435e-02 
4.339165e-02 
4.327889e-02 
4.316605e-02 
4.305314e-02 
4.294015e-02 
4.282709e-02 
4.271396e-02 
4.260076e-02 
4.248748e-02 
4.237413e-02 
4.226071e-02 
4.214722e-02 
4.203365e-02 
4.192001e-02 
4.180630e-02 
4.169251e-02 
4.157865e-02 
4.146472e-02 
4.135072e-02 
4.123664e-02 
4.112250e-02 
4.100828e-02 
4.089398e-02 
4.077962e-02 
4.066518e-02 
4.055068e-02 
4.043609e-02 
4.032144e-02 
4.020672e-02 
4.009192e-02 
3.997705e-02 
3.986211e-02 
3.974710e-02 
3.963202e-02 
3.951686e-02 
3.940164e-02 
3.928634e-02 
3.917097e-02 
3.905553e-02 
3.894001e-02 
3.882443e-02 
3.870877e-02 
3.859305e-02 
3.847725e-02 
3.836138e-02 
3.824544e-02 
3.812942e-02 
3.801334e-02 
3.789719e-02 
3.778096e-02 
3.766467e-02 
3.754830e-02 
3.743186e-02 
3.731535e-02 
3.719877e-02 
3.708212e-02 
3.696540e-02 
3.684861e-02 
3.673175e-02 
3.661482e-02 
3.649781e-02 
3.638074e-02 
3.626360e-02 
3.614638e-02 
3.602910e-02 
3.591174e-02 
3.579432e-02 
3.567682e-02 
3.555926e-02 
3.544162e-02 
3.532392e-02 
3.520614e-02 
3.508829e-02 
3.497038e-02 
3.485239e-02 
3.473434e-02 
3.461621e-02 
3.449802e-02 
3.437976e-02 
3.426142e-02 
3.414302e-02 
3.402455e-02 
3.390600e-02 
3.378739e-02 
3.366871e-02 
3.354996e-02 
3.343114e-02 
3.331225e-02 
3.319329e-02 
3.307427e-02 
3.295517e-02 
3.283601e-02 
3.271677e-02 
3.259747e-02 
3.247810e-02 
3.235865e-02 
3.223914e-02 
3.211957e-02 
3.199992e-02 
3.188020e-02 
3.176042e-02 
3.164056e-02 
3.152064e-02 
3.140065e-02 
3.128059e-02 
3.116047e-02 
3.104027e-02 
3.092001e-02 
3.079967e-02 
3.067927e-02 
3.055881e-02 
3.043827e-02 
3.031766e-02 
3.019699e-02 
3.007625e-02 
2.995544e-02 
2.983457e-02 
2.971362e-02 
2.959261e-02 
2.947153e-02 
2.935038e-02 
2.922917e-02 
2.910789e-02 
2.898654e-02 
2.886512e-02 
2.874363e-02 
2.862208e-02 
2.850046e-02 
2.837877e-02 
2.825702e-02 
2.813520e-02 
2.801331e-02 
2.789135e-02 
2.776933e-02 
2.764724e-02 
2.752509e-02 
2.740286e-02 
2.728057e-02 
2.715821e-02 
2.703579e-02 
2.691330e-02 
2.679074e-02 
2.666812e-02 
2.654543e-02 
2.642267e-02 
2.629985e-02 
2.617696e-02 
2.605400e-02 
2.593098e-02 
2.580789e-02 
2.568473e-02 
2.556151e-02 
2.543822e-02 
2.531487e-02 
2.519145e-02 
2.506796e-02 
2.494441e-02 
2.482080e-02 
2.469711e-02 
2.457336e-02 
2.444955e-02 
2.432567e-02 
2.420172e-02 
2.407771e-02 
2.395363e-02 
2.382949e-02 
2.370528e-02 
2.358101e-02 
2.345667e-02 
2.333226e-02 
2.320779e-02 
2.308326e-02 
2.295866e-02 
2.283400e-02 
2.270926e-02 
2.258447e-02 
2.245961e-02 
2.233468e-02 
2.220969e-02 
2.208464e-02 
2.195952e-02 
2.183434e-02 
2.170909e-02 
2.158377e-02 
2.145840e-02 
2.133295e-02 
2.120745e-02 
2.108188e-02 
2.095624e-02 
2.083054e-02 
2.070478e-02 
2.057895e-02 
2.045305e-02 
2.032710e-02 
2.020108e-02 
2.007499e-02 
1.994884e-02 
1.982263e-02 
1.969635e-02 
1.957001e-02 
1.944361e-02 
1.931714e-02 
1.919061e-02 
1.906401e-02 
1.893736e-02 
1.881063e-02 
1.868385e-02 
1.855700e-02 
1.843009e-02 
1.830311e-02 
1.817607e-02 
1.804897e-02 
1.792180e-02 
1.779457e-02 
1.766728e-02 
1.753993e-02 
1.741251e-02 
1.728503e-02 
1.715749e-02 
1.702988e-02 
1.690221e-02 
1.677448e-02 
1.664669e-02 
1.651883e-02 
1.639091e-02 
1.626293e-02 
1.613488e-02 
1.600678e-02 
1.587861e-02 
1.575037e-02 
1.562208e-02 
1.549372e-02 
1.536531e-02 
1.523683e-02 
1.510828e-02 
1.497968e-02 
1.485101e-02 
1.472228e-02 
1.459349e-02 
1.446464e-02 
1.433573e-02 
1.420675e-02 
1.407772e-02 
1.394862e-02 
1.381946e-02 
1.369024e-02 
1.356095e-02 
1.343161e-02 
1.330220e-02 
1.317273e-02 
1.304321e-02 
1.291362e-02 
1.278397e-02 
1.265425e-02 
1.252448e-02 
1.239465e-02 
1.226475e-02 
1.213480e-02 
1.200478e-02 
1.187470e-02 
1.174457e-02 
1.161437e-02 
1.148411e-02 
1.135379e-02 
1.122341e-02 
1.109297e-02 
1.096246e-02 
1.083190e-02 
1.070128e-02 
1.057060e-02 
1.043986e-02 
1.030905e-02 
1.017819e-02 
1.004727e-02 
9.916285e-03 
9.785243e-03 
9.654140e-03 
9.522977e-03 
9.391755e-03 
9.260473e-03 
9.129131e-03 
8.997730e-03 
8.866269e-03 
8.734748e-03 
8.603168e-03 
8.471529e-03 
8.339830e-03 
8.208072e-03 
8.076254e-03 
7.944378e-03 
7.812442e-03 
7.680447e-03 
7.548393e-03 
7.416280e-03 
7.284108e-03 
7.151877e-03 
7.019587e-03 
6.887238e-03 
6.754831e-03 
6.622364e-03 
6.489840e-03 
6.357256e-03 
6.224614e-03 
6.091914e-03 
5.959155e-03 
5.826338e-03 
5.693462e-03 
5.560528e-03 
5.427536e-03 
5.294486e-03 
5.161377e-03 
5.028211e-03 
4.894986e-03 
4.761704e-03 
4.628363e-03 
4.494965e-03 
4.361509e-03 
4.227995e-03 
4.094423e-03 
3.960794e-03 
3.827107e-03 
3.693363e-03 
3.559561e-03 
3.425701e-03 
3.291785e-03 
3.157810e-03 
3.023779e-03 
2.889690e-03 
2.755545e-03 
2.621342e-03 
2.487082e-03 
2.352765e-03 
2.218391e-03 
2.083960e-03 
1.949472e-03 
1.814927e-03 
1.680326e-03 
1.545668e-03 
1.410953e-03 
1.276182e-03 
1.141354e-03 
1.006470e-03 
8.715288e-04 
7.365316e-04 
6.014781e-04 
4.663683e-04 
3.312023e-04 
1.959801e-04 
6.070183e-05 
0 
0 
0 
0 
0 
0 
0 
0 
0 
0 
0 
0 
0 
0 
0 
0 
0 
0 
0 
0 
0 
0 
0 
0 
0 
0 
0 
0 
0 
0 
0 
0 
0 
0 
0 
0 
0 
0 
0 
0 
0 
0 
0 
0 
0 
0 
0 
0 
0 
0 
0 
0 
0 
0 
0 
0 
0 
0 
0 
0 
0 
0 
0 
0 
0 
0 
0 
0 
0 
0 
0 
0 
0 
0 
0 
0 
0 
0 
0 
0 
0 
0 
0 
0 
0 
0 
0 
0 
0 
0 
0 
0 
0 
0 
0 
0 
0 
0 
0 
0 
0 
0 
0 
0 
0 
0 
0 
0 
0 
0 
0 
0 
0 
0 
0 
0 
0 
0 
0 
0 
0 
0 
0 
0 
0 
0 
0 
0 
0 
0 
0 
0 
0 
0 
0 
0 
0 
0 
0 
0 
0 
0 
0 
0 
0 
0 
0 
0 
0 
0 
0 
0 
0 
0 
0 
0 
0 
0 
0 
0 
0 
0 
0 
0 
0 
0 
0 
0 
0 
0 
0 
0 
0 
0 
0 
0 
0 
0 
0 
0 
0 
0 
0 
0 
0 
0 
0 
0 
0 
0 
0 
0 
0 
0 
0 
0 
0 
0 
0 
0 
0 
0 
0 
0 
0 
0 
0 
0 
0 
0 
0 
0 
0 
0 
0 
0 
0 
0 
0 
0 
0 
0 
0 
0 
0 
0 
0 
0 
0 
0 
0 
0 
0 
0 
0 
0 
0 
0 
0 
0 
0 
0 
0 
0 
0 
0 
0 
0 
0 
0 
0 
0 
0 
0 
0 
0 
0 
0 
0 
0 
0 
0 
0 
0 
0 
0 
0 
0 
0 
0 
0 
0 
0 
0 
0 
0 
0 
0 
0 
0 
0 
0 
0 
0 
0 
0 
0 
0 
0 
0 
0 
0 
0 
0 
0 
0 
0 
0 
0 
0 
0 
0 
0 
0 
0 
0 
0 
0 
0 
0 
0 
0 
0 
0 
0 
0 
0 
0 
0 
0 
0 
0 
0 
0 
0 
0 
0 
0 
0 
0 
0 
0 
0 
0 
0 
0 
0 
0 
0 
0 
0 
0 
0 
0 
0 
0 
0 
0 
0 
0 
0 
0 
0 
0 
0 
0 
0 
0 
0 
0 
0 
0 
0 
0 
0 
0 
0 
0 
0 
0 
0 
0 
0 
0 
0 
0 
0 
0 
0 
0 
0 
0 
0 
0 
0 
0 
0 
0 
0 
0 
0 
0 
0 
0 
0 
0 
0 
0 
0 
0 
0 
0 
0 
0 
0 
0 
0 
0 
0 
0 
0 
0 
0 
0 
0 
0 
0 
0 
0 
0 
0 
0 
0 
0 
0 
0 
0 
0 
0 
0 
0 
0 
0 
0 
0 
0 
0 
0 
0 
0 
0 
0 
0 
0 
0 
0 
0 
0 
0 
0 
0 
0 
0 
0 
0 
0 
0 
0 
0 
0 
0 
0 
0 
0 
0 
0 
0 
0 
0 
0 
0 
0 
0 
0 
0 
0 
0 
0 
0 
0 
0 
0 
0 
0 
0 
0 
0 
0 
0 
0 
0 
0 
0 
0 
0 
0 
0 
0 
0 
0 
0 
0 
0 
0 
0 
0 
0 
0 
0 
0 
0 
0 
0 
0 
0 
0 
0 
0 
0 
0 
0 
0 
0 
0 
0 
0 
0 
0 
0 
0 
0 
0 
0 
0 
0 
0 
0 
0 
0 
0 
0 
0 
0 
0 
0 
0 
0 
0 
0 
0 
0 
0 
0 
0 
0 
0 
0 
0 
0 
0 
0 
0 
0 
0 
0 
0 
0 
0 
0 
0 
0 
0 
0 
0 
0 
0 
0 
0 
0 
0 
0 
0 
0 
0 
0 
0 
0 
0 
0 
0 
0 
0 
0 
0 
0 
0 
0 
0 
0 
0 
0 
0 
0 
0 
0 
0 
0 
0 
0 
0 
0 
0 
0 
0 
0 
0 
0 
0 
0 
0 
0 
0 
0 
0 
0 
0 
0 
0 
0 
0 
0 
0 
0 
0 
0 
0 
0 
0 
0 
0 
0 
0 
0 
0 
0 
0 
0 
0 
0 
0 
0 
0 
0 
0 
0 
0 
0 
0 
0 
0 
0 
0 
0 
0 
0 
0 
0 
0 
0 
0 
0 
0 
0 
0 
0 
0 
0 
0 
0 
0 
0 
0 
0 
0 
0 
0 
0 
0 
0 
0 
0 
0 
0 
0 
0 
0 
0 
0 
0 
0 
0 
0 
0 
0 
0 
0 
0 
0 
0 
0 
0 
0 
0 
0 
0 
0 
0 
0 
0 
0 
0 
0 
0 
0 
0 
0 
0 
0 
0 
0 
0 
0 
0 
0 
0 
0 
0 
0 
0 
0 
0 
0 
0 
0 
0 
0 
0 
0 
0 
0 
0 
0 
0 
0 
0 
0 
0 
0 
0 
0 
0 
0 
0 
0 
0 
0 
0 
0 
0 
0 
0 
0 
0 
0 
0 
0 
0 
0 
0 
0 
0 
0 
0 
0 
0 
0 
0 
0 
0 
0 
0 
0 
0 
0 
0 
0 
0 
0 
0 
0 
0 
0 
0 
0 
0 
0 
0 
0 
0 
0 
0 
0 
0 
0 
0 
0 
0 
0 
0 
0 
0 
0 
0 
0 
0 
0 
0 
0 
0 
0 
0 
0 
0 
0 
0 
0 
0 
0 
0 
0 
0 
0 
0 
0 
0 
0 
0 
0 
0 
0 
0 
0 
0 
0 
0 
0 
0 
0 
0 
0 
0 
0 
0 
0 
0 
0 
0 
0 
0 
0 
0 
0 
0 
0 
0 
0 
0 
0 
0 
0 
0 
0 
0 
0 
0 
0 
0 
0 
0 
0 
0 
0 
0 
0 
0 
0 
0 
0 
0 
0 
0 
0 
0 
0 
0 
0 
0 
0 
0 
0 
0 
0 
0 
0 
0 
0 
0 
0 
0 
0 
0 
0 
0 
0 
0 
0 
0 
0 
0 
0 
0 
0 
0 
0 
0 
0 
0 
0 
0 
0 
0 
0 
0 
0 
0 
0 
0 
0 
0 
0 
0 
0 
0 
0 
0 
0 
0 
0 
0 
0 
0 
0 
0 
0 
0 
0 
0 
0 
0 
0 
0 
0 
0 
0 
0 
0 
0 
0 
0 
0 
0 
0 
0 
0 
0 
0 
0 
0 
0 
0 
0 
0 
0 
0 
0 
0 
0 
0 
0 
0 
0 
0 
0 
0 
0 
0 
0 
0 
0 
0 
0 
0 
0 
0 
0 
0 
0 
0 
0 
0 
0 
0 
0 
0 
0 
0 
0 
0 
0 
0 
0 
0 
0 
0 
0 
0 
0 
0 
0 
0 
0 
0 
0 
0 
0 
0 
0 
0 
0 
0 
0 
0 
0 
0 
0 
0 
0 
0 
0 
0 
0 
0 
0 
0 
0 
0 
0 
0 
0 
0 
0 
0 
0 
0 
0 
0 
0 
0 
0 
0 
0 
0 
0 
0 
0 
0 
0 
0 
0 
0 
0 
0 
0 
0 
0 
0 
0 
0 
0 
0 
0 
0 
0 
0 
0 
0 
0 
0 
0 
0 
0 
0 
0 
0 
0 
0 
0 
0 
0 
0 
0 
0 
0 
0 
0 
0 
0 
0 
0 
0 
0 
0 
0 
0 
0 
0 
0 
0 
0 
0 
0 
0 
0 
0 
0 
0 
0 
0 
0 
0 
0 
0 
0 
0 
0 
0 
0 
0 
0 
0 
0 
0 
0 
0 
0 
0 
0 
0 
0 
0 
0 
0 
0 
0 
0 
0 
0 
0 
0 
0 
0 
0 
0 
0 
0 
0 
0 
0 
0 
0 
0 
0 
0 
0 
0 
0 
0 
0 
0 
0 
0 
0 
0 
0 
0 
0 
0 
0 
0 
0 
0 
0 
0 
0 
0 
0 
0 
0 
0 
0 
0 
0 
0 
0 
0 
0 
0 
0 
0 
0 
0 
0 
0 
0 
0 
0 
0 
0 
0 
0 
0 
0 
0 
0 
0 
0 
0 
0 
0 
0 
0 
0 
0 
0 
0 
0 
0 
0 
0 
0 
0 
0 
0 
0 
0 
0 
0 
0 
0 
0 
0 
0 
0 
0 
0 
0 
0 
0 
0 
0 
0 
0 
0 
0 
0 
0 
0 
0 
0 
0 
0 
0 
0 
0 
0 
0 
0 
0 
0 
0 
0 
0 
0 
0 
0 
0 
0 
0 
0 
0 
0 
0 
0 
0 
0 
0 
0 
0 
0 
0 
0 
0 
0 
0 
0 
0 
0 
0 
0 
0 
0 
0 
0 
0 
0 
0 
0 
0 
0 
0 
0 
0 
0 
0 
0 
0 
0 
0 
0 
0 
0 
0 
0 
0 
0 
0 
0 
0 
0 
0 
0 
0 
0 
0 
0 
0 
0 
0 
0 
0 
0 
0 
0 
0 
0 
0 
0 
0 
0 
0 
0 
0 
0 
0 
0 
0 
0 
0 
0 
0 
0 
0 
0 
0 
0 
0 
0 
0 
0 
0 
0 
0 
0 
0 
0 
0 
0 
0 
0 
0 
0 
0 
0 
0 
0 
0 
0 
0 
0 
0 
0 
0 
0 
0 
0 
0 
0 
0 
0 
0 
0 
0 
0 
0 
0 
0 
0 
0 
0 
0 
0 
0 
0 
0 
0 
0 
0 
0 
0 
0 
0 
0 
0 
0 
0 
0 
0 
0 
0 
0 
0 
0 
0 
0 
0 
0 
0 
0 
0 
0 
0 
0 
0 
0 
0 
0 
0 
0 
0 
0 
0 
0 
0 
0 
0 
0 
0 
0 
0 
0 
0 
0 
0 
0 
0 
0 
0 
0 
0 
0 
0 
0 
0 
0 
0 
0 
0 
0 
0 
0 
0 
0 
0 
0 
0 
0 
0 
0 
0 
0 
0 
0 
0 
0 
0 
0 
0 
0 
0 
0 
0 
0 
0 
0 
0 
0 
0 
0 
0 
0 
0 
0 
0 
0 
0 
0 
0 
0 
0 
0 
0 
0 
0 
0 
0 
0 
0 
0 
0 
0 
0 
0 
0 
0 
0 
0 
0 
0 
0 
0 
0 
0 
0 
0 
0 
0 
0 
0 
0 
0 
0 
0 
0 
0 
0 
0 
0 
0 
0 
0 
0 
0 
0 
0 
0 
0 
0 
0 
0 
0 
0 
0 
0 
0 
0 
0 
0 
0 
0 
0 
0 
0 
0 
0 
0 
0 
0 
0 
0 
0 
0 
0 
0 
0 
0 
0 
0 
0 
0 
0 
0 
0 
0 
0 
0 
0 
0 
0 
0 
0 
0 
0 
0 
0 
0 
0 
0 
0 
0 
0 
0 
0 
0 
0 
0 
0 
0 
0 
0 
0 
0 
0 
0 
0 
0 
0 
0 
0 
0 
0 
0 
0 
0 
0 
0 
0 
0 
0 
0 
0 
0 
0 
0 
0 
0 
0 
0 
0 
0 
0 
0 
0 
0 
0 
0 
0 
0 
0 
0 
0 
0 
0 
0 
0 
0 
0 
0 
0 
0 
0 
0 
0 
0 
0 
0 
0 
0 
0 
0 
0 
0 
0 
0 
0 
0 
0 
0 
0 
0 
0 
0 
0 
0 
0 
0 
0 
0 
0 
0 
0 
0 
0 
0 
0 
0 
0 
0 
0 
0 
0 
0 
0 
0 
0 
0 
0 
0 
0 
0 
0 
0 
0 
0 
0 
0 
0 
0 
0 
0 
0 
0 
0 
0 
0 
0 
0 
0 
0 
0 
0 
0 
0 
0 
0 
0 
0 
0 
0 
0 
0 
0 
0 
0 
0 
0 
0 
0 
0 
0 
0 
0 
0 
0 
0 
0 
0 
0 
0 
0 
0 
0 
0 
0 
0 
0 
0 
0 
0 
0 
0 
0 
0 
0 
0 
0 
0 
0 
0 
0 
0 
0 
0 
0 
0 
0 
0 
0 
0 
0 
0 
0 
0 
0 
0 
0 
0 
0 
0 
0 
0 
0 
0 
0 
0 
0 
0 
0 
0 
0 
0 
0 
0 
0 
0 
0 
0 
0 
0 
0 
0 
0 
0 
0 
0 
0 
0 
0 
0 
0 
0 
0 
0 
0 
0 
0 
0 
0 
0 
0 
0 
0 
0 
0 
0 
0 
0 
0 
0 
0 
0 
0 
0 
0 
0 
0 
0 
0 
0 
0 
0 
0 
0 
0 
0 
0 
0 
0 
0 
0 
0 
0 
0 
0 
0 
0 
0 
0 
0 
0 
0 
0 
0 
0 
0 
0 
0 
0 
0 
0 
0 
0 
0 
0 
0 
0 
0 
0 
0 
0 
0 
0 
0 
0 
0 
0 
0 
0 
0 
0 
0 
0 
0 
0 
0 
0 
0 
0 
0 
0 
0 
0 
0 
0 
0 
0 
0 
0 
0 
0 
0 
0 
0 
0 
0 
0 
0 
0 
0 
0 
0 
0 
0 
0 
0 
0 
0 
0 
0 
0 
0 
0 
0 
0 
0 
0 
0 
0 
0 
0 
0 
0 
0 
0 
0 
0 
0 
0 
0 
0 
0 
0 
0 
0 
0 
0 
0 
0 
0 
0 
0 
0 
0 
0 
0 
0 
0 
0 
0 
0 
0 
0 
0 
0 
0 
0 
0 
0 
0 
0 
0 
0 
0 
0 
0 
0 
0 
0 
0 
0 
0 
0 
0 
0 
0 
0 
0 
0 
0 
0 
0 
0 
0 
0 
0 
0 
0 
0 
0 
0 
0 
0 
0 
0 
0 
0 
0 
0 
0 
0 
0 
0 
0 
0 
0 
0 
0 
0 
0 
0 
0 
0 
0 
0 
0 
0 
0 
0 
0 
0 
0 
0 
0 
0 
0 
0 
0 
0 
0 
0 
0 
0 
0 
0 
0 
0 
0 
0 
0 
0 
0 
0 
0 
0 
0 
0 
0 
0 
0 
0 
0 
0 
0 
0 
0 
0 
0 
0 
0 
0 
0 
0 
0 
0 
0 
0 
0 
0 
0 
0 
0 
0 
0 
0 
0 
0 
0 
0 
0 
0 
0 
0 
0 
0 
0 
0 
0 
0 
0 
0 
0 
0 
0 
0 
0 
0 
0 
0 
0 
0 
0 
0 
0 
0 
0 
0 
0 
0 
0 
0 
0 
0 
0 
0 
0 
0 
0 
0 
0 
0 
0 
0 
0 
0 
0 
0 
0 
0 
0 
0 
0 
0 
0 
0 
0 
0 
0 
0 
0 
0 
0 
0 
0 
0 
0 
0 
0 
0 
0 
0 
0 
0 
0 
0 
0 
0 
0 
0 
0 
0 
0 
0 
0 
0 
0 
0 
0 
0 
0 
0 
0 
0 
0 
0 
0 
0 
0 
0 
0 
0 
0 
0 
0 
0 
0 
0 
0 
0 
0 
0 
0 
0 
0 
0 
0 
0 
0 
0 
0 
0 
0 
0 
0 
0 
0 
0 
0 
0 
0 
0 
0 
0 
0 
0 
0 
0 
0 
0 
0 
0 
0 
0 
0 
0 
0 
0 
0 
0 
0 
0 
0 
0 
0 
0 
0 
0 
0 
0 
0 
0 
0 
0 
0 
0 
0 
0 
0 
0 
0 
0 
0 
0 
0 
0 
0 
0 
0 
0 
0 
0 
0 
0 
0 
0 
0 
0 
0 
0 
0 
0 
0 
0 
0 
0 
0 
0 
0 
0 
0 
0 
0 
0 
0 
0 
0 
0 
0 
0 
0 
0 
0 
0 
0 
0 
0 
0 
0 
0 
0 
0 
0 
0 
0 
0 
0 
0 
0 
0 
0 
0 
0 
0 
0 
0 
0 
0 
0 
0 
0 
0 
0 
0 
0 
0 
0 
0 
0 
0 
0 
0 
0 
0 
0 
0 
0 
0 
0 
0 
0 
0 
0 
0 
0 
0 
0 
0 
0 
0 
0 
0 
0 
0 
0 
0 
0 
0 
0 
0 
0 
0 
0 
0 
0 
0 
0 
0 
0 
0 
0 
0 
0 
0 
0 
0 
0 
0 
0 
0 
0 
0 
0 
0 
0 
0 
0 
0 
0 
0 
0 
0 
0 
0 
0 
0 
0 
0 
0 
0 
0 
0 
0 
0 
0 
0 
0 
0 
0 
0 
0 
0 
0 
0 
0 
0 
0 
0 
0 
0 
0 
0 
0 
0 
0 
0 
0 
0 
0 
0 
0 
0 
0 
0 
0 
0 
0 
0 
0 
0 
0 
0 
0 
0 
0 
0 
0 
0 
0 
0 
0 
0 
0 
0 
0 
0 
0 
0 
0 
0 
0 
0 
0 
0 
0 
0 
0 
0 
0 
0 
0 
0 
0 
0 
0 
0 
0 
0 
0 
0 
0 
0 
0 
0 
0 
0 
0 
0 
0 
0 
0 
0 
0 
0 
0 
0 
0 
0 
0 
0 
0 
0 
0 
0 
0 
0 
0 
0 
0 
0 
0 
0 
0 
0 
0 
0 
0 
0 
0 
0 
0 
0 
0 
0 
0 
0 
0 
0 
0 
0 
0 
0 
0 
0 
0 
0 
0 
0 
0 
0 
0 
0 
0 
0 
0 
0 
0 
0 
0 
0 
0 
0 
0 
0 
0 
0 
0 
0 
0 
0 
0 
0 
0 
0 
0 
0 
0 
0 
0 
0 
0 
0 
0 
0 
0 
0 
0 
0 
0 
0 
0 
0 
0 
0 
0 
0 
0 
0 
0 
0 
0 
0 
0 
0 
0 
0 
0 
0 
0 
0 
0 
0 
0 
0 
0 
0 
0 
0 
0 
0 
0 
0 
0 
0 
0 
0 
0 
0 
0 
0 
0 
0 
0 
0 
0 
0 
0 
0 
0 
0 
0 
0 
0 
0 
0 
0 
0 
0 
0 
0 
0 
0 
0 
0 
0 
0 
0 
0 
0 
0 
0 
0 
0 
0 
0 
0 
0 
0 
0 
0 
0 
0 
0 
0 
0 
0 
0 
0 
0 
0 
0 
0 
0 
0 
0 
0 
0 
0 
0 
0 
0 
0 
0 
0 
0 
0 
0 
0 
0 
0 
0 
0 
0 
0 
0 
0 
0 
0 
0 
0 
0 
0 
0 
0 
0 
0 
0 
0 
0 
0 
0 
0 
0 
0 
0 
0 
0 
0 
0 
0 
0 
0 
0 
0 
0 
0 
0 
0 
0 
0 
0 
0 
0 
0 
0 
0 
0 
0 
0 
0 
0 
0 
0 
0 
0 
0 
0 
0 
0 
0 
0 
0 
0 
0 
0 
0 
0 
0 
0 
0 
0 
0 
0 
0 
0 
0 
0 
0 
0 
0 
0 
0 
0 
0 
0 
0 
0 
0 
0 
0 
0 
0 
0 
0 
0 
0 
0 
0 
0 
0 
0 
0 
0 
0 
0 
0 
0 
0 
0 
0 
0 
0 
0 
0 
0 
0 
0 
0 
0 
0 
0 
0 
0 
0 
0 
0 
0 
0 
0 
0 
0 
0 
0 
0 
0 
0 
0 
0 
0 
0 
0 
0 
0 
0 
0 
0 
0 
0 
0 
0 
0 
0 
0 
0 
0 
0 
0 
0 
0 
0 
0 
0 
0 
0 
0 
0 
0 
0 
0 
0 
0 
0 
0 
0 
0 
0 
0 
0 
0 
0 
0 
0 
0 
0 
0 
0 
0 
0 
0 
0 
0 
0 
0 
0 
0 
0 
0 
0 
0 
0 
0 
0 
0 
0 
0 
0 
0 
0 
0 
0 
0 
0 
0 
0 
0 
0 
0 
0 
0 
0 
0 
0 
0 
0 
0 
0 
0 
0 
0 
0 
0 
0 
0 
0 
0 
0 
0 
0 
0 
0 
0 
0 
0 
0 
0 
0 
0 
0 
0 
0 
0 
0 
0 
0 
0 
0 
0 
0 
0 
0 
0 
0 
0 
0 
0 
0 
0 
0 
0 
0 
0 
0 
0 
0 
0 
0 
0 
0 
0 
0 
0 
0 
0 
0 
0 
0 
0 
0 
0 
0 
0 
0 
0 
0 
0 
0 
0 
0 
0 
0 
0 
0 
0 
0 
0 
0 
0 
0 
0 
0 
0 
0 
0 
0 
0 
0 
0 
0 
0 
0 
0 
0 
0 
0 
0 
0 
0 
0 
0 
0 
0 
0 
0 
0 
0 
0 
0 
0 
0 
0 
0 
0 
0 
0 
0 
0 
0 
0 
0 
0 
0 
0 
0 
0 
0 
0 
0 
0 
0 
0 
0 
0 
0 
0 
0 
0 
0 
0 
0 
0 
0 
0 
0 
0 
0 
0 
0 
0 
0 
0 
0 
0 
0 
0 
0 
0 
0 
0 
0 
0 
0 
0 
0 
0 
0 
0 
0 
0 
0 
0 
0 
0 
0 
0 
0 
0 
0 
0 
0 
0 
0 
0 
0 
0 
0 
0 
0 
0 
0 
0 
0 
0 
0 
0 
0 
0 
0 
0 
0 
0 
0 
0 
0 
0 
0 
0 
0 
0 
0 
0 
0 
0 
0 
0 
0 
0 
0 
0 
0 
0 
0 
0 
0 
0 
0 
0 
0 
0 
0 
0 
0 
0 
0 
0 
0 
0 
0 
0 
0 
0 
0 
0 
0 
0 
0 
0 
0 
0 
0 
0 
0 
0 
0 
0 
0 
0 
0 
0 
0 
0 
0 
0 
0 
0 
0 
0 
0 
0 
0 
0 
0 
0 
0 
0 
0 
0 
0 
0 
0 
0 
0 
0 
0 
0 
0 
0 
0 
0 
0 
0 
0 
0 
0 
0 
0 
0 
0 
0 
0 
0 
0 
0 
0 
0 
0 
0 
0 
0 
0 
0 
0 
0 
0 
0 
0 
0 
0 
0 
0 
0 
0 
0 
0 
0 
0 
0 
0 
0 
0 
0 
0 
0 
0 
0 
0 
0 
0 
0 
0 
0 
0 
0 
0 
0 
0 
0 
0 
0 
0 
0 
0 
0 
0 
0 
0 
0 
0 
0 
0 
0 
0 
0 
0 
0 
0 
0 
0 
0 
0 
0 
0 
0 
0 
0 
0 
0 
0 
0 
0 
0 
0 
0 
0 
0 
0 
0 
0 
0 
0 
0 
0 
0 
0 
0 
0 
0 
0 
0 
0 
0 
0 
0 
0 
0 
0 
0 
0 
0 
0 
0 
0 
0 
0 
0 
0 
0 
0 
0 
0 
0 
0 
0 
0 
0 
0 
0 
0 
0 
0 
0 
0 
0 
0 
0 
0 
0 
0 
0 
0 
0 
0 
0 
0 
0 
0 
0 
0 
0 
0 
0 
0 
0 
0 
0 
0 
0 
0 
0 
0 
0 
0 
0 
0 
0 
0 
0 
0 
0 
0 
0 
0 
0 
0 
0 
0 
0 
0 
0 
0 
0 
0 
0 
0 
0 
0 
0 
0 
0 
0 
0 
0 
0 
0 
0 
0 
0 
0 
0 
0 
0 
0 
0 
0 
0 
0 
0 
0 
0 
0 
0 
0 
0 
0 
0 
0 
0 
0 
0 
0 
0 
0 
0 
0 
0 
0 
0 
0 
0 
0 
0 
0 
0 
0 
0 
0 
0 
0 
0 
0 
0 
0 
0 
0 
0 
0 
0 
0 
0 
0 
0 
0 
0 
0 
0 
0 
0 
0 
0 
0 
0 
0 
0 
0 
0 
0 
0 
0 
0 
0 
0 
0 
0 
0 
0 
0 
0 
0 
0 
0 
0 
0 
0 
0 
0 
0 
0 
0 
0 
0 
0 
0 
0 
0 
0 
0 
0 
0 
0 
0 
0 
0 
0 
0 
0 
0 
0 
0 
0 
0 
0 
0 
0 
0 
0 
0 
0 
0 
0 
0 
0 
0 
0 
0 
0 
0 
0 
0 
0 
0 
0 
0 
0 
0 
0 
0 
0 
0 
0 
0 
0 
0 
0 
0 
0 
0 
0 
0 
0 
0 
0 
0 
0 
0 
0 
0 
0 
0 
0 
0 
0 
0 
0 
0 
0 
0 
0 
0 
0 
0 
0 
0 
0 
0 
0 
0 
0 
0 
0 
0 
0 
0 
0 
0 
0 
0 
0 
0 
0 
0 
0 
0 
0 
0 
0 
0 
0 
0 
0 
0 
0 
0 
0 
0 
0 
0 
0 
0 
0 
0 
0 
0 
0 
0 
0 
0 
0 
0 
0 
0 
0 
0 
0 
0 
0 
0 
0 
0 
0 
0 
0 
0 
0 
0 
0 
0 
0 
0 
0 
0 
0 
0 
0 
0 
0 
0 
0 
0 
0 
0 
0 
0 
0 
0 
0 
0 
0 
0 
0 
0 
0 
0 
0 
0 
0 
0 
0 
0 
0 
0 
0 
0 
0 
0 
0 
0 
0 
0 
0 
0 
0 
0 
0 
0 
0 
0 
0 
0 
0 
0 
0 
0 
0 
0 
0 
0 
0 
0 
0 
0 
0 
0 
0 
0 
0 
0 
0 
0 
0 
0 
0 
0 
0 
0 
0 
0 
0 
0 
0 
0 
0 
0 
0 
0 
0 
0 
0 
0 
0 
0 
0 
0 
0 
0 
0 
0 
0 
0 
0 
0 
0 
0 
0 
0 
0 
0 
0 
0 
0 
0 
0 
0 
0 
0 
0 
0 
0 
0 
0 
0 
0 
0 
0 
0 
0 
0 
0 
0 
0 
0 
0 
0 
0 
0 
0 
0 
0 
0 
0 
0 
0 
0 
0 
0 
0 
0 
0 
0 
0 
0 
0 
0 
0 
0 
0 
0 
0 
0 
0 
0 
0 
0 
0 
0 
0 
0 
0 
0 
0 
0 
0 
0 
0 
0 
0 
0 
0 
0 
0 
0 
0 
0 
0 
0 
0 
0 
0 
0 
0 
0 
0 
0 
0 
0 
0 
0 
0 
0 
0 
0 
0 
0 
0 
0 
0 
0 
0 
0 
0 
0 
0 
0 
0 
0 
0 
0 
0 
0 
0 
0 
0 
0 
0 
0 
0 
0 
0 
0 
0 
0 
0 
0 
0 
0 
0 
0 
0 
0 
0 
0 
0 
0 
0 
0 
0 
0 
0 
0 
0 
0 
0 
0 
0 
0 
0 
0 
0 
0 
0 
0 
0 
0 
0 
0 
0 
0 
0 
0 
0 
0 
0 
0 
0 
0 
0 
0 
0 
0 
0 
0 
0 
0 
0 
0 
0 
0 
0 
0 
0 
0 
0 
0 
0 
0 
0 
0 
0 
0 
0 
0 
0 
0 
0 
0 
0 
0 
0 
0 
0 
0 
0 
0 
0 
0 
0 
0 
0 
0 
0 
0 
0 
0 
0 
0 
0 
0 
0 
0 
0 
0 
0 
0 
0 
0 
0 
0 
0 
0 
0 
0 
0 
0 
0 
0 
0 
0 
0 
0 
0 
0 
0 
0 
0 
0 
0 
0 
0 
0 
0 
0 
0 
0 
0 
0 
0 
0 
0 
0 
0 
0 
0 
0 
0 
0 
0 
0 
0 
0 
0 
0 
0 
0 
0 
0 
0 
0 
0 
0 
0 
0 
0 
0 
0 
0 
0 
0 
0 
0 
0 
0 
0 
0 
0 
0 
0 
0 
0 
0 
0 
0 
0 
0 
0 
0 
0 
0 
0 
0 
0 
0 
0 
0 
0 
0 
0 
0 
0 
0 
0 
0 
0 
0 
0 
0 
0 
0 
0 
0 
0 
0 
0 
0 
0 
0 
0 
0 
0 
0 
0 
0 
0 
0 
0 
0 
0 
0 
0 
0 
0 
0 
0 
0 
0 
0 
0 
0 
0 
0 
0 
0 
0 
0 
0 
0 
0 
0 
0 
0 
0 
0 
0 
0 
0 
0 
0 
0 
0 
0 
0 
0 
0 
0 
0 
0 
0 
0 
0 
0 
0 
0 
0 
0 
0 
0 
0 
0 
0 
0 
0 
0 
0 
0 
0 
0 
0 
0 
0 
0 
0 
0 
0 
0 
0 
0 
0 
0 
0 
0 
0 
0 
0 
0 
0 
0 
0 
0 
0 
0 
0 
0 
0 
0 
0 
0 
0 
0 
0 
0 
0 
0 
0 
0 
0 
0 
0 
0 
0 
0 
0 
0 
0 
0 
0 
0 
0 
0 
0 
0 
0 
0 
0 
0 
0 
0 
0 
0 
0 
0 
0 
0 
0 
0 
0 
0 
0 
0 
0 
0 
0 
0 
0 
0 
0 
0 
0 
0 
0 
0 
0 
0 
0 
0 
0 
0 
0 
0 
0 
0 
0 
0 
0 
0 
0 
0 
0 
0 
0 
0 
0 
0 
0 
0 
0 
0 
0 
0 
0 
0 
0 
0 
0 
0 
0 
0 
0 
0 
0 
0 
0 
0 
0 
0 
0 
0 
0 
0 
0 
0 
0 
0 
0 
0 
0 
0 
0 
0 
0 
0 
0 
0 
0 
0 
0 
0 
0 
0 
0 
0 
0 
0 
0 
0 
0 
0 
0 
0 
0 
0 
0 
0 
0 
0 
0 
0 
0 
0 
0 
0 
0 
0 
0 
0 
0 
0 
0 
0 
0 
0 
0 
0 
0 
0 
0 
0 
0 
0 
0 
0 
0 
0 
0 
0 
0 
0 
0 
0 
0 
0 
0 
0 
0 
0 
0 
0 
0 
0 
0 
0 
0 
0 
0 
0 
0 
0 
0 
0 
0 
0 
0 
0 
0 
0 
0 
0 
0 
0 
0 
0 
0 
0 
0 
0 
0 
0 
0 
0 
0 
0 
0 
0 
0 
0 
0 
0 
0 
0 
0 
0 
0 
0 
0 
0 
0 
0 
0 
0 
0 
0 
0 
0 
0 
0 
0 
0 
0 
0 
0 
0 
0 
0 
0 
0 
0 
0 
0 
0 
0 
0 
0 
0 
0 
0 
0 
0 
0 
0 
0 
0 
0 
0 
0 
0 
0 
0 
0 
0 
0 
0 
0 
0 
0 
0 
0 
0 
0 
0 
0 
0 
0 
0 
0 
0 
0 
0 
0 
0 
0 
0 
0 
0 
0 
0 
0 
0 
0 
0 
0 
0 
0 
0 
0 
0 
0 
0 
0 
0 
0 
0 
0 
0 
0 
0 
0 
0 
0 
0 
0 
0 
0 
0 
0 
0 
0 
0 
0 
0 
0 
0 
0 
0 
0 
0 
0 
0 
0 
0 
0 
0 
0 
0 
0 
0 
0 
0 
0 
0 
0 
0 
0 
0 
0 
0 
0 
0 
0 
0 
0 
0 
0 
0 
0 
0 
0 
0 
0 
0 
0 
0 
0 
0 
0 
0 
0 
0 
0 
0 
0 
0 
0 
0 
0 
0 
0 
0 
0 
0 
0 
0 
0 
0 
0 
0 
0 
0 
0 
0 
0 
0 
0 
0 
0 
0 
0 
0 
0 
0 
0 
0 
0 
0 
0 
0 
0 
0 
0 
0 
0 
0 
0 
0 
0 
0 
0 
0 
0 
0 
0 
0 
0 
0 
0 
0 
0 
0 
0 
0 
0 
0 
0 
0 
0 
0 
0 
0 
0 
0 
0 
0 
0 
0 
0 
0 
0 
0 
0 
0 
0 
0 
0 
0 
0 
0 
0 
0 
0 
0 
0 
0 
0 
0 
0 
0 
0 
0 
0 
0 
0 
0 
0 
0 
0 
0 
0 
0 
0 
0 
0 
0 
0 
0 
0 
0 
0 
0 
0 
0 
0 
0 
0 
0 
0 
0 
0 
0 
0 
0 
0 
0 
0 
0 
0 
0 
0 
0 
0 
0 
0 
0 
0 
0 
0 
0 
0 
0 
0 
0 
0 
0 
0 
0 
0 
0 
0 
0 
0 
0 
0 
0 
0 
0 
0 
0 
0 
0 
0 
0 
0 
0 
0 
0 
0 
0 
0 
0 
0 
0 
0 
0 
0 
0 
0 
0 
0 
0 
0 
0 
0 
0 
0 
0 
0 
0 
0 
0 
0 
0 
0 
0 
0 
0 
0 
0 
0 
0 
0 
0 
0 
0 
0 
0 
0 
0 
0 
0 
0 
0 
0 
0 
0 
0 
0 
0 
0 
0 
0 
0 
0 
0 
0 
0 
0 
0 
0 
0 
0 
0 
0 
0 
0 
0 
0 
0 
0 
0 
0 
0 
0 
0 
0 
0 
0 
0 
0 
0 
0 
0 
0 
0 
0 
0 
0 
0 
0 
0 
0 
0 
0 
0 
0 
0 
0 
0 
0 
0 
0 
0 
0 
0 
0 
0 
0 
0 
0 
0 
0 
0 
0 
0 
0 
0 
0 
0 
0 
0 
0 
0 
0 
0 
0 
0 
0 
0 
0 
0 
0 
0 
0 
0 
0 
0 
0 
0 
0 
0 
0 
0 
0 
0 
0 
0 
0 
0 
0 
0 
0 
0 
0 
0 
0 
0 
0 
0 
0 
0 
0 
0 
0 
0 
0 
0 
0 
0 
0 
0 
0 
0 
0 
0 
0 
0 
0 
0 
0 
0 
0 
0 
0 
0 
0 
0 
0 
0 
0 
0 
0 
0 
0 
0 
0 
0 
0 
0 
0 
0 
0 
0 
0 
0 
0 
0 
0 
0 
0 
0 
0 
0 
0 
0 
0 
0 
0 
0 
0 
0 
0 
0 
0 
0 
0 
0 
0 
0 
0 
0 
0 
0 
0 
0 
0 
0 
0 
0 
0 
0 
0 
0 
0 
0 
0 
0 
0 
0 
0 
0 
0 
0 
0 
0 
0 
0 
0 
0 
0 
0 
0 
0 
0 
0 
0 
0 
0 
0 
0 
0 
0 
0 
0 
0 
0 
0 
0 
0 
0 
0 
0 
0 
0 
0 
0 
0 
0 
0 
0 
0 
0 
0 
0 
0 
0 
0 
0 
0 
0 
0 
0 
0 
0 
0 
0 
0 
0 
0 
0 
0 
0 
0 
0 
0 
0 
0 
0 
0 
0 
0 
0 
0 
0 
0 
0 
0 
0 
0 
0 
0 
0 
0 
0 
0 
0 
0 
0 
0 
0 
0 
0 
0 
0 
0 
0 
0 
0 
0 
0 
0 
0 
0 
0 
0 
0 
0 
0 
0 
0 
0 
0 
0 
0 
0 
0 
0 
0 
0 
0 
0 
0 
0 
0 
0 
0 
0 
0 
0 
0 
0 
0 
0 
0 
0 
0 
0 
0 
0 
0 
0 
0 
0 
0 
0 
0 
0 
0 
0 
0 
0 
0 
0 
0 
0 
0 
0 
0 
0 
0 
0 
0 
0 
0 
0 
0 
0 
0 
0 
0 
0 
0 
0 
0 
0 
0 
0 
0 
0 
0 
0 
0 
0 
0 
0 
0 
0 
0 
0 
0 
0 
0 
0 
0 
0 
0 
0 
0 
0 
0 
0 
0 
0 
0 
0 
0 
0 
0 
0 
0 
0 
0 
0 
0 
0 
0 
0 
0 
0 
0 
0 
0 
0 
0 
0 
0 
0 
0 
0 
0 
0 
0 
0 
0 
0 
0 
0 
0 
0 
0 
0 
0 
0 
0 
0 
0 
0 
0 
0 
0 
0 
0 
0 
0 
0 
0 
0 
0 
0 
0 
0 
0 
0 
0 
0 
0 
0 
0 
0 
0 
0 
0 
0 
0 
0 
0 
0 
0 
0 
0 
0 
0 
0 
0 
0 
0 
0 
0 
0 
0 
0 
0 
0 
0 
0 
0 
0 
0 
0 
0 
0 
0 
0 
0 
0 
0 
0 
0 
0 
0 
0 
0 
0 
0 
0 
0 
0 
0 
0 
0 
0 
0 
0 
0 
0 
0 
0 
0 
0 
0 
0 
0 
0 
0 
0 
0 
0 
0 
0 
0 
0 
0 
0 
0 
0 
0 
0 
0 
0 
0 
0 
0 
0 
0 
0 
0 
0 
0 
0 
0 
0 
0 
0 
0 
0 
0 
0 
0 
0 
0 
0 
0 
0 
0 
0 
0 
0 
0 
0 
0 
0 
0 
0 
0 
0 
0 
0 
0 
0 
0 
0 
0 
0 
0 
0 
0 
0 
0 
0 
0 
0 
0 
0 
0 
0 
0 
0 
0 
0 
0 
0 
0 
0 
0 
0 
0 
0 
0 
0 
0 
0 
0 
0 
0 
0 
0 
0 
0 
0 
0 
0 
0 
0 
0 
0 
0 
0 
0 
0 
0 
0 
0 
0 
0 
0 
0 
0 
0 
0 
0 
0 
0 
0 
0 
0 
0 
0 
0 
0 
0 
0 
0 
0 
0 
0 
0 
0 
0 
0 
0 
0 
0 
0 
0 
0 
0 
0 
0 
0 
0 
0 
0 
0 
0 
0 
0 
0 
0 
0 
0 
0 
0 
0 
0 
0 
0 
0 
0 
0 
0 
0 
0 
0 
0 
0 
0 
0 
0 
0 
0 
0 
0 
0 
0 
0 
0 
0 
0 
0 
0 
0 
0 
0 
0 
0 
0 
0 
0 
0 
0 
0 
0 
0 
0 
0 
0 
0 
0 
0 
0 
0 
0 
0 
0 
0 
0 
0 
0 
0 
0 
0 
0 
0 
0 
0 
0 
0 
0 
0 
0 
0 
0 
0 
0 
0 
0 
0 
0 
0 
0 
0 
0 
0 
0 
0 
0 
0 
0 
0 
0 
0 
0 
0 
0 
0 
0 
0 
0 
0 
0 
0 
0 
0 
0 
0 
0 
0 
0 
0 
0 
0 
0 
0 
0 
0 
0 
0 
0 
0 
0 
0 
0 
0 
0 
0 
0 
0 
0 
0 
0 
0 
0 
0 
0 
0 
0 
0 
0 
0 
0 
0 
0 
0 
0 
0 
0 
0 
0 
0 
0 
0 
0 
0 
0 
0 
0 
0 
0 
0 
0 
0 
0 
0 
0 
0 
0 
0 
0 
0 
0 
0 
0 
0 
0 
0 
0 
0 
0 
0 
0 
0 
0 
0 
0 
0 
0 
0 
0 
0 
0 
0 
0 
0 
0 
0 
0 
0 
0 
0 
0 
0 
0 
0 
0 
0 
0 
0 
0 
0 
0 
0 
0 
0 
0 
0 
0 
0 
0 
0 
0 
0 
0 
0 
0 
0 
0 
0 
0 
0 
0 
0 
0 
0 
0 
0 
0 
0 
0 
0 
0 
0 
0 
0 
0 
0 
0 
0 
0 
0 
0 
0 
0 
0 
0 
0 
0 
0 
0 
0 
0 
0 
0 
0 
0 
0 
0 
0 
0 
0 
0 
0 
0 
0 
0 
0 
0 
0 
0 
0 
0 
0 
0 
0 
0 
0 
0 
0 
0 
0 
0 
0 
0 
0 
0 
0 
0 
0 
0 
0 
0 
0 
0 
0 
0 
0 
0 
0 
0 
0 
0 
0 
0 
0 
0 
0 
0 
0 
0 
0 
0 
0 
0 
0 
0 
0 
0 
0 
0 
0 
0 
0 
0 
0 
0 
0 
0 
0 
0 
0 
0 
0 
0 
0 
0 
0 
0 
0 
0 
0 
0 
0 
0 
0 
0 
0 
0 
0 
0 
0 
0 
0 
0 
0 
0 
0 
0 
0 
0 
0 
0 
0 
0 
0 
0 
0 
0 
0 
0 
0 
0 
0 
0 
0 
0 
0 
0 
0 
0 
0 
0 
0 
0 
0 
0 
0 
0 
0 
0 
0 
0 
0 
0 
0 
0 
0 
0 
0 
0 
0 
0 
0 
0 
0 
0 
0 
0 
0 
0 
0 
0 
0 
0 
0 
0 
0 
0 
0 
0 
0 
0 
0 
0 
0 
0 
0 
0 
0 
0 
0 
0 
0 
0 
0 
0 
0 
0 
0 
0 
0 
0 
0 
0 
0 
0 
0 
0 
0 
0 
0 
0 
0 
0 
0 
0 
0 
0 
0 
0 
0 
0 
0 
0 
0 
0 
0 
0 
0 
0 
0 
0 
0 
0 
0 
0 
0 
0 
0 
0 
0 
0 
0 
0 
0 
0 
0 
0 
0 
0 
0 
0 
0 
0 
0 
0 
0 
0 
0 
0 
0 
0 
0 
0 
0 
0 
0 
0 
0 
0 
0 
0 
0 
0 
0 
0 
0 
0 
0 
0 
0 
0 
0 
0 
0 
0 
0 
0 
0 
0 
0 
0 
0 
0 
0 
0 
0 
0 
0 
0 
0 
0 
0 
0 
0 
0 
0 
0 
0 
0 
0 
0 
0 
0 
0 
0 
0 
0 
0 
0 
0 
0 
0 
0 
0 
0 
0 
0 
0 
0 
0 
0 
0 
0 
0 
0 
0 
0 
0 
0 
0 
0 
0 
0 
0 
0 
0 
0 
0 
0 
0 
0 
0 
0 
0 
0 
0 
0 
0 
0 
0 
0 
0 
0 
0 
0 
0 
0 
0 
0 
0 
0 
0 
0 
0 
0 
0 
0 
0 
0 
0 
0 
0 
0 
0 
0 
0 
0 
0 
0 
0 
0 
0 
0 
0 
0 
0 
0 
0 
0 
0 
0 
0 
0 
0 
0 
0 
0 
0 
0 
0 
0 
0 
0 
0 
0 
0 
0 
0 
0 
0 
0 
0 
0 
0 
0 
0 
0 
0 
0 
0 
0 
0 
0 
0 
0 
0 
0 
0 
0 
0 
0 
0 
0 
0 
0 
0 
0 
0 
0 
0 
0 
0 
0 
0 
0 
0 
0 
0 
0 
0 
0 
0 
0 
0 
0 
0 
0 
0 
0 
0 
0 
0 
0 
0 
0 
0 
0 
0 
0 
0 
0 
0 
0 
0 
0 
0 
0 
0 
0 
0 
0 
0 
0 
0 
0 
0 
0 
0 
0 
0 
0 
0 
0 
0 
0 
0 
0 
0 
0 
0 
0 
0 
0 
0 
0 
0 
0 
0 
0 
0 
0 
0 
0 
0 
0 
0 
0 
0 
0 
0 
0 
0 
0 
0 
0 
0 
0 
0 
0 
0 
0 
0 
0 
0 
0 
0 
0 
0 
0 
0 
0 
0 
0 
0 
0 
0 
0 
0 
0 
0 
0 
0 
0 
0 
0 
0 
0 
0 
0 
0 
0 
0 
0 
0 
0 
0 
0 
0 
0 
0 
0 
0 
0 
0 
0 
0 
0 
0 
0 
0 
0 
0 
0 
0 
0 
0 
0 
0 
0 
0 
0 
0 
0 
0 
0 
0 
0 
0 
0 
0 
0 
0 
0 
0 
0 
0 
0 
0 
0 
0 
0 
0 
0 
0 
0 
0 
0 
0 
0 
0 
0 
0 
0 
0 
0 
0 
0 
0 
0 
0 
0 
0 
0 
0 
0 
0 
0 
0 
0 
0 
0 
0 
0 
0 
0 
0 
0 
0 
0 
0 
0 
0 
0 
0 
0 
0 
0 
0 
0 
0 
0 
0 
0 
0 
0 
0 
0 
0 
0 
0 
0 
0 
0 
0 
0 
0 
0 
0 
0 
0 
0 
0 
0 
0 
0 
0 
0 
0 
0 
0 
0 
0 
0 
0 
0 
0 
0 
0 
0 
0 
0 
0 
0 
0 
0 
0 
0 
0 
0 
0 
0 
0 
0 
0 
0 
0 
0 
0 
0 
0 
0 
0 
0 
0 
0 
0 
0 
0 
0 
0 
0 
0 
0 
0 
0 
0 
0 
0 
0 
0 
0 
0 
0 
0 
0 
0 
0 
0 
0 
0 
0 
0 
0 
0 
0 
0 
0 
0 
0 
0 
0 
0 
0 
0 
0 
0 
0 
0 
0 
0 
0 
0 
0 
0 
0 
0 
0 
0 
0 
0 
0 
0 
0 
0 
0 
0 
0 
0 
0 
0 
0 
0 
0 
0 
0 
0 
0 
0 
0 
0 
0 
0 
0 
0 
0 
0 
0 
0 
0 
0 
0 
0 
0 
0 
0 
0 
0 
0 
0 
0 
0 
0 
0 
0 
0 
0 
0 
0 
0 
0 
0 
0 
0 
0 
0 
0 
0 
0 
0 
0 
0 
0 
0 
0 
0 
0 
0 
0 
0 
0 
0 
0 
0 
0 
0 
0 
0 
0 
0 
0 
0 
0 
0 
0 
0 
0 
0 
0 
0 
0 
0 
0 
0 
0 
0 
0 
0 
0 
0 
0 
0 
0 
0 
0 
0 
0 
0 
0 
0 
0 
0 
0 
0 
0 
0 
0 
0 
0 
0 
0 
0 
0 
0 
0 
0 
0 
0 
0 
0 
0 
0 
0 
0 
0 
0 
0 
0 
0 
0 
0 
0 
0 
0 
0 
0 
0 
0 
0 
0 
0 
0 
0 
0 
0 
0 
0 
0 
0 
0 
0 
0 
0 
0 
0 
0 
0 
0 
0 
0 
0 
0 
0 
0 
0 
0 
0 
0 
0 
0 
0 
0 
0 
0 
0 
0 
0 
0 
0 
0 
0 
0 
0 
0 
0 
0 
0 
0 
0 
0 
0 
0 
0 
0 
0 
0 
0 
0 
0 
0 
0 
0 
0 
0 
0 
0 
0 
0 
0 
0 
0 
0 
0 
0 
0 
0 
0 
0 
0 
0 
0 
0 
0 
0 
0 
0 
0 
0 
0 
0 
0 
0 
0 
0 
0 
0 
0 
0 
0 
0 
0 
0 
0 
0 
0 
0 
0 
0 
0 
0 
0 
0 
0 
0 
0 
0 
0 
0 
0 
0 
0 
0 
0 
0 
0 
0 
0 
0 
0 
0 
0 
0 
0 
0 
0 
0 
0 
0 
0 
0 
0 
0 
0 
0 
0 
0 
0 
0 
0 
0 
0 
0 
0 
0 
0 
0 
0 
0 
0 
0 
0 
0 
0 
0 
0 
0 
0 
0 
0 
0 
0 
0 
0 
0 
0 
0 
0 
0 
0 
0 
0 
0 
0 
0 
0 
0 
0 
0 
0 
0 
0 
0 
0 
0 
0 
0 
0 
0 
0 
0 
0 
0 
0 
0 
0 
0 
0 
0 
0 
0 
0 
0 
0 
0 
0 
0 
0 
0 
0 
0 
0 
0 
0 
0 
0 
0 
0 
0 
0 
0 
0 
0 
0 
0 
0 
0 
0 
0 
0 
0 
0 
0 
0 
0 
0 
0 
0 
0 
0 
0 
0 
0 
0 
0 
0 
0 
0 
0 
0 
0 
0 
0 
0 
0 
0 
0 
0 
0 
0 
0 
0 
0 
0 
0 
0 
0 
0 
0 
0 
0 
0 
0 
0 
0 
0 
0 
0 
0 
0 
0 
0 
0 
0 
0 
0 
0 
0 
0 
0 
0 
0 
0 
0 
0 
0 
0 
0 
0 
0 
0 
0 
0 
0 
0 
0 
0 
0 
0 
0 
0 
0 
0 
0 
0 
0 
0 
0 
0 
0 
0 
0 
0 
0 
0 
0 
0 
0 
0 
0 
0 
0 
0 
0 
0 
0 
0 
0 
0 
0 
0 
0 
0 
0 
0 
0 
0 
0 
0 
0 
0 
0 
0 
0 
0 
0 
0 
0 
0 
0 
0 
0 
0 
0 
0 
0 
0 
0 
0 
0 
0 
0 
0 
0 
0 
0 
0 
0 
0 
0 
0 
0 
0 
0 
0 
0 
0 
0 
0 
0 
0 
0 
0 
0 
0 
0 
0 
0 
0 
0 
0 
0 
0 
0 
0 
0 
0 
0 
0 
0 
0 
0 
0 
0 
0 
0 
0 
0 
0 
0 
0 
0 
0 
0 
0 
0 
0 
0 
0 
0 
0 
0 
0 
0 
0 
0 
0 
0 
0 
0 
0 
0 
0 
0 
0 
0 
0 
0 
0 
0 
0 
0 
0 
0 
0 
0 
0 
0 
0 
0 
0 
0 
0 
0 
0 
0 
0 
0 
0 
0 
0 
0 
0 
0 
0 
0 
0 
0 
0 
0 
0 
0 
0 
0 
0 
0 
0 
0 
0 
0 
0 
0 
0 
0 
0 
0 
0 
0 
0 
0 
0 
0 
0 
0 
0 
0 
0 
0 
0 
0 
0 
0 
0 
0 
0 
0 
0 
0 
0 
0 
0 
0 
0 
0 
0 
0 
0 
0 
0 
0 
0 
0 
0 
0 
0 
0 
0 
0 
0 
0 
0 
0 
0 
0 
0 
0 
0 
0 
0 
0 
0 
0 
0 
0 
0 
0 
0 
0 
0 
0 
0 
0 
0 
0 
0 
0 
0 
0 
0 
0 
0 
0 
0 
0 
0 
0 
0 
0 
0 
0 
0 
0 
0 
0 
0 
0 
0 
0 
0 
0 
0 
0 
0 
0 
0 
0 
0 
0 
0 
0 
0 
0 
0 
0 
0 
0 
0 
0 
0 
0 
0 
0 
0 
0 
0 
0 
0 
0 
0 
0 
0 
0 
0 
0 
0 
0 
0 
0 
0 
0 
0 
0 
0 
0 
0 
0 
0 
0 
0 
0 
0 
0 
0 
0 
0 
0 
0 
0 
0 
0 
0 
0 
0 
0 
0 
0 
0 
0 
0 
0 
0 
0 
0 
0 
0 
0 
0 
0 
0 
0 
0 
0 
0 
0 
0 
0 
0 
0 
0 
0 
0 
0 
0 
0 
0 
0 
0 
0 
0 
0 
0 
0 
0 
0 
0 
0 
0 
0 
0 
0 
0 
0 
0 
0 
0 
0 
0 
0 
0 
0 
0 
0 
0 
0 
0 
0 
0 
0 
0 
0 
0 
0 
0 
0 
0 
0 
0 
0 
0 
0 
0 
0 
0 
0 
0 
0 
0 
0 
0 
0 
0 
0 
0 
0 
0 
0 
0 
0 
0 
0 
0 
0 
0 
0 
0 
0 
0 
0 
0 
0 
0 
0 
0 
0 
0 
0 
0 
0 
0 
0 
0 
0 
0 
0 
0 
0 
0 
0 
0 
0 
0 
0 
0 
0 
0 
0 
0 
0 
0 
0 
0 
0 
0 
0 
0 
0 
0 
0 
0 
0 
0 
0 
0 
0 
0 
0 
0 
0 
0 
0 
0 
0 
0 
0 
0 
0 
0 
0 
0 
0 
0 
0 
0 
0 
0 
0 
0 
0 
0 
0 
0 
0 
0 
0 
0 
0 
0 
0 
0 
0 
0 
0 
0 
0 
0 
0 
0 
0 
0 
0 
0 
0 
0 
0 
0 
0 
0 
0 
0 
0 
0 
0 
0 
0 
0 
0 
0 
0 
0 
0 
0 
0 
0 
0 
0 
0 
0 
0 
0 
0 
0 
0 
0 
0 
0 
0 
0 
0 
0 
0 
0 
0 
0 
0 
0 
0 
0 
0 
0 
0 
0 
0 
0 
0 
0 
0 
0 
0 
0 
0 
0 
0 
0 
0 
0 
0 
0 
0 
0 
0 
0 
0 
0 
0 
0 
0 
0 
0 
0 
0 
0 
0 
0 
0 
0 
0 
0 
0 
0 
0 
0 
0 
0 
0 
0 
0 
0 
0 
0 
0 
0 
0 
0 
0 
0 
0 
0 
0 
0 
0 
0 
0 
0 
0 
0 
0 
0 
0 
0 
0 
0 
0 
0 
0 
0 
0 
0 
0 
0 
0 
0 
0 
0 
0 
0 
0 
0 
0 
0 
0 
0 
0 
0 
0 
0 
0 
0 
0 
0 
0 
0 
0 
0 
0 
0 
0 
0 
0 
0 
0 
0 
0 
0 
0 
0 
0 
0 
0 
0 
0 
0 
0 
0 
0 
0 
0 
0 
0 
0 
0 
0 
0 
0 
0 
0 
0 
0 
0 
0 
0 
0 
0 
0 
0 
0 
0 
0 
0 
0 
0 
0 
0 
0 
0 
0 
0 
0 
0 
0 
0 
0 
0 
0 
0 
0 
0 
0 
0 
0 
0 
0 
0 
0 
0 
0 
0 
0 
0 
0 
0 
0 
0 
0 
0 
0 
0 
0 
0 
0 
0 
0 
0 
0 
0 
0 
0 
0 
0 
0 
0 
0 
0 
0 
0 
0 
0 
0 
0 
0 
0 
0 
0 
0 
0 
0 
0 
0 
0 
0 
0 
0 
0 
0 
0 
0 
0 
0 
0 
0 
0 
0 
0 
0 
0 
0 
0 
0 
0 
0 
0 
0 
0 
0 
0 
0 
0 
0 
0 
0 
0 
0 
0 
0 
0 
0 
0 
0 
0 
0 
0 
0 
0 
0 
0 
0 
0 
0 
0 
0 
0 
0 
0 
0 
0 
0 
0 
0 
0 
0 
0 
0 
0 
0 
0 
0 
0 
0 
0 
0 
0 
0 
0 
0 
0 
0 
0 
0 
0 
0 
0 
0 
0 
0 
0 
0 
0 
0 
0 
0 
0 
0 
0 
0 
0 
0 
0 
0 
0 
0 
0 
0 
0 
0 
0 
0 
0 
0 
0 
0 
0 
0 
0 
0 
0 
0 
0 
0 
0 
0 
0 
0 
0 
0 
0 
0 
0 
0 
0 
0 
0 
0 
0 
0 
0 
0 
0 
0 
0 
0 
0 
0 
0 
0 
0 
0 
0 
0 
0 
0 
0 
0 
0 
0 
0 
0 
0 
0 
0 
0 
0 
0 
0 
0 
0 
0 
0 
0 
0 
0 
0 
0 
0 
0 
0 
0 
0 
0 
0 
0 
0 
0 
0 
0 
0 
0 
0 
0 
0 
0 
0 
0 
0 
0 
0 
0 
0 
0 
0 
0 
0 
0 
0 
0 
0 
0 
0 
0 
0 
0 
0 
0 
0 
0 
0 
0 
0 
0 
0 
0 
0 
0 
0 
0 
0 
0 
0 
0 
0 
0 
0 
0 
0 
0 
0 
0 
0 
0 
0 
0 
0 
0 
0 
0 
0 
0 
0 
0 
0 
0 
0 
0 
0 
0 
0 
0 
0 
0 
0 
0 
0 
0 
0 
0 
0 
0 
0 
0 
0 
0 
0 
0 
0 
0 
0 
0 
0 
0 
0 
0 
0 
0 
0 
0 
0 
0 
0 
0 
0 
0 
0 
0 
0 
0 
0 
0 
0 
0 
0 
0 
0 
0 
0 
0 
0 
0 
0 
0 
0 
0 
0 
0 
0 
0 
0 
0 
0 
0 
0 
0 
0 
0 
0 
0 
0 
0 
0 
0 
0 
0 
0 
0 
0 
0 
0 
0 
0 
0 
0 
0 
0 
0 
0 
0 
0 
0 
0 
0 
0 
0 
0 
0 
0 
0 
0 
0 
0 
0 
0 
0 
0 
0 
0 
0 
0 
0 
0 
0 
0 
0 
0 
0 
0 
0 
0 
0 
0 
0 
0 
0 
0 
0 
0 
0 
0 
0 
0 
0 
0 
0 
0 
0 
0 
0 
0 
0 
0 
0 
0 
0 
0 
0 
0 
0 
0 
0 
0 
0 
0 
0 
0 
0 
0 
0 
0 
0 
0 
0 
0 
0 
0 
0 
0 
0 
0 
0 
0 
0 
0 
0 
0 
0 
0 
0 
0 
0 
0 
0 
0 
0 
0 
0 
0 
0 
0 
0 
0 
0 
0 
0 
0 
0 
0 
0 
0 
0 
0 
0 
0 
0 
0 
0 
0 
0 
0 
0 
0 
0 
0 
0 
0 
0 
0 
0 
0 
0 
0 
0 
0 
0 
0 
0 
0 
0 
0 
0 
0 
0 
0 
0 
0 
0 
0 
0 
0 
0 
0 
0 
0 
0 
0 
0 
0 
0 
0 
0 
0 
0 
0 
0 
0 
0 
0 
0 
0 
0 
0 
0 
0 
0 
0 
0 
0 
0 
0 
0 
0 
0 
0 
0 
0 
0 
0 
0 
0 
0 
0 
0 
0 
0 
0 
0 
0 
0 
0 
0 
0 
0 
0 
0 
0 
0 
0 
0 
0 
0 
0 
0 
0 
0 
0 
0 
0 
0 
0 
0 
0 
0 
0 
0 
0 
0 
0 
0 
0 
0 
0 
0 
0 
0 
0 
0 
0 
0 
0 
0 
0 
0 
0 
0 
0 
0 
0 
0 
0 
0 
0 
0 
0 
0 
0 
0 
0 
0 
0 
0 
0 
0 
0 
0 
0 
0 
0 
0 
0 
0 
0 
0 
0 
0 
0 
0 
0 
0 
0 
0 
0 
0 
0 
0 
0 
0 
0 
0 
0 
0 
0 
0 
0 
0 
0 
0 
0 
0 
0 
0 
0 
0 
0 
0 
0 
0 
0 
0 
0 
0 
0 
0 
0 
0 
0 
0 
0 
0 
0 
0 
0 
0 
0 
0 
0 
0 
0 
0 
0 
0 
0 
0 
0 
0 
0 
0 
0 
0 
0 
0 
0 
0 
0 
0 
0 
0 
0 
0 
0 
0 
0 
0 
0 
0 
0 
0 
0 
0 
0 
0 
0 
0 
0 
0 
0 
0 
0 
0 
0 
0 
0 
0 
0 
0 
0 
0 
0 
0 
0 
0 
0 
0 
0 
0 
0 
0 
0 
0 
0 
0 
0 
0 
0 
0 
0 
0 
0 
0 
0 
0 
0 
0 
0 
0 
0 
0 
0 
0 
0 
0 
0 
0 
0 
0 
0 
0 
0 
0 
0 
0 
0 
0 
0 
0 
0 
0 
0 
0 
0 
0 
0 
0 
0 
0 
0 
0 
0 
0 
0 
0 
0 
0 
0 
0 
0 
0 
0 
0 
0 
0 
0 
0 
0 
0 
0 
0 
0 
0 
0 
0 
0 
0 
0 
0 
0 
0 
0 
0 
0 
0 
0 
0 
0 
0 
0 
0 
0 
0 
0 
0 
0 
0 
0 
0 
0 
0 
0 
0 
0 
0 
0 
0 
0 
0 
0 
0 
0 
0 
0 
0 
0 
0 
0 
0 
0 
0 
0 
0 
0 
0 
0 
0 
0 
0 
0 
0 
0 
0 
0 
0 
0 
0 
0 
0 
0 
0 
0 
0 
0 
0 
0 
0 
0 
0 
0 
0 
0 
0 
0 
0 
0 
0 
0 
0 
0 
0 
0 
0 
0 
0 
0 
0 
0 
0 
0 
0 
0 
0 
0 
0 
0 
0 
0 
0 
0 
0 
0 
0 
0 
0 
0 
0 
0 
0 
0 
0 
0 
0 
0 
0 
0 
0 
0 
0 
0 
0 
0 
0 
0 
0 
0 
0 
0 
0 
0 
0 
0 
0 
0 
0 
0 
0 
0 
0 
0 
0 
0 
0 
0 
0 
0 
0 
0 
0 
0 
0 
0 
0 
0 
0 
0 
0 
0 
0 
0 
0 
0 
0 
0 
0 
0 
0 
0 
0 
0 
0 
0 
0 
0 
0 
0 
0 
0 
0 
0 
0 
0 
0 
0 
0 
0 
0 
0 
0 
0 
0 
0 
0 
0 
0 
0 
0 
0 
0 
0 
0 
0 
0 
0 
0 
0 
0 
0 
0 
0 
0 
0 
0 
0 
0 
0 
0 
0 
0 
0 
0 
0 
0 
0 
0 
0 
0 
0 
0 
0 
0 
0 
0 
0 
0 
0 
0 
0 
0 
0 
0 
0 
0 
0 
0 
0 
0 
0 
0 
0 
0 
0 
0 
0 
0 
0 
0 
0 
0 
0 
0 
0 
0 
0 
0 
0 
0 
0 
0 
0 
0 
0 
0 
0 
0 
0 
0 
0 
0 
0 
0 
0 
0 
0 
0 
0 
0 
0 
0 
0 
0 
0 
0 
0 
0 
0 
0 
0 
0 
0 
0 
0 
0 
0 
0 
0 
0 
0 
0 
0 
0 
0 
0 
0 
0 
0 
0 
0 
0 
0 
0 
0 
0 
0 
0 
0 
0 
0 
0 
0 
0 
0 
0 
0 
0 
0 
0 
0 
0 
0 
0 
0 
0 
0 
0 
0 
0 
0 
0 
0 
0 
0 
0 
0 
0 
0 
0 
0 
0 
0 
0 
0 
0 
0 
0 
0 
0 
0 
0 
0 
0 
0 
0 
0 
0 
0 
0 
0 
0 
0 
0 
0 
0 
0 
0 
0 
0 
0 
0 
0 
0 
0 
0 
0 
0 
0 
0 
0 
0 
0 
0 
0 
0 
0 
0 
0 
0 
0 
0 
0 
0 
0 
0 
0 
0 
0 
0 
0 
0 
0 
0 
0 
0 
0 
0 
0 
0 
0 
0 
0 
0 
0 
0 
0 
0 
0 
0 
0 
0 
0 
0 
0 
0 
0 
0 
0 
0 
0 
0 
0 
0 
0 
0 
0 
0 
0 
0 
0 
0 
0 
0 
0 
0 
0 
0 
0 
0 
0 
0 
0 
0 
0 
0 
0 
0 
0 
0 
0 
0 
0 
0 
0 
0 
0 
0 
0 
0 
0 
0 
0 
0 
0 
0 
0 
0 
0 
0 
0 
0 
0 
0 
0 
0 
0 
0 
0 
0 
0 
0 
0 
0 
0 
0 
0 
0 
0 
0 
0 
0 
0 
0 
0 
0 
0 
0 
0 
0 
0 
0 
0 
0 
0 
0 
0 
0 
0 
0 
0 
0 
0 
0 
0 
0 
0 
0 
0 
0 
0 
0 
0 
0 
0 
0 
0 
0 
0 
0 
0 
0 
0 
0 
0 
0 
0 
0 
0 
0 
0 
0 
0 
0 
0 
0 
0 
0 
0 
0 
0 
0 
0 
0 
0 
0 
0 
0 
0 
0 
0 
0 
0 
0 
0 
0 
0 
0 
0 
0 
0 
0 
0 
0 
0 
0 
0 
0 
0 
0 
0 
0 
0 
0 
0 
0 
0 
0 
0 
0 
0 
0 
0 
0 
0 
0 
0 
0 
0 
0 
0 
0 
0 
0 
0 
0 
0 
0 
0 
0 
0 
0 
0 
0 
0 
0 
0 
0 
0 
0 
0 
0 
0 
0 
0 
0 
0 
0 
0 
0 
0 
0 
0 
0 
0 
0 
0 
0 
0 
0 
0 
0 
0 
0 
0 
0 
0 
0 
0 
0 
0 
0 
0 
0 
0 
0 
0 
0 
0 
0 
0 
0 
0 
0 
0 
0 
0 
0 
0 
0 
0 
0 
0 
0 
0 
0 
0 
0 
0 
0 
0 
0 
0 
0 
0 
0 
0 
0 
0 
0 
0 
0 
0 
0 
0 
0 
0 
0 
0 
0 
0 
0 
0 
0 
0 
0 
0 
0 
0 
0 
0 
0 
0 
0 
0 
0 
0 
0 
0 
0 
0 
0 
0 
0 
0 
0 
0 
0 
0 
0 
0 
0 
0 
0 
0 
0 
0 
0 
0 
0 
0 
0 
0 
0 
0 
0 
0 
0 
0 
0 
0 
0 
0 
0 
0 
0 
0 
0 
0 
0 
0 
0 
0 
0 
0 
0 
0 
0 
0 
0 
0 
0 
0 
0 
0 
0 
0 
0 
0 
0 
0 
0 
0 
0 
0 
0 
0 
0 
0 
0 
0 
0 
0 
0 
0 
0 
0 
0 
0 
0 
0 
0 
0 
0 
0 
0 
0 
0 
0 
0 
0 
0 
0 
0 
0 
0 
0 
0 
0 
0 
0 
0 
0 
0 
0 
0 
0 
0 
0 
0 
0 
0 
0 
0 
0 
0 
0 
0 
0 
0 
0 
0 
0 
0 
0 
0 
0 
0 
0 
0 
0 
0 
0 
0 
0 
0 
0 
0 
0 
0 
0 
0 
0 
0 
0 
0 
0 
0 
0 
0 
0 
0 
0 
0 
0 
0 
0 
0 
0 
0 
0 
0 
0 
0 
0 
0 
0 
0 
0 
0 
0 
0 
0 
0 
0 
0 
0 
0 
0 
0 
0 
0 
0 
0 
0 
0 
0 
0 
0 
0 
0 
0 
0 
0 
0 
0 
0 
0 
0 
0 
0 
0 
0 
0 
0 
0 
0 
0 
0 
0 
0 
0 
0 
0 
0 
0 
0 
0 
0 
0 
0 
0 
0 
0 
0 
0 
0 
0 
0 
0 
0 
0 
0 
0 
0 
0 
0 
0 
0 
0 
0 
0 
0 
0 
0 
0 
0 
0 
0 
0 
0 
0 
0 
0 
0 
0 
0 
0 
0 
0 
0 
0 
0 
0 
0 
0 
0 
0 
0 
0 
0 
0 
0 
0 
0 
0 
0 
0 
0 
0 
0 
0 
0 
0 
0 
0 
0 
0 
0 
0 
0 
0 
0 
0 
0 
0 
0 
0 
0 
0 
0 
0 
0 
0 
0 
0 
0 
0 
0 
0 
0 
0 
0 
0 
0 
0 
0 
0 
0 
0 
0 
0 
0 
0 
0 
0 
0 
0 
0 
0 
0 
0 
0 
0 
0 
0 
0 
0 
0 
0 
0 
0 
0 
0 
0 
0 
0 
0 
0 
0 
0 
0 
0 
0 
0 
0 
0 
0 
0 
0 
0 
0 
0 
0 
0 
0 
0 
0 
0 
0 
0 
0 
0 
0 
0 
0 
0 
0 
0 
0 
0 
0 
0 
0 
0 
0 
0 
0 
0 
0 
0 
0 
0 
0 
0 
0 
0 
0 
0 
0 
0 
0 
0 
0 
0 
0 
0 
0 
0 
0 
0 
0 
0 
0 
0 
0 
0 
0 
0 
0 
0 
0 
0 
0 
0 
0 
0 
0 
0 
0 
0 
0 
0 
0 
0 
0 
0 
0 
0 
0 
0 
0 
0 
0 
0 
0 
0 
0 
0 
0 
0 
0 
0 
0 
0 
0 
0 
0 
0 
0 
0 
0 
0 
0 
0 
0 
0 
0 
0 
0 
0 
0 
0 
0 
0 
0 
0 
0 
0 
0 
0 
0 
0 
0 
0 
0 
0 
0 
0 
0 
0 
0 
0 
0 
0 
0 
0 
0 
0 
0 
0 
0 
0 
0 
0 
0 
0 
0 
0 
0 
0 
0 
0 
0 
0 
0 
0 
0 
0 
0 
0 
0 
0 
0 
0 
0 
0 
0 
0 
0 
0 
0 
0 
0 
0 
0 
0 
0 
0 
0 
0 
0 
0 
0 
0 
0 
0 
0 
0 
0 
0 
0 
0 
0 
0 
0 
0 
0 
0 
0 
0 
0 
0 
0 
0 
0 
0 
0 
0 
0 
0 
0 
0 
0 
0 
0 
0 
0 
0 
0 
0 
0 
0 
0 
0 
0 
0 
0 
0 
0 
0 
0 
0 
0 
0 
0 
0 
0 
0 
0 
0 
0 
0 
0 
0 
0 
0 
0 
0 
0 
0 
0 
0 
0 
0 
0 
0 
0 
0 
0 
0 
0 
0 
0 
0 
0 
0 
0 
0 
0 
0 
0 
0 
0 
0 
0 
0 
0 
0 
0 
0 
0 
0 
0 
0 
0 
0 
0 
0 
0 
0 
0 
0 
0 
0 
0 
0 
0 
0 
0 
0 
0 
0 
0 
0 
0 
0 
0 
0 
0 
0 
0 
0 
0 
0 
0 
0 
0 
0 
0 
0 
0 
0 
0 
0 
0 
0 
0 
0 
0 
0 
0 
0 
0 
0 
0 
0 
0 
0 
0 
0 
0 
0 
0 
0 
0 
0 
0 
0 
0 
0 
0 
0 
0 
0 
0 
0 
0 
0 
0 
0 
0 
0 
0 
0 
0 
0 
0 
0 
0 
0 
0 
0 
0 
0 
0 
0 
0 
0 
0 
0 
0 
0 
0 
0 
0 
0 
0 
0 
0 
0 
0 
0 
0 
0 
0 
0 
0 
0 
0 
0 
0 
0 
0 
0 
0 
0 
0 
0 
0 
0 
0 
0 
0 
0 
0 
0 
0 
0 
0 
0 
0 
0 
0 
0 
0 
0 
0 
0 
0 
0 
0 
0 
0 
0 
0 
0 
0 
0 
0 
0 
0 
0 
0 
0 
0 
0 
0 
0 
0 
0 
0 
0 
0 
0 
0 
0 
0 
0 
0 
0 
0 
0 
0 
0 
0 
0 
0 
0 
0 
0 
0 
0 
0 
0 
0 
0 
0 
0 
0 
0 
0 
0 
0 
0 
0 
0 
0 
0 
0 
0 
0 
0 
0 
0 
0 
0 
0 
0 
0 
0 
0 
0 
0 
0 
0 
0 
0 
0 
0 
0 
0 
0 
0 
0 
0 
0 
0 
0 
0 
0 
0 
0 
0 
0 
0 
0 
0 
0 
0 
0 
0 
0 
0 
0 
0 
0 
0 
0 
0 
0 
0 
0 
0 
0 
0 
0 
0 
0 
0 
0 
0 
0 
0 
0 
0 
0 
0 
0 
0 
0 
0 
0 
0 
0 
0 
0 
0 
0 
0 
0 
0 
0 
0 
0 
0 
0 
0 
0 
0 
0 
0 
0 
0 
0 
0 
0 
0 
0 
0 
0 
0 
0 
0 
0 
0 
0 
0 
0 
0 
0 
0 
0 
0 
0 
0 
0 
0 
0 
0 
0 
0 
0 
0 
0 
0 
0 
0 
0 
0 
0 
0 
0 
0 
0 
0 
0 
0 
0 
0 
0 
0 
0 
0 
0 
0 
0 
0 
0 
0 
0 
0 
0 
0 
0 
0 
0 
0 
0 
0 
0 
0 
0 
0 
0 
0 
0 
0 
0 
0 
0 
0 
0 
0 
0 
0 
0 
0 
0 
0 
0 
0 
0 
0 
0 
0 
0 
0 
0 
0 
0 
0 
0 
0 
0 
0 
0 
0 
0 
0 
0 
0 
0 
0 
0 
0 
0 
0 
0 
0 
0 
0 
0 
0 
0 
0 
0 
0 
0 
0 
0 
0 
0 
0 
0 
0 
0 
0 
0 
0 
0 
0 
0 
0 
0 
0 
0 
0 
0 
0 
0 
0 
0 
0 
0 
0 
0 
0 
0 
0 
0 
0 
0 
0 
0 
0 
0 
0 
0 
0 
0 
0 
0 
0 
0 
0 
0 
0 
0 
0 
0 
0 
0 
0 
0 
0 
0 
0 
0 
0 
0 
0 
0 
0 
0 
0 
0 
0 
0 
0 
0 
0 
0 
0 
0 
0 
0 
0 
0 
0 
0 
0 
0 
0 
0 
0 
0 
0 
0 
0 
0 
0 
0 
0 
0 
0 
0 
0 
0 
0 
0 
0 
0 
0 
0 
0 
0 
0 
0 
0 
0 
0 
0 
0 
0 
0 
0 
0 
0 
0 
0 
0 
0 
0 
0 
0 
0 
0 
0 
0 
0 
0 
0 
0 
0 
0 
0 
0 
0 
0 
0 
0 
0 
0 
0 
0 
0 
0 
0 
0 
0 
0 
0 
0 
0 
0 
0 
0 
0 
0 
0 
0 
0 
0 
0 
0 
0 
0 
0 
0 
0 
0 
0 
0 
0 
0 
0 
0 
0 
0 
0 
0 
0 
0 
0 
0 
0 
0 
0 
0 
0 
0 
0 
0 
0 
0 
0 
0 
0 
0 
0 
0 
0 
0 
0 
0 
0 
0 
0 
0 
0 
0 
0 
0 
0 
0 
0 
0 
0 
0 
0 
0 
0 
0 
0 
0 
0 
0 
0 
0 
0 
0 
0 
0 
0 
0 
0 
0 
0 
0 
0 
0 
0 
0 
0 
0 
0 
0 
0 
0 
0 
0 
0 
0 
0 
0 
0 
0 
0 
0 
0 
0 
0 
0 
0 
0 
0 
0 
0 
0 
0 
0 
0 
0 
0 
0 
0 
0 
0 
0 
0 
0 
0 
0 
0 
0 
0 
0 
0 
0 
0 
0 
0 
0 
0 
0 
0 
0 
0 
0 
0 
0 
0 
0 
0 
0 
0 
0 
0 
0 
0 
0 
0 
0 
0 
0 
0 
0 
0 
0 
0 
0 
0 
0 
0 
0 
0 
0 
0 
0 
0 
0 
0 
0 
0 
0 
0 
0 
0 
0 
0 
0 
0 
0 
0 
0 
0 
0 
0 
0 
0 
0 
0 
0 
0 
0 
0 
0 
0 
0 
0 
0 
0 
0 
0 
0 
0 
0 
0 
0 
0 
0 
0 
0 
0 
0 
0 
0 
0 
0 
0 
0 
0 
0 
0 
0 
0 
0 
0 
0 
0 
0 
0 
0 
0 
0 
0 
0 
0 
0 
0 
0 
0 
0 
0 
0 
0 
0 
0 
0 
0 
0 
0 
0 
0 
0 
0 
0 
0 
0 
0 
0 
0 
0 
0 
0 
0 
0 
0 
0 
0 
0 
0 
0 
0 
0 
0 
0 
0 
0 
0 
0 
0 
0 
0 
0 
0 
0 
0 
0 
0 
0 
0 
0 
0 
0 
0 
0 
0 
0 
0 
0 
0 
0 
0 
0 
0 
0 
0 
0 
0 
0 
0 
0 
0 
0 
0 
0 
0 
0 
0 
0 
0 
0 
0 
0 
0 
0 
0 
0 
0 
0 
0 
0 
0 
0 
0 
0 
0 
0 
0 
0 
0 
0 
0 
0 
0 
0 
0 
0 
0 
0 
0 
0 
0 
0 
0 
0 
0 
0 
0 
0 
0 
0 
0 
0 
0 
0 
0 
0 
0 
0 
0 
0 
0 
0 
0 
0 
0 
0 
0 
0 
0 
0 
0 
0 
0 
0 
0 
0 
0 
0 
0 
0 
0 
0 
0 
0 
0 
0 
0 
0 
0 
0 
0 
0 
0 
0 
0 
0 
0 
0 
0 
0 
0 
0 
0 
0 
0 
0 
0 
0 
0 
0 
0 
0 
0 
0 
0 
0 
0 
0 
0 
0 
0 
0 
0 
0 
0 
0 
0 
0 
0 
0 
0 
0 
0 
0 
0 
0 
0 
0 
0 
0 
0 
0 
0 
0 
0 
0 
0 
0 
0 
0 
0 
0 
0 
0 
0 
0 
0 
0 
0 
0 
0 
0 
0 
0 
0 
0 
0 
0 
0 
0 
0 
0 
0 
0 
0 
0 
0 
0 
0 
0 
0 
0 
0 
0 
0 
0 
0 
0 
0 
0 
0 
0 
0 
0 
0 
0 
0 
0 
0 
0 
0 
0 
0 
0 
0 
0 
0 
0 
0 
0 
0 
0 
0 
0 
0 
0 
0 
0 
0 
0 
0 
0 
0 
0 
0 
0 
0 
0 
0 
0 
0 
0 
0 
0 
0 
0 
0 
0 
0 
0 
0 
0 
0 
0 
0 
0 
0 
0 
0 
0 
0 
0 
0 
0 
0 
0 
0 
0 
0 
0 
0 
0 
0 
0 
0 
0 
0 
0 
0 
0 
0 
0 
0 
0 
0 
0 
0 
0 
0 
0 
0 
0 
0 
0 
0 
0 
0 
0 
0 
0 
0 
0 
0 
0 
0 
0 
0 
0 
0 
0 
0 
0 
0 
0 
0 
0 
0 
0 
0 
0 
0 
0 
0 
0 
0 
0 
0 
0 
0 
0 
0 
0 
0 
0 
0 
0 
0 
0 
0 
0 
0 
0 
0 
0 
0 
0 
0 
0 
0 
0 
0 
0 
0 
0 
0 
0 
0 
0 
0 
0 
0 
0 
0 
0 
0 
0 
0 
0 
0 
0 
0 
0 
0 
0 
0 
0 
0 
0 
0 
0 
0 
0 
0 
0 
0 
0 
0 
0 
0 
0 
0 
0 
0 
0 
0 
0 
0 
0 
0 
0 
0 
0 
0 
0 
0 
0 
0 
0 
0 
0 
0 
0 
0 
0 
0 
0 
0 
0 
0 
0 
0 
0 
0 
0 
0 
0 
0 
0 
0 
0 
0 
0 
0 
0 
0 
0 
0 
0 
0 
0 
0 
0 
0 
0 
0 
0 
0 
0 
0 
0 
0 
0 
0 
0 
0 
0 
0 
0 
0 
0 
0 
0 
0 
0 
0 
0 
0 
0 
0 
0 
0 
0 
0 
0 
0 
0 
0 
0 
0 
0 
0 
0 
0 
0 
0 
0 
0 
0 
0 
0 
0 
0 
0 
0 
0 
0 
0 
0 
0 
0 
0 
0 
0 
0 
0 
0 
0 
0 
0 
0 
0 
0 
0 
0 
0 
0 
0 
0 
0 
0 
0 
0 
0 
0 
0 
0 
0 
0 
0 
0 
0 
0 
0 
0 
0 
0 
0 
0 
0 
0 
0 
0 
0 
0 
0 
0 
0 
0 
0 
0 
0 
0 
0 
0 
0 
0 
0 
0 
0 
0 
0 
0 
0 
0 
0 
0 
0 
0 
0 
0 
0 
0 
0 
0 
0 
0 
0 
0 
0 
0 
0 
0 
0 
0 
0 
0 
0 
0 
0 
0 
0 
0 
0 
0 
0 
0 
0 
0 
0 
0 
0 
0 
0 
0 
0 
0 
0 
0 
0 
0 
0 
0 
0 
0 
0 
0 
0 
0 
0 
0 
0 
0 
0 
0 
0 
0 
0 
0 
0 
0 
0 
0 
0 
0 
0 
0 
0 
0 
0 
0 
0 
0 
0 
0 
0 
0 
0 
0 
0 
0 
0 
0 
0 
0 
0 
0 
0 
0 
0 
0 
0 
0 
0 
0 
0 
0 
0 
0 
0 
0 
0 
0 
0 
0 
0 
0 
0 
0 
0 
0 
0 
0 
0 
0 
0 
0 
0 
0 
0 
0 
0 
0 
0 
0 
0 
0 
0 
0 
0 
0 
0 
0 
0 
0 
0 
0 
0 
0 
0 
0 
0 
0 
0 
0 
0 
0 
0 
0 
0 
0 
0 
0 
0 
0 
0 
0 
0 
0 
0 
0 
0 
0 
0 
0 
0 
0 
0 
0 
0 
0 
0 
0 
0 
0 
0 
0 
0 
0 
0 
0 
0 
0 
0 
0 
0 
0 
0 
0 
0 
0 
0 
0 
0 
0 
0 
0 
0 
0 
0 
0 
0 
0 
0 
0 
0 
0 
0 
0 
0 
0 
0 
0 
0 
0 
0 
0 
0 
0 
0 
0 
0 
0 
0 
0 
0 
0 
0 
0 
0 
0 
0 
0 
0 
0 
0 
0 
0 
0 
0 
0 
0 
0 
0 
0 
0 
0 
0 
0 
0 
0 
0 
0 
0 
0 
0 
0 
0 
0 
0 
0 
0 
0 
0 
0 
0 
0 
0 
0 
0 
0 
0 
0 
0 
0 
0 
0 
0 
0 
0
[truncated: 715,483 more chars]
