# Supplementary material for: Wide-Field Motion Integration in Fly VS Cells: Insights from an Inverse Approach
Source: PLoS Comput Biol. 2010 Sep 30;6(9):e1000932. doi: 10.1371/journal.pcbi.1000932 (PMC2947983; doi:10.1371/journal.pcbi.1000932)
Supplement: Dataset S1 — The passive and active optimized model to reproduce Figures 2 and 3 of the manuscript. (11.65 MB ZIP) [file pcbi.1000932.s001.zip › models/emd_traces/emd_trace_all_inh_11.dat]

0 
0 
0 
0 
0 
0 
0 
0 
0 
0 
0 
0 
0 
0 
0 
0 
0 
0 
0 
0 
0 
0 
0 
0 
0 
0 
0 
0 
0 
0 
0 
0 
0 
0 
0 
0 
0 
0 
0 
0 
0 
0 
0 
0 
0 
0 
0 
0 
0 
0 
0 
0 
0 
0 
0 
0 
0 
0 
0 
0 
0 
0 
0 
0 
0 
0 
0 
0 
0 
0 
0 
0 
0 
0 
0 
0 
0 
0 
0 
0 
0 
0 
0 
0 
0 
0 
0 
0 
0 
0 
0 
0 
0 
0 
0 
0 
0 
0 
0 
0 
0 
0 
0 
0 
0 
0 
0 
0 
0 
0 
0 
0 
0 
0 
0 
0 
0 
0 
0 
0 
0 
0 
0 
0 
0 
0 
0 
0 
0 
0 
0 
0 
0 
0 
0 
0 
0 
0 
0 
0 
0 
0 
0 
0 
0 
0 
0 
0 
0 
0 
0 
0 
0 
0 
0 
0 
0 
0 
0 
0 
0 
0 
0 
0 
0 
0 
0 
0 
0 
0 
0 
0 
0 
0 
0 
0 
0 
0 
0 
0 
0 
0 
0 
0 
0 
0 
0 
0 
0 
0 
0 
0 
0 
0 
0 
0 
0 
0 
0 
0 
0 
0 
0 
0 
0 
0 
0 
0 
0 
0 
0 
0 
0 
0 
0 
0 
0 
0 
0 
0 
0 
0 
0 
0 
0 
0 
0 
0 
0 
0 
0 
0 
0 
0 
0 
0 
0 
0 
0 
0 
0 
0 
0 
0 
0 
0 
0 
0 
0 
0 
0 
0 
0 
0 
0 
0 
0 
0 
0 
0 
0 
0 
0 
0 
0 
0 
0 
0 
0 
0 
0 
0 
0 
0 
0 
0 
0 
0 
0 
0 
0 
0 
0 
0 
0 
0 
0 
0 
0 
0 
0 
0 
0 
0 
0 
0 
0 
0 
0 
0 
0 
0 
0 
0 
0 
0 
0 
0 
0 
0 
0 
0 
0 
0 
0 
0 
0 
0 
0 
0 
0 
0 
0 
0 
0 
0 
0 
0 
0 
0 
0 
0 
0 
0 
0 
0 
0 
0 
0 
0 
0 
0 
0 
0 
0 
0 
0 
0 
0 
0 
0 
0 
0 
0 
0 
0 
0 
0 
0 
0 
0 
0 
0 
0 
0 
0 
0 
0 
0 
0 
0 
0 
0 
0 
0 
0 
0 
0 
0 
0 
0 
0 
0 
0 
0 
0 
0 
0 
0 
0 
0 
0 
0 
0 
0 
0 
0 
0 
0 
0 
0 
0 
0 
0 
0 
0 
0 
0 
0 
0 
0 
0 
0 
0 
0 
0 
0 
0 
0 
0 
0 
0 
0 
0 
0 
0 
0 
0 
0 
0 
0 
0 
0 
0 
0 
0 
0 
0 
0 
0 
0 
0 
0 
0 
0 
0 
0 
0 
0 
0 
0 
0 
0 
0 
0 
0 
0 
0 
0 
0 
0 
0 
0 
0 
0 
0 
0 
0 
0 
0 
0 
0 
0 
0 
0 
0 
0 
0 
0 
0 
0 
0 
0 
0 
0 
0 
0 
0 
0 
0 
0 
0 
0 
0 
0 
0 
0 
0 
0 
0 
0 
0 
0 
0 
0 
0 
0 
0 
0 
0 
0 
0 
0 
0 
0 
0 
0 
0 
0 
0 
0 
0 
0 
0 
0 
0 
0 
0 
0 
0 
0 
0 
0 
0 
0 
0 
0 
0 
0 
0 
0 
0 
0 
0 
0 
0 
0 
0 
0 
0 
0 
0 
0 
0 
0 
0 
0 
0 
0 
0 
0 
0 
0 
0 
0 
0 
0 
0 
0 
0 
0 
0 
0 
0 
0 
0 
0 
0 
0 
0 
0 
0 
0 
0 
0 
0 
0 
0 
0 
0 
0 
0 
0 
0 
0 
0 
0 
0 
0 
0 
0 
0 
0 
0 
0 
0 
0 
0 
0 
0 
0 
0 
0 
0 
0 
0 
0 
0 
0 
0 
0 
0 
0 
0 
0 
0 
0 
0 
0 
0 
0 
0 
0 
0 
0 
0 
0 
0 
0 
0 
0 
0 
0 
0 
0 
0 
0 
0 
0 
0 
0 
0 
0 
0 
0 
0 
0 
0 
0 
0 
0 
0 
0 
0 
0 
0 
0 
0 
0 
0 
0 
0 
0 
0 
0 
0 
0 
0 
0 
0 
0 
0 
0 
0 
0 
0 
0 
0 
0 
0 
0 
0 
0 
0 
0 
0 
0 
0 
0 
0 
0 
0 
0 
0 
0 
0 
0 
0 
0 
0 
0 
0 
0 
0 
0 
0 
0 
0 
0 
0 
0 
0 
0 
0 
0 
0 
0 
0 
0 
0 
0 
0 
0 
0 
0 
0 
0 
0 
0 
0 
0 
0 
0 
0 
0 
0 
0 
0 
0 
0 
0 
0 
0 
0 
0 
0 
0 
0 
0 
0 
0 
0 
0 
0 
0 
0 
0 
0 
0 
0 
0 
0 
0 
0 
0 
0 
0 
0 
0 
0 
0 
0 
0 
0 
0 
0 
0 
0 
0 
0 
0 
0 
0 
0 
0 
0 
0 
0 
0 
0 
0 
0 
0 
0 
0 
0 
0 
0 
0 
0 
0 
0 
0 
0 
0 
0 
0 
0 
0 
0 
0 
0 
0 
0 
0 
0 
0 
0 
0 
0 
0 
0 
0 
0 
0 
0 
0 
0 
0 
0 
0 
0 
0 
0 
0 
0 
0 
0 
0 
0 
0 
0 
0 
0 
0 
0 
0 
0 
0 
0 
0 
0 
0 
0 
0 
0 
0 
0 
0 
0 
0 
0 
0 
0 
0 
0 
0 
0 
0 
0 
0 
0 
0 
0 
0 
0 
0 
0 
0 
0 
0 
0 
0 
0 
0 
0 
0 
0 
0 
0 
0 
0 
0 
0 
0 
0 
0 
0 
0 
0 
0 
0 
0 
0 
0 
0 
0 
0 
0 
0 
0 
0 
0 
0 
0 
0 
0 
0 
0 
0 
0 
0 
0 
0 
0 
0 
0 
0 
0 
0 
0 
0 
0 
0 
0 
0 
0 
0 
0 
0 
0 
0 
0 
0 
0 
0 
0 
0 
0 
0 
0 
0 
0 
0 
0 
0 
0 
0 
0 
0 
0 
0 
0 
0 
0 
0 
0 
0 
0 
0 
0 
0 
0 
0 
0 
0 
0 
0 
0 
0 
0 
0 
0 
0 
0 
0 
0 
0 
0 
0 
0 
0 
0 
0 
0 
0 
0 
0 
0 
0 
0 
0 
0 
0 
0 
0 
0 
0 
0 
0 
0 
0 
0 
0 
0 
0 
0 
0 
0 
0 
0 
0 
0 
0 
0 
0 
0 
0 
0 
0 
0 
0 
0 
0 
0 
0 
0 
0 
0 
0 
0 
0 
0 
0 
0 
0 
0 
0 
0 
0 
0 
0 
0 
0 
0 
0 
0 
0 
0 
0 
0 
0 
0 
0 
0 
0 
0 
0 
0 
0 
0 
0 
0 
0 
0 
0 
0 
0 
0 
0 
0 
0 
0 
0 
0 
0 
0 
0 
0 
0 
0 
0 
0 
0 
0 
0 
0 
0 
0 
0 
0 
0 
0 
0 
0 
0 
0 
0 
0 
0 
0 
0 
0 
0 
0 
0 
0 
0 
0 
0 
0 
0 
0 
0 
0 
0 
0 
0 
0 
0 
0 
0 
0 
0 
0 
0 
0 
0 
0 
0 
0 
0 
0 
0 
0 
0 
0 
0 
0 
0 
0 
0 
0 
0 
0 
0 
0 
0 
0 
0 
0 
0 
0 
0 
0 
0 
0 
0 
0 
0 
0 
0 
0 
0 
0 
0 
0 
0 
0 
0 
0 
0 
0 
0 
0 
0 
0 
0 
0 
0 
0 
0 
0 
0 
0 
0 
0 
0 
0 
0 
0 
0 
0 
0 
0 
0 
0 
0 
0 
0 
0 
0 
0 
0 
0 
0 
0 
0 
0 
0 
0 
0 
0 
0 
0 
0 
0 
0 
0 
0 
0 
0 
0 
0 
0 
0 
0 
0 
0 
0 
0 
0 
0 
0 
0 
0 
0 
0 
0 
0 
0 
0 
0 
0 
0 
0 
0 
0 
0 
0 
0 
0 
0 
0 
0 
0 
0 
0 
0 
0 
0 
0 
0 
0 
0 
0 
0 
0 
0 
0 
0 
0 
0 
0 
0 
0 
0 
0 
0 
0 
0 
0 
0 
0 
0 
0 
0 
0 
0 
0 
0 
0 
0 
0 
0 
0 
0 
0 
0 
0 
0 
0 
0 
0 
0 
0 
0 
0 
0 
0 
0 
0 
0 
0 
0 
0 
0 
0 
0 
0 
0 
0 
0 
0 
0 
0 
0 
0 
0 
0 
0 
0 
0 
0 
0 
0 
0 
0 
0 
0 
0 
0 
0 
0 
0 
0 
0 
0 
0 
0 
0 
0 
0 
0 
0 
0 
0 
0 
0 
0 
0 
0 
0 
0 
0 
0 
0 
0 
0 
0 
0 
0 
0 
0 
0 
0 
0 
0 
0 
0 
0 
0 
0 
0 
0 
0 
0 
0 
0 
0 
0 
0 
0 
0 
0 
0 
0 
0 
0 
0 
0 
0 
0 
0 
0 
0 
0 
0 
0 
0 
0 
0 
0 
0 
0 
0 
0 
0 
0 
0 
0 
0 
0 
0 
0 
0 
0 
0 
0 
0 
0 
0 
0 
0 
0 
0 
0 
0 
0 
0 
0 
0 
0 
0 
0 
0 
0 
0 
0 
0 
0 
0 
0 
0 
0 
0 
0 
0 
0 
0 
0 
0 
0 
0 
0 
0 
0 
0 
0 
0 
0 
0 
0 
0 
0 
0 
0 
0 
0 
0 
0 
0 
0 
0 
0 
0 
0 
0 
0 
0 
0 
0 
0 
0 
0 
0 
0 
0 
0 
0 
0 
0 
0 
0 
0 
0 
0 
0 
0 
0 
0 
0 
0 
0 
0 
0 
0 
0 
0 
0 
0 
0 
0 
0 
0 
0 
0 
0 
0 
0 
0 
0 
0 
0 
0 
0 
0 
0 
0 
0 
0 
0 
0 
0 
0 
0 
0 
0 
0 
0 
0 
0 
0 
0 
0 
0 
0 
0 
0 
0 
0 
0 
0 
0 
0 
0 
0 
0 
0 
0 
0 
0 
0 
0 
0 
0 
0 
0 
0 
0 
0 
0 
0 
0 
0 
0 
0 
0 
0 
0 
0 
0 
0 
0 
0 
0 
0 
0 
0 
0 
0 
0 
0 
0 
0 
0 
0 
0 
0 
0 
0 
0 
0 
0 
0 
0 
0 
0 
0 
0 
0 
0 
0 
0 
0 
0 
0 
0 
0 
0 
0 
0 
0 
0 
0 
0 
0 
0 
0 
0 
0 
0 
0 
0 
0 
0 
0 
0 
0 
0 
0 
0 
0 
0 
0 
0 
0 
0 
0 
0 
0 
0 
0 
0 
0 
0 
0 
0 
0 
0 
0 
0 
0 
0 
0 
0 
0 
0 
0 
0 
0 
0 
0 
0 
0 
0 
0 
0 
0 
0 
0 
0 
0 
0 
0 
0 
0 
0 
0 
0 
0 
0 
0 
0 
0 
0 
0 
0 
0 
0 
0 
0 
0 
0 
0 
0 
0 
0 
0 
0 
0 
0 
0 
0 
0 
0 
0 
0 
0 
0 
0 
0 
0 
0 
0 
0 
0 
0 
0 
0 
0 
0 
0 
0 
0 
0 
0 
0 
0 
0 
0 
0 
0 
0 
0 
0 
0 
0 
0 
0 
0 
0 
0 
0 
0 
0 
0 
0 
0 
0 
0 
0 
0 
0 
0 
0 
0 
0 
0 
0 
0 
0 
0 
0 
0 
0 
0 
0 
0 
0 
0 
0 
0 
0 
0 
0 
0 
0 
0 
0 
0 
0 
0 
0 
0 
0 
0 
0 
0 
0 
0 
0 
0 
0 
0 
0 
0 
0 
0 
0 
0 
0 
0 
0 
0 
0 
0 
0 
0 
0 
0 
0 
0 
0 
0 
0 
0 
0 
0 
0 
0 
0 
0 
0 
0 
0 
0 
0 
0 
0 
0 
0 
0 
0 
0 
0 
0 
0 
0 
0 
0 
0 
0 
0 
0 
0 
0 
0 
0 
0 
0 
0 
0 
0 
0 
0 
0 
0 
0 
0 
0 
0 
0 
0 
0 
0 
0 
0 
0 
0 
0 
0 
0 
0 
0 
0 
0 
0 
0 
0 
0 
0 
0 
0 
0 
0 
0 
0 
0 
0 
0 
0 
0 
0 
0 
0 
0 
0 
0 
0 
0 
0 
0 
0 
0 
0 
0 
0 
0 
0 
0 
0 
0 
0 
0 
0 
0 
0 
0 
0 
0 
0 
0 
0 
0 
0 
0 
0 
0 
0 
0 
0 
0 
0 
0 
0 
0 
0 
0 
0 
0 
0 
0 
0 
0 
0 
0 
0 
0 
0 
0 
0 
0 
0 
0 
0 
0 
0 
0 
0 
0 
0 
0 
0 
0 
0 
0 
0 
0 
0 
0 
0 
0 
0 
0 
0 
0 
0 
0 
0 
0 
0 
0 
0 
0 
0 
0 
0 
0 
0 
0 
0 
0 
0 
0 
0 
0 
0 
0 
0 
0 
0 
0 
0 
0 
0 
0 
0 
0 
0 
0 
0 
0 
0 
0 
0 
0 
0 
0 
0 
0 
0 
0 
0 
0 
0 
0 
0 
0 
0 
0 
0 
0 
0 
0 
0 
0 
0 
0 
0 
0 
0 
0 
0 
0 
0 
0 
0 
0 
0 
0 
0 
0 
0 
0 
0 
0 
0 
0 
0 
0 
0 
0 
0 
0 
0 
0 
0 
0 
0 
0 
0 
0 
0 
0 
0 
0 
0 
0 
0 
0 
0 
0 
0 
0 
0 
0 
0 
0 
0 
0 
0 
0 
0 
0 
0 
0 
0 
0 
0 
0 
0 
0 
0 
0 
0 
0 
0 
0 
0 
0 
0 
0 
0 
0 
0 
0 
0 
0 
0 
0 
0 
0 
0 
0 
0 
0 
0 
0 
0 
0 
0 
0 
0 
0 
0 
0 
0 
0 
0 
0 
0 
0 
0 
0 
0 
0 
0 
0 
0 
0 
0 
0 
0 
0 
0 
0 
0 
0 
0 
0 
0 
0 
0 
0 
0 
0 
0 
0 
0 
0 
0 
0 
0 
0 
0 
0 
0 
0 
0 
0 
0 
0 
0 
0 
0 
0 
0 
0 
0 
0 
0 
0 
0 
0 
0 
0 
0 
0 
0 
0 
0 
0 
0 
0 
0 
0 
0 
0 
0 
0 
0 
0 
0 
0 
0 
0 
0 
0 
0 
0 
0 
0 
0 
0 
0 
0 
0 
0 
0 
0 
0 
0 
0 
0 
0 
0 
0 
0 
0 
0 
0 
0 
0 
0 
0 
0 
0 
0 
0 
0 
0 
0 
0 
0 
0 
0 
0 
0 
0 
0 
0 
0 
0 
0 
0 
0 
0 
0 
0 
0 
0 
0 
0 
0 
0 
0 
0 
0 
0 
0 
0 
0 
0 
0 
0 
0 
0 
0 
0 
0 
0 
0 
0 
0 
0 
0 
0 
0 
0 
0 
0 
0 
0 
0 
0 
0 
0 
0 
0 
0 
0 
0 
0 
0 
0 
0 
0 
0 
0 
0 
0 
0 
0 
0 
0 
0 
0 
0 
0 
0 
0 
0 
0 
0 
0 
0 
0 
0 
0 
0 
0 
0 
0 
0 
0 
0 
0 
0 
0 
0 
0 
0 
0 
0 
0 
0 
0 
0 
0 
0 
0 
0 
0 
0 
0 
0 
0 
0 
0 
0 
0 
0 
0 
0 
0 
0 
0 
0 
0 
0 
0 
0 
0 
0 
0 
0 
0 
0 
0 
0 
0 
0 
0 
0 
0 
0 
0 
0 
0 
0 
0 
0 
0 
0 
0 
0 
0 
0 
0 
0 
0 
0 
0 
0 
0 
0 
0 
0 
0 
0 
0 
0 
0 
0 
0 
0 
0 
0 
0 
0 
0 
0 
0 
0 
0 
0 
0 
0 
0 
0 
0 
0 
0 
0 
0 
0 
0 
0 
0 
0 
0 
0 
0 
0 
0 
0 
0 
0 
0 
0 
0 
0 
0 
0 
0 
0 
0 
0 
0 
0 
0 
0 
0 
0 
0 
0 
0 
0 
0 
0 
0 
0 
0 
0 
0 
0 
0 
0 
0 
0 
0 
0 
0 
0 
0 
0 
0 
0 
0 
0 
0 
0 
0 
0 
0 
0 
0 
0 
0 
0 
0 
0 
0 
0 
0 
0 
0 
0 
0 
0 
0 
0 
0 
0 
0 
0 
0 
0 
0 
0 
0 
0 
0 
0 
0 
0 
0 
0 
0 
0 
0 
0 
0 
0 
0 
0 
0 
0 
0 
0 
0 
0 
0 
0 
0 
0 
0 
0 
0 
0 
0 
0 
0 
0 
0 
0 
0 
0 
0 
0 
0 
0 
0 
0 
0 
0 
0 
0 
0 
0 
0 
0 
0 
0 
0 
0 
0 
0 
0 
0 
0 
0 
0 
0 
0 
0 
0 
0 
0 
0 
0 
0 
0 
0 
0 
0 
0 
0 
0 
0 
0 
0 
0 
0 
0 
0 
0 
0 
0 
0 
0 
0 
0 
0 
0 
0 
0 
0 
0 
0 
0 
0 
0 
0 
0 
0 
0 
0 
0 
0 
0 
0 
0 
0 
0 
0 
0 
0 
0 
0 
0 
0 
0 
0 
0 
0 
0 
0 
0 
0 
0 
0 
0 
0 
0 
0 
0 
0 
0 
0 
0 
0 
0 
0 
0 
0 
0 
0 
0 
0 
0 
0 
0 
0 
0 
0 
0 
0 
0 
0 
0 
0 
0 
0 
0 
0 
0 
0 
0 
0 
0 
0 
0 
0 
0 
0 
0 
0 
0 
0 
0 
0 
0 
0 
0 
0 
0 
0 
0 
0 
0 
0 
0 
0 
0 
0 
0 
0 
0 
0 
0 
0 
0 
0 
0 
0 
0 
0 
0 
0 
0 
0 
0 
0 
0 
0 
0 
0 
0 
0 
0 
0 
0 
0 
0 
0 
0 
0 
0 
0 
0 
0 
0 
0 
0 
0 
0 
0 
0 
0 
0 
0 
0 
0 
0 
0 
0 
0 
0 
0 
0 
0 
0 
0 
0 
0 
0 
0 
0 
0 
0 
0 
0 
0 
0 
0 
0 
0 
0 
0 
0 
0 
0 
0 
0 
0 
0 
0 
0 
0 
0 
0 
0 
0 
0 
0 
0 
0 
0 
0 
0 
0 
0 
0 
0 
0 
0 
0 
0 
0 
0 
0 
0 
0 
0 
0 
0 
0 
0 
0 
0 
0 
0 
0 
0 
0 
0 
0 
0 
0 
0 
0 
0 
0 
0 
0 
0 
0 
0 
0 
0 
0 
0 
0 
0 
0 
0 
0 
0 
0 
0 
0 
0 
0 
0 
0 
0 
0 
0 
0 
0 
0 
0 
0 
0 
0 
0 
0 
0 
0 
0 
0 
0 
0 
0 
0 
0 
0 
0 
0 
0 
0 
0 
0 
0 
0 
0 
0 
0 
0 
0 
0 
0 
0 
0 
0 
0 
0 
0 
0 
0 
0 
0 
0 
0 
0 
0 
0 
0 
0 
0 
0 
0 
0 
0 
0 
0 
0 
0 
0 
0 
0 
0 
0 
0 
0 
0 
0 
0 
0 
0 
0 
0 
0 
0 
0 
0 
0 
0 
0 
0 
0 
0 
0 
0 
0 
0 
0 
0 
0 
0 
0 
0 
0 
0 
0 
0 
0 
0 
0 
0 
0 
0 
0 
0 
0 
0 
0 
0 
0 
0 
0 
0 
0 
0 
0 
0 
0 
0 
0 
0 
0 
0 
0 
0 
0 
0 
0 
0 
0 
0 
0 
0 
0 
0 
0 
0 
0 
0 
0 
0 
0 
0 
0 
0 
0 
0 
0 
0 
0 
0 
0 
0 
0 
0 
0 
0 
0 
0 
0 
0 
0 
0 
0 
0 
0 
0 
0 
0 
0 
0 
0 
0 
0 
0 
0 
0 
0 
0 
0 
0 
0 
0 
0 
0 
0 
0 
0 
0 
0 
0 
0 
0 
0 
0 
0 
0 
0 
0 
0 
0 
0 
0 
0 
0 
0 
0 
0 
0 
0 
0 
0 
0 
0 
0 
0 
0 
0 
0 
0 
0 
0 
0 
0 
0 
0 
0 
0 
0 
0 
0 
0 
0 
0 
0 
0 
0 
0 
0 
0 
0 
0 
0 
0 
0 
0 
0 
0 
0 
0 
0 
0 
0 
0 
0 
0 
0 
0 
0 
0 
0 
0 
0 
0 
0 
0 
0 
0 
0 
0 
0 
0 
0 
0 
0 
0 
0 
0 
0 
0 
0 
0 
0 
0 
0 
0 
0 
0 
0 
0 
0 
0 
0 
0 
0 
0 
0 
0 
0 
0 
0 
0 
0 
0 
0 
0 
0 
0 
0 
0 
0 
0 
0 
0 
0 
0 
0 
0 
0 
0 
0 
0 
0 
0 
0 
0 
0 
0 
0 
0 
0 
0 
0 
0 
0 
0 
0 
0 
0 
0 
0 
0 
0 
0 
0 
0 
0 
0 
0 
0 
0 
0 
0 
0 
0 
0 
0 
0 
0 
0 
0 
0 
0 
0 
0 
0 
0 
0 
0 
0 
0 
0 
0 
0 
0 
0 
0 
0 
0 
0 
0 
0 
0 
0 
0 
0 
0 
0 
0 
0 
0 
0 
0 
0 
0 
0 
0 
0 
0 
0 
0 
0 
0 
0 
0 
0 
0 
0 
0 
0 
0 
0 
0 
0 
0 
0 
0 
0 
0 
0 
0 
0 
0 
0 
0 
0 
0 
0 
0 
0 
0 
0 
0 
0 
0 
0 
0 
0 
0 
0 
0 
0 
0 
0 
0 
0 
0 
0 
0 
0 
0 
0 
0 
0 
0 
0 
0 
0 
0 
0 
0 
0 
0 
0 
0 
0 
0 
0 
0 
0 
0 
0 
0 
0 
0 
0 
0 
0 
0 
0 
0 
0 
0 
0 
0 
0 
0 
0 
0 
0 
0 
0 
0 
0 
0 
0 
0 
0 
0 
0 
0 
0 
0 
0 
0 
0 
0 
0 
0 
0 
0 
0 
0 
0 
0 
0 
0 
0 
0 
0 
0 
0 
0 
0 
0 
0 
0 
0 
0 
0 
0 
0 
0 
0 
0 
0 
0 
0 
0 
0 
0 
0 
0 
0 
0 
0 
0 
0 
0 
0 
0 
0 
0 
0 
0 
0 
0 
0 
0 
0 
0 
0 
0 
0 
0 
0 
0 
0 
0 
0 
0 
0 
0 
0 
0 
0 
0 
0 
0 
0 
0 
0 
0 
0 
0 
0 
0 
0 
0 
0 
0 
0 
0 
0 
0 
0 
0 
0 
0 
0 
0 
0 
0 
0 
0 
0 
0 
0 
0 
0 
0 
0 
0 
0 
0 
0 
0 
0 
0 
0 
0 
0 
0 
0 
0 
0 
0 
0 
0 
0 
0 
0 
0 
0 
0 
0 
0 
0 
0 
0 
0 
0 
0 
0 
0 
0 
0 
0 
0 
0 
0 
0 
0 
0 
0 
0 
0 
0 
0 
0 
0 
0 
0 
0 
0 
0 
0 
0 
0 
0 
0 
0 
0 
0 
0 
0 
0 
0 
0 
0 
0 
0 
0 
0 
0 
0 
0 
0 
0 
0 
0 
0 
0 
0 
0 
0 
0 
0 
0 
0 
0 
0 
0 
0 
0 
0 
0 
0 
0 
0 
0 
0 
0 
0 
0 
0 
0 
0 
0 
0 
0 
0 
0 
0 
0 
0 
0 
0 
0 
0 
0 
0 
0 
0 
0 
0 
0 
0 
0 
0 
0 
0 
0 
0 
0 
0 
0 
0 
0 
0 
0 
0 
0 
0 
0 
0 
0 
0 
0 
0 
0 
0 
0 
0 
0 
0 
0 
0 
0 
0 
0 
0 
0 
0 
0 
0 
0 
0 
0 
0 
0 
0 
0 
0 
0 
0 
0 
0 
0 
0 
0 
0 
0 
0 
0 
0 
0 
0 
0 
0 
0 
0 
0 
0 
0 
0 
0 
0 
0 
0 
0 
0 
0 
0 
0 
0 
0 
0 
0 
0 
0 
0 
0 
0 
0 
0 
0 
0 
0 
0 
0 
0 
0 
0 
0 
0 
0 
0 
0 
0 
0 
0 
0 
0 
0 
0 
0 
0 
0 
0 
0 
0 
0 
0 
0 
0 
0 
0 
0 
0 
0 
0 
0 
0 
0 
0 
0 
0 
0 
0 
0 
0 
0 
0 
0 
0 
0 
0 
0 
0 
0 
0 
0 
0 
0 
0 
0 
0 
0 
0 
0 
0 
0 
0 
0 
0 
0 
0 
0 
0 
0 
0 
0 
0 
0 
0 
0 
0 
0 
0 
0 
0 
0 
0 
0 
0 
0 
0 
0 
0 
0 
0 
0 
0 
0 
0 
0 
0 
0 
0 
0 
0 
0 
0 
0 
0 
0 
0 
0 
0 
0 
0 
0 
0 
0 
0 
0 
0 
0 
0 
0 
0 
0 
0 
0 
0 
0 
0 
0 
0 
0 
0 
0 
0 
0 
0 
0 
0 
0 
0 
0 
0 
0 
0 
0 
0 
0 
0 
0 
0 
0 
0 
0 
0 
0 
0 
0 
0 
0 
0 
0 
0 
0 
0 
0 
0 
0 
0 
0 
0 
0 
0 
0 
0 
0 
0 
0 
0 
0 
0 
0 
0 
0 
0 
0 
0 
0 
0 
0 
0 
0 
0 
0 
0 
0 
0 
0 
0 
0 
0 
0 
0 
0 
0 
0 
0 
0 
0 
0 
0 
0 
0 
0 
0 
0 
0 
0 
0 
0 
0 
0 
0 
0 
0 
0 
0 
0 
0 
0 
0 
0 
0 
0 
0 
0 
0 
0 
0 
0 
0 
0 
0 
0 
0 
0 
0 
0 
0 
0 
0 
0 
0 
0 
0 
0 
0 
0 
0 
0 
0 
0 
0 
0 
0 
0 
0 
0 
0 
0 
0 
0 
0 
0 
0 
0 
0 
0 
0 
0 
0 
0 
0 
0 
0 
0 
0 
0 
0 
0 
0 
0 
0 
0 
0 
0 
0 
0 
0 
0 
0 
0 
0 
0 
0 
0 
0 
0 
0 
0 
0 
0 
0 
0 
0 
0 
0 
0 
0 
0 
0 
0 
0 
0 
0 
0 
0 
0 
0 
0 
0 
0 
0 
0 
0 
0 
0 
0 
0 
0 
0 
0 
0 
0 
0 
0 
0 
0 
0 
0 
0 
0 
0 
0 
0 
0 
0 
0 
0 
0 
0 
0 
0 
0 
0 
0 
0 
0 
0 
0 
0 
0 
0 
0 
0 
0 
0 
0 
0 
0 
0 
0 
0 
0 
0 
0 
0 
0 
0 
0 
0 
0 
0 
0 
0 
0 
0 
0 
0 
0 
0 
0 
0 
0 
0 
0 
0 
0 
0 
0 
0 
0 
0 
0 
0 
0 
0 
0 
0 
0 
0 
0 
0 
0 
0 
0 
0 
0 
0 
0 
0 
0 
0 
0 
0 
0 
0 
0 
0 
0 
0 
0 
0 
0 
0 
0 
0 
0 
0 
0 
0 
0 
0 
0 
0 
0 
0 
0 
0 
0 
0 
0 
0 
0 
0 
0 
0 
0 
0 
0 
0 
0 
0 
0 
0 
0 
0 
0 
0 
0 
0 
0 
0 
0 
0 
0 
0 
0 
0 
0 
0 
0 
0 
0 
0 
0 
0 
0 
0 
0 
0 
0 
0 
0 
0 
0 
0 
0 
0 
0 
0 
0 
0 
0 
0 
0 
0 
0 
0 
0 
0 
0 
0 
0 
0 
0 
0 
0 
0 
0 
0 
0 
0 
0 
0 
0 
0 
0 
0 
0 
0 
0 
0 
0 
0 
0 
0 
0 
0 
0 
0 
0 
0 
0 
0 
0 
0 
0 
0 
0 
0 
0 
0 
0 
0 
0 
0 
0 
0 
0 
0 
0 
0 
0 
0 
0 
0 
0 
0 
0 
0 
0 
0 
0 
0 
0 
0 
0 
0 
0 
0 
0 
0 
0 
0 
0 
0 
0 
0 
0 
0 
0 
0 
0 
0 
0 
0 
0 
0 
0 
0 
0 
0 
0 
0 
0 
0 
0 
0 
0 
0 
0 
0 
0 
0 
0 
0 
0 
0 
0 
0 
0 
0 
0 
0 
0 
0 
0 
0 
0 
0 
0 
0 
0 
0 
0 
0 
0 
0 
0 
0 
0 
0 
0 
0 
0 
0 
0 
0 
0 
0 
0 
0 
0 
0 
0 
0 
0 
0 
0 
0 
0 
0 
0 
0 
0 
0 
0 
0 
0 
0 
0 
0 
0 
0 
0 
0 
0 
0 
0 
0 
0 
0 
0 
0 
0 
0 
0 
0 
0 
0 
0 
0 
0 
0 
0 
0 
0 
0 
0 
0 
0 
0 
0 
0 
0 
0 
0 
0 
0 
0 
0 
0 
0 
0 
0 
0 
0 
0 
0 
0 
0 
0 
0 
0 
0 
0 
0 
0 
0 
0 
0 
0 
0 
0 
0 
0 
0 
0 
0 
0 
0 
0 
0 
0 
0 
0 
0 
0 
0 
0 
0 
0 
0 
0 
0 
0 
0 
0 
0 
0 
0 
0 
0 
0 
0 
0 
0 
0 
0 
0 
0 
0 
0 
0 
0 
0 
0 
0 
0 
0 
0 
0 
0 
0 
0 
0 
0 
0 
0 
0 
0 
0 
0 
0 
0 
0 
0 
0 
0 
0 
0 
0 
0 
0 
0 
0 
0 
0 
0 
0 
0 
0 
0 
0 
0 
0 
0 
0 
0 
0 
0 
0 
0 
0 
0 
0 
0 
0 
0 
0 
0 
0 
0 
0 
0 
0 
0 
0 
0 
0 
0 
0 
0 
0 
0 
0 
0 
0 
0 
0 
0 
0 
0 
0 
0 
0 
0 
0 
0 
0 
0 
0 
0 
0 
0 
0 
0 
0 
0 
0 
0 
0 
0 
0 
0 
0 
0 
0 
0 
0 
0 
0 
0 
0 
0 
0 
0 
0 
0 
0 
0 
0 
0 
0 
0 
0 
0 
0 
0 
0 
0 
0 
0 
0 
0 
0 
0 
0 
0 
0 
0 
0 
0 
0 
0 
0 
0 
0 
0 
0 
0 
0 
0 
0 
0 
0 
0 
0 
0 
0 
0 
0 
0 
0 
0 
0 
0 
0 
0 
0 
0 
0 
0 
0 
0 
0 
0 
0 
0 
0 
0 
0 
0 
0 
0 
0 
0 
0 
0 
0 
0 
0 
0 
0 
0 
0 
0 
0 
0 
0 
0 
0 
0 
0 
0 
0 
0 
0 
0 
0 
0 
0 
0 
0 
0 
0 
0 
0 
0 
0 
0 
0 
0 
0 
0 
0 
0 
0 
0 
0 
0 
0 
0 
0 
0 
0 
0 
0 
0 
0 
0 
0 
0 
0 
0 
0 
0 
0 
0 
0 
0 
0 
0 
0 
0 
0 
0 
0 
0 
0 
0 
0 
0 
0 
0 
0 
0 
0 
0 
0 
0 
0 
0 
0 
0 
0 
0 
0 
0 
0 
0 
0 
0 
0 
0 
0 
0 
0 
0 
0 
0 
0 
0 
0 
0 
0 
0 
0 
0 
0 
0 
0 
0 
0 
0 
0 
0 
0 
0 
0 
0 
0 
0 
0 
0 
0 
0 
0 
0 
0 
0 
0 
0 
0 
0 
0 
0 
0 
0 
0 
0 
0 
0 
0 
0 
0 
0 
0 
0 
0 
0 
0 
0 
0 
0 
0 
0 
0 
0 
0 
0 
0 
0 
0 
0 
0 
0 
0 
0 
0 
0 
0 
0 
0 
0 
0 
0 
0 
0 
0 
0 
0 
0 
0 
0 
0 
0 
0 
0 
0 
0 
0 
0 
0 
0 
0 
0 
0 
0 
0 
0 
0 
0 
0 
0 
0 
0 
0 
0 
0 
0 
0 
0 
0 
0 
0 
0 
0 
0 
0 
0 
0 
0 
0 
0 
0 
0 
0 
0 
0 
0 
0 
0 
0 
0 
0 
0 
0 
0 
0 
0 
0 
0 
0 
0 
0 
0 
0 
0 
0 
0 
0 
0 
0 
0 
0 
0 
0 
0 
0 
0 
0 
0 
0 
0 
0 
0 
0 
0 
0 
0 
0 
0 
0 
0 
0 
0 
0 
0 
0 
0 
0 
0 
0 
0 
0 
0 
0 
0 
0 
0 
0 
0 
0 
0 
0 
0 
0 
0 
0 
0 
0 
0 
0 
0 
0 
0 
0 
0 
0 
0 
0 
0 
0 
0 
0 
0 
0 
0 
0 
0 
0 
0 
0 
0 
0 
0 
0 
0 
0 
0 
0 
0 
0 
0 
0 
0 
0 
0 
0 
0 
0 
0 
0 
0 
0 
0 
0 
0 
0 
0 
0 
0 
0 
0 
0 
0 
0 
0 
0 
0 
0 
0 
0 
0 
0 
0 
0 
0 
0 
0 
0 
0 
0 
0 
0 
0 
0 
0 
0 
0 
0 
0 
0 
0 
0 
0 
0 
0 
0 
0 
0 
0 
0 
0 
0 
0 
0 
0 
0 
0 
0 
0 
0 
0 
0 
0 
0 
0 
0 
0 
0 
0 
0 
0 
0 
0 
0 
0 
0 
0 
0 
0 
0 
0 
0 
0 
0 
0 
0 
0 
0 
0 
0 
0 
0 
0 
0 
0 
0 
0 
0 
0 
0 
0 
0 
0 
0 
0 
0 
0 
0 
0 
0 
0 
0 
0 
0 
0 
0 
0 
0 
0 
0 
0 
0 
0 
0 
0 
0 
0 
0 
0 
0 
0 
0 
0 
0 
0 
0 
0 
0 
0 
0 
0 
0 
0 
0 
0 
0 
0 
0 
0 
0 
0 
0 
0 
0 
0 
0 
0 
0 
0 
0 
0 
0 
0 
0 
0 
0 
0 
0 
0 
0 
0 
0 
0 
0 
0 
0 
0 
0 
0 
0 
0 
0 
0 
0 
0 
0 
0 
0 
0 
0 
0 
0 
0 
0 
0 
0 
0 
0 
0 
0 
0 
0 
0 
0 
0 
0 
0 
0 
0 
0 
0 
0 
0 
0 
0 
0 
0 
0 
0 
0 
0 
0 
0 
0 
0 
0 
0 
0 
0 
0 
0 
0 
0 
0 
0 
0 
0 
0 
0 
0 
0 
0 
0 
0 
0 
0 
0 
0 
0 
0 
0 
0 
0 
0 
0 
0 
0 
0 
0 
0 
0 
0 
0 
0 
0 
0 
0 
0 
0 
0 
0 
0 
0 
0 
0 
0 
0 
0 
0 
0 
0 
0 
0 
0 
0 
0 
0 
0 
0 
0 
0 
0 
0 
0 
0 
0 
0 
0 
0 
0 
0 
0 
0 
0 
0 
0 
0 
0 
0 
0 
0 
0 
0 
0 
0 
0 
0 
0 
0 
0 
0 
0 
0 
0 
0 
0 
0 
0 
0 
0 
0 
0 
0 
0 
0 
0 
0 
0 
0 
0 
0 
0 
0 
0 
0 
0 
0 
0 
0 
0 
0 
0 
0 
0 
0 
0 
0 
0 
0 
0 
0 
0 
0 
0 
0 
0 
0 
0 
0 
0 
0 
0 
0 
0 
0 
0 
0 
0 
0 
0 
0 
0 
0 
0 
0 
0 
0 
0 
0 
0 
0 
0 
0 
0 
0 
0 
0 
0 
0 
0 
0 
0 
0 
0 
0 
0 
0 
0 
0 
0 
0 
0 
0 
0 
0 
0 
0 
0 
0 
0 
0 
0 
0 
0 
0 
0 
0 
0 
0 
0 
0 
0 
0 
0 
0 
0 
0 
0 
0 
0 
0 
0 
0 
0 
0 
0 
0 
0 
0 
0 
0 
0 
0 
0 
0 
0 
0 
0 
0 
0 
0 
0 
0 
0 
0 
0 
0 
0 
0 
0 
0 
0 
0 
0 
0 
0 
0 
0 
0 
0 
0 
0 
0 
0 
0 
0 
0 
0 
0 
0 
0 
0 
0 
0 
0 
0 
0 
0 
0 
0 
0 
0 
0 
0 
0 
0 
0 
0 
0 
0 
0 
0 
0 
0 
0 
0 
0 
0 
0 
0 
0 
0 
0 
0 
0 
0 
0 
0 
0 
0 
0 
0 
0 
0 
0 
0 
0 
0 
0 
0 
0 
0 
0 
0 
0 
0 
0 
0 
0 
0 
0 
0 
0 
0 
0 
0 
0 
0 
0 
0 
0 
0 
0 
0 
0 
0 
0 
0 
0 
0 
0 
0 
0 
0 
0 
0 
0 
0 
0 
0 
0 
0 
0 
0 
0 
0 
0 
0 
0 
0 
0 
0 
0 
0 
0 
0 
0 
0 
0 
0 
0 
0 
0 
0 
0 
0 
0 
0 
0 
0 
0 
0 
0 
0 
0 
0 
0 
0 
0 
0 
0 
0 
0 
0 
0 
0 
0 
0 
0 
0 
0 
0 
0 
0 
0 
0 
0 
0 
0 
0 
0 
0 
0 
0 
0 
0 
0 
0 
0 
0 
0 
0 
0 
0 
0 
0 
0 
0 
0 
0 
0 
0 
0 
0 
0 
0 
0 
0 
0 
0 
0 
0 
0 
0 
0 
0 
0 
0 
0 
0 
0 
0 
0 
0 
0 
0 
0 
0 
0 
0 
0 
0 
0 
0 
0 
0 
0 
0 
0 
0 
0 
0 
0 
0 
0 
0 
0 
0 
0 
0 
0 
0 
0 
0 
0 
0 
0 
0 
0 
0 
0 
0 
0 
0 
0 
0 
0 
0 
0 
0 
0 
0 
0 
0 
0 
0 
0 
0 
0 
0 
0 
0 
0 
0 
0 
0 
0 
0 
0 
0 
0 
0 
0 
0 
0 
0 
0 
0 
0 
0 
0 
0 
0 
0 
0 
0 
0 
0 
0 
0 
0 
0 
0 
0 
0 
0 
0 
0 
0 
0 
0 
0 
0 
0 
0 
0 
0 
0 
0 
0 
0 
0 
0 
0 
0 
0 
0 
0 
0 
0 
0 
0 
0 
0 
0 
0 
0 
0 
0 
0 
0 
0 
0 
0 
0 
0 
0 
0 
0 
0 
0 
0 
0 
0 
0 
0 
0 
0 
0 
0 
0 
0 
0 
0 
0 
0 
0 
0 
0 
0 
0 
0 
0 
0 
0 
0 
0 
0 
0 
0 
0 
0 
0 
0 
0 
0 
0 
0 
0 
0 
0 
0 
0 
0 
0 
0 
0 
0 
0 
0 
0 
0 
0 
0 
0 
0 
0 
0 
0 
0 
0 
0 
0 
0 
0 
0 
0 
0 
0 
0 
0 
0 
0 
0 
0 
0 
0 
0 
0 
0 
0 
0 
0 
0 
0 
0 
0 
0 
0 
0 
0 
0 
0 
0 
0 
0 
0 
0 
0 
0 
0 
0 
0 
0 
0 
0 
0 
0 
0 
0 
0 
0 
0 
0 
0 
0 
0 
0 
0 
0 
0 
0 
0 
0 
0 
0 
0 
0 
0 
0 
0 
0 
0 
0 
0 
0 
0 
0 
0 
0 
0 
0 
0 
0 
0 
0 
0 
0 
0 
0 
0 
0 
0 
0 
0 
0 
0 
0 
0 
0 
0 
0 
0 
0 
0 
0 
0 
0 
0 
0 
0 
0 
0 
0 
0 
0 
0 
0 
0 
0 
0 
0 
0 
0 
0 
0 
0 
0 
0 
0 
0 
0 
0 
0 
0 
0 
0 
0 
0 
0 
0 
0 
0 
0 
0 
0 
0 
0 
0 
0 
0 
0 
0 
0 
0 
0 
0 
0 
0 
0 
0 
0 
0 
0 
0 
0 
0 
0 
0 
0 
0 
0 
0 
0 
0 
0 
0 
0 
0 
0 
0 
0 
0 
0 
0 
0 
0 
0 
0 
0 
0 
0 
0 
0 
0 
0 
0 
0 
0 
0 
0 
0 
0 
0 
0 
0 
0 
0 
0 
0 
0 
0 
0 
0 
0 
0 
0 
0 
0 
0 
0 
0 
0 
0 
0 
0 
0 
0 
0 
0 
0 
0 
0 
0 
0 
0 
0 
0 
0 
0 
0 
0 
0 
0 
0 
0 
0 
0 
0 
0 
0 
0 
0 
0 
0 
0 
0 
0 
0 
0 
0 
0 
0 
0 
0 
0 
0 
0 
0 
0 
0 
0 
0 
0 
0 
0 
0 
0 
0 
0 
0 
0 
0 
0 
0 
0 
0 
0 
0 
0 
0 
0 
0 
0 
0 
0 
0 
0 
0 
0 
0 
0 
0 
0 
0 
0 
0 
0 
0 
0 
0 
0 
0 
0 
0 
0 
0 
0 
0 
0 
0 
0 
0 
0 
0 
0 
0 
0 
0 
0 
0 
0 
0 
0 
0 
0 
0 
0 
0 
0 
0 
0 
0 
0 
0 
0 
0 
0 
0 
0 
0 
0 
0 
0 
0 
0 
0 
0 
0 
0 
0 
0 
0 
0 
0 
0 
0 
0 
0 
0 
0 
0 
0 
0 
0 
0 
0 
0 
0 
0 
0 
0 
0 
0 
0 
0 
0 
0 
0 
0 
0 
0 
0 
0 
0 
0 
0 
0 
0 
0 
0 
0 
0 
0 
0 
0 
0 
0 
0 
0 
0 
0 
0 
0 
0 
0 
0 
0 
0 
0 
0 
0 
0 
0 
0 
0 
0 
0 
0 
0 
0 
0 
0 
0 
0 
0 
0 
0 
0 
0 
0 
0 
0 
0 
0 
0 
0 
0 
0 
0 
0 
0 
0 
0 
0 
0 
0 
0 
0 
0 
0 
0 
0 
0 
0 
0 
0 
0 
0 
0 
0 
0 
0 
0 
0 
0 
0 
0 
0 
0 
0 
0 
0 
0 
0 
0 
0 
0 
0 
0 
0 
0 
0 
0 
0 
0 
0 
0 
0 
0 
0 
0 
0 
0 
0 
0 
0 
0 
0 
0 
0 
0 
0 
0 
0 
0 
0 
0 
0 
0 
0 
0 
0 
0 
0 
0 
0 
0 
0 
0 
0 
0 
0 
0 
0 
0 
0 
0 
0 
0 
0 
0 
0 
0 
0 
0 
0 
0 
0 
0 
0 
0 
0 
0 
0 
0 
0 
0 
0 
0 
0 
0 
0 
0 
0 
0 
0 
0 
0 
0 
0 
0 
0 
0 
0 
0 
0 
0 
0 
0 
0 
0 
0 
0 
0 
0 
0 
0 
0 
0 
0 
0 
0 
0 
0 
0 
0 
0 
0 
0 
0 
0 
0 
0 
0 
0 
0 
0 
0 
0 
0 
0 
0 
0 
0 
0 
0 
0 
0 
0 
0 
0 
0 
0 
0 
0 
0 
0 
0 
0 
0 
0 
0 
0 
0 
0 
0 
0 
0 
0 
0 
0 
0 
0 
0 
0 
0 
0 
0 
0 
0 
0 
0 
0 
0 
0 
0 
0 
0 
0 
0 
0 
0 
0 
0 
0 
0 
0 
0 
0 
0 
0 
0 
0 
0 
0 
0 
0 
0 
0 
0 
0 
0 
0 
0 
0 
0 
0 
0 
0 
0 
0 
0 
0 
0 
0 
0 
0 
0 
0 
0 
0 
0 
0 
0 
0 
0 
0 
0 
0 
0 
0 
0 
0 
0 
0 
0 
0 
0 
0 
0 
0 
0 
0 
0 
0 
0 
0 
0 
0 
0 
0 
0 
0 
0 
0 
0 
0 
0 
0 
0 
0 
0 
0 
0 
0 
0 
0 
0 
0 
0 
0 
0 
0 
0 
0 
0 
0 
0 
0 
0 
0 
0 
0 
0 
0 
0 
0 
0 
0 
0 
0 
0 
0 
0 
0 
0 
0 
0 
0 
0 
0 
0 
0 
0 
0 
0 
0 
0 
0 
0 
0 
0 
0 
0 
0 
0 
0 
0 
0 
0 
0 
0 
0 
0 
0 
0 
0 
0 
0 
0 
0 
0 
0 
0 
0 
0 
0 
0 
0 
0 
0 
0 
0 
0 
0 
0 
0 
0 
0 
0 
0 
0 
0 
0 
0 
0 
0 
0 
0 
0 
0 
0 
0 
0 
0 
0 
0 
0 
0 
0 
0 
0 
0 
0 
0 
0 
0 
0 
0 
0 
0 
0 
0 
0 
0 
0 
0 
0 
0 
0 
0 
0 
0 
0 
0 
0 
0 
0 
0 
0 
0 
0 
0 
0 
0 
0 
0 
0 
0 
0 
0 
0 
0 
0 
0 
0 
0 
0 
0 
0 
0 
0 
0 
0 
0 
0 
0 
0 
0 
0 
0 
0 
0 
0 
0 
0 
0 
0 
0 
0 
0 
0 
0 
0 
0 
0 
0 
0 
0 
0 
0 
0 
0 
0 
0 
0 
0 
0 
0 
0 
0 
0 
0 
0 
0 
0 
0 
0 
0 
0 
0 
0 
0 
0 
0 
0 
0 
0 
0 
0 
0 
0 
0 
0 
0 
0 
0 
0 
0 
0 
0 
0 
0 
0 
0 
0 
0 
0 
0 
0 
0 
0 
0 
0 
0 
0 
0 
0 
0 
0 
0 
0 
0 
0 
0 
0 
0 
0 
0 
0 
0 
0 
0 
0 
0 
0 
0 
0 
0 
0 
0 
0 
0 
0 
0 
0 
0 
0 
0 
0 
0 
0 
0 
0 
0 
0 
0 
0 
0 
0 
0 
0 
0 
0 
0 
0 
0 
0 
0 
0 
0 
0 
0 
0 
0 
0 
0 
0 
0 
0 
0 
0 
0 
0 
0 
0 
0 
0 
0 
0 
0 
0 
0 
0 
0 
0 
0 
0 
0 
0 
0 
0 
0 
0 
0 
0 
0 
0 
0 
0 
0 
0 
0 
0 
0 
0 
0 
0 
0 
0 
0 
0 
0 
0 
0 
0 
0 
0 
0 
0 
0 
0 
0 
0 
0 
0 
0 
0 
0 
0 
0 
0 
0 
0 
0 
0 
0 
0 
0 
0 
0 
0 
0 
0 
0 
0 
0 
0 
0 
0 
0 
0 
0 
0 
0 
0 
0 
0 
0 
0 
0 
0 
0 
0 
0 
0 
0 
0 
0 
0 
0 
0 
0 
0 
0 
0 
0 
0 
0 
0 
0 
0 
0 
0 
0 
0 
0 
0 
0 
0 
0 
0 
0 
0 
0 
0 
0 
0 
0 
0 
0 
0 
0 
0 
0 
0 
0 
0 
0 
0 
0 
0 
0 
0 
0 
0 
0 
0 
0 
0 
0 
0 
0 
0 
0 
0 
0 
0 
0 
0 
0 
0 
0 
0 
0 
0 
0 
0 
0 
0 
0 
0 
0 
0 
0 
0 
0 
0 
0 
0 
0 
0 
0 
0 
0 
0 
0 
0 
0 
0 
0 
0 
0 
0 
0 
0 
0 
0 
0 
0 
0 
0 
0 
0 
0 
0 
0 
0 
0 
0 
0 
0 
0 
0 
0 
0 
0 
0 
0 
0 
0 
0 
0 
0 
0 
0 
0 
0 
0 
0 
0 
0 
0 
0 
0 
0 
0 
0 
0 
0 
0 
0 
0 
0 
0 
0 
0 
0 
0 
0 
0 
0 
0 
0 
0 
0 
0 
0 
0 
0 
0 
0 
0 
0 
0 
0 
0 
0 
0 
0 
0 
0 
0 
0 
0 
0 
0 
0 
0 
0 
0 
0 
0 
0 
0 
0 
0 
0 
0 
0 
0 
0 
0 
0 
0 
0 
0 
0 
0 
0 
0 
0 
0 
0 
0 
0 
0 
0 
0 
0 
0 
0 
0 
0 
0 
0 
0 
0 
0 
0 
0 
0 
0 
0 
0 
0 
0 
0 
0 
0 
0 
0 
0 
0 
0 
0 
0 
0 
0 
0 
0 
0 
0 
0 
0 
0 
0 
0 
0 
0 
0 
0 
0 
0 
0 
0 
0 
0 
0 
0 
0 
0 
0 
0 
0 
0 
0 
0 
0 
0 
0 
0 
0 
0 
0 
0 
0 
0 
0 
0 
0 
0 
0 
0 
0 
0 
0 
0 
0 
0 
0 
0 
0 
0 
0 
0 
0 
0 
0 
0 
0 
0 
0 
0 
0 
0 
0 
0 
0 
0 
0 
0 
0 
0 
0 
0 
0 
0 
0 
0 
0 
0 
0 
0 
0 
0 
0 
0 
0 
0 
0 
0 
0 
0 
0 
0 
0 
0 
0 
0 
0 
0 
0 
0 
0 
0 
0 
0 
0 
0 
0 
0 
0 
0 
0 
0 
0 
0 
0 
0 
0 
0 
0 
0 
0 
0 
0 
0 
0 
0 
0 
0 
0 
0 
0 
0 
0 
0 
0 
0 
0 
0 
0 
0 
0 
0 
0 
0 
0 
0 
0 
0 
0 
0 
0 
0 
0 
0 
0 
0 
0 
0 
0 
0 
0 
0 
0 
0 
0 
0 
0 
0 
0 
0 
0 
0 
0 
0 
0 
0 
0 
0 
0 
0 
0 
0 
0 
0 
0 
0 
0 
0 
0 
0 
0 
0 
0 
0 
0 
0 
0 
0 
0 
0 
0 
0 
0 
0 
0 
0 
0 
0 
0 
0 
0 
0 
0 
0 
0 
0 
0 
0 
0 
0 
0 
0 
0 
0 
0 
0 
0 
0 
0 
0 
0 
0 
0 
0 
0 
0 
0 
0 
0 
0 
0 
0 
0 
0 
0 
0 
0 
0 
0 
0 
0 
0 
0 
0 
0 
0 
0 
0 
0 
0 
0 
0 
0 
0 
0 
0 
0 
0 
0 
0 
0 
0 
0 
0 
0 
0 
0 
0 
0 
0 
0 
0 
0 
0 
0 
0 
0 
0 
0 
0 
0 
0 
0 
0 
0 
0 
0 
0 
0 
0 
0 
0 
0 
0 
0 
0 
0 
0 
0 
0 
0 
0 
0 
0 
0 
0 
0 
0 
0 
0 
0 
0 
0 
0 
0 
0 
0 
0 
0 
0 
0 
0 
0 
0 
0 
0 
0 
0 
0 
0 
0 
0 
0 
0 
0 
0 
0 
0 
0 
0 
0 
0 
0 
0 
0 
0 
0 
0 
0 
0 
0 
0 
0 
0 
0 
0 
0 
0 
0 
0 
0 
0 
0 
0 
0 
0 
0 
0 
0 
0 
0 
0 
0 
0 
0 
0 
0 
0 
0 
0 
0 
0 
0 
0 
0 
0 
0 
0 
0 
0 
0 
0 
0 
0 
0 
0 
0 
0 
0 
0 
0 
0 
0 
0 
0 
0 
0 
0 
0 
0 
0 
0 
0 
0 
0 
0 
0 
0 
0 
0 
0 
0 
0 
0 
0 
0 
0 
0 
0 
0 
0 
0 
0 
0 
0 
0 
0 
0 
0 
0 
0 
0 
0 
0 
0 
0 
0 
0 
0 
0 
0 
0 
0 
0 
0 
0 
0 
0 
0 
0 
0 
0 
0 
0 
0 
0 
0 
0 
0 
0 
0 
0 
0 
0 
0 
0 
0 
0 
0 
0 
0 
0 
0 
0 
0 
0 
0 
0 
0 
0 
0 
0 
0 
0 
0 
0 
0 
0 
0 
0 
0 
0 
0 
0 
0 
0 
0 
0 
0 
0 
0 
0 
0 
0 
0 
0 
0 
0 
0 
0 
0 
0 
0 
0 
0 
0 
0 
0 
0 
0 
0 
0 
0 
0 
0 
0 
0 
0 
0 
0 
0 
0 
0 
0 
0 
0 
0 
0 
0 
0 
0 
0 
0 
0 
0 
0 
0 
0 
0 
0 
0 
0 
0 
0 
0 
0 
0 
0 
0 
0 
0 
0 
0 
0 
0 
0 
0 
0 
0 
0 
0 
0 
0 
0 
0 
0 
0 
0 
0 
0 
0 
0 
0 
0 
0 
0 
0 
0 
0 
0 
0 
0 
0 
0 
0 
0 
0 
0 
0 
0 
0 
0 
0 
0 
0 
0 
0 
0 
0 
0 
0 
0 
0 
0 
0 
0 
0 
0 
0 
0 
0 
0 
0 
0 
0 
0 
0 
0 
0 
0 
0 
0 
0 
0 
0 
0 
0 
0 
0 
0 
0 
0 
0 
0 
0 
0 
0 
0 
0 
0 
0 
0 
0 
0 
0 
0 
0 
0 
0 
0 
0 
0 
0 
0 
0 
0 
0 
0 
0 
0 
0 
0 
0 
0 
0 
0 
0 
0 
0 
0 
0 
0 
0 
0 
0 
0 
0 
0 
0 
0 
0 
0 
0 
0 
0 
0 
0 
0 
0 
0 
0 
0 
0 
0 
0 
0 
0 
0 
0 
0 
0 
0 
0 
0 
0 
0 
0 
0 
0 
0 
0 
0 
0 
0 
0 
0 
0 
0 
0 
0 
0 
0 
0 
0 
0 
0 
0 
0 
0 
0 
0 
0 
0 
0 
0 
0 
0 
0 
0 
0 
0 
0 
0 
0 
0 
0 
0 
0 
0 
0 
0 
0 
0 
0 
0 
0 
0 
0 
0 
0 
0 
0 
0 
0 
0 
0 
0 
0 
0 
0 
0 
0 
0 
0 
0 
0 
0 
0 
0 
0 
0 
0 
0 
0 
0 
0 
0 
0 
0 
0 
0 
0 
0 
0 
0 
0 
0 
0 
0 
0 
0 
0 
0 
0 
0 
0 
0 
0 
0 
0 
0 
0 
0 
0 
0 
0 
0 
0 
0 
0 
0 
0 
0 
0 
0 
0 
0 
0 
0 
0 
0 
0 
0 
0 
0 
0 
0 
0 
0 
0 
0 
0 
0 
0 
0 
0 
0 
0 
0 
0 
0 
0 
0 
0 
0 
0 
0 
0 
0 
0 
0 
0 
0 
0 
0 
0 
0 
0 
0 
0 
0 
0 
0 
0 
0 
0 
0 
0 
0 
0 
0 
0 
0 
0 
0 
0 
0 
0 
0 
0 
0 
0 
0 
0 
0 
0 
0 
0 
0 
0 
0 
0 
0 
0 
0 
0 
0 
0 
0 
0 
0 
0 
0 
0 
0 
0 
0 
0 
0 
0 
0 
0 
0 
0 
0 
0 
0 
0 
0 
0 
0 
0 
0 
0 
0 
0 
0 
0 
0 
0 
0 
0 
0 
0 
0 
0 
0 
0 
0 
0 
0 
0 
0 
0 
0 
0 
0 
0 
0 
0 
0 
0 
0 
0 
0 
0 
0 
0 
0 
0 
0 
0 
0 
0 
0 
0 
0 
0 
0 
0 
0 
0 
0 
0 
0 
0 
0 
0 
0 
0 
0 
0 
0 
0 
0 
0 
0 
0 
0 
0 
0 
0 
0 
0 
0 
0 
0 
0 
0 
0 
0 
0 
0 
0 
0 
0 
0 
0 
0 
0 
0 
0 
0 
0 
0 
0 
0 
0 
0 
0 
0 
0 
0 
0 
0 
0 
0 
0 
0 
0 
0 
0 
0 
0 
0 
0 
0 
0 
0 
0 
0 
0 
0 
0 
0 
0 
0 
0 
0 
0 
0 
0 
0 
0 
0 
0 
0 
0 
0 
0 
0 
0 
0 
0 
0 
0 
0 
0 
0 
0 
0 
0 
0 
0 
0 
0 
0 
0 
0 
0 
0 
0 
0 
0 
0 
0 
0 
0 
0 
0 
0 
0 
0 
0 
0 
0 
0 
0 
0 
0 
0 
0 
0 
0 
0 
0 
0 
0 
0 
0 
0 
0 
0 
0 
0 
0 
0 
0 
0 
0 
0 
0 
0 
0 
0 
0 
0 
0 
0 
0 
0 
0 
0 
0 
0 
0 
0 
0 
0 
0 
0 
0 
0 
0 
0 
0 
0 
0 
0 
0 
0 
0 
0 
0 
0 
0 
0 
0 
0 
0 
0 
0 
0 
0 
0 
0 
0 
0 
0 
0 
0 
0 
0 
0 
0 
0 
0 
0 
0 
0 
0 
0 
0 
0 
0 
0 
0 
0 
0 
0 
0 
0 
0 
0 
0 
0 
0 
0 
0 
0 
0 
0 
0 
0 
0 
0 
0 
0 
0 
0 
0 
0 
0 
0 
0 
0 
0 
0 
0 
0 
0 
0 
0 
0 
0 
0 
0 
0 
0 
0 
0 
0 
0 
0 
0 
0 
0 
0 
0 
0 
0 
0 
0 
0 
0 
0 
0 
0 
0 
0 
0 
0 
0 
0 
0 
0 
0 
0 
0 
0 
0 
0 
0 
0 
0 
0 
0 
0 
0 
0 
0 
0 
0 
0 
0 
0 
0 
0 
0 
0 
0 
0 
0 
0 
0 
0 
0 
0 
0 
0 
0 
0 
0 
0 
0 
0 
0 
0 
0 
0 
0 
0 
0 
0 
0 
0 
0 
0 
0 
0 
0 
0 
0 
0 
0 
0 
0 
0 
0 
0 
0 
0 
0 
0 
0 
0 
0 
0 
0 
0 
0 
0 
0 
0 
0 
0 
0 
0 
0 
0 
0 
0 
0 
0 
0 
0 
0 
0 
0 
0 
0 
0 
0 
0 
0 
0 
0 
0 
0 
0 
0 
0 
0 
0 
0 
0 
0 
0 
0 
0 
0 
0 
0 
0 
0 
0 
0 
0 
0 
0 
0 
0 
0 
0 
0 
0 
0 
0 
0 
0 
0 
0 
0 
0 
0 
0 
0 
0 
0 
0 
0 
0 
0 
0 
0 
0 
0 
0 
0 
0 
0 
0 
0 
0 
0 
0 
0 
0 
0 
0 
0 
0 
0 
0 
0 
0 
0 
0 
0 
0 
0 
0 
0 
0 
0 
0 
0 
0 
0 
0 
0 
0 
0 
0 
0 
0 
0 
0 
0 
0 
0 
0 
0 
0 
0 
0 
0 
0 
0 
0 
0 
0 
0 
0 
0 
0 
0 
0 
0 
0 
0 
0 
0 
0 
0 
0 
0 
0 
0 
0 
0 
0 
0 
0 
0 
0 
0 
0 
0 
0 
0 
0 
0 
0 
0 
0 
0 
0 
0 
0 
0 
0 
0 
0 
0 
0 
0 
0 
0 
0 
0 
0 
0 
0 
0 
0 
0 
0 
0 
0 
0 
0 
0 
0 
0 
0 
0 
0 
0 
0 
0 
0 
0 
0 
0 
0 
0 
0 
0 
0 
0 
0 
0 
0 
0 
0 
0 
0 
0 
0 
0 
0 
0 
0 
0 
0 
0 
0 
0 
0 
0 
0 
0 
0 
0 
0 
0 
0 
0 
0 
0 
0 
0 
0 
0 
0 
0 
0 
0 
0 
0 
0 
0 
0 
0 
0 
0 
0 
0 
0 
0 
0 
0 
0 
0 
0 
0 
0 
0 
0 
0 
0 
0 
0 
0 
0 
0 
0 
0 
0 
0 
0 
0 
0 
0 
0 
0 
0 
0 
0 
0 
0 
0 
0 
0 
0 
0 
0 
0 
0 
0 
0 
0 
0 
0 
0 
0 
0 
0 
0 
0 
0 
0 
0 
0 
0 
0 
0 
0 
0 
0 
0 
0 
0 
0 
0 
0 
0 
0 
0 
0 
0 
0 
0 
0 
0 
0 
0 
0 
0 
0 
0 
0 
0 
0 
0 
0 
0 
0 
0 
0 
0 
0 
0 
0 
0 
0 
0 
0 
0 
0 
0 
0 
0 
0 
0 
0 
0 
0 
0 
0 
0 
0 
0 
0 
0 
0 
0 
0 
0 
0 
0 
0 
0 
0 
0 
0 
0 
0 
0 
0 
0 
0 
0 
0 
0 
0 
0 
0 
0 
0 
0 
0 
0 
0 
0 
0 
0 
0 
0 
0 
0 
0 
0 
0 
0 
0 
0 
0 
0 
0 
0 
0 
0 
0 
0 
0 
0 
0 
0 
0 
0 
0 
0 
0 
0 
0 
0 
0 
0 
0 
0 
0 
0 
0 
0 
0 
0 
0 
0 
0 
0 
0 
0 
0 
0 
0 
0 
0 
0 
0 
0 
0 
0 
0 
0 
0 
0 
0 
0 
0 
0 
0 
0 
0 
0 
0 
0 
0 
0 
0 
0 
0 
0 
0 
0 
0 
0 
0 
0 
0 
0 
0 
0 
0 
0 
0 
0 
0 
0 
0 
0 
0 
0 
0 
0 
0 
0 
0 
0 
0 
0 
0 
0 
0 
0 
0 
0 
0 
0 
0 
0 
0 
0 
0 
0 
0 
0 
0 
0 
0 
0 
0 
0 
0 
0 
0 
0 
0 
0 
0 
0 
0 
0 
0 
0 
0 
0 
0 
0 
0 
0 
0 
0 
0 
0 
0 
0 
0 
0 
0 
0 
0 
0 
0 
0 
0 
0 
0 
0 
0 
0 
0 
0 
0 
0 
0 
0 
0 
0 
0 
0 
0 
0 
0 
0 
0 
0 
0 
0 
0 
0 
0 
0 
0 
0 
0 
0 
0 
0 
0 
0 
0 
0 
0 
0 
0 
0 
0 
0 
0 
0 
0 
0 
0 
0 
0 
0 
0 
0 
0 
0 
0 
0 
0 
0 
0 
0 
0 
0 
0 
0 
0 
0 
0 
0 
0 
0 
0 
0 
0 
0 
0 
0 
0 
0 
0 
0 
0 
0 
0 
0 
0 
0 
0 
0 
0 
0 
0 
0 
0 
0 
0 
0 
0 
0 
0 
0 
0 
0 
0 
0 
0 
0 
0 
0 
0 
0 
0 
0 
0 
0 
0 
0 
0 
0 
0 
0 
0 
0 
0 
0 
0 
0 
0 
0 
0 
0 
0 
0 
0 
0 
0 
0 
0 
0 
0 
0 
0 
0 
0 
0 
0 
0 
0 
0 
0 
0 
0 
0 
0 
0 
0 
0 
0 
0 
0 
0 
0 
0 
0 
0 
0 
0 
0 
0 
0 
0 
0 
0 
0 
0 
0 
0 
0 
0 
0 
0 
0 
0 
0 
0 
0 
0 
0 
0 
0 
0 
0 
0 
0 
0 
0 
0 
0 
0 
0 
0 
0 
0 
0 
0 
0 
0 
0 
0 
0 
0 
0 
0 
0 
0 
0 
0 
0 
0 
0 
0 
0 
0 
0 
0 
0 
0 
0 
0 
0 
0 
0 
0 
0 
0 
0 
0 
0 
0 
0 
0 
0 
0 
0 
0 
0 
0 
0 
0 
0 
0 
0 
0 
0 
0 
0 
0 
0 
0 
0 
0 
0 
0 
0 
0 
0 
0 
0 
0 
0 
0 
0 
0 
0 
0 
0 
0 
0 
0 
0 
0 
0 
0 
0 
0 
0 
0 
0 
0 
0 
0 
0 
0 
0 
0 
0 
0 
0 
0 
0 
0 
0 
0 
0 
0 
0 
0 
0 
0 
0 
0 
0 
0 
0 
0 
0 
0 
0 
0 
0 
0 
0 
0 
0 
0 
0 
0 
0 
0 
0 
0 
0 
0 
0 
0 
0 
0 
0 
0 
0 
0 
0 
0 
0 
0 
0 
0 
0 
0 
0 
0 
0 
0 
0 
0 
0 
0 
0 
0 
0 
0 
0 
0 
0 
0 
0 
0 
0 
0 
0 
0 
0 
0 
0 
0 
0 
0 
0 
0 
0 
0 
0 
0 
0 
0 
0 
0 
0 
0 
0 
0 
0 
0 
0 
0 
0 
0 
0 
0 
0 
0 
0 
0 
0 
0 
0 
0 
0 
0 
0 
0 
0 
0 
0 
0 
0 
0 
0 
0 
0 
0 
0 
0 
0 
0 
0 
0 
0 
0 
0 
0 
0 
0 
0 
0 
0 
0 
0 
0 
0 
0 
0 
0 
0 
0 
0 
0 
0 
0 
0 
0 
0 
0 
0 
0 
0 
0 
0 
0 
0 
0 
0 
0 
0 
0 
0 
0 
0 
0 
0 
0 
0 
0 
0 
0 
0 
0 
0 
0 
0 
0 
0 
0 
0 
0 
0 
0 
0 
0 
0 
0 
0 
0 
0 
0 
0 
0 
0 
0 
0 
0 
0 
0 
0 
0 
0 
0 
0 
0 
0 
0 
0 
0 
0 
0 
0 
0 
0 
0 
0 
0 
0 
0 
0 
0 
0 
0 
0 
0 
0 
0 
0 
0 
0 
0 
0 
0 
0 
0 
0 
0 
0 
0 
0 
0 
0 
0 
0 
0 
0 
0 
0 
0 
0 
0 
0 
0 
0 
0 
0 
0 
0 
0 
0 
0 
0 
0 
0 
0 
0 
0 
0 
0 
0 
0 
0 
0 
0 
0 
0 
0 
0 
0 
0 
0 
0 
0 
0 
0 
0 
0 
0 
0 
0 
0 
0 
0 
0 
0 
0 
0 
0 
0 
0 
0 
0 
0 
0 
0 
0 
0 
0 
0 
0 
0 
0 
0 
0 
0 
0 
0 
0 
0 
0 
0 
0 
0 
0 
0 
0 
0 
0 
0 
0 
0 
0 
0 
0 
0 
0 
0 
0 
0 
0 
0 
0 
0 
0 
0 
0 
0 
0 
0 
0 
0 
0 
0 
0 
0 
0 
0 
0 
0 
0 
0 
0 
0 
0 
0 
0 
0 
0 
0 
0 
0 
0 
0 
0 
0 
0 
0 
0 
0 
0 
0 
0 
0 
0 
0 
0 
0 
0 
0 
0 
0 
0 
0 
0 
0 
0 
0 
0 
0 
0 
0 
0 
0 
0 
0 
0 
0 
0 
0 
0 
0 
0 
0 
0 
0 
0 
0 
0 
0 
0 
0 
0 
0 
0 
0 
0 
0 
0 
0 
0 
0 
0 
0 
0 
0 
0 
0 
0 
0 
0 
0 
0 
0 
0 
0 
0 
0 
0 
0 
0 
0 
0 
0 
0 
0 
0 
0 
0 
0 
0 
0 
0 
0 
0 
0 
0 
0 
0 
0 
0 
0 
0 
0 
0 
0 
0 
0 
0 
0 
0 
0 
0 
0 
0 
0 
0 
0 
0 
0 
0 
0 
0 
0 
0 
0 
0 
0 
0 
0 
0 
0 
0 
0 
0 
0 
0 
0 
0 
0 
0 
0 
0 
0 
0 
0 
0 
0 
0 
0 
0 
0 
0 
0 
0 
0 
0 
0 
0 
0 
0 
0 
0 
0 
0 
0 
0 
0 
0 
0 
0 
0 
0 
0 
0 
0 
0 
0 
0 
0 
0 
0 
0 
0 
0 
0 
0 
0 
0 
0 
0 
0 
0 
0 
0 
0 
0 
0 
0 
0 
0 
0 
0 
0 
0 
0 
0 
0 
0 
0 
0 
0 
0 
0 
0 
0 
0 
0 
0 
0 
0 
0 
0 
0 
0 
0 
0 
0 
0 
0 
0 
0 
0 
0 
0 
0 
0 
0 
0 
0 
0 
0 
0 
0 
0 
0 
0 
0 
0 
0 
0 
0 
0 
0 
0 
0 
0 
0 
0 
0 
0 
0 
0 
0 
0 
0 
0 
0 
0 
0 
0 
0 
0 
0 
0 
0 
0 
0 
0 
0 
0 
0 
0 
0 
0 
0 
0 
0 
0 
0 
0 
0 
0 
0 
0 
0 
0 
0 
0 
0 
0 
0 
0 
0 
0 
0 
0 
0 
0 
0 
0 
0 
0 
0 
0 
0 
0 
0 
0 
0 
0 
0 
0 
0 
0 
0 
0 
0 
0 
0 
0 
0 
0 
0 
0 
0 
0 
0 
0 
0 
0 
0 
0 
0 
0 
0 
0 
0 
0 
0 
0 
0 
0 
0 
0 
0 
0 
0 
0 
0 
0 
0 
0 
0 
0 
0 
0 
0 
0 
0 
0 
0 
0 
0 
0 
0 
0 
0 
0 
0 
0 
0 
0 
0 
0 
0 
0 
0 
0 
0 
0 
0 
0 
0 
0 
0 
0 
0 
0 
0 
0 
0 
0 
0 
0 
0 
0 
0 
0 
0 
0 
0 
0 
0 
0 
0 
0 
0 
0 
0 
0 
0 
0 
0 
0 
0 
0 
0 
0 
0 
0 
0 
0 
0 
0 
0 
0 
0 
0 
0 
0 
0 
0 
0 
0 
0 
0 
0 
0 
0 
0 
0 
0 
0 
0 
0 
0 
0 
0 
0 
0 
0 
0 
0 
0 
0 
0 
0 
0 
0 
0 
0 
0 
0 
0 
0 
0 
0 
0 
0 
0 
0 
0 
0 
0 
0 
0 
0 
0 
0 
0 
0 
0 
0 
0 
0 
0 
0 
0 
0 
0 
0 
0 
0 
0 
0 
0 
0 
0 
0 
0 
0 
0 
0 
0 
0 
0 
0 
0 
0 
0 
0 
0 
0 
0 
0 
0 
0 
0 
0 
0 
0 
0 
0 
0 
0 
0 
0 
0 
0 
0 
0 
0 
0 
0 
0 
0 
0 
0 
0 
0 
0 
0 
0 
0 
0 
0 
0 
0 
0 
0 
0 
0 
0 
0 
0 
0 
0 
0 
0 
0 
0 
0 
0 
0 
0 
0 
0 
0 
0 
0 
0 
0 
0 
0 
0 
0 
0 
0 
0 
0 
0 
0 
0 
0 
0 
0 
0 
0 
0 
0 
0 
0 
0 
0 
0 
0 
0 
0 
0 
0 
0 
0 
0 
0 
0 
0 
0 
0 
0 
0 
0 
0 
0 
0 
0 
0 
0 
0 
0 
0 
0 
0 
0 
0 
0 
0 
0 
0 
0 
0 
0 
0 
0 
0 
0 
0 
0 
0 
0 
0 
0 
0 
0 
0 
0 
0 
0 
0 
0 
0 
0 
0 
0 
0 
0 
0 
0 
0 
0 
0 
0 
0 
0 
0 
0 
0 
0 
0 
0 
0 
0 
0 
0 
0 
0 
0 
0 
0 
0 
0 
0 
0 
0 
0 
0 
0 
0 
0 
0 
0 
0 
0 
0 
0 
0 
0 
0 
0 
0 
0 
0 
0 
0 
0 
0 
0 
0 
0 
0 
0 
0 
0 
0 
0 
0 
0 
0 
0 
0 
0 
0 
0 
0 
0 
0 
0 
0 
0 
0 
0 
0 
0 
0 
0 
0 
0 
0 
0 
0 
0 
0 
0 
0 
0 
0 
0 
0 
0 
0 
0 
0 
0 
0 
0 
0 
0 
0 
0 
0 
0 
0 
0 
0 
0 
0 
0 
0 
0 
0 
0 
0 
0 
0 
0 
0 
0 
0 
0 
0 
0 
0 
0 
0 
0 
0 
0 
0 
0 
0 
0 
0 
0 
0 
0 
0 
0 
0 
0 
0 
0 
0 
0 
0 
0 
0 
0 
0 
0 
0 
0 
0 
0 
0 
0 
0 
0 
0 
0 
0 
0 
0 
0 
0 
0 
0 
0 
0 
0 
0 
0 
0 
0 
0 
0 
0 
0 
0 
0 
0 
0 
0 
0 
0 
0 
0 
0 
0 
0 
0 
0 
0 
0 
0 
0 
0 
0 
0 
0 
0 
0 
0 
0 
0 
0 
0 
0 
0 
0 
0 
0 
0 
0 
0 
0 
0 
0 
0 
0 
0 
0 
0 
0 
0 
0 
0 
0 
0 
0 
0 
0 
0 
0 
0 
0 
0 
0 
0 
0 
0 
0 
0 
0 
0 
0 
0 
0 
0 
0 
0 
0 
0 
0 
0 
0 
0 
0 
0 
0 
0 
0 
0 
0 
0 
0 
0 
0 
0 
0 
0 
0 
0 
0 
0 
0 
0 
0 
0 
0 
0 
0 
0 
0 
0 
0 
0 
0 
0 
0 
0 
0 
0 
0 
0 
0 
0 
0 
0 
0 
0 
0 
0 
0 
0 
0 
0 
0 
0 
0 
0 
0 
0 
0 
0 
0 
0 
0 
0 
0 
0 
0 
0 
0 
0 
0 
0 
0 
0 
0 
0 
0 
0 
0 
0 
0 
0 
0 
0 
0 
0 
0 
0 
0 
0 
0 
0 
0 
0 
0 
0 
0 
0 
0 
0 
0 
0 
0 
0 
0 
0 
0 
0 
0 
0 
0 
0 
0 
0 
0 
0 
0 
0 
0 
0 
0 
0 
0 
0 
0 
0 
0 
0 
0 
0 
0 
0 
0 
0 
0 
0 
0 
0 
0 
0 
0 
0 
0 
0 
0 
0 
0 
0 
0 
0 
0 
0 
0 
0 
0 
0 
0 
0 
0 
0 
0 
0 
0 
0 
0 
0 
0 
0 
0 
0 
0 
0 
0 
0 
0 
0 
0 
0 
0 
0 
0 
0 
0 
0 
0 
0 
0 
0 
0 
0 
0 
0 
0 
0 
0 
0 
0 
0 
0 
0 
0 
0 
0 
0 
0 
0 
0 
0 
0 
0 
0 
0 
0 
0 
0 
0 
0 
0 
0 
0 
0 
0 
0 
0 
0 
0 
0 
0 
0 
0 
0 
0 
0 
0 
0 
0 
0 
0 
0 
0 
0 
0 
0 
0 
0 
0 
0 
0 
0 
0 
0 
0 
0 
0 
0 
0 
0 
0 
0 
0 
0 
0 
0 
0 
0 
0 
0 
0 
0 
0 
0 
0 
0 
0 
0 
0 
0 
0 
0 
0 
0 
0 
0 
0 
0 
0 
0 
0 
0 
0 
0 
0 
0 
0 
0 
0 
0 
0 
0 
0 
0 
0 
0 
0 
0 
0 
0 
0 
0 
0 
0 
0 
0 
0 
0 
0 
0 
0 
0 
0 
0 
0 
0 
0 
0 
0 
0 
0 
0 
0 
0 
0 
0 
0 
0 
0 
0 
0 
0 
0 
0 
0 
0 
0 
0 
0 
0 
0 
0 
0 
0 
0 
0 
0 
0 
0 
0 
0 
0 
0 
0 
0 
0 
0 
0 
0 
0 
0 
0 
0 
0 
0 
0 
0 
0 
0 
0 
0 
0 
0 
0 
0 
0 
0 
0 
0 
0 
0 
0 
0 
0 
0 
0 
0 
0 
0 
0 
0 
0 
0 
0 
0 
0 
0 
0 
0 
0 
0 
0 
0 
0 
0 
0 
0 
0 
0 
0 
0 
0 
0 
0 
0 
0 
0 
0 
0 
0 
0 
0 
0 
0 
0 
0 
0 
0 
0 
0 
0 
0 
0 
0 
0 
0 
0 
0 
0 
0 
0 
0 
0 
0 
0 
0 
0 
0 
0 
0 
0 
0 
0 
0 
0 
0 
0 
0 
0 
0 
0 
0 
0 
0 
0 
0 
0 
0 
0 
0 
0 
0 
0 
0 
0 
0 
0 
0 
0 
0 
0 
0 
0 
0 
0 
0 
0 
0 
0 
0 
0 
0 
0 
0 
0 
0 
0 
0 
0 
0 
0 
0 
0 
0 
0 
0 
0 
0 
0 
0 
0 
0 
0 
0 
0 
0 
0 
0 
0 
0 
0 
0 
0 
0 
0 
0 
0 
0 
0 
0 
0 
0 
0 
0 
0 
0 
0 
0 
0 
0 
0 
0 
0 
0 
0 
0 
0 
0 
0 
0 
0 
0 
0 
0 
0 
0 
0 
0 
0 
0 
0 
0 
0 
0 
0 
0 
0 
0 
0 
0 
0 
0 
0 
0 
0 
0 
0 
0 
0 
0 
0 
0 
0 
0 
0 
0 
0 
0 
0 
0 
0 
0 
0 
0 
0 
0 
0 
0 
0 
0 
0 
0 
0 
0 
0 
0 
0 
0 
0 
0 
0 
0 
0 
0 
0 
0 
0 
0 
0 
0 
0 
0 
0 
0 
0 
0 
0 
0 
0 
0 
0 
0 
0 
0 
0 
0 
0 
0 
0 
0 
0 
0 
0 
0 
0 
0 
0 
0 
0 
0 
0 
0 
0 
0 
0 
0 
0 
0 
0 
0 
0 
0 
0 
0 
0 
0 
0 
0 
0 
0 
0 
0 
0 
0 
0 
0 
0 
0 
0 
0 
0 
0 
0 
0 
0 
0 
0 
0 
0 
0 
0 
0 
0 
0 
0 
0 
0 
0 
0 
0 
0 
0 
0 
0 
0 
0 
0 
0 
0 
0 
0 
0 
0 
0 
0 
0 
0 
0 
0 
0 
0 
0 
0 
0 
0 
0 
0 
0 
0 
0 
0 
0 
0 
0 
0 
0 
0 
0 
0 
0 
0 
0 
0 
0 
0 
0 
0 
0 
0 
0 
0 
0 
0 
0 
0 
0 
0 
0 
0 
0 
0 
0 
0 
0 
0 
0 
0 
0 
0 
0 
0 
0 
0 
0 
0 
0 
0 
0 
0 
0 
0 
0 
0 
0 
0 
0 
0 
0 
0 
0 
0 
0 
0 
0 
0 
0 
0 
0 
0 
0 
0 
0 
0 
0 
0 
0 
0 
0 
0 
0 
0 
0 
0 
0 
0 
0 
0 
0 
0 
0 
0 
0 
0 
0 
0 
0 
0 
0 
0 
0 
0 
0 
0 
0 
0 
0 
0 
0 
0 
0 
0 
0 
0 
0 
0 
0 
0 
0 
0 
0 
0 
0 
0 
0 
0 
0 
0 
0 
0 
0 
0 
0 
0 
0 
0 
0 
0 
0 
0 
0 
0 
0 
0 
0 
0 
0 
0 
0 
0 
0 
0 
0 
0 
0 
0 
0 
0 
0 
0 
0 
0 
0 
0 
0 
0 
0 
0 
0 
0 
0 
0 
0 
0 
0 
0 
0 
0 
0 
0 
0 
0 
0 
0 
0 
0 
0 
0 
0 
0 
0 
0 
0 
0 
0 
0 
0 
0 
0 
0 
0 
0 
0 
0 
0 
0 
0 
0 
0 
0 
0 
0 
0 
0 
0 
0 
0 
0 
0 
0 
0 
0 
0 
0 
0 
0 
0 
0 
0 
0 
0 
0 
0 
0 
0 
0 
0 
0 
0 
0 
0 
0 
0 
0 
0 
0 
0 
0 
0 
0 
0 
0 
0 
0 
0 
0 
0 
0 
0 
0 
0 
0 
0 
0 
0 
0 
0 
0 
0 
0 
0 
0 
0 
0 
0 
0 
0 
0 
0 
0 
0 
0 
0 
0 
0 
0 
0 
0 
0 
0 
0 
0 
0 
0 
0 
0 
0 
0 
0 
0 
0 
0 
0 
0 
0 
0 
0 
0 
0 
0 
0 
0 
0 
0 
0 
0 
0 
0 
0 
0 
0 
0 
0 
0 
0 
0 
0 
0 
0 
0 
0 
0 
0 
0 
0 
0 
0 
0 
0 
0 
0 
0 
0 
0 
0 
0 
0 
0 
0 
0 
0 
0 
0 
0 
0 
0 
0 
0 
0 
0 
0 
0 
0 
0 
0 
0 
0 
0 
0 
0 
0 
0 
0 
0 
0 
0 
0 
0 
0 
0 
0 
0 
0 
0 
0 
0 
0 
0 
0 
0 
0 
0 
0 
0 
0 
0 
0 
0 
0 
0 
0 
0 
0 
0 
0 
0 
0 
0 
0 
0 
0 
0 
0 
0 
0 
0 
0 
0 
0 
0 
0 
0 
0 
0 
0 
0 
0 
0 
0 
0 
0 
0 
0 
0 
0 
0 
0 
0 
0 
0 
0 
0 
0 
0 
0 
0 
0 
0 
0 
0 
0 
0 
0 
0 
0 
0 
0 
0 
0 
0 
0 
0 
0 
0 
0 
0 
0 
0 
0 
0 
0 
0 
0 
0 
0 
0 
0 
0 
0 
0 
0 
0 
0 
0 
0 
0 
0 
0 
0 
0 
0 
0 
0 
0 
0 
0 
0 
0 
0 
0 
0 
0 
0 
0 
0 
0 
0 
0 
0 
0 
0 
0 
0 
0 
0 
0 
0 
0 
0 
0 
0 
0 
0 
0 
0 
0 
0 
0 
0 
0 
0 
0 
0 
0 
0 
0 
0 
0 
0 
0 
0 
0 
0 
0 
0 
0 
0 
0 
0 
0 
0 
0 
0 
0 
0 
0 
0 
0 
0 
0 
0 
0 
0 
0 
0 
0 
0 
0 
0 
0 
0 
0 
0 
0 
0 
0 
0 
0 
0 
0 
0 
0 
0 
0 
0 
0 
0 
0 
0 
0 
0 
0 
0 
0 
0 
0 
0 
0 
0 
0 
0 
0 
0 
0 
0 
0 
0 
0 
0 
0 
0 
0 
0 
0 
0 
0 
0 
0 
0 
0 
0 
0 
0 
0 
0 
0 
0 
0 
0 
0 
0 
0 
0 
0 
0 
0 
0 
0 
0 
0 
0 
0 
0 
0 
0 
0 
0 
0 
0 
0 
0 
0 
0 
0 
0 
0 
0 
0 
0 
0 
0 
0 
0 
0 
0 
0 
0 
0 
0 
0 
0 
0 
0 
0 
0 
0 
0 
0 
0 
0 
0 
0 
0 
0 
0 
0 
0 
0 
0 
0 
0 
0 
0 
0 
0 
0 
0 
0 
0 
0 
0 
0 
0 
0 
0 
0 
0 
0 
0 
0 
0 
0 
0 
0 
0 
0 
0 
0 
0 
0 
0 
0 
0 
0 
0 
0 
0 
0 
0 
0 
0 
0 
0 
0 
0 
0 
0 
0 
0 
0 
0 
0 
0 
0 
0 
0 
0 
0 
0 
0 
0 
0 
0 
0 
0 
0 
0 
0 
0 
0 
0 
0 
0 
0 
0 
0 
0 
0 
0 
0 
0 
0 
0 
0 
0 
0 
0 
0 
0 
0 
0 
0 
0 
0 
0 
0 
0 
0 
0 
0 
0 
0 
0 
0 
0 
0 
0 
0 
0 
0 
0 
0 
0 
0 
0 
0 
0 
0 
0 
0 
0 
0 
0 
0 
0 
0 
0 
0 
0 
0 
0 
0 
0 
0 
0 
0 
0 
0 
0 
0 
0 
0 
0 
0 
0 
0 
0 
0 
0 
0 
0 
0 
0 
0 
0 
0 
0 
0 
0 
0 
0 
0 
0 
0 
0 
0 
0 
0 
0 
0 
0 
0 
0 
0 
0 
0 
0 
0 
0 
0 
0 
0 
0 
0 
0 
0 
0 
0 
0 
0 
0 
0 
0 
0 
0 
0 
0 
0 
0 
0 
0 
0 
0 
0 
0 
0 
0 
0 
0 
0 
0 
0 
0 
0 
0 
0 
0 
0 
0 
0 
0 
0 
0 
0 
0 
0 
0 
0 
0 
0 
0 
0 
0 
0 
0 
0 
0 
0 
0 
0 
0 
0 
0 
0 
0 
0 
0 
0 
0 
0 
0 
0 
0 
0 
0 
0 
0 
0 
0 
0 
0 
0 
0 
0 
0 
0 
0 
0 
0 
0 
0 
0 
0 
0 
0 
0 
0 
0 
0 
0 
0 
0 
0 
0 
0 
0 
0 
0 
0 
0 
0 
0 
0 
0 
0 
0 
0 
0 
0 
0 
0 
0 
0 
0 
0 
0 
0 
0 
0 
0 
0 
0 
0 
0 
0 
0 
0 
0 
0 
0 
0 
0 
0 
0 
0 
0 
0 
0 
0 
0 
0 
0 
0 
0 
0 
0 
0 
0 
0 
0 
0 
0 
0 
0 
0 
0 
0 
0 
0 
0 
0 
0 
0 
0 
0 
0 
0 
0 
0 
0 
0 
0 
0 
0 
0 
0 
0 
0 
0 
0 
0 
0 
0 
0 
0 
0 
0 
0 
0 
0 
0 
0 
0 
0 
0 
0 
0 
0 
0 
0 
0 
0 
0 
0 
0 
0 
0 
0 
0 
0 
0 
0 
0 
0 
0 
0 
0 
0 
0 
0 
0 
0 
0 
0 
0 
0 
0 
0 
0 
0 
0 
0 
0 
0 
0 
0 
0 
0 
0 
0 
0 
0 
0 
0 
0 
0 
0 
0 
0 
0 
0 
0 
0 
0 
0 
0 
0 
0 
0 
0 
0 
0 
0 
0 
0 
0 
0 
0 
0 
0 
0 
0 
0 
0 
0 
0 
0 
0 
0 
0 
0 
0 
0 
0 
0 
0 
0 
0 
0 
0 
0 
0 
0 
0 
0 
0 
0 
0 
0 
0 
0 
0 
0 
0 
0 
0 
0 
0 
0 
0 
0 
0 
0 
0 
0 
0 
0 
0 
0 
0 
0 
0 
0 
0 
0 
0 
0 
0 
0 
0 
0 
0 
0 
0 
0 
0 
0 
0 
0 
0 
0 
0 
0 
0 
0 
0 
0 
0 
0 
0 
0 
0 
0 
0 
0 
0 
0 
0 
0 
0 
0 
0 
0 
0 
0 
0 
0 
0 
0 
0 
0 
0 
0 
0 
0 
0 
0 
0 
0 
0 
0 
0 
0 
0 
0 
0 
0 
0 
0 
0 
0 
0 
0 
0 
0 
0 
0 
0 
0 
0 
0 
0 
0 
0 
0 
0 
0 
0 
0 
0 
0 
0 
0 
0 
0 
0 
0 
0 
0 
0 
0 
0 
0 
0 
0 
0 
0 
0 
0 
0 
0 
0 
0 
0 
0 
0 
0 
0 
0 
0 
0 
0 
0 
0 
0 
0 
0 
0 
0 
0 
0 
0 
0 
0 
0 
0 
0 
0 
0 
0 
0 
0 
0 
0 
0 
0 
0 
0 
0 
0 
0 
0 
0 
0 
0 
0 
0 
0 
0 
0 
0 
0 
0 
0 
0 
0 
0 
0 
0 
0 
0 
0 
0 
0 
0 
0 
0 
0 
0 
0 
0 
0 
0 
0 
0 
0 
0 
0 
0 
0 
0 
0 
0 
0 
0 
0 
0 
0 
0 
0 
0 
0 
0 
0 
0 
0 
0 
0 
0 
0 
0 
0 
0 
0 
0 
0 
0 
0 
0 
0 
0 
0 
0 
0 
0 
0 
0 
0 
0 
0 
0 
0 
0 
0 
0 
0 
0 
0 
0 
0 
0 
0 
0 
0 
0 
0 
0 
0 
0 
0 
0 
0 
0 
0 
0 
0 
0 
0 
0 
0 
0 
0 
0 
0 
0 
0 
0 
0 
0 
0 
0 
0 
0 
0 
0 
0 
0 
0 
0 
0 
0 
0 
0 
0 
0 
0 
0 
0 
0 
0 
0 
0 
0 
0 
0 
0 
0 
0 
0 
0 
0 
0 
0 
0 
0 
0 
0 
0 
0 
0 
0 
0 
0 
0 
0 
0 
0 
0 
0 
0 
0 
0 
0 
0 
0 
0 
0 
0 
0 
0 
0 
0 
0 
0 
0 
0 
0 
0 
0 
0 
0 
0 
0 
0 
0 
0 
0 
0 
0 
0 
0 
0 
0 
0 
0 
0 
0 
0 
0 
0 
0 
0 
0 
0 
0 
0 
0 
0 
0 
0 
0 
0 
0 
0 
0 
0 
0 
0 
0 
0 
0 
0 
0 
0 
0 
0 
0 
0 
0 
0 
0 
0 
0 
0 
0 
0 
0 
0 
0 
0 
0 
0 
0 
0 
0 
0 
0 
0 
0 
0 
0 
0 
0 
0 
0 
0 
0 
0 
0 
0 
0 
0 
0 
0 
0 
0 
0 
0 
0 
0 
0 
0 
0 
0 
0 
0 
0 
0 
0 
0 
0 
0 
0 
0 
0 
0 
0 
0 
0 
0 
0 
0 
0 
0 
0 
0 
0 
0 
0 
0 
0 
0 
0 
0 
0 
0 
0 
0 
0 
0 
0 
0 
0 
0 
0 
0 
0 
0 
0 
0 
0 
0 
0 
0 
0 
0 
0 
0 
0 
0 
0 
0 
0 
0 
0 
0 
0 
0 
0 
0 
0 
0 
0 
0 
0 
0 
0 
0 
0 
0 
0 
0 
0 
0 
0 
0 
0 
0 
0 
0 
0 
0 
0 
0 
0 
0 
0 
0 
0 
0 
0 
0 
0 
0 
0 
0 
0 
0 
0 
0 
0 
0 
0 
0 
0 
0 
0 
0 
0 
0 
0 
0 
0 
0 
0 
0 
0 
0 
0 
0 
0 
0 
0 
0 
0 
0 
0 
0 
0 
0 
0 
0 
0 
0 
0 
0 
0 
0 
0 
0 
0 
0 
0 
0 
0 
0 
0 
0 
0 
0 
0 
0 
0 
0 
0 
0 
0 
0 
0 
0 
0 
0 
0 
0 
0 
0 
0 
0 
0 
0 
0 
0 
0 
0 
0 
0 
0 
0 
0 
0 
0 
0 
0 
0 
0 
0 
0 
0 
0 
0 
0 
0 
0 
0 
0 
0 
0 
0 
0 
0 
0 
0 
0 
0 
0 
0 
0 
0 
0 
0 
0 
0 
0 
0 
0 
0 
0 
0 
0 
0 
0 
0 
0 
0 
0 
0 
0 
0 
0 
0 
0 
0 
0 
0 
0 
0 
0 
0 
0 
0 
0 
0 
0 
0 
0 
0 
0 
0 
0 
0 
0 
0 
0 
0 
0 
0 
0 
0 
0 
0 
0 
0 
0 
0 
0 
0 
0 
0 
0 
0 
0 
0 
0 
0 
0 
0 
0 
0 
0 
0 
0 
0 
0 
0 
0 
0 
0 
0 
0 
0 
0 
0 
0 
0 
0 
0 
0 
0 
0 
0 
0 
0 
0 
0 
0 
0 
0 
0 
0 
0 
0 
0 
0 
0 
0 
0 
0 
0 
0 
0 
0 
0 
0 
0 
0 
0 
0 
0 
0 
0 
0 
0 
0 
0 
0 
0 
0 
0 
0 
0 
0 
0 
0 
0 
0 
0 
0 
0 
0 
0 
0 
0 
0 
0 
0 
0 
0 
0 
0 
0 
0 
0 
0 
0 
0 
0 
0 
0 
0 
0 
0 
0 
0 
0 
0 
0 
0 
0 
0 
0 
0 
0 
0 
0 
0 
0 
0 
0 
0 
0 
0 
0 
0 
0 
0 
0 
0 
0 
0 
0 
0 
0 
0 
0 
0 
0 
0 
0 
0 
0 
0 
0 
0 
0 
0 
0 
0 
0 
0 
0 
0 
0 
0 
0 
0 
0 
0 
0 
0 
0 
0 
0 
0 
0 
0 
0 
0 
0 
0 
0 
0 
0 
0 
0 
0 
0 
0 
0 
0 
0 
0 
0 
0 
0 
0 
0 
0 
0 
0 
0 
0 
0 
0 
0 
0 
0 
0 
0 
0 
0 
0 
0 
0 
0 
0 
0 
0 
0 
0 
0 
0 
0 
0 
0 
0 
0 
0 
0 
0 
0 
0 
0 
0 
0 
0 
0 
0 
0 
0 
0 
0 
0 
0 
0 
0 
0 
0 
0 
0 
0 
0 
0 
0 
0 
0 
0 
0 
0 
0 
0 
0 
0 
0 
0 
0 
0 
0 
0 
0 
0 
0 
0 
0 
0 
0 
0 
0 
0 
0 
0 
0 
0 
0 
0 
0 
0 
0 
0 
0 
0 
0 
0 
0 
0 
0 
0 
0 
0 
0 
0 
0 
0 
0 
0 
0 
0 
0 
0 
0 
0 
0 
0 
0 
0 
0 
0 
0 
0 
0 
0 
0 
0 
0 
0 
0 
0 
0 
0 
0 
0 
0 
0 
0 
0 
0 
0 
0 
0 
0 
0 
0 
0 
0 
0 
0 
0 
0 
0 
0 
0 
0 
0 
0 
0 
0 
0 
0 
0 
0 
0 
0 
0 
0 
0 
0 
0 
0 
0 
0 
0 
0 
0 
0 
0 
0 
0 
0 
0 
0 
0 
0 
0 
0 
0 
0 
0 
0 
0 
0 
0 
0 
0 
0 
0 
0 
0 
0 
0 
0 
0 
0 
0 
0 
0 
0 
0 
0 
0 
0 
0 
0 
0 
0 
0 
0 
0 
0 
0 
0 
0 
0 
0 
0 
0 
0 
0 
0 
0 
0 
0 
0 
0 
0 
0 
0 
0 
0 
0 
0 
0 
0 
0 
0 
0 
0 
0 
0 
0 
0 
0 
0 
0 
0 
0 
0 
0 
0 
0 
0 
0 
0 
0 
0 
0 
0 
0 
0 
0 
0 
0 
0 
0 
0 
0 
0 
0 
0 
0 
0 
0 
0 
0 
0 
0 
0 
0 
0 
0 
0 
0 
0 
0 
0 
0 
0 
0 
0 
0 
0 
0 
0 
0 
0 
0 
0 
0 
0 
0 
0 
0 
0 
0 
0 
0 
0 
0 
0 
0 
0 
0 
0 
0 
0 
0 
0 
0 
0 
0 
0 
0 
0 
0 
0 
0 
0 
0 
0 
0 
0 
0 
0 
0 
0 
0 
0 
0 
0 
0 
0 
0 
0 
0 
0 
0 
0 
0 
0 
0 
0 
0 
0 
0 
0 
0 
0 
0 
0 
0 
0 
0 
0 
0 
0 
0 
0 
0 
0 
0 
0 
0 
0 
0 
0 
0 
0 
0 
0 
0 
0 
0 
0 
0 
0 
0 
0 
0 
0 
0 
0 
0 
0 
0 
0 
0 
0 
0 
0 
0 
0 
0 
0 
0 
0 
0 
0 
0 
0 
0 
0 
0 
0 
0 
0 
0 
0 
0 
0 
0 
0 
0 
0 
0 
0 
0 
0 
0 
0 
0 
0 
0 
0 
0 
0 
0 
0 
0 
0 
0 
0 
0 
0 
0 
0 
0 
0 
0 
0 
0 
0 
0 
0 
0 
0 
0 
0 
0 
0 
0 
0 
0 
0 
0 
0 
0 
0 
0 
0 
0 
0 
0 
0 
0 
0 
0 
0 
0 
0 
0 
0 
0 
0 
0 
0 
0 
0 
0 
0 
0 
0 
0 
0 
0 
0 
0 
0 
0 
0 
0 
0 
0 
0 
0 
0 
0 
0 
0 
0 
0 
0 
0 
0 
0 
0 
0 
0 
0 
0 
0 
0 
0 
0 
0 
0 
0 
0 
0 
0 
0 
0 
0 
0 
0 
0 
0 
0 
0 
0 
0 
0 
0 
0 
0 
0 
0 
0 
0 
0 
0 
0 
0 
0 
0 
0 
0 
0 
0 
0 
0 
0 
0 
0 
0 
0 
0 
0 
0 
0 
0 
0 
0 
0 
0 
0 
0 
0 
0 
0 
0 
0 
0 
0 
0 
0 
0 
0 
0 
0 
0 
0 
0 
0 
0 
0 
0 
0 
0 
0 
0 
0 
0 
0 
0 
0 
0 
0 
0 
0 
0 
0 
0 
0 
0 
0 
0 
0 
0 
0 
0 
0 
0 
0 
0 
0 
0 
0 
0 
0 
0 
0 
0 
0 
0 
0 
0 
0 
0 
0 
0 
0 
0 
0 
0 
0 
0 
0 
0 
0 
0 
0 
0 
0 
0 
0 
0 
0 
0 
0 
0 
0 
0 
0 
0 
0 
0 
0 
0 
0 
0 
0 
0 
0 
0 
0 
0 
0 
0 
0 
0 
0 
0 
0 
0 
0 
0 
0 
0 
0 
0 
0 
0 
0 
0 
0 
0 
0 
0 
0 
0 
0 
0 
0 
0 
0 
0 
0 
0 
0 
0 
0 
0 
0 
0 
0 
0 
0 
0 
0 
0 
0 
0 
0 
0 
0 
0 
0 
0 
0 
0 
0 
0 
0 
0 
0 
0 
0 
0 
0 
0 
0 
0 
0 
0 
0 
0 
0 
0 
0 
0 
0 
0 
0 
0 
0 
0 
0 
0 
0 
0 
0 
0 
0 
0 
0 
0 
0 
0 
0 
0 
0 
0 
0 
0 
0 
0 
0 
0 
0 
0 
0 
0 
0 
0 
0 
0 
0 
0 
0 
0 
0 
0 
0 
0 
0 
0 
0 
0 
0 
0 
0 
0 
0 
0 
0 
0 
0 
0 
0 
0 
0 
0 
0 
0 
0 
0 
0 
0 
0 
0 
0 
0 
0 
0 
0 
0 
0 
0 
0 
0 
0 
0 
0 
0 
0 
0 
0 
0 
0 
0 
0 
0 
0 
0 
0 
0 
0 
0 
0 
0 
0 
0 
0 
0 
0 
0 
0 
0 
0 
0 
0 
0 
0 
0 
0 
0 
0 
0 
0 
0 
0 
0 
0 
0 
0 
0 
0 
0 
0 
0 
0 
0 
0 
0 
0 
0 
0 
0 
0 
0 
0 
0 
0 
0 
0 
0 
0 
0 
0 
0 
0 
0 
0 
0 
0 
0 
0 
0 
0 
0 
0 
0 
0 
0 
0 
0 
0 
0 
0 
0 
0 
0 
0 
0 
0 
0 
0 
0 
0 
0 
0 
0 
0 
0 
0 
0 
0 
0 
0 
0 
0 
0 
0 
0 
0 
0 
0 
0 
0 
0 
0 
0 
0 
0 
0 
0 
0 
0 
0 
0 
0 
0 
0 
0 
0 
0 
0 
0 
0 
0 
0 
0 
0 
0 
0 
0 
0 
0 
0 
0 
0 
0 
0 
0 
0 
0 
0 
0 
0 
0 
0 
0 
0 
0 
0 
0 
0 
0 
0 
0 
0 
0 
0 
0 
0 
0 
0 
0 
0 
0 
0 
0 
0 
0 
0 
0 
0 
0 
0 
0 
0 
0 
0 
0 
0 
0 
0 
0 
0 
0 
0 
0 
0 
0 
0 
0 
0 
0 
0 
0 
0 
0 
0 
0 
0 
0 
0 
0 
0 
0 
0 
0 
0 
0 
0 
0 
0 
0 
0 
0 
0 
0 
0 
0 
0 
0 
0 
0 
0 
0 
0 
0 
0 
0 
0 
0 
0 
0 
0 
0 
0 
0 
0 
0 
0 
0 
0 
0 
0 
0 
0 
0 
0 
0 
0 
0 
0 
0 
0 
0 
0 
0 
0 
0 
0 
0 
0 
0 
0 
0 
0 
0 
0 
0 
0 
0 
0 
0 
0 
0 
0 
0 
0 
0 
0 
0 
0 
0 
0 
0 
0 
0 
0 
0 
0 
0 
0 
0 
0 
0 
0 
0 
0 
0 
0 
0 
0 
0 
0 
0 
0 
0 
0 
0 
0 
0 
0 
0 
0 
0 
0 
0 
0 
0 
0 
0 
0 
0 
0 
0 
0 
0 
0 
0 
0 
0 
0 
0 
0 
0 
0 
0 
0 
0 
0 
0 
0 
0 
0 
0 
0 
0 
0 
0 
0 
0 
0 
0 
0 
0 
0 
0 
0 
0 
0 
0 
0 
0 
0 
0 
0 
0 
0 
0 
0 
0 
0 
0 
0 
0 
0 
0 
0 
0 
0 
0 
0 
0 
0 
0 
0 
0 
0 
0 
0 
0 
0 
0 
0 
0 
0 
0 
0 
0 
0 
0 
0 
0 
0 
0 
0 
0 
0 
0 
0 
0 
0 
0 
0 
0 
0 
0 
0 
0 
0 
0 
0 
0 
0 
0 
0 
0 
0 
0 
0 
0 
0 
0 
0 
0 
0 
0 
0 
0 
0 
0 
0 
0 
0 
0 
0 
0 
0 
0 
0 
0 
0 
0 
0 
0 
0 
0 
0 
0 
0 
0 
0 
0 
0 
0 
0 
0 
0 
0 
0 
0 
0 
0 
0 
0 
0 
0 
0 
0 
0 
0 
0 
0 
0 
0 
0 
0 
0 
0 
0 
0 
0 
0 
0 
0 
0 
0 
0 
0 
0 
0 
0 
0 
0 
0 
0 
0 
0 
0 
0 
0 
0 
0 
0 
0 
0 
0 
0 
0 
0 
0 
0 
0 
0 
0 
0 
0 
0 
0 
0 
0 
0 
0 
0 
0 
0 
0 
0 
0 
0 
0 
0 
0 
0 
0 
0 
0 
0 
0 
0 
0 
0 
0 
0 
0 
0 
0 
0 
0 
0 
0 
0 
0 
0 
0 
0 
0 
0 
0 
0 
0 
0 
0 
0 
0 
0 
0 
0 
0 
0 
0 
0 
0 
0 
0 
0 
0 
0 
0 
0 
0 
0 
0 
0 
0 
0 
0 
0 
0 
0 
0 
0 
0 
0 
0 
0 
0 
0 
0 
0 
0 
0 
0 
0 
0 
0 
0 
0 
0 
0 
0 
0 
0 
0 
0 
0 
0 
0 
0 
0 
0 
0 
0 
0 
0 
0 
0 
0 
0 
0 
0 
0 
0 
0 
0 
0 
0 
0 
0 
0 
0 
0 
0 
0 
0 
0 
0 
0 
0 
0 
0 
0 
0 
0 
0 
0 
0 
0 
0 
0 
0 
0 
0 
0 
0 
0 
0 
0 
0 
0 
0 
0 
0 
0 
0 
0 
0 
0 
0 
0 
0 
0 
0 
0 
0 
0 
0 
0 
0 
0 
0 
0 
0 
0 
0 
0 
0 
0 
0 
0 
0 
0 
0 
0 
0 
0 
0 
0 
0 
0 
0 
0 
0 
0 
0 
0 
0 
0 
0 
0 
0 
0 
0 
0 
0 
0 
0 
0 
0 
0 
0 
0 
0 
0 
0 
0 
0 
0 
0 
0 
0 
0 
0 
0 
0 
0 
0 
0 
0 
0 
0 
0 
0 
0 
0 
0 
0 
0 
0 
0 
0 
0 
0 
0 
0 
0 
0 
0 
0 
0 
0 
0 
0 
0 
0 
0 
0 
0 
0 
0 
0 
0 
0 
0 
0 
0 
0 
0 
0 
0 
0 
0 
0 
0 
0 
0 
0 
0 
0 
0 
0 
0 
0 
0 
0 
0 
0 
0 
0 
0 
0 
0 
0 
0 
0 
0 
0 
0 
0 
0 
0 
0 
0 
0 
0 
0 
0 
0 
0 
0 
0 
0 
0 
0 
0 
0 
0 
0 
0 
0 
0 
0 
0 
0 
0 
0 
0 
0 
0 
0 
0 
0 
0 
0 
0 
0 
0 
0 
0 
0 
0 
0 
0 
0 
0 
0 
0 
0 
0 
0 
0 
0 
0 
0 
0 
0 
0 
0 
0 
0 
0 
0 
0 
0 
0 
0 
0 
0 
0 
0 
0 
0 
0 
0 
0 
0 
0 
0 
0 
0 
0 
0 
0 
0 
0 
0 
0 
0 
0 
0 
0 
0 
0 
0 
0 
0 
0 
0 
0 
0 
0 
0 
0 
0 
0 
0 
0 
0 
0 
0 
0 
0 
0 
0 
0 
0 
0 
0 
0 
0 
0 
0 
0 
0 
0 
0 
0 
0 
0 
0 
0 
0 
0 
0 
0 
0 
0 
0 
0 
0 
0 
0 
0 
0 
0 
0 
0 
0 
0 
0 
0 
0 
0 
0 
0 
0 
0 
0 
0 
0 
0 
0 
0 
0 
0 
0 
0 
0 
0 
0 
0 
0 
0 
0 
0 
0 
0 
0 
0 
0 
0 
0 
0 
0 
0 
0 
0 
0 
0 
0 
0 
0 
0 
0 
0 
0 
0 
0 
0 
0 
0 
0 
0 
0 
0 
0 
0 
0 
0 
0 
0 
0 
0 
0 
0 
0 
0 
0 
0 
0 
0 
0 
0 
0 
0 
0 
0 
0 
0 
0 
0 
0 
0 
0 
0 
0 
0 
0 
0 
0 
0 
0 
0 
0 
0 
0 
0 
0 
0 
0 
0 
0 
0 
0 
0 
0 
0 
0 
0 
0 
0 
0 
0 
0 
0 
0 
0 
0 
0 
0 
0 
0 
0 
0 
0 
0 
0 
0 
0 
0 
0 
0 
0 
0 
0 
0 
0 
0 
0 
0 
0 
0 
0 
0 
0 
0 
0 
0 
0 
0 
0 
0 
0 
0 
0 
0 
0 
0 
0 
0 
0 
0 
0 
0 
0 
0 
0 
0 
0 
0 
0 
0 
0 
0 
0 
0 
0 
0 
0 
0 
0 
0 
0 
0 
0 
0 
0 
0 
0 
0 
0 
0 
0 
0 
0 
0 
0 
0 
0 
0 
0 
0 
0 
0 
0 
0 
0 
0 
0 
0 
0 
0 
0 
0 
0 
0 
0 
0 
0 
0 
0 
0 
0 
0 
0 
0 
0 
0 
0 
0 
0 
0 
0 
0 
0 
0 
0 
0 
0 
0 
0 
0 
0 
0 
0 
0 
0 
0 
0 
0 
0 
0 
0 
0 
0 
0 
0 
0 
0 
0 
0 
0 
0 
0 
0 
0 
0 
0 
0 
0 
0 
0 
0 
0 
0 
0 
0 
0 
0 
0 
0 
0 
0 
0 
0 
0 
0 
0 
0 
0 
0 
0 
0 
0 
0 
0 
0 
0 
0 
0 
0 
0 
0 
0 
0 
0 
0 
0 
0 
0 
0 
0 
0 
0 
0 
0 
0 
0 
0 
0 
0 
0 
0 
0 
0 
0 
0 
0 
0 
0 
0 
0 
0 
0 
0 
0 
0 
0 
0 
0 
0 
0 
0 
0 
0 
0 
0 
0 
0 
0 
0 
0 
0 
0 
0 
0 
0 
0 
0 
0 
0 
0 
0 
0 
0 
0 
0 
0 
0 
0 
0 
0 
0 
0 
0 
0 
0 
0 
0 
0 
0 
0 
0 
0 
0 
0 
0 
0 
0 
0 
0 
0 
0 
0 
0 
0 
0 
0 
0 
0 
0 
0 
0 
0 
0 
0 
0 
0 
0 
0 
0 
0 
0 
0 
0 
0 
0 
0 
0 
0 
0 
0 
0 
0 
0 
0 
0 
0 
0 
0 
0 
0 
0 
0 
0 
0 
0 
0 
0 
0 
0 
0 
0 
0 
0 
0 
0 
0 
0 
0 
0 
0 
0 
0 
0 
0 
0 
0 
0 
0 
0 
0 
0 
0 
0 
0 
0 
0 
0 
0 
0 
0 
0 
0 
0 
0 
0 
0 
0 
0 
0 
0 
0 
0 
0 
0 
0 
0 
0 
0 
0 
0 
0 
0 
0 
0 
0 
0 
0 
0 
0 
0 
0 
0 
0 
0 
0 
0 
0 
0 
0 
0 
0 
0 
0 
0 
0 
0 
0 
0 
0 
0 
0 
0 
0 
0 
0 
0 
0 
0 
0 
0 
0 
0 
0 
0 
0 
0 
0 
0 
0 
0 
0 
0 
0 
0 
0 
0 
0 
0 
0 
0 
0 
0 
0 
0 
0 
0 
0 
0 
0 
0 
0 
0 
0 
0 
0 
0 
0 
0 
0 
0 
0 
0 
0 
0 
0 
0 
0 
0 
0 
0 
0 
0 
0 
0 
0 
0 
0 
0 
0 
0 
0 
0 
0 
0 
0 
0 
0 
0 
0 
0 
0 
0 
0 
0 
0 
0 
0 
0 
0 
0 
0 
0 
0 
0 
0 
0 
0 
0 
0 
0 
0 
0 
0 
0 
0 
0 
0 
0 
0 
0 
0 
0 
0 
0 
0 
0 
0 
0 
0 
0 
0 
0 
0 
0 
0 
0 
0 
0 
0 
0 
0 
0 
0 
0 
0 
0 
0 
0 
0 
0 
0 
0 
0 
0 
0 
0 
0 
0 
0 
0 
0 
0 
0 
0 
0 
0 
0 
0 
0 
0 
0 
0 
0 
0 
0 
0 
0 
0 
0 
0 
0 
0 
0 
0 
0 
0 
0 
0 
0 
0 
0 
0 
0 
0 
0 
0 
0 
0 
0 
0 
0 
0 
0 
0 
0 
0 
0 
0 
0 
0 
0 
0 
0 
0 
0 
0 
0 
0 
0 
0 
0 
0 
0 
0 
0 
0 
0 
0 
0 
0 
0 
0 
0 
0 
0 
0 
0 
0 
0 
0 
0 
0 
0 
0 
0 
0 
0 
0 
0 
0 
0 
0 
0 
0 
0 
0 
0 
0 
0 
0 
0 
0 
0 
0 
0 
0 
0 
0 
0 
0 
0 
0 
0 
0 
0 
0 
0 
0 
0 
0 
0 
0 
0 
0 
0 
0 
0 
0 
0 
0 
0 
0 
0 
0 
0 
0 
0 
0 
0 
0 
0 
0 
0 
0 
0 
0 
0 
0 
0 
0 
0 
0 
0 
0 
0 
0 
0 
0 
0 
0 
0 
0 
0 
0 
0 
0 
0 
0 
0 
0 
0 
0 
0 
0 
0 
0 
0 
0 
0 
0 
0 
0 
0 
0 
0 
0 
0 
0 
0 
0 
0 
0 
0 
0 
0 
0 
0 
0 
0 
0 
0 
0 
0 
0 
0 
0 
0 
0 
0 
0 
0 
0 
0 
0 
0 
0 
0 
0 
0 
0 
0 
0 
0 
0 
0 
0 
0 
0 
0 
0 
0 
0 
0 
0 
0 
0 
0 
0 
0 
0 
0 
0 
0 
0 
0 
0 
0 
0 
0 
0 
0 
0 
0 
0 
0 
0 
0 
0 
0 
0 
0 
0 
0 
0 
0 
0 
0 
0 
0 
0 
0 
0 
0 
0 
0 
0 
0 
0 
0 
0 
0 
0 
0 
0 
0 
0 
0 
0 
0 
0 
0 
0 
0 
0 
0 
0 
0 
0 
0 
0 
0 
0 
0 
0 
0 
0 
0 
0 
0 
0 
0 
0 
0 
0 
0 
0 
0 
0 
0 
0 
0 
0 
0 
0 
0 
0 
0 
0 
0 
0 
0 
0 
0 
0 
0 
0 
0 
0 
0 
0 
0 
0 
0 
0 
0 
0 
0 
0 
0 
0 
0 
0 
0 
0 
0 
0 
0 
0 
0 
0 
0 
0 
0 
0 
0 
0 
0 
0 
0 
0 
0 
0 
0 
0 
0 
0 
0 
0 
0 
0 
0 
0 
0 
0 
0 
0 
0 
0 
0 
0 
0 
0 
0 
0 
0 
0 
0 
0 
0 
0 
0 
0 
0 
0 
0 
0 
0 
0 
0 
0 
0 
0 
0 
0 
0 
0 
0 
0 
0 
0 
0 
0 
0 
0 
0 
0 
0 
0 
0 
0 
0 
0 
0 
0 
0 
0 
0 
0 
0 
0 
0 
0 
0 
0 
0 
0 
0 
0 
0 
0 
0 
0 
0 
0 
0 
0 
0 
0 
0 
0 
0 
0 
0 
0 
0 
0 
0 
0 
0 
0 
0 
0 
0 
0 
0 
0 
0 
0 
0 
0 
0 
0 
0 
0 
0 
0 
0 
0 
0 
0 
0 
0 
0 
0 
0 
0 
0 
0 
0 
0 
0 
0 
0 
0 
0 
0 
0 
0 
0 
0 
0 
0 
0 
0 
0 
0 
0 
0 
0 
0 
0 
0 
0 
0 
0 
0 
0 
0 
0 
0 
0 
0 
0 
0 
0 
0 
0 
0 
0 
0 
0 
0 
0 
0 
0 
0 
0 
0 
0 
0 
0 
0 
0 
0 
0 
0 
0 
0 
0 
0 
0 
0 
0 
0 
0 
0 
0 
0 
0 
0 
0 
0 
0 
0 
0 
0 
0 
0 
0 
0 
0 
0 
0 
0 
0 
0 
0 
0 
0 
0 
0 
0 
0 
0 
0 
0 
0 
0 
0 
0 
0 
0 
0 
0 
0 
0 
0 
0 
0 
0 
0 
0 
0 
0 
0 
0 
0 
0 
0 
0 
0 
0 
0 
0 
0 
0 
0 
0 
0 
0 
0 
0 
0 
0 
0 
0 
0 
0 
0 
0 
0 
0 
0 
0 
0 
0 
0 
0 
0 
0 
0 
0 
0 
0 
0 
0 
0 
0 
0 
0 
0 
0 
0 
0 
0 
0 
0 
0 
0 
0 
0 
0 
0 
0 
0 
0 
0 
0 
0 
0 
0 
0 
0 
0 
0 
0 
0 
0 
0 
0 
0 
0 
0 
0 
0 
0 
0 
0 
0 
0 
0 
0 
0 
0 
0 
0 
0 
0 
0 
0 
0 
0 
0 
0 
0 
0 
0 
0 
0 
0 
0 
0 
0 
0 
0 
0 
0 
0 
0 
0 
0 
0 
0 
0 
0 
0 
0 
0 
0 
0 
0 
0 
0 
0 
0 
0 
0 
0 
0 
0 
0 
0 
0 
0 
0 
0 
0 
0 
0 
0 
0 
0 
0 
0 
0 
0 
0 
0 
0 
0 
0 
0 
0 
0 
0 
0 
0 
0 
0 
0 
0 
0 
0 
0 
0 
0 
0 
0 
0 
0 
0 
0 
0 
0 
0 
0 
0 
0 
0 
0 
0 
0 
0 
0 
0 
0 
0 
0 
0 
0 
0 
0 
0 
0 
0 
0 
0 
0 
0 
0 
0 
0 
0 
0 
0 
0 
0 
0 
0 
0 
0 
0 
0 
0 
0 
0 
0 
0 
0 
0 
0 
0 
0 
0 
0 
0 
0 
0 
0 
0 
0 
0 
0 
0 
0 
0 
0 
0 
0 
0 
0 
0 
0 
0 
0 
0 
0 
0 
0 
0 
0 
0 
0 
0 
0 
0 
0 
0 
0 
0 
0 
0 
0 
0 
0 
0 
0 
0 
0 
0 
0 
0 
0 
0 
0 
0 
0 
0 
0 
0 
0 
0 
0 
0 
0 
0 
0 
0 
0 
0 
0 
0 
0 
0 
0 
0 
0 
0 
0 
0 
0 
0 
0 
0 
0 
0 
0 
0 
0 
0 
0 
0 
0 
0 
0 
0 
0 
0 
0 
0 
0 
0 
0 
0 
0 
0 
0 
0 
0 
0 
0 
0 
0 
0 
0 
0 
0 
0 
0 
0 
0 
0 
0 
0 
0 
0 
0 
0 
0 
0 
0 
0 
0 
0 
0 
0 
0 
0 
0 
0 
0 
0 
0 
0 
0 
0 
0 
0 
0 
0 
0 
0 
0 
0 
0 
0 
0 
0 
0 
0 
0 
0 
0 
0 
0 
0 
0 
0 
0 
0 
0 
0 
0 
0 
0 
0 
0 
0 
0 
0 
0 
0 
0 
0 
0 
0 
0 
0 
0 
0 
0 
0 
0 
0 
0 
0 
0 
0 
0 
0 
0 
0 
0 
0 
0 
0 
0 
0 
0 
0 
0 
0 
0 
0 
0 
0 
0 
0 
0 
0 
0 
0 
0 
0 
0 
0 
0 
0 
0 
0 
0 
0 
0 
0 
0 
0 
0 
0 
0 
0 
0 
0 
0 
0 
0 
0 
0 
0 
0 
0 
0 
0 
0 
0 
0 
0 
0 
0 
0 
0 
0 
0 
0 
0 
0 
0 
0 
0 
0 
0 
0 
0 
0 
0 
0 
0 
0 
0 
0 
0 
0 
0 
0 
0 
0 
0 
0 
0 
0 
0 
0 
0 
0 
0 
0 
0 
0 
0 
0 
0 
0 
0 
0 
0 
0 
0 
0 
0 
0 
0 
0 
0 
0 
0 
0 
0 
0 
0 
0 
0 
0 
0 
0 
0 
0 
0 
0 
0 
0 
0 
0 
0 
0 
0 
0 
0 
0 
0 
0 
0 
0 
0 
0 
0 
0 
0 
0 
0 
0 
0 
0 
0 
0 
0 
0 
0 
0 
0 
0 
0 
0 
0 
0 
0 
0 
0 
0 
0 
0 
0 
0 
0 
0 
0 
0 
0 
0 
0 
0 
0 
0 
0 
0 
0 
0 
0 
0 
0 
0 
0 
0 
0 
0 
0 
0 
0 
0 
0 
0 
0 
0 
0 
0 
0 
0 
0 
0 
0 
0 
0 
0 
0 
0 
0 
0 
0 
0 
0 
0 
0 
0 
0 
0 
0 
0 
0 
0 
0 
0 
0 
0 
0 
0 
0 
0 
0 
0 
0 
0 
0 
0 
0 
0 
0 
0 
0 
0 
0 
0 
0 
0 
0 
0 
0 
0 
0 
0 
0 
0 
0 
0 
0 
0 
0 
0 
0 
0 
0 
0 
0 
0 
0 
0 
0 
0 
0 
0 
0 
0 
0 
0 
0 
0 
0 
0 
0 
0 
0 
0 
0 
0 
0 
0 
0 
0 
0 
0 
0 
0 
0 
0 
0 
0 
0 
0 
0 
0 
0 
0 
0 
0 
0 
0 
0 
0 
0 
0 
0 
0 
0 
0 
0 
0 
0 
0 
0 
0 
0 
0 
0 
0 
0 
0 
0 
0 
0 
0 
0 
0 
0 
0 
0 
0 
0 
0 
0 
0 
0 
0 
0 
0 
0 
0 
0 
0 
0 
0 
0 
0 
0 
0 
0 
0 
0 
0 
0 
0 
0 
0 
0 
0 
0 
0 
0 
0 
0 
0 
0 
0 
0 
0 
0 
0 
0 
0 
0 
0 
0 
0 
0 
0 
0 
0 
0 
0 
0 
0 
0 
0 
0 
0 
0 
0 
0 
0 
0 
0 
0 
0 
0 
0 
0 
0 
0 
0 
0 
0 
0 
0 
0 
0 
0 
0 
0 
0 
0 
0 
0 
0 
0 
0 
0 
0 
0 
0 
0 
0 
0 
0 
0 
0 
0 
0 
0 
0 
0 
0 
0 
0 
0 
0 
0 
0 
0 
0 
0 
0 
0 
0 
0 
0 
0 
0 
0 
0 
0 
0 
0 
0 
0 
0 
0 
0 
0 
0 
0 
0 
0 
0 
0 
0 
0 
0 
0 
0 
0 
0 
0 
0 
0 
0 
0 
0 
0 
0 
0 
0 
0 
0 
0 
0 
0 
0 
0 
0 
0 
0 
0 
0 
0 
0 
0 
0 
0 
0 
0 
0 
0 
0 
0 
0 
0 
0 
0 
0 
0 
0 
0 
0 
0 
0 
0 
0 
0 
0 
0 
0 
0 
0 
0 
0 
0 
0 
0 
0 
0 
0 
0 
0 
0 
0 
0 
0 
0 
0 
0 
0 
0 
0 
0 
0 
0 
0 
0 
0 
0 
0 
0 
0 
0 
0 
0 
0 
0 
0 
0 
0 
0 
0 
0 
0 
0 
0 
0 
0 
0 
0 
0 
0 
0 
0 
0 
0 
0 
0 
0 
0 
0 
0 
0 
0 
0 
0 
0 
0 
0 
0 
0 
0 
0 
0 
0 
0 
0 
0 
0 
0 
0 
0 
0 
0 
0 
0 
0 
0 
0 
0 
0 
0 
0 
0 
0 
0 
0 
0 
0 
0 
0 
0 
0 
0 
0 
0 
0 
0 
0 
0 
0 
0 
0 
0 
0 
0 
0 
0 
0 
0 
0 
0 
0 
0 
0 
0 
0 
0 
0 
0 
0 
0 
0 
0 
0 
0 
0 
0 
0 
0 
0 
0 
0 
0 
0 
0 
0 
0 
0 
0 
0 
0 
0 
0 
0 
0 
0 
0 
0 
0 
0 
0 
0 
0 
0 
0 
0 
0 
0 
0 
0 
0 
0 
0 
0 
0 
0 
0 
0 
0 
0 
0 
0 
0 
0 
0 
0 
0 
0 
0 
0 
0 
0 
0 
0 
0 
0 
0 
0 
0 
0 
0 
0 
0 
0 
0 
0 
0 
0 
0 
0 
0 
0 
0 
0 
0 
0 
0 
0 
0 
0 
0 
0 
0 
0 
0 
0 
0 
0 
0 
0 
0 
0 
0 
0 
0 
0 
0 
0 
0 
0 
0 
0 
0 
0 
0 
0 
0 
0 
0 
0 
0 
0 
0 
0 
0 
0 
0 
0 
0 
0 
0 
0 
0 
0 
0 
0 
0 
0 
0 
0 
0 
0 
0 
0 
0 
0 
0 
0 
0 
0 
0 
0 
0 
0 
0 
0 
0 
0 
0 
0 
0 
0 
0 
0 
0 
0 
0 
0 
0 
0 
0 
0 
0 
0 
0 
0 
0 
0 
0 
0 
0 
0 
0 
0 
0 
0 
0 
0 
0 
0 
0 
0 
0 
0 
0 
0 
0 
0 
0 
0 
0 
0 
0 
0 
0 
0 
0 
0 
0 
0 
0 
0 
0 
0 
0 
0 
0 
0 
0 
0 
0 
0 
0 
0 
0 
0 
0 
0 
0 
0 
0 
0 
0 
0 
0 
0 
0 
0 
0 
0 
0 
0 
0 
0 
0 
0 
0 
0 
0 
0 
0 
0 
0 
0 
0 
0 
0 
0 
0 
0 
0 
0 
0 
0 
0 
0 
0 
0 
0 
0 
0 
0 
0 
0 
0 
0 
0 
0 
0 
0 
0 
0 
0 
0 
0 
0 
0 
0 
0 
0 
0 
0 
0 
0 
0 
0 
0 
0 
0 
0 
0 
0 
0 
0 
0 
0 
0 
0 
0 
0 
0 
0 
0 
0 
0 
0 
0 
0 
0 
0 
0 
0 
0 
0 
0 
0 
0 
0 
0 
0 
0 
0 
0 
0 
0 
0 
0 
0 
0 
0 
0 
0 
0 
0 
0 
0 
0 
0 
0 
0 
0 
0 
0 
0 
0 
0 
0 
0 
0 
0 
0 
0 
0 
0 
0 
0 
0 
0 
0 
0 
0 
0 
0 
0 
0 
0 
0 
0 
0 
0 
0 
0 
0 
0 
0 
0 
0 
0 
0 
0 
0 
0 
0 
0 
0 
0 
0 
0 
0 
0 
0 
0 
0 
0 
0 
0 
0 
0 
0 
0 
0 
0 
0 
0 
0 
0 
0 
0 
0 
0 
0 
0 
0 
0 
0 
0 
0 
0 
0 
0 
0 
0 
0 
0 
0 
0 
0 
0 
0 
0 
0 
0 
0 
0 
0 
0 
0 
0 
0 
0 
0 
0 
0 
0 
0 
0 
0 
0 
0 
0 
0 
0 
0 
0 
0 
0 
0 
0 
0 
0 
0 
0 
0 
0 
0 
0 
0 
0 
0 
0 
0 
0 
0 
0 
0 
0 
0 
0 
0 
0 
0 
0 
0 
0 
0 
0 
0 
0 
0 
0 
0 
0 
0 
0 
0 
0 
0 
0 
0 
0 
0 
0 
0 
0 
0 
0 
0 
0 
0 
0 
0 
0 
0 
0 
0 
0 
0 
0 
0 
0 
0 
0 
0 
0 
0 
0 
0 
0 
0 
0 
0 
0 
0 
0 
0 
0 
0 
0 
0 
0 
0 
0 
0 
0 
0 
0 
0 
0 
0 
0 
0 
0 
0 
0 
0 
0 
0 
0 
0 
0 
0 
0 
0 
0 
0 
0 
0 
0 
0 
0 
0 
0 
0 
0 
0 
0 
0 
0 
0 
0 
0 
0 
0 
0 
0 
0 
0 
0 
0 
0 
0 
0 
0 
0 
0 
0 
0 
0 
0 
0 
0 
0 
0 
0 
0 
0 
0 
0 
0 
0 
0 
0 
0 
0 
0 
0 
0 
0 
0 
0 
0 
0 
0 
0 
0 
0 
0 
0 
0 
0 
0 
0 
0 
0 
0 
0 
0 
0 
0 
0 
0 
0 
0 
0 
0 
0 
0 
0 
0 
0 
0 
0 
0 
0 
0 
0 
0 
0 
0 
0 
0 
0 
0 
0 
0 
0 
0 
0 
0 
0 
0 
0 
0 
0 
0 
0 
0 
0 
0 
0 
0 
0 
0 
0 
0 
0 
0 
0 
0 
0 
0 
0 
0 
0 
0 
0 
0 
0 
0 
0 
0 
0 
0 
0 
0 
0 
0 
0 
0 
0 
0 
0 
0 
0 
0 
0 
0 
0 
0 
0 
0 
0 
0 
0 
0 
0 
0 
0 
0 
0 
0 
0 
0 
0 
0 
0 
0 
0 
0 
0 
0 
0 
0 
0 
0 
0 
0 
0 
0 
0 
0 
0 
0 
0 
0 
0 
0 
0 
0 
0 
0 
0 
0 
0 
0 
0 
0 
0 
0 
0 
0 
0 
0 
0 
0 
0 
0 
0 
0 
0 
0 
0 
0 
0 
0 
0 
0 
0 
0 
0 
0 
0 
0 
0 
0 
0 
0 
0 
0 
0 
0 
0 
0 
0 
0 
0 
0 
0 
0 
0 
0 
0 
0 
0 
0 
0 
0 
0 
0 
0 
0 
0 
0 
0 
0 
0 
0 
0 
0 
0 
0 
0 
0 
0 
0 
0 
0 
0 
0 
0 
0 
0 
0 
0 
0 
0 
0 
0 
0 
0 
0 
0 
0 
0 
0 
0 
0 
0 
0 
0 
0 
0 
0 
0 
0 
0 
0 
0 
0 
0 
0 
0 
0 
0 
0 
0 
0 
0 
0 
0 
0 
0 
0 
0 
0 
0 
0 
0 
0 
0 
0 
0 
0 
0 
0 
0 
0 
0 
0 
0 
0 
0 
0 
0 
0 
0 
0 
0 
0 
0 
0 
0 
0 
0 
0 
0 
0 
0 
0 
0 
0 
0 
0 
0 
0 
0 
0 
0 
0 
0 
0 
0 
0 
0 
0 
0 
0 
0 
0 
0 
0 
0 
0 
0 
0 
0 
0 
0 
0 
0 
0 
0 
0 
0 
0 
0 
0 
0 
0 
0 
0 
0 
0 
0 
0 
0 
0 
0 
0 
0 
0 
0 
0 
0 
0 
0 
0 
0 
0 
0 
0 
0 
0 
0 
0 
0 
0 
0 
0 
0 
0 
0 
0 
0 
0 
0 
0 
0 
0 
0 
0 
0 
0 
0 
0 
0 
0 
0 
0 
0 
0 
0 
0 
0 
0 
0 
0 
0 
0 
0 
0 
0 
0 
0 
0 
0 
0 
0 
0 
0 
0 
0 
0 
0 
0 
0 
0 
0 
0 
0 
0 
0 
0 
0 
0 
0 
0 
0 
0 
0 
0 
0 
0 
0 
0 
0 
0 
0 
0 
0 
0 
0 
0 
0 
0 
0 
0 
0 
0 
0 
0 
0 
0 
0 
0 
0 
0 
0 
0 
0 
0 
0 
0 
0 
0 
0 
0 
0 
0 
0 
0 
0 
0 
0 
0 
0 
0 
0 
0 
0 
0 
0 
0 
0 
0 
0 
0 
0 
0 
0 
0 
0 
0 
0 
0 
0 
0 
0 
0 
0 
0 
0 
0 
0 
0 
0 
0 
0 
0 
0 
0 
0 
0 
0 
0 
0 
0 
0 
0 
0 
0 
0 
0 
0 
0 
0 
0 
0 
0 
0 
0 
0 
0 
0 
0 
0 
0 
0 
0 
0 
0 
0 
0 
0 
0 
0 
0 
0 
0 
0 
0 
0 
0 
0 
0 
0 
0 
0 
0 
0 
0 
0 
0 
0 
0 
0 
0 
0 
0 
0 
0 
0 
0 
0 
0 
0 
0 
0 
0 
0 
0 
0 
0 
0 
0 
0 
0 
0 
0 
0 
0 
0 
0 
0 
0 
0 
0 
0 
0 
0 
0 
0 
0 
0 
0 
0 
0 
0 
0 
0 
0 
0 
0 
0 
0 
0 
0 
0 
0 
0 
0 
0 
0 
0 
0 
0 
0 
0 
0 
0 
0 
0 
0 
0 
0 
0 
0 
0 
0 
0 
0 
0 
0 
0 
0 
0 
0 
0 
0 
0 
0 
0 
0 
0 
0 
0 
0 
0 
0 
0 
0 
0 
0 
0 
0 
0 
0 
0 
0 
0 
0 
0 
0 
0 
0 
0 
0 
0 
0 
0 
0 
0 
0 
0 
0 
0 
0 
0 
0 
0 
0 
0 
0 
0 
0 
0 
0 
0 
0 
0 
0 
0 
0 
0 
0 
0 
0 
0 
0 
0 
0 
0 
0 
0 
0 
0 
0 
0 
0 
0 
0 
0 
0 
0 
0 
0 
0 
0 
0 
0 
0 
0 
0 
0 
0 
0 
0 
0 
0 
0 
0 
0 
0 
0 
0 
0 
0 
0 
0 
0 
0 
0 
0 
0 
0 
0 
0 
0 
0 
0 
0 
0 
0 
0 
0 
0 
0 
0 
0 
0 
0 
0 
0 
0 
0 
0 
0 
0 
0 
0 
0 
0 
0 
0 
0 
0 
0 
0 
0 
0 
0 
0 
0 
0 
0 
0 
0 
0 
0 
0 
0 
0 
0 
0 
0 
0 
0 
0 
0 
0 
0 
0 
0 
0 
0 
0 
0 
0 
0 
0 
0 
0 
0 
0 
0 
0 
0 
0 
0 
0 
0 
0 
0 
0 
0 
0 
0 
0 
0 
0 
0 
0 
0 
0 
0 
0 
0 
0 
0 
0 
0 
0 
0 
0 
0 
0 
0 
0 
0 
0 
0 
0 
0 
0 
0 
0 
0 
0 
0 
0 
0 
0 
0 
0 
0 
0 
0 
0 
0 
0 
0 
0 
0 
0 
0 
0 
0 
0 
0 
0 
0 
0 
0 
0 
0 
0 
0 
0 
0 
0 
0 
0 
0 
0 
0 
0 
0 
0 
0 
0 
0 
0 
0 
0 
0 
0 
0 
0 
0 
0 
0 
0 
0 
0 
0 
0 
0 
0 
0 
0 
0 
0 
0 
0 
0 
0 
0 
0 
0 
0 
0 
0 
0 
0 
0 
0 
0 
0 
0 
0 
0 
0 
0 
0 
0 
0 
0 
0 
0 
0 
0 
0 
0 
0 
0 
0 
0 
0 
0 
0 
0 
0 
0 
0 
0 
0 
0 
0 
0 
0 
0 
0 
0 
0 
0 
0 
0 
0 
0 
0 
0 
0 
0 
0 
0 
0 
0 
0 
0 
0 
0 
0 
0 
0 
0 
0 
0 
0 
0 
0 
0 
0 
0 
0 
0 
0 
0 
0 
0 
0 
0 
0 
0 
0 
0 
0 
0 
0 
0 
0 
0 
0 
0 
0 
0 
0 
0 
0 
0 
0 
0 
0 
0 
0 
0 
0 
0 
0 
0 
0 
0 
0 
0 
0 
0 
0 
0 
0 
0 
0 
0 
0 
0 
0 
0 
0 
0 
0 
0 
0 
0 
0 
0 
0 
0 
0 
0 
0 
0 
0 
0 
0 
0 
0 
0 
0 
0 
0 
0 
0 
0 
0 
0 
0 
0 
0 
0 
0 
0 
0 
0 
0 
0 
0 
0 
0 
0 
0 
0 
0 
0 
0 
0 
0 
0 
0 
0 
0 
0 
0 
0 
0 
0 
0 
0 
0 
0 
0 
0 
0 
0 
0 
0 
0 
0 
0 
0 
0 
0 
0 
0 
0 
0 
0 
0 
0 
0 
0 
0 
0 
0 
0 
0 
0 
0 
0 
0 
0 
0 
0 
0 
0 
0 
0 
0 
0 
0 
0 
0 
0 
0 
0 
0 
0 
0 
0 
0 
0 
0 
0 
0 
0 
0 
0 
0 
0 
0 
0 
0 
0 
0 
0 
0 
0 
0 
0 
0 
0 
0 
0 
0 
0 
0 
0 
0 
0 
0 
0 
0 
0 
0 
0 
0 
0 
0 
0 
0 
0 
0 
0 
0 
0 
0 
0 
0 
0 
0 
0 
0 
0 
0 
0 
0 
0 
0 
0 
0 
0 
0 
0 
0 
0 
0 
0 
0 
0 
0 
0 
0 
0 
0 
0 
0 
0 
0 
0 
0 
0 
0 
0 
0 
0 
0 
0 
0 
0 
0 
0 
0 
0 
0 
0 
0 
0 
0 
0 
0 
0 
0 
0 
0 
0 
0 
0 
0 
0 
0 
0 
0 
0 
0 
0 
0 
0 
0 
0 
0 
0 
0 
0 
0 
0 
0 
0 
0 
0 
0 
0 
0 
0 
0 
0 
0 
0 
0 
0 
0 
0 
0 
0 
0 
0 
0 
0 
0 
0 
0 
0 
0 
0 
0 
0 
0 
0 
0 
0 
0 
0 
0 
0 
0 
0 
0 
0 
0 
0 
0 
0 
0 
0 
0 
0 
0 
0 
0 
0 
0 
0 
0 
0 
0 
0 
0 
0 
0 
0 
0 
0 
0 
0 
0 
0 
0 
0 
0 
0 
0 
0 
0 
0 
0 
0 
0 
0 
0 
0 
0 
0 
0 
0 
0 
0 
0 
0 
0 
0 
0 
0 
0 
0 
0 
0 
0 
0 
0 
0 
0 
0 
0 
0 
0 
0 
0 
0 
0 
0 
0 
0 
0 
0 
0 
0 
0 
0 
0 
0 
0 
0 
0 
0 
0 
0 
0 
0 
0 
0 
0 
0 
0 
0 
0 
0 
0 
0 
0 
0 
0 
0 
0 
0 
0 
0 
0 
0 
0 
0 
0 
0 
0 
0 
0 
0 
0 
0 
0 
0 
0 
0 
0 
0 
0 
0 
0 
0 
0 
0 
0 
0 
0 
0 
0 
0 
0 
0 
0 
0 
0 
0 
0 
0 
0 
0 
0 
0 
0 
0 
0 
0 
0 
0 
0 
0 
0 
0 
0 
0 
0 
0 
0 
0 
0 
0 
0 
0 
0 
0 
0 
0 
0 
0 
0 
0 
0 
0 
0 
0 
0 
0 
0 
0 
0 
0 
0 
0 
0 
0 
0 
0 
0 
0 
0 
0 
0 
0 
0 
0 
0 
0 
0 
0 
0 
0 
0 
0 
0 
0 
0 
0 
0 
0 
0 
0 
0 
0 
0 
0 
0 
0 
0 
0 
0 
0 
0 
0 
0 
0 
0 
0 
0 
0 
0 
0 
0 
0 
0 
0 
0 
0 
0 
0 
0 
0 
0 
0 
0 
0 
0 
0 
0 
0 
0 
0 
0 
0 
0 
0 
0 
0 
0 
0 
0 
0 
0 
0 
0 
0 
0 
0 
0 
0 
0 
0 
0 
0 
0 
0 
0 
0 
0 
0 
0 
0 
0 
0 
0 
0 
0 
0 
0 
0 
0 
0 
0 
0 
0 
0 
0 
0 
0 
0 
0 
0 
0 
0 
0 
0 
0 
0 
0 
0 
0 
0 
0 
0 
0 
0 
0 
0 
0 
0 
0 
0 
0 
0 
0 
0 
0 
0 
0 
0 
0 
0 
0 
0 
0 
0 
0 
0 
0 
0 
0 
0 
0 
0 
0 
0 
0 
0 
0 
0 
0 
0 
0 
0 
0 
0 
0 
0 
0 
0 
0 
0 
0 
0 
0 
0 
0 
0 
0 
0 
0 
0 
0 
0 
0 
0 
0 
0 
0 
0 
0 
0 
0 
0 
0 
0 
0 
0 
0 
0 
0 
0 
0 
0 
0 
0 
0 
0 
0 
0 
0 
0 
0 
0 
0 
0 
0 
0 
0 
0 
0 
0 
0 
0 
0 
0 
0 
0 
0 
0 
0 
0 
0 
0 
0 
0 
0 
0 
0 
0 
0 
0 
0 
0 
0 
0 
0 
0 
0 
0 
0 
0 
0 
0 
0 
0 
0 
0 
0 
0 
0 
0 
0 
0 
0 
0 
0 
0 
0 
0 
0 
0 
0 
0 
0 
0 
0 
0 
0 
0 
0 
0 
0 
0 
0 
0 
0 
0 
0 
0 
0 
0 
0 
0 
0 
0 
0 
0 
0 
0 
0 
0 
0 
0 
0 
0 
0 
0 
0 
0 
0 
0 
0 
0 
0 
0 
0 
0 
0 
0 
0 
0 
0 
0 
0 
0 
0 
0 
0 
0 
0 
0 
0 
0 
0 
0 
0 
0 
0 
0 
0 
0 
0 
0 
0 
0 
0 
0 
0 
0 
0 
0 
0 
0 
0 
0 
0 
0 
0 
0 
0 
0 
0 
0 
0 
0 
0 
0 
0 
0 
0 
0 
0 
0 
0 
0 
0 
0 
0 
0 
0 
0 
0 
0 
0 
0 
0 
0 
0 
0 
0 
0 
0 
0 
0 
0 
0 
0 
0 
0 
0 
0 
0 
0 
0 
0 
0 
0 
0 
0 
0 
0 
0 
0 
0 
0 
0 
0 
0 
0 
0 
0 
0 
0 
0 
0 
0 
0 
0 
0 
0 
0 
0 
0 
0 
0 
0 
0 
0 
0 
0 
0 
0 
0 
0 
0 
0 
0 
0 
0 
0 
0 
0 
0 
0 
0 
0 
0 
0 
0 
0 
0 
0 
0 
0 
0 
0 
0 
0 
0 
0 
0 
0 
0 
0 
0 
0 
0 
0 
0 
0 
0 
0 
0 
0 
0 
0 
0 
0 
0 
0 
0 
0 
0 
0 
0 
0 
0 
0 
0 
0 
0 
0 
0 
0 
0 
0 
0 
0 
0 
0 
0 
0 
0 
0 
0 
0 
0 
0 
0 
0 
0 
0 
0 
0 
0 
0 
0 
0 
0 
0 
0 
0 
0 
0 
0 
0 
0 
0 
0 
0 
0 
0 
0 
0 
0 
0 
0 
0 
0 
0 
0 
0 
0 
0 
0 
0 
0 
0 
0 
0 
0 
0 
0 
0 
0 
0 
0 
0 
0 
0 
0 
0 
0 
0 
0 
0 
0 
0 
0 
0 
0 
0 
0 
0 
0 
0 
0 
0 
0 
0 
0 
0 
0 
0 
0 
0 
0 
0 
0 
0 
0 
0 
0 
0 
0 
0 
0 
0 
0 
0 
0 
0 
0 
0 
0 
0 
0 
0 
0 
0 
0 
0 
0 
0 
0 
0 
0 
0 
0 
0 
0 
0 
0 
0 
0 
0 
0 
0 
0 
0 
0 
0 
0 
0 
0 
0 
0 
0 
0 
0 
0 
0 
0 
0 
0 
0 
0 
0 
0 
0 
0 
0 
0 
0 
0 
0 
0 
0 
0 
0 
0 
0 
0 
0 
0 
0 
0 
0 
0 
0 
0 
0 
0 
0 
0 
0 
0 
0 
0 
0 
0 
0 
0 
0 
0 
0 
0 
0 
0 
0 
0 
0 
0 
0 
0 
0 
0 
0 
0 
0 
0 
0 
0 
0 
0 
0 
0 
0 
0 
0 
0 
0 
0 
0 
0 
0 
0 
0 
0 
0 
0 
0 
0 
0 
0 
0 
0 
0 
0 
0 
0 
0 
0 
0 
0 
0 
0 
0 
0 
0 
0 
0 
0 
0 
0 
0 
0 
0 
0 
0 
0 
0 
0 
0 
0 
0 
0 
0 
0 
0 
0 
0 
0 
0 
0 
0 
0 
0 
0 
0 
0 
0 
0 
0 
0 
0 
0 
0 
0 
0 
0 
0 
0 
0 
0 
0 
0 
0 
0 
0 
0 
0 
0 
0 
0 
0 
0 
0 
0 
0 
0 
0 
0 
0 
0 
0 
0 
0 
0 
0 
0 
0 
0 
0 
0 
0 
0 
0 
0 
0 
0 
0 
0 
0 
0 
0 
0 
0 
0 
0 
0 
0 
0 
0 
0 
0 
0 
0 
0 
0 
0 
0 
0 
0 
0 
0 
0 
0 
0 
0 
0 
0 
0 
0 
0 
0 
0 
0 
0 
0 
0 
0 
0 
0 
0 
0 
0 
0 
0 
0 
0 
0 
0 
0 
0 
0 
0 
0 
0 
0 
0 
0 
0 
0 
0 
0 
0 
0 
0 
0 
0 
0 
0 
0 
0 
0 
0 
0 
0 
0 
0 
0 
0 
0 
0 
0 
0 
0 
0 
0 
0 
0 
0 
0 
0 
0 
0 
0 
0 
0 
0 
0 
0 
0 
0 
0 
0 
0 
0 
0 
0 
0 
0 
0 
0 
0 
0 
0 
0 
0 
0 
0 
0 
0 
0 
0 
0 
0 
0 
0 
0 
0 
0 
0 
0 
0 
0 
0 
0 
0 
0 
0 
0 
0 
0 
0 
0 
0 
0 
0 
0 
0 
0 
0 
0 
0 
0 
0 
0 
0 
0 
0 
0 
0 
0 
0 
0 
0 
0 
0 
0 
0 
0 
0 
0 
0 
0 
0 
0 
0 
0 
0 
0 
0 
0 
0 
0 
0 
0 
0 
0 
0 
0 
0 
0 
0 
0 
0 
0 
0 
0 
0 
0 
0 
0 
0 
0 
0 
0 
0 
0 
0 
0 
0 
0 
0 
0 
0 
0 
0 
0 
0 
0 
0 
0 
0 
0 
0 
0 
0 
0 
0 
0 
0 
0 
0 
0 
0 
0 
0 
0 
0 
0 
0 
0 
0 
0 
0 
0 
0 
0 
0 
0 
0 
0 
0 
0 
0 
0 
0 
0 
0 
0 
0 
0 
0 
0 
0 
0 
0 
0 
0 
0 
0 
0 
0 
0 
0 
0 
0 
0 
0 
0 
0 
0 
0 
0 
0 
0 
0 
0 
0 
0 
0 
0 
0 
0 
0 
0 
0 
0 
0 
0 
0 
0 
0 
0 
0 
0 
0 
0 
0 
0 
0 
0 
0 
0 
0 
0 
0 
0 
0 
0 
0 
0 
0 
0 
0 
0 
0 
0 
0 
0 
0 
0 
0 
0 
0 
0 
0 
0 
0 
0 
0 
0 
0 
0 
0 
0 
0 
0 
0 
0 
0 
0 
0 
0 
0 
0 
0 
0 
0 
0 
0 
0 
0 
0 
0 
0 
0 
0 
0 
0 
0 
0 
0 
0 
0 
0 
0 
0 
0 
0 
0 
0 
0 
0 
0 
0 
0 
0 
0 
0 
0 
0 
0 
0 
0 
0 
0 
0 
0 
0 
0 
0 
0 
0 
0 
0 
0 
0 
0 
0 
0 
0 
0 
0 
0 
0 
0 
0 
0 
0 
0 
0 
0 
0 
0 
0 
0 
0 
0 
0 
0 
0 
0 
0 
0 
0 
0 
0 
0 
0 
0 
0 
0 
0 
0 
0 
0 
0 
0 
0 
0 
0 
0 
0 
0 
0 
0 
0 
0 
0 
0 
0 
0 
0 
0 
0 
0 
0 
0 
0 
0 
0 
0 
0 
0 
0 
0 
0 
0 
0 
0 
0 
0 
0 
0 
0 
0 
0 
0 
0 
0 
0 
0 
0 
0 
0 
0 
0 
0 
0 
0 
0 
0 
0 
0 
0 
0 
0 
0 
0 
0 
0 
0 
0 
0 
0 
0 
0 
0 
0 
0 
0 
0 
0 
0 
0 
0 
0 
0 
0 
0 
0 
0 
0 
0 
0 
0 
0 
0 
0 
0 
0 
0 
0 
0 
0 
0 
0 
0 
0 
0 
0 
0 
0 
0 
0 
0 
0 
0 
0 
0 
0 
0 
0 
0 
0 
0 
0 
0 
0 
0 
0 
0 
0 
0 
0 
0 
0 
0 
0 
0 
0 
0 
0 
0 
0 
0 
0 
0 
0 
0 
0 
0 
0 
0 
0 
0 
0 
0 
0 
0 
0 
0 
0 
0 
0 
0 
0 
0 
0 
0 
0 
0 
0 
0 
0 
0 
0 
0 
0 
0 
0 
0 
0 
0 
0 
0 
0 
0 
0 
0 
0 
0 
0 
0 
0 
0 
0 
0 
0 
0 
0 
0 
0 
0 
0 
0 
0 
0 
0 
0 
0 
0 
0 
0 
0 
0 
0 
0 
0 
0 
0 
0 
0 
0 
0 
0 
0 
0 
0 
0 
0 
0 
0 
0 
0 
0 
0 
0 
0 
0 
0 
0 
0 
0 
0 
0 
0 
0 
0 
0 
0 
0 
0 
0 
0 
0 
0 
0 
0 
0 
0 
0 
0 
0 
0 
0 
0 
0 
0 
0 
0 
0 
0 
0 
0 
0 
0 
0 
0 
0 
0 
0 
0 
0 
0 
0 
0 
0 
0 
0 
0 
0 
0 
0 
0 
0 
0 
0 
0 
0 
0 
0 
0 
0 
0 
0 
0 
0 
0 
0 
0 
0 
0 
0 
0 
0 
0 
0 
0 
0 
0 
0 
0 
0 
0 
0 
0 
0 
0 
0 
0 
0 
0 
0 
0 
0 
0 
0 
0 
0 
0 
0 
0 
0 
0 
0 
0 
0 
0 
0 
0 
0 
0 
0 
0 
0 
0 
0 
0 
0 
0 
0 
0 
0 
0 
0 
0 
0 
0 
0 
0 
0 
0 
0 
0 
0 
0 
0 
0 
0 
0 
0 
0 
0 
0 
0 
0 
0 
0 
0 
0 
0 
0 
0 
0 
0 
0 
0 
0 
0 
0 
0 
0 
0 
0 
0 
0 
0 
0 
0 
0 
0 
0 
0 
0 
0 
0 
0 
0 
0 
0 
0 
0 
0 
0 
0 
0 
0 
0 
0 
0 
0 
0 
0 
0 
0 
0 
0 
0 
0 
0 
0 
0 
0 
0 
0 
0 
0 
0 
0 
0 
0 
0 
0 
0 
0 
0 
0 
0 
0 
0 
0 
0 
0 
0 
0 
0 
0 
0 
0 
0 
0 
0 
0 
0 
0 
0 
0 
0 
0 
0 
0 
0 
0 
0 
0 
0 
0 
0 
0 
0 
0 
0 
0 
0 
0 
0 
0 
0 
0 
0 
0 
0 
0 
0 
0 
0 
0 
0 
0 
0 
0 
0 
0 
0 
0 
0 
0 
0 
0 
0 
0 
0 
0 
0 
0 
0 
0 
0 
0 
0 
0 
0 
0 
0 
0 
0 
0 
0 
0 
0 
0 
0 
0 
0 
0 
0 
0 
0 
0 
0 
0 
0 
0 
0 
0 
0 
0 
0 
0 
0 
0 
0 
0 
0 
0 
0 
0 
0 
0 
0 
0 
0 
0 
0 
0 
0 
0 
0 
0 
0 
0 
0 
0 
0 
0 
0 
0 
0 
0 
0 
0 
0 
0 
0 
0 
0 
0 
0 
0 
0 
0 
0 
0 
0 
0 
0 
0 
0 
0 
0 
0 
0 
0 
0 
0 
0 
0 
0 
0 
0 
0 
0 
0 
0 
0 
0 
0 
0 
0 
0 
0 
0 
0 
0 
0 
0 
0 
0 
0 
0 
0 
0 
0 
0 
0 
0 
0 
0 
0 
0 
0 
0 
0 
0 
0 
0 
0 
0 
0 
0 
0 
0 
0 
0 
0 
0 
0 
0 
0 
0 
0 
0 
0 
0 
0 
0 
0 
0 
0 
0 
0 
0 
0 
0 
0 
0 
0 
0 
0 
0 
0 
0 
0 
0 
0 
0 
0 
0 
0 
0 
0 
0 
0 
0 
0 
0 
0 
0 
0 
0 
0 
0 
0 
0 
0 
0 
0 
0 
0 
0 
0 
0 
0 
0 
0 
0 
0 
0 
0 
0 
0 
0 
0 
0 
0 
0 
0 
0 
0 
0 
0 
0 
0 
0 
0 
0 
0 
0 
0 
0 
0 
0 
0 
0 
0 
0 
0 
0 
0 
0 
0 
0 
0 
0 
0 
0 
0 
0 
0 
0 
0 
0 
0 
0 
0 
0 
0 
0 
0 
0 
0 
0 
0 
0 
0 
0 
0 
0 
0 
0 
0 
0 
0 
0 
0 
0 
0 
0 
0 
0 
0 
0 
0 
0 
0 
0 
0 
0 
0 
0 
0 
0 
0 
0 
0 
0 
0 
0 
0 
0 
0 
0 
0 
0 
0 
0 
0 
0 
0 
0 
0 
0 
0 
0 
0 
0 
0 
0 
0 
0 
0 
0 
0 
0 
0 
0 
0 
0 
0 
0 
0 
0 
0 
0 
0 
0 
0 
0 
0 
0 
0 
0 
0 
0 
0 
0 
0 
0 
0 
0 
0 
0 
0 
0 
0 
0 
0 
0 
0 
0 
0 
0 
0 
0 
0 
0 
0 
0 
0 
0 
0 
0 
0 
0 
0 
0 
0 
0 
0 
0 
0 
0 
0 
0 
0 
0 
0 
0 
0 
0 
0 
0 
0 
0 
0 
0 
0 
0 
0 
0 
0 
0 
0 
0 
0 
0 
0 
0 
0 
0 
0 
0 
0 
0 
0 
0 
0 
0 
0 
0 
0 
0 
0 
0 
0 
0 
0 
0 
0 
0 
0 
0 
0 
0 
0 
0 
0 
0 
0 
0 
0 
0 
0 
0 
0 
0 
0 
0 
0 
0 
0 
0 
0 
0 
0 
0 
0 
0 
0 
0 
0 
0 
0 
0 
0 
0 
0 
0 
0 
0 
0 
0 
0 
0 
0 
0 
0 
0 
0 
0 
0 
0 
0 
0 
0 
0 
0 
0 
0 
0 
0 
0 
0 
0 
0 
0 
0 
0 
0 
0 
0 
0 
0 
0 
0 
0 
0 
0 
0 
0 
0 
0 
0 
0 
0 
0 
0 
0 
0 
0 
0 
0 
0 
0 
0 
0 
0 
0 
0 
0 
0 
0 
0 
0 
0 
0 
0 
0 
0 
0 
0 
0 
0 
0 
0 
0 
0 
0 
0 
0 
0 
0 
0 
0 
0 
0 
0 
0 
0 
0 
0 
0 
0 
0 
0 
0 
0 
0 
0 
0 
0 
0 
0 
0 
0 
0 
0 
0 
0 
0 
0 
0 
0 
0 
0 
0 
0 
0 
0 
0 
0 
0 
0 
0 
0 
0 
0 
0 
0 
0 
0 
0 
0 
0 
0 
0 
0 
0 
0 
0 
0 
0 
0 
0 
0 
0 
0 
0 
0 
0 
0 
0 
0 
0 
0 
0 
0 
0 
0 
0 
0 
0 
0 
0 
0 
0 
0 
0 
0 
0 
0 
0 
0 
0 
0 
0 
0 
0 
0 
0 
0 
0 
0 
0 
0 
0 
0 
0 
0 
0 
0 
0 
0 
0 
0 
0 
0 
0 
0 
0 
0 
0 
0 
0 
0 
0 
0 
0 
0 
0 
0 
0 
0 
0 
0 
0 
0 
0 
0 
0 
0 
0 
0 
0 
0 
0 
0 
0 
0 
0 
0 
0 
0 
0 
0 
0 
0 
0 
0 
0 
0 
0 
0 
0 
0 
0 
0 
0 
0 
0 
0 
0 
0 
0 
0 
0 
0 
0 
0 
0 
0 
0 
0 
0 
0 
0 
0 
0 
0 
0 
0 
0 
0 
0 
0 
0 
0 
0 
0 
0 
0 
0 
0 
0 
0 
0 
0 
0 
0 
0 
0 
0 
0 
0 
0 
0 
0 
0 
0 
0 
0 
0 
0 
0 
0 
0 
0 
0 
0 
0 
0 
0 
0 
0 
0 
0 
0 
0 
0 
0 
0 
0 
0 
0 
0 
0 
0 
0 
0 
0 
0 
0 
0 
0 
0 
0 
0 
0 
0 
0 
0 
0 
0 
0 
0 
0 
0 
0 
0 
0 
0 
0 
0 
0 
0 
0 
0 
0 
0 
0 
0 
0 
0 
0 
0 
0 
0 
0 
0 
0 
0 
0 
0 
0 
0 
0 
0 
0 
0 
0 
0 
0 
0 
0 
0 
0 
0 
0 
0 
0 
0 
0 
0 
0 
0 
0 
0 
0 
0 
0 
0 
0 
0 
0 
0 
0 
0 
0 
0 
0 
0 
0 
0 
0 
0 
0 
0 
0 
0 
0 
0 
0 
0 
0 
0 
0 
0 
0 
0 
0 
0 
0 
0 
0 
0 
0 
0 
0 
0 
0 
0 
0 
0 
0 
0 
0 
0 
0 
0 
0 
0 
0 
0 
0 
0 
0 
0 
0 
0 
0 
0 
0 
0 
0 
0 
0 
0 
0 
0 
0 
0 
0 
0 
0 
0 
0 
0 
0 
0 
0 
0 
0 
0 
0 
0 
0 
0 
0 
0 
0 
0 
0 
0 
0 
0 
0 
0 
0 
0 
0 
0 
0 
0 
0 
0 
0 
0 
0 
0 
0 
0 
0 
0 
0 
0 
0 
0 
0 
0 
0 
0 
0 
0 
0 
0 
0 
0 
0 
0 
0 
0 
0 
0 
0 
0 
0 
0 
0 
0 
0 
0 
0 
0 
0 
0 
0 
0 
0 
0 
0 
0 
0 
0 
0 
0 
0 
0 
0 
0 
0 
0 
0 
0 
0 
0 
0 
0 
0 
0 
0 
0 
0 
0 
0 
0 
0 
0 
0 
0 
0 
0 
0 
0 
0 
0 
0 
0 
0 
0 
0 
0 
0 
0 
0 
0 
0 
0 
0 
0 
0 
0 
0 
0 
0 
0 
0 
0 
0 
0 
0 
0 
0 
0 
0 
0 
0 
0 
0 
0 
0 
0 
0 
0 
0 
0 
0 
0 
0 
0 
0 
0 
0 
0 
0 
0 
0 
0 
0 
0 
0 
0 
0 
0 
0 
0 
0 
0 
0 
0 
0 
0 
0 
0 
0 
0 
0 
0 
0 
0 
0 
0 
0 
0 
0 
0 
0 
0 
0 
0 
0 
0 
0 
0 
0 
0 
0 
0 
0 
0 
0 
0 
0 
0 
0 
0 
0 
0 
0 
0 
0 
0 
0 
0 
0 
0 
0 
0 
0 
0 
0 
0 
0 
0 
0 
0 
0 
0 
0 
0 
0 
0 
0 
0 
0 
0 
0 
0 
0 
0 
0 
0 
0 
0 
0 
0 
0 
0 
0 
0 
0 
0 
0 
0 
0 
0 
0 
0 
0 
0 
0 
0 
0 
0 
0 
0 
0 
0 
0 
0 
0 
0 
0 
0 
0 
0 
0 
0 
0 
0 
0 
0 
0 
0 
0 
0 
0 
0 
0 
0 
0 
0 
0 
0 
0 
0 
0 
0 
0 
0 
0 
0 
0 
0 
0 
0 
0 
0 
0 
0 
0 
0 
0 
0 
0 
0 
0 
0 
0 
0 
0 
0 
0 
0 
0 
0 
0 
0 
0 
0 
0 
0 
0 
0 
0 
0 
0 
0 
0 
0 
0 
0 
0 
0 
0 
0 
0 
0 
0 
0 
0 
0 
0 
0 
0 
0 
0 
0 
0 
0 
0 
0 
0 
0 
0 
0 
0 
0 
0 
0 
0 
0 
0 
0 
0 
0 
0 
0 
0 
0 
0 
0 
0 
0 
0 
0 
0 
0 
0 
0 
0 
0 
0 
0 
0 
0 
0 
0 
0 
0 
0 
0 
0 
0 
0 
0 
0 
0 
0 
0 
0 
0 
0 
0 
0 
0 
0 
0 
0 
0 
0 
0 
0 
0 
0 
0 
0 
0 
0 
0 
0 
0 
0 
0 
0 
0 
0 
0 
0 
0 
0 
0 
0 
0 
0 
0 
0 
0 
0 
0 
0 
0 
0 
0 
0 
0 
0 
0 
0 
0 
0 
0 
0 
0 
0 
0 
0 
0 
0 
0 
0 
0 
0 
0 
0 
0 
0 
0 
0 
0 
0 
0 
0 
0 
0 
0 
0 
0 
0 
0 
0 
0 
0 
0 
0 
0 
0 
0 
0 
0 
0 
0 
0 
0 
0 
0 
0 
0 
0 
0 
0 
0 
0 
0 
0 
0 
0 
0 
0 
0 
0 
0 
0 
0 
0 
0 
0 
0 
0 
0 
0 
0 
0 
0 
0 
0 
0 
0 
0 
0 
0 
0 
0 
0 
0 
0 
0 
0 
0 
0 
0 
0 
0 
0 
0 
0 
0 
0 
0 
0 
0 
0 
0 
0 
0 
0 
0 
0 
0 
0 
0 
0 
0 
0 
0 
0 
0 
0 
0 
0 
0 
0 
0 
0 
0 
0 
0 
0 
0 
0 
0 
0 
0 
0 
0 
0 
0 
0 
0 
0 
0 
0 
0 
0 
0 
0 
0 
0 
0 
0 
0 
0 
0 
0 
0 
0 
0 
0 
0 
0 
0 
0 
0 
0 
0 
0 
0 
0 
0 
0 
0 
0 
0 
0 
0 
0 
0 
0 
0 
0 
0 
0 
0 
0 
0 
0 
0 
0 
0 
0 
0 
0 
0 
0 
0 
0 
0 
0 
0 
0 
0 
0 
0 
0 
0 
0 
0 
0 
0 
0 
0 
0 
0 
0 
0 
0 
0 
0 
0 
0 
0 
0 
0 
0 
0 
0 
0 
0 
0 
0 
0 
0 
0 
0 
0 
0 
0 
0 
0 
0 
0 
0 
0 
0 
0 
0 
0 
0 
0 
0 
0 
0 
0 
0 
0 
0 
0 
0 
0 
0 
0 
0 
0 
0 
0 
0 
0 
0 
0 
0 
0 
0 
0 
0 
0 
0 
0 
0 
0 
0 
0 
0 
0 
0 
0 
0 
0 
0 
0 
0 
0 
0 
0 
0 
0 
0 
0 
0 
0 
0 
0 
0 
0 
0 
0 
0 
0 
0 
0 
0 
0 
0 
0 
0 
0 
0 
0 
0 
0 
0 
0 
0 
0 
0 
0 
0 
0 
0 
0 
0 
0 
0 
0 
0 
0 
0 
0 
0 
0 
0 
0 
0 
0 
0 
0 
0 
0 
0 
0 
0 
0 
0 
0 
0 
0 
0 
0 
0 
0 
0 
0 
0 
0 
0 
0 
0 
0 
0 
0 
0 
0 
0 
0 
0 
0 
0 
0 
0 
0 
0 
0 
0 
0 
0 
0 
0 
0 
0 
0 
0 
0 
0 
0 
0 
0 
0 
0 
0 
0 
0 
0 
0 
0 
0 
0 
0 
0 
0 
0 
0 
0 
0 
0 
0 
0 
0 
0 
0 
0 
0 
0 
0 
0 
0 
0 
0 
0 
0 
0 
0 
0 
0 
0 
0 
0 
0 
0 
0 
0 
0 
0 
0 
0 
0 
0 
0 
0 
0 
0 
0 
0 
0 
0 
0 
0 
0 
0 
0 
0 
0 
0 
0 
0 
0 
0 
0 
0 
0 
0 
0 
0 
0 
0 
0 
0 
0 
0 
0 
0 
0 
0 
0 
0 
0 
0 
0 
0 
0 
0 
0 
0 
0 
0 
0 
0 
0 
0 
0 
0 
0 
0 
0 
0 
0 
0 
0 
0 
0 
0 
0 
0 
0 
0 
0 
0 
0 
0 
0 
0 
0 
0 
0 
0 
0 
0 
0 
0 
0 
0 
0 
0 
0 
0 
0 
0 
0 
0 
0 
0 
0 
0 
0 
0 
0 
0 
0 
0 
0 
0 
0 
0 
0 
0 
0 
0 
0 
0 
0 
0 
0 
0 
0 
0 
0 
0 
0 
0 
0 
0 
0 
0 
0 
0 
0 
0 
0 
0 
0 
0 
0 
0 
0 
0 
0 
0 
0 
0 
0 
0 
0 
0 
0 
0 
0 
0 
0 
0 
0 
0 
0 
0 
0 
0 
0 
0 
0 
0 
0 
0 
0 
0 
0 
0 
0 
0 
0 
0 
0 
0 
0 
0 
0 
0 
0 
0 
0 
0 
0 
0 
0 
0 
0 
0 
0 
0 
0 
0 
0 
0 
0 
0 
0 
0 
0 
0 
0 
0 
0 
0 
0 
0 
0 
0 
0 
0 
0 
0 
0 
0 
0 
0 
0 
0 
0 
0 
0 
0 
0 
0 
0 
0 
0 
0 
0 
0 
0 
0 
0 
0 
0 
0 
0 
0 
0 
0 
0 
0 
0 
0 
0 
0 
0 
0 
0 
0 
0 
0 
0 
0 
0 
0 
0 
0 
0 
0 
0 
0 
0 
0 
0 
0 
0 
0 
0 
0 
0 
0 
0 
0 
0 
0 
0 
0 
0 
0 
0 
0 
0 
0 
0 
0 
0 
0 
0 
0 
0 
0 
0 
0 
0 
0 
0 
0 
0 
0 
0 
0 
0 
0 
0 
0 
0 
0 
0 
0 
0 
0 
0 
0 
0 
0 
0 
0 
0 
0 
0 
0 
0 
0 
0 
0 
0 
0 
0 
0 
0 
0 
0 
0 
0 
0 
0 
0 
0 
0 
0 
0 
0 
0 
0 
0 
0 
0 
0 
0 
0 
0 
0 
0 
0 
0 
0 
0 
0 
0 
0 
0 
0 
0 
0 
0 
0 
0 
0 
0 
0 
0 
0 
0 
0 
0 
0 
0 
0 
0 
0 
0 
0 
0 
0 
0 
0 
0 
0 
0 
0 
0 
0 
0 
0 
0 
0 
0 
0 
0 
0 
0 
0 
0 
0 
0 
0 
0 
0 
0 
0 
0 
0 
0 
0 
0 
0 
0 
0 
0 
0 
0 
0 
0 
0 
0 
0 
0 
0 
0 
0 
0 
0 
0 
0 
0 
0 
0 
0 
0 
0 
0 
0 
0 
0 
0 
0 
0 
0 
0 
0 
0 
0 
0 
0 
0 
0 
0 
0 
0 
0 
0 
0 
0 
0 
0 
0 
0 
0 
0 
0 
0 
0 
0 
0 
0 
0 
0 
0 
0 
0 
0 
0 
0 
0 
0 
0 
0 
0 
0 
0 
0 
0 
0 
0 
0 
0 
0 
0 
0 
0 
0 
0 
0 
0 
0 
0 
0 
0 
0 
0 
0 
0 
0 
0 
0 
0 
0 
0 
0 
0 
0 
0 
0 
0 
0 
0 
0 
0 
0 
0 
0 
0 
0 
0 
0 
0 
0 
0 
0 
0 
0 
0 
0 
0 
0 
0 
0 
0 
0 
0 
0 
0 
0 
0 
0 
0 
0 
0 
0 
0 
0 
0 
0 
0 
0 
0 
0 
0 
0 
0 
0 
0 
0 
0 
0 
0 
0 
0 
0 
0 
0 
0 
0 
0 
0 
0 
0 
0 
0 
0 
0 
0 
0 
0 
0 
0 
0 
0 
0 
0 
0 
0 
0 
0 
0 
0 
0 
0 
0 
0 
0 
0 
0 
0 
0 
0 
0 
0 
0 
0 
0 
0 
0 
0 
0 
0 
0 
0 
0 
0 
0 
0 
0 
0 
0 
0 
0 
0 
0 
0 
0 
0 
0 
0 
0 
0 
0 
0 
0 
0 
0 
0 
0 
0 
0 
0 
0 
0 
0 
0 
0 
0 
0 
0 
0 
0 
0 
0 
0 
0 
0 
0 
0 
0 
0 
0 
0 
0 
0 
0 
0 
0 
0 
0 
0 
0 
0 
0 
0 
0 
0 
0 
0 
0 
0 
0 
0 
0 
0 
0 
0 
0 
0 
0 
0 
0 
0 
0 
0 
0 
0 
0 
0 
0 
0 
0 
0 
0 
0 
0 
0 
0 
0 
0 
0 
0 
0 
0 
0 
0 
0 
0 
0 
0 
0 
0 
0 
0 
0 
0 
0 
0 
0 
0 
0 
0 
0 
0 
0 
0 
0 
0 
0 
0 
0 
0 
0 
0 
0 
0 
0 
0 
0 
0 
0 
0 
0 
0 
0 
0 
0 
0 
0 
0 
0 
0 
0 
0 
0 
0 
0 
0 
0 
0 
0 
0 
0 
0 
0 
0 
0 
0 
0 
0 
0 
0 
0 
0 
0 
0 
0 
0 
0 
0 
0 
0 
0 
0 
0 
0 
0 
0 
0 
0 
0 
0 
0 
0 
0 
0 
0 
0 
0 
0 
0 
0 
0 
0 
0 
0 
0 
0 
0 
0 
0 
0 
0 
0 
0 
0 
0 
0 
0 
0 
0 
0 
0 
0 
0 
0 
0 
0 
0 
0 
0 
0 
0 
0 
0 
0 
0 
0 
0 
0 
0 
0 
0 
0 
0 
0 
0 
0 
0 
0 
0 
0 
0 
0 
0 
0 
0 
0 
0 
0 
0 
0 
0 
0 
0 
0 
0 
0 
0 
0 
0 
0 
0 
0 
0 
0 
0 
0 
0 
0 
0 
0 
0 
0 
0 
0 
0 
0 
0 
0 
0 
0 
0 
0 
0 
0 
0 
0 
0 
0 
0 
0 
0 
0 
0 
0 
0 
0 
0 
0 
0 
0 
0 
0 
0 
0 
0 
0 
0 
0 
0 
0 
0 
0 
0 
0 
0 
0 
0 
0 
0 
0 
0 
0 
0 
0 
0 
0 
0 
0 
0 
0 
0 
0 
0 
0 
0 
0 
0 
0 
0 
0 
0 
0 
0 
0 
0 
0 
0 
0 
0 
0 
0 
0 
0 
0 
0 
0 
0 
0 
0 
0 
0 
0 
0 
0 
0 
0 
0 
0 
0 
0 
0 
0 
0 
0 
0 
0 
0 
0 
0 
0 
0 
0 
0 
0 
0 
0 
0 
0 
0 
0 
0 
0 
0 
0 
0 
0 
0 
0 
0 
0 
0 
0 
0 
0 
0 
0 
0 
0 
0 
0 
0 
0 
0 
0 
0 
0 
0 
0 
0 
0 
0 
0 
0 
0 
0 
0 
0 
0 
0 
0 
0 
0 
0 
0 
0 
0 
0 
0 
0 
0 
0 
0 
0 
0 
0 
0 
0 
0 
0 
0 
0 
0 
0 
0 
0 
0 
0 
0 
0 
0 
0 
0 
0 
0 
0 
0 
0 
0 
0 
0 
0 
0 
0 
0 
0 
0 
0 
0 
0 
0 
0 
0 
0 
0 
0 
0 
0 
0 
0 
0 
0 
0 
0 
0 
0 
0 
0 
0 
0 
0 
0 
0 
0 
0 
0 
0 
0 
0 
0 
0 
0 
0 
0 
0 
0 
0 
0 
0 
0 
0 
0 
0 
0 
0 
0 
0 
0 
0 
0 
0 
0 
0 
0 
0 
0 
0 
0 
0 
0 
0 
0 
0 
0 
0 
0 
0 
0 
0 
0 
0 
0 
0 
0 
0 
0 
0 
0 
0 
0 
0 
0 
0 
0 
0 
0 
0 
0 
0 
0 
0 
0 
0 
0 
0 
0 
0 
0 
0 
0 
0 
0 
0 
0 
0 
0 
0 
0 
0 
0 
0 
0 
0 
0 
0 
0 
0 
0 
0 
0 
0 
0 
0 
0 
0 
0 
0 
0 
0 
0 
0 
0 
0 
0 
0 
0 
0 
0 
0 
0 
0 
0 
0 
0 
0 
0 
0 
0 
0 
0 
0 
0 
0 
0 
0 
0 
0 
0 
0 
0 
0 
0 
0 
0 
0 
0 
0 
0 
0 
0 
0 
0 
0 
0 
0 
0 
0 
0 
0 
0 
0 
0 
0 
0 
0 
0 
0 
0 
0 
0 
0 
0 
0 
0 
0 
0 
0 
0 
0 
0 
0 
0 
0 
0 
0 
0 
0 
0 
0 
0 
0 
0 
0 
0 
0 
0 
0 
0 
0 
0 
0 
0 
0 
0 
0 
0 
0 
0 
0 
0 
0 
0 
0 
0 
0 
0 
0 
0 
0 
0 
0 
0 
0 
0 
0 
0 
0 
0 
0 
0 
0 
0 
0 
0 
0 
0 
0 
0 
0 
0 
0 
0 
0 
0 
0 
0 
0 
0 
0 
0 
0 
0 
0 
0 
0 
0 
0 
0 
0 
0 
0 
0 
0 
0 
0 
0 
0 
0 
0 
0 
0 
0 
0 
0 
0 
0 
0 
0 
0 
0 
0 
0 
0 
0 
0 
0 
0 
0 
0 
0 
0 
0 
0 
0 
0 
0 
0 
0 
0 
0 
0 
0 
0 
0 
0 
0 
0 
0 
0 
0 
0 
0 
0 
0 
0 
0 
0 
0 
0 
0 
0 
0 
0 
0 
0 
0 
0 
0 
0 
0 
0 
0 
0 
0 
0 
0 
0 
0 
0 
0 
0 
0 
0 
0 
0 
0 
0 
0 
0 
0 
0 
0 
0 
0 
0 
0 
0 
0 
0 
0 
0 
0 
0 
0 
0 
0 
0 
0 
0 
0 
0 
0 
0 
0 
0 
0 
0 
0 
0 
0 
0 
0 
0 
0 
0 
0 
0 
0 
0 
0 
0 
0 
0 
0 
0 
0 
0 
0 
0 
0 
0 
0 
0 
0 
0 
0 
0 
0 
0 
0 
0 
0 
0 
0 
0 
0 
0 
0 
0 
0 
0 
0 
0 
0 
0 
0 
0 
0 
0 
0 
0 
0 
0 
0 
0 
0 
0 
0 
0 
0 
0 
0 
0 
0 
0 
0 
0 
0 
0 
0 
0 
0 
0 
0 
0 
0 
0 
0 
0 
0 
0 
0 
0 
0 
0 
0 
0 
0 
0 
0 
0 
0 
0 
0 
0 
0 
0 
0 
0 
0 
0 
0 
0 
0 
0 
0 
0 
0 
0 
0 
0 
0 
0 
0 
0 
0 
0 
0 
0 
0 
0 
0 
0 
0 
0 
0 
0 
0 
0 
0 
0 
0 
0 
0 
0 
0 
0 
0 
0 
0 
0 
0 
0 
0 
0 
0 
0 
0 
0 
0 
0 
0 
0 
0 
0 
0 
0 
0 
0 
0 
0 
0 
0 
0 
0 
0 
0 
0 
0 
0 
0 
0 
0 
0 
0 
0 
0 
0 
0 
0 
0 
0 
0 
0 
0 
0 
0 
0 
0 
0 
0 
0 
0 
0 
0 
0 
0 
0 
0 
0 
0 
0 
0 
0 
0 
0 
0 
0 
0 
0 
0 
0 
0 
0 
0 
0 
0 
0 
0 
0 
0 
0 
0 
0 
0 
0 
0 
0 
0 
0 
0 
0 
0 
0 
0 
0 
0 
0 
0 
0 
0 
0 
0 
0 
0 
0 
0 
0 
0 
0 
0 
0 
0 
0 
0 
0 
0 
0 
0 
0 
0 
0 
0 
0 
0 
0 
0 
0 
0 
0 
0 
0 
0 
0 
0 
0 
0 
0 
0 
0 
0 
0 
0 
0 
0 
0 
0 
0 
0 
0 
0 
0 
0 
0 
0 
0 
0 
0 
0 
0 
0 
0 
0 
0 
0 
0 
0 
0 
0 
0 
0 
0 
0 
0 
0 
0 
0 
0 
0 
0 
0 
0 
0 
0 
0 
0 
0 
0 
0 
0 
0 
0 
0 
0 
0 
0 
0 
0 
0 
0 
0 
0 
0 
0 
0 
0 
0 
0 
0 
0 
0 
0 
0 
0 
0 
0 
0 
0 
0 
0 
0 
0 
0 
0 
0 
0 
0 
0 
0 
0 
0 
0 
0 
0 
0 
0 
0 
0 
0 
0 
0 
0 
0 
0 
0 
0 
0 
0 
0 
0 
0 
0 
0 
0 
0 
0 
0 
0 
0 
0 
0 
0 
0 
0 
0 
0 
0 
0 
0 
0 
0 
0 
0 
0 
0 
0 
0 
0 
0 
0 
0 
0 
0 
0 
0 
0 
0 
0 
0 
0 
0 
0 
0 
0 
0 
0 
0 
0 
0 
0 
0 
0 
0 
0 
0 
0 
0 
0 
0 
0 
0 
0 
0 
0 
0 
0 
0 
0 
0 
0 
0 
0 
0 
0 
0 
0 
0 
0 
0 
0 
0 
0 
0 
0 
0 
0 
0 
0 
0 
0 
0 
0 
0 
0 
0 
0 
0 
0 
0 
0 
0 
0 
0 
0 
0 
0 
0 
0 
0 
0 
0 
0 
0 
0 
0 
0 
0 
0 
0 
0 
0 
0 
0 
0 
0 
0 
0 
0 
0 
0 
0 
0 
0 
0 
0 
0 
0 
0 
0 
0 
0 
0 
0 
0 
0 
0 
0 
0 
0 
0 
0 
0 
0 
0 
0 
0 
0 
0 
0 
0 
0 
0 
0 
0 
0 
0 
0 
0 
0 
0 
0 
0 
0 
0 
0 
0 
0 
0 
0 
0 
0 
0 
0 
0 
0 
0 
0 
0 
0 
0 
0 
0 
0 
0 
0 
0 
0 
0 
0 
0 
0 
0 
0 
0 
0 
0 
0 
0 
0 
0 
0 
0 
0 
0 
0 
0 
0 
0 
0 
0 
0 
0 
0 
0 
0 
0 
0 
0 
0 
0 
0 
0 
0 
0 
0 
0 
0 
0 
0 
0 
0 
0 
0 
0 
0 
0 
0 
0 
0 
0 
0 
0 
0 
0 
0 
0 
0 
0 
0 
0 
0 
0 
0 
0 
0 
0 
0 
0 
0 
0 
0 
0 
0 
0 
0 
0 
0 
0 
0 
0 
0 
0 
0 
0 
0 
0 
0 
0 
0 
0 
0 
0 
0 
0 
0 
0 
0 
0 
0 
0 
0 
0 
0 
0 
0 
0 
0 
0 
0 
0 
0 
0 
0 
0 
0 
0 
0 
0 
0 
0 
0 
0 
0 
0 
0 
0 
0 
0 
0 
0 
0 
0 
0 
0 
0 
0 
0 
0 
0 
0 
0 
0 
0 
0 
0 
0 
0 
0 
0 
0 
0 
0 
0 
0 
0 
0 
0 
0 
0 
0 
0 
0 
0 
0 
0 
0 
0 
0 
0 
0 
0 
0 
0 
0 
0 
0 
0 
0 
0 
0 
0 
0 
0 
0 
0 
0 
0 
0 
0 
0 
0 
0 
0 
0 
0 
0 
0 
0 
0 
0 
0 
0 
0 
0 
0 
0 
0 
0 
0 
0 
0 
0 
0 
0 
0 
0 
0 
0 
0 
0 
0 
0 
0 
0 
0 
0 
0 
0 
0 
0 
0 
0 
0 
0 
0 
0 
0 
0 
0 
0 
0 
0 
0 
0 
0 
0 
0 
0 
0 
0 
0 
0 
0 
0 
0 
0 
0 
0 
0 
0 
0 
0 
0 
0 
0 
0 
0 
0 
0 
0 
0 
0 
0 
0 
0 
0 
0 
0 
0 
0 
0 
0 
0 
0 
0 
0 
0 
0 
0 
0 
0 
0 
0 
0 
0 
0 
0 
0 
0 
0 
0 
0 
0 
0 
0 
0 
0 
0 
0 
0 
0 
0 
0 
0 
0 
0 
0 
0 
0 
0 
0 
0 
0 
0 
0 
0 
0 
0 
0 
0 
0 
0 
0 
0 
0 
0 
0 
0 
0 
0 
0 
0 
0 
0 
0 
0 
0 
0 
0 
0 
0 
0 
0 
0 
0 
0 
0 
0 
0 
0 
0 
0 
0 
0 
0 
0 
0 
0 
0 
0 
0 
0 
0 
0 
0 
0 
0 
0 
0 
0 
0 
0 
0 
0 
0 
0 
0 
0 
0 
0 
0 
0 
0 
0 
0 
0 
0 
0 
0 
0 
0 
0 
0 
0 
0 
0 
0 
0 
0 
0 
0 
0 
0 
0 
0 
0 
0 
0 
0 
0 
0 
0 
0 
0 
0 
0 
0 
0 
0 
0 
0 
0 
0 
0 
0 
0 
0 
0 
0 
0 
0 
0 
0 
0 
0 
0 
0 
0 
0 
0 
0 
0 
0 
0 
0 
0 
0 
0 
0 
0 
0 
0 
0 
0 
0 
0 
0 
0 
0 
0 
0 
0 
0 
0 
0 
0 
0 
0 
0 
0 
0 
0 
0 
0 
0 
0 
0 
0 
0 
0 
0 
0 
0 
0 
0 
0 
0 
0 
0 
0 
0 
0 
0 
0 
0 
0 
0 
0 
0 
0 
0 
0 
0 
0 
0 
0 
0 
0 
0 
0 
0 
0 
0 
0 
0 
0 
0 
0 
0 
0 
0 
0 
0 
0 
0 
0 
0 
0 
0 
0 
0 
0 
0 
0 
0 
0 
0 
0 
0 
0 
0 
0 
0 
0 
0 
0 
0 
0 
0 
0 
0 
0 
0 
0 
0 
0 
0 
0 
0 
0 
0 
0 
0 
0 
0 
0 
0 
0 
0 
0 
0 
0 
0 
0 
0 
0 
0 
0 
0 
0 
0 
0 
0 
0 
0 
0 
0 
0 
0 
0 
0 
0 
0 
0 
0 
0 
0 
0 
0 
0 
0 
0 
0 
0 
0 
0 
0 
0 
0 
0 
0 
0 
0 
0 
0 
0 
0 
0 
0 
0 
0 
0 
0 
0 
0 
0 
0 
0 
0 
0 
0 
0 
0 
0 
0 
0 
0 
0 
0 
0 
0 
0 
0 
0 
0 
0 
0 
0 
0 
0 
0 
0 
0 
0 
0 
0 
0 
0 
0 
0 
0 
0 
0 
0 
0 
0 
0 
0 
0 
0 
0 
0 
0 
0 
0 
0 
0 
0 
0 
0 
0 
0 
0 
0 
0 
0 
0 
0 
0 
0 
0 
0 
0 
0 
0 
0 
0 
0 
0 
0 
0 
0 
0 
0 
0 
0 
0 
0 
0 
0 
0 
0 
0 
0 
0 
0 
0 
0 
0 
0 
0 
0 
0 
0 
0 
0 
0 
0 
0 
0 
0 
0 
0 
0 
0 
0 
0 
0 
0 
0 
0 
0 
0 
0 
0 
0 
0 
0 
0 
0 
0 
0 
0 
0 
0 
0 
0 
0 
0 
0 
0 
0 
0 
0 
0 
0 
0 
0 
0 
0 
0 
0 
0 
0 
0 
0 
0 
0 
0 
0 
0 
0 
0 
0 
0 
0 
0 
0 
0 
0 
0 
0 
0 
0 
0 
0 
0 
0 
0 
0 
0 
0 
0 
0 
0 
0 
0 
0 
0 
0 
0 
0 
0 
0 
0 
0 
0 
0 
0 
0 
0 
0 
0 
0 
0 
0 
0 
0 
0 
0 
0 
0 
0 
0 
0 
0 
0 
0 
0 
0 
0 
0 
0 
0 
0 
0 
0 
0 
0 
0 
0 
0 
0 
0 
0 
0 
0 
0 
0 
0 
0 
0 
0 
0 
0 
0 
0 
0 
0 
0 
0 
0 
0 
0 
0 
0 
0 
0 
0 
0 
0 
0 
0 
0 
0 
0 
0 
0 
0 
0 
0 
0 
0 
0 
0 
0 
0 
0 
0 
0 
0 
0 
0 
0 
0 
0 
0 
0 
0 
0 
0 
0 
0 
0 
0 
0 
0 
0 
0 
0 
0 
0 
0 
0 
0 
0 
0 
0 
0 
0 
0 
0 
0 
0 
0 
0 
0 
0 
0 
0 
0 
0 
0 
0 
0 
0 
0 
0 
0 
0 
0 
0 
0 
0 
0 
0 
0 
0 
0 
0 
0 
0 
0 
0 
0 
0 
0 
0 
0 
0 
0 
0 
0 
0 
0 
0 
0 
0 
0 
0 
0 
0 
0 
0 
0 
0 
0 
0 
0 
0 
0 
0 
0 
0 
0 
0 
0 
0 
0 
0 
0 
0 
0 
0 
0 
0 
0 
0 
0 
0 
0 
0 
0 
0 
0 
0 
0 
0 
0 
0 
0 
0 
0 
0 
0 
0 
0 
0 
0 
0 
0 
0 
0 
0 
0 
0 
0 
0 
0 
0 
0 
0 
0 
0 
0 
0 
0 
0 
0 
0 
0 
0 
0 
0 
0 
0 
0 
0 
0 
0 
0 
0 
0 
0 
0 
0 
0 
0 
0 
0 
0 
0 
0 
0 
0 
0 
0 
0 
0 
0 
0 
0 
0 
0 
0 
0 
0 
0 
0 
0 
0 
0 
0 
0 
0 
0 
0 
0 
0 
0 
0 
0 
0 
0 
0 
0 
0 
0 
0 
0 
0 
0 
0 
0 
0 
0 
0 
0 
0 
0 
0 
0 
0 
0 
0 
0 
0 
0 
0 
0 
0 
0 
0 
0 
0 
0 
0 
0 
0 
0 
0 
0 
0 
0 
0 
0 
0 
0 
0 
0 
0 
0 
0 
0 
0 
0 
0 
0 
0 
0 
0 
0 
0 
0 
0 
0 
0 
0 
0 
0 
0 
0 
0 
0 
0 
0 
0 
0 
0 
0 
0 
0 
0 
0 
0 
0 
0 
0 
0 
0 
0 
0 
0 
0 
0 
0 
0 
0 
0 
0 
0 
0 
0 
0 
0 
0 
0 
0 
0 
0 
0 
0 
0 
0 
0 
0 
0 
0 
0 
0 
0 
0 
0 
0 
0 
0 
0 
0 
0 
0 
0 
0 
0 
0 
0 
0 
0 
0 
0 
0 
0 
0 
0 
0 
0 
0 
0 
0 
0 
0 
0 
0 
0 
0 
0 
0 
0 
0 
0 
0 
0 
0 
0 
0 
0 
0 
0 
0 
0 
0 
0 
0 
0 
0 
0 
0 
0 
0 
0 
0 
0 
0 
0 
0 
0 
0 
0 
0 
0 
0 
0 
0 
0 
0 
0 
0 
0 
0 
0 
0 
0 
0 
0 
0 
0 
0 
0 
0 
0 
0 
0 
0 
0 
0 
0 
0 
0 
0 
0 
0 
0 
0 
0 
0 
0 
0 
0 
0 
0 
0 
0 
0 
0 
0 
0 
0 
0 
0 
0 
0 
0 
0 
0 
0 
0 
0 
0 
0 
0 
0 
0 
0 
0 
0 
0 
0 
0 
0 
0 
0 
0 
0 
0 
0 
0 
0 
0 
0 
0 
0 
0 
0 
0 
0 
0 
0 
0 
0 
0 
0 
0 
0 
0 
0 
0 
0 
0 
0 
0 
0 
0 
0 
0 
0 
0 
0 
0 
0 
0 
0 
0 
0 
0 
0 
0 
0 
0 
0 
0 
0 
0 
0 
0 
0 
0 
0 
0 
0 
0 
0 
0 
0 
0 
0 
0 
0 
0 
0 
0 
0 
0 
0 
0 
0 
0 
0 
0 
0 
0 
0 
0 
0 
0 
0 
0 
0 
0 
0 
0 
0 
0 
0 
0 
0 
0 
0 
0 
0 
0 
0 
0 
0 
0 
0 
0 
0 
0 
0 
0 
0 
0 
0 
0 
0 
0 
0 
0 
0 
0 
0 
0 
0 
0 
0 
0 
0 
0 
0 
0 
0 
0 
0 
0 
0 
0 
0 
0 
0 
0 
0 
0 
0 
0 
0 
0 
0 
0 
0 
0 
0 
0 
0 
0 
0 
0 
0 
0 
0 
0 
0 
0 
0 
0 
0 
0 
0 
0 
0 
0 
0 
0 
0 
0 
0 
0 
0 
0 
0 
0 
0 
0 
0 
0 
0 
0 
0 
0 
0 
0 
0 
0 
0 
0 
0 
0 
0 
0 
0 
0 
0 
0 
0 
0 
0 
0 
0 
0 
0 
0 
0 
0 
0 
0 
0 
0 
0 
0 
0 
0 
0 
0 
0 
0 
0 
0 
0 
0 
0 
0 
0 
0 
0 
0 
0 
0 
0 
0 
0 
0 
0 
0 
0 
0 
0 
0 
0 
0 
0 
0 
0 
0 
0 
0 
0 
0 
0 
0 
0 
0 
0 
0 
0 
0 
0 
0 
0 
0 
0 
0 
0 
0 
0 
0 
0 
0 
0 
0 
0 
0 
0 
0 
0 
0 
0 
0 
0 
0 
0 
0 
0 
0 
0 
0 
0 
0 
0 
0 
0 
0 
0 
0 
0 
0 
0 
0 
0 
0 
0 
0 
0 
0 
0 
0 
0 
0 
0 
0 
0 
0 
0 
0 
0 
0 
0 
0 
0 
0 
0 
0 
0 
0 
0 
0 
0 
0 
0 
0 
0 
0 
0 
0 
0 
0 
0 
0 
0 
0 
0 
0 
0 
0 
0 
0 
0 
0 
0 
0 
0 
0 
0 
0 
0 
0 
0 
0 
0 
0 
0 
0 
0 
0 
0 
0 
0 
0 
0 
0 
0 
0 
0 
0 
0 
0 
0 
0 
0 
0 
0 
0 
0 
0 
0 
0 
0 
0 
0 
0 
0 
0 
0 
0 
0 
0 
0 
0 
0 
0 
0 
0 
0 
0 
0 
0 
0 
0 
0 
0 
0 
0 
0 
0 
0 
0 
0 
0 
0 
0 
0 
0 
0 
0 
0 
0 
0 
0 
0 
0 
0 
0 
0 
0 
0 
0 
0 
0 
0 
0 
0 
0 
0 
0 
0 
0 
0 
0 
0 
0 
0 
0 
0 
0 
0 
0 
0 
0 
0 
0 
0 
0 
0 
0 
0 
0 
0 
0 
0 
0 
0 
0 
0 
0 
0 
0 
0 
0 
0 
0 
0 
0 
0 
0 
0 
0 
0 
0 
0 
0 
0 
0 
0 
0 
0 
0 
0 
0 
0 
0 
0 
0 
0 
0 
0 
0 
0 
0 
0 
0 
0 
0 
0 
0 
0 
0 
0 
0 
0 
0 
0 
0 
0 
0 
0 
0 
0 
0 
0 
0 
0 
0 
0 
0 
0 
0 
0 
0 
0 
0 
0 
0 
0 
0 
0 
0 
0 
0 
0 
0 
0 
0 
0 
0 
0 
0 
0 
0 
0 
0 
0 
0 
0 
0 
0 
0 
0 
0 
0 
0 
0 
0 
0 
0 
0 
0 
0 
0 
0 
0 
0 
0 
0 
0 
0 
0 
0 
0 
0 
0 
0 
0 
0 
0 
0 
0 
0 
0 
0 
0 
0 
0 
0 
0 
0 
0 
0 
0 
0 
0 
0 
0 
0 
0 
0 
0 
0 
0 
0 
0 
0 
0 
0 
0 
0 
0 
0 
0 
0 
0 
0 
0 
0 
0 
0 
0 
0 
0 
0 
0 
0 
0 
0 
0 
0 
0 
0 
0 
0 
0 
0 
0 
0 
0 
0 
0 
0 
0 
0 
0 
0 
0 
0 
0 
0 
0 
0 
0 
0 
0 
0 
0 
0 
0 
0 
0 
0 
0 
0 
0 
0 
0 
0 
0 
0 
0 
0 
0 
0 
0 
0 
0 
0 
0 
0 
0 
0 
0 
0 
0 
0 
0 
0 
0 
0 
0 
0 
0 
0 
0 
0 
0 
0 
0 
0 
0 
0 
0 
0 
0 
0 
0 
0 
0 
0 
0 
0 
0 
0 
0 
0 
0 
0 
0 
0 
0 
0 
0 
0 
0 
0 
0 
0 
0 
0 
0 
0 
0 
0 
0 
0 
0 
0 
0 
0 
0 
0 
0 
0 
0 
0 
0 
0 
0 
0 
0 
0 
0 
0 
0 
0 
0 
0 
0 
0 
0 
0 
0 
0 
0 
0 
0 
0 
0 
0 
0 
0 
0 
0 
0 
0 
0 
0 
0 
0 
0 
0 
0 
0 
0 
0 
0 
0 
0 
0 
0 
0 
0 
0 
0 
0 
0 
0 
0 
0 
0 
0 
0 
0 
0 
0 
0 
0 
0 
0 
0 
0 
0 
0 
0 
0 
0 
0 
0 
0 
0 
0 
0 
0 
0 
0 
0 
0 
0 
0 
0 
0 
0 
0 
0 
0 
0 
0 
0 
0 
0 
0 
0 
0 
0 
0 
0 
0 
0 
0 
0 
0 
0 
0 
0 
0 
0 
0 
0 
0 
0 
0 
0 
0 
0 
0 
0 
0 
0 
0 
0 
0 
0 
0 
0 
0 
0 
0 
0 
0 
0 
0 
0 
0 
0 
0 
0 
0 
0 
0 
0 
0 
0 
0 
0 
0 
0 
0 
0 
0 
0 
0 
0 
0 
0 
0 
0 
0 
0 
0 
0 
0 
0 
0 
0 
0 
0 
0 
0 
0 
0 
0 
0 
0 
0 
0 
0 
0 
0 
0 
0 
0 
0 
0 
0 
0 
0 
0 
0 
0 
0 
0 
0 
0 
0 
0 
0 
0 
0 
0 
0 
0 
0 
0 
0 
0 
0 
0 
0 
0 
0 
0 
0 
0 
0 
0 
0 
0 
0 
0 
0 
0 
0 
0 
0 
0 
0 
0 
0 
0 
0 
0 
0 
0 
0 
0 
0 
0 
0 
0 
0 
0 
0 
0 
0 
0 
0 
0 
0 
0 
0 
0 
0 
0 
0 
0 
0 
0 
0 
0 
0 
0 
0 
0 
0 
0 
0 
0 
0 
0 
0 
0 
0 
0 
0 
0 
0 
0 
0 
0 
0 
0 
0 
0 
0 
0 
0 
0 
0 
0 
0 
0 
0 
0 
0 
0 
0 
0 
0 
0 
0 
0 
0 
0 
0 
0 
0 
0 
0 
0 
0 
0 
0 
0 
0 
0 
0 
0 
0 
0 
0 
0 
0 
0 
0 
0 
0 
0 
0 
0 
0 
0 
0 
0 
0 
0 
0 
0 
0 
0 
0 
0 
0 
0 
0 
0 
0 
0 
0 
0 
0 
0 
0 
0 
0 
0 
0 
0 
0 
0 
0 
0 
0 
0 
0 
0 
0 
0 
0 
0 
0 
0 
0 
0 
0 
0 
0 
0 
0 
0 
0 
0 
0 
0 
0 
0 
0 
0 
0 
0 
0 
0 
0 
0 
0 
0 
0 
0 
0 
0 
0 
0 
0 
0 
0 
0 
0 
0 
0 
0 
0 
0 
0 
0 
0 
0 
0 
0 
0 
0 
0 
0 
0 
0 
0 
0 
0 
0 
0 
0 
0 
0 
0 
0 
0 
0 
0 
0 
0 
0 
0 
0 
0 
0 
0 
0 
0 
0 
0 
0 
0 
0 
0 
0 
0 
0 
0 
0 
0 
0 
0 
0 
0 
0 
0 
0 
0 
0 
0 
0 
0 
0 
0 
0 
0 
0 
0 
0 
0 
0 
0 
0 
0 
0 
0 
0 
0 
0 
0 
0 
0 
0 
0 
0 
0 
0 
0 
0 
0 
0 
0 
0 
0 
0 
0 
0 
0 
0 
0 
0 
0 
0 
0 
0 
0 
0 
0 
0 
0 
0 
0 
0 
0 
0 
0 
0 
0 
0 
0 
0 
0 
0 
0 
0 
0 
0 
0 
0 
0 
0 
0 
0 
0 
0 
0 
0 
0 
0 
0 
0 
0 
0 
0 
0 
0 
0 
0 
0 
0 
0 
0 
0 
0 
0 
0 
0 
0 
0 
0 
0 
0 
0 
0 
0 
0 
0 
0 
0 
0 
0 
0 
0 
0 
0 
0 
0 
0 
0 
0 
0 
0 
0 
0 
0 
0 
0 
0 
0 
0 
0 
0 
0 
0 
0 
0 
0 
0 
0 
0 
0 
0 
0 
0 
0 
0 
0 
0 
0 
0 
0 
0 
0 
0 
0 
0 
0 
0 
0 
0 
0 
0 
0 
0 
0 
0 
0 
0 
0 
0 
0 
0 
0 
0 
0 
0 
0 
0 
0 
0 
0 
0 
0 
0 
0 
0 
0 
0 
0 
0 
0 
0 
0 
0 
0 
0 
0 
0 
0 
0 
0 
0 
0 
0 
0 
0 
0 
0 
0 
0 
0 
0 
0 
0 
0 
0 
0 
0 
0 
0 
0 
0 
0 
0 
0 
0 
0 
0 
0 
0 
0 
0 
0 
0 
0 
0 
0 
0 
0 
0 
0 
0 
0 
0 
0 
0 
0 
0 
0 
0 
0 
0 
0 
0 
0 
0 
0 
0 
0 
0 
0 
0 
0 
0 
0 
0 
0 
0 
0 
0 
0 
0 
0 
0 
0 
0 
0 
0 
0 
0 
0 
0 
0 
0 
0 
0 
0 
0 
0 
0 
0 
0 
0 
0 
0 
0 
0 
0 
0 
0 
0 
0 
0 
0 
0 
0 
0 
0 
0 
0 
0 
0 
0 
0 
0 
0 
0 
0 
0 
0 
0 
0 
0 
0 
0 
0 
0 
0 
0 
0 
0 
0 
0 
0 
0 
0 
0 
0 
0 
0 
0 
0 
0 
0 
0 
0 
0 
0 
0 
0 
0 
0 
0 
0 
0 
0 
0 
0 
0 
0 
0 
0 
0 
0 
0 
0 
0 
0 
0 
0 
0 
0 
0 
0 
0 
0 
0 
0 
0 
0 
0 
0 
0 
0 
0 
0 
0 
0 
0 
0 
0 
0 
0 
0 
0 
0 
0 
0 
0 
0 
0 
0 
0 
0 
0 
0 
0 
0 
0 
0 
0 
0 
0 
0 
0 
0 
0 
0 
0 
0 
0 
0 
0 
0 
0 
0 
0 
0 
0 
0 
0 
0 
0 
0 
0 
0 
0 
0 
0 
0 
0 
0 
0 
0 
0 
0 
0 
0 
0 
0 
0 
0 
0 
0 
0 
0 
0 
0 
0 
0 
0 
0 
0 
0 
0 
0 
0 
0 
0 
0 
0 
0 
0 
0 
0 
0 
0 
0 
0 
0 
0 
0 
0 
0 
0 
0 
0 
0 
0 
0 
0 
0 
0 
0 
0 
0 
0 
0 
0 
0 
0 
0 
0 
0 
0 
0 
0 
0 
0 
0 
0 
0 
0 
0 
0 
0 
0 
0 
0 
0 
0 
0 
0 
0 
0 
0 
0 
0 
0 
0 
0 
0 
0 
0 
0 
0 
0 
0 
0 
0 
0 
0 
0 
0 
0 
0 
0 
0 
0 
0 
0 
0 
0 
0 
0 
0 
0 
0 
0 
0 
0 
0 
0 
0 
0 
0 
0 
0 
0 
0 
0 
0 
0 
0 
0 
0 
0 
0 
0 
0 
0 
0 
0 
0 
0 
0 
0 
0 
0 
0 
0 
0 
0 
0 
0 
0 
0 
0 
0 
0 
0 
0 
0 
0 
0 
0 
0 
0 
0 
0 
0 
0 
0 
0 
0 
0 
0 
0 
0 
0 
0 
0 
0 
0 
0 
0 
0 
0 
0 
0 
0 
0 
0 
0 
0 
0 
0 
0 
0 
0 
0 
0 
0 
0 
0 
0 
0 
0 
0 
0 
0 
0 
0 
0 
0 
0 
0 
0 
0 
0 
0 
0 
0 
0 
0 
0 
0 
0 
0 
0 
0 
0 
0 
0 
0 
0 
0 
0 
0 
0 
0 
0 
0 
0 
0 
0 
0 
0 
0 
0 
0 
0 
0 
0 
0 
0 
0 
0 
0 
0 
0 
0 
0 
0 
0 
0 
0 
0 
0 
0 
0 
0 
0 
0 
0 
0 
0 
0 
0 
0 
0 
0 
0 
0 
0 
0 
0 
0 
0 
0 
0 
0 
0 
0 
0 
0 
0 
0 
0 
0 
0 
0 
0 
0 
0 
0 
0 
0 
0 
0 
0 
0 
0 
0 
0 
0 
0 
0 
0 
0 
0 
0 
0 
0 
0 
0 
0 
0 
0 
0 
0 
0 
0 
0 
0 
0 
0 
0 
0 
0 
0 
0 
0 
0 
0 
0 
0 
0 
0 
0 
0 
0 
0 
0 
0 
0 
0 
0 
0 
0 
0 
0 
0 
0 
0 
0 
0 
0 
0 
0 
0 
0 
0 
0 
0 
0 
0 
0 
0 
0 
0 
0 
0 
0 
0 
0 
0 
0 
0 
0 
0 
0 
0 
0 
0 
0 
0 
0 
0 
0 
0 
0 
0 
0 
0 
0 
0 
0 
0 
0 
0 
0 
0 
0 
0 
0 
0 
0 
0 
0 
0 
0 
0 
0 
0 
0 
0 
0 
0 
0 
0 
0 
0 
0 
0 
0 
0 
0 
0 
0 
0 
0 
0 
0 
0 
0 
0 
0 
0 
0 
0 
0 
0 
0 
0 
0 
0 
0 
0 
0 
0 
0 
0 
0 
0 
0 
0 
0 
0 
0 
0 
0 
0 
0 
0 
0 
0 
0 
0 
0 
0 
0 
0 
0 
0 
0 
0 
0 
0 
0 
0 
0 
0 
0 
0 
0 
0 
0 
0 
0 
0 
0 
0 
0 
0 
0 
0 
0 
0 
0 
0 
0 
0 
0 
0 
0 
0 
0 
0 
0 
0 
0 
0 
0 
0 
0 
0 
0 
0 
0 
0 
0 
0 
0 
0 
0 
0 
0 
0 
0 
0 
0 
0 
0 
0 
0 
0 
0 
0 
0 
0 
0 
0 
0 
0 
0 
0 
0 
0 
0 
0 
0 
0 
0 
0 
0 
0 
0 
0 
0 
0 
0 
0 
0 
0 
0 
0 
0 
0 
0 
0 
0 
0 
0 
0 
0 
0 
0 
0 
0 
0 
0 
0 
0 
0 
0 
0 
0 
0 
0 
0 
0 
0 
0 
0 
0 
0 
0 
0 
0 
0 
0 
0 
0 
0 
0 
0 
0 
0 
0 
0 
0 
0 
0 
0 
0 
0 
0 
0 
0 
0 
0 
0 
0 
0 
0 
0 
0 
0 
0 
0 
0 
0 
0 
0 
0 
0 
0 
0 
0 
0 
0 
0 
0 
0 
0 
0 
0 
0 
0 
0 
0 
0 
0 
0 
0 
0 
0 
0 
0 
0 
0 
0 
0 
0 
0 
0 
0 
0 
0 
0 
0 
0 
0 
0 
0 
0 
0 
0 
0 
0 
0 
0 
0 
0 
0 
0 
0 
0 
0 
0 
0 
0 
0 
0 
0 
0 
0 
0 
0 
0 
0 
0 
0 
0 
0 
0 
0 
0 
0 
0 
0 
0 
0 
0 
0 
0 
0 
0 
0 
0 
0 
0 
0 
0 
0 
0 
0 
0 
0 
0 
0 
0 
0 
0 
0 
0 
0 
0 
0 
0 
0 
0 
0 
0 
0 
0 
0 
0 
0 
0 
0 
0 
0 
0 
0 
0 
0 
0 
0 
0 
0 
0 
0 
0 
0 
0 
0 
0 
0 
0 
0 
0 
0 
0 
0 
0 
0 
0 
0 
0 
0 
0 
0 
0 
0 
0 
0 
0 
0 
0 
0 
0 
0 
0 
0 
0 
0 
0 
0 
0 
0 
0 
0 
0 
0 
0 
0 
0 
0 
0 
0 
0 
0 
0 
0 
0 
0 
0 
0 
0 
0 
0 
0 
0 
0 
0 
0 
0 
0 
0 
0 
0 
0 
0 
0 
0 
0 
0 
0 
0 
0 
0 
0 
0 
0 
0 
0 
0 
0 
0 
0 
0 
0 
0 
0 
0 
0 
0 
0 
0 
0 
0 
0 
0 
0 
0 
0 
0 
0 
0 
0 
0 
0 
0 
0 
0 
0 
0 
0 
0 
0 
0 
0 
0 
0 
0 
0 
0 
0 
0 
0 
0 
0 
0 
0 
0 
0 
0 
0 
0 
0 
0 
0 
0 
0 
0 
0 
0 
0 
0 
0 
0 
0 
0 
0 
0 
0 
0 
0 
0 
0 
0 
0 
0 
0 
0 
0 
0 
0 
0 
0 
0 
0 
0 
0 
0 
0 
0 
0 
0 
0 
0 
0 
0 
0 
0 
0 
0 
0 
0 
0 
0 
0 
0 
0 
0 
0 
0 
0 
0 
0 
0 
0 
0 
0 
0 
0 
0 
0 
0 
0 
0 
0 
0 
0 
0 
0 
0 
0 
0 
0 
0 
0 
0 
0 
0 
0 
0 
0 
0 
0 
0 
0 
0 
0 
0 
0 
0 
0 
0 
0 
0 
0 
0 
0 
0 
0 
0 
0 
0 
0 
0 
0 
0 
0 
0 
0 
0 
0 
0 
0 
0 
0 
0 
0 
0 
0 
0 
0 
0 
0 
0 
0 
0 
0 
0 
0 
0 
0 
0 
0 
0 
0 
0 
0 
0 
0 
0 
0 
0 
0 
0 
0 
0 
0 
0 
0 
0 
0 
0 
0 
0 
0 
0 
0 
0 
0 
0 
0 
0 
0 
0 
0 
0 
0 
0 
0 
0 
0 
0 
0 
0 
0 
0 
0 
0 
0 
0 
0 
0 
0 
0 
0 
0 
0 
0 
0 
0 
0 
0 
0 
0 
0 
0 
0 
0 
0 
0 
0 
0 
0 
0 
0 
0 
0 
0 
0 
0 
0 
0 
0 
0 
0 
0 
0 
0 
0 
0 
0 
0 
0 
0 
0 
0 
0 
0 
0 
0 
0 
0 
0 
0 
0 
0 
0 
0 
0 
0 
0 
0 
0 
0 
0 
0 
0 
0 
0 
0 
0 
0 
0 
0 
0 
0 
0 
0 
0 
0 
0 
0 
0 
0 
0 
0 
0 
0 
0 
0 
0 
0 
0 
0 
0 
0 
0 
0 
0 
0 
0 
0 
0 
0 
0 
0 
0 
0 
0 
0 
0 
0 
0 
0 
0 
0 
0 
0 
0 
0 
0 
0 
0 
0 
0 
0 
0 
0 
0 
0 
0 
0 
0 
0 
0 
0 
0 
0 
0 
0 
0 
0 
0 
0 
0 
0 
0 
0 
0 
0 
0 
0 
0 
0 
0 
0 
0 
0 
0 
0 
0 
0 
0 
0 
0 
0 
0 
0 
0 
0 
0 
0 
0 
0 
0 
0 
0 
0 
0 
0 
0 
0 
0 
0 
0 
0 
0 
0 
0 
0 
0 
0 
0 
0 
0 
0 
0 
0 
0 
0 
0 
0 
0 
0 
0 
0 
0 
0 
0 
0 
0 
0 
0 
0 
0 
0 
0 
0 
0 
0 
0 
0 
0 
0 
0 
0 
0 
0 
0 
0 
0 
0 
0 
0 
0 
0 
0 
0 
0 
0 
0 
0 
0 
0 
0 
0 
0 
0 
0 
0 
0 
0 
0 
0 
0 
0 
0 
0 
0 
0 
0 
0 
0 
0 
0 
0 
0 
0 
0 
0 
0 
0 
0 
0 
0 
0 
0 
0 
0 
0 
0 
0 
0 
0 
0 
0 
0 
0 
0 
0 
0 
0 
0 
0 
0 
0 
0 
0 
0 
0 
0 
0 
0 
0 
0 
0 
0 
0 
0 
0 
0 
0 
0 
0 
0 
0 
0 
0 
0 
0 
0 
0 
0 
0 
0 
0 
0 
0 
0 
0 
0 
0 
0 
0 
0 
0 
0 
0 
0 
0 
0 
0 
0 
0 
0 
0 
0 
0 
0 
0 
0 
0 
0 
0 
0 
0 
0 
0 
0 
0 
0 
0 
0 
0 
0 
0 
0 
0 
0 
0 
0 
0 
0 
0 
0 
0 
0 
0 
0 
0 
0 
0 
0 
0 
0 
0 
0 
0 
0 
0 
0 
0 
0 
0 
0 
0 
0 
0 
0 
0 
0 
0 
0 
0 
0 
0 
0 
0 
0 
0 
0 
0 
0 
0 
0 
0 
0 
0 
0 
0 
0 
0 
0 
0 
0 
0 
0 
0 
0 
0 
0 
0 
0 
0 
0 
0 
0 
0 
0 
0 
0 
0 
0 
0 
0 
0 
0 
0 
0 
0 
0 
0 
0 
0 
0 
0 
0 
0 
0 
0 
0 
0 
0 
0 
0 
0 
0 
0 
0 
0 
0 
0 
0 
0 
0 
0 
0 
0 
0 
0 
0 
0 
0 
0 
0 
0 
0 
0 
0 
0 
0 
0 
0 
0 
0 
0 
0 
0 
0 
0 
0 
0 
0 
0 
0 
0 
0 
0 
0 
0 
0 
0 
0 
0 
0 
0 
0 
0 
0 
0 
0 
0 
0 
0 
0 
0 
0 
0 
0 
0 
0 
0 
0 
0 
0 
0 
0 
0 
0 
0 
0 
0 
0 
0 
0 
0 
0 
0 
0 
0 
0 
0 
0 
0 
0 
0 
0 
0 
0 
0 
0 
0 
0 
0 
0 
0 
0 
0 
0 
0 
0 
0 
0 
0 
0 
0 
0 
0 
0 
0 
0 
0 
0 
0 
0 
0 
0 
0 
0 
0 
0 
0 
0 
0 
0 
0 
0 
0 
0 
0 
0 
0 
0 
0 
0 
0 
0 
0 
0 
0 
0 
0 
0 
0 
0 
0 
0 
0 
0 
0 
0 
0 
0 
0 
0 
0 
0 
0 
0 
0 
0 
0 
0 
0 
0 
0 
0 
0 
0 
0 
0 
0 
0 
0 
0 
0 
0 
0 
0 
0 
0 
0 
0 
0 
0 
0 
0 
0 
0 
0 
0 
0 
0 
0 
0 
0 
0 
0 
0 
0 
0 
0 
0 
0 
0 
0 
0 
0 
0 
0 
0 
0 
0 
0 
0 
0 
0 
0 
0 
0 
0 
0 
0 
0 
0 
0 
0 
0 
0 
0 
0 
0 
0 
0 
0 
0 
0 
0 
0 
0 
0 
0 
0 
0 
0 
0 
0 
0 
0 
0 
0 
0 
0 
0 
0 
0 
0 
0 
0 
0 
0 
0 
0 
0 
0 
0 
0 
0 
0 
0 
0 
0 
0 
0 
0 
0 
0 
0 
0 
0 
0 
0 
0 
0 
0 
0 
0 
0 
0 
0 
0 
0 
0 
0 
0 
0 
0 
0 
0 
0 
0 
0 
0 
0 
0 
0 
0 
0 
0 
0 
0 
0 
0 
0 
0 
0 
0 
0 
0 
0 
0 
0 
0 
0 
0 
0 
0 
0 
0 
0 
0 
0 
0 
0 
0 
0 
0 
0 
0 
0 
0 
0 
0 
0 
0 
0 
0 
0 
0 
0 
0 
0 
0 
0 
0 
0 
0 
0 
0 
0 
0 
0 
0 
0 
0 
0 
0 
0 
0 
0 
0 
0 
0 
0 
0 
0 
0 
0 
0 
0 
0 
0 
0 
0 
0 
0 
0 
0 
0 
0 
0 
0 
0 
0 
0 
0 
0 
0 
0 
0 
0 
0 
0 
0 
0 
0 
0 
0 
0 
0 
0 
0 
0 
0 
0 
0 
0 
0 
0 
0 
0 
0 
0 
0 
0 
0 
0 
0 
0 
0 
0 
0 
0 
0 
0 
0 
0 
0 
0 
0 
0 
0 
0 
0 
0 
0 
0 
0 
0 
0 
0 
0 
0 
0 
0 
0 
0 
0 
0 
0 
0 
0 
0 
0 
0 
0 
0 
0 
0 
0 
0 
0 
0 
0 
0 
0 
0 
0 
0 
0 
0 
0 
0 
0 
0 
0 
0 
0 
0 
0 
0 
0 
0 
0 
0 
0 
0 
0 
0 
0 
0 
0 
0 
0 
0 
0 
0 
0 
0 
0 
0 
0 
0 
0 
0 
0 
0 
0 
0 
0 
0 
0 
0 
0 
0 
0 
0 
0 
0 
0 
0 
0 
0 
0 
0 
0 
0 
0 
0 
0 
0 
0 
0 
0 
0 
0 
0 
0 
0 
0 
0 
0 
0 
0 
0 
0 
0 
0 
0 
0 
0 
0 
0 
0 
0 
0 
0 
0 
0 
0 
0 
0 
0 
0 
0 
0 
0 
0 
0 
0 
0 
0 
0 
0 
0 
0 
0 
0 
0 
0 
0 
0 
0 
0 
0 
0 
0 
0 
0 
0 
0 
0 
0 
0 
0 
0 
0 
0 
0 
0 
0 
0 
0 
0 
0 
0 
0 
0 
0 
0 
0 
0 
0 
0 
0 
0 
0 
0 
0 
0 
0 
0 
0 
0 
0 
0 
0 
0 
0 
0 
0 
0 
0 
0 
0 
0 
0 
0 
0 
0 
0 
0 
0 
0 
0 
0 
0 
0 
0 
0 
0 
0 
0 
0 
0 
0 
0 
0 
0 
0 
0 
0 
0 
0 
0 
0 
0 
0 
0 
0 
0 
0 
0 
0 
0 
0 
0 
0 
0 
0 
0 
0 
0 
0 
0 
0 
0 
0 
0 
0 
0 
0 
0 
0 
0 
0 
0 
0 
0 
0 
0 
0 
0 
0 
0 
0 
0 
0 
0 
0 
0 
0 
0 
0 
0 
0 
0 
0 
0 
0 
0 
0 
0 
0 
0 
0 
0 
0 
0 
0 
0 
0 
0 
0 
0 
0 
0 
0 
0 
0 
0 
0 
0 
0 
0 
0 
0 
0 
0 
0 
0 
0 
0 
0 
0 
0 
0 
0 
0 
0 
0 
0 
0 
0 
0 
0 
0 
0 
0 
0 
0 
0 
0 
0 
0 
0 
0 
0 
0 
0 
0 
0 
0 
0 
0 
0 
0 
0 
0 
0 
0 
0 
0 
0 
0 
0 
0 
0 
0 
0 
0 
0 
0 
0 
0 
0 
0 
0 
0 
0 
0 
0 
0 
0 
0 
0 
0 
0 
0 
0 
0 
0 
0 
0 
0 
0 
0 
0 
0 
0 
0 
0 
0 
0 
0 
0 
0 
0 
0 
0 
0 
0 
0 
0 
0 
0 
0 
0 
0 
0 
0 
0 
0 
0 
0 
0 
0 
0 
0 
0 
0 
0 
0 
0 
0 
0 
0 
0 
0 
0 
0 
0 
0 
0 
0 
0 
0 
0 
0 
0 
0 
0 
0 
0 
0 
0 
0 
0 
0 
0 
0 
0 
0 
0 
0 
0 
0 
0 
0 
0 
0 
0 
0 
0 
0 
0 
0 
0 
0 
0 
0 
0 
0 
0 
0 
0 
0 
0 
0 
0 
0 
0 
0 
0 
0 
0 
0 
0 
0 
0 
0 
0 
0 
0 
0 
0 
0 
0 
0 
0 
0 
0 
0 
0 
0 
0 
0 
0 
0 
0 
0 
0 
0 
0 
0 
0 
0 
0 
0 
0 
0 
0 
0 
0 
0 
0 
0 
0 
0 
0 
0 
0 
0 
0 
0 
0 
0 
0 
0 
0 
0 
0 
0 
0 
0 
0 
0 
0 
0 
0 
0 
0 
0 
0 
0 
0 
0 
0 
0 
0 
0 
0 
0 
0 
0 
0 
0 
0 
0 
0 
0 
0 
0 
0 
0 
0 
0 
0 
0 
0 
0 
0 
0 
0 
0 
0 
0 
0 
0 
0 
0 
0 
0 
0 
0 
0 
0 
0 
0 
0 
0 
0 
0 
0 
0 
0 
0 
0 
0 
0 
0 
0 
0 
0 
0 
0 
0 
0 
0 
0 
0 
0 
0 
0 
0 
0 
0 
0 
0 
0 
0 
0 
0 
0 
0 
0 
0 
0 
0 
0 
0 
0 
0 
0 
0 
0 
0 
0 
0 
0 
0 
0 
0 
0 
0 
0 
0 
0 
0 
0 
0 
0 
0 
0 
0 
0 
0 
0 
0 
0 
0 
0 
0 
0 
0 
0 
0 
0 
0 
0 
0 
0 
0 
0 
0 
0 
0 
0 
0 
0 
0 
0 
0 
0 
0 
0 
0 
0 
0 
0 
0 
0 
0 
0 
0 
0 
0 
0 
0 
0 
0 
0 
0 
0 
0 
0 
0 
0 
0 
0 
0 
0 
0 
0 
0 
0 
0 
0 
0 
0 
0 
0 
0 
0 
0 
0 
0 
0 
0 
0 
0 
0 
0 
0 
0 
0 
0 
0 
0 
0 
0 
0 
0 
0 
0 
0 
0 
0 
0 
0 
0 
0 
0 
0 
0 
0 
0 
0 
0 
0 
0 
0 
0 
0 
0 
0 
0 
0 
0 
0 
0 
0 
0 
0 
0 
0 
0 
0 
0 
0 
0 
0 
0 
0 
0 
0 
0 
0 
0 
0 
0 
0 
0 
0 
0 
0 
0 
0 
0 
0 
0 
0 
0 
0 
0 
0 
0 
0 
0 
0 
0 
0 
0 
0 
0 
0 
0 
0 
0 
0 
0 
0 
0 
0 
0 
0 
0 
0 
0 
0 
0 
0 
0 
0 
0 
0 
0 
0 
0 
0 
0 
0 
0 
0 
0 
0 
0 
0 
0 
0 
0 
0 
0 
0 
0 
0 
0 
0 
0 
0 
0 
0 
0 
0 
0 
0 
0 
0 
0 
0 
0 
0 
0 
0 
0 
0 
0 
0 
0 
0 
0 
0 
0 
0 
0 
0 
0 
0 
0 
0 
0 
0 
0 
0 
0 
0 
0 
0 
0 
0 
0 
0 
0 
0 
0 
0 
0 
0 
0 
0 
0 
0 
0 
0 
0 
0 
0 
0 
0 
0 
0 
0 
0 
0 
0 
0 
0 
0 
0 
0 
0 
0 
0 
0 
0 
0 
0 
0 
0 
0 
0 
0 
0 
0 
0 
0 
0 
0 
0 
0 
0 
0 
0 
0 
0 
0 
0 
0 
0 
0 
0 
0 
0 
0 
0 
0 
0 
0 
0 
0 
0 
0 
0 
0 
0 
0 
0 
0 
0 
0 
0 
0 
0 
0 
0 
0 
0 
0 
0 
0 
0 
0 
0 
0 
0 
0 
0 
0 
0 
0 
0 
0 
0 
0 
0 
0 
0 
0 
0 
0 
0 
0 
0 
0 
0 
0 
0 
0 
0 
0 
0 
0 
0 
0 
0 
0 
0 
0 
0 
0 
0 
0 
0 
0 
0 
0 
0 
0 
0 
0 
0 
0 
0 
0 
0 
0 
0 
0 
0 
0 
0 
0 
0 
0 
0 
0 
0 
0 
0 
0 
0 
0 
0 
0 
0 
0 
0 
0 
0 
0 
0 
0 
0 
0 
0 
0 
0 
0 
0 
0 
0 
0 
0 
0 
0 
0 
0 
0 
0 
0 
0 
0 
0 
0 
0 
0 
0 
0 
0 
0 
0 
0 
0 
0 
0 
0 
0 
0 
0 
0 
0 
0 
0 
0 
0 
0 
0 
0 
0 
0 
0 
0 
0 
0 
0 
0 
0 
0 
0 
0 
0 
0 
0 
0 
0 
0 
0 
0 
0 
0 
0 
0 
0 
0 
0 
0 
0 
0 
0 
0 
0 
0 
0 
0 
0 
0 
0 
0 
0 
0 
0 
0 
0 
0 
0 
0 
0 
0 
0 
0 
0 
0 
0 
0 
0 
0 
0 
0 
0 
0 
0 
0 
0 
0 
0 
0 
0 
0 
0 
0 
0 
0 
0 
0 
0 
0 
0 
0 
0 
0 
0 
0 
0 
0 
0 
0 
0 
0 
0 
0 
0 
0 
0 
0 
0 
0 
0 
0 
0 
0 
0 
0 
0 
0 
0 
0 
0 
0 
0 
0 
0 
0 
0 
0 
0 
0 
0 
0 
0 
0 
0 
0 
0 
0 
0 
0 
0 
0 
0 
0 
0 
0 
0 
0 
0 
0 
0 
0 
0 
0 
0 
0 
0 
0 
0 
0 
0 
0 
0 
0 
0 
0 
0 
0 
0 
0 
0 
0 
0 
0 
0 
0 
0 
0 
0 
0 
0 
0 
0 
0 
0 
0 
0 
0 
0 
0 
0 
0 
0 
0 
0 
0 
0 
0 
0 
0 
0 
0 
0 
0 
0 
0 
0 
0 
0 
0 
0 
0 
0 
0 
0 
0 
0 
0 
0 
0 
0 
0 
0 
0 
0 
0 
0 
0 
0 
0 
0 
0 
0 
0 
0 
0 
0 
0 
0 
0 
0 
0 
0 
0 
0 
0 
0 
0 
0 
0 
0 
0 
0 
0 
0 
0 
0 
0 
0 
0 
0 
0 
0 
0 
0 
0 
0 
0 
0 
0 
0 
0 
0 
0 
0 
0 
0 
0 
0 
0 
0 
0 
0 
0 
0 
0 
0 
0 
0 
0 
0 
0 
0 
0 
0 
0 
0 
0 
0 
0 
0 
0 
0 
0 
0 
0 
0 
0 
0 
0 
0 
0 
0 
0 
0 
0 
0 
0 
0 
0 
0 
0 
0 
0 
0 
0 
0 
0 
0 
0 
0 
0 
0 
0 
0 
0 
0 
0 
0 
0 
0 
0 
0 
0 
0 
0 
0 
0 
0 
0 
0 
0 
0 
0 
0 
0 
0 
0 
0 
0 
0 
0 
0 
0 
0 
0 
0 
0 
0 
0 
0 
0 
0 
0 
0 
0 
0 
0 
0 
0 
0 
0 
0 
0 
0 
0 
0 
0 
0 
0 
0 
0 
0 
0 
0 
0 
0 
0 
0 
0 
0 
0 
0 
0 
0 
0 
0 
0 
0 
0 
0 
0 
0 
0 
0 
0 
0 
0 
0 
0 
0 
0 
0 
0 
0 
0 
0 
0 
0 
0 
0 
0 
0 
0 
0 
0 
0 
0 
0 
0 
0 
0 
0 
0 
0 
0 
0 
0 
0 
0 
0 
0 
0 
0 
0 
0 
0 
0 
0 
0 
0 
0 
0 
0 
0 
0 
0 
0 
0 
0 
0 
0 
0 
0 
0 
0 
0 
0 
0 
0 
0 
0 
0 
0 
0 
0 
0 
0 
0 
0 
0 
0 
0 
0 
0 
0 
0 
0 
0 
0 
0 
0 
0 
0 
0 
0 
0 
0 
0 
0 
0 
0 
0 
0 
0 
0 
0 
0 
0 
0 
0 
0 
0 
0 
0 
0 
0 
0 
0 
0 
0 
0 
0 
0 
0 
0 
0 
0 
0 
0 
0 
0 
0 
0 
0 
0 
0 
0 
0 
0 
0 
0 
0 
0 
0 
0 
0 
0 
0 
0 
0 
0 
0 
0 
0 
0 
0 
0 
0 
0 
0 
0 
0 
0 
0 
0 
0 
0 
0 
0 
0 
0 
0 
0 
0 
0 
0 
0 
0 
0 
0 
0 
0 
0 
0 
0 
0 
0 
0 
0 
0 
0 
0 
0 
0 
0 
0 
0 
0 
0 
0 
0 
0 
0 
0 
0 
0 
0 
0 
0 
0 
0 
0 
0 
0 
0 
0 
0 
0 
0 
0 
0 
0 
0 
0 
0 
0 
0 
0 
0 
0 
0 
0 
0 
0 
0 
0 
0 
0 
0 
0 
0 
0 
0 
0 
0 
0 
0 
0 
0 
0 
0 
0 
0 
0 
0 
0 
0 
0 
0 
0 
0 
0 
0 
0 
0 
0 
0 
0 
0 
0 
0 
0 
0 
0 
0 
0 
0 
0 
0 
0 
0 
0 
0 
0 
0 
0 
0 
0 
0 
0 
0 
0 
0 
0 
0 
0 
0 
0 
0 
0 
0 
0 
0 
0 
0 
0 
0 
0 
0 
0 
0 
0 
0 
0 
0 
0 
0 
0 
0 
0 
0 
0 
0 
0 
0 
0 
0 
0 
0 
0 
0 
0 
0 
0 
0 
0 
0 
0 
0 
0 
0 
0 
0 
0 
0 
0 
0 
0 
0 
0 
0 
0 
0 
0 
0 
0 
0 
0 
0 
0 
0 
0 
0 
0 
0 
0 
0 
0 
0 
0 
0 
0 
0 
0 
0 
0 
0 
0 
0 
0 
0 
0 
0 
0 
0 
0 
0 
0 
0 
0 
0 
0 
0 
0 
0 
0 
0 
0 
0 
0 
0 
0 
0 
0 
0 
0 
0 
0 
0 
0 
0 
0 
0 
0 
0 
0 
0 
0 
0 
0 
0 
0 
0 
0 
0 
0 
0 
0 
0 
0 
0 
0 
0 
0 
0 
0 
0 
0 
0 
0 
0 
0 
0 
0 
0 
0 
0 
0 
0 
0 
0 
0 
0 
0 
0 
0 
0 
0 
0 
0 
0 
0 
0 
0 
0 
0 
0 
0 
0 
0 
0 
0 
0 
0 
0 
0 
0 
0 
0 
0 
0 
0 
0 
0 
0 
0 
0 
0 
0 
0 
0 
0 
0 
0 
0 
0 
0 
0 
0 
0 
0 
0 
0 
0 
0 
0 
0 
0 
0 
0 
0 
0 
0 
0 
0 
0 
0 
0 
0 
0 
0 
0 
0 
0 
0 
0 
0 
0 
0 
0 
0 
0 
0 
0 
0 
0 
0 
0 
0 
0 
0 
0 
0 
0 
0 
0 
0 
0 
0 
0 
0 
0 
0 
0 
0 
0 
0 
0 
0 
0 
0 
0 
0 
0 
0 
0 
0 
0 
0 
0 
0 
0 
0 
0 
0 
0 
0 
0 
0 
0 
0 
0 
0 
0 
0 
0 
0 
0 
0 
0 
0 
0 
0 
0 
0 
0 
0 
0 
0 
0 
0 
0 
0 
0 
0 
0 
0 
0 
0 
0 
0 
0 
0 
0 
0 
0 
0 
0 
0 
0 
0 
0 
0 
0 
0 
0 
0 
0 
0 
0 
0 
0 
0 
0 
0 
0 
0 
0 
0 
0 
0 
0 
0 
0 
0 
0 
0 
0 
0 
0 
0 
0 
0 
0 
0 
0 
0 
0 
0 
0 
0 
0 
0 
0 
0 
0 
0 
0 
0 
0 
0 
0 
0 
0 
0 
0 
0 
0 
0 
0 
0 
0 
0 
0 
0 
0 
0 
0 
0 
0 
0 
0 
0 
0 
0 
0 
0 
0 
0 
0 
0 
0 
0 
0 
0 
0 
0 
0 
0 
0 
0 
0 
0 
0 
0 
0 
0 
0 
0 
0 
0 
0 
0 
0 
0 
0 
0 
0 
0 
0 
0 
0 
0 
0 
0 
0 
0 
0 
0 
0 
0 
0 
0 
0 
0 
0 
0 
0 
0 
0 
0 
0 
0 
0 
0 
0 
0 
0 
0 
0 
0 
0 
0 
0 
0 
0 
0 
0 
0 
0 
0 
0 
0 
0 
0 
0 
0 
0 
0 
0 
0 
0 
0 
0 
0 
0 
0 
0 
0 
0 
0 
0 
0 
0 
0 
0 
0 
0 
0 
0 
0 
0 
0 
0 
0 
0 
0 
0 
0 
0 
0 
0 
0 
0 
0 
0 
0 
0 
0 
0 
0 
0 
0 
0 
0 
0 
0 
0 
0 
0 
0 
0 
0 
0 
0 
0 
0 
0 
0 
0 
0 
0 
0 
0 
0 
0 
0 
0 
0 
0 
0 
0 
0 
0 
0 
0 
0 
0 
0 
0 
0 
0 
0 
0 
0 
0 
0 
0 
0 
0 
0 
0 
0 
0 
0 
0 
0 
0 
0 
0 
0 
0 
0 
0 
0 
0 
0 
0 
0 
0 
0 
0 
0 
0 
0 
0 
0 
0 
0 
0 
0 
0 
0 
0 
0 
0 
0 
0 
0 
0 
0 
0 
0 
0 
0 
0 
0 
0 
0 
0 
0 
0 
0 
0 
0 
0 
0 
0 
0 
0 
0 
0 
0 
0 
0 
0 
0 
0 
0 
0 
0 
0 
0 
0 
0 
0 
0 
0 
0 
0 
0 
0 
0 
0 
0 
0 
0 
0 
0 
0 
0 
0 
0 
0 
0 
0 
0 
0 
0 
0 
0 
0 
0 
0 
0 
0 
0 
0 
0 
0 
0 
0 
0 
0 
0 
0 
0 
0 
0 
0 
0 
0 
0 
0 
0 
0 
0 
0 
0 
0 
0 
0 
0 
0 
0 
0 
0 
0 
0 
0 
0 
0 
0 
0 
0 
0 
0 
0 
0 
0 
0 
0 
0 
0 
0 
0 
0 
0 
0 
0 
0 
0 
0 
0 
0 
0 
0 
0 
0 
0 
0 
0 
0 
0 
0 
0 
0 
0 
0 
0 
0 
0 
0 
0 
0 
0 
0 
0 
0 
0 
0 
0 
0 
0 
0 
0 
0 
0 
0 
0 
0 
0 
0 
0 
0 
0 
0 
0 
0 
0 
0 
0 
0 
0 
0 
0 
0 
0 
0 
0 
0 
0 
0 
0 
0 
0 
0 
0 
0 
0 
0 
0 
0 
0 
0 
0 
0 
0 
0 
0 
0 
0 
0 
0 
0 
0 
0 
0 
0 
0 
0 
0 
0 
0 
0 
0 
0 
0 
0 
0 
0 
0 
0 
0 
0 
0 
0 
0 
0 
0 
0 
0 
0 
0 
0 
0 
0 
0 
0 
0 
0 
0 
0 
0 
0 
0 
0 
0 
0 
0 
0 
0 
0 
0 
0 
0 
0 
0 
0 
0 
0 
0 
0 
0 
0 
0 
0 
0 
0 
0 
0 
0 
0 
0 
0 
0 
0 
0 
0 
0 
0 
0 
0 
0 
0 
0 
0 
0 
0 
0 
0 
0 
0 
0 
0 
0 
0 
0 
0 
0 
0 
0 
0 
0 
0 
0 
0 
0 
0 
0 
0 
0 
0 
0 
0 
0 
0 
0 
0 
0 
0 
0 
0 
0 
0 
0 
0 
0 
0 
0 
0 
0 
0 
0 
0 
0 
0 
0 
0 
0 
0 
0 
0 
0 
0 
0 
0 
0 
0 
0 
0 
0 
0 
0 
0 
0 
0 
0 
0 
0 
0 
0 
0 
0 
0 
0 
0 
0 
0 
0 
0 
0 
0 
0 
0 
0 
0 
0 
0 
0 
0 
0 
0 
0 
0 
0 
0 
0 
0 
0 
0 
0 
0 
0 
0 
0 
0 
0 
0 
0 
0 
0 
0 
0 
0 
0 
0 
0 
0 
0 
0 
0 
0 
0 
0 
0 
0 
0 
0 
0 
0 
0 
0 
0 
0 
0 
0 
0 
0 
0 
0 
0 
0 
0 
0 
0 
0 
0 
0 
0 
0 
0 
0 
0 
0 
0 
0 
0 
0 
0 
0 
0 
0 
0 
0 
0 
0 
0 
0 
0 
0 
0 
0 
0 
0 
0 
0 
0 
0 
0 
0 
0 
0 
0 
0 
0 
0 
0 
0 
0 
0 
0 
0 
0 
0 
0 
0 
0 
0 
0 
0 
0 
0 
0 
0 
0 
0 
0 
0 
0 
0 
0 
0 
0 
0 
0 
0 
0 
0 
0 
0 
0 
0 
0 
0 
0 
0 
0 
0 
0 
0 
0 
0 
0 
0 
0 
0 
0 
0 
0 
0 
0 
0 
0 
0 
0 
0 
0 
0 
0 
0 
0 
0 
0 
0 
0 
0 
0 
0 
0 
0 
0 
0 
0 
0 
0 
0 
0 
0 
0 
0 
0 
0 
0 
0 
0 
0 
0 
0 
0 
0 
0 
0 
0 
0 
0 
0 
0 
0 
0 
0 
0 
0 
0 
0 
0 
0 
0 
0 
0 
0 
0 
0 
0 
0 
0 
0 
0 
0 
0 
0 
0 
0 
0 
0 
0 
0 
0 
0 
0 
0 
0 
0 
0 
0 
0 
0 
0 
0 
0 
0 
0 
0 
0 
0 
0 
0 
0 
0 
0 
0 
0 
0 
0 
0 
0 
0 
0 
0 
0 
0 
0 
0 
0 
0 
0 
0 
0 
0 
0 
0 
0 
0 
0 
0 
0 
0 
0 
0 
0 
0 
0 
0 
0 
0 
0 
0 
0 
0 
0 
0 
0 
0 
0 
0 
0 
0 
0 
0 
0 
0 
0 
0 
0 
0 
0 
0 
0 
0 
0 
0 
0 
0 
0 
0 
0 
0 
0 
0 
0 
0 
0 
0 
0 
0 
0 
0 
0 
0 
0 
0 
0 
0 
0 
0 
0 
0 
0 
0 
0 
0 
0 
0 
0 
0 
0 
0 
0 
0 
0 
0 
0 
0 
0 
0 
0 
0 
0 
0 
0 
0 
0 
0 
0 
0 
0 
0 
0 
0 
0 
0 
0 
0 
0 
0 
0 
0 
0 
0 
0 
0 
0 
0 
0 
0 
0 
0 
0 
0 
0 
0 
0 
0 
0 
0 
0 
0 
0 
0 
0 
0 
0 
0 
0 
0 
0 
0 
0 
0 
0 
0 
0 
0 
0 
0 
0 
0 
0 
0 
0 
0 
0 
0 
0 
0 
0 
0 
0 
0 
0 
0 
0 
0 
0 
0 
0 
0 
0 
0 
0 
0 
0 
0 
0 
0 
0 
0 
0 
0 
0 
0 
0 
0 
0 
0 
0 
0 
0 
0 
0 
0 
0 
0 
0 
0 
0 
0 
0 
0 
0 
0 
0 
0 
0 
0 
0 
0 
0 
0 
0 
0 
0 
0 
0 
0 
0 
0 
0 
0 
0 
0 
0 
0 
0 
0 
0 
0 
0 
0 
0 
0 
0 
0 
0 
0 
0 
0 
0 
0 
0 
0 
0 
0 
0 
0 
0 
0 
0 
0 
0 
0 
0 
0 
0 
0 
0 
0 
0 
0 
0 
0 
0 
0 
0 
0 
0 
0 
0 
0 
0 
0 
0 
0 
0 
0 
0 
0 
0 
0 
0 
0 
0 
0 
0 
0 
0 
0 
0 
0 
0 
0 
0 
0 
0 
0 
0 
0 
0 
0 
0 
0 
0 
0 
0 
0 
0 
0 
0 
0 
0 
0 
0 
0 
0 
0 
0 
0 
0 
0 
0 
0 
0 
0 
0 
0 
0 
0 
0 
0 
0 
0 
0 
0 
0 
0 
0 
0 
0 
0 
0 
0 
0 
0 
0 
0 
0 
0 
0 
0 
0 
0 
0 
0 
0 
0 
0 
0 
0 
0 
0 
0 
0 
0 
0 
0 
0 
0 
0 
0 
0 
0 
0 
0 
0 
0 
0 
0 
0 
0 
0 
0 
0 
0 
0 
0 
0 
0 
0 
0 
0 
0 
0 
0 
0 
0 
0 
0 
0 
0 
0 
0 
0 
0 
0 
0 
0 
0 
0 
0 
0 
0 
0 
0 
0 
0 
0 
0 
0 
0 
0 
0 
0 
0 
0 
0 
0 
0 
0 
0 
0 
0 
0 
0 
0 
0 
0 
0 
0 
0 
0 
0 
0 
0 
0 
0 
0 
0 
0 
0 
0 
0 
0 
0 
0 
0 
0 
0 
0 
0 
0 
0 
0 
0 
0 
0 
0 
0 
0 
0 
0 
0 
0 
0 
0 
0 
0 
0 
0 
0 
0 
0 
0 
0 
0 
0 
0 
0 
0 
0 
0 
0 
0 
0 
0 
0 
0 
0 
0 
0 
0 
0 
0 
0 
0 
0 
0 
0 
0 
0 
0 
0 
0 
0 
0 
0 
0 
0 
0 
0 
0 
0 
0 
0 
0 
0 
0 
0 
0 
0 
0 
0 
0 
0 
0 
0 
0 
0 
0 
0 
0 
0 
0 
0 
0 
0 
0 
0 
0 
0 
0 
0 
0 
0 
0 
0 
0 
0 
0 
0 
0 
0 
0 
0 
0 
0 
0 
0 
0 
0 
0 
0 
0 
0 
0 
0 
0 
0 
0 
0 
0 
0 
0 
0 
0 
0 
0 
0 
0 
0 
0 
0 
0 
0 
0 
0 
0 
0 
0 
0 
0 
0 
0 
0 
0 
0 
0 
0 
0 
0 
0 
0 
0 
0 
0 
0 
0 
0 
0 
0 
0 
0 
0 
0 
0 
0 
0 
0 
0 
0 
0 
0 
0 
0 
0 
0 
0 
0 
0 
0 
0 
0 
0 
0 
0 
0 
0 
0 
0 
0 
0 
0 
0 
0 
0 
0 
0 
0 
0 
0 
0 
0 
0 
0 
0 
0 
0 
0 
0 
0 
0 
0 
0 
0 
0 
0 
0 
0 
0 
0 
0 
0 
0 
0 
0 
0 
0 
0 
0 
0 
0 
0 
0 
0 
0 
0 
0 
0 
0 
0 
0 
0 
0 
0 
0 
0 
0 
0 
0 
0 
0 
0 
0 
0 
0 
0 
0 
0 
0 
0 
0 
0 
0 
0 
0 
0 
0 
0 
0 
0 
0 
0 
0 
0 
0 
0 
0 
0 
0 
0 
0 
0 
0 
0 
0 
0 
0 
0 
0 
0 
0 
0 
0 
0 
0 
0 
0 
0 
0 
0 
0 
0 
0 
0 
0 
0 
0 
0 
0 
0 
0 
0 
0 
0 
0 
0 
0 
0 
0 
0 
0 
0 
0 
0 
0 
0 
0 
0 
0 
0 
0 
0 
0 
0 
0 
0 
0 
0 
0 
0 
0 
0 
0 
0 
0 
0 
0 
0 
0 
0 
0 
0 
0 
0 
0 
0 
0 
0 
0 
0 
0 
0 
0 
0 
0 
0 
0 
0 
0 
0 
0 
0 
0 
0 
0 
0 
0 
0 
0 
0 
0 
0 
0 
0 
0 
0 
0 
0 
0 
0 
0 
0 
0 
0 
0 
0 
0 
0 
0 
0 
0 
0 
0 
0 
0 
0 
0 
0 
0 
0 
0 
0 
0 
0 
0 
0 
0 
0 
0 
0 
0 
0 
0 
0 
0 
0 
0 
0 
0 
0 
0 
0 
0 
0 
0 
0 
0 
0 
0 
0 
0 
0 
0 
0 
0 
0 
0 
0 
0 
0 
0 
0 
0 
0 
0 
0 
0 
0 
0 
0 
0 
0 
0 
0 
0 
0 
0 
0 
0 
0 
0 
0 
0 
0 
0 
0 
0 
0 
0 
0 
0 
0 
0 
0 
0 
0 
0 
0 
0 
0 
0 
0 
0 
0 
0 
0 
0 
0 
0 
0 
0 
0 
0 
0 
0 
0 
0 
0 
0 
0 
0 
0 
0 
0 
0 
0 
0 
0 
0 
0 
0 
0 
0 
0 
0 
0 
0 
0 
0 
0 
0 
0 
0 
0 
0 
0 
0 
0 
0 
0 
0 
0 
0 
0 
0 
0 
0 
0 
0 
0 
0 
0 
0 
0 
0 
0 
0 
0 
0 
0 
0 
0 
0 
0 
0 
0 
0 
0 
0 
0 
0 
0 
0 
0 
0 
0 
0 
0 
0 
0 
0 
0 
0 
0 
0 
0 
0 
0 
0 
0 
0 
0 
0 
0 
0 
0 
0 
0 
0 
0 
0 
0 
0 
0 
0 
0 
0 
0 
0 
0 
0 
0 
0 
0 
0 
0 
0 
0 
0 
0 
0 
0 
0 
0 
0 
0 
0 
0 
0 
0 
0 
0 
0 
0 
0 
0 
0 
0 
0 
0 
0 
0 
0 
0 
0 
0 
0 
0 
0 
0 
0 
0 
0 
0 
0 
0 
0 
0 
0 
0 
0 
0 
0 
0 
0 
0 
0 
0 
0 
0 
0 
0 
0 
0 
0 
0 
0 
0 
0 
0 
0 
0 
0 
0 
0 
0 
0 
0 
0 
0 
0 
0 
0 
0 
0 
0 
0 
0 
0 
0 
0 
0 
0 
0 
0 
0 
0 
0 
0 
0 
0 
0 
0 
0 
0 
0 
0 
0 
0 
0 
0 
0 
0 
0 
0 
0 
0 
0 
0 
0 
0 
0 
0 
0 
0 
0 
0 
0 
0 
0 
0 
0 
0 
0 
0 
0 
0 
0 
0 
0 
0 
0 
0 
0 
0 
0 
0 
0 
0 
0 
0 
0 
0 
0 
0 
0 
0 
0 
0 
0 
0 
0 
0 
0 
0 
0 
0 
0 
0 
0 
0 
0 
0 
0 
0 
0 
0 
0 
0 
0 
0 
0 
0 
0 
0 
0 
0 
0 
0 
0 
0 
0 
0 
0 
0 
0 
0 
0 
0 
0 
0 
0 
0 
0 
0 
0 
0 
0 
0 
0 
0 
0 
0 
0 
0 
0 
0 
0 
0 
0 
0 
0 
0 
0 
0 
0 
0 
0 
0 
0 
0 
0 
0 
0 
0 
0 
0 
0 
0 
0 
0 
0 
0 
0 
0 
0 
0 
0 
0 
0 
0 
0 
0 
0 
0 
0 
0 
0 
0 
0 
0 
0 
0 
0 
0 
0 
0 
0 
0 
0 
0 
0 
0 
0 
0 
0 
0 
0 
0 
0 
0 
0 
0 
0 
0 
0 
0 
0 
0 
0 
0 
0 
0 
0 
0 
0 
0 
0 
0 
0 
0 
0 
0 
0 
0 
0 
0 
0 
0 
0 
0 
0 
0 
0 
0 
0 
0 
0 
0 
0 
0 
0 
0 
0 
0 
0 
0 
0 
0 
0 
0 
0 
0 
0 
0 
0 
0 
0 
0 
0 
0 
0 
0 
0 
0 
0 
0 
0 
0 
0 
0 
0 
0 
0 
0 
0 
0 
0 
0 
0 
0 
0 
0 
0 
0 
0 
0 
0 
0 
0 
0 
0 
0 
0 
0 
0 
0 
0 
0 
0 
0 
0 
0 
0 
0 
0 
0 
0 
0 
0 
0 
0 
0 
0 
0 
0 
0 
0 
0 
0 
0 
0 
0 
0 
0 
0 
0 
0 
0 
0 
0 
0 
0 
0 
0 
0 
0 
0 
0 
0 
0 
0 
0 
0 
0 
0 
0 
0 
0 
0 
0 
0 
0 
0 
0 
0 
0 
0 
0 
0 
0 
0 
0 
0 
0 
0 
0 
0 
0 
0 
0 
0 
0 
0 
0 
0 
0 
0 
0 
0 
0 
0 
0 
0 
0 
0 
0 
0 
0 
0 
0 
0 
0 
0 
0 
0 
0 
0 
0 
0 
0 
0 
0 
0 
0 
0 
0 
0 
0 
0 
0 
0 
0 
0 
0 
0 
0 
0 
0 
0 
0 
0 
0 
0 
0 
0 
0 
0 
0 
0 
0 
0 
0 
0 
0 
0 
0 
0 
0 
0 
0 
0 
0 
0 
0 
0 
0 
0 
0 
0 
0 
0 
0 
0 
0 
0 
0 
0 
0 
0 
0 
0 
0 
0 
0 
0 
0 
0 
0 
0 
0 
0 
0 
0 
0 
0 
0 
0 
0 
0 
0 
0 
0 
0 
0 
0 
0 
0 
0 
0 
0 
0 
0 
0 
0 
0 
0 
0 
0 
0 
0 
0 
0 
0 
0 
0 
0 
0 
0 
0 
0 
0 
0 
0 
0 
0 
0 
0 
0 
0 
0 
0 
0 
0 
0 
0 
0 
0 
0 
0 
0 
0 
0 
0 
0 
0 
0 
0 
0 
0 
0 
0 
0 
0 
0 
0 
0 
0 
0 
0 
0 
0 
0 
0 
0 
0 
0 
0 
0 
0 
0 
0 
0 
0 
0 
0 
0 
0 
0 
0 
0 
0 
0 
0 
0 
0 
0 
0 
0 
0 
0 
0 
0 
0 
0 
0 
0 
0 
0 
0 
0 
0 
0 
0 
0 
0 
0 
0 
0 
0 
0 
0 
0 
0 
0 
0 
0 
0 
0 
0 
0 
0 
0 
0 
0 
0 
0 
0 
0 
0 
0 
0 
0 
0 
0 
0 
0 
0 
0 
0 
0 
0 
0 
0 
0 
0 
0 
0 
0 
0 
0 
0 
0 
0 
0 
0 
0 
0 
0 
0 
0 
0 
0 
0 
0 
0 
0 
0 
0 
0 
0 
0 
0 
0 
0 
0 
0 
0 
0 
0 
0 
0 
0 
0 
0 
0 
0 
0 
0 
0 
0 
0 
0 
0 
0 
0 
0 
0 
0 
0 
0 
0 
0 
0 
0 
0 
0 
0 
0 
0 
0 
0 
0 
0 
0 
0 
0 
0 
0 
0 
0 
0 
0 
0 
0 
0 
0 
0 
0 
0 
0 
0 
0 
0 
0 
0 
0 
0 
0 
0 
0 
0 
0 
0 
0 
0 
0 
0 
0 
0 
0 
0 
0 
0 
0 
0 
0 
0 
0 
0 
0 
0 
0 
0 
0 
0 
0 
0 
0 
0 
0 
0 
0 
0 
0 
0 
0 
0 
0 
0 
0 
0 
0 
0 
0 
0 
0 
0 
0 
0 
0 
0 
0 
0 
0 
0 
0 
0 
0 
0 
0 
0 
0 
0 
0 
0 
0 
0 
0 
0 
0 
0 
0 
0 
0 
0 
0 
0 
0 
0 
0 
0 
0 
0 
0 
0 
0 
0 
0 
0 
0 
0 
0 
0 
0 
0 
0 
0 
0 
0 
0 
0 
0 
0 
0 
0 
0 
0 
0 
0 
0 
0 
0 
0 
0 
0 
0 
0 
0 
0 
0 
0 
0 
0 
0 
0 
0 
0 
0 
0 
0 
0 
0 
0 
0 
0 
0 
0 
0 
0 
0 
0 
0 
0 
0 
0 
0 
0 
0 
0 
0 
0 
0 
0 
0 
0 
0 
0 
0 
0 
0 
0 
0 
0 
0 
0 
0 
0 
0 
0 
0 
0 
0 
0 
0 
0 
0 
0 
0 
0 
0 
0 
0 
0 
0 
0 
0 
0 
0 
0 
0 
0 
0 
0 
0 
0 
0 
0 
0 
0 
0 
0 
0 
0 
0 
0 
0 
0 
0 
0 
0 
0 
0 
0 
0 
0 
0 
0 
0 
0 
0 
0 
0 
0 
0 
0 
0 
0 
0 
0 
0 
0 
0 
0 
0 
0 
0 
0 
0 
0 
0 
0 
0 
0 
0 
0 
0 
0 
0 
0 
0 
0 
0 
0 
0 
0 
0 
0 
0 
0 
0 
0 
0 
0 
0 
0 
0 
0 
0 
0 
0 
0 
0 
0 
0 
0 
0 
0 
0 
0 
0 
0 
0 
0 
0 
0 
0 
0 
0 
0 
0 
0 
0 
0 
0 
0 
0 
0 
0 
0 
0 
0 
0 
0 
0 
0 
0 
0 
0 
0 
0 
0 
0 
0 
0 
0 
0 
0 
0 
0 
0 
0 
0 
0 
0 
0 
0 
0 
0 
0 
0 
0 
0 
0 
0 
0 
0 
0 
0 
0 
0 
0 
0 
0 
0 
0 
0 
0 
0 
0 
0 
0 
0 
0 
0 
0 
0 
0 
0 
0 
0 
0 
0 
0 
0 
0 
0 
0 
0 
0 
0 
0 
0 
0 
0 
0 
0 
0 
0 
0 
0 
0 
0 
0 
0 
0 
0 
0 
0 
0 
0 
0 
0 
0 
0 
0 
0 
0 
0 
0 
0 
0 
0 
0 
0 
0 
0 
0 
0 
0 
0 
0 
0 
0 
0 
0 
0 
0 
0 
0 
0 
0 
0 
0 
0 
0 
0 
0 
0 
0 
0 
0 
0 
0 
0 
0 
0 
0 
0 
0 
0 
0 
0 
0 
0 
0 
0 
0 
0 
0 
0 
0 
0 
0 
0 
0 
0 
0 
0 
0 
0 
0 
0 
0 
0 
0 
0 
0 
0 
0 
0 
0 
0 
0 
0 
0 
0 
0 
0 
0 
0 
0 
0 
0 
0 
0 
0 
0 
0 
0 
0 
0 
0 
0 
0 
0 
0 
0 
0 
0 
0 
0 
0 
0 
0 
0 
0 
0 
0 
0 
0 
0 
0 
0 
0 
0 
0 
0 
0 
0 
0 
0 
0 
0 
0 
0 
0 
0 
0 
0 
0 
0 
0 
0 
0 
0 
0 
0 
0 
0 
0 
0 
0 
0 
0 
0 
0 
0 
0 
0 
0 
0 
0 
0 
0 
0 
0 
0 
0 
0 
0 
0 
0 
0 
0 
0 
0 
0 
0 
0 
0 
0 
0 
0 
0 
0 
0 
0 
0 
0 
0 
0 
0 
0 
0 
0 
0 
0 
0 
0 
0 
0 
0 
0 
0 
0 
0 
0 
0 
0 
0 
0 
0 
0 
0 
0 
0 
0 
0 
0 
0 
0 
0 
0 
0 
0 
0 
0 
0 
0 
0 
0 
0 
0 
0 
0 
0 
0 
0 
0 
0 
0 
0 
0 
0 
0 
0 
0 
0 
0 
0 
0 
0 
0 
0 
0 
0 
0 
0 
0 
0 
0 
0 
0 
0 
0 
0 
0 
0 
0 
0 
0 
0 
0 
0 
0 
0 
0 
0 
0 
0 
0 
0 
0 
0 
0 
0 
0 
0 
0 
0 
0 
0 
0 
0 
0 
0 
0 
0 
0 
0 
0 
0 
0 
0 
0 
0 
0 
0 
0 
0 
0 
0 
0 
0 
0 
0 
0 
0 
0 
0 
0 
0 
0 
0 
0 
0 
0 
0 
0 
0 
0 
0 
0 
0 
0 
0 
0 
0 
0 
0 
0 
0 
0 
0 
0 
0 
0 
0 
0 
0 
0 
0 
0 
0 
0 
0 
0 
0 
0 
0 
0 
0 
0 
0 
0 
0 
0 
0 
0 
0 
0 
0 
0 
0 
0 
0 
0 
0 
0 
0 
0 
0 
0 
0 
0 
0 
0 
0 
0 
0 
0 
0 
0 
0 
0 
0 
0 
0 
0 
0 
0 
0 
0 
0 
0 
0 
0 
0 
0 
0 
0 
0 
0 
0 
0 
0 
0 
0 
0 
0 
0 
0 
0 
0 
0 
0 
0 
0 
0 
0 
0 
0 
0 
0 
0 
0 
0 
0 
0 
0 
0 
0 
0 
0 
0 
0 
0 
0 
0 
0 
0 
0 
0 
0 
0 
0 
0 
0 
0 
0 
0 
0 
0 
0 
0 
0 
0 
0 
0 
0 
0 
0 
0 
0 
0 
0 
0 
0 
0 
0 
0 
0 
0 
0 
0 
0 
0 
0 
0 
0 
0 
0 
0 
0 
0 
0 
0 
0 
0 
0 
0 
0 
0 
0 
0 
0 
0 
0 
0 
0 
0 
0 
0 
0 
0 
0 
0 
0 
0 
0 
0 
0 
0 
0 
0 
0 
0 
0 
0 
0 
0 
0 
0 
0 
0 
0 
0 
0 
0 
0 
0 
0 
0 
0 
0 
0 
0 
0 
0 
0 
0 
0 
0 
0 
0 
0 
0 
0 
0 
0 
0 
0 
0 
0 
0 
0 
0 
0 
0 
0 
0 
0 
0 
0 
0 
0 
0 
0 
0 
0 
0 
0 
0 
0 
0 
0 
0 
0 
0 
0 
0 
0 
0 
0 
0 
0 
0 
0 
0 
0 
0 
0 
0 
0 
0 
0 
0 
0 
0 
0 
0 
0 
0 
0 
0 
0 
0 
0 
0 
0 
0 
0 
0 
0 
0 
0 
0 
0 
0 
0 
0 
0 
0 
0 
0 
0 
0 
0 
0 
0 
0 
0 
0 
0 
0 
0 
0 
0 
0 
0 
0 
0 
0 
0 
0 
0 
0 
0 
0 
0 
0 
0 
0 
0 
0 
0 
0 
0 
0 
0 
0 
0 
0 
0 
0 
0 
0 
0 
0 
0 
0 
0 
0 
0 
0 
0 
0 
0 
0 
0 
0 
0 
0 
0 
0 
0 
0 
0 
0 
0 
0 
0 
0 
0 
0 
0 
0 
0 
0 
0 
0 
0 
0 
0 
0 
0 
0 
0 
0 
0 
0 
0 
0 
0 
0 
0 
0 
0 
0 
0 
0 
0 
0 
0 
0 
0 
0 
0 
0 
0 
0 
0 
0 
0 
0 
0 
0 
0 
0 
0 
0 
0 
0 
0 
0 
0 
0 
0 
0 
0 
0 
0 
0 
0 
0 
0 
0 
0 
0 
0 
0 
0 
0 
0 
0 
0 
0 
0 
0 
0 
0 
0 
0 
0 
0 
0 
0 
0 
0 
0 
0 
0 
0 
0 
0 
0 
0 
0 
0 
0 
0 
0 
0 
0 
0 
0 
0 
0 
0 
0 
0 
0 
0 
0 
0 
0 
0 
0 
0 
0 
0 
0 
0 
0 
0 
0 
0 
0 
0 
0 
0 
0 
0 
0 
0 
0 
0 
0 
0 
0 
0 
0 
0 
0 
0 
0 
0 
0 
0 
0 
0 
0 
0 
0 
0 
0 
0 
0 
0 
0 
0 
0 
0 
0 
0 
0 
0 
0 
0 
0 
0 
0 
0 
0 
0 
0 
0 
0 
0 
0 
0 
0 
0 
0 
0 
0 
0 
0 
0 
0 
0 
0 
0 
0 
0 
0 
0 
0 
0 
0 
0 
0 
0 
0 
0 
0 
0 
0 
0 
0 
0 
0 
0 
0 
0 
0 
0 
0 
0 
0 
0 
0 
0 
0 
0 
0 
0 
0 
0 
0 
0 
0 
0 
0 
0 
0 
0 
0 
0 
0 
0 
0 
0 
0 
0 
0 
0 
0 
0 
0 
0 
0 
0 
0 
0 
0 
0 
0 
0 
0 
0 
0 
0 
0 
0 
0 
0 
0 
0 
0 
0 
0 
0 
0 
0 
0 
0 
0 
0 
0 
0 
0 
0 
0 
0 
0 
0 
0 
0 
0 
0 
0 
0 
0 
0 
0 
0 
0 
0 
0 
0 
0 
0 
0 
0 
0 
0 
0 
0 
0 
0 
0 
0 
0 
0 
0 
0 
0 
0 
0 
0 
0 
0 
0 
0 
0 
0 
0 
0 
0 
0 
0 
0 
0 
0 
0 
0 
0 
0 
0 
0 
0 
0 
0 
0 
0 
0 
0 
0 
0 
0 
0 
0 
0 
0 
0 
0 
0 
0 
0 
0 
0 
0 
0 
0 
0 
0 
0 
0 
0 
0 
0 
0 
0 
0 
0 
0 
0 
0 
0 
0 
0 
0 
0 
0 
0 
0 
0 
0 
0 
0 
0 
0 
0 
0 
0 
0 
0 
0 
0 
0 
0 
0 
0 
0 
0 
0 
0 
0 
0 
0 
0 
0 
0 
0 
0 
0 
0 
0 
0 
0 
0 
0 
0 
0 
0 
0 
0 
0 
0 
0 
0 
0 
0 
0 
0 
0 
0 
0 
0 
0 
0 
0 
0 
0 
0 
0 
0 
0 
0 
0 
0 
0 
0 
0 
0 
0 
0 
0 
0 
0 
0 
0 
0 
0 
0 
0 
0 
0 
0 
0 
0 
0 
0 
0 
0 
0 
0 
0 
0 
0 
0 
0 
0 
0 
0 
0 
0 
0 
0 
0 
0 
0 
0 
0 
0 
0 
0 
0 
0 
0 
0 
0 
0 
0 
0 
0 
0 
0 
0 
0 
0 
0 
0 
0 
0 
0 
0 
0 
0 
0 
0 
0 
0 
0 
0 
0 
0 
0 
0 
0 
0 
0 
0 
0 
0 
0 
0 
0 
0 
0 
0 
0 
0 
0 
0 
0 
0 
0 
0 
0 
0 
0 
0 
0 
0 
0 
0 
0 
0 
0 
0 
0 
0 
0 
0 
0 
0 
0 
0 
0 
0 
0 
0 
0 
0 
0 
0 
0 
0 
0 
0 
0 
0 
0 
0 
0 
0 
0 
0 
0 
0 
0 
0 
0 
0 
0 
0 
0 
0 
0 
0 
0 
0 
0 
0 
0 
0 
0 
0 
0 
0 
0 
0 
0 
0 
0 
0 
0 
0 
0 
0 
0 
0 
0 
0 
0 
0 
0 
0 
0 
0 
0 
0 
0 
0 
0 
0 
0 
0 
0 
0 
0 
0 
0 
0 
0 
0 
0 
0 
0 
0 
0 
0 
0 
0 
0 
0 
0 
0 
0 
0 
0 
0 
0 
0 
0 
0 
0 
0 
0 
0 
0 
0 
0 
0 
0 
0 
0 
0 
0 
0 
0 
0 
0 
0 
0 
0 
0 
0 
0 
0 
0 
0 
0 
0 
0 
0 
0 
0 
0 
0 
0 
0 
0 
0 
0 
0 
0 
0 
0 
0 
0 
0 
0 
0 
0 
0 
0 
0 
0 
0 
0 
0 
0 
0 
0 
0 
0 
0 
0 
0 
0 
0 
0 
0 
0 
0 
0 
0 
0 
0 
0 
0 
0 
0 
0 
0 
0 
0 
0 
0 
0 
0 
0 
0 
0 
0 
0 
0 
0 
0 
0 
0 
0 
0 
0 
0 
0 
0 
0 
0 
0 
0 
0 
0 
0 
0 
0 
0 
0 
0 
0 
0 
0 
0 
0 
0 
0 
0 
0 
0 
0 
0 
0 
0 
0 
0 
0 
0 
0 
0 
0 
0 
0 
0 
0 
0 
0 
0 
0 
0 
0 
0 
0 
0 
0 
0 
0 
0 
0 
0 
0 
0 
0 
0 
0 
0 
0 
0 
0 
0 
0 
0 
0 
0 
0 
0 
0 
0 
0 
0 
0 
0 
0 
0 
0 
0 
0 
0 
0 
0 
0 
0 
0 
0 
0 
0 
0 
0 
0 
0 
0 
0 
0 
0 
0 
0 
0 
0 
0 
0 
0 
0 
0 
0 
0 
0 
0 
0 
0 
0 
0 
0 
0 
0 
0 
0 
0 
0 
0 
0 
0 
0 
0 
0 
0 
0 
0 
0 
0 
0 
0 
0 
0 
0 
0 
0 
0 
0 
0 
0 
0 
0 
0 
0 
0 
0 
0 
0 
0 
0 
0 
0 
0 
0 
0 
0 
0 
0 
0 
0 
0 
0 
0 
0 
0 
0 
0 
0 
0 
0 
0 
0 
0 
0 
0 
0 
0 
0 
0 
0 
0 
0 
0 
0 
0 
0 
0 
0 
0 
0 
0 
0 
0 
0 
0 
0 
0 
0 
0 
0 
0 
0 
0 
0 
0 
0 
0 
0 
0 
0 
0 
0 
0 
0 
0 
0 
0 
0 
0 
0 
0 
0 
0 
0 
0 
0 
0 
0 
0 
0 
0 
0 
0 
0 
0 
0 
0 
0 
0 
0 
0 
0 
0 
0 
0 
0 
0 
0 
0 
0 
0 
0 
0 
0 
0 
0 
0 
0 
0 
0 
0 
0 
0 
0 
0 
0 
0 
0 
0 
0 
0 
0 
0 
0 
0 
0 
0 
0 
0 
0 
0 
0 
0 
0 
0 
0 
0 
0 
0 
0 
0 
0 
0 
0 
0 
0 
0 
0 
0 
0 
0 
0 
0 
0 
0 
0 
0 
0 
0 
0 
0 
0 
0 
0 
0 
0 
0 
0 
0 
0 
0 
0 
0 
0 
0 
0 
0 
0 
0 
0 
0 
0 
0 
0 
0 
0 
0 
0 
0 
0 
0 
0 
0 
0 
0 
0 
0 
0 
0 
0 
0 
0 
0 
0 
0 
0 
0 
0 
0 
0 
0 
0 
0 
0 
0 
0 
0 
0 
0 
0 
0 
0 
0 
0 
0 
0 
0 
0 
0 
0 
0 
0 
0 
0 
0 
0 
0 
0 
0 
0 
0 
0 
0 
0 
0 
0 
0 
0 
0 
0 
0 
0 
0 
0 
0 
0 
0 
0 
0 
0 
0 
0 
0 
0 
0 
0 
0 
0 
0 
0 
0 
0 
0 
0 
0 
0 
0 
0 
0 
0 
0 
0 
0 
0 
0 
0 
0 
0 
0 
0 
0 
0 
0 
0 
0 
0 
0 
0 
0 
0 
0 
0 
0 
0 
0 
0 
0 
0 
0 
0 
0 
0 
0 
0 
0 
0 
0 
0 
0 
0 
0 
0 
0 
0 
0 
0 
0 
0 
0 
0 
0 
0 
0 
0 
0 
0 
0 
0 
0 
0 
0 
0 
0 
0 
0 
0 
0 
0 
0 
0 
0 
0 
0 
0 
0 
0 
0 
0 
0 
0 
0 
0 
0 
0 
0 
0 
0 
0 
0 
0 
0 
0 
0 
0 
0 
0 
0 
0 
0 
0 
0 
0 
0 
0 
0 
0 
0 
0 
0 
0 
0 
0 
0 
0 
0 
0 
0 
0 
0 
0 
0 
0 
0 
0 
0 
0 
0 
0 
0 
0 
0 
0 
0 
0 
0 
0 
0 
0 
0 
0 
0 
0 
0 
0 
0 
0 
0 
0 
0 
0 
0 
0 
0 
0 
0 
0 
0 
0 
0 
0 
0 
0 
0 
0 
0 
0 
0 
0 
0 
0 
0 
0 
0 
0 
0 
0 
0 
0 
0 
0 
0 
0 
0 
0 
0 
0 
0 
0 
0 
0 
0 
0 
0 
0 
0 
0 
0 
0 
0 
0 
0 
0 
0 
0 
0 
0 
0 
0 
0 
0 
0 
0 
0 
0 
0 
0 
0 
0 
0 
0 
0 
0 
0 
0 
0 
0 
0 
0 
0 
0 
0 
0 
0 
0 
0 
0 
0 
0 
0 
0 
0 
0 
0 
0 
0 
0 
0 
0 
0 
0 
0 
0 
0 
0 
0 
0 
0 
0 
0 
0 
0 
0 
0 
0 
0 
0 
0 
0 
0 
0 
0 
0 
0 
0 
0 
0 
0 
0 
0 
0 
0 
0 
0 
0 
0 
0 
0 
0 
0 
0 
0 
0 
0 
0 
0 
0 
0 
0 
0 
0 
0 
0 
0 
0 
0 
0 
0 
0 
0 
0 
0 
0 
0 
0 
0 
0 
0 
0 
0 
0 
0 
0 
0 
0 
0 
0 
0 
0 
0 
0 
0 
0 
0 
0 
0 
0 
0 
0 
0 
0 
0 
0 
0 
0 
0 
0 
0 
0 
0 
0 
0 
0 
0 
0 
0 
0 
0 
0 
0 
0 
0 
0 
0 
0 
0 
0 
0 
0 
0 
0 
0 
0 
0 
0 
0 
0 
0 
0 
0 
0 
0 
0 
0 
0 
0 
0 
0 
0 
0 
0 
0 
0 
0 
0 
0 
0 
0 
0 
0 
0 
0 
0 
0 
0 
0 
0 
0 
0 
0 
0 
0 
0 
0 
0 
0 
0 
0 
0 
0 
0 
0 
0 
0 
0 
0 
0 
0 
0 
0 
0 
0 
0 
0 
0 
0 
0 
0 
0 
0 
0 
0 
0 
0 
0 
0 
0 
0 
0 
0 
0 
0 
0 
0 
0 
0 
0 
0 
0 
0 
0 
0 
0 
0 
0 
0 
0 
0 
0 
0 
0 
0 
0 
0 
0 
0 
0 
0 
0 
0 
0 
0 
0 
0 
0 
0 
0 
0 
0 
0 
0 
0 
0 
0 
0 
0 
0 
0 
0 
0 
0 
0 
0 
0 
0 
0 
0 
0 
0 
0 
0 
0 
0 
0 
0 
0 
0 
0 
0 
0 
0 
0 
0 
0 
0 
0 
0 
0 
0 
0 
0 
0 
0 
0 
0 
0 
0 
0 
0 
0 
0 
0 
0 
0 
0 
0 
0 
0 
0 
0 
0 
0 
0 
0 
0 
0 
0 
0 
0 
0 
0 
0 
0 
0 
0 
0 
0 
0 
0 
0 
0 
0 
0 
0 
0 
0 
0 
0 
0 
0 
0 
0 
0 
0 
0 
0 
0 
0 
0 
0 
0 
0 
0 
0 
0 
0 
0 
0 
0 
0 
0 
0 
0 
0 
0 
0 
0 
0 
0 
0 
0 
0 
0 
0 
0 
0 
0 
0 
0 
0 
0 
0 
0 
0 
0 
0 
0 
0 
0 
0 
0 
0 
0 
0 
0 
0 
0 
0 
0 
0 
0 
0 
0 
0 
0 
0 
0 
0 
0 
0 
0 
0 
0 
0 
0 
0 
0 
0 
0 
0 
0 
0 
0 
0 
0 
0 
0 
0 
0 
0 
0 
0 
0 
0 
0 
0 
0 
0 
0 
0 
0 
0 
0 
0 
0 
0 
0 
0 
0 
0 
0 
0 
0 
0 
0 
0 
0 
0 
0 
0 
0 
0 
0 
0 
0 
0 
0 
0 
0 
0 
0 
0 
0 
0 
0 
0 
0 
0 
0 
0 
0 
0 
0 
0 
0 
0 
0 
0 
0 
0 
0 
0 
0 
0 
0 
0 
0 
0 
0 
0 
0 
0 
0 
0 
0 
0 
0 
0 
0 
0 
0 
0 
0 
0 
0 
0 
0 
0 
0 
0 
0 
0 
0 
0 
0 
0 
0 
0 
0 
0 
0 
0 
0 
0 
0 
0 
0 
0 
0 
0 
0 
0 
0 
0 
0 
0 
0 
0 
0 
0 
0 
0 
0 
0 
0 
0 
0 
0 
0 
0 
0 
0 
0 
0 
0 
0 
0 
0 
0 
0 
0 
0 
0 
0 
0 
0 
0 
0 
0 
0 
0 
0 
0 
0 
0 
0 
0 
0 
0 
0 
0 
0 
0 
0 
0 
0 
0 
0 
0 
0 
0 
0 
0 
0 
0 
0 
0 
0 
0 
0 
0 
0 
0 
0 
0 
0 
0 
0 
0 
0 
0 
0 
0 
0 
0 
0 
0 
0 
0 
0 
0 
0 
0 
0 
0 
0 
0 
0 
0 
0 
0 
0 
0 
0 
0 
0 
0 
0 
0 
0 
0 
0 
0 
0 
0 
0 
0 
0 
0 
0 
0 
0 
0 
0 
0 
0 
0 
0 
0 
0 
0 
0 
0 
0 
0 
0 
0 
0 
0 
0 
0 
0 
0 
0 
0 
0 
0 
0 
0 
0 
0 
0 
0 
0 
0 
0 
0 
0 
0 
0 
0 
0 
0 
0 
0 
0 
0 
0 
0 
0 
0 
0 
0 
0 
0 
0 
0 
0 
0 
0 
0 
0 
0 
0 
0 
0 
0 
0 
0 
0 
0 
0 
0 
0 
0 
0 
0 
0 
0 
0 
0 
0 
0 
0 
0 
0 
0 
0 
0 
0 
0 
0 
0 
0 
0 
0 
0 
0 
0 
0 
0 
0 
0 
0 
0 
0 
0 
0 
0 
0 
0 
0 
0 
0 
0 
0 
0 
0 
0 
0 
0 
0 
0 
0 
0 
0 
0 
0 
0 
0 
0 
0 
0 
0 
0 
0 
0 
0 
0 
0 
0 
0 
0 
0 
0 
0 
0 
0 
0 
0 
0 
0 
0 
0 
0 
0 
0 
0 
0 
0 
0 
0 
0 
0 
0 
0 
0 
0 
0 
0 
0 
0 
0 
0 
0 
0 
0 
0 
0 
0 
0 
0 
0 
0 
0 
0 
0 
0 
0 
0 
0 
0 
0 
0 
0 
0 
0 
0 
0 
0 
0 
0 
0 
0 
0 
0 
0 
0 
0 
0 
0 
0 
0 
0 
0 
0 
0 
0 
0 
0 
0 
0 
0 
0 
0 
0 
0 
0 
0 
0 
0 
0 
0 
0 
0 
0 
0 
0 
0 
0 
0 
0 
0 
0 
0 
0 
0 
0 
0 
0 
0 
0 
0 
0 
0 
0 
0 
0 
0 
0 
0 
0 
0 
0 
0 
0 
0 
0 
0 
0 
0 
0 
0 
0 
0 
0 
0 
0 
0 
0 
0 
0 
0 
0 
0 
0 
0 
0 
0 
0 
0 
0 
0 
0 
0 
0 
0 
0 
0 
0 
0 
0 
0 
0 
0 
0 
0 
0 
0 
0 
0 
0 
0 
0 
0 
0 
0 
0 
0 
0 
0 
0 
0 
0 
0 
0 
0 
0 
0 
0 
0 
0 
0 
0 
0 
0 
0 
0 
0 
0 
0 
0 
0 
0 
0 
0 
0 
0 
0 
0 
0 
0 
0 
0 
0 
0 
0 
0 
0 
0 
0 
0 
0 
0 
0 
0 
0 
0 
0 
0 
0 
0 
0 
0 
0 
0 
0 
0 
0 
0 
0 
0 
0 
0 
0 
0 
0 
0 
0 
0 
0 
0 
0 
0 
0 
0 
0 
0 
0 
0 
0 
0 
0 
0 
0 
0 
0 
0 
0 
0 
0 
0 
0 
0 
0 
0 
0 
0 
0 
0 
0 
0 
0 
0 
0 
0 
0 
0 
0 
0 
0 
0 
0 
0 
0 
0 
0 
0 
0 
0 
0 
0 
0 
0 
0 
0 
0 
0 
0 
0 
0 
0 
0 
0 
0 
0 
0 
0 
0 
0 
0 
0 
0 
0 
0 
0 
0 
0 
0 
0 
0 
0 
0 
0 
0 
0 
0 
0 
0 
0 
0 
0 
0 
0 
0 
0 
0 
0 
0 
0 
0 
0 
0 
0 
0 
0 
0 
0 
0 
0 
0 
0 
0 
0 
0 
0 
0 
0 
0 
0 
0 
0 
0 
0 
0 
0 
0 
0 
0 
0 
0 
0 
0 
0 
0 
0 
0 
0 
0 
0 
0 
0 
0 
0 
0 
0 
0 
0 
0 
0 
0 
0 
0 
0 
0 
0 
0 
0 
0 
0 
0 
0 
0 
0 
0 
0 
0 
0 
0 
0 
0 
0 
0 
0 
0 
0 
0 
0 
0 
0 
0 
0 
0 
0 
0 
0 
0 
0 
0 
0 
0 
0 
0 
0 
0 
0 
0 
0 
0 
0 
0 
0 
0 
0 
0 
0 
0 
0 
0 
0 
0 
0 
0 
0 
0 
0 
0 
0 
0 
0 
0 
0 
0 
0 
0 
0 
0 
0 
0 
0 
0 
0 
0 
0 
0 
0 
0 
0 
0 
0 
0 
0 
0 
0 
0 
0 
0 
0 
0 
0 
0 
0 
0 
0 
0 
0 
0 
0 
0 
0 
0 
0 
0 
0 
0 
0 
0 
0 
0 
0 
0 
0 
0 
0 
0 
0 
0 
0 
0 
0 
0 
0 
0 
0 
0 
0 
0 
0 
0 
0 
0 
0 
0 
0 
0 
0 
0 
0 
0 
0 
0 
0 
0 
0 
0 
0 
0 
0 
0 
0 
0 
0 
0 
0 
0 
0 
0 
0 
0 
0 
0 
0 
0 
0 
0 
0 
0 
0 
0 
0 
0 
0 
0 
0 
0 
0 
0 
0 
0 
0 
0 
0 
0 
0 
0 
0 
0 
0 
0 
0 
0 
0 
0 
0 
0 
0 
0 
0 
0 
0 
0 
0 
0 
0 
0 
0 
0 
0 
0 
0 
0 
0 
0 
0 
0 
0 
0 
0 
0 
0 
0 
0 
0 
0 
0 
0 
0 
0 
0 
0 
0 
0 
0 
0 
0 
0 
0 
0 
0 
0 
0 
0 
0 
0 
0 
0 
0 
0 
0 
0 
0 
0 
0 
0 
0 
0 
0 
0 
0 
0 
0 
0 
0 
0 
0 
0 
0 
0 
0 
0 
0 
0 
0 
0 
0 
0 
0 
0 
0 
0 
0 
0 
0 
0 
0 
0 
0 
0 
0 
0 
0 
0 
0 
0 
0 
0 
0 
0 
0 
0 
0 
0 
0 
0 
0 
0 
0 
0 
0 
0 
0 
0 
0 
0 
0 
0 
0 
0 
0 
0 
0 
0 
0 
0 
0 
0 
0 
0 
0 
0 
0 
0 
0 
0 
0 
0 
0 
0 
0 
0 
0 
0 
0 
0 
0 
0 
0 
0 
0 
0 
0 
0 
0 
0 
0 
0 
0 
0 
0 
0 
0 
0 
0 
0 
0 
0 
0 
0 
0 
0 
0 
0 
7.622293e-01 
7.616576e-01 
7.610861e-01 
7.605149e-01 
7.599440e-01 
7.593733e-01 
7.588029e-01 
7.582328e-01 
7.576630e-01 
7.570935e-01 
7.565242e-01 
7.559552e-01 
7.553865e-01 
7.548180e-01 
7.542498e-01 
7.536819e-01 
7.531143e-01 
7.525470e-01 
7.519799e-01 
7.514131e-01 
7.508465e-01 
7.502802e-01 
7.497142e-01 
7.491485e-01 
7.485830e-01 
7.480178e-01 
7.474529e-01 
7.468883e-01 
7.463239e-01 
7.457598e-01 
7.451959e-01 
7.446323e-01 
7.440690e-01 
7.435059e-01 
7.429431e-01 
7.423806e-01 
7.418184e-01 
7.412564e-01 
7.406946e-01 
7.401332e-01 
7.395720e-01 
7.390110e-01 
7.384503e-01 
7.378899e-01 
7.373298e-01 
7.367699e-01 
7.362102e-01 
7.356508e-01 
7.350917e-01 
7.345329e-01 
7.339743e-01 
7.334159e-01 
7.328579e-01 
7.323000e-01 
7.317425e-01 
7.311852e-01 
7.306281e-01 
7.300713e-01 
7.295148e-01 
7.289585e-01 
7.284025e-01 
7.278467e-01 
7.272912e-01 
7.267360e-01 
7.261810e-01 
7.256262e-01 
7.250717e-01 
7.245175e-01 
7.239635e-01 
7.234098e-01 
7.228563e-01 
7.223030e-01 
7.217501e-01 
7.211973e-01 
7.206448e-01 
7.200926e-01 
7.195406e-01 
7.189889e-01 
7.184374e-01 
7.178862e-01 
7.173352e-01 
7.167845e-01 
7.162340e-01 
7.156837e-01 
7.151337e-01 
7.145840e-01 
7.140345e-01 
7.134852e-01 
7.129362e-01 
7.123874e-01 
7.118389e-01 
7.112906e-01 
7.107426e-01 
7.101948e-01 
7.096473e-01 
7.091000e-01 
7.085529e-01 
7.080061e-01 
7.074595e-01 
7.069132e-01 
7.063671e-01 
7.058213e-01 
7.052757e-01 
7.047303e-01 
7.041852e-01 
7.036403e-01 
7.030956e-01 
7.025512e-01 
7.020071e-01 
7.014631e-01 
7.009194e-01 
7.003760e-01 
6.998328e-01 
6.992898e-01 
6.987470e-01 
6.982045e-01 
6.976623e-01 
6.971202e-01 
6.965784e-01 
6.960369e-01 
6.954956e-01 
6.949545e-01 
6.944136e-01 
6.938730e-01 
6.933326e-01 
6.927924e-01 
6.922525e-01 
6.917128e-01 
6.911734e-01 
6.906341e-01 
6.900951e-01 
6.895564e-01 
6.890178e-01 
6.884795e-01 
6.879415e-01 
6.874036e-01 
6.868660e-01 
6.863286e-01 
6.857915e-01 
6.852546e-01 
6.847179e-01 
6.841814e-01 
6.836452e-01 
6.831092e-01 
6.825734e-01 
6.820378e-01 
6.815025e-01 
6.809674e-01 
6.804325e-01 
6.798979e-01 
6.793634e-01 
6.788293e-01 
6.782953e-01 
6.777615e-01 
6.772280e-01 
6.766947e-01 
6.761616e-01 
6.756288e-01 
6.750962e-01 
6.745638e-01 
6.740316e-01 
6.734996e-01 
6.729679e-01 
6.724364e-01 
6.719051e-01 
6.713740e-01 
6.708431e-01 
6.703125e-01 
6.697821e-01 
6.692519e-01 
6.687219e-01 
6.681922e-01 
6.676627e-01 
6.671333e-01 
6.666042e-01 
6.660754e-01 
6.655467e-01 
6.650183e-01 
6.644900e-01 
6.639620e-01 
6.634343e-01 
6.629067e-01 
6.623793e-01 
6.618522e-01 
6.613253e-01 
6.607986e-01 
6.602721e-01 
6.597458e-01 
6.592197e-01 
6.586939e-01 
6.581683e-01 
6.576428e-01 
6.571176e-01 
6.565926e-01 
6.560679e-01 
6.555433e-01 
6.550189e-01 
6.544948e-01 
6.539709e-01 
6.534472e-01 
6.529237e-01 
6.524004e-01 
6.518773e-01 
6.513544e-01 
6.508317e-01 
6.503093e-01 
6.497871e-01 
6.492650e-01 
6.487432e-01 
6.482216e-01 
6.477002e-01 
6.471790e-01 
6.466580e-01 
6.461372e-01 
6.456167e-01 
6.450963e-01 
6.445761e-01 
6.440562e-01 
6.435365e-01 
6.430169e-01 
6.424976e-01 
6.419785e-01 
6.414596e-01 
6.409408e-01 
6.404223e-01 
6.399040e-01 
6.393859e-01 
6.388681e-01 
6.383504e-01 
6.378329e-01 
6.373156e-01 
6.367985e-01 
6.362817e-01 
6.357650e-01 
6.352485e-01 
6.347323e-01 
6.342162e-01 
6.337003e-01 
6.331847e-01 
6.326692e-01 
6.321540e-01 
6.316389e-01 
6.311241e-01 
6.306094e-01 
6.300950e-01 
6.295807e-01 
6.290667e-01 
6.285528e-01 
6.280392e-01 
6.275257e-01 
6.270125e-01 
6.264994e-01 
6.259866e-01 
6.254739e-01 
6.249615e-01 
6.244492e-01 
6.239371e-01 
6.234253e-01 
6.229136e-01 
6.224021e-01 
6.218909e-01 
6.213798e-01 
6.208689e-01 
6.203582e-01 
6.198477e-01 
6.193374e-01 
6.188273e-01 
6.183174e-01 
6.178077e-01 
6.172982e-01 
6.167889e-01 
6.162798e-01 
6.157709e-01 
6.152621e-01 
6.147536e-01 
6.142452e-01 
6.137371e-01 
6.132291e-01 
6.127213e-01 
6.122138e-01 
6.117064e-01 
6.111992e-01 
6.106922e-01 
6.101854e-01 
6.096787e-01 
6.091723e-01 
6.086661e-01 
6.081600e-01 
6.076542e-01 
6.071485e-01 
6.066430e-01 
6.061377e-01 
6.056326e-01 
6.051277e-01 
6.046230e-01 
6.041185e-01 
6.036141e-01 
6.031100e-01 
6.026060e-01 
6.021023e-01 
6.015987e-01 
6.010953e-01 
6.005921e-01 
6.000890e-01 
5.995862e-01 
5.990836e-01 
5.985811e-01 
5.980788e-01 
5.975767e-01 
5.970748e-01 
5.965731e-01 
5.960716e-01 
5.955702e-01 
5.950691e-01 
5.945681e-01 
5.940673e-01 
5.935667e-01 
5.930663e-01 
5.925660e-01 
5.920660e-01 
5.915661e-01 
5.910664e-01 
5.905669e-01 
5.900676e-01 
5.895685e-01 
5.890695e-01 
5.885707e-01 
5.880721e-01 
5.875737e-01 
5.870755e-01 
5.865775e-01 
5.860796e-01 
5.855819e-01 
5.850844e-01 
5.845871e-01 
5.840900e-01 
5.835930e-01 
5.830963e-01 
5.825997e-01 
5.821032e-01 
5.816070e-01 
5.811110e-01 
5.806151e-01 
5.801194e-01 
5.796239e-01 
5.791285e-01 
5.786334e-01 
5.781384e-01 
5.776436e-01 
5.771490e-01 
5.766546e-01 
5.761603e-01 
5.756662e-01 
5.751723e-01 
5.746786e-01 
5.741850e-01 
5.736916e-01 
5.731984e-01 
5.727054e-01 
5.722126e-01 
5.717199e-01 
5.712274e-01 
5.707351e-01 
5.702429e-01 
5.697510e-01 
5.692592e-01 
5.687676e-01 
5.682761e-01 
5.677849e-01 
5.672938e-01 
5.668029e-01 
5.663121e-01 
5.658215e-01 
5.653312e-01 
5.648409e-01 
5.643509e-01 
5.638610e-01 
5.633713e-01 
5.628818e-01 
5.623924e-01 
5.619033e-01 
5.614143e-01 
5.609254e-01 
5.604368e-01 
5.599483e-01 
5.594600e-01 
5.589718e-01 
5.584838e-01 
5.579960e-01 
5.575084e-01 
5.570210e-01 
5.565337e-01 
5.560466e-01 
5.555596e-01 
5.550728e-01 
5.545862e-01 
5.540998e-01 
5.536135e-01 
5.531274e-01 
5.526415e-01 
5.521558e-01 
5.516702e-01 
5.511848e-01 
5.506995e-01 
5.502144e-01 
5.497295e-01 
5.492448e-01 
5.487602e-01 
5.482758e-01 
5.477916e-01 
5.473075e-01 
5.468236e-01 
5.463399e-01 
5.458563e-01 
5.453729e-01 
5.448897e-01 
5.444066e-01 
5.439237e-01 
5.434410e-01 
5.429584e-01 
5.424761e-01 
5.419938e-01 
5.415118e-01 
5.410299e-01 
5.405481e-01 
5.400666e-01 
5.395852e-01 
5.391039e-01 
5.386229e-01 
5.381420e-01 
5.376612e-01 
5.371807e-01 
5.367003e-01 
5.362200e-01 
5.357399e-01 
5.352600e-01 
5.347803e-01 
5.343007e-01 
5.338213e-01 
5.333420e-01 
5.328629e-01 
5.323840e-01 
5.319052e-01 
5.314266e-01 
5.309482e-01 
5.304699e-01 
5.299918e-01 
5.295138e-01 
5.290360e-01 
5.285584e-01 
5.280809e-01 
5.276036e-01 
5.271265e-01 
5.266495e-01 
5.261727e-01 
5.256960e-01 
5.252195e-01 
5.247432e-01 
5.242670e-01 
5.237910e-01 
5.233151e-01 
5.228395e-01 
5.223639e-01 
5.218886e-01 
5.214133e-01 
5.209383e-01 
5.204634e-01 
5.199887e-01 
5.195141e-01 
5.190397e-01 
5.185654e-01 
5.180913e-01 
5.176174e-01 
5.171436e-01 
5.166700e-01 
5.161966e-01 
5.157233e-01 
5.152501e-01 
5.147771e-01 
5.143043e-01 
5.138317e-01 
5.133592e-01 
5.128868e-01 
5.124146e-01 
5.119426e-01 
5.114707e-01 
5.109990e-01 
5.105274e-01 
5.100560e-01 
5.095848e-01 
5.091137e-01 
5.086428e-01 
5.081720e-01 
5.077014e-01 
5.072309e-01 
5.067606e-01 
5.062904e-01 
5.058204e-01 
5.053506e-01 
5.048809e-01 
5.044114e-01 
5.039420e-01 
5.034728e-01 
5.030037e-01 
5.025348e-01 
5.020661e-01 
5.015975e-01 
5.011291e-01 
5.006608e-01 
5.001926e-01 
4.997247e-01 
4.992568e-01 
4.987892e-01 
4.983217e-01 
4.978543e-01 
4.973871e-01 
4.969200e-01 
4.964531e-01 
4.959864e-01 
4.955198e-01 
4.950534e-01 
4.945871e-01 
4.941210e-01 
4.936550e-01 
4.931891e-01 
4.927235e-01 
4.922580e-01 
4.917926e-01 
4.913274e-01 
4.908623e-01 
4.903974e-01 
4.899326e-01 
4.894680e-01 
4.890036e-01 
4.885393e-01 
4.880751e-01 
4.876111e-01 
4.871473e-01 
4.866836e-01 
4.862200e-01 
4.857566e-01 
4.852934e-01 
4.848303e-01 
4.843674e-01 
4.839046e-01 
4.834419e-01 
4.829794e-01 
4.825171e-01 
4.820549e-01 
4.815929e-01 
4.811310e-01 
4.806693e-01 
4.802077e-01 
4.797462e-01 
4.792849e-01 
4.788238e-01 
4.783628e-01 
4.779020e-01 
4.774413e-01 
4.769807e-01 
4.765203e-01 
4.760601e-01 
4.756000e-01 
4.751401e-01 
4.746803e-01 
4.742206e-01 
4.737611e-01 
4.733018e-01 
4.728426e-01 
4.723835e-01 
4.719246e-01 
4.714658e-01 
4.710072e-01 
4.705488e-01 
4.700904e-01 
4.696323e-01 
4.691742e-01 
4.687164e-01 
4.682586e-01 
4.678011e-01 
4.673436e-01 
4.668864e-01 
4.664292e-01 
4.659722e-01 
4.655154e-01 
4.650587e-01 
4.646021e-01 
4.641457e-01 
4.636895e-01 
4.632334e-01 
4.627774e-01 
4.623216e-01 
4.618659e-01 
4.614104e-01 
4.609550e-01 
4.604998e-01 
4.600447e-01 
4.595897e-01 
4.591349e-01 
4.586803e-01 
4.582258e-01 
4.577714e-01 
4.573172e-01 
4.568631e-01 
4.564092e-01 
4.559554e-01 
4.555018e-01 
4.550483e-01 
4.545949e-01 
4.541417e-01 
4.536887e-01 
4.532357e-01 
4.527830e-01 
4.523303e-01 
4.518779e-01 
4.514255e-01 
4.509733e-01 
4.505213e-01 
4.500694e-01 
4.496176e-01 
4.491660e-01 
4.487145e-01 
4.482632e-01 
4.478120e-01 
4.473609e-01 
4.469100e-01 
4.464593e-01 
4.460087e-01 
4.455582e-01 
4.451079e-01 
4.446577e-01 
4.442076e-01 
4.437577e-01 
4.433080e-01 
4.428583e-01 
4.424089e-01 
4.419595e-01 
4.415103e-01 
4.410613e-01 
4.406124e-01 
4.401636e-01 
4.397150e-01 
4.392665e-01 
4.388182e-01 
4.383700e-01 
4.379219e-01 
4.374740e-01 
4.370262e-01 
4.365786e-01 
4.361311e-01 
4.356838e-01 
4.352366e-01 
4.347895e-01 
4.343426e-01 
4.338958e-01 
4.334492e-01 
4.330027e-01 
4.325563e-01 
4.321101e-01 
4.316640e-01 
4.312181e-01 
4.307723e-01 
4.303266e-01 
4.298811e-01 
4.294357e-01 
4.289905e-01 
4.285454e-01 
4.281004e-01 
4.276556e-01 
4.272109e-01 
4.267664e-01 
4.263220e-01 
4.258777e-01 
4.254336e-01 
4.249896e-01 
4.245458e-01 
4.241021e-01 
4.236585e-01 
4.232151e-01 
4.227718e-01 
4.223287e-01 
4.218857e-01 
4.214428e-01 
4.210001e-01 
4.205575e-01 
4.201151e-01 
4.196727e-01 
4.192306e-01 
4.187885e-01 
4.183467e-01 
4.179049e-01 
4.174633e-01 
4.170218e-01 
4.165805e-01 
4.161393e-01 
4.156982e-01 
4.152573e-01 
4.148165e-01 
4.143758e-01 
4.139353e-01 
4.134950e-01 
4.130547e-01 
4.126146e-01 
4.121747e-01 
4.117348e-01 
4.112952e-01 
4.108556e-01 
4.104162e-01 
4.099769e-01 
4.095378e-01 
4.090988e-01 
4.086599e-01 
4.082212e-01 
4.077826e-01 
4.073442e-01 
4.069059e-01 
4.064677e-01 
4.060297e-01 
4.055918e-01 
4.051540e-01 
4.047164e-01 
4.042789e-01 
4.038415e-01 
4.034043e-01 
4.029672e-01 
4.025303e-01 
4.020935e-01 
4.016568e-01 
4.012203e-01 
4.007839e-01 
4.003476e-01 
3.999115e-01 
3.994755e-01 
3.990396e-01 
3.986039e-01 
3.981683e-01 
3.977329e-01 
3.972976e-01 
3.968624e-01 
3.964274e-01 
3.959925e-01 
3.955577e-01 
3.951231e-01 
3.946886e-01 
3.942542e-01 
3.938200e-01 
3.933859e-01 
3.929519e-01 
3.925181e-01 
3.920844e-01 
3.916509e-01 
3.912174e-01 
3.907842e-01 
3.903510e-01 
3.899180e-01 
3.894851e-01 
3.890524e-01 
3.886198e-01 
3.881873e-01 
3.877550e-01 
3.873228e-01 
3.868907e-01 
3.864588e-01 
3.860270e-01 
3.855953e-01 
3.851638e-01 
3.847324e-01 
3.843011e-01 
3.838700e-01 
3.834390e-01 
3.830081e-01 
3.825774e-01 
3.821468e-01 
3.817164e-01 
3.812860e-01 
3.808559e-01 
3.804258e-01 
3.799959e-01 
3.795661e-01 
3.791364e-01 
3.787069e-01 
3.782775e-01 
3.778483e-01 
3.774192e-01 
3.769902e-01 
3.765613e-01 
3.761326e-01 
3.757040e-01 
3.752756e-01 
3.748473e-01 
3.744191e-01 
3.739910e-01 
3.735631e-01 
3.731353e-01 
3.727077e-01 
3.722801e-01 
3.718528e-01 
3.714255e-01 
3.709984e-01 
3.705714e-01 
3.701445e-01 
3.697178e-01 
3.692912e-01 
3.688648e-01 
3.684384e-01 
3.680123e-01 
3.675862e-01 
3.671603e-01 
3.667345e-01 
3.663088e-01 
3.658833e-01 
3.654579e-01 
3.650326e-01 
3.646075e-01 
3.641825e-01 
3.637576e-01 
3.633329e-01 
3.629083e-01 
3.624838e-01 
3.620595e-01 
3.616353e-01 
3.612112e-01 
3.607873e-01 
3.603635e-01 
3.599398e-01 
3.595162e-01 
3.590928e-01 
3.586695e-01 
3.582464e-01 
3.578234e-01 
3.574005e-01 
3.569777e-01 
3.565551e-01 
3.561326e-01 
3.557103e-01 
3.552880e-01 
3.548659e-01 
3.544440e-01 
3.540221e-01 
3.536004e-01 
3.531789e-01 
3.527574e-01 
3.523361e-01 
3.519149e-01 
3.514939e-01 
3.510730e-01 
3.506522e-01 
3.502315e-01 
3.498110e-01 
3.493906e-01 
3.489704e-01 
3.485502e-01 
3.481302e-01 
3.477104e-01 
3.472906e-01 
3.468710e-01 
3.464516e-01 
3.460322e-01 
3.456130e-01 
3.451939e-01 
3.447750e-01 
3.443562e-01 
3.439375e-01 
3.435189e-01 
3.431005e-01 
3.426822e-01 
3.422640e-01 
3.418460e-01 
3.414281e-01 
3.410103e-01 
3.405927e-01 
3.401752e-01 
3.397578e-01 
3.393405e-01 
3.389234e-01 
3.385064e-01 
3.380896e-01 
3.376728e-01 
3.372562e-01 
3.368398e-01 
3.364234e-01 
3.360072e-01 
3.355911e-01 
3.351752e-01 
3.347594e-01 
3.343437e-01 
3.339281e-01 
3.335127e-01 
3.330974e-01 
3.326822e-01 
3.322672e-01 
3.318523e-01 
3.314375e-01 
3.310229e-01 
3.306083e-01 
3.301939e-01 
3.297797e-01 
3.293656e-01 
3.289516e-01 
3.285377e-01 
3.281239e-01 
3.277103e-01 
3.272969e-01 
3.268835e-01 
3.264703e-01 
3.260572e-01 
3.256442e-01 
3.252314e-01 
3.248187e-01 
3.244061e-01 
3.239937e-01 
3.235814e-01 
3.231692e-01 
3.227571e-01 
3.223452e-01 
3.219334e-01 
3.215217e-01 
3.211102e-01 
3.206988e-01 
3.202875e-01 
3.198764e-01 
3.194654e-01 
3.190545e-01 
3.186437e-01 
3.182331e-01 
3.178226e-01 
3.174122e-01 
3.170020e-01 
3.165918e-01 
3.161818e-01 
3.157720e-01 
3.153623e-01 
3.149527e-01 
3.145432e-01 
3.141339e-01 
3.137246e-01 
3.133156e-01 
3.129066e-01 
3.124978e-01 
3.120891e-01 
3.116805e-01 
3.112721e-01 
3.108638e-01 
3.104556e-01 
3.100475e-01 
3.096396e-01 
3.092318e-01 
3.088242e-01 
3.084166e-01 
3.080092e-01 
3.076020e-01 
3.071948e-01 
3.067878e-01 
3.063809e-01 
3.059741e-01 
3.055675e-01 
3.051610e-01 
3.047546e-01 
3.043484e-01 
3.039422e-01 
3.035363e-01 
3.031304e-01 
3.027247e-01 
3.023191e-01 
3.019136e-01 
3.015082e-01 
3.011030e-01 
3.006979e-01 
3.002930e-01 
2.998881e-01 
2.994834e-01 
2.990789e-01 
2.986744e-01 
2.982701e-01 
2.978659e-01 
2.974618e-01 
2.970579e-01 
2.966541e-01 
2.962504e-01 
2.958469e-01 
2.954435e-01 
2.950402e-01 
2.946370e-01 
2.942340e-01 
2.938311e-01 
2.934283e-01 
2.930256e-01 
2.926231e-01 
2.922207e-01 
2.918184e-01 
2.914163e-01 
2.910143e-01 
2.906124e-01 
2.902107e-01 
2.898090e-01 
2.894076e-01 
2.890062e-01 
2.886049e-01 
2.882038e-01 
2.878029e-01 
2.874020e-01 
2.870013e-01 
2.866007e-01 
2.862002e-01 
2.857999e-01 
2.853997e-01 
2.849996e-01 
2.845996e-01 
2.841998e-01 
2.838001e-01 
2.834005e-01 
2.830011e-01 
2.826017e-01 
2.822026e-01 
2.818035e-01 
2.814046e-01 
2.810058e-01 
2.806071e-01 
2.802085e-01 
2.798101e-01 
2.794118e-01 
2.790137e-01 
2.786156e-01 
2.782177e-01 
2.778199e-01 
2.774223e-01 
2.770248e-01 
2.766274e-01 
2.762301e-01 
2.758330e-01 
2.754359e-01 
2.750391e-01 
2.746423e-01 
2.742457e-01 
2.738492e-01 
2.734528e-01 
2.730566e-01 
2.726604e-01 
2.722645e-01 
2.718686e-01 
2.714729e-01 
2.710773e-01 
2.706818e-01 
2.702864e-01 
2.698912e-01 
2.694961e-01 
2.691012e-01 
2.687063e-01 
2.683116e-01 
2.679170e-01 
2.675226e-01 
2.671283e-01 
2.667341e-01 
2.663400e-01 
2.659460e-01 
2.655522e-01 
2.651585e-01 
2.647650e-01 
2.643716e-01 
2.639783e-01 
2.635851e-01 
2.631920e-01 
2.627991e-01 
2.624063e-01 
2.620137e-01 
2.616211e-01 
2.612287e-01 
2.608364e-01 
2.604443e-01 
2.600523e-01 
2.596604e-01 
2.592686e-01 
2.588770e-01 
2.584854e-01 
2.580941e-01 
2.577028e-01 
2.573117e-01 
2.569207e-01 
2.565298e-01 
2.561391e-01 
2.557484e-01 
2.553579e-01 
2.549676e-01 
2.545773e-01 
2.541872e-01 
2.537973e-01 
2.534074e-01 
2.530177e-01 
2.526281e-01 
2.522386e-01 
2.518493e-01 
2.514601e-01 
2.510710e-01 
2.506820e-01 
2.502932e-01 
2.499045e-01 
2.495159e-01 
2.491275e-01 
2.487392e-01 
2.483510e-01 
2.479629e-01 
2.475750e-01 
2.471872e-01 
2.467995e-01 
2.464120e-01 
2.460245e-01 
2.456372e-01 
2.452501e-01 
2.448630e-01 
2.444761e-01 
2.440893e-01 
2.437027e-01 
2.433162e-01 
2.429298e-01 
2.425435e-01 
2.421574e-01 
2.417713e-01 
2.413855e-01 
2.409997e-01 
2.406141e-01 
2.402286e-01 
2.398432e-01 
2.394579e-01 
2.390728e-01 
2.386878e-01 
2.383030e-01 
2.379182e-01 
2.375336e-01 
2.371491e-01 
2.367648e-01 
2.363806e-01 
2.359965e-01 
2.356125e-01 
2.352287e-01 
2.348449e-01 
2.344614e-01 
2.340779e-01 
2.336946e-01 
2.333114e-01 
2.329283e-01 
2.325454e-01 
2.321625e-01 
2.317798e-01 
2.313973e-01 
2.310149e-01 
2.306325e-01 
2.302504e-01 
2.298683e-01 
2.294864e-01 
2.291046e-01 
2.287229e-01 
2.283414e-01 
2.279600e-01 
2.275787e-01 
2.271976e-01 
2.268165e-01 
2.264356e-01 
2.260549e-01 
2.256742e-01 
2.252937e-01 
2.249133e-01 
2.245331e-01 
2.241530e-01 
2.237730e-01 
2.233931e-01 
2.230134e-01 
2.226337e-01 
2.222542e-01 
2.218749e-01 
2.214957e-01 
2.211166e-01 
2.207376e-01 
2.203587e-01 
2.199800e-01 
2.196014e-01 
2.192230e-01 
2.188446e-01 
2.184664e-01 
2.180884e-01 
2.177104e-01 
2.173326e-01 
2.169549e-01 
2.165773e-01 
2.161999e-01 
2.158226e-01 
2.154454e-01 
2.150684e-01 
2.146914e-01 
2.143146e-01 
2.139380e-01 
2.135614e-01 
2.131850e-01 
2.128088e-01 
2.124326e-01 
2.120566e-01 
2.116807e-01 
2.113049e-01 
2.109293e-01 
2.105538e-01 
2.101784e-01 
2.098031e-01 
2.094280e-01 
2.090530e-01 
2.086782e-01 
2.083034e-01 
2.079288e-01 
2.075543e-01 
2.071800e-01 
2.068057e-01 
2.064316e-01 
2.060577e-01 
2.056838e-01 
2.053101e-01 
2.049365e-01 
2.045631e-01 
2.041898e-01 
2.038166e-01 
2.034435e-01 
2.030706e-01 
2.026978e-01 
2.023251e-01 
2.019525e-01 
2.015801e-01 
2.012078e-01 
2.008356e-01 
2.004636e-01 
2.000917e-01 
1.997199e-01 
1.993483e-01 
1.989767e-01 
1.986053e-01 
1.982341e-01 
1.978629e-01 
1.974919e-01 
1.971210e-01 
1.967503e-01 
1.963797e-01 
1.960092e-01 
1.956388e-01 
1.952686e-01 
1.948985e-01 
1.945285e-01 
1.941587e-01 
1.937889e-01 
1.934193e-01 
1.930499e-01 
1.926806e-01 
1.923113e-01 
1.919423e-01 
1.915733e-01 
1.912045e-01 
1.908358e-01 
1.904673e-01 
1.900988e-01 
1.897305e-01 
1.893624e-01 
1.889943e-01 
1.886264e-01 
1.882586e-01 
1.878910e-01 
1.875234e-01 
1.871561e-01 
1.867888e-01 
1.864216e-01 
1.860546e-01 
1.856878e-01 
1.853210e-01 
1.849544e-01 
1.845879e-01 
1.842215e-01 
1.838553e-01 
1.834892e-01 
1.831232e-01 
1.827574e-01 
1.823917e-01 
1.820261e-01 
1.816606e-01 
1.812953e-01 
1.809301e-01 
1.805650e-01 
1.802001e-01 
1.798353e-01 
1.794706e-01 
1.791060e-01 
1.787416e-01 
1.783773e-01 
1.780132e-01 
1.776491e-01 
1.772852e-01 
1.769215e-01 
1.765578e-01 
1.761943e-01 
1.758309e-01 
1.754677e-01 
1.751045e-01 
1.747415e-01 
1.743787e-01 
1.740159e-01 
1.736533e-01 
1.732909e-01 
1.729285e-01 
1.725663e-01 
1.722042e-01 
1.718422e-01 
1.714804e-01 
1.711187e-01 
1.707572e-01 
1.703957e-01 
1.700344e-01 
1.696732e-01 
1.693122e-01 
1.689513e-01 
1.685905e-01 
1.682298e-01 
1.678693e-01 
1.675089e-01 
1.671486e-01 
1.667885e-01 
1.664285e-01 
1.660686e-01 
1.657088e-01 
1.653492e-01 
1.649897e-01 
1.646304e-01 
1.642711e-01 
1.639120e-01 
1.635531e-01 
1.631942e-01 
1.628355e-01 
1.624770e-01 
1.621185e-01 
1.617602e-01 
1.614020e-01 
1.610440e-01 
1.606860e-01 
1.603282e-01 
1.599706e-01 
1.596130e-01 
1.592556e-01 
1.588984e-01 
1.585412e-01 
1.581842e-01 
1.578273e-01 
1.574706e-01 
1.571139e-01 
1.567575e-01 
1.564011e-01 
1.560449e-01 
1.556888e-01 
1.553328e-01 
1.549770e-01 
1.546212e-01 
1.542657e-01 
1.539102e-01 
1.535549e-01 
1.531997e-01 
1.528447e-01 
1.524898e-01 
1.521350e-01 
1.517803e-01 
1.514258e-01 
1.510714e-01 
1.507171e-01 
1.503630e-01 
1.500090e-01 
1.496551e-01 
1.493013e-01 
1.489477e-01 
1.485942e-01 
1.482409e-01 
1.478877e-01 
1.475346e-01 
1.471816e-01 
1.468288e-01 
1.464761e-01 
1.461235e-01 
1.457711e-01 
1.454188e-01 
1.450666e-01 
1.447146e-01 
1.443626e-01 
1.440109e-01 
1.436592e-01 
1.433077e-01 
1.429563e-01 
1.426051e-01 
1.422539e-01 
1.419029e-01 
1.415521e-01 
1.412014e-01 
1.408508e-01 
1.405003e-01 
1.401500e-01 
1.397998e-01 
1.394497e-01 
1.390997e-01 
1.387499e-01 
1.384003e-01 
1.380507e-01 
1.377013e-01 
1.373520e-01 
1.370029e-01 
1.366538e-01 
1.363050e-01 
1.359562e-01 
1.356076e-01 
1.352591e-01 
1.349107e-01 
1.345625e-01 
1.342144e-01 
1.338664e-01 
1.335186e-01 
1.331709e-01 
1.328233e-01 
1.324759e-01 
1.321286e-01 
1.317814e-01 
1.314344e-01 
1.310874e-01 
1.307407e-01 
1.303940e-01 
1.300475e-01 
1.297011e-01 
1.293549e-01 
1.290087e-01 
1.286628e-01 
1.283169e-01 
1.279712e-01 
1.276256e-01 
1.272801e-01 
1.269348e-01 
1.265896e-01 
1.262446e-01 
1.258996e-01 
1.255548e-01 
1.252102e-01 
1.248656e-01 
1.245212e-01 
1.241770e-01 
1.238328e-01 
1.234888e-01 
1.231450e-01 
1.228012e-01 
1.224576e-01 
1.221141e-01 
1.217708e-01 
1.214276e-01 
1.210845e-01 
1.207416e-01 
1.203988e-01 
1.200561e-01 
1.197135e-01 
1.193711e-01 
1.190289e-01 
1.186867e-01 
1.183447e-01 
1.180028e-01 
1.176611e-01 
1.173194e-01 
1.169780e-01 
1.166366e-01 
1.162954e-01 
1.159543e-01 
1.156134e-01 
1.152725e-01 
1.149319e-01 
1.145913e-01 
1.142509e-01 
1.139106e-01 
1.135704e-01 
1.132304e-01 
1.128905e-01 
1.125508e-01 
1.122112e-01 
1.118717e-01 
1.115323e-01 
1.111931e-01 
1.108540e-01 
1.105151e-01 
1.101762e-01 
1.098376e-01 
1.094990e-01 
1.091606e-01 
1.088223e-01 
1.084841e-01 
1.081461e-01 
1.078082e-01 
1.074705e-01 
1.071329e-01 
1.067954e-01 
1.064580e-01 
1.061208e-01 
1.057837e-01 
1.054468e-01 
1.051099e-01 
1.047732e-01 
1.044367e-01 
1.041003e-01 
1.037640e-01 
1.034278e-01 
1.030918e-01 
1.027559e-01 
1.024202e-01 
1.020846e-01 
1.017491e-01 
1.014137e-01 
1.010785e-01 
1.007435e-01 
1.004085e-01 
1.000737e-01 
9.973902e-02 
9.940447e-02 
9.907006e-02 
9.873579e-02 
9.840165e-02 
9.806764e-02 
9.773376e-02 
9.740002e-02 
9.706642e-02 
9.673295e-02 
9.639961e-02 
9.606641e-02 
9.573334e-02 
9.540041e-02 
9.506761e-02 
9.473494e-02 
9.440241e-02 
9.407001e-02 
9.373775e-02 
9.340562e-02 
9.307363e-02 
9.274177e-02 
9.241005e-02 
9.207846e-02 
9.174700e-02 
9.141568e-02 
9.108450e-02 
9.075345e-02 
9.042253e-02 
9.009175e-02 
8.976110e-02 
8.943059e-02 
8.910021e-02 
8.876997e-02 
8.843986e-02 
8.810988e-02 
8.778005e-02 
8.745034e-02 
8.712077e-02 
8.679134e-02 
8.646204e-02 
8.613288e-02 
8.580385e-02 
8.547495e-02 
8.514619e-02 
8.481757e-02 
8.448908e-02 
8.416073e-02 
8.383251e-02 
8.350443e-02 
8.317648e-02 
8.284867e-02 
8.252099e-02 
8.219345e-02 
8.186604e-02 
8.153877e-02 
8.121163e-02 
8.088463e-02 
8.055776e-02 
8.023103e-02 
7.990444e-02 
7.957798e-02 
7.925165e-02 
7.892547e-02 
7.859941e-02 
7.827350e-02 
7.794771e-02 
7.762207e-02 
7.729656e-02 
7.697118e-02 
7.664594e-02 
7.632084e-02 
7.599587e-02 
7.567104e-02 
7.534634e-02 
7.502178e-02 
7.469736e-02 
7.437307e-02 
7.404891e-02 
7.372490e-02 
7.340102e-02 
7.307727e-02 
7.275366e-02 
7.243019e-02 
7.210685e-02 
7.178365e-02 
7.146058e-02 
7.113766e-02 
7.081486e-02 
7.049221e-02 
7.016968e-02 
6.984730e-02 
6.952505e-02 
6.920294e-02 
6.888096e-02 
6.855912e-02 
6.823742e-02 
6.791585e-02 
6.759442e-02 
6.727313e-02 
6.695197e-02 
6.663095e-02 
6.631007e-02 
6.598932e-02 
6.566871e-02 
6.534823e-02 
6.502789e-02 
6.470769e-02 
6.438762e-02 
6.406769e-02 
6.374790e-02 
6.342825e-02 
6.310873e-02 
6.278935e-02 
6.247010e-02 
6.215099e-02 
6.183202e-02 
6.151318e-02 
6.119449e-02 
6.087593e-02 
6.055750e-02 
6.023921e-02 
5.992106e-02 
5.960305e-02 
5.928517e-02 
5.896743e-02 
5.864983e-02 
5.833237e-02 
5.801504e-02 
5.769785e-02 
5.738079e-02 
5.706388e-02 
5.674710e-02 
5.643046e-02 
5.611395e-02 
5.579758e-02 
5.548135e-02 
5.516526e-02 
5.484930e-02 
5.453349e-02 
5.421780e-02 
5.390226e-02 
5.358685e-02 
5.327159e-02 
5.295646e-02 
5.264146e-02 
5.232661e-02 
5.201189e-02 
5.169731e-02 
5.138286e-02 
5.106856e-02 
5.075439e-02 
5.044036e-02 
5.012647e-02 
4.981271e-02 
4.949910e-02 
4.918562e-02 
4.887228e-02 
4.855907e-02 
4.824601e-02 
4.793308e-02 
4.762029e-02 
4.730764e-02 
4.699513e-02 
4.668275e-02 
4.637051e-02 
4.605841e-02 
4.574645e-02 
4.543463e-02 
4.512294e-02 
4.481140e-02 
4.449999e-02 
4.418872e-02 
4.387759e-02 
4.356659e-02 
4.325574e-02 
4.294502e-02 
4.263444e-02 
4.232400e-02 
4.201370e-02 
4.170353e-02 
4.139351e-02 
4.108362e-02 
4.077387e-02 
4.046426e-02 
4.015479e-02 
3.984546e-02 
3.953626e-02 
3.922721e-02 
3.891829e-02 
3.860951e-02 
3.830087e-02 
3.799237e-02 
3.768401e-02 
3.737579e-02 
3.706770e-02 
3.675975e-02 
3.645195e-02 
3.614428e-02 
3.583675e-02 
3.552936e-02 
3.522211e-02 
3.491500e-02 
3.460802e-02 
3.430119e-02 
3.399449e-02 
3.368794e-02 
3.338152e-02 
3.307524e-02 
3.276910e-02 
3.246310e-02 
3.215724e-02 
3.185152e-02 
3.154594e-02 
3.124050e-02 
3.093519e-02 
3.063003e-02 
3.032500e-02 
3.002012e-02 
2.971537e-02 
2.941077e-02 
2.910630e-02 
2.880197e-02 
2.849778e-02 
2.819373e-02 
2.788982e-02 
2.758606e-02 
2.728243e-02 
2.697893e-02 
2.667558e-02 
2.637237e-02 
2.606930e-02 
2.576637e-02 
2.546358e-02 
2.516093e-02 
2.485841e-02 
2.455604e-02 
2.425381e-02 
2.395172e-02 
2.364976e-02 
2.334795e-02 
2.304628e-02 
2.274474e-02 
2.244335e-02 
2.214210e-02 
2.184099e-02 
2.154001e-02 
2.123918e-02 
2.093849e-02 
2.063794e-02 
2.033752e-02 
2.003725e-02 
1.973712e-02 
1.943713e-02 
1.913728e-02 
1.883757e-02 
1.853799e-02 
1.823856e-02 
1.793927e-02 
1.764013e-02 
1.734112e-02 
1.704225e-02 
1.674352e-02 
1.644493e-02 
1.614648e-02 
1.584818e-02 
1.555001e-02 
1.525199e-02 
1.495410e-02 
1.465636e-02 
1.435875e-02 
1.406129e-02 
1.376397e-02 
1.346679e-02 
1.316975e-02 
1.287285e-02 
1.257609e-02 
1.227947e-02 
1.198299e-02 
1.168666e-02 
1.139046e-02 
1.109441e-02 
1.079850e-02 
1.050272e-02 
1.020709e-02 
9.911602e-03 
9.616253e-03 
9.321045e-03 
9.025978e-03 
8.731052e-03 
8.436267e-03 
8.141624e-03 
7.847122e-03 
7.552761e-03 
7.258541e-03 
6.964463e-03 
6.670526e-03 
6.376730e-03 
6.083076e-03 
5.789563e-03 
5.496192e-03 
5.202962e-03 
4.909873e-03 
4.616926e-03 
4.324121e-03 
4.031457e-03 
3.738934e-03 
3.446553e-03 
3.154314e-03 
2.862217e-03 
2.570261e-03 
2.278447e-03 
1.986774e-03 
1.695244e-03 
1.403855e-03 
1.112608e-03 
8.215025e-04 
5.305391e-04 
2.397175e-04 
0 
0 
0 
0 
0 
0 
0 
0 
0 
0 
0 
0 
0 
0 
0 
0 
0 
0 
0 
0 
0 
0 
0 
0 
0 
0 
0 
0 
0 
0 
0 
0 
0 
0 
0 
0 
0 
0 
0 
0 
0 
0 
0 
0 
0 
0 
0 
0 
0 
0 
0 
0 
0 
0 
0 
0 
0 
0 
0 
0 
0 
0 
0 
0 
0 
0 
0 
0 
0 
0 
0 
0 
0 
0 
0 
0 
0 
0 
0 
0 
0 
0 
0 
0 
0 
0 
0 
0 
0 
0 
0 
0 
0 
0 
0 
0 
0 
0 
0 
0 
0 
0 
0 
0 
0 
0 
0 
0 
0 
0 
0 
0 
0 
0 
0 
0 
0 
0 
0 
0 
0 
0 
0 
0 
0 
0 
0 
0 
0 
0 
0 
0 
0 
0 
0 
0 
0 
0 
0 
0 
0 
0 
0 
0 
0 
0 
0 
0 
0 
0 
0 
0 
0 
0 
0 
0 
0 
0 
0 
0 
0 
0 
0 
0 
0 
0 
0 
0 
0 
0 
0 
0 
0 
0 
0 
0 
0 
0 
0 
0 
0 
0 
0 
0 
0 
0 
0 
0 
0 
0 
0 
0 
0 
0 
0 
0 
0 
0 
0 
0 
0 
0 
0 
0 
0 
0 
0 
0 
0 
0 
0 
0 
0 
0 
0 
0 
0 
0 
0 
0 
0 
0 
0 
0 
0 
0 
0 
0 
0 
0 
0 
0 
0 
0 
0 
0 
0 
0 
0 
0 
0 
0 
0 
0 
0 
0 
0 
0 
0 
0 
0 
0 
0 
0 
0 
0 
0 
0 
0 
0 
0 
0 
0 
0 
0 
0 
0 
0 
0 
0 
0 
0 
0 
0 
0 
0 
0 
0 
0 
0 
0 
0 
0 
0 
0 
0 
0 
0 
0 
0 
0 
0 
0 
0 
0 
0 
0 
0 
0 
0 
0 
0 
0 
0 
0 
0 
0 
0 
0 
0 
0 
0 
0 
0 
0 
0 
0 
0 
0 
0 
0 
0 
0 
0 
0 
0 
0 
0 
0 
0 
0 
0 
0 
0 
0 
0 
0 
0 
0 
0 
0 
0 
0 
0 
0 
0 
0 
0 
0 
0 
0 
0 
0 
0 
0 
0 
0 
0 
0 
0 
0 
0 
0 
0 
0 
0 
0 
0 
0 
0 
0 
0 
0 
0 
0 
0 
0 
0 
0 
0 
0 
0 
0 
0 
0 
0 
0 
0 
0 
0 
0 
0 
0 
0 
0 
0 
0 
0 
0 
0 
0 
0 
0 
0 
0 
0 
0 
0 
0 
0 
0 
0 
0 
0 
0 
0 
0 
0 
0 
0 
0 
0 
0 
0 
0 
0 
0 
0 
0 
0 
0 
0 
0 
0 
0 
0 
0 
0 
0 
0 
0 
0 
0 
0 
0 
0 
0 
0 
0 
0 
0 
0 
0 
0 
0 
0 
0 
0 
0 
0 
0 
0 
0 
0 
0 
0 
0 
0 
0 
0 
0 
0 
0 
0 
0 
0 
0 
0 
0 
0 
0 
0 
0 
0 
0 
0 
0 
0 
0 
0 
0 
0 
0 
0 
0 
0 
0 
0 
0 
0 
0 
0 
0 
0 
0 
0 
0 
0 
0 
0 
0 
0 
0 
0 
0 
0 
0 
0 
0 
0 
0 
0 
0 
0 
0 
0 
0 
0 
0 
0 
0 
0 
0 
0 
0 
0 
0 
0 
0 
0 
0 
0 
0 
0 
0 
0 
0 
0 
0 
0 
0 
0 
0 
0 
0 
0 
0 
0 
0 
0 
0 
0 
0 
0 
0 
0 
0 
0 
0 
0 
0 
0 
0 
0 
0 
0 
0 
0 
0 
0 
0 
0 
0 
0 
0 
0 
0 
0 
0 
0 
0 
0 
0 
0 
0 
0 
0 
0 
0 
0 
0 
0 
0 
0 
0 
0 
0 
0 
0 
0 
0 
0 
0 
0 
0 
0 
0 
0 
0 
0 
0 
0 
0 
0 
0 
0 
0 
0 
0 
0 
0 
0 
0 
0 
0 
0 
0 
0 
0 
0 
0 
0 
0 
0 
0 
0 
0 
0 
0 
0 
0 
0 
0 
0 
0 
0 
0 
0 
0 
0 
0 
0 
0 
0 
0 
0 
0 
0 
0 
0 
0 
0 
0 
0 
0 
0 
0 
0 
0 
0 
0 
0 
0 
0 
0 
0 
0 
0 
0 
0 
0 
0 
0 
0 
0 
0 
0 
0 
0 
0 
0 
0 
0 
0 
0 
0 
0 
0 
0 
0 
0 
0 
0 
0 
0 
0 
0 
0 
0 
0 
0 
0 
0 
0 
0 
0 
0 
0 
0 
0 
0 
0 
0 
0 
0 
0 
0 
0 
0 
0 
0 
0 
0 
0 
0 
0 
0 
0 
0 
0 
0 
0 
0 
0 
0 
0 
0 
0 
0 
0 
0 
0 
0 
0 
0 
0 
0 
0 
0 
0 
0 
0 
0 
0 
0 
0 
0 
0 
0 
0 
0 
0 
0 
0 
0 
0 
0 
0 
0 
0 
0 
0 
0 
0 
0 
0 
0 
0 
0 
0 
0 
0 
0 
0 
0 
0 
0 
0 
0 
0 
0 
0 
0 
0 
0 
0 
0 
0 
0 
0 
0 
0 
0 
0 
0 
0 
0 
0 
0 
0 
0 
0 
0 
0 
0 
0 
0 
0 
0 
0 
0 
0 
0 
0 
0 
0 
0 
0 
0 
0 
0 
0 
0 
0 
0 
0 
0 
0 
0 
0 
0 
0 
0 
0 
0 
0 
0 
0 
0 
0 
0 
0 
0 
0 
0 
0 
0 
0 
0 
0 
0 
0 
0 
0 
0 
0 
0 
0 
0 
0 
0 
0 
0 
0 
0 
0 
0 
0 
0 
0 
0 
0 
0 
0 
0 
0 
0 
0 
0 
0 
0 
0 
0 
0 
0 
0 
0 
0 
0 
0 
0 
0 
0 
0 
0 
0 
0 
0 
0 
0 
0 
0 
0 
0 
0 
0 
0 
0 
0 
0 
0 
0 
0 
0 
0 
0 
0 
0 
0 
0 
0 
0 
0 
0 
0 
0 
0 
0 
0 
0 
0 
0 
0 
0 
0 
0 
0 
0 
0 
0 
0 
0 
0 
0 
0 
0 
0 
0 
0 
0 
0 
0 
0 
0 
0 
0 
0 
0 
0 
0 
0 
0 
0 
0 
0 
0 
0 
0 
0 
0 
0 
0 
0 
0 
0 
0 
0 
0 
0 
0 
0 
0 
0 
0 
0 
0 
0 
0 
0 
0 
0 
0 
0 
0 
0 
0 
0 
0 
0 
0 
0 
0 
0 
0 
0 
0 
0 
0 
0 
0 
0 
0 
0 
0 
0 
0 
0 
0 
0 
0 
0 
0 
0 
0 
0 
0 
0 
0 
0 
0 
0 
0 
0 
0 
0 
0 
0 
0 
0 
0 
0 
0 
0 
0 
0 
0 
0 
0 
0 
0 
0 
0 
0 
0 
0 
0 
0 
0 
0 
0 
0 
0 
0 
0 
0 
0 
0 
0 
0 
0 
0 
0 
0 
0 
0 
0 
0 
0 
0 
0 
0 
0 
0 
0 
0 
0 
0 
0 
0 
0 
0 
0 
0 
0 
0 
0 
0 
0 
0 
0 
0 
0 
0 
0 
0 
0 
0 
0 
0 
0 
0 
0 
0 
0 
0 
0 
0 
0 
0 
0 
0 
0 
0 
0 
0 
0 
0 
0 
0 
0 
0 
0 
0 
0 
0 
0 
0 
0 
0 
0 
0 
0 
0 
0 
0 
0 
0 
0 
0 
0 
0 
0 
0 
0 
0 
0 
0 
0 
0 
0 
0 
0 
0 
0 
0 
0 
0 
0 
0 
0 
0 
0 
0 
0 
0 
0 
0 
0 
0 
0 
0 
0 
0 
0 
0 
0 
0 
0 
0 
0 
0 
0 
0 
0 
0 
0 
0 
0 
0 
0 
0 
0 
0 
0 
0 
0 
0 
0 
0 
0 
0 
0 
0 
0 
0 
0 
0 
0 
0 
0 
0 
0 
0 
0 
0 
0 
0 
0 
0 
0 
0 
0 
0 
0 
0 
0 
0 
0 
0 
0 
0 
0 
0 
0 
0 
0 
0 
0 
0 
0 
0 
0 
0 
0 
0 
0 
0 
0 
0 
0 
0 
0 
0 
0 
0 
0 
0 
0 
0 
0 
0 
0 
0 
0 
0 
0 
0 
0 
0 
0 
0 
0 
0 
0 
0 
0 
0 
0 
0 
0 
0 
0 
0 
0 
0 
0 
0 
0 
0 
0 
0 
0 
0 
0 
0 
0 
0 
0 
0 
0 
0 
0 
0 
0 
0 
0 
0 
0 
0 
0 
0 
0 
0 
0 
0 
0 
0 
0 
0 
0 
0 
0 
0 
0 
0 
0 
0 
0 
0 
0 
0 
0 
0 
0 
0 
0 
0 
0 
0 
0 
0 
0 
0 
0 
0 
0 
0 
0 
0 
0 
0 
0 
0 
0 
0 
0 
0 
0 
0 
0 
0 
0 
0 
0 
0 
0 
0 
0 
0 
0 
0 
0 
0 
0 
0 
0 
0 
0 
0 
0 
0 
0 
0 
0 
0 
0 
0 
0 
0 
0 
0 
0 
0 
0 
0 
0 
0 
0 
0 
0 
0 
0 
0 
0 
0 
0 
0 
0 
0 
0 
0 
0 
0 
0 
0 
0 
0 
0 
0 
0 
0 
0 
0 
0 
0 
0 
0 
0 
0 
0 
0 
0 
0 
0 
0 
0 
0 
0 
0 
0 
0 
0 
0 
0 
0 
0 
0 
0 
0 
0 
0 
0 
0 
0 
0 
0 
0 
0 
0 
0 
0 
0 
0 
0 
0 
0 
0 
0 
0 
0 
0 
0 
0 
0 
0 
0 
0 
0 
0 
0 
0 
0 
0 
0 
0 
0 
0 
0 
0 
0 
0 
0 
0 
0 
0 
0 
0 
0 
0 
0 
0 
0 
0 
0 
0 
0 
0 
0 
0 
0 
0 
0 
0 
0 
0 
0 
0 
0 
0 
0 
0 
0 
0 
0 
0 
0 
0 
0 
0 
0 
0 
0 
0 
0 
0 
0 
0 
0 
0 
0 
0 
0 
0 
0 
0 
0 
0 
0 
0 
0 
0 
0 
0 
0 
0 
0 
0 
0 
0 
0 
0 
0 
0 
0 
0 
0 
0 
0 
0 
0 
0 
0 
0 
0 
0 
0 
0 
0 
0 
0 
0 
0 
0 
0 
0 
0 
0 
0 
0 
0 
0 
0 
0 
0 
0 
0 
0 
0 
0 
0 
0 
0 
0 
0 
0 
0 
0 
0 
0 
0 
0 
0 
0 
0 
0 
0 
0 
0 
0 
0 
0 
0 
0 
0 
0 
0 
0 
0 
0 
0 
0 
0 
0 
0 
0 
0 
0 
0 
0 
0 
0 
0 
0 
0 
0 
0 
0 
0 
0 
0 
0 
0 
0 
0 
0 
0 
0 
0 
0 
0 
0 
0 
0 
0 
0 
0 
0 
0 
0 
0 
0 
0 
0 
0 
0 
0 
0 
0 
0 
0 
0 
0 
0 
0 
0 
0 
0 
0 
0 
0 
0 
0 
0 
0 
0 
0 
0 
0 
0 
0 
0 
0 
0 
0 
0 
0 
0 
0 
0 
0 
0 
0 
0 
0 
0 
0 
0 
0 
0 
0 
0 
0 
0 
0 
0 
0 
0 
0 
0 
0 
0 
0 
0 
0 
0 
0 
0 
0 
0 
0 
0 
0 
0 
0 
0 
0 
0 
0 
0 
0 
0 
0 
0 
0 
0 
0 
0 
0 
0 
0 
0 
0 
0 
0 
0 
0 
0 
0 
0 
0 
0 
0 
0 
0 
0 
0 
0 
0 
0 
0 
0 
0 
0 
0 
0 
0 
0 
0 
0 
0 
0 
0 
0 
0 
0 
0 
0 
0 
0 
0 
0 
0 
0 
0 
0 
0 
0 
0 
0 
0 
0 
0 
0 
0 
0 
0 
0 
0 
0 
0 
0 
0 
0 
0 
0 
0 
0 
0 
0 
0 
0 
0 
0 
0 
0 
0 
0 
0 
0 
0 
0 
0 
0 
0 
0 
0 
0 
0 
0 
0 
0 
0 
0 
0 
0 
0 
0 
0 
0 
0 
0 
0 
0 
0 
0 
0 
0 
0 
0 
0 
0 
0 
0 
0 
0 
0 
0 
0 
0 
0 
0 
0 
0 
0 
0 
0 
0 
0 
0 
0 
0 
0 
0 
0 
0 
0 
0 
0 
0 
0 
0 
0 
0 
0 
0 
0 
0 
0 
0 
0 
0 
0 
0 
0 
0 
0 
0 
0 
0 
0 
0 
0 
0 
0 
0 
0 
0 
0 
0 
0 
0 
0 
0 
0 
0 
0 
0 
0 
0 
0 
0 
0 
0 
0 
0 
0 
0 
0 
0 
0 
0 
0 
0 
0 
0 
0 
0 
0 
0 
0 
0 
0 
0 
0 
0 
0 
0 
0 
0 
0 
0 
0 
0 
0 
0 
0 
0 
0 
0 
0 
0 
0 
0 
0 
0 
0 
0 
0 
0 
0 
0 
0 
0 
0 
0 
0 
0 
0 
0 
0 
0 
0 
0 
0 
0 
0 
0 
0 
0 
0 
0 
0 
0 
0 
0 
0 
0 
0 
0 
0 
0 
0 
0 
0 
0 
0 
0 
0 
0 
0 
0 
0 
0 
0 
0 
0 
0 
0 
0 
0 
0 
0 
0 
0 
0 
0 
0 
0 
0 
0 
0 
0 
0 
0 
0 
0 
0 
0 
0 
0 
0 
0 
0 
0 
0 
0 
0 
0 
0 
0 
0 
0 
0 
0 
0 
0 
0 
0 
0 
0 
0 
0 
0 
0 
0 
0 
0 
0 
0 
0 
0 
0 
0 
0 
0 
0 
0 
0 
0 
0 
0 
0 
0 
0 
0 
0 
0 
0 
0 
0 
0 
0 
0 
0 
0 
0 
0 
0 
0 
0 
0 
0 
0 
0 
0 
0 
0 
0 
0 
0 
0 
0 
0 
0 
0 
0 
0 
0 
0 
0 
0 
0 
0 
0 
0 
0 
0 
0 
0 
0 
0 
0 
0 
0 
0 
0 
0 
0 
0 
0 
0 
0 
0 
0 
0 
0 
0 
0 
0 
0 
0 
0 
0 
0 
0 
0 
0 
0 
0 
0 
0 
0 
0 
0 
0 
0 
0 
0 
0 
0 
0 
0 
0 
0 
0 
0 
0 
0 
0 
0 
0 
0 
0 
0 
0 
0 
0 
0 
0 
0 
0 
0 
0 
0 
0 
0 
0 
0 
0 
0 
0 
0 
0 
0 
0 
0 
0 
0 
0 
0 
0 
0 
0 
0 
0 
0 
0 
0 
0 
0 
0 
0 
0 
0 
0 
0 
0 
0 
0 
0 
0 
0 
0 
0 
0 
0 
0 
0 
0 
0 
0 
0 
0 
0 
0 
0 
0 
0 
0 
0 
0 
0 
0 
0 
0 
0 
0 
0 
0 
0 
0 
0 
0 
0 
0 
0 
0 
0 
0 
0 
0 
0 
0 
0 
0 
0 
0 
0 
0 
0 
0 
0 
0 
0 
0 
0 
0 
0 
0 
0 
0 
0 
0 
0 
0 
0 
0 
0 
0 
0 
0 
0 
0 
0 
0 
0 
0 
0 
0 
0 
0 
0 
0 
0 
0 
0 
0 
0 
0 
0 
0 
0 
0 
0 
0 
0 
0 
0 
0 
0 
0 
0 
0 
0 
0 
0 
0 
0 
0 
0 
0 
0 
0 
0 
0 
0 
0 
0 
0 
0 
0 
0 
0 
0 
0 
0 
0 
0 
0 
0 
0 
0 
0 
0 
0 
0 
0 
0 
0 
0 
0 
0 
0 
0 
0 
0 
0 
0 
0 
0 
0 
0 
0 
0 
0 
0 
0 
0 
0 
0 
0 
0 
0 
0 
0 
0 
0 
0 
0 
0 
0 
0 
0 
0 
0 
0 
0 
0 
0 
0 
0 
0 
0 
0 
0 
0 
0 
0 
0 
0 
0 
0 
0 
0 
0 
0 
0 
0 
0 
0 
0 
0 
0 
0 
0 
0 
0 
0 
0 
0 
0 
0 
0 
0 
0 
0 
0 
0 
0 
0 
0 
0 
0 
0 
0 
0 
0 
0 
0 
0 
0 
0 
0 
0 
0 
0 
0 
0 
0 
0 
0 
0 
0 
0 
0 
0 
0 
0 
0 
0 
0 
0 
0 
0 
0 
0 
0 
0 
0 
0 
0 
0 
0 
0 
0 
0 
0 
0 
0 
0 
0 
0 
0 
0 
0 
0 
0 
0 
0 
0 
0 
0 
0 
0 
0 
0 
0 
0 
0 
0 
0 
0 
0 
0 
0 
0 
0 
0 
0 
0 
0 
0 
0 
0 
0 
0 
0 
0 
0 
0 
0 
0 
0 
0 
0 
0 
0 
0 
0 
0 
0 
0 
0 
0 
0 
0 
0 
0 
0 
0 
0 
0 
0 
0 
0 
0 
0 
0 
0 
0 
0 
0 
0 
0 
0 
0 
0 
0 
0 
0 
0 
0 
0 
0 
0 
0 
0 
0 
0 
0 
0 
0 
0 
0 
0 
0 
0 
0 
0 
0 
0 
0 
0 
0 
0 
0 
0 
0 
0 
0 
0 
0 
0 
0 
0 
0 
0 
0 
0 
0 
0 
0 
0 
0 
0 
0 
0 
0 
0 
0 
0 
0 
0 
0 
0 
0 
0 
0 
0 
0 
0 
0 
0 
0 
0 
0 
0 
0 
0 
0 
0 
0 
0 
0 
0 
0 
0 
0 
0 
0 
0 
0 
0 
0 
0 
0 
0 
0 
0 
0 
0 
0 
0 
0 
0 
0 
0 
0 
0 
0 
0 
0 
0 
0 
0 
0 
0 
0 
0 
0 
0 
0 
0 
0 
0 
0 
0 
0 
0 
0 
0 
0 
0 
0 
0 
0 
0 
0 
0 
0 
0 
0 
0 
0 
0 
0 
0 
0 
0 
0 
0 
0 
0 
0 
0 
0 
0 
0 
0 
0 
0 
0 
0 
0 
0 
0 
0 
0 
0 
0 
0 
0 
0 
0 
0 
0 
0 
0 
0 
0 
0 
0 
0 
0 
0 
0 
0 
0 
0 
0 
0 
0 
0 
0 
0 
0 
0 
0 
0 
0 
0 
0 
0 
0 
0 
0 
0 
0 
0 
0 
0 
0 
0 
0 
0 
0 
0 
0 
0 
0 
0 
0 
0 
0 
0 
0 
0 
0 
0 
0 
0 
0 
0 
0 
0 
0 
0 
0 
0 
0 
0 
0 
0 
0 
0 
0 
0 
0 
0 
0 
0 
0 
0 
0 
0 
0 
0 
0 
0 
0 
0 
0 
0 
0 
0 
0 
0 
0 
0 
0 
0 
0 
0 
0 
0 
0 
0 
0 
0 
0 
0 
0 
0 
0 
0 
0 
0 
0 
0 
0 
0 
0 
0 
0 
0 
0 
0 
0 
0 
0 
0 
0 
0 
0 
0 
0 
0 
0 
0 
0 
0 
0 
0 
0 
0 
0 
0 
0 
0 
0 
0 
0 
0 
0 
0 
0 
0 
0 
0 
0 
0 
0 
0 
0 
0 
0 
0 
0 
0 
0 
0 
0 
0 
0 
0 
0 
0 
0 
0 
0 
0 
0 
0 
0 
0 
0 
0 
0 
0 
0 
0 
0 
0 
0 
0 
0 
0 
0 
0 
0 
0 
0 
0 
0 
0 
0 
0 
0 
0 
0 
0 
0 
0 
0 
0 
0 
0 
0 
0 
0 
0 
0 
0 
0 
0 
0 
0 
0 
0 
0 
0 
0 
0 
0 
0 
0 
0 
0 
0 
0 
0 
0 
0 
0 
0 
0 
0 
0 
0 
0 
0 
0 
0 
0 
0 
0 
0 
0 
0 
0 
0 
0 
0 
0 
0 
0 
0 
0 
0 
0 
0 
0 
0 
0 
0 
0 
0 
0 
0 
0 
0 
0 
0 
0 
0 
0 
0 
0 
0 
0 
0 
0 
0 
0 
0 
0 
0 
0 
0 
0 
0 
0 
0 
0 
0 
0 
0 
0 
0 
0 
0 
0 
0 
0 
0 
0 
0 
0 
0 
0 
0 
0 
0 
0 
0 
0 
0 
0 
0 
0 
0 
0 
0 
0 
0 
0 
0 
0 
0 
0 
0 
0 
0 
0 
0 
0 
0 
0 
0 
0 
0 
0 
0 
0 
0 
0 
0 
0 
0 
0 
0 
0 
0 
0 
0 
0 
0 
0 
0 
0 
0 
0 
0 
0 
0 
0 
0 
0 
0 
0 
0 
0 
0 
0 
0 
0 
0 
0 
0 
0 
0 
0 
0 
0 
0 
0 
0 
0 
0 
0 
0 
0 
0 
0 
0 
0 
0 
0 
0 
0 
0 
0 
0 
0 
0 
0 
0 
0 
0 
0 
0 
0 
0 
0 
0 
0 
0 
0 
0 
0 
0 
0 
0 
0 
0 
0 
0 
0 
0 
0 
0 
0 
0 
0 
0 
0 
0 
0 
0 
0 
0 
0 
0 
0 
0 
0 
0 
0 
0 
0 
0 
0 
0 
0 
0 
0 
0 
0 
0 
0 
0 
0 
0 
0 
0 
0 
0 
0 
0 
0 
0 
0 
0 
0 
0 
0 
0 
0 
0 
0 
0 
0 
0 
0 
0 
0 
0 
0 
0 
0 
0 
0 
0 
0 
0 
0 
0 
0 
0 
0 
0 
0 
0 
0 
0 
0 
0 
0 
0 
0 
0 
0 
0 
0 
0 
0 
0 
0 
0 
0 
0 
0 
0 
0 
0 
0 
0 
0 
0 
0 
0 
0 
0 
0 
0 
0 
0 
0 
0 
0 
0 
0 
0 
0 
0 
0 
0 
0 
0 
0 
0 
0 
0 
0 
0 
0 
0 
0 
0 
0 
0 
0 
0 
0 
0 
0 
0 
0 
0 
0 
0 
0 
0 
0 
0 
0 
0 
0 
0 
0 
0 
0 
0 
0 
0 
0 
0 
0 
0 
0 
0 
0 
0 
0 
0 
0 
0 
0 
0 
0 
0 
0 
0 
0 
0 
0 
0 
0 
0 
0 
0 
0 
0 
0 
0 
0 
0 
0 
0 
0 
0 
0 
0 
0 
0 
0 
0 
0 
0 
0 
0 
0 
0 
0 
0 
0 
0 
0 
0 
0 
0 
0 
0 
0 
0 
0 
0 
0 
0 
0 
0 
0 
0 
0 
0 
0 
0 
0 
0 
0 
0 
0 
0 
0 
0 
0 
0 
0 
0 
0 
0 
0 
0 
0 
0 
0 
0 
0 
0 
0 
0 
0 
0 
0 
0 
0 
0 
0 
0 
0 
0 
0 
0 
0 
0 
0 
0 
0 
0 
0 
0 
0 
0 
0 
0 
0 
0 
0 
0 
0 
0 
0 
0 
0 
0 
0 
0 
0 
0 
0 
0 
0 
0 
0 
0 
0 
0 
0 
0 
0 
0 
0 
0 
0 
0 
0 
0 
0 
0 
0 
0 
0 
0 
0 
0 
0 
0 
0 
0 
0 
0 
0 
0 
0 
0 
0 
0 
0 
0 
0 
0 
0 
0 
0 
0 
0 
0 
0 
0 
0 
0 
0 
0 
0 
0 
0 
0 
0 
0 
0 
0 
0 
0 
0 
0 
0 
0 
0 
0 
0 
0 
0 
0 
0 
0 
0 
0 
0 
0 
0 
0 
0 
0 
0 
0 
0 
0 
0 
0 
0 
0 
0 
0 
0 
0 
0 
0 
0 
0 
0 
0 
0 
0 
0 
0 
0 
0 
0 
0 
0 
0 
0 
0 
0 
0 
0 
0 
0 
0 
0 
0 
0 
0 
0 
0 
0 
0 
0 
0 
0 
0 
0 
0 
0 
0 
0 
0 
0 
0 
0 
0 
0 
0 
0 
0 
0 
0 
0 
0 
0 
0 
0 
0 
0 
0 
0 
0 
0 
0 
0 
0 
0 
0 
0 
0 
0 
0 
0 
0 
0 
0 
0 
0 
0 
0 
0 
0 
0 
0 
0 
0 
0 
0 
0 
0 
0 
0 
0 
0 
0 
0 
0 
0 
0 
0 
0 
0 
0 
0 
0 
0 
0 
0 
0 
0 
0 
0 
0 
0 
0 
0 
0 
0 
0 
0 
0 
0 
0 
0 
0 
0 
0 
0 
0 
0 
0 
0 
0 
0 
0 
0 
0 
0 
0 
0 
0 
0 
0 
0 
0 
0 
0 
0 
0 
0 
0 
0 
0 
0 
0 
0 
0 
0 
0 
0 
0 
0 
0 
0 
0 
0 
0 
0 
0 
0 
0 
0 
0 
0 
0 
0 
0 
0 
0 
0 
0 
0 
0 
0 
0 
0 
0 
0 
0 
0 
0 
0 
0 
0 
0 
0 
0 
0 
0 
0 
0 
0 
0 
0 
0 
0 
0 
0 
0 
0 
0 
0 
0 
0 
0 
0 
0 
0 
0 
0 
0 
0 
0 
0 
0 
0 
0 
0 
0 
0 
0 
0 
0 
0 
0 
0 
0 
0 
0 
0 
0 
0 
0 
0 
0 
0 
0 
0 
0 
0 
0 
0 
0 
0 
0 
0 
0 
0 
0 
0 
0 
0 
0 
0 
0 
0 
0 
0 
0 
0 
0 
0 
0 
0 
0 
0 
0 
0 
0 
0 
0 
0 
0 
0 
0 
0 
0 
0 
0 
0 
0 
0 
0 
0 
0 
0 
0 
0 
0 
0 
0 
0 
0 
0 
0 
0 
0 
0 
0 
0 
0 
0 
0 
0 
0 
0 
0 
0 
0 
0 
0 
0 
0 
0 
0 
0 
0 
0 
0 
0 
0 
0 
0 
0 
0 
0 
0 
0 
0 
0 
0 
0 
0 
0 
0 
0 
0 
0 
0 
0 
0 
0 
0 
0 
0 
0 
0 
0 
0 
0 
0 
0 
0 
0 
0 
0 
0 
0 
0 
0 
0 
0 
0 
0 
0 
0 
0 
0 
0 
0 
0 
0 
0 
0 
0 
0 
0 
0 
0 
0 
0 
0 
0 
0 
0 
0 
0 
0 
0 
0 
0 
0 
0 
0 
0 
0 
0 
0 
0 
0 
0 
0 
0 
0 
0 
0 
0 
0 
0 
0 
0 
0 
0 
0 
0 
0 
0 
0 
0 
0 
0 
0 
0 
0 
0 
0 
0 
0 
0 
0 
0 
0 
0 
0 
0 
0 
0 
0 
0 
0 
0 
0 
0 
0 
0 
0 
0 
0 
0 
0 
0 
0 
0 
0 
0 
0 
0 
0 
0 
0 
0 
0 
0 
0 
0 
0 
0 
0 
0 
0 
0 
0 
0 
0 
0 
0 
0 
0 
0 
0 
0 
0 
0 
0 
0 
0 
0 
0 
0 
0 
0 
0 
0 
0 
0 
0 
0 
0 
0 
0 
0 
0 
0 
0 
0 
0 
0 
0 
0 
0 
0 
0 
0 
0 
0 
0 
0 
0 
0 
0 
0 
0 
0 
0 
0 
0 
0 
0 
0 
0 
0 
0 
0 
0 
0 
0 
0 
0 
0 
0 
0 
0 
0 
0 
0 
0 
0 
0 
0 
0 
0 
0 
0 
0 
0 
0 
0 
0 
0 
0 
0 
0 
0 
0 
0 
0 
0 
0 
0 
0 
0 
0 
0 
0 
0 
0 
0 
0 
0 
0 
0 
0 
0 
0 
0 
0 
0 
0 
0 
0 
0 
0 
0 
0 
0 
0 
0 
0 
0 
0 
0 
0 
0 
0 
0 
0 
0 
0 
0 
0 
0 
0 
0 
0 
0 
0 
0 
0 
0 
0 
0 
0 
0 
0 
0 
0 
0 
0 
0 
0 
0 
0 
0 
0 
0 
0 
0 
0 
0 
0 
0 
0 
0 
0 
0 
0 
0 
0 
0 
0 
0 
0 
0 
0 
0 
0 
0 
0 
0 
0 
0 
0 
0 
0 
0 
0 
0 
0 
0 
0 
0 
0 
0 
0 
0 
0 
0 
0 
0 
0 
0 
0 
0 
0 
0 
0 
0 
0 
0 
0 
0 
0 
0 
0 
0 
0 
0 
0 
0 
0 
0 
0 
0 
0 
0 
0 
0 
0 
0 
0 
0 
0 
0 
0 
0 
0 
0 
0 
0 
0 
0 
0 
0 
0 
0 
0 
0 
0 
0 
0 
0 
0 
0 
0 
0 
0 
0 
0 
0 
0 
0 
0 
0 
0 
0 
0 
0 
0 
0 
0 
0 
0 
0 
0 
0 
0 
0 
0 
0 
0 
0 
0 
0 
0 
0 
0 
0 
0 
0 
0 
0 
0 
0 
0 
0 
0 
0 
0 
0 
0 
0 
0 
0 
0 
0 
0 
0 
0 
0 
0 
0 
0 
0 
0 
0 
0 
0 
0 
0 
0 
0 
0 
0 
0 
0 
0 
0 
0 
0 
0 
0 
0 
0 
0 
0 
0 
0 
0 
0 
0 
0 
0 
0 
0 
0 
0 
0 
0 
0 
0 
0 
0 
0 
0 
0 
0 
0 
0 
0 
0 
0 
0 
0 
0 
0 
0 
0 
0 
0 
0 
0 
0 
0 
0 
0 
0 
0 
0 
0 
0 
0 
0 
0 
0 
0 
0 
0 
0 
0 
0 
0 
0 
0 
0 
0 
0 
0 
0 
0 
0 
0 
0 
0 
0 
0 
0 
0 
0 
0 
0 
0 
0 
0 
0 
0 
0 
0 
0 
0 
0 
0 
0 
0 
0 
0 
0 
0 
0 
0 
0 
0 
0 
0 
0 
0 
0 
0 
0 
0 
0 
0 
0 
0 
0 
0 
0 
0 
0 
0 
0 
0 
0 
0 
0 
0 
0 
0 
0 
0 
0 
0 
0 
0 
0 
0 
0 
0 
0 
0 
0 
0 
0 
0 
0 
0 
0 
0 
0 
0 
0 
0 
0 
0 
0 
0 
0 
0 
0 
0 
0 
0 
0 
0 
0 
0 
0 
0 
0 
0 
0 
0 
0 
0 
0 
0 
0 
0 
0 
0 
0 
0 
0 
0 
0 
0 
0 
0 
0 
0 
0 
0 
0 
0 
0 
0 
0 
0 
0 
0 
0 
0 
0 
0 
0 
0 
0 
0 
0 
0 
0 
0 
0 
0 
0 
0 
0 
0 
0 
0 
0 
0 
0 
0 
0 
0 
1.089434e-04 
2.342690e-04 
3.595485e-04 
4.847816e-04 
6.099684e-04 
7.351088e-04 
8.602028e-04 
9.852502e-04 
1.110251e-03 
1.235205e-03 
1.360113e-03 
1.484973e-03 
1.609787e-03 
1.734554e-03 
1.859274e-03 
1.983947e-03 
2.108573e-03 
2.233152e-03 
2.357684e-03 
2.482168e-03 
2.606605e-03 
2.730995e-03 
2.855337e-03 
2.979632e-03 
3.103879e-03 
3.228079e-03 
3.352231e-03 
3.476335e-03 
3.600392e-03 
3.724400e-03 
3.848361e-03 
3.972274e-03 
4.096139e-03 
4.219956e-03 
4.343724e-03 
4.467445e-03 
4.591117e-03 
4.714741e-03 
4.838316e-03 
4.961843e-03 
5.085322e-03 
5.208752e-03 
5.332133e-03 
5.455466e-03 
5.578750e-03 
5.701986e-03 
5.825172e-03 
5.948310e-03 
6.071398e-03 
6.194438e-03 
6.317428e-03 
6.440370e-03 
6.563262e-03 
6.686105e-03 
6.808898e-03 
6.931643e-03 
7.054337e-03 
7.176983e-03 
7.299579e-03 
7.422125e-03 
7.544621e-03 
7.667068e-03 
7.789465e-03 
7.911812e-03 
8.034110e-03 
8.156357e-03 
8.278555e-03 
8.400702e-03 
8.522799e-03 
8.644846e-03 
8.766843e-03 
8.888789e-03 
9.010685e-03 
9.132531e-03 
9.254326e-03 
9.376071e-03 
9.497765e-03 
9.619409e-03 
9.741002e-03 
9.862544e-03 
9.984035e-03 
1.010548e-02 
1.022686e-02 
1.034820e-02 
1.046949e-02 
1.059073e-02 
1.071191e-02 
1.083305e-02 
1.095413e-02 
1.107516e-02 
1.119614e-02 
1.131707e-02 
1.143794e-02 
1.155877e-02 
1.167954e-02 
1.180027e-02 
1.192094e-02 
1.204155e-02 
1.216212e-02 
1.228264e-02 
1.240310e-02 
1.252351e-02 
1.264387e-02 
1.276417e-02 
1.288443e-02 
1.300463e-02 
1.312478e-02 
1.324488e-02 
1.336492e-02 
1.348491e-02 
1.360485e-02 
1.372474e-02 
1.384458e-02 
1.396436e-02 
1.408409e-02 
1.420376e-02 
1.432339e-02 
1.444296e-02 
1.456247e-02 
1.468194e-02 
1.480135e-02 
1.492071e-02 
1.504001e-02 
1.515927e-02 
1.527846e-02 
1.539761e-02 
1.551670e-02 
1.563574e-02 
1.575472e-02 
1.587365e-02 
1.599253e-02 
1.611135e-02 
1.623012e-02 
1.634884e-02 
1.646750e-02 
1.658611e-02 
1.670466e-02 
1.682316e-02 
1.694161e-02 
1.706000e-02 
1.717834e-02 
1.729662e-02 
1.741485e-02 
1.753302e-02 
1.765114e-02 
1.776921e-02 
1.788722e-02 
1.800517e-02 
1.812308e-02 
1.824092e-02 
1.835871e-02 
1.847645e-02 
1.859413e-02 
1.871176e-02 
1.882933e-02 
1.894685e-02 
1.906431e-02 
1.918172e-02 
1.929907e-02 
1.941636e-02 
1.953361e-02 
1.965079e-02 
1.976792e-02 
1.988500e-02 
2.000201e-02 
2.011898e-02 
2.023588e-02 
2.035274e-02 
2.046953e-02 
2.058627e-02 
2.070296e-02 
2.081958e-02 
2.093616e-02 
2.105267e-02 
2.116913e-02 
2.128554e-02 
2.140188e-02 
2.151817e-02 
2.163441e-02 
2.175059e-02 
2.186671e-02 
2.198278e-02 
2.209878e-02 
2.221474e-02 
2.233063e-02 
2.244647e-02 
2.256225e-02 
2.267798e-02 
2.279365e-02 
2.290926e-02 
2.302481e-02 
2.314031e-02 
2.325575e-02 
2.337113e-02 
2.348646e-02 
2.360173e-02 
2.371694e-02 
2.383209e-02 
2.394719e-02 
2.406223e-02 
2.417721e-02 
2.429213e-02 
2.440700e-02 
2.452181e-02 
2.463656e-02 
2.475125e-02 
2.486588e-02 
2.498046e-02 
2.509498e-02 
2.520944e-02 
2.532384e-02 
2.543819e-02 
2.555247e-02 
2.566670e-02 
2.578087e-02 
2.589498e-02 
2.600903e-02 
2.612303e-02 
2.623697e-02 
2.635084e-02 
2.646466e-02 
2.657842e-02 
2.669212e-02 
2.680576e-02 
2.691935e-02 
2.703287e-02 
2.714634e-02 
2.725974e-02 
2.737309e-02 
2.748638e-02 
2.759961e-02 
2.771278e-02 
2.782589e-02 
2.793894e-02 
2.805193e-02 
2.816487e-02 
2.827774e-02 
2.839055e-02 
2.850331e-02 
2.861600e-02 
2.872864e-02 
2.884121e-02 
2.895373e-02 
2.906618e-02 
2.917858e-02 
2.929091e-02 
2.940319e-02 
2.951540e-02 
2.962756e-02 
2.973965e-02 
2.985169e-02 
2.996366e-02 
3.007557e-02 
3.018743e-02 
3.029922e-02 
3.041095e-02 
3.052262e-02 
3.063424e-02 
3.074579e-02 
3.085728e-02 
3.096871e-02 
3.108007e-02 
3.119138e-02 
3.130263e-02 
3.141381e-02 
3.152494e-02 
3.163600e-02 
3.174700e-02 
3.185794e-02 
3.196882e-02 
3.207964e-02 
3.219040e-02 
3.230110e-02 
3.241173e-02 
3.252230e-02 
3.263281e-02 
3.274326e-02 
3.285365e-02 
3.296398e-02 
3.307424e-02 
3.318445e-02 
3.329459e-02 
3.340467e-02 
3.351468e-02 
3.362464e-02 
3.373453e-02 
3.384436e-02 
3.395413e-02 
3.406384e-02 
3.417348e-02 
3.428306e-02 
3.439258e-02 
3.450204e-02 
3.461143e-02 
3.472076e-02 
3.483003e-02 
3.493924e-02 
3.504838e-02 
3.515746e-02 
3.526648e-02 
3.537544e-02 
3.548433e-02 
3.559316e-02 
3.570192e-02 
3.581063e-02 
3.591927e-02 
3.602785e-02 
3.613636e-02 
3.624481e-02 
3.635320e-02 
3.646152e-02 
3.656978e-02 
3.667798e-02 
3.678611e-02 
3.689418e-02 
3.700219e-02 
3.711013e-02 
3.721801e-02 
3.732583e-02 
3.743358e-02 
3.754126e-02 
3.764889e-02 
3.775645e-02 
3.786394e-02 
3.797138e-02 
3.807874e-02 
3.818605e-02 
3.829328e-02 
3.840046e-02 
3.850757e-02 
3.861462e-02 
3.872160e-02 
3.882851e-02 
3.893537e-02 
3.904215e-02 
3.914888e-02 
3.925554e-02 
3.936213e-02 
3.946866e-02 
3.957512e-02 
3.968152e-02 
3.978786e-02 
3.989413e-02 
4.000033e-02 
4.010647e-02 
4.021254e-02 
4.031855e-02 
4.042450e-02 
4.053037e-02 
4.063619e-02 
4.074193e-02 
4.084762e-02 
4.095323e-02 
4.105878e-02 
4.116427e-02 
4.126969e-02 
4.137504e-02 
4.148033e-02 
4.158555e-02 
4.169071e-02 
4.179580e-02 
4.190083e-02 
4.200579e-02 
4.211068e-02 
4.221551e-02 
4.232027e-02 
4.242496e-02 
4.252959e-02 
4.263415e-02 
4.273865e-02 
4.284308e-02 
4.294744e-02 
4.305174e-02 
4.315597e-02 
4.326013e-02 
4.336423e-02 
4.346826e-02 
4.357222e-02 
4.367612e-02 
4.377995e-02 
4.388371e-02 
4.398740e-02 
4.409103e-02 
4.419460e-02 
4.429809e-02 
4.440152e-02 
4.450488e-02 
4.460817e-02 
4.471140e-02 
4.481456e-02 
4.491765e-02 
4.502067e-02 
4.512363e-02 
4.522652e-02 
4.532934e-02 
4.543209e-02 
4.553478e-02 
4.563740e-02 
4.573995e-02 
4.584243e-02 
4.594485e-02 
4.604719e-02 
4.614947e-02 
4.625168e-02 
4.635383e-02 
4.645590e-02 
4.655791e-02 
4.665985e-02 
4.676172e-02 
4.686352e-02 
4.696525e-02 
4.706692e-02 
4.716852e-02 
4.727005e-02 
4.737151e-02 
4.747290e-02 
4.757422e-02 
4.767547e-02 
4.777666e-02 
4.787778e-02 
4.797883e-02 
4.807980e-02 
4.818071e-02 
4.828156e-02 
4.838233e-02 
4.848303e-02 
4.858367e-02 
4.868423e-02 
4.878473e-02 
4.888515e-02 
4.898551e-02 
4.908580e-02 
4.918602e-02 
4.928617e-02 
4.938625e-02 
4.948626e-02 
4.958620e-02 
4.968607e-02 
4.978587e-02 
4.988560e-02 
4.998526e-02 
5.008486e-02 
5.018438e-02 
5.028383e-02 
5.038321e-02 
5.048253e-02 
5.058177e-02 
5.068094e-02 
5.078004e-02 
5.087907e-02 
5.097804e-02 
5.107693e-02 
5.117575e-02 
5.127450e-02 
5.137318e-02 
5.147179e-02 
5.157033e-02 
5.166880e-02 
5.176720e-02 
5.186553e-02 
5.196378e-02 
5.206197e-02 
5.216008e-02 
5.225813e-02 
5.235610e-02 
5.245401e-02 
5.255184e-02 
5.264960e-02 
5.274729e-02 
5.284491e-02 
5.294245e-02 
5.303993e-02 
5.313734e-02 
5.323467e-02 
5.333193e-02 
5.342912e-02 
5.352624e-02 
5.362329e-02 
5.372027e-02 
5.381717e-02 
5.391401e-02 
5.401077e-02 
5.410746e-02 
5.420408e-02 
5.430063e-02 
5.439710e-02 
5.449350e-02 
5.458983e-02 
5.468609e-02 
5.478228e-02 
5.487840e-02 
5.497444e-02 
5.507041e-02 
5.516631e-02 
5.526213e-02 
5.535789e-02 
5.545357e-02 
5.554918e-02 
5.564472e-02 
5.574018e-02 
5.583557e-02 
5.593089e-02 
5.602614e-02 
5.612131e-02 
5.621642e-02 
5.631144e-02 
5.640640e-02 
5.650128e-02 
5.659609e-02 
5.669083e-02 
5.678550e-02 
5.688009e-02 
5.697460e-02 
5.706905e-02 
5.716342e-02 
5.725772e-02 
5.735195e-02 
5.744610e-02 
5.754018e-02 
5.763418e-02 
5.772812e-02 
5.782198e-02 
5.791576e-02 
5.800947e-02 
5.810311e-02 
5.819668e-02 
5.829017e-02 
5.838358e-02 
5.847693e-02 
5.857020e-02 
5.866339e-02 
5.875651e-02 
5.884956e-02 
5.894254e-02 
5.903544e-02 
5.912826e-02 
5.922101e-02 
5.931369e-02 
5.940629e-02 
5.949882e-02 
5.959128e-02 
5.968366e-02 
5.977597e-02 
5.986820e-02 
5.996035e-02 
6.005244e-02 
6.014445e-02 
6.023638e-02 
6.032824e-02 
6.042002e-02 
6.051173e-02 
6.060337e-02 
6.069493e-02 
6.078641e-02 
6.087782e-02 
6.096916e-02 
6.106042e-02 
6.115160e-02 
6.124272e-02 
6.133375e-02 
6.142471e-02 
6.151560e-02 
6.160641e-02 
6.169714e-02 
6.178780e-02 
6.187838e-02 
6.196889e-02 
6.205932e-02 
6.214968e-02 
6.223996e-02 
6.233017e-02 
6.242030e-02 
6.251035e-02 
6.260033e-02 
6.269024e-02 
6.278007e-02 
6.286982e-02 
6.295949e-02 
6.304909e-02 
6.313862e-02 
6.322807e-02 
6.331744e-02 
6.340673e-02 
6.349595e-02 
6.358510e-02 
6.367416e-02 
6.376316e-02 
6.385207e-02 
6.394091e-02 
6.402967e-02 
6.411836e-02 
6.420697e-02 
6.429550e-02 
6.438396e-02 
6.447234e-02 
6.456064e-02 
6.464886e-02 
6.473701e-02 
6.482509e-02 
6.491308e-02 
6.500100e-02 
6.508885e-02 
6.517661e-02 
6.526430e-02 
6.535191e-02 
6.543944e-02 
6.552690e-02 
6.561428e-02 
6.570159e-02 
6.578881e-02 
6.587596e-02 
6.596303e-02 
6.605003e-02 
6.613694e-02 
6.622378e-02 
6.631054e-02 
6.639723e-02 
6.648383e-02 
6.657036e-02 
6.665681e-02 
6.674319e-02 
6.682948e-02 
6.691570e-02 
6.700184e-02 
6.708791e-02 
6.717389e-02 
6.725980e-02 
6.734563e-02 
6.743138e-02 
6.751705e-02 
6.760265e-02 
6.768816e-02 
6.777360e-02 
6.785896e-02 
6.794424e-02 
6.802945e-02 
6.811457e-02 
6.819962e-02 
6.828459e-02 
6.836948e-02 
6.845429e-02 
6.853903e-02 
6.862368e-02 
6.870826e-02 
6.879275e-02 
6.887717e-02 
6.896151e-02 
6.904578e-02 
6.912996e-02 
6.921406e-02 
6.929809e-02 
6.938203e-02 
6.946590e-02 
6.954969e-02 
6.963340e-02 
6.971703e-02 
6.980058e-02 
6.988405e-02 
6.996744e-02 
7.005076e-02 
7.013399e-02 
7.021715e-02 
7.030022e-02 
7.038322e-02 
7.046614e-02 
7.054897e-02 
7.063173e-02 
7.071441e-02 
7.079701e-02 
7.087953e-02 
7.096197e-02 
7.104433e-02 
7.112661e-02 
7.120881e-02 
7.129093e-02 
7.137297e-02 
7.145493e-02 
7.153681e-02 
7.161861e-02 
7.170033e-02 
7.178197e-02 
7.186353e-02 
7.194501e-02 
7.202641e-02 
7.210773e-02 
7.218897e-02 
7.227013e-02 
7.235121e-02 
7.243221e-02 
7.251313e-02 
7.259397e-02 
7.267472e-02 
7.275540e-02 
7.283600e-02 
7.291651e-02 
7.299695e-02 
7.307730e-02 
7.315758e-02 
7.323777e-02 
7.331788e-02 
7.339792e-02 
7.347787e-02 
7.355774e-02 
7.363753e-02 
7.371723e-02 
7.379686e-02 
7.387641e-02 
7.395587e-02 
7.403526e-02 
7.411456e-02 
7.419378e-02 
7.427292e-02 
7.435198e-02 
7.443096e-02 
7.450985e-02 
7.458867e-02 
7.466740e-02 
7.474605e-02 
7.482462e-02 
7.490311e-02 
7.498152e-02 
7.505985e-02 
7.513809e-02 
7.521625e-02 
7.529433e-02 
7.537233e-02 
7.545025e-02 
7.552809e-02 
7.560584e-02 
7.568351e-02 
7.576110e-02 
7.583861e-02 
7.591604e-02 
7.599338e-02 
7.607064e-02 
7.614782e-02 
7.622492e-02 
7.630193e-02 
7.637887e-02 
7.645572e-02 
7.653249e-02 
7.660917e-02 
7.668578e-02 
7.676230e-02 
7.683874e-02 
7.691509e-02 
7.699137e-02 
7.706756e-02 
7.714367e-02 
7.721969e-02 
7.729564e-02 
7.737150e-02 
7.744728e-02 
7.752297e-02 
7.759858e-02 
7.767411e-02 
7.774956e-02 
7.782492e-02 
7.790021e-02 
7.797540e-02 
7.805052e-02 
7.812555e-02 
7.820050e-02 
7.827537e-02 
7.835015e-02 
7.842485e-02 
7.849946e-02 
7.857400e-02 
7.864845e-02 
7.872281e-02 
7.879709e-02 
7.887129e-02 
7.894541e-02 
7.901944e-02 
7.909339e-02 
7.916726e-02 
7.924104e-02 
7.931474e-02 
7.938835e-02 
7.946188e-02 
7.953533e-02 
7.960869e-02 
7.968197e-02 
7.975517e-02 
7.982828e-02 
7.990131e-02 
7.997425e-02 
8.004711e-02 
8.011989e-02 
8.019258e-02 
8.026519e-02 
8.033771e-02 
8.041015e-02 
8.048251e-02 
8.055478e-02 
8.062697e-02 
8.069907e-02 
8.077109e-02 
8.084302e-02 
8.091487e-02 
8.098664e-02 
8.105832e-02 
8.112991e-02 
8.120143e-02 
8.127285e-02 
8.134420e-02 
8.141545e-02 
8.148663e-02 
8.155772e-02 
8.162872e-02 
8.169964e-02 
8.177047e-02 
8.184122e-02 
8.191189e-02 
8.198247e-02 
8.205296e-02 
8.212337e-02 
8.219370e-02 
8.226394e-02 
8.233409e-02 
8.240416e-02 
8.247415e-02 
8.254405e-02 
8.261386e-02 
8.268359e-02 
8.275323e-02 
8.282279e-02 
8.289227e-02 
8.296165e-02 
8.303096e-02 
8.310017e-02 
8.316931e-02 
8.323835e-02 
8.330731e-02 
8.337619e-02 
8.344498e-02 
8.351368e-02 
8.358230e-02 
8.365083e-02 
8.371928e-02 
8.378764e-02 
8.385591e-02 
8.392410e-02 
8.399221e-02 
8.406023e-02 
8.412816e-02 
8.419600e-02 
8.426376e-02 
8.433144e-02 
8.439902e-02 
8.446653e-02 
8.453394e-02 
8.460127e-02 
8.466851e-02 
8.473567e-02 
8.480274e-02 
8.486973e-02 
8.493663e-02 
8.500344e-02 
8.507016e-02 
8.513680e-02 
8.520336e-02 
8.526982e-02 
8.533620e-02 
8.540249e-02 
8.546870e-02 
8.553482e-02 
8.560085e-02 
8.566680e-02 
8.573266e-02 
8.579844e-02 
8.586412e-02 
8.592972e-02 
8.599524e-02 
8.606066e-02 
8.612600e-02 
8.619125e-02 
8.625642e-02 
8.632150e-02 
8.638649e-02 
8.645139e-02 
8.651621e-02 
8.658094e-02 
8.664558e-02 
8.671014e-02 
8.677461e-02 
8.683899e-02 
8.690329e-02 
8.696749e-02 
8.703161e-02 
8.709565e-02 
8.715959e-02 
8.722345e-02 
8.728722e-02 
8.735090e-02 
8.741450e-02 
8.747801e-02 
8.754143e-02 
8.760476e-02 
8.766800e-02 
8.773116e-02 
8.779423e-02 
8.785721e-02 
8.792011e-02 
8.798291e-02 
8.804563e-02 
8.810826e-02 
8.817081e-02 
8.823326e-02 
8.829563e-02 
8.835791e-02 
8.842010e-02 
8.848220e-02 
8.854422e-02 
8.860615e-02 
8.866799e-02 
8.872974e-02 
8.879140e-02 
8.885298e-02 
8.891446e-02 
8.897586e-02 
8.903717e-02 
8.909839e-02 
8.915953e-02 
8.922057e-02 
8.928153e-02 
8.934240e-02 
8.940318e-02 
8.946387e-02 
8.952447e-02 
8.958498e-02 
8.964541e-02 
8.970575e-02 
8.976600e-02 
8.982616e-02 
8.988623e-02 
8.994621e-02 
9.000610e-02 
9.006591e-02 
9.012562e-02 
9.018525e-02 
9.024479e-02 
9.030424e-02 
9.036360e-02 
9.042287e-02 
9.048205e-02 
9.054115e-02 
9.060015e-02 
9.065907e-02 
9.071790e-02 
9.077663e-02 
9.083528e-02 
9.089384e-02 
9.095231e-02 
9.101069e-02 
9.106898e-02 
9.112719e-02 
9.118530e-02 
9.124332e-02 
9.130126e-02 
9.135910e-02 
9.141686e-02 
9.147452e-02 
9.153210e-02 
9.158959e-02 
9.164698e-02 
9.170429e-02 
9.176151e-02 
9.181864e-02 
9.187568e-02 
9.193263e-02 
9.198949e-02 
9.204626e-02 
9.210294e-02 
9.215953e-02 
9.221603e-02 
9.227244e-02 
9.232876e-02 
9.238499e-02 
9.244113e-02 
9.249718e-02 
9.255314e-02 
9.260902e-02 
9.266480e-02 
9.272049e-02 
9.277609e-02 
9.283160e-02 
9.288702e-02 
9.294235e-02 
9.299759e-02 
9.305274e-02 
9.310780e-02 
9.316277e-02 
9.321765e-02 
9.327244e-02 
9.332714e-02 
9.338175e-02 
9.343627e-02 
9.349069e-02 
9.354503e-02 
9.359928e-02 
9.365343e-02 
9.370750e-02 
9.376147e-02 
9.381536e-02 
9.386915e-02 
9.392286e-02 
9.397647e-02 
9.402999e-02 
9.408342e-02 
9.413676e-02 
9.419001e-02 
9.424317e-02 
9.429624e-02 
9.434922e-02 
9.440210e-02 
9.445490e-02 
9.450760e-02 
9.456022e-02 
9.461274e-02 
9.466517e-02 
9.471751e-02 
9.476976e-02 
9.482192e-02 
9.487399e-02 
9.492596e-02 
9.497785e-02 
9.502964e-02 
9.508134e-02 
9.513295e-02 
9.518448e-02 
9.523590e-02 
9.528724e-02 
9.533849e-02 
9.538964e-02 
9.544071e-02 
9.549168e-02 
9.554256e-02 
9.559335e-02 
9.564405e-02 
9.569465e-02 
9.574517e-02 
9.579559e-02 
9.584592e-02 
9.589616e-02 
9.594631e-02 
9.599637e-02 
9.604633e-02 
9.609621e-02 
9.614599e-02 
9.619568e-02 
9.624527e-02 
9.629478e-02 
9.634420e-02 
9.639352e-02 
9.644275e-02 
9.649189e-02 
9.654093e-02 
9.658989e-02 
9.663875e-02 
9.668752e-02 
9.673620e-02 
9.678479e-02 
9.683328e-02 
9.688169e-02 
9.693000e-02 
9.697822e-02 
9.702634e-02 
9.707438e-02 
9.712232e-02 
9.717017e-02 
9.721793e-02 
9.726559e-02 
9.731317e-02 
9.736065e-02 
9.740803e-02 
9.745533e-02 
9.750253e-02 
9.754964e-02 
9.759666e-02 
9.764359e-02 
9.769042e-02 
9.773716e-02 
9.778381e-02 
9.783037e-02 
9.787683e-02 
9.792320e-02 
9.796948e-02 
9.801567e-02 
9.806176e-02 
9.810776e-02 
9.815367e-02 
9.819948e-02 
9.824521e-02 
9.829084e-02 
9.833637e-02 
9.838182e-02 
9.842717e-02 
9.847242e-02 
9.851759e-02 
9.856266e-02 
9.860764e-02 
9.865253e-02 
9.869732e-02 
9.874202e-02 
9.878663e-02 
9.883114e-02 
9.887556e-02 
9.891989e-02 
9.896413e-02 
9.900827e-02 
9.905232e-02 
9.909627e-02 
9.914013e-02 
9.918390e-02 
9.922758e-02 
9.927116e-02 
9.931465e-02 
9.935805e-02 
9.940135e-02 
9.944456e-02 
9.948767e-02 
9.953069e-02 
9.957362e-02 
9.961646e-02 
9.965920e-02 
9.970185e-02 
9.974440e-02 
9.978687e-02 
9.982923e-02 
9.987151e-02 
9.991369e-02 
9.995578e-02 
9.999777e-02 
1.000397e-01 
1.000815e-01 
1.001232e-01 
1.001648e-01 
1.002063e-01 
1.002478e-01 
1.002891e-01 
1.003303e-01 
1.003715e-01 
1.004126e-01 
1.004535e-01 
1.004944e-01 
1.005352e-01 
1.005758e-01 
1.006164e-01 
1.006569e-01 
1.006973e-01 
1.007376e-01 
1.007778e-01 
1.008179e-01 
1.008580e-01 
1.008979e-01 
1.009377e-01 
1.009775e-01 
1.010171e-01 
1.010567e-01 
1.010961e-01 
1.011355e-01 
1.011748e-01 
1.012139e-01 
1.012530e-01 
1.012920e-01 
1.013309e-01 
1.013697e-01 
1.014084e-01 
1.014470e-01 
1.014855e-01 
1.015239e-01 
1.015623e-01 
1.016005e-01 
1.016386e-01 
1.016767e-01 
1.017146e-01 
1.017525e-01 
1.017902e-01 
1.018279e-01 
1.018655e-01 
1.019029e-01 
1.019403e-01 
1.019776e-01 
1.020148e-01 
1.020519e-01 
1.020889e-01 
1.021258e-01 
1.021626e-01 
1.021993e-01 
1.022360e-01 
1.022725e-01 
1.023089e-01 
1.023453e-01 
1.023815e-01 
1.024176e-01 
1.024537e-01 
1.024897e-01 
1.025255e-01 
1.025613e-01 
1.025970e-01 
1.026325e-01 
1.026680e-01 
1.027034e-01 
1.027387e-01 
1.027739e-01 
1.028090e-01 
1.028440e-01 
1.028789e-01 
1.029138e-01 
1.029485e-01 
1.029831e-01 
1.030176e-01 
1.030521e-01 
1.030864e-01 
1.031207e-01 
1.031548e-01 
1.031889e-01 
1.032228e-01 
1.032567e-01 
1.032905e-01 
1.033242e-01 
1.033577e-01 
1.033912e-01 
1.034246e-01 
1.034579e-01 
1.034911e-01 
1.035242e-01 
1.035572e-01 
1.035901e-01 
1.036229e-01 
1.036557e-01 
1.036883e-01 
1.037208e-01 
1.037533e-01 
1.037856e-01 
1.038178e-01 
1.038500e-01 
1.038820e-01 
1.039140e-01 
1.039459e-01 
1.039776e-01 
1.040093e-01 
1.040409e-01 
1.040724e-01 
1.041037e-01 
1.041350e-01 
1.041662e-01 
1.041973e-01 
1.042283e-01 
1.042592e-01 
1.042900e-01 
1.043207e-01 
1.043514e-01 
1.043819e-01 
1.044123e-01 
1.044426e-01 
1.044729e-01 
1.045030e-01 
1.045330e-01 
1.045630e-01 
1.045928e-01 
1.046226e-01 
1.046522e-01 
1.046818e-01 
1.047113e-01 
1.047406e-01 
1.047699e-01 
1.047991e-01 
1.048282e-01 
1.048571e-01 
1.048860e-01 
1.049148e-01 
1.049435e-01 
1.049721e-01 
1.050006e-01 
1.050290e-01 
1.050573e-01 
1.050856e-01 
1.051137e-01 
1.051417e-01 
1.051696e-01 
1.051975e-01 
1.052252e-01 
1.052528e-01 
1.052804e-01 
1.053078e-01 
1.053352e-01 
1.053624e-01 
1.053896e-01 
1.054166e-01 
1.054436e-01 
1.054705e-01 
1.054972e-01 
1.055239e-01 
1.055505e-01 
1.055770e-01 
1.056033e-01 
1.056296e-01 
1.056558e-01 
1.056819e-01 
1.057079e-01 
1.057338e-01 
1.057596e-01 
1.057853e-01 
1.058109e-01 
1.058364e-01 
1.058619e-01 
1.058872e-01 
1.059124e-01 
1.059375e-01 
1.059626e-01 
1.059875e-01 
1.060123e-01 
1.060371e-01 
1.060617e-01 
1.060863e-01 
1.061107e-01 
1.061351e-01 
1.061593e-01 
1.061835e-01 
1.062075e-01 
1.062315e-01 
1.062554e-01 
1.062791e-01 
1.063028e-01 
1.063264e-01 
1.063499e-01 
1.063733e-01 
1.063965e-01 
1.064197e-01 
1.064428e-01 
1.064658e-01 
1.064887e-01 
1.065115e-01 
1.065342e-01 
1.065568e-01 
1.065793e-01 
1.066018e-01 
1.066241e-01 
1.066463e-01 
1.066684e-01 
1.066904e-01 
1.067124e-01 
1.067342e-01 
1.067559e-01 
1.067776e-01 
1.067991e-01 
1.068205e-01 
1.068419e-01 
1.068631e-01 
1.068843e-01 
1.069053e-01 
1.069263e-01 
1.069472e-01 
1.069679e-01 
1.069886e-01 
1.070091e-01 
1.070296e-01 
1.070500e-01 
1.070703e-01 
1.070904e-01 
1.071105e-01 
1.071305e-01 
1.071504e-01 
1.071702e-01 
1.071899e-01 
1.072095e-01 
1.072290e-01 
1.072484e-01 
1.072677e-01 
1.072869e-01 
1.073060e-01 
1.073250e-01 
1.073439e-01 
1.073627e-01 
1.073814e-01 
1.074000e-01 
1.074185e-01 
1.074370e-01 
1.074553e-01 
1.074735e-01 
1.074916e-01 
1.075097e-01 
1.075276e-01 
1.075455e-01 
1.075632e-01 
1.075808e-01 
1.075984e-01 
1.076158e-01 
1.076332e-01 
1.076504e-01 
1.076676e-01 
1.076846e-01 
1.077016e-01 
1.077185e-01 
1.077352e-01 
1.077519e-01 
1.077684e-01 
1.077849e-01 
1.078013e-01 
1.078176e-01 
1.078337e-01 
1.078498e-01 
1.078658e-01 
1.078817e-01 
1.078975e-01 
1.079131e-01 
1.079287e-01 
1.079442e-01 
1.079596e-01 
1.079749e-01 
1.079901e-01 
1.080052e-01 
1.080202e-01 
1.080351e-01 
1.080499e-01 
1.080646e-01 
1.080792e-01 
1.080938e-01 
1.081082e-01 
1.081225e-01 
1.081367e-01 
1.081508e-01 
1.081648e-01 
1.081788e-01 
1.081926e-01 
1.082063e-01 
1.082199e-01 
1.082335e-01 
1.082469e-01 
1.082602e-01 
1.082735e-01 
1.082866e-01 
1.082997e-01 
1.083126e-01 
1.083255e-01 
1.083382e-01 
1.083508e-01 
1.083634e-01 
1.083758e-01 
1.083882e-01 
1.084005e-01 
1.084126e-01 
1.084247e-01 
1.084366e-01 
1.084485e-01 
1.084603e-01 
1.084719e-01 
1.084835e-01 
1.084950e-01 
1.085063e-01 
1.085176e-01 
1.085288e-01 
1.085399e-01 
1.085509e-01 
1.085617e-01 
1.085725e-01 
1.085832e-01 
1.085938e-01 
1.086043e-01 
1.086147e-01 
1.086250e-01 
1.086351e-01 
1.086452e-01 
1.086552e-01 
1.086651e-01 
1.086749e-01 
1.086846e-01 
1.086942e-01 
1.087037e-01 
1.087131e-01 
1.087225e-01 
1.087317e-01 
1.087408e-01 
1.087498e-01 
1.087587e-01 
1.087675e-01 
1.087762e-01 
1.087848e-01 
1.087934e-01 
1.088018e-01 
1.088101e-01 
1.088183e-01 
1.088265e-01 
1.088345e-01 
1.088424e-01 
1.088503e-01 
1.088580e-01 
1.088656e-01 
1.088732e-01 
1.088806e-01 
1.088879e-01 
1.088952e-01 
1.089023e-01 
1.089094e-01 
1.089163e-01 
1.089231e-01 
1.089299e-01 
1.089365e-01 
1.089431e-01 
1.089495e-01 
1.089559e-01 
1.089621e-01 
1.089683e-01 
1.089744e-01 
1.089803e-01 
1.089862e-01 
1.089919e-01 
1.089976e-01 
1.090032e-01 
1.090086e-01 
1.090140e-01 
1.090193e-01 
1.090244e-01 
1.090295e-01 
1.090345e-01 
1.090393e-01 
1.090441e-01 
1.090488e-01 
1.090534e-01 
1.090578e-01 
1.090622e-01 
1.090665e-01 
1.090707e-01 
1.090748e-01 
1.090788e-01 
1.090826e-01 
1.090864e-01 
1.090901e-01 
1.090937e-01 
1.090972e-01 
1.091006e-01 
1.091039e-01 
1.091071e-01 
1.091102e-01 
1.091132e-01 
1.091161e-01 
1.091189e-01 
1.091216e-01 
1.091242e-01 
1.091267e-01 
1.091291e-01 
1.091314e-01 
1.091336e-01 
1.091357e-01 
1.091377e-01 
1.091396e-01 
1.091414e-01 
1.091432e-01 
1.091448e-01 
1.091463e-01 
1.091477e-01 
1.091490e-01 
1.091502e-01 
1.091514e-01 
1.091524e-01 
1.091533e-01 
1.091541e-01 
1.091549e-01 
1.091555e-01 
1.091560e-01 
1.091564e-01 
1.091568e-01 
1.091570e-01 
1.091571e-01 
1.091572e-01 
1.091571e-01 
1.091569e-01 
1.091567e-01 
1.091563e-01 
1.091558e-01 
1.091553e-01 
1.091546e-01 
1.091539e-01 
1.091530e-01 
1.091521e-01 
1.091510e-01 
1.091499e-01 
1.091486e-01 
1.091472e-01 
1.091458e-01 
1.091442e-01 
1.091426e-01 
1.091409e-01 
1.091390e-01 
1.091371e-01 
1.091350e-01 
1.091329e-01 
1.091306e-01 
1.091283e-01 
1.091259e-01 
1.091233e-01 
1.091207e-01 
1.091179e-01 
1.091151e-01 
1.091122e-01 
1.091091e-01 
1.091060e-01 
1.091028e-01 
1.090995e-01 
1.090960e-01 
1.090925e-01 
1.090889e-01 
1.090851e-01 
1.090813e-01 
1.090774e-01 
1.090734e-01 
1.090693e-01 
1.090650e-01 
1.090607e-01 
1.090563e-01 
1.090518e-01 
1.090472e-01 
1.090424e-01 
1.090376e-01 
1.090327e-01 
1.090277e-01 
1.090226e-01 
1.090174e-01 
1.090121e-01 
1.090067e-01 
1.090012e-01 
1.089956e-01 
1.089899e-01 
1.089840e-01 
1.089781e-01 
1.089721e-01 
1.089660e-01 
1.089598e-01 
1.089535e-01 
1.089471e-01 
1.089407e-01 
1.089341e-01 
1.089274e-01 
1.089206e-01 
1.089137e-01 
1.089067e-01 
1.088996e-01 
1.088924e-01 
1.088851e-01 
1.088777e-01 
1.088702e-01 
1.088627e-01 
1.088550e-01 
1.088472e-01 
1.088393e-01 
1.088313e-01 
1.088232e-01 
1.088151e-01 
1.088068e-01 
1.087984e-01 
1.087899e-01 
1.087814e-01 
1.087727e-01 
1.087639e-01 
1.087550e-01 
1.087461e-01 
1.087370e-01 
1.087278e-01 
1.087186e-01 
1.087092e-01 
1.086997e-01 
1.086902e-01 
1.086805e-01 
1.086707e-01 
1.086609e-01 
1.086509e-01 
1.086409e-01 
1.086307e-01 
1.086204e-01 
1.086101e-01 
1.085996e-01 
1.085891e-01 
1.085784e-01 
1.085677e-01 
1.085568e-01 
1.085459e-01 
1.085348e-01 
1.085237e-01 
1.085124e-01 
1.085011e-01 
1.084896e-01 
1.084781e-01 
1.084665e-01 
1.084547e-01 
1.084429e-01 
1.084309e-01 
1.084189e-01 
1.084068e-01 
1.083945e-01 
1.083822e-01 
1.083698e-01 
1.083572e-01 
1.083446e-01 
1.083319e-01 
1.083190e-01 
1.083061e-01 
1.082931e-01 
1.082799e-01 
1.082667e-01 
1.082534e-01 
1.082400e-01 
1.082265e-01 
1.082128e-01 
1.081991e-01 
1.081853e-01 
1.081714e-01 
1.081574e-01 
1.081432e-01 
1.081290e-01 
1.081147e-01 
1.081003e-01 
1.080858e-01 
1.080712e-01 
1.080565e-01 
1.080417e-01 
1.080268e-01 
1.080118e-01 
1.079967e-01 
1.079815e-01 
1.079662e-01 
1.079508e-01 
1.079353e-01 
1.079197e-01 
1.079040e-01 
1.078882e-01 
1.078723e-01 
1.078563e-01 
1.078402e-01 
1.078240e-01 
1.078077e-01 
1.077913e-01 
1.077748e-01 
1.077583e-01 
1.077416e-01 
1.077248e-01 
1.077079e-01 
1.076909e-01 
1.076738e-01 
1.076567e-01 
1.076394e-01 
1.076220e-01 
1.076045e-01 
1.075870e-01 
1.075693e-01 
1.075515e-01 
1.075337e-01 
1.075157e-01 
1.074976e-01 
1.074795e-01 
1.074612e-01 
1.074428e-01 
1.074244e-01 
1.074058e-01 
1.073871e-01 
1.073684e-01 
1.073495e-01 
1.073306e-01 
1.073115e-01 
1.072924e-01 
1.072731e-01 
1.072538e-01 
1.072343e-01 
1.072148e-01 
1.071951e-01 
1.071754e-01 
1.071555e-01 
1.071356e-01 
1.071156e-01 
1.070954e-01 
1.070752e-01 
1.070548e-01 
1.070344e-01 
1.070139e-01 
1.069932e-01 
1.069725e-01 
1.069517e-01 
1.069308e-01 
1.069097e-01 
1.068886e-01 
1.068674e-01 
1.068461e-01 
1.068246e-01 
1.068031e-01 
1.067815e-01 
1.067598e-01 
1.067380e-01 
1.067161e-01 
1.066941e-01 
1.066719e-01 
1.066497e-01 
1.066274e-01 
1.066050e-01 
1.065825e-01 
1.065599e-01 
1.065372e-01 
1.065144e-01 
1.064915e-01 
1.064685e-01 
1.064454e-01 
1.064222e-01 
1.063989e-01 
1.063756e-01 
1.063521e-01 
1.063285e-01 
1.063048e-01 
1.062810e-01 
1.062571e-01 
1.062332e-01 
1.062091e-01 
1.061849e-01 
1.061606e-01 
1.061362e-01 
1.061118e-01 
1.060872e-01 
1.060625e-01 
1.060378e-01 
1.060129e-01 
1.059879e-01 
1.059629e-01 
1.059377e-01 
1.059125e-01 
1.058871e-01 
1.058617e-01 
1.058361e-01 
1.058105e-01 
1.057847e-01 
1.057589e-01 
1.057329e-01 
1.057069e-01 
1.056807e-01 
1.056545e-01 
1.056281e-01 
1.056017e-01 
1.055752e-01 
1.055485e-01 
1.055218e-01 
1.054950e-01 
1.054681e-01 
1.054410e-01 
1.054139e-01 
1.053867e-01 
1.053594e-01 
1.053319e-01 
1.053044e-01 
1.052768e-01 
1.052491e-01 
1.052213e-01 
1.051934e-01 
1.051654e-01 
1.051373e-01 
1.051091e-01 
1.050808e-01 
1.050524e-01 
1.050239e-01 
1.049953e-01 
1.049666e-01 
1.049378e-01 
1.049089e-01 
1.048799e-01 
1.048508e-01 
1.048217e-01 
1.047924e-01 
1.047630e-01 
1.047335e-01 
1.047039e-01 
1.046743e-01 
1.046445e-01 
1.046146e-01 
1.045847e-01 
1.045546e-01 
1.045245e-01 
1.044942e-01 
1.044638e-01 
1.044334e-01 
1.044028e-01 
1.043722e-01 
1.043414e-01 
1.043106e-01 
1.042796e-01 
1.042486e-01 
1.042175e-01 
1.041862e-01 
1.041549e-01 
1.041235e-01 
1.040919e-01 
1.040603e-01 
1.040286e-01 
1.039968e-01 
1.039648e-01 
1.039328e-01 
1.039007e-01 
1.038685e-01 
1.038362e-01 
1.038038e-01 
1.037713e-01 
1.037387e-01 
1.037060e-01 
1.036732e-01 
1.036403e-01 
1.036073e-01 
1.035742e-01 
1.035410e-01 
1.035077e-01 
1.034743e-01 
1.034408e-01 
1.034073e-01 
1.033736e-01 
1.033398e-01 
1.033059e-01 
1.032720e-01 
1.032379e-01 
1.032037e-01 
1.031695e-01 
1.031351e-01 
1.031007e-01 
1.030661e-01 
1.030315e-01 
1.029967e-01 
1.029619e-01 
1.029269e-01 
1.028919e-01 
1.028568e-01 
1.028215e-01 
1.027862e-01 
1.027508e-01 
1.027152e-01 
1.026796e-01 
1.026439e-01 
1.026081e-01 
1.025722e-01 
1.025361e-01 
1.025000e-01 
1.024638e-01 
1.024275e-01 
1.023911e-01 
1.023546e-01 
1.023180e-01 
1.022813e-01 
1.022446e-01 
1.022077e-01 
1.021707e-01 
1.021336e-01 
1.020964e-01 
1.020592e-01 
1.020218e-01 
1.019843e-01 
1.019467e-01 
1.019091e-01 
1.018713e-01 
1.018335e-01 
1.017955e-01 
1.017575e-01 
1.017193e-01 
1.016811e-01 
1.016427e-01 
1.016043e-01 
1.015658e-01 
1.015271e-01 
1.014884e-01 
1.014496e-01 
1.014107e-01 
1.013716e-01 
1.013325e-01 
1.012933e-01 
1.012540e-01 
1.012146e-01 
1.011751e-01 
1.011355e-01 
1.010958e-01 
1.010560e-01 
1.010161e-01 
1.009761e-01 
1.009361e-01 
1.008959e-01 
1.008556e-01 
1.008152e-01 
1.007748e-01 
1.007342e-01 
1.006935e-01 
1.006528e-01 
1.006119e-01 
1.005710e-01 
1.005299e-01 
1.004888e-01 
1.004475e-01 
1.004062e-01 
1.003648e-01 
1.003232e-01 
1.002816e-01 
1.002399e-01 
1.001981e-01 
1.001562e-01 
1.001141e-01 
1.000720e-01 
1.000298e-01 
9.998753e-02 
9.994514e-02 
9.990264e-02 
9.986006e-02 
9.981737e-02 
9.977459e-02 
9.973171e-02 
9.968873e-02 
9.964566e-02 
9.960250e-02 
9.955923e-02 
9.951588e-02 
9.947242e-02 
9.942887e-02 
9.938522e-02 
9.934148e-02 
9.929764e-02 
9.925370e-02 
9.920967e-02 
9.916554e-02 
9.912132e-02 
9.907700e-02 
9.903258e-02 
9.898807e-02 
9.894346e-02 
9.889876e-02 
9.885396e-02 
9.880907e-02 
9.876408e-02 
9.871899e-02 
9.867381e-02 
9.862853e-02 
9.858315e-02 
9.853768e-02 
9.849212e-02 
9.844645e-02 
9.840070e-02 
9.835484e-02 
9.830889e-02 
9.826285e-02 
9.821671e-02 
9.817047e-02 
9.812414e-02 
9.807771e-02 
9.803119e-02 
9.798457e-02 
9.793786e-02 
9.789105e-02 
9.784414e-02 
9.779714e-02 
9.775005e-02 
9.770285e-02 
9.765557e-02 
9.760818e-02 
9.756071e-02 
9.751313e-02 
9.746546e-02 
9.741770e-02 
9.736984e-02 
9.732188e-02 
9.727383e-02 
9.722569e-02 
9.717745e-02 
9.712911e-02 
9.708068e-02 
9.703215e-02 
9.698353e-02 
9.693481e-02 
9.688600e-02 
9.683709e-02 
9.678809e-02 
9.673899e-02 
9.668979e-02 
9.664051e-02 
9.659112e-02 
9.654164e-02 
9.649207e-02 
9.644240e-02 
9.639264e-02 
9.634278e-02 
9.629282e-02 
9.624278e-02 
9.619263e-02 
9.614239e-02 
9.609206e-02 
9.604163e-02 
9.599111e-02 
9.594049e-02 
9.588978e-02 
9.583897e-02 
9.578806e-02 
9.573707e-02 
9.568597e-02 
9.563479e-02 
9.558351e-02 
9.553213e-02 
9.548066e-02 
9.542909e-02 
9.537743e-02 
9.532567e-02 
9.527382e-02 
9.522188e-02 
9.516984e-02 
9.511771e-02 
9.506548e-02 
9.501316e-02 
9.496074e-02 
9.490823e-02 
9.485562e-02 
9.480292e-02 
9.475012e-02 
9.469723e-02 
9.464425e-02 
9.459117e-02 
9.453800e-02 
9.448473e-02 
9.443137e-02 
9.437791e-02 
9.432436e-02 
9.427072e-02 
9.421698e-02 
9.416315e-02 
9.410922e-02 
9.405520e-02 
9.400108e-02 
9.394688e-02 
9.389257e-02 
9.383817e-02 
9.378368e-02 
9.372910e-02 
9.367442e-02 
9.361964e-02 
9.356477e-02 
9.350981e-02 
9.345476e-02 
9.339961e-02 
9.334436e-02 
9.328902e-02 
9.323359e-02 
9.317807e-02 
9.312245e-02 
9.306673e-02 
9.301093e-02 
9.295503e-02 
9.289903e-02 
9.284294e-02 
9.278676e-02 
9.273049e-02 
9.267412e-02 
9.261765e-02 
9.256110e-02 
9.250445e-02 
9.244770e-02 
9.239086e-02 
9.233393e-02 
9.227691e-02 
9.221979e-02 
9.216258e-02 
9.210527e-02 
9.204788e-02 
9.199038e-02 
9.193280e-02 
9.187512e-02 
9.181735e-02 
9.175948e-02 
9.170152e-02 
9.164347e-02 
9.158532e-02 
9.152709e-02 
9.146875e-02 
9.141033e-02 
9.135181e-02 
9.129320e-02 
9.123449e-02 
9.117570e-02 
9.111681e-02 
9.105782e-02 
9.099874e-02 
9.093957e-02 
9.088031e-02 
9.082095e-02 
9.076150e-02 
9.070196e-02 
9.064233e-02 
9.058260e-02 
9.052278e-02 
9.046286e-02 
9.040286e-02 
9.034276e-02 
9.028257e-02 
9.022228e-02 
9.016190e-02 
9.010143e-02 
9.004087e-02 
8.998021e-02 
8.991947e-02 
8.985862e-02 
8.979769e-02 
8.973666e-02 
8.967554e-02 
8.961433e-02 
8.955303e-02 
8.949163e-02 
8.943014e-02 
8.936856e-02 
8.930689e-02 
8.924512e-02 
8.918326e-02 
8.912131e-02 
8.905927e-02 
8.899713e-02 
8.893490e-02 
8.887258e-02 
8.881017e-02 
8.874766e-02 
8.868507e-02 
8.862238e-02 
8.855959e-02 
8.849672e-02 
8.843375e-02 
8.837070e-02 
8.830755e-02 
8.824430e-02 
8.818097e-02 
8.811754e-02 
8.805403e-02 
8.799042e-02 
8.792671e-02 
8.786292e-02 
8.779903e-02 
8.773506e-02 
8.767099e-02 
8.760683e-02 
8.754257e-02 
8.747823e-02 
8.741379e-02 
8.734926e-02 
8.728464e-02 
8.721993e-02 
8.715513e-02 
8.709023e-02 
8.702525e-02 
8.696017e-02 
8.689500e-02 
8.682974e-02 
8.676438e-02 
8.669894e-02 
8.663340e-02 
8.656778e-02 
8.650206e-02 
8.643625e-02 
8.637035e-02 
8.630435e-02 
8.623827e-02 
8.617209e-02 
8.610583e-02 
8.603947e-02 
8.597302e-02 
8.590648e-02 
8.583985e-02 
8.577313e-02 
8.570631e-02 
8.563941e-02 
8.557241e-02 
8.550533e-02 
8.543815e-02 
8.537088e-02 
8.530352e-02 
8.523607e-02 
8.516853e-02 
8.510090e-02 
8.503317e-02 
8.496536e-02 
8.489746e-02 
8.482946e-02 
8.476137e-02 
8.469320e-02 
8.462493e-02 
8.455657e-02 
8.448812e-02 
8.441958e-02 
8.435095e-02 
8.428223e-02 
8.421342e-02 
8.414452e-02 
8.407552e-02 
8.400644e-02 
8.393727e-02 
8.386800e-02 
8.379865e-02 
8.372921e-02 
8.365967e-02 
8.359005e-02 
8.352033e-02 
8.345052e-02 
8.338063e-02 
8.331064e-02 
8.324057e-02 
8.317040e-02 
8.310014e-02 
8.302980e-02 
8.295936e-02 
8.288883e-02 
8.281821e-02 
8.274751e-02 
8.267671e-02 
8.260582e-02 
8.253485e-02 
8.246378e-02 
8.239262e-02 
8.232138e-02 
8.225004e-02 
8.217862e-02 
8.210710e-02 
8.203549e-02 
8.196380e-02 
8.189201e-02 
8.182014e-02 
8.174818e-02 
8.167612e-02 
8.160398e-02 
8.153175e-02 
8.145942e-02 
8.138701e-02 
8.131451e-02 
8.124192e-02 
8.116924e-02 
8.109647e-02 
8.102361e-02 
8.095066e-02 
8.087763e-02 
8.080450e-02 
8.073128e-02 
8.065798e-02 
8.058458e-02 
8.051110e-02 
8.043753e-02 
8.036387e-02 
8.029012e-02 
8.021628e-02 
8.014235e-02 
8.006833e-02 
7.999422e-02 
7.992003e-02 
7.984574e-02 
7.977137e-02 
7.969691e-02 
7.962235e-02 
7.954771e-02 
7.947299e-02 
7.939817e-02 
7.932326e-02 
7.924827e-02 
7.917318e-02 
7.909801e-02 
7.902275e-02 
7.894740e-02 
7.887196e-02 
7.879644e-02 
7.872082e-02 
7.864512e-02 
7.856933e-02 
7.849345e-02 
7.841748e-02 
7.834142e-02 
7.826528e-02 
7.818904e-02 
7.811272e-02 
7.803631e-02 
7.795981e-02 
7.788323e-02 
7.780655e-02 
7.772979e-02 
7.765294e-02 
7.757600e-02 
7.749898e-02 
7.742186e-02 
7.734466e-02 
7.726737e-02 
7.718999e-02 
7.711252e-02 
7.703497e-02 
7.695733e-02 
7.687960e-02 
7.680178e-02 
7.672387e-02 
7.664588e-02 
7.656780e-02 
7.648963e-02 
7.641138e-02 
7.633303e-02 
7.625460e-02 
7.617608e-02 
7.609748e-02 
7.601879e-02 
7.594000e-02 
7.586114e-02 
7.578218e-02 
7.570314e-02 
7.562401e-02 
7.554479e-02 
7.546549e-02 
7.538609e-02 
7.530661e-02 
7.522705e-02 
7.514740e-02 
7.506765e-02 
7.498783e-02 
7.490791e-02 
7.482791e-02 
7.474782e-02 
7.466765e-02 
7.458738e-02 
7.450704e-02 
7.442660e-02 
7.434608e-02 
7.426547e-02 
7.418477e-02 
7.410399e-02 
7.402312e-02 
7.394216e-02 
7.386112e-02 
7.377999e-02 
7.369877e-02 
7.361747e-02 
7.353608e-02 
7.345460e-02 
7.337304e-02 
7.329139e-02 
7.320966e-02 
7.312783e-02 
7.304593e-02 
7.296393e-02 
7.288185e-02 
7.279968e-02 
7.271743e-02 
7.263509e-02 
7.255267e-02 
7.247016e-02 
7.238756e-02 
7.230488e-02 
7.222211e-02 
7.213925e-02 
7.205631e-02 
7.197328e-02 
7.189017e-02 
7.180697e-02 
7.172369e-02 
7.164031e-02 
7.155686e-02 
7.147332e-02 
7.138969e-02 
7.130597e-02 
7.122218e-02 
7.113829e-02 
7.105432e-02 
7.097026e-02 
7.088612e-02 
7.080190e-02 
7.071758e-02 
7.063319e-02 
7.054870e-02 
7.046414e-02 
7.037948e-02 
7.029474e-02 
7.020992e-02 
7.012501e-02 
7.004001e-02 
6.995494e-02 
6.986977e-02 
6.978452e-02 
6.969919e-02 
6.961377e-02 
6.952826e-02 
6.944267e-02 
6.935700e-02 
6.927124e-02 
6.918539e-02 
6.909946e-02 
6.901345e-02 
6.892735e-02 
6.884117e-02 
6.875490e-02 
6.866854e-02 
6.858211e-02 
6.849558e-02 
6.840898e-02 
6.832229e-02 
6.823551e-02 
6.814865e-02 
6.806171e-02 
6.797468e-02 
6.788756e-02 
6.780037e-02 
6.771308e-02 
6.762572e-02 
6.753827e-02 
6.745073e-02 
6.736311e-02 
6.727541e-02 
6.718762e-02 
6.709975e-02 
6.701180e-02 
6.692376e-02 
6.683564e-02 
6.674743e-02 
6.665914e-02 
6.657076e-02 
6.648230e-02 
6.639376e-02 
6.630514e-02 
6.621643e-02 
6.612763e-02 
6.603876e-02 
6.594980e-02 
6.586075e-02 
6.577162e-02 
6.568241e-02 
6.559312e-02 
6.550374e-02 
6.541428e-02 
6.532473e-02 
6.523510e-02 
6.514539e-02 
6.505560e-02 
6.496572e-02 
6.487576e-02 
6.478571e-02 
6.469559e-02 
6.460538e-02 
6.451508e-02 
6.442470e-02 
6.433424e-02 
6.424370e-02 
6.415308e-02 
6.406237e-02 
6.397158e-02 
6.388070e-02 
6.378974e-02 
6.369870e-02 
6.360758e-02 
6.351638e-02 
6.342509e-02 
6.333372e-02 
6.324227e-02 
6.315073e-02 
6.305911e-02 
6.296741e-02 
6.287563e-02 
6.278376e-02 
6.269182e-02 
6.259979e-02 
6.250767e-02 
6.241548e-02 
6.232320e-02 
6.223084e-02 
6.213840e-02 
6.204588e-02 
6.195327e-02 
6.186058e-02 
6.176782e-02 
6.167496e-02 
6.158203e-02 
6.148902e-02 
6.139592e-02 
6.130274e-02 
6.120948e-02 
6.111614e-02 
6.102271e-02 
6.092921e-02 
6.083562e-02 
6.074195e-02 
6.064820e-02 
6.055437e-02 
6.046045e-02 
6.036646e-02 
6.027238e-02 
6.017822e-02 
6.008398e-02 
5.998966e-02 
5.989526e-02 
5.980078e-02 
5.970621e-02 
5.961157e-02 
5.951684e-02 
5.942203e-02 
5.932714e-02 
5.923217e-02 
5.913712e-02 
5.904199e-02 
5.894678e-02 
5.885148e-02 
5.875611e-02 
5.866065e-02 
5.856512e-02 
5.846950e-02 
5.837380e-02 
5.827803e-02 
5.818217e-02 
5.808623e-02 
5.799021e-02 
5.789411e-02 
5.779793e-02 
5.770166e-02 
5.760532e-02 
5.750890e-02 
5.741240e-02 
5.731581e-02 
5.721915e-02 
5.712241e-02 
5.702558e-02 
5.692868e-02 
5.683170e-02 
5.673463e-02 
5.663749e-02 
5.654027e-02 
5.644296e-02 
5.634558e-02 
5.624811e-02 
5.615057e-02 
5.605295e-02 
5.595524e-02 
5.585746e-02 
5.575960e-02 
5.566166e-02 
5.556364e-02 
5.546553e-02 
5.536735e-02 
5.526909e-02 
5.517075e-02 
5.507233e-02 
5.497384e-02 
5.487526e-02 
5.477660e-02 
5.467786e-02 
5.457905e-02 
5.448015e-02 
5.438118e-02 
5.428213e-02 
5.418299e-02 
5.408378e-02 
5.398449e-02 
5.388512e-02 
5.378567e-02 
5.368615e-02 
5.358654e-02 
5.348686e-02 
5.338709e-02 
5.328725e-02 
5.318733e-02 
5.308733e-02 
5.298725e-02 
5.288709e-02 
5.278686e-02 
5.268654e-02 
5.258615e-02 
5.248568e-02 
5.238513e-02 
5.228450e-02 
5.218380e-02 
5.208301e-02 
5.198215e-02 
5.188121e-02 
5.178019e-02 
5.167910e-02 
5.157792e-02 
5.147667e-02 
5.137534e-02 
5.127393e-02 
5.117244e-02 
5.107088e-02 
5.096923e-02 
5.086751e-02 
5.076572e-02 
5.066384e-02 
5.056189e-02 
5.045985e-02 
5.035775e-02 
5.025556e-02 
5.015330e-02 
5.005095e-02 
4.994854e-02 
4.984604e-02 
4.974347e-02 
4.964082e-02 
4.953809e-02 
4.943528e-02 
4.933240e-02 
4.922944e-02 
4.912640e-02 
4.902329e-02 
4.892010e-02 
4.881683e-02 
4.871348e-02 
4.861006e-02 
4.850656e-02 
4.840299e-02 
4.829934e-02 
4.819561e-02 
4.809180e-02 
4.798792e-02 
4.788396e-02 
4.777992e-02 
4.767581e-02 
4.757162e-02 
4.746736e-02 
4.736301e-02 
4.725860e-02 
4.715410e-02 
4.704953e-02 
4.694488e-02 
4.684016e-02 
4.673536e-02 
4.663048e-02 
4.652553e-02 
4.642050e-02 
4.631540e-02 
4.621022e-02 
4.610496e-02 
4.599963e-02 
4.589422e-02 
4.578874e-02 
4.568318e-02 
4.557755e-02 
4.547183e-02 
4.536605e-02 
4.526019e-02 
4.515425e-02 
4.504823e-02 
4.494215e-02 
4.483598e-02 
4.472974e-02 
4.462343e-02 
4.451704e-02 
4.441057e-02 
4.430403e-02 
4.419741e-02 
4.409072e-02 
4.398396e-02 
4.387711e-02 
4.377020e-02 
4.366321e-02 
4.355614e-02 
4.344900e-02 
4.334178e-02 
4.323449e-02 
4.312712e-02 
4.301968e-02 
4.291217e-02 
4.280458e-02 
4.269691e-02 
4.258917e-02 
4.248136e-02 
4.237347e-02 
4.226551e-02 
4.215747e-02 
4.204936e-02 
4.194117e-02 
4.183291e-02 
4.172458e-02 
4.161617e-02 
4.150769e-02 
4.139913e-02 
4.129050e-02 
4.118179e-02 
4.107301e-02 
4.096416e-02 
4.085523e-02 
4.074623e-02 
4.063716e-02 
4.052801e-02 
4.041879e-02 
4.030949e-02 
4.020012e-02 
4.009068e-02 
3.998116e-02 
3.987157e-02 
3.976191e-02 
3.965217e-02 
3.954236e-02 
3.943247e-02 
3.932252e-02 
3.921249e-02 
3.910238e-02 
3.899220e-02 
3.888195e-02 
3.877163e-02 
3.866123e-02 
3.855076e-02 
3.844022e-02 
3.832961e-02 
3.821892e-02 
3.810816e-02 
3.799732e-02 
3.788642e-02 
3.777544e-02 
3.766439e-02 
3.755326e-02 
3.744206e-02 
3.733079e-02 
3.721945e-02 
3.710804e-02 
3.699655e-02 
3.688499e-02 
3.677336e-02 
3.666165e-02 
3.654988e-02 
3.643803e-02 
3.632611e-02 
3.621411e-02 
3.610205e-02 
3.598991e-02 
3.587770e-02 
3.576542e-02 
3.565307e-02 
3.554065e-02 
3.542815e-02 
3.531558e-02 
3.520294e-02 
3.509023e-02 
3.497745e-02 
3.486459e-02 
3.475166e-02 
3.463867e-02 
3.452560e-02 
3.441246e-02 
3.429924e-02 
3.418596e-02 
3.407261e-02 
3.395918e-02 
3.384568e-02 
3.373212e-02 
3.361848e-02 
3.350477e-02 
3.339098e-02 
3.327713e-02 
3.316321e-02 
3.304921e-02 
3.293515e-02 
3.282101e-02 
3.270681e-02 
3.259253e-02 
3.247818e-02 
3.236376e-02 
3.224927e-02 
3.213471e-02 
3.202008e-02 
3.190538e-02 
3.179061e-02 
3.167577e-02 
3.156086e-02 
3.144588e-02 
3.133083e-02 
3.121570e-02 
3.110051e-02 
3.098525e-02 
3.086992e-02 
3.075452e-02 
3.063904e-02 
3.052350e-02 
3.040789e-02 
3.029221e-02 
3.017646e-02 
3.006063e-02 
2.994474e-02 
2.982878e-02 
2.971275e-02 
2.959665e-02 
2.948048e-02 
2.936424e-02 
2.924794e-02 
2.913156e-02 
2.901511e-02 
2.889860e-02 
2.878201e-02 
2.866536e-02 
2.854863e-02 
2.843184e-02 
2.831498e-02 
2.819805e-02 
2.808105e-02 
2.796398e-02 
2.784684e-02 
2.772964e-02 
2.761236e-02 
2.749502e-02 
2.737761e-02 
2.726013e-02 
2.714258e-02 
2.702496e-02 
2.690727e-02 
2.678952e-02 
2.667170e-02 
2.655380e-02 
2.643584e-02 
2.631782e-02 
2.619972e-02 
2.608156e-02 
2.596332e-02 
2.584502e-02 
2.572665e-02 
2.560822e-02 
2.548971e-02 
2.537114e-02 
2.525250e-02 
2.513379e-02 
2.501502e-02 
2.489617e-02 
2.477726e-02 
2.465828e-02 
2.453924e-02 
2.442012e-02 
2.430094e-02 
2.418169e-02 
2.406238e-02 
2.394299e-02 
2.382354e-02 
2.370403e-02 
2.358444e-02 
2.346479e-02 
2.334507e-02 
2.322528e-02 
2.310543e-02 
2.298551e-02 
2.286552e-02 
2.274547e-02 
2.262535e-02 
2.250516e-02 
2.238491e-02 
2.226459e-02 
2.214420e-02 
2.202374e-02 
2.190322e-02 
2.178264e-02 
2.166198e-02 
2.154126e-02 
2.142048e-02 
2.129962e-02 
2.117870e-02 
2.105772e-02 
2.093667e-02 
2.081555e-02 
2.069437e-02 
2.057312e-02 
2.045180e-02 
2.033042e-02 
2.020897e-02 
2.008746e-02 
1.996588e-02 
1.984424e-02 
1.972253e-02 
1.960075e-02 
1.947891e-02 
1.935701e-02 
1.923503e-02 
1.911300e-02 
1.899089e-02 
1.886872e-02 
1.874649e-02 
1.862419e-02 
1.850183e-02 
1.837940e-02 
1.825690e-02 
1.813434e-02 
1.801172e-02 
1.788903e-02 
1.776628e-02 
1.764346e-02 
1.752057e-02 
1.739762e-02 
1.727461e-02 
1.715153e-02 
1.702839e-02 
1.690518e-02 
1.678191e-02 
1.665857e-02 
1.653517e-02 
1.641171e-02 
1.628818e-02 
1.616458e-02 
1.604093e-02 
1.591720e-02 
1.579342e-02 
1.566957e-02 
1.554565e-02 
1.542168e-02 
1.529763e-02 
1.517353e-02 
1.504936e-02 
1.492512e-02 
1.480082e-02 
1.467646e-02 
1.455204e-02 
1.442755e-02 
1.430300e-02 
1.417838e-02 
1.405370e-02 
1.392896e-02 
1.380415e-02 
1.367929e-02 
1.355435e-02 
1.342936e-02 
1.330430e-02 
1.317918e-02 
1.305399e-02 
1.292874e-02 
1.280343e-02 
1.267806e-02 
1.255262e-02 
1.242712e-02 
1.230156e-02 
1.217593e-02 
1.205025e-02 
1.192450e-02 
1.179868e-02 
1.167281e-02 
1.154687e-02 
1.142087e-02 
1.129481e-02 
1.116868e-02 
1.104250e-02 
1.091625e-02 
1.078993e-02 
1.066356e-02 
1.053712e-02 
1.041063e-02 
1.028407e-02 
1.015744e-02 
1.003076e-02 
9.904015e-03 
9.777208e-03 
9.650339e-03 
9.523408e-03 
9.396416e-03 
9.269362e-03 
9.142246e-03 
9.015069e-03 
8.887831e-03 
8.760531e-03 
8.633170e-03 
8.505747e-03 
8.378264e-03 
8.250719e-03 
8.123113e-03 
7.995446e-03 
7.867718e-03 
7.739929e-03 
7.612079e-03 
7.484168e-03 
7.356196e-03 
7.228164e-03 
7.100071e-03 
6.971917e-03 
6.843702e-03 
6.715427e-03 
6.587092e-03 
6.458696e-03 
6.330239e-03 
6.201722e-03 
6.073145e-03 
5.944507e-03 
5.815810e-03 
5.687052e-03 
5.558234e-03 
5.429356e-03 
5.300418e-03 
5.171419e-03 
5.042361e-03 
4.913244e-03 
4.784066e-03 
4.654828e-03 
4.525531e-03 
4.396174e-03 
4.266758e-03 
4.137282e-03 
4.007746e-03 
3.878151e-03 
3.748497e-03 
3.618783e-03 
3.489010e-03 
3.359177e-03 
3.229285e-03 
3.099335e-03 
2.969325e-03 
2.839256e-03 
2.709128e-03 
2.578941e-03 
2.448695e-03 
2.318390e-03 
2.188027e-03 
2.057605e-03 
1.927124e-03 
1.796584e-03 
1.665986e-03 
1.535329e-03 
1.404614e-03 
1.273840e-03 
1.143008e-03 
1.012118e-03 
8.811692e-04 
7.501622e-04 
6.190971e-04 
4.879738e-04 
3.567925e-04 
2.255531e-04 
9.425574e-05 
0 
0 
0 
0 
0 
0 
0 
0 
0 
0 
0 
0 
0 
0 
0 
0 
0 
0 
0 
0 
0 
0 
0 
0 
0 
0 
0 
0 
0 
0 
0 
0 
0 
0 
0 
0 
0 
0 
0 
0 
0 
0 
0 
0 
0 
0 
0 
0 
0 
0 
0 
0 
0 
0 
0 
0 
0 
0 
0 
0 
0 
0 
0 
0 
0 
0 
0 
0 
0 
0 
0 
0 
0 
0 
0 
0 
0 
0 
0 
0 
0 
0 
0 
0 
0 
0 
0 
0 
0 
0 
0 
0 
0 
0 
0 
0 
0 
0 
0 
0 
0 
0 
0 
0 
0 
0 
0 
0 
0 
0 
0 
0 
0 
0 
0 
0 
0 
0 
0 
0 
0 
0 
0 
0 
0 
0 
0 
0 
0 
0 
0 
0 
0 
0 
0 
0 
0 
0 
0 
0 
0 
0 
0 
0 
0 
0 
0 
0 
0 
0 
0 
0 
0 
0 
0 
0 
0 
0 
0 
0 
0 
0 
0 
0 
0 
0 
0 
0 
0 
0 
0 
0 
0 
0 
0 
0 
0 
0 
0 
0 
0 
0 
0 
0 
0 
0 
0 
0 
0 
0 
0 
0 
0 
0 
0 
0 
0 
0 
0 
0 
0 
0 
0 
0 
0 
0 
0 
0 
0 
0 
0 
0 
0 
0 
0 
0 
0 
0 
0 
0 
0 
0 
0 
0 
0 
0 
0 
0 
0 
0 
0 
0 
0 
0 
0 
0 
0 
0 
0 
0 
0 
0 
0 
0 
0 
0 
0 
0 
0 
0 
0 
0 
0 
0 
0 
0 
0 
0 
0 
0 
0 
0 
0 
0 
0 
0 
0 
0 
0 
0 
0 
0 
0 
0 
0 
0 
0 
0 
0 
0 
0 
0 
0 
0 
0 
0 
0 
0 
0 
0 
0 
0 
0 
0 
0 
0 
0 
0 
0 
0 
0 
0 
0 
0 
0 
0 
0 
0 
0 
0 
0 
0 
0 
0 
0 
0 
0 
0 
0 
0 
0 
0 
0 
0 
0 
0 
0 
0 
0 
0 
0 
0 
0 
0 
0 
0 
0 
0 
0 
0 
0 
0 
0 
0 
0 
0 
0 
0 
0 
0 
0 
0 
0 
0 
0 
0 
0 
0 
0 
0 
0 
0 
0 
0 
0 
0 
0 
0 
0 
0 
0 
0 
0 
0 
0 
0 
0 
0 
0 
0 
0 
0 
0 
0 
0 
0 
0 
0 
0 
0 
0 
0 
0 
0 
0 
0 
0 
0 
0 
0 
0 
0 
0 
0 
0 
0 
0 
0 
0 
0 
0 
0 
0 
0 
0 
0 
0 
0 
0 
0 
0 
0 
0 
0 
0 
0 
0 
0 
0 
0 
0 
0 
0 
0 
0 
0 
0 
0 
0 
0 
0 
0 
0 
0 
0 
0 
0 
0 
0 
0 
0 
0 
0 
0 
0 
0 
0 
0 
0 
0 
0 
0 
0 
0 
0 
0 
0 
0 
0 
0 
0 
0 
0 
0 
0 
0 
0 
0 
0 
0 
0 
0 
0 
0 
0 
0 
0 
0 
0 
0 
0 
0 
0 
0 
0 
0 
0 
0 
0 
0 
0 
0 
0 
0 
0 
0 
0 
0 
0 
0 
0 
0 
0 
0 
0 
0 
0 
0 
0 
0 
0 
0 
0 
0 
0 
0 
0 
0 
0 
0 
0 
0 
0 
0 
0 
0 
0 
0 
0 
0 
0 
0 
0 
0 
0 
0 
0 
0 
0 
0 
0 
0 
0 
0 
0 
0 
0 
0 
0 
0 
0 
0 
0 
0 
0 
0 
0 
0 
0 
0 
0 
0 
0 
0 
0 
0 
0 
0 
0 
0 
0 
0 
0 
0 
0 
0 
0 
0 
0 
0 
0 
0 
0 
0 
0 
0 
0 
0 
0 
0 
0 
0 
0 
0 
0 
0 
0 
0 
0 
0 
0 
0 
0 
0 
0 
0 
0 
0 
0 
0 
0 
0 
0 
0 
0 
0 
0 
0 
0 
0 
0 
0 
0 
0 
0 
0 
0 
0 
0 
0 
0 
0 
0 
0 
0 
0 
0 
0 
0 
0 
0 
0 
0 
0 
0 
0 
0 
0 
0 
0 
0 
0 
0 
0 
0 
0 
0 
0 
0 
0 
0 
0 
0 
0 
0 
0 
0 
0 
0 
0 
0 
0 
0 
0 
0 
0 
0 
0 
0 
0 
0 
0 
0 
0 
0 
0 
0 
0 
0 
0 
0 
0 
0 
0 
0 
0 
0 
0 
0 
0 
0 
0 
0 
0 
0 
0 
0 
0 
0 
0 
0 
0 
0 
0 
0 
0 
0 
0 
0 
0 
0 
0 
0 
0 
0 
0 
0 
0 
0 
0 
0 
0 
0 
0 
0 
0 
0 
0 
0 
0 
0 
0 
0 
0 
0 
0 
0 
0 
0 
0 
0 
0 
0 
0 
0 
0 
0 
0 
0 
0 
0 
0 
0 
0 
0 
0 
0 
0 
0 
0 
0 
0 
0 
0 
0 
0 
0 
0 
0 
0 
0 
0 
0 
0 
0 
0 
0 
0 
0 
0 
0 
0 
0 
0 
0 
0 
0 
0 
0 
0 
0 
0 
0 
0 
0 
0 
0 
0 
0 
0 
0 
0 
0 
0 
0 
0 
0 
0 
0 
0 
0 
0 
0 
0 
0 
0 
0 
0 
0 
0 
0 
0 
0 
0 
0 
0 
0 
0 
0 
0 
0 
0 
0 
0 
0 
0 
0 
0 
0 
0 
0 
0 
0 
0 
0 
0 
0 
0 
0 
0 
0 
0 
0 
0 
0 
0 
0 
0 
0 
0 
0 
0 
0 
0 
0 
0 
0 
0 
0 
0 
0 
0 
0 
0 
0 
0 
0 
0 
0 
0 
0 
0 
0 
0 
0 
0 
0 
0 
0 
0 
0 
0 
0 
0 
0 
0 
0 
0 
0 
0 
0 
0 
0 
0 
0 
0 
0 
0 
0 
0 
0 
0 
0 
0 
0 
0 
0 
0 
0 
0 
0 
0 
0 
0 
0 
0 
0 
0 
0 
0 
0 
0 
0 
0 
0 
0 
0 
0 
0 
0 
0 
0 
0 
0 
0 
0 
0 
0 
0 
0 
0 
0 
0 
0 
0 
0 
0 
0 
0 
0 
0 
0 
0 
0 
0 
0 
0 
0 
0 
0 
0 
0 
0 
0 
0 
0 
0 
0 
0 
0 
0 
0 
0 
0 
0 
0 
0 
0 
0 
0 
0 
0 
0 
0 
0 
0 
0 
0 
0 
0 
0 
0 
0 
0 
0 
0 
0 
0 
0 
0 
0 
0 
0 
0 
0 
0 
0 
0 
0 
0 
0 
0 
0 
0 
0 
0 
0 
0 
0 
0 
0 
0 
0 
0 
0 
0 
0 
0 
0 
0 
0 
0 
0 
0 
0 
0 
0 
0 
0 
0 
0 
0 
0 
0 
0 
0 
0 
0 
0 
0 
0 
0 
0 
0 
0 
0 
0 
0 
0 
0 
0 
0 
0 
0 
0 
0 
0 
0 
0 
0 
0 
0 
0 
0 
0 
0 
0 
0 
0 
0 
0 
0 
0 
0 
0 
0 
0 
0 
0 
0 
0 
0 
0 
0 
0 
0 
0 
0 
0 
0 
0 
0 
0 
0 
0 
0 
0 
0 
0 
0 
0 
0 
0 
0 
0 
0 
0 
0 
0 
0 
0 
0 
0 
0 
0 
0 
0 
0 
0 
0 
0 
0 
0 
0 
0 
0 
0 
0 
0 
0 
0 
0 
0 
0 
0 
0 
0 
0 
0 
0 
0 
0 
0 
0 
0 
0 
0 
0 
0 
0 
0 
0 
0 
0 
0 
0 
0 
0 
0 
0 
0 
0 
0 
0 
0 
0 
0 
0 
0 
0 
0 
0 
0 
0 
0 
0 
0 
0 
0 
0 
0 
0 
0 
0 
0 
0 
0 
0 
0 
0 
0 
0 
0 
0 
0 
0 
0 
0 
0 
0 
0 
0 
0 
0 
0 
0 
0 
0 
0 
0 
0 
0 
0 
0 
0 
0 
0 
0 
0 
0 
0 
0 
0 
0 
0 
0 
0 
0 
0 
0 
0 
0 
0 
0 
0 
0 
0 
0 
0 
0 
0 
0 
0 
0 
0 
0 
0 
0 
0 
0 
0 
0 
0 
0 
0 
0 
0 
0 
0 
0 
0 
0 
0 
0 
0 
0 
0 
0 
0 
0 
0 
0 
0 
0 
0 
0 
0 
0 
0 
0 
0 
0 
0 
0 
0 
0 
0 
0 
0 
0 
0 
0 
0 
0 
0 
0 
0 
0 
0 
0 
0 
0 
0 
0 
0 
0 
0 
0 
0 
0 
0 
0 
0 
0 
0 
0 
0 
0 
0 
0 
0 
0 
0 
0 
0 
0 
0 
0 
0 
0 
0 
0 
0 
0 
0 
0 
0 
0 
0 
0 
0 
0 
0 
0 
0 
0 
0 
0 
0 
0 
0 
0 
0 
0 
0 
0 
0 
0 
0 
0 
0 
0 
0 
0 
0 
0 
0 
0 
0 
0 
0 
0 
0 
0 
0 
0 
0 
0 
0 
0 
0 
0 
0 
0 
0 
0 
0 
0 
0 
0 
0 
0 
0 
0 
0 
0 
0 
0 
0 
0 
0 
0 
0 
0 
0 
0 
0 
0 
0 
0 
0 
0 
0 
0 
0 
0 
0 
0 
0 
0 
0 
0 
0 
0 
0 
0 
0 
0 
0 
0 
0 
0 
0 
0 
0 
0 
0 
0 
0 
0 
0 
0 
0 
0 
0 
0 
0 
0 
0 
0 
0 
0 
0 
0 
0 
0 
0 
0 
0 
0 
0 
0 
0 
0 
0 
0 
0 
0 
0 
0 
0 
0 
0 
0 
0 
0 
0 
0 
0 
0 
0 
0 
0 
0 
0 
0 
0 
0 
0 
0 
0 
0 
0 
0 
0 
0 
0 
0 
0 
0 
0 
0 
0 
0 
0 
0 
0 
0 
0 
0 
0 
0 
0 
0 
0 
0 
0 
0 
0 
0 
0 
0 
0 
0 
0 
0 
0 
0 
0 
0 
0 
0 
0 
0 
0 
0 
0 
0 
0 
0 
0 
0 
0 
0 
0 
0 
0 
0 
0 
0 
0 
0 
0 
0 
0 
0 
0 
0 
0 
0 
0 
0 
0 
0 
0 
0 
0 
0 
0 
0 
0 
0 
0 
0 
0 
0 
0 
0 
0 
0 
0 
0 
0 
0 
0 
0 
0 
0 
0 
0 
0 
0 
0 
0 
0 
0 
0 
0 
0 
0 
0 
0 
0 
0 
0 
0 
0 
0 
0 
0 
0 
0 
0 
0 
0 
0 
0 
0 
0 
0 
0 
0 
0 
0 
0 
0 
0 
0 
0 
0 
0 
0 
0 
0 
0 
0 
0 
0 
0 
0 
0 
0 
0 
0 
0 
0 
0 
0 
0 
0 
0 
0 
0 
0 
0 
0 
0 
0 
0 
0 
0 
0 
0 
0 
0 
0 
0 
0 
0 
0 
0 
0 
0 
0 
0 
0 
0 
0 
0 
0 
0 
0 
0 
0 
0 
0 
0 
0 
0 
0 
0 
0 
0 
0 
0 
0 
0 
0 
0 
0 
0 
0 
0 
0 
0 
0 
0 
0 
0 
0 
0 
0 
0 
0 
0 
0 
0 
0 
0 
0 
0 
0 
0 
0 
0 
0 
0 
0 
0 
0 
0 
0 
0 
0 
0 
0 
0 
0 
0 
0 
0 
0 
0 
0 
0 
0 
0 
0 
0 
0 
0 
0 
0 
0 
0 
0 
0 
0 
0 
0 
0 
0 
0 
0 
0 
0 
0 
0 
0 
0 
0 
0 
0 
0 
0 
0 
0 
0 
0 
0 
0 
0 
0 
0 
0 
0 
0 
0 
0 
0 
0 
0 
0 
0 
0 
0 
0 
0 
0 
0 
0 
0 
0 
0 
0 
0 
0 
0 
0 
0 
0 
0 
0 
0 
0 
0 
0 
0 
0 
0 
0 
0 
0 
0 
0 
0 
0 
0 
0 
0 
0 
0 
0 
0 
0 
0 
0 
0 
0 
0 
0 
0 
0 
0 
0 
0 
0 
0 
0 
0 
0 
0 
0 
0 
0 
0 
0 
0 
0 
0 
0 
0 
0 
0 
0 
0 
0 
0 
0 
0 
0 
0 
0 
0 
0 
0 
0 
0 
0 
0 
0 
0 
0 
0 
0 
0 
0 
0 
0 
0 
0 
0 
0 
0 
0 
0 
0 
0 
0 
0 
0 
0 
0 
0 
0 
0 
0 
0 
0 
0 
0 
0 
0 
0 
0 
0 
0 
0 
0 
0 
0 
0 
0 
0 
0 
0 
0 
0 
0 
0 
0 
0 
0 
0 
0 
0 
0 
0 
0 
0 
0 
0 
0 
0 
0 
0 
0 
0 
0 
0 
0 
0 
0 
0 
0 
0 
0 
0 
0 
0 
0 
0 
0 
0 
0 
0 
0 
0 
0 
0 
0 
0 
0 
0 
0 
0 
0 
0 
0 
0 
0 
0 
0 
0 
0 
0 
0 
0 
0 
0 
0 
0 
0 
0 
0 
0 
0 
0 
0 
0 
0 
0 
0 
0 
0 
0 
0 
0 
0 
0 
0 
0 
0 
0 
0 
0 
0 
0 
0 
0 
0 
0 
0 
0 
0 
0 
0 
0 
0 
0 
0 
0 
0 
0 
0 
0 
0 
0 
0 
0 
0 
0 
0 
0 
0 
0 
0 
0 
0 
0 
0 
0 
0 
0 
0 
0 
0 
0 
0 
0 
0 
0 
0 
0 
0 
0 
0 
0 
0 
0 
0 
0 
0 
0 
0 
0 
0 
0 
0 
0 
0 
0 
0 
0 
0 
0 
0 
0 
0 
0 
0 
0 
0 
0 
0 
0 
0 
0 
0 
0 
0 
0 
0 
0 
0 
0 
0 
0 
0 
0 
0 
0 
0 
0 
0 
0 
0 
0 
0 
0 
0 
0 
0 
0 
0 
0 
0 
0 
0 
0 
0 
0 
0 
0 
0 
0 
0 
0 
0 
0 
0 
0 
0 
0 
0 
0 
0 
0 
0 
0 
0 
0 
0 
0 
0 
0 
0 
0 
0 
0 
0 
0 
0 
0 
0 
0 
0 
0 
0 
0 
0 
0 
0 
0 
0 
0 
0 
0 
0 
0 
0 
0 
0 
0 
0 
0 
0 
0 
0 
0 
0 
0 
0 
0 
0 
0 
0 
0 
0 
0 
0 
0 
0 
0 
0 
0 
0 
0 
0 
0 
0 
0 
0 
0 
0 
0 
0 
0 
0 
0 
0 
0 
0 
0 
0 
0 
0 
0 
0 
0 
0 
0 
0 
0 
0 
0 
0 
0 
0 
0 
0 
0 
0 
0 
0 
0 
0 
0 
0 
0 
0 
0 
0 
0 
0 
0 
0 
0 
0 
0 
0 
0 
0 
0 
0 
0 
0 
0 
0 
0 
0 
0 
0 
0 
0 
0 
0 
0 
0 
0 
0 
0 
0 
0 
0 
0 
0 
0 
0 
0 
0 
0 
0 
0 
0 
0 
0 
0 
0 
0 
0 
0 
0 
0 
0 
0 
0 
0 
0 
0 
0 
0 
0 
0 
0 
0 
0 
0 
0 
0 
0 
0 
0 
0 
0 
0 
0 
0 
0 
0 
0 
0 
0 
0 
0 
0 
0 
0 
0 
0 
0 
0 
0 
0 
0 
0 
0 
0 
0 
0 
0 
0 
0 
0 
0 
0 
0 
0 
0 
0 
0 
0 
0 
0 
0 
0 
0 
0 
0 
0 
0 
0 
0 
0 
0 
0 
0 
0 
0 
0 
0 
0 
0 
0 
0 
0 
0 
0 
0 
0 
0 
0 
0 
0 
0 
0 
0 
0 
0 
0 
0 
0 
0 
0 
0 
0 
0 
0 
0 
0 
0 
0 
0 
0 
0 
0 
0 
0 
0 
0 
0 
0 
0 
0 
0 
0 
0 
0 
0 
0 
0 
0 
0 
0 
0 
0 
0 
0 
0 
0 
0 
0 
0 
0 
0 
0 
0 
0 
0 
0 
0 
0 
0 
0 
0 
0 
0 
0 
0 
0 
0 
0 
0 
0 
0 
0 
0 
0 
0 
0 
0 
0 
0 
0 
0 
0 
0 
0 
0 
0 
0 
0 
0 
0 
0 
0 
0 
0 
0 
0 
0 
0 
0 
0 
0 
0 
0 
0 
0 
0 
0 
0 
0 
0 
0 
0 
0 
0 
0 
0 
0 
0 
0 
0 
0 
0 
0 
0 
0 
0 
0 
0 
0 
0 
0 
0 
0 
0 
0 
0 
0 
0 
0 
0 
0 
0 
0 
0 
0 
0 
0 
0 
0 
0 
0 
0 
0 
0 
0 
0 
0 
0 
0 
0 
0 
0 
0 
0 
0 
0 
0 
0 
0 
0 
0 
0 
0 
0 
0 
0 
0 
0 
0 
0 
0 
0 
0 
0 
0 
0 
0 
0 
0 
0 
0 
0 
0 
0 
0 
0 
0 
0 
0 
0 
0 
0 
0 
0 
0 
0 
0 
0 
0 
0 
0 
0 
0 
0 
0 
0 
0 
0 
0 
0 
0 
0 
0 
0 
0 
0 
0 
0 
0 
0 
0 
0 
0 
0 
0 
0 
0 
0 
0 
0 
0 
0 
0 
0 
0 
0 
0 
0 
0 
0 
0 
0 
0 
0 
0 
0 
0 
0 
0 
0 
0 
0 
0 
0 
0 
0 
0 
0 
0 
0 
0 
0 
0 
0 
0 
0 
0 
0 
0 
0 
0 
0 
0 
0 
0 
0 
0 
0 
0 
0 
0 
0 
0 
0 
0 
0 
0 
0 
0 
0 
0 
0 
0 
0 
0 
0 
0 
0 
0 
0 
0 
0 
0 
0 
0 
0 
0 
0 
0 
0 
0 
0 
0 
0 
0 
0 
0 
0 
0 
0 
0 
0 
0 
0 
0 
0 
0 
0 
0 
0 
0 
0 
0 
0 
0 
0 
0 
0 
0 
0 
0 
0 
0 
0 
0 
0 
0 
0 
0 
0 
0 
0 
0 
0 
0 
0 
0 
0 
0 
0 
0 
0 
0 
0 
0 
0 
0 
0 
0 
0 
0 
0 
0 
0 
0 
0 
0 
0 
0 
0 
0 
0 
0 
0 
0 
0 
0 
0 
0 
0 
0 
0 
0 
0 
0 
0 
0 
0 
0 
0 
0 
0 
0 
0 
0 
0 
0 
0 
0 
0 
0 
0 
0 
0 
0 
0 
0 
0 
0 
0 
0 
0 
0 
0 
0 
0 
0 
0 
0 
0 
0 
0 
0 
0 
0 
0 
0 
0 
0 
0 
0 
0 
0 
0 
0 
0 
0 
0 
0 
0 
0 
0 
0 
0 
0 
0 
0 
0 
0 
0 
0 
0 
0 
0 
0 
0 
0 
0 
0 
0 
0 
0 
0 
0 
0 
0 
0 
0 
0 
0 
0 
0 
0 
0 
0 
0 
0 
0 
0 
0 
0 
0 
0 
0 
0 
0 
0 
0 
0 
0 
0 
0 
0 
0 
0 
0 
0 
0 
0 
0 
0 
0 
0 
0 
0 
0 
0 
0 
0 
0 
0 
0 
0 
0 
0 
0 
0 
0 
0 
0 
0 
0 
0 
0 
0 
0 
0 
0 
0 
0 
0 
0 
0 
0 
0 
0 
0 
0 
0 
0 
0 
0 
0 
0 
0 
0 
0 
0 
0 
0 
0 
0 
0 
0 
0 
0 
0 
0 
0 
0 
0 
0 
0 
0 
0 
0 
0 
0 
0 
0 
0 
0 
0 
0 
0 
0 
0 
0 
0 
0 
0 
0 
0 
0 
0 
0 
0 
0 
0 
0 
0 
0 
0 
0 
0 
0 
0 
0 
0 
0 
0 
0 
0 
0 
0 
0 
0 
0 
0 
0 
0 
0 
0 
0 
0 
0 
0 
0 
0 
0 
0 
0 
0 
0 
0 
0 
0 
0 
0 
0 
0 
0 
0 
0 
0 
0 
0 
0 
0 
0 
0 
0 
0 
0 
0 
0 
0 
0 
0 
0 
0 
0 
0 
0 
0 
0 
0 
0 
0 
0 
0 
0 
0 
0 
0 
0 
0 
0 
0 
0 
0 
0 
0 
0 
0 
0 
0 
0 
0 
0 
0 
0 
0 
0 
0 
0 
0 
0 
0 
0 
0 
0 
0 
0 
0 
0 
0 
0 
0 
0 
0 
0 
0 
0 
0 
0 
0 
0 
0 
0 
0 
0 
0 
0 
0 
0 
0 
0 
0 
0 
0 
0 
0 
0 
0 
0 
0 
0 
0 
0 
0 
0 
0 
0 
0 
0 
0 
0 
0 
0 
0 
0 
0 
0 
0 
0 
0 
0 
0 
0 
0 
0 
0 
0 
0 
0 
0 
0 
0 
0 
0 
0 
0 
0 
0 
0 
0 
0 
0 
0 
0 
0 
0 
0 
0 
0 
0 
0 
0 
0 
0 
0 
0 
0 
0 
0 
0 
0 
0 
0 
0 
0 
0 
0 
0 
0 
0 
0 
0 
0 
0 
0 
0 
0 
0 
0 
0 
0 
0 
0 
0 
0 
0 
0 
0 
0 
0 
0 
0 
0 
0 
0 
0 
0 
0 
0 
0 
0 
0 
0 
0 
0 
0 
0 
0 
0 
0 
0 
0 
0 
0 
0 
0 
0 
0 
0 
0 
0 
0 
0 
0 
0 
0 
0 
0 
0 
0 
0 
0 
0 
0 
0 
0 
0 
0 
0 
0 
0 
0 
0 
0 
0 
0 
0 
0 
0 
0 
0 
0 
0 
0 
0 
0 
0 
0 
0 
0 
0 
0 
0 
0 
0 
0 
0 
0 
0 
0 
0 
0 
0 
0 
0 
0 
0 
0 
0 
0 
0 
0 
0 
0 
0 
0 
0 
0 
0 
0 
0 
0 
0 
0 
0 
0 
0 
0 
0 
0 
0 
0 
0 
0 
0 
0 
0 
0 
0 
0 
0 
0 
0 
0 
0 
0 
0 
0 
0 
0 
0 
0 
0 
0 
0 
0 
0 
0 
0 
0 
0 
0 
0 
0 
0 
0 
0 
0 
0 
0 
0 
0 
0 
0 
0 
0 
0 
0 
0 
0 
0 
0 
0 
0 
0 
0 
0 
0 
0 
0 
0 
0 
0 
0 
0 
0 
0 
0 
0 
0 
0 
0 
0 
0 
0 
0 
0 
0 
0 
0 
0 
0 
0 
0 
0 
0 
0 
0 
0 
0 
0 
0 
0 
0 
0 
0 
0 
0 
0 
0 
0 
0 
0 
0 
0 
0 
0 
0 
0 
0 
0 
0 
0 
0 
0 
0 
0 
0 
0 
0 
0 
0 
0 
0 
0 
0 
0 
0 
0 
0 
0 
0 
0 
0 
0 
0 
0 
0 
0 
0 
0 
0 
0 
0 
0 
0 
0 
0 
0 
0 
0 
0 
0 
0 
0 
0 
0 
0 
0 
0 
0 
0 
0 
0 
0 
0 
0 
0 
0 
0 
0 
0 
0 
0 
0 
0 
0 
0 
0 
0 
0 
0 
0 
0 
0 
0 
0 
0 
0 
0 
0 
0 
0 
0 
0 
0 
0 
0 
0 
0 
0 
0 
0 
0 
0 
0 
0 
0 
0 
0 
0 
0 
0 
0 
0 
0 
0 
0 
0 
0 
0 
0 
0 
0 
0 
0 
0 
0 
0 
0 
0 
0 
0 
0 
0 
0 
0 
0 
0 
0 
0 
0 
0 
0 
0 
0 
0 
0 
0 
0 
0 
0 
0 
0 
0 
0 
0 
0 
0 
0 
0 
0 
0 
0 
0 
0 
0 
0 
0 
0 
0 
0 
0 
0 
0 
0 
0 
0 
0 
0 
0 
0 
0 
0 
0 
0 
0 
0 
0 
0 
0 
0 
0 
0 
0 
0 
0 
0 
0 
0 
0 
0 
0 
0 
0 
0 
0 
0 
0 
0 
0 
0 
0 
0 
0 
0 
0 
0 
0 
0 
0 
0 
0 
0 
0 
0 
0 
0 
0 
0 
0 
0 
0 
0 
0 
0 
0 
0 
0 
0 
0 
0 
0 
0 
0 
0 
0 
0 
0 
0 
0 
0 
0 
0 
0 
0 
0 
0 
0 
0 
0 
0 
0 
0 
0 
0 
0 
0 
0 
0 
0 
0 
0 
0 
0 
0 
0 
0 
0 
0 
0 
0 
0 
0 
0 
0 
0 
0 
0 
0 
0 
0 
0 
0 
0 
0 
0 
0 
0 
0 
0 
0 
0 
0 
0 
0 
0 
0 
0 
0 
0 
0 
0 
0 
0 
0 
0 
0 
0 
0 
0 
0 
0 
0 
0 
0 
0 
0 
0 
0 
0 
0 
0 
0 
0 
0 
0 
0 
0 
0 
0 
0 
0 
0 
0 
0 
0 
0 
0 
0 
0 
0 
0 
0 
0 
0 
0 
0 
0 
0 
0 
0 
0 
0 
0 
0 
0 
0 
0 
0 
0 
0 
0 
0 
0 
0 
0 
0 
0 
0 
0 
0 
0 
0 
0 
0 
0 
0 
0 
0 
0 
0 
0 
0 
0 
0 
0 
0 
0 
0 
0 
0 
0 
0 
0 
0 
0 
0 
0 
0 
0 
0 
0 
0 
0 
0 
0 
0 
0 
0 
0 
0 
0 
0 
0 
0 
0 
0 
0 
0 
0 
0 
0 
0 
0 
0 
0 
0 
0 
0 
0 
0 
0 
0 
0 
0 
0 
0 
0 
0 
0 
0 
0 
0 
0 
0 
0 
0 
0 
0 
0 
0 
0 
0 
0 
0 
0 
0 
0 
0 
0 
0 
0 
0 
0 
0 
0 
0 
0 
0 
0 
0 
0 
0 
0 
0 
0 
0 
0 
0 
0 
0 
0 
0 
0 
0 
0 
0 
0 
0 
0 
0 
0 
0 
0 
0 
0 
0 
0 
0 
0 
0 
0 
0 
0 
0 
0 
0 
0 
0 
0 
0 
0 
0 
0 
0 
0 
0 
0 
0 
0 
0 
0 
0 
0 
0 
0 
0 
0 
0 
0 
0 
0 
0 
0 
0 
0 
0 
0 
0 
0 
0 
0 
0 
0 
0 
0 
0 
0 
0 
0 
0 
0 
0 
0 
0 
0 
0 
0 
0 
0 
0 
0 
0 
0 
0 
0 
0 
0 
0 
0 
0 
0 
0 
0 
0 
0 
0 
0 
0 
0 
0 
0 
0 
0 
0 
0 
0 
0 
0 
0 
0 
0 
0 
0 
0 
0 
0 
0 
0 
0 
0 
0 
0 
0 
0 
0 
0 
0 
0 
0 
0 
0 
0 
0 
0 
0 
0 
0 
0 
0 
0 
0 
0 
0 
0 
0 
0 
0 
0 
0 
0 
0 
0 
0 
0 
0 
0 
0 
0 
0 
0 
0 
0 
0 
0 
0 
0 
0 
0 
0 
0 
0 
0 
0 
0 
0 
0 
0 
0 
0 
0 
0 
0 
0 
0 
0 
0 
0 
0 
0 
0 
0 
0 
0 
0 
0 
0 
0 
0 
0 
0 
0 
0 
0 
0 
0 
0 
0 
0 
0 
0 
0 
0 
0 
0 
0 
0 
0 
0 
0 
0 
0 
0 
0 
0 
0 
0 
0 
0 
0 
0 
0 
0 
0 
0 
0 
0 
0 
0 
0 
0 
0 
0 
0 
0 
0 
0 
0 
0 
0 
0 
0 
0 
0 
0 
0 
0 
0 
0 
0 
0 
0 
0 
0 
0 
0 
0 
0 
0 
0 
0 
0 
0 
0 
0 
0 
0 
0 
0 
0 
0 
0 
0 
0 
0 
0 
0 
0 
0 
0 
0 
0 
0 
0 
0 
0 
0 
0 
0 
0 
0 
0 
0 
0 
0 
0 
0 
0 
0 
0 
0 
0 
0 
0 
0 
0 
0 
0 
0 
0 
0 
0 
0 
0 
0 
0 
0 
0 
0 
0 
0 
0 
0 
0 
0 
0 
0 
0 
0 
0 
0 
0 
0 
0 
0 
0 
0 
0 
0 
0 
0 
0 
0 
0 
0 
0 
0 
0 
0 
0 
0 
0 
0 
0 
0 
0 
0 
0 
0 
0 
0 
0 
0 
0 
0 
0 
0 
0 
0 
0 
0 
0 
0 
0 
0 
0 
0 
0 
0 
0 
0 
0 
0 
0 
0 
0 
0 
0 
0 
0 
0 
0 
0 
0 
0 
0 
0 
0 
0 
0 
0 
0 
0 
0 
0 
0 
0 
0 
0 
0 
0 
0 
0 
0 
0 
0 
0 
0 
0 
0 
0 
0 
0 
0 
0 
0 
0 
0 
0 
0 
0 
0 
0 
0 
0 
0 
0 
0 
0 
0 
0 
0 
0 
0 
0 
0 
0 
0 
0 
0 
0 
0 
0 
0 
0 
0 
0 
0 
0 
0 
0 
0 
0 
0 
0 
0 
0 
0 
0 
0 
0 
0 
0 
0 
0 
0 
0 
0 
0 
0 
0 
0 
0 
0 
0 
0 
0 
0 
0 
0 
0 
0 
0 
0 
0 
0 
0 
0 
0 
0 
0 
0 
0 
0 
0 
0 
0 
0 
0 
0 
0 
0 
0 
0 
0 
0 
0 
0 
0 
0 
0 
0 
0 
0 
0 
0 
0 
0 
0 
0 
0 
0 
0 
0 
0 
0 
0 
0 
0 
0 
0 
0 
0 
0 
0 
0 
0 
0 
0 
0 
0 
0 
0 
0 
0 
0 
0 
0 
0 
0 
0 
0 
0 
0 
0 
0 
0 
0 
0 
0 
0 
0 
0 
0 
0 
0 
0 
0 
0 
0 
0 
0 
0 
0 
0 
0 
0 
0 
0 
0 
0 
0 
0 
0 
0 
0 
0 
0 
0 
0 
0 
0 
0 
0 
0 
0 
0 
0 
0 
0 
0 
0 
0 
0 
0 
0 
0 
0 
0 
0 
0 
0 
0 
0 
0 
0 
0 
0 
0 
0 
0 
0 
0 
0 
0 
0 
0 
0 
0 
0 
0 
0 
0 
0 
0 
0 
0 
0 
0 
0 
0 
0 
0 
0 
0 
0 
0 
0 
0 
0 
0 
0 
0 
0 
0 
0 
0 
0 
0 
0 
0 
0 
0 
0 
0 
0 
0 
0 
0 
0 
0 
0 
0 
0 
0 
0 
0 
0 
0 
0 
0 
0 
0 
0 
0 
0 
0 
0 
0 
0 
0 
0 
0 
0 
0 
0 
0 
0 
0 
0 
0 
0 
0 
0 
0 
0 
0 
0 
0 
0 
0 
0 
0 
0 
0 
0 
0 
0 
0 
0 
0 
0 
0 
0 
0 
0 
0 
0 
0 
0 
0 
0 
0 
0 
0 
0 
0 
0 
0 
0 
0 
0 
0 
0 
0 
0 
0 
0 
0 
0 
0 
0 
0 
0 
0 
0 
0 
0 
0 
0 
0 
0 
0 
0 
0 
0 
0 
0 
0 
0 
0 
0 
0 
0 
0 
0 
0 
0 
0 
0 
0 
0 
0 
0 
0 
0 
0 
0 
0 
0 
0 
0 
0 
0 
0 
0 
0 
0 
0 
0 
0 
0 
0 
0 
0 
0 
0 
0 
0 
0 
0 
0 
0 
0 
0 
0 
0 
0 
0 
0 
0 
0 
0 
0 
0 
0 
0 
0 
0 
0 
0 
0 
0 
0 
0 
0 
0 
0 
0 
0 
0 
0 
0 
0 
0 
0 
0 
0 
0 
0 
0 
0 
0 
0 
0 
0 
0 
0 
0 
0 
0 
0 
0 
0 
0 
0 
0 
0 
0 
0 
0 
0 
0 
0 
0 
0 
0 
0 
0 
0 
0 
0 
0 
0 
0 
0 
0 
0 
0 
0 
0 
0 
0 
0 
0 
0 
0 
0 
0 
0 
0 
0 
0 
0 
0 
0 
0 
0 
0 
0 
0 
0 
0 
0 
0 
0 
0 
0 
0 
0 
0 
0 
0 
0 
0 
0 
0 
0 
0 
0 
0 
0 
0 
0 
0 
0 
0 
0 
0 
0 
0 
0 
0 
0 
0 
0 
0 
0 
0 
0 
0 
0 
0 
0 
0 
0 
0 
0 
0 
0 
0 
0 
0 
0 
0 
0 
0 
0 
0 
0 
0 
0 
0 
0 
0 
0 
0 
0 
0 
0 
0 
0 
0 
0 
0 
0 
0 
0 
0 
0 
0 
0 
0 
0 
0 
0 
0 
0 
0 
0 
0 
0 
0 
0 
0 
0 
0 
0 
0 
0 
0 
0 
0 
0 
0 
0 
0 
0 
0 
0 
0 
0 
0 
0 
0 
0 
0 
0 
0 
0 
0 
0 
0 
0 
0 
0 
0 
0 
0 
0 
0 
0 
0 
0 
0 
0 
0 
0 
0 
0 
0 
0 
0 
0 
0 
0 
0 
0 
0 
0 
0 
0 
0 
0 
0 
0 
0 
0 
0 
0 
0 
0 
0 
0 
0 
0 
0 
0 
0 
0 
0 
0 
0 
0 
0 
0 
0 
0 
0 
0 
0 
0 
0 
0 
0 
0 
0 
0 
0 
0 
0 
0 
0 
0 
0 
0 
0 
0 
0 
0 
0 
0 
0 
0 
0 
0 
0 
0 
0 
0 
0 
0 
0 
0 
0 
0 
0 
0 
0 
0 
0 
0 
0 
0 
0 
0 
0 
0 
0 
0 
0 
0 
0 
0 
0 
0 
0 
0 
0 
0 
0 
0 
0 
0 
0 
0 
0 
0 
0 
0 
0 
0 
0 
0 
0 
0 
0 
0 
0 
0 
0 
0 
0 
0 
0 
0 
0 
0 
0 
0 
0 
0 
0 
0 
0 
0 
0 
0 
0 
0 
0 
0 
0 
0 
0 
0 
0 
0 
0 
0 
0 
0 
0 
0 
0 
0 
0 
0 
0 
0 
0 
0 
0 
0 
0 
0 
0 
0 
0 
0 
0 
0 
0 
0 
0 
0 
0 
0 
0 
0 
0 
0 
0 
0 
0 
0 
0 
0 
0 
0 
0 
0 
0 
0 
0 
0 
0 
0 
0 
0 
0 
0 
0 
0 
0 
0 
0 
0 
0 
0 
0 
0 
0 
0 
0 
0 
0 
0 
0 
0 
0 
0 
0 
0 
0 
0 
0 
0 
0 
0 
0 
0 
0 
0 
0 
0 
0 
0 
0 
0 
0 
0 
0 
0 
0 
0 
0 
0 
0 
0 
0 
0 
0 
0 
0 
0 
0 
0 
0 
0 
0 
0 
0 
0 
0 
0 
0 
0 
0 
0 
0 
0 
0 
0 
0 
0 
0 
0 
0 
0 
0 
0 
0 
0 
0 
0 
0 
0 
0 
0 
0 
0 
0 
0 
0 
0 
0 
0 
0 
0 
0 
0 
0 
0 
0 
0 
0 
0 
0 
0 
0 
0 
0 
0 
0 
0 
0 
0 
0 
0 
0 
0 
0 
0 
0 
0 
0 
0 
0 
0 
0 
0 
0 
0 
0 
0 
0 
0 
0 
0 
0 
0 
0 
0 
0 
0 
0 
0 
0 
0 
0 
0 
0 
0 
0 
0 
0 
0 
0 
0 
0 
0 
0 
0 
0 
0 
0 
0 
0 
0 
0 
0 
0 
0 
0 
0 
0 
0 
0 
0 
0 
0 
0 
0 
0 
0 
0 
0 
0 
0 
0 
0 
0 
0 
0 
0 
0 
0 
0 
0 
0 
0 
0 
0 
0 
0 
0 
0 
0 
0 
0 
0 
0 
0 
0 
0 
0 
0 
0 
0 
0 
0 
0 
0 
0 
0 
0 
0 
0 
0 
0 
0 
0 
0 
0 
0 
0 
0 
0 
0 
0 
0 
0 
0 
0 
0 
0 
0 
0 
0 
0 
0 
0 
0 
0 
0 
0 
0 
0 
0 
0 
0 
0 
0 
0 
0 
0 
0 
0 
0 
0 
0 
0 
0 
0 
0 
0 
0 
0 
0 
0 
0 
0 
0 
0 
0 
0 
0 
0 
0 
0 
0 
0 
0 
0 
0 
0 
0 
0 
0 
0 
0 
0 
0 
0 
0 
0 
0 
0 
0 
0 
0 
0 
0 
0 
0 
0 
0 
0 
0 
0 
0 
0 
0 
0 
0 
0 
0 
0 
0 
0 
0 
0 
0 
0 
0 
0 
0 
0 
0 
0 
0 
0 
0 
0 
0 
0 
0 
0 
0 
0 
0 
0 
0 
0 
0 
0 
0 
0 
0 
0 
0 
0 
0 
0 
0 
0 
0 
0 
0 
0 
0 
0 
0 
0 
0 
0 
0 
0 
0 
0 
0 
0 
0 
0 
0 
0 
0 
0 
0 
0 
0 
0 
0 
0 
0 
0 
0 
0 
0 
0 
0 
0 
0 
0 
0 
0 
0 
0 
0 
0 
0 
0 
0 
0 
0 
0 
0 
0 
0 
0 
0 
0 
0 
0 
0 
0 
0 
0 
0 
0 
0 
0 
0 
0 
0 
0 
0 
0 
0 
0 
0 
0 
0 
0 
0 
0 
0 
0 
0 
0 
0 
0 
0 
0 
0 
0 
0 
0 
0 
0 
0 
0 
0 
0 
0 
0 
0 
0 
0 
0 
0 
0 
0 
0 
0 
0 
0 
0 
0 
0 
0 
0 
0 
0 
0 
0 
0 
0 
0 
0 
0 
0 
0 
0 
0 
0 
0 
0 
0 
0 
0 
0 
0 
0 
0 
0 
0 
0 
0 
0 
0 
0 
0 
0 
0 
0 
0 
0 
0 
0 
0 
0 
0 
0 
0 
0 
0 
0 
0 
0 
0 
0 
0 
0 
0 
0 
0 
0 
0 
0 
0 
0 
0 
0 
0 
0 
0 
0 
0 
0 
0 
0 
0 
0 
0 
0 
0 
0 
0 
0 
0 
0 
0 
0 
0 
0 
0 
0 
0 
0 
0 
0 
0 
0 
0 
0 
0 
0 
0 
0 
0 
0 
0 
0 
0 
0 
0 
0 
0 
0 
0 
0 
0 
0 
0 
0 
0 
0 
0 
0 
0 
0 
0 
0 
0 
0 
0 
0 
0 
0 
0 
0 
0 
0 
0 
0 
0 
0 
0 
0 
0 
0 
0 
0 
0 
0 
0 
0 
0 
0 
0 
0 
0 
0 
0 
0 
0 
0 
0 
0 
0 
0 
0 
0 
0 
0 
0 
0 
0 
0 
0 
0 
0 
0 
0 
0 
0 
0 
0 
0 
0 
0 
0 
0 
0 
0 
0 
0 
0 
0 
0 
0 
0 
0 
0 
0 
0 
0 
0 
0 
0 
0 
0 
0 
0 
0 
0 
0 
0 
0 
0 
0 
0 
0 
0 
0 
0 
0 
0 
0 
0 
0 
0 
0 
0 
0 
0 
0 
0 
0 
0 
0 
0 
0 
0 
0 
0 
0 
0 
0 
0 
0 
0 
0 
0 
0 
0 
0 
0 
0 
0 
0 
0 
0 
0 
0 
0 
0 
0 
0 
0 
0 
0 
0 
0 
0 
0 
0 
0 
0 
0 
0 
0 
0 
0 
0 
0 
0 
0 
0 
0 
0 
0 
0 
0 
0 
0 
0 
0 
0 
0 
0 
0 
0 
0 
0 
0 
0 
0 
0 
0 
0 
0 
0 
0 
0 
0 
0 
0 
0 
0 
0 
0 
0 
0 
0 
0 
0 
0 
0 
0 
0 
0 
0 
0 
0 
0 
0 
0 
0 
0 
0 
0 
0 
0 
0 
0 
0 
0 
0 
0 
0 
0 
0 
0 
0 
0 
0 
0 
0 
0 
0 
0 
0 
0 
0 
0 
0 
0 
0 
0 
0 
0 
0 
0 
0 
0 
0 
0 
0 
0 
0 
0 
0 
0 
0 
0 
0 
0 
0 
0 
0 
0 
0 
0 
0 
0 
0 
0 
0 
0 
0 
0 
0 
0 
0 
0 
0 
0 
0 
0 
0 
0 
0 
0 
0 
0 
0 
0 
0 
0 
0 
0 
0 
0 
0 
0 
0 
0 
0 
0 
0 
0 
0 
0 
0 
0 
0 
0 
0 
0 
0 
0 
0 
0 
0 
0 
0 
0 
0 
0 
0 
0 
0 
0 
0 
0 
0 
0 
0 
0 
0 
0 
0 
0 
0 
0 
0 
0 
0 
0 
0 
0 
0 
0 
0 
0 
0 
0 
0 
0 
0 
0 
0 
0 
0 
0 
0 
0 
0 
0 
0 
0 
0 
0 
0 
0 
0 
0 
0 
0 
0 
0 
0 
0 
0 
0 
0 
0 
0 
0 
0 
0 
0 
0 
0 
0 
0 
0 
0 
0 
0 
0 
0 
0 
0 
0 
0 
0 
0 
0 
0 
0 
0 
0 
0 
0 
0 
0 
0 
0 
0 
0 
0 
0 
0 
0 
0 
0 
0 
0 
0 
0 
0 
0 
0 
0 
0 
0 
0 
0 
0 
0 
0 
0 
0 
0 
0 
0 
0 
0 
0 
0 
0 
0 
0 
0 
0 
0 
0 
0 
0 
0 
0 
0 
0 
0 
0 
0 
0 
0 
0 
0 
0 
0 
0 
0 
0 
0 
0 
0 
0 
0 
0 
0 
0 
0 
0 
0 
0 
0 
0 
0 
0 
0 
0 
0 
0 
0 
0 
0 
0 
0 
0 
0 
0 
0 
0 
0 
0 
0 
0 
0 
0 
0 
0 
0 
0 
0 
0 
0 
0 
0 
0 
0 
0 
0 
0 
0 
0 
0 
0 
0 
0 
0 
0 
0 
0 
0 
0 
0 
0 
0 
0 
0 
0 
0 
0 
0 
0 
0 
0 
0 
0 
0 
0 
0 
0 
0 
0 
0 
0 
0 
0 
0 
0 
0 
0 
0 
0 
0 
0 
0 
0 
0 
0 
0 
0 
0 
0 
0 
0 
0 
0 
0 
0 
0 
0 
0 
0 
0 
0 
0 
0 
0 
0 
0 
0 
0 
0 
0 
0 
0 
0 
0 
0 
0 
0 
0 
0 
0 
0 
0 
0 
0 
0 
0 
0 
0 
0 
0 
0 
0 
0 
0 
0 
0 
0 
0 
0 
0 
0 
0 
0 
0 
0 
0 
0 
0 
0 
0 
0 
0 
0 
0 
0 
0 
0 
0 
0 
0 
0 
0 
0 
0 
0 
0 
0 
0 
0 
0 
0 
0 
0 
0 
0 
0 
0 
0 
0 
0 
0 
0 
0 
0 
0 
0 
0 
0 
0 
0 
0 
0 
0 
0 
0 
0 
0 
0 
0 
0 
0 
0 
0 
0 
0 
0 
0 
0 
0 
0 
0 
0 
0 
0 
0 
0 
0 
0 
0 
0 
0 
0 
0 
0 
0 
0 
0 
0 
0 
0 
0 
0 
0 
0 
0 
0 
0 
0 
0 
0 
0 
0 
0 
0 
0 
0 
0 
0 
0 
0 
0 
0 
0 
0 
0 
0 
0 
0 
0 
0 
0 
0 
0 
0 
0 
0 
0 
0 
0 
0 
0 
0 
0 
0 
0 
0 
0 
0 
0 
0 
0 
0 
0 
0 
0 
0 
0 
0 
0 
0 
0 
0 
0 
0 
0 
0 
0 
0 
0 
0 
0 
0 
0 
0 
0 
0 
0 
0 
0 
0 
0 
0 
0 
0 
0 
0 
0 
0 
0 
0 
0 
0 
0 
0 
0 
0 
0 
0 
0 
0 
0 
0 
0 
0 
0 
0 
0 
0 
0 
0 
0 
0 
0 
0 
0 
0 
0 
0 
0 
0 
0 
0 
0 
0 
0 
0 
0 
0 
0 
0 
0 
0 
0 
0 
0 
0 
0 
0 
0 
0 
0 
0 
0 
0 
0 
0 
0 
0 
0 
0 
0 
0 
0 
0 
0 
0 
0 
0 
0 
0 
0 
0 
0 
0 
0 
0 
0 
0 
0 
0 
0 
0 
0 
0 
0 
0 
0 
0 
0 
0 
0 
0 
0 
0 
0 
0 
0 
0 
0 
0 
0 
0 
0 
0 
0 
0 
0 
0 
0 
0 
0 
0 
0 
0 
0 
0 
0 
0 
0 
0 
0 
0 
0 
0 
0 
0 
0 
0 
0 
0 
0 
0 
0 
0 
0 
0 
0 
0 
0 
0 
0 
0 
0 
0 
0 
0 
0 
0 
0 
0 
0 
0 
0 
0 
0 
0 
0 
0 
0 
0 
0 
0 
0 
0 
0 
0 
0 
0 
0 
0 
0 
0 
0 
0 
0 
0 
0 
0 
0 
0 
0 
0 
0 
0 
0 
0 
0 
0 
0 
0 
0 
0 
0 
0 
0 
0 
0 
0 
0 
0 
0 
0 
0 
0 
0 
0 
0 
0 
0 
0 
0 
0 
0 
0 
0 
0 
0 
0 
0 
0 
0 
0 
0 
0 
0 
0 
0 
0 
0 
0 
0 
0 
0 
0 
0 
0 
0 
0 
0 
0 
0 
0 
0 
0 
0 
0 
0 
0 
0 
0 
0 
0 
0 
1.322855e-04 
2.676012e-04 
4.028607e-04 
5.380639e-04 
6.732109e-04 
8.083014e-04 
9.433355e-04 
1.078313e-03 
1.213234e-03 
1.348099e-03 
1.482907e-03 
1.617658e-03 
1.752352e-03 
1.886990e-03 
2.021571e-03 
2.156095e-03 
2.290561e-03 
2.424971e-03 
2.559324e-03 
2.693620e-03 
2.827859e-03 
2.962040e-03 
3.096164e-03 
3.230231e-03 
3.364240e-03 
3.498192e-03 
3.632086e-03 
3.765923e-03 
3.899703e-03 
4.033424e-03 
4.167088e-03 
4.300694e-03 
4.434243e-03 
4.567733e-03 
4.701166e-03 
4.834541e-03 
4.967857e-03 
5.101116e-03 
5.234316e-03 
5.367458e-03 
5.500543e-03 
5.633568e-03 
5.766536e-03 
5.899445e-03 
6.032296e-03 
6.165088e-03 
6.297821e-03 
6.430496e-03 
6.563113e-03 
6.695670e-03 
6.828169e-03 
6.960609e-03 
7.092991e-03 
7.225313e-03 
7.357577e-03 
7.489781e-03 
7.621926e-03 
7.754013e-03 
7.886040e-03 
8.018008e-03 
8.149916e-03 
8.281765e-03 
8.413555e-03 
8.545286e-03 
8.676957e-03 
8.808568e-03 
8.940120e-03 
9.071612e-03 
9.203045e-03 
9.334418e-03 
9.465731e-03 
9.596984e-03 
9.728177e-03 
9.859311e-03 
9.990384e-03 
1.012140e-02 
1.025235e-02 
1.038324e-02 
1.051408e-02 
1.064485e-02 
1.077556e-02 
1.090621e-02 
1.103680e-02 
1.116734e-02 
1.129781e-02 
1.142822e-02 
1.155857e-02 
1.168885e-02 
1.181908e-02 
1.194925e-02 
1.207936e-02 
1.220940e-02 
1.233939e-02 
1.246931e-02 
1.259917e-02 
1.272897e-02 
1.285871e-02 
1.298839e-02 
1.311801e-02 
1.324757e-02 
1.337706e-02 
1.350650e-02 
1.363587e-02 
1.376518e-02 
1.389443e-02 
1.402362e-02 
1.415275e-02 
1.428181e-02 
1.441081e-02 
1.453975e-02 
1.466863e-02 
1.479745e-02 
1.492621e-02 
1.505490e-02 
1.518353e-02 
1.531210e-02 
1.544061e-02 
1.556905e-02 
1.569744e-02 
1.582576e-02 
1.595401e-02 
1.608221e-02 
1.621034e-02 
1.633841e-02 
1.646642e-02 
1.659437e-02 
1.672225e-02 
1.685007e-02 
1.697783e-02 
1.710552e-02 
1.723316e-02 
1.736072e-02 
1.748823e-02 
1.761567e-02 
1.774305e-02 
1.787037e-02 
1.799762e-02 
1.812481e-02 
1.825194e-02 
1.837900e-02 
1.850601e-02 
1.863294e-02 
1.875982e-02 
1.888663e-02 
1.901337e-02 
1.914006e-02 
1.926668e-02 
1.939323e-02 
1.951972e-02 
1.964615e-02 
1.977252e-02 
1.989882e-02 
2.002505e-02 
2.015122e-02 
2.027733e-02 
2.040338e-02 
2.052936e-02 
2.065527e-02 
2.078112e-02 
2.090691e-02 
2.103263e-02 
2.115829e-02 
2.128389e-02 
2.140942e-02 
2.153488e-02 
2.166028e-02 
2.178562e-02 
2.191089e-02 
2.203610e-02 
2.216124e-02 
2.228631e-02 
2.241133e-02 
2.253627e-02 
2.266116e-02 
2.278597e-02 
2.291072e-02 
2.303541e-02 
2.316003e-02 
2.328459e-02 
2.340908e-02 
2.353350e-02 
2.365786e-02 
2.378216e-02 
2.390639e-02 
2.403055e-02 
2.415465e-02 
2.427868e-02 
2.440265e-02 
2.452655e-02 
2.465039e-02 
2.477416e-02 
2.489786e-02 
2.502150e-02 
2.514507e-02 
2.526857e-02 
2.539201e-02 
2.551539e-02 
2.563870e-02 
2.576194e-02 
2.588511e-02 
2.600822e-02 
2.613126e-02 
2.625424e-02 
2.637715e-02 
2.649999e-02 
2.662277e-02 
2.674548e-02 
2.686812e-02 
2.699069e-02 
2.711320e-02 
2.723565e-02 
2.735802e-02 
2.748033e-02 
2.760257e-02 
2.772475e-02 
2.784686e-02 
2.796890e-02 
2.809087e-02 
2.821278e-02 
2.833462e-02 
2.845639e-02 
2.857809e-02 
2.869973e-02 
2.882130e-02 
2.894280e-02 
2.906424e-02 
2.918561e-02 
2.930691e-02 
2.942814e-02 
2.954930e-02 
2.967040e-02 
2.979143e-02 
2.991239e-02 
3.003328e-02 
3.015411e-02 
3.027487e-02 
3.039555e-02 
3.051618e-02 
3.063673e-02 
3.075721e-02 
3.087763e-02 
3.099798e-02 
3.111826e-02 
3.123847e-02 
3.135861e-02 
3.147869e-02 
3.159869e-02 
3.171863e-02 
3.183850e-02 
3.195830e-02 
3.207803e-02 
3.219769e-02 
3.231729e-02 
3.243681e-02 
3.255627e-02 
3.267566e-02 
3.279497e-02 
3.291422e-02 
3.303340e-02 
3.315251e-02 
3.327156e-02 
3.339053e-02 
3.350943e-02 
3.362827e-02 
3.374703e-02 
3.386573e-02 
3.398435e-02 
3.410291e-02 
3.422139e-02 
3.433981e-02 
3.445816e-02 
3.457644e-02 
3.469464e-02 
3.481278e-02 
3.493085e-02 
3.504885e-02 
3.516678e-02 
3.528464e-02 
3.540243e-02 
3.552014e-02 
3.563779e-02 
3.575537e-02 
3.587288e-02 
3.599032e-02 
3.610768e-02 
3.622498e-02 
3.634221e-02 
3.645936e-02 
3.657645e-02 
3.669347e-02 
3.681041e-02 
3.692728e-02 
3.704409e-02 
3.716082e-02 
3.727748e-02 
3.739407e-02 
3.751059e-02 
3.762704e-02 
3.774342e-02 
3.785973e-02 
3.797597e-02 
3.809213e-02 
3.820823e-02 
3.832425e-02 
3.844020e-02 
3.855608e-02 
3.867189e-02 
3.878763e-02 
3.890329e-02 
3.901889e-02 
3.913441e-02 
3.924986e-02 
3.936525e-02 
3.948055e-02 
3.959579e-02 
3.971096e-02 
3.982605e-02 
3.994107e-02 
4.005602e-02 
4.017090e-02 
4.028571e-02 
4.040044e-02 
4.051510e-02 
4.062969e-02 
4.074421e-02 
4.085866e-02 
4.097303e-02 
4.108733e-02 
4.120156e-02 
4.131572e-02 
4.142980e-02 
4.154381e-02 
4.165775e-02 
4.177162e-02 
4.188541e-02 
4.199913e-02 
4.211278e-02 
4.222636e-02 
4.233986e-02 
4.245329e-02 
4.256665e-02 
4.267994e-02 
4.279315e-02 
4.290629e-02 
4.301935e-02 
4.313234e-02 
4.324526e-02 
4.335811e-02 
4.347088e-02 
4.358358e-02 
4.369621e-02 
4.380876e-02 
4.392124e-02 
4.403365e-02 
4.414598e-02 
4.425824e-02 
4.437043e-02 
4.448254e-02 
4.459458e-02 
4.470655e-02 
4.481844e-02 
4.493026e-02 
4.504200e-02 
4.515367e-02 
4.526527e-02 
4.537679e-02 
4.548824e-02 
4.559961e-02 
4.571091e-02 
4.582214e-02 
4.593329e-02 
4.604437e-02 
4.615537e-02 
4.626630e-02 
4.637715e-02 
4.648793e-02 
4.659864e-02 
4.670927e-02 
4.681983e-02 
4.693031e-02 
4.704072e-02 
4.715105e-02 
4.726131e-02 
4.737149e-02 
4.748160e-02 
4.759163e-02 
4.770159e-02 
4.781148e-02 
4.792128e-02 
4.803102e-02 
4.814068e-02 
4.825026e-02 
4.835977e-02 
4.846920e-02 
4.857856e-02 
4.868784e-02 
4.879705e-02 
4.890619e-02 
4.901524e-02 
4.912422e-02 
4.923313e-02 
4.934196e-02 
4.945072e-02 
4.955940e-02 
4.966800e-02 
4.977653e-02 
4.988498e-02 
4.999336e-02 
5.010166e-02 
5.020988e-02 
5.031803e-02 
5.042610e-02 
5.053410e-02 
5.064202e-02 
5.074987e-02 
5.085764e-02 
5.096533e-02 
5.107295e-02 
5.118049e-02 
5.128795e-02 
5.139534e-02 
5.150265e-02 
5.160988e-02 
5.171704e-02 
5.182412e-02 
5.193113e-02 
5.203806e-02 
5.214491e-02 
5.225169e-02 
5.235838e-02 
5.246501e-02 
5.257155e-02 
5.267802e-02 
5.278441e-02 
5.289073e-02 
5.299696e-02 
5.310312e-02 
5.320921e-02 
5.331521e-02 
5.342114e-02 
5.352700e-02 
5.363277e-02 
5.373847e-02 
5.384409e-02 
5.394963e-02 
5.405510e-02 
5.416049e-02 
5.426580e-02 
5.437103e-02 
5.447619e-02 
5.458126e-02 
5.468626e-02 
5.479119e-02 
5.489603e-02 
5.500080e-02 
5.510549e-02 
5.521010e-02 
5.531464e-02 
5.541909e-02 
5.552347e-02 
5.562777e-02 
5.573199e-02 
5.583614e-02 
5.594020e-02 
5.604419e-02 
5.614810e-02 
5.625193e-02 
5.635568e-02 
5.645936e-02 
5.656295e-02 
5.666647e-02 
5.676991e-02 
5.687327e-02 
5.697655e-02 
5.707976e-02 
5.718288e-02 
5.728593e-02 
5.738890e-02 
5.749178e-02 
5.759460e-02 
5.769733e-02 
5.779998e-02 
5.790255e-02 
5.800505e-02 
5.810746e-02 
5.820980e-02 
5.831206e-02 
5.841424e-02 
5.851634e-02 
5.861836e-02 
5.872030e-02 
5.882216e-02 
5.892394e-02 
5.902564e-02 
5.912727e-02 
5.922881e-02 
5.933028e-02 
5.943166e-02 
5.953297e-02 
5.963419e-02 
5.973534e-02 
5.983641e-02 
5.993740e-02 
6.003830e-02 
6.013913e-02 
6.023988e-02 
6.034055e-02 
6.044114e-02 
6.054164e-02 
6.064207e-02 
6.074242e-02 
6.084269e-02 
6.094288e-02 
6.104298e-02 
6.114301e-02 
6.124296e-02 
6.134283e-02 
6.144261e-02 
6.154232e-02 
6.164195e-02 
6.174149e-02 
6.184096e-02 
6.194034e-02 
6.203965e-02 
6.213887e-02 
6.223801e-02 
6.233708e-02 
6.243606e-02 
6.253496e-02 
6.263378e-02 
6.273252e-02 
6.283118e-02 
6.292976e-02 
6.302825e-02 
6.312667e-02 
6.322500e-02 
6.332326e-02 
6.342143e-02 
6.351952e-02 
6.361753e-02 
6.371546e-02 
6.381331e-02 
6.391108e-02 
6.400876e-02 
6.410637e-02 
6.420389e-02 
6.430133e-02 
6.439869e-02 
6.449597e-02 
6.459317e-02 
6.469028e-02 
6.478732e-02 
6.488427e-02 
6.498114e-02 
6.507793e-02 
6.517463e-02 
6.527126e-02 
6.536780e-02 
6.546426e-02 
6.556064e-02 
6.565694e-02 
6.575316e-02 
6.584929e-02 
6.594534e-02 
6.604131e-02 
6.613720e-02 
6.623300e-02 
6.632873e-02 
6.642437e-02 
6.651992e-02 
6.661540e-02 
6.671079e-02 
6.680610e-02 
6.690133e-02 
6.699648e-02 
6.709154e-02 
6.718652e-02 
6.728142e-02 
6.737624e-02 
6.747097e-02 
6.756562e-02 
6.766019e-02 
6.775467e-02 
6.784908e-02 
6.794340e-02 
6.803763e-02 
6.813179e-02 
6.822586e-02 
6.831984e-02 
6.841375e-02 
6.850757e-02 
6.860131e-02 
6.869496e-02 
6.878853e-02 
6.888202e-02 
6.897543e-02 
6.906875e-02 
6.916199e-02 
6.925514e-02 
6.934822e-02 
6.944120e-02 
6.953411e-02 
6.962693e-02 
6.971967e-02 
6.981232e-02 
6.990489e-02 
6.999738e-02 
7.008978e-02 
7.018210e-02 
7.027434e-02 
7.036649e-02 
7.045856e-02 
7.055054e-02 
7.064244e-02 
7.073426e-02 
7.082599e-02 
7.091764e-02 
7.100920e-02 
7.110068e-02 
7.119208e-02 
7.128339e-02 
7.137462e-02 
7.146576e-02 
7.155682e-02 
7.164779e-02 
7.173869e-02 
7.182949e-02 
7.192021e-02 
7.201085e-02 
7.210140e-02 
7.219187e-02 
7.228225e-02 
7.237255e-02 
7.246277e-02 
7.255290e-02 
7.264294e-02 
7.273290e-02 
7.282278e-02 
7.291257e-02 
7.300227e-02 
7.309189e-02 
7.318143e-02 
7.327088e-02 
7.336024e-02 
7.344953e-02 
7.353872e-02 
7.362783e-02 
7.371686e-02 
7.380580e-02 
7.389465e-02 
7.398342e-02 
7.407211e-02 
7.416071e-02 
7.424922e-02 
7.433765e-02 
7.442599e-02 
7.451425e-02 
7.460242e-02 
7.469051e-02 
7.477851e-02 
7.486642e-02 
7.495425e-02 
7.504200e-02 
7.512966e-02 
7.521723e-02 
7.530472e-02 
7.539212e-02 
7.547943e-02 
7.556666e-02 
7.565380e-02 
7.574086e-02 
7.582783e-02 
7.591472e-02 
7.600152e-02 
7.608823e-02 
7.617486e-02 
7.626140e-02 
7.634786e-02 
7.643422e-02 
7.652051e-02 
7.660670e-02 
7.669281e-02 
7.677884e-02 
7.686477e-02 
7.695063e-02 
7.703639e-02 
7.712207e-02 
7.720766e-02 
7.729316e-02 
7.737858e-02 
7.746391e-02 
7.754916e-02 
7.763432e-02 
7.771939e-02 
7.780437e-02 
7.788927e-02 
7.797408e-02 
7.805881e-02 
7.814345e-02 
7.822800e-02 
7.831246e-02 
7.839684e-02 
7.848113e-02 
7.856533e-02 
7.864944e-02 
7.873347e-02 
7.881741e-02 
7.890127e-02 
7.898503e-02 
7.906871e-02 
7.915231e-02 
7.923581e-02 
7.931923e-02 
7.940256e-02 
7.948580e-02 
7.956896e-02 
7.965203e-02 
7.973501e-02 
7.981790e-02 
7.990070e-02 
7.998342e-02 
8.006605e-02 
8.014859e-02 
8.023105e-02 
8.031342e-02 
8.039569e-02 
8.047789e-02 
8.055999e-02 
8.064200e-02 
8.072393e-02 
8.080577e-02 
8.088752e-02 
8.096919e-02 
8.105076e-02 
8.113225e-02 
8.121365e-02 
8.129496e-02 
8.137619e-02 
8.145732e-02 
8.153837e-02 
8.161933e-02 
8.170020e-02 
8.178098e-02 
8.186167e-02 
8.194228e-02 
8.202279e-02 
8.210322e-02 
8.218356e-02 
8.226381e-02 
8.234398e-02 
8.242405e-02 
8.250404e-02 
8.258393e-02 
8.266374e-02 
8.274346e-02 
8.282309e-02 
8.290263e-02 
8.298209e-02 
8.306145e-02 
8.314073e-02 
8.321991e-02 
8.329901e-02 
8.337802e-02 
8.345694e-02 
8.353577e-02 
8.361451e-02 
8.369317e-02 
8.377173e-02 
8.385021e-02 
8.392859e-02 
8.400689e-02 
8.408509e-02 
8.416321e-02 
8.424124e-02 
8.431918e-02 
8.439703e-02 
8.447479e-02 
8.455246e-02 
8.463004e-02 
8.470753e-02 
8.478494e-02 
8.486225e-02 
8.493947e-02 
8.501661e-02 
8.509365e-02 
8.517060e-02 
8.524747e-02 
8.532424e-02 
8.540093e-02 
8.547753e-02 
8.555403e-02 
8.563045e-02 
8.570677e-02 
8.578301e-02 
8.585916e-02 
8.593521e-02 
8.601118e-02 
8.608705e-02 
8.616284e-02 
8.623854e-02 
8.631414e-02 
8.638966e-02 
8.646508e-02 
8.654042e-02 
8.661567e-02 
8.669082e-02 
8.676588e-02 
8.684086e-02 
8.691574e-02 
8.699054e-02 
8.706524e-02 
8.713985e-02 
8.721438e-02 
8.728881e-02 
8.736315e-02 
8.743740e-02 
8.751156e-02 
8.758563e-02 
8.765961e-02 
8.773350e-02 
8.780729e-02 
8.788100e-02 
8.795462e-02 
8.802814e-02 
8.810158e-02 
8.817492e-02 
8.824817e-02 
8.832133e-02 
8.839441e-02 
8.846739e-02 
8.854027e-02 
8.861307e-02 
8.868578e-02 
8.875839e-02 
8.883092e-02 
8.890335e-02 
8.897570e-02 
8.904795e-02 
8.912011e-02 
8.919218e-02 
8.926415e-02 
8.933604e-02 
8.940783e-02 
8.947954e-02 
8.955115e-02 
8.962267e-02 
8.969410e-02 
8.976544e-02 
8.983668e-02 
8.990784e-02 
8.997890e-02 
9.004987e-02 
9.012075e-02 
9.019154e-02 
9.026224e-02 
9.033284e-02 
9.040336e-02 
9.047378e-02 
9.054411e-02 
9.061435e-02 
9.068449e-02 
9.075455e-02 
9.082451e-02 
9.089438e-02 
9.096416e-02 
9.103384e-02 
9.110344e-02 
9.117294e-02 
9.124235e-02 
9.131167e-02 
9.138090e-02 
9.145003e-02 
9.151907e-02 
9.158802e-02 
9.165688e-02 
9.172564e-02 
9.179432e-02 
9.186290e-02 
9.193139e-02 
9.199978e-02 
9.206808e-02 
9.213630e-02 
9.220441e-02 
9.227244e-02 
9.234037e-02 
9.240822e-02 
9.247596e-02 
9.254362e-02 
9.261118e-02 
9.267866e-02 
9.274603e-02 
9.281332e-02 
9.288051e-02 
9.294761e-02 
9.301462e-02 
9.308153e-02 
9.314836e-02 
9.321509e-02 
9.328172e-02 
9.334826e-02 
9.341472e-02 
9.348107e-02 
9.354734e-02 
9.361351e-02 
9.367959e-02 
9.374557e-02 
9.381146e-02 
9.387726e-02 
9.394297e-02 
9.400858e-02 
9.407410e-02 
9.413953e-02 
9.420486e-02 
9.427010e-02 
9.433525e-02 
9.440030e-02 
9.446526e-02 
9.453013e-02 
9.459490e-02 
9.465958e-02 
9.472417e-02 
9.478866e-02 
9.485306e-02 
9.491737e-02 
9.498158e-02 
9.504570e-02 
9.510973e-02 
9.517366e-02 
9.523750e-02 
9.530124e-02 
9.536489e-02 
9.542845e-02 
9.549191e-02 
9.555528e-02 
9.561856e-02 
9.568174e-02 
9.574483e-02 
9.580782e-02 
9.587072e-02 
9.593353e-02 
9.599624e-02 
9.605886e-02 
9.612139e-02 
9.618382e-02 
9.624615e-02 
9.630840e-02 
9.637054e-02 
9.643260e-02 
9.649456e-02 
9.655643e-02 
9.661820e-02 
9.667988e-02 
9.674146e-02 
9.680295e-02 
9.686434e-02 
9.692564e-02 
9.698685e-02 
9.704796e-02 
9.710898e-02 
9.716990e-02 
9.723073e-02 
9.729147e-02 
9.735211e-02 
9.741265e-02 
9.747310e-02 
9.753346e-02 
9.759372e-02 
9.765389e-02 
9.771396e-02 
9.777394e-02 
9.783382e-02 
9.789361e-02 
9.795331e-02 
9.801290e-02 
9.807241e-02 
9.813182e-02 
9.819113e-02 
9.825035e-02 
9.830948e-02 
9.836851e-02 
9.842745e-02 
9.848629e-02 
9.854503e-02 
9.860368e-02 
9.866224e-02 
9.872070e-02 
9.877906e-02 
9.883733e-02 
9.889551e-02 
9.895359e-02 
9.901158e-02 
9.906947e-02 
9.912726e-02 
9.918496e-02 
9.924257e-02 
9.930007e-02 
9.935749e-02 
9.941481e-02 
9.947203e-02 
9.952916e-02 
9.958619e-02 
9.964313e-02 
9.969997e-02 
9.975672e-02 
9.981337e-02 
9.986992e-02 
9.992639e-02 
9.998275e-02 
1.000390e-01 
1.000952e-01 
1.001513e-01 
1.002073e-01 
1.002631e-01 
1.003189e-01 
1.003746e-01 
1.004302e-01 
1.004857e-01 
1.005411e-01 
1.005965e-01 
1.006517e-01 
1.007068e-01 
1.007618e-01 
1.008167e-01 
1.008716e-01 
1.009263e-01 
1.009810e-01 
1.010355e-01 
1.010900e-01 
1.011443e-01 
1.011986e-01 
1.012527e-01 
1.013068e-01 
1.013608e-01 
1.014146e-01 
1.014684e-01 
1.015221e-01 
1.015757e-01 
1.016292e-01 
1.016826e-01 
1.017359e-01 
1.017891e-01 
1.018422e-01 
1.018952e-01 
1.019481e-01 
1.020009e-01 
1.020536e-01 
1.021062e-01 
1.021588e-01 
1.022112e-01 
1.022635e-01 
1.023158e-01 
1.023679e-01 
1.024200e-01 
1.024719e-01 
1.025238e-01 
1.025755e-01 
1.026272e-01 
1.026787e-01 
1.027302e-01 
1.027816e-01 
1.028328e-01 
1.028840e-01 
1.029351e-01 
1.029861e-01 
1.030370e-01 
1.030877e-01 
1.031384e-01 
1.031890e-01 
1.032395e-01 
1.032899e-01 
1.033402e-01 
1.033904e-01 
1.034406e-01 
1.034906e-01 
1.035405e-01 
1.035903e-01 
1.036400e-01 
1.036897e-01 
1.037392e-01 
1.037886e-01 
1.038380e-01 
1.038872e-01 
1.039363e-01 
1.039854e-01 
1.040343e-01 
1.040832e-01 
1.041319e-01 
1.041806e-01 
1.042291e-01 
1.042776e-01 
1.043260e-01 
1.043742e-01 
1.044224e-01 
1.044705e-01 
1.045184e-01 
1.045663e-01 
1.046141e-01 
1.046618e-01 
1.047094e-01 
1.047569e-01 
1.048043e-01 
1.048515e-01 
1.048987e-01 
1.049458e-01 
1.049928e-01 
1.050397e-01 
1.050865e-01 
1.051333e-01 
1.051799e-01 
1.052264e-01 
1.052728e-01 
1.053191e-01 
1.053653e-01 
1.054115e-01 
1.054575e-01 
1.055034e-01 
1.055492e-01 
1.055950e-01 
1.056406e-01 
1.056861e-01 
1.057316e-01 
1.057769e-01 
1.058222e-01 
1.058673e-01 
1.059124e-01 
1.059573e-01 
1.060022e-01 
1.060469e-01 
1.060916e-01 
1.061361e-01 
1.061806e-01 
1.062249e-01 
1.062692e-01 
1.063134e-01 
1.063574e-01 
1.064014e-01 
1.064453e-01 
1.064891e-01 
1.065327e-01 
1.065763e-01 
1.066198e-01 
1.066632e-01 
1.067064e-01 
1.067496e-01 
1.067927e-01 
1.068357e-01 
1.068786e-01 
1.069214e-01 
1.069641e-01 
1.070067e-01 
1.070492e-01 
1.070916e-01 
1.071339e-01 
1.071761e-01 
1.072182e-01 
1.072602e-01 
1.073021e-01 
1.073439e-01 
1.073856e-01 
1.074272e-01 
1.074687e-01 
1.075102e-01 
1.075515e-01 
1.075927e-01 
1.076338e-01 
1.076748e-01 
1.077157e-01 
1.077566e-01 
1.077973e-01 
1.078379e-01 
1.078784e-01 
1.079189e-01 
1.079592e-01 
1.079994e-01 
1.080396e-01 
1.080796e-01 
1.081195e-01 
1.081594e-01 
1.081991e-01 
1.082388e-01 
1.082783e-01 
1.083177e-01 
1.083571e-01 
1.083963e-01 
1.084355e-01 
1.084745e-01 
1.085135e-01 
1.085523e-01 
1.085911e-01 
1.086297e-01 
1.086683e-01 
1.087067e-01 
1.087451e-01 
1.087833e-01 
1.088215e-01 
1.088595e-01 
1.088975e-01 
1.089354e-01 
1.089731e-01 
1.090108e-01 
1.090483e-01 
1.090858e-01 
1.091232e-01 
1.091604e-01 
1.091976e-01 
1.092347e-01 
1.092716e-01 
1.093085e-01 
1.093453e-01 
1.093819e-01 
1.094185e-01 
1.094550e-01 
1.094913e-01 
1.095276e-01 
1.095638e-01 
1.095999e-01 
1.096358e-01 
1.096717e-01 
1.097075e-01 
1.097432e-01 
1.097787e-01 
1.098142e-01 
1.098496e-01 
1.098849e-01 
1.099200e-01 
1.099551e-01 
1.099901e-01 
1.100250e-01 
1.100598e-01 
1.100944e-01 
1.101290e-01 
1.101635e-01 
1.101979e-01 
1.102322e-01 
1.102664e-01 
1.103004e-01 
1.103344e-01 
1.103683e-01 
1.104021e-01 
1.104358e-01 
1.104694e-01 
1.105029e-01 
1.105363e-01 
1.105695e-01 
1.106027e-01 
1.106358e-01 
1.106688e-01 
1.107017e-01 
1.107345e-01 
1.107672e-01 
1.107998e-01 
1.108322e-01 
1.108646e-01 
1.108969e-01 
1.109291e-01 
1.109612e-01 
1.109932e-01 
1.110251e-01 
1.110569e-01 
1.110886e-01 
1.111202e-01 
1.111516e-01 
1.111830e-01 
1.112143e-01 
1.112455e-01 
1.112766e-01 
1.113076e-01 
1.113385e-01 
1.113693e-01 
1.114000e-01 
1.114306e-01 
1.114611e-01 
1.114914e-01 
1.115217e-01 
1.115519e-01 
1.115820e-01 
1.116120e-01 
1.116419e-01 
1.116717e-01 
1.117014e-01 
1.117310e-01 
1.117605e-01 
1.117898e-01 
1.118191e-01 
1.118483e-01 
1.118774e-01 
1.119064e-01 
1.119353e-01 
1.119641e-01 
1.119928e-01 
1.120214e-01 
1.120498e-01 
1.120782e-01 
1.121065e-01 
1.121347e-01 
1.121628e-01 
1.121908e-01 
1.122187e-01 
1.122464e-01 
1.122741e-01 
1.123017e-01 
1.123292e-01 
1.123566e-01 
1.123839e-01 
1.124111e-01 
1.124381e-01 
1.124651e-01 
1.124920e-01 
1.125188e-01 
1.125455e-01 
1.125720e-01 
1.125985e-01 
1.126249e-01 
1.126512e-01 
1.126774e-01 
1.127034e-01 
1.127294e-01 
1.127553e-01 
1.127811e-01 
1.128067e-01 
1.128323e-01 
1.128578e-01 
1.128832e-01 
1.129084e-01 
1.129336e-01 
1.129587e-01 
1.129837e-01 
1.130085e-01 
1.130333e-01 
1.130580e-01 
1.130825e-01 
1.131070e-01 
1.131314e-01 
1.131556e-01 
1.131798e-01 
1.132039e-01 
1.132278e-01 
1.132517e-01 
1.132755e-01 
1.132991e-01 
1.133227e-01 
1.133461e-01 
1.133695e-01 
1.133928e-01 
1.134159e-01 
1.134390e-01 
1.134619e-01 
1.134848e-01 
1.135075e-01 
1.135302e-01 
1.135527e-01 
1.135752e-01 
1.135975e-01 
1.136198e-01 
1.136419e-01 
1.136640e-01 
1.136859e-01 
1.137078e-01 
1.137295e-01 
1.137512e-01 
1.137727e-01 
1.137942e-01 
1.138155e-01 
1.138367e-01 
1.138579e-01 
1.138789e-01 
1.138999e-01 
1.139207e-01 
1.139414e-01 
1.139621e-01 
1.139826e-01 
1.140030e-01 
1.140234e-01 
1.140436e-01 
1.140637e-01 
1.140838e-01 
1.141037e-01 
1.141235e-01 
1.141432e-01 
1.141629e-01 
1.141824e-01 
1.142018e-01 
1.142211e-01 
1.142403e-01 
1.142595e-01 
1.142785e-01 
1.142974e-01 
1.143162e-01 
1.143349e-01 
1.143535e-01 
1.143720e-01 
1.143905e-01 
1.144088e-01 
1.144270e-01 
1.144451e-01 
1.144631e-01 
1.144810e-01 
1.144988e-01 
1.145165e-01 
1.145341e-01 
1.145516e-01 
1.145690e-01 
1.145863e-01 
1.146035e-01 
1.146206e-01 
1.146376e-01 
1.146545e-01 
1.146712e-01 
1.146879e-01 
1.147045e-01 
1.147210e-01 
1.147374e-01 
1.147537e-01 
1.147699e-01 
1.147859e-01 
1.148019e-01 
1.148178e-01 
1.148336e-01 
1.148493e-01 
1.148648e-01 
1.148803e-01 
1.148957e-01 
1.149109e-01 
1.149261e-01 
1.149412e-01 
1.149561e-01 
1.149710e-01 
1.149858e-01 
1.150004e-01 
1.150150e-01 
1.150294e-01 
1.150438e-01 
1.150581e-01 
1.150722e-01 
1.150863e-01 
1.151002e-01 
1.151141e-01 
1.151278e-01 
1.151415e-01 
1.151550e-01 
1.151684e-01 
1.151818e-01 
1.151950e-01 
1.152082e-01 
1.152212e-01 
1.152341e-01 
1.152470e-01 
1.152597e-01 
1.152723e-01 
1.152849e-01 
1.152973e-01 
1.153096e-01 
1.153218e-01 
1.153340e-01 
1.153460e-01 
1.153579e-01 
1.153697e-01 
1.153814e-01 
1.153931e-01 
1.154046e-01 
1.154160e-01 
1.154273e-01 
1.154385e-01 
1.154496e-01 
1.154606e-01 
1.154715e-01 
1.154823e-01 
1.154930e-01 
1.155036e-01 
1.155141e-01 
1.155245e-01 
1.155348e-01 
1.155450e-01 
1.155551e-01 
1.155651e-01 
1.155750e-01 
1.155848e-01 
1.155944e-01 
1.156040e-01 
1.156135e-01 
1.156229e-01 
1.156322e-01 
1.156413e-01 
1.156504e-01 
1.156594e-01 
1.156683e-01 
1.156770e-01 
1.156857e-01 
1.156943e-01 
1.157027e-01 
1.157111e-01 
1.157193e-01 
1.157275e-01 
1.157356e-01 
1.157435e-01 
1.157514e-01 
1.157591e-01 
1.157668e-01 
1.157743e-01 
1.157818e-01 
1.157891e-01 
1.157963e-01 
1.158035e-01 
1.158105e-01 
1.158175e-01 
1.158243e-01 
1.158310e-01 
1.158377e-01 
1.158442e-01 
1.158506e-01 
1.158570e-01 
1.158632e-01 
1.158693e-01 
1.158753e-01 
1.158812e-01 
1.158871e-01 
1.158928e-01 
1.158984e-01 
1.159039e-01 
1.159093e-01 
1.159146e-01 
1.159198e-01 
1.159249e-01 
1.159299e-01 
1.159348e-01 
1.159396e-01 
1.159443e-01 
1.159489e-01 
1.159534e-01 
1.159578e-01 
1.159621e-01 
1.159663e-01 
1.159704e-01 
1.159744e-01 
1.159783e-01 
1.159820e-01 
1.159857e-01 
1.159893e-01 
1.159928e-01 
1.159961e-01 
1.159994e-01 
1.160026e-01 
1.160057e-01 
1.160086e-01 
1.160115e-01 
1.160143e-01 
1.160169e-01 
1.160195e-01 
1.160219e-01 
1.160243e-01 
1.160265e-01 
1.160287e-01 
1.160307e-01 
1.160327e-01 
1.160345e-01 
1.160363e-01 
1.160379e-01 
1.160395e-01 
1.160409e-01 
1.160422e-01 
1.160435e-01 
1.160446e-01 
1.160456e-01 
1.160466e-01 
1.160474e-01 
1.160481e-01 
1.160488e-01 
1.160493e-01 
1.160497e-01 
1.160500e-01 
1.160502e-01 
1.160504e-01 
1.160504e-01 
1.160503e-01 
1.160501e-01 
1.160498e-01 
1.160494e-01 
1.160489e-01 
1.160483e-01 
1.160476e-01 
1.160468e-01 
1.160459e-01 
1.160449e-01 
1.160438e-01 
1.160426e-01 
1.160413e-01 
1.160399e-01 
1.160383e-01 
1.160367e-01 
1.160350e-01 
1.160332e-01 
1.160313e-01 
1.160292e-01 
1.160271e-01 
1.160249e-01 
1.160226e-01 
1.160201e-01 
1.160176e-01 
1.160150e-01 
1.160122e-01 
1.160094e-01 
1.160064e-01 
1.160034e-01 
1.160003e-01 
1.159970e-01 
1.159937e-01 
1.159902e-01 
1.159867e-01 
1.159830e-01 
1.159793e-01 
1.159754e-01 
1.159714e-01 
1.159674e-01 
1.159632e-01 
1.159590e-01 
1.159546e-01 
1.159501e-01 
1.159455e-01 
1.159409e-01 
1.159361e-01 
1.159312e-01 
1.159263e-01 
1.159212e-01 
1.159160e-01 
1.159107e-01 
1.159053e-01 
1.158998e-01 
1.158943e-01 
1.158886e-01 
1.158828e-01 
1.158769e-01 
1.158709e-01 
1.158648e-01 
1.158586e-01 
1.158523e-01 
1.158459e-01 
1.158394e-01 
1.158328e-01 
1.158261e-01 
1.158193e-01 
1.158124e-01 
1.158053e-01 
1.157982e-01 
1.157910e-01 
1.157837e-01 
1.157763e-01 
1.157687e-01 
1.157611e-01 
1.157534e-01 
1.157456e-01 
1.157376e-01 
1.157296e-01 
1.157215e-01 
1.157132e-01 
1.157049e-01 
1.156965e-01 
1.156879e-01 
1.156793e-01 
1.156706e-01 
1.156617e-01 
1.156528e-01 
1.156437e-01 
1.156346e-01 
1.156253e-01 
1.156160e-01 
1.156065e-01 
1.155970e-01 
1.155873e-01 
1.155775e-01 
1.155677e-01 
1.155577e-01 
1.155477e-01 
1.155375e-01 
1.155272e-01 
1.155169e-01 
1.155064e-01 
1.154958e-01 
1.154851e-01 
1.154744e-01 
1.154635e-01 
1.154525e-01 
1.154414e-01 
1.154302e-01 
1.154190e-01 
1.154076e-01 
1.153961e-01 
1.153845e-01 
1.153728e-01 
1.153610e-01 
1.153491e-01 
1.153371e-01 
1.153250e-01 
1.153128e-01 
1.153005e-01 
1.152881e-01 
1.152756e-01 
1.152630e-01 
1.152503e-01 
1.152375e-01 
1.152246e-01 
1.152116e-01 
1.151985e-01 
1.151853e-01 
1.151720e-01 
1.151585e-01 
1.151450e-01 
1.151314e-01 
1.151177e-01 
1.151039e-01 
1.150899e-01 
1.150759e-01 
1.150618e-01 
1.150476e-01 
1.150332e-01 
1.150188e-01 
1.150043e-01 
1.149896e-01 
1.149749e-01 
1.149601e-01 
1.149451e-01 
1.149301e-01 
1.149149e-01 
1.148997e-01 
1.148843e-01 
1.148689e-01 
1.148534e-01 
1.148377e-01 
1.148220e-01 
1.148061e-01 
1.147902e-01 
1.147741e-01 
1.147579e-01 
1.147417e-01 
1.147253e-01 
1.147089e-01 
1.146923e-01 
1.146757e-01 
1.146589e-01 
1.146420e-01 
1.146251e-01 
1.146080e-01 
1.145908e-01 
1.145736e-01 
1.145562e-01 
1.145387e-01 
1.145211e-01 
1.145035e-01 
1.144857e-01 
1.144678e-01 
1.144498e-01 
1.144318e-01 
1.144136e-01 
1.143953e-01 
1.143769e-01 
1.143584e-01 
1.143398e-01 
1.143212e-01 
1.143024e-01 
1.142835e-01 
1.142645e-01 
1.142454e-01 
1.142262e-01 
1.142069e-01 
1.141875e-01 
1.141680e-01 
1.141484e-01 
1.141287e-01 
1.141089e-01 
1.140890e-01 
1.140690e-01 
1.140489e-01 
1.140287e-01 
1.140084e-01 
1.139880e-01 
1.139675e-01 
1.139469e-01 
1.139262e-01 
1.139054e-01 
1.138845e-01 
1.138635e-01 
1.138423e-01 
1.138211e-01 
1.137998e-01 
1.137784e-01 
1.137569e-01 
1.137353e-01 
1.137135e-01 
1.136917e-01 
1.136698e-01 
1.136478e-01 
1.136257e-01 
1.136034e-01 
1.135811e-01 
1.135587e-01 
1.135362e-01 
1.135135e-01 
1.134908e-01 
1.134680e-01 
1.134451e-01 
1.134220e-01 
1.133989e-01 
1.133757e-01 
1.133523e-01 
1.133289e-01 
1.133054e-01 
1.132817e-01 
1.132580e-01 
1.132342e-01 
1.132102e-01 
1.131862e-01 
1.131620e-01 
1.131378e-01 
1.131135e-01 
1.130890e-01 
1.130645e-01 
1.130398e-01 
1.130151e-01 
1.129903e-01 
1.129653e-01 
1.129403e-01 
1.129151e-01 
1.128899e-01 
1.128645e-01 
1.128391e-01 
1.128135e-01 
1.127879e-01 
1.127621e-01 
1.127363e-01 
1.127103e-01 
1.126843e-01 
1.126581e-01 
1.126319e-01 
1.126055e-01 
1.125791e-01 
1.125525e-01 
1.125259e-01 
1.124991e-01 
1.124723e-01 
1.124453e-01 
1.124183e-01 
1.123911e-01 
1.123639e-01 
1.123365e-01 
1.123090e-01 
1.122815e-01 
1.122538e-01 
1.122261e-01 
1.121982e-01 
1.121703e-01 
1.121422e-01 
1.121140e-01 
1.120858e-01 
1.120574e-01 
1.120290e-01 
1.120004e-01 
1.119717e-01 
1.119430e-01 
1.119141e-01 
1.118852e-01 
1.118561e-01 
1.118269e-01 
1.117977e-01 
1.117683e-01 
1.117389e-01 
1.117093e-01 
1.116796e-01 
1.116499e-01 
1.116200e-01 
1.115900e-01 
1.115600e-01 
1.115298e-01 
1.114996e-01 
1.114692e-01 
1.114387e-01 
1.114082e-01 
1.113775e-01 
1.113467e-01 
1.113159e-01 
1.112849e-01 
1.112538e-01 
1.112227e-01 
1.111914e-01 
1.111601e-01 
1.111286e-01 
1.110970e-01 
1.110654e-01 
1.110336e-01 
1.110017e-01 
1.109698e-01 
1.109377e-01 
1.109056e-01 
1.108733e-01 
1.108409e-01 
1.108085e-01 
1.107759e-01 
1.107433e-01 
1.107105e-01 
1.106776e-01 
1.106447e-01 
1.106116e-01 
1.105785e-01 
1.105452e-01 
1.105118e-01 
1.104784e-01 
1.104448e-01 
1.104112e-01 
1.103774e-01 
1.103436e-01 
1.103096e-01 
1.102755e-01 
1.102414e-01 
1.102071e-01 
1.101728e-01 
1.101383e-01 
1.101038e-01 
1.100691e-01 
1.100344e-01 
1.099995e-01 
1.099646e-01 
1.099295e-01 
1.098944e-01 
1.098591e-01 
1.098238e-01 
1.097883e-01 
1.097528e-01 
1.097171e-01 
1.096814e-01 
1.096455e-01 
1.096096e-01 
1.095735e-01 
1.095374e-01 
1.095011e-01 
1.094648e-01 
1.094284e-01 
1.093918e-01 
1.093552e-01 
1.093184e-01 
1.092816e-01 
1.092447e-01 
1.092076e-01 
1.091705e-01 
1.091332e-01 
1.090959e-01 
1.090585e-01 
1.090209e-01 
1.089833e-01 
1.089456e-01 
1.089078e-01 
1.088698e-01 
1.088318e-01 
1.087937e-01 
1.087554e-01 
1.087171e-01 
1.086787e-01 
1.086402e-01 
1.086015e-01 
1.085628e-01 
1.085240e-01 
1.084851e-01 
1.084461e-01 
1.084070e-01 
1.083677e-01 
1.083284e-01 
1.082890e-01 
1.082495e-01 
1.082099e-01 
1.081702e-01 
1.081304e-01 
1.080905e-01 
1.080505e-01 
1.080104e-01 
1.079702e-01 
1.079299e-01 
1.078895e-01 
1.078490e-01 
1.078084e-01 
1.077677e-01 
1.077269e-01 
1.076860e-01 
1.076450e-01 
1.076039e-01 
1.075627e-01 
1.075214e-01 
1.074800e-01 
1.074386e-01 
1.073970e-01 
1.073553e-01 
1.073135e-01 
1.072716e-01 
1.072297e-01 
1.071876e-01 
1.071454e-01 
1.071031e-01 
1.070608e-01 
1.070183e-01 
1.069757e-01 
1.069331e-01 
1.068903e-01 
1.068474e-01 
1.068045e-01 
1.067614e-01 
1.067183e-01 
1.066750e-01 
1.066317e-01 
1.065882e-01 
1.065447e-01 
1.065010e-01 
1.064573e-01 
1.064134e-01 
1.063695e-01 
1.063255e-01 
1.062813e-01 
1.062371e-01 
1.061928e-01 
1.061483e-01 
1.061038e-01 
1.060592e-01 
1.060145e-01 
1.059696e-01 
1.059247e-01 
1.058797e-01 
1.058346e-01 
1.057894e-01 
1.057441e-01 
1.056986e-01 
1.056531e-01 
1.056075e-01 
1.055618e-01 
1.055160e-01 
1.054701e-01 
1.054241e-01 
1.053780e-01 
1.053319e-01 
1.052856e-01 
1.052392e-01 
1.051927e-01 
1.051461e-01 
1.050994e-01 
1.050527e-01 
1.050058e-01 
1.049588e-01 
1.049118e-01 
1.048646e-01 
1.048173e-01 
1.047700e-01 
1.047225e-01 
1.046750e-01 
1.046273e-01 
1.045795e-01 
1.045317e-01 
1.044838e-01 
1.044357e-01 
1.043876e-01 
1.043393e-01 
1.042910e-01 
1.042426e-01 
1.041940e-01 
1.041454e-01 
1.040967e-01 
1.040479e-01 
1.039990e-01 
1.039499e-01 
1.039008e-01 
1.038516e-01 
1.038023e-01 
1.037529e-01 
1.037034e-01 
1.036538e-01 
1.036041e-01 
1.035543e-01 
1.035045e-01 
1.034545e-01 
1.034044e-01 
1.033542e-01 
1.033039e-01 
1.032536e-01 
1.032031e-01 
1.031525e-01 
1.031019e-01 
1.030511e-01 
1.030003e-01 
1.029493e-01 
1.028983e-01 
1.028471e-01 
1.027959e-01 
1.027445e-01 
1.026931e-01 
1.026416e-01 
1.025899e-01 
1.025382e-01 
1.024864e-01 
1.024345e-01 
1.023825e-01 
1.023304e-01 
1.022782e-01 
1.022259e-01 
1.021735e-01 
1.021210e-01 
1.020684e-01 
1.020157e-01 
1.019629e-01 
1.019100e-01 
1.018570e-01 
1.018040e-01 
1.017508e-01 
1.016975e-01 
1.016442e-01 
1.015907e-01 
1.015371e-01 
1.014835e-01 
1.014298e-01 
1.013759e-01 
1.013220e-01 
1.012679e-01 
1.012138e-01 
1.011596e-01 
1.011053e-01 
1.010508e-01 
1.009963e-01 
1.009417e-01 
1.008870e-01 
1.008322e-01 
1.007773e-01 
1.007223e-01 
1.006672e-01 
1.006120e-01 
1.005568e-01 
1.005014e-01 
1.004459e-01 
1.003903e-01 
1.003347e-01 
1.002789e-01 
1.002231e-01 
1.001671e-01 
1.001111e-01 
1.000549e-01 
9.999867e-02 
9.994234e-02 
9.988591e-02 
9.982939e-02 
9.977277e-02 
9.971605e-02 
9.965924e-02 
9.960234e-02 
9.954534e-02 
9.948824e-02 
9.943105e-02 
9.937376e-02 
9.931638e-02 
9.925890e-02 
9.920133e-02 
9.914366e-02 
9.908590e-02 
9.902804e-02 
9.897008e-02 
9.891203e-02 
9.885389e-02 
9.879565e-02 
9.873732e-02 
9.867889e-02 
9.862037e-02 
9.856175e-02 
9.850303e-02 
9.844422e-02 
9.838532e-02 
9.832632e-02 
9.826723e-02 
9.820804e-02 
9.814876e-02 
9.808938e-02 
9.802991e-02 
9.797034e-02 
9.791068e-02 
9.785092e-02 
9.779107e-02 
9.773112e-02 
9.767108e-02 
9.761095e-02 
9.755072e-02 
9.749039e-02 
9.742998e-02 
9.736946e-02 
9.730886e-02 
9.724815e-02 
9.718736e-02 
9.712647e-02 
9.706548e-02 
9.700440e-02 
9.694323e-02 
9.688196e-02 
9.682060e-02 
9.675914e-02 
9.669759e-02 
9.663594e-02 
9.657420e-02 
9.651237e-02 
9.645044e-02 
9.638842e-02 
9.632630e-02 
9.626409e-02 
9.620179e-02 
9.613939e-02 
9.607690e-02 
9.601431e-02 
9.595163e-02 
9.588886e-02 
9.582599e-02 
9.576303e-02 
9.569997e-02 
9.563682e-02 
9.557358e-02 
9.551024e-02 
9.544681e-02 
9.538329e-02 
9.531967e-02 
9.525596e-02 
9.519215e-02 
9.512825e-02 
9.506426e-02 
9.500018e-02 
9.493600e-02 
9.487172e-02 
9.480736e-02 
9.474290e-02 
9.467834e-02 
9.461370e-02 
9.454896e-02 
9.448412e-02 
9.441919e-02 
9.435417e-02 
9.428906e-02 
9.422385e-02 
9.415855e-02 
9.409316e-02 
9.402767e-02 
9.396209e-02 
9.389642e-02 
9.383066e-02 
9.376480e-02 
9.369884e-02 
9.363280e-02 
9.356666e-02 
9.350043e-02 
9.343411e-02 
9.336769e-02 
9.330118e-02 
9.323458e-02 
9.316788e-02 
9.310109e-02 
9.303421e-02 
9.296724e-02 
9.290017e-02 
9.283301e-02 
9.276576e-02 
9.269842e-02 
9.263098e-02 
9.256345e-02 
9.249583e-02 
9.242811e-02 
9.236030e-02 
9.229240e-02 
9.222441e-02 
9.215633e-02 
9.208815e-02 
9.201988e-02 
9.195152e-02 
9.188306e-02 
9.181452e-02 
9.174588e-02 
9.167715e-02 
9.160832e-02 
9.153941e-02 
9.147040e-02 
9.140130e-02 
9.133211e-02 
9.126282e-02 
9.119345e-02 
9.112398e-02 
9.105442e-02 
9.098477e-02 
9.091502e-02 
9.084518e-02 
9.077526e-02 
9.070524e-02 
9.063512e-02 
9.056492e-02 
9.049463e-02 
9.042424e-02 
9.035376e-02 
9.028319e-02 
9.021253e-02 
9.014177e-02 
9.007093e-02 
8.999999e-02 
8.992896e-02 
8.985784e-02 
8.978663e-02 
8.971533e-02 
8.964393e-02 
8.957245e-02 
8.950087e-02 
8.942920e-02 
8.935744e-02 
8.928559e-02 
8.921365e-02 
8.914161e-02 
8.906949e-02 
8.899727e-02 
8.892496e-02 
8.885256e-02 
8.878007e-02 
8.870749e-02 
8.863482e-02 
8.856206e-02 
8.848920e-02 
8.841626e-02 
8.834322e-02 
8.827010e-02 
8.819688e-02 
8.812357e-02 
8.805017e-02 
8.797668e-02 
8.790310e-02 
8.782943e-02 
8.775567e-02 
8.768181e-02 
8.760787e-02 
8.753383e-02 
8.745971e-02 
8.738549e-02 
8.731119e-02 
8.723679e-02 
8.716231e-02 
8.708773e-02 
8.701306e-02 
8.693830e-02 
8.686345e-02 
8.678851e-02 
8.671349e-02 
8.663837e-02 
8.656316e-02 
8.648786e-02 
8.641247e-02 
8.633699e-02 
8.626142e-02 
8.618576e-02 
8.611000e-02 
8.603416e-02 
8.595823e-02 
8.588221e-02 
8.580610e-02 
8.572990e-02 
8.565361e-02 
8.557723e-02 
8.550076e-02 
8.542420e-02 
8.534755e-02 
8.527081e-02 
8.519399e-02 
8.511707e-02 
8.504006e-02 
8.496296e-02 
8.488577e-02 
8.480850e-02 
8.473113e-02 
8.465368e-02 
8.457613e-02 
8.449850e-02 
8.442077e-02 
8.434296e-02 
8.426506e-02 
8.418706e-02 
8.410898e-02 
8.403081e-02 
8.395255e-02 
8.387420e-02 
8.379576e-02 
8.371724e-02 
8.363862e-02 
8.355992e-02 
8.348112e-02 
8.340224e-02 
8.332327e-02 
8.324420e-02 
8.316505e-02 
8.308582e-02 
8.300649e-02 
8.292707e-02 
8.284757e-02 
8.276797e-02 
8.268829e-02 
8.260852e-02 
8.252866e-02 
8.244871e-02 
8.236867e-02 
8.228854e-02 
8.220833e-02 
8.212803e-02 
8.204764e-02 
8.196716e-02 
8.188659e-02 
8.180593e-02 
8.172519e-02 
8.164435e-02 
8.156343e-02 
8.148242e-02 
8.140132e-02 
8.132014e-02 
8.123886e-02 
8.115750e-02 
8.107605e-02 
8.099451e-02 
8.091289e-02 
8.083117e-02 
8.074937e-02 
8.066748e-02 
8.058550e-02 
8.050344e-02 
8.042128e-02 
8.033904e-02 
8.025671e-02 
8.017429e-02 
8.009179e-02 
8.000920e-02 
7.992652e-02 
7.984375e-02 
7.976090e-02 
7.967795e-02 
7.959492e-02 
7.951180e-02 
7.942860e-02 
7.934531e-02 
7.926193e-02 
7.917846e-02 
7.909491e-02 
7.901127e-02 
7.892754e-02 
7.884372e-02 
7.875982e-02 
7.867583e-02 
7.859175e-02 
7.850759e-02 
7.842333e-02 
7.833900e-02 
7.825457e-02 
7.817006e-02 
7.808546e-02 
7.800077e-02 
7.791600e-02 
7.783114e-02 
7.774619e-02 
7.766116e-02 
7.757604e-02 
7.749083e-02 
7.740554e-02 
7.732016e-02 
7.723469e-02 
7.714914e-02 
7.706350e-02 
7.697778e-02 
7.689196e-02 
7.680607e-02 
7.672008e-02 
7.663401e-02 
7.654785e-02 
7.646161e-02 
7.637528e-02 
7.628886e-02 
7.620236e-02 
7.611577e-02 
7.602910e-02 
7.594234e-02 
7.585549e-02 
7.576856e-02 
7.568154e-02 
7.559443e-02 
7.550724e-02 
7.541997e-02 
7.533261e-02 
7.524516e-02 
7.515762e-02 
7.507001e-02 
7.498230e-02 
7.489451e-02 
7.480663e-02 
7.471867e-02 
7.463063e-02 
7.454249e-02 
7.445427e-02 
7.436597e-02 
7.427758e-02 
7.418911e-02 
7.410055e-02 
7.401190e-02 
7.392317e-02 
7.383436e-02 
7.374546e-02 
7.365647e-02 
7.356740e-02 
7.347825e-02 
7.338900e-02 
7.329968e-02 
7.321027e-02 
7.312077e-02 
7.303119e-02 
7.294153e-02 
7.285178e-02 
7.276194e-02 
7.267202e-02 
7.258202e-02 
7.249193e-02 
7.240175e-02 
7.231149e-02 
7.222115e-02 
7.213072e-02 
7.204021e-02 
7.194961e-02 
7.185893e-02 
7.176817e-02 
7.167732e-02 
7.158638e-02 
7.149537e-02 
7.140426e-02 
7.131308e-02 
7.122180e-02 
7.113045e-02 
7.103901e-02 
7.094749e-02 
7.085588e-02 
7.076419e-02 
7.067241e-02 
7.058055e-02 
7.048861e-02 
7.039658e-02 
7.030447e-02 
7.021228e-02 
7.012000e-02 
7.002763e-02 
6.993519e-02 
6.984266e-02 
6.975005e-02 
6.965735e-02 
6.956457e-02 
6.947171e-02 
6.937876e-02 
6.928573e-02 
6.919261e-02 
6.909942e-02 
6.900614e-02 
6.891277e-02 
6.881932e-02 
6.872579e-02 
6.863218e-02 
6.853848e-02 
6.844470e-02 
6.835084e-02 
6.825690e-02 
6.816287e-02 
6.806875e-02 
6.797456e-02 
6.788028e-02 
6.778592e-02 
6.769148e-02 
6.759695e-02 
6.750234e-02 
6.740765e-02 
6.731288e-02 
6.721802e-02 
6.712308e-02 
6.702806e-02 
6.693296e-02 
6.683777e-02 
6.674250e-02 
6.664715e-02 
6.655172e-02 
6.645620e-02 
6.636060e-02 
6.626492e-02 
6.616916e-02 
6.607331e-02 
6.597739e-02 
6.588138e-02 
6.578529e-02 
6.568911e-02 
6.559286e-02 
6.549652e-02 
6.540010e-02 
6.530360e-02 
6.520702e-02 
6.511036e-02 
6.501361e-02 
6.491678e-02 
6.481987e-02 
6.472288e-02 
6.462581e-02 
6.452865e-02 
6.443142e-02 
6.433410e-02 
6.423670e-02 
6.413922e-02 
6.404166e-02 
6.394402e-02 
6.384630e-02 
6.374849e-02 
6.365060e-02 
6.355264e-02 
6.345459e-02 
6.335646e-02 
6.325825e-02 
6.315996e-02 
6.306158e-02 
6.296313e-02 
6.286459e-02 
6.276598e-02 
6.266728e-02 
6.256851e-02 
6.246965e-02 
6.237071e-02 
6.227169e-02 
6.217259e-02 
6.207341e-02 
6.197415e-02 
6.187481e-02 
6.177539e-02 
6.167589e-02 
6.157630e-02 
6.147664e-02 
6.137690e-02 
6.127707e-02 
6.117717e-02 
6.107719e-02 
6.097712e-02 
6.087698e-02 
6.077675e-02 
6.067645e-02 
6.057607e-02 
6.047560e-02 
6.037506e-02 
6.027443e-02 
6.017373e-02 
6.007295e-02 
5.997208e-02 
5.987114e-02 
5.977012e-02 
5.966902e-02 
5.956783e-02 
5.946657e-02 
5.936523e-02 
5.926381e-02 
5.916231e-02 
5.906073e-02 
5.895907e-02 
5.885734e-02 
5.875552e-02 
5.865362e-02 
5.855165e-02 
5.844959e-02 
5.834746e-02 
5.824525e-02 
5.814296e-02 
5.804058e-02 
5.793814e-02 
5.783561e-02 
5.773300e-02 
5.763031e-02 
5.752755e-02 
5.742470e-02 
5.732178e-02 
5.721878e-02 
5.711570e-02 
5.701254e-02 
5.690931e-02 
5.680599e-02 
5.670260e-02 
5.659912e-02 
5.649557e-02 
5.639194e-02 
5.628824e-02 
5.618445e-02 
5.608059e-02 
5.597665e-02 
5.587263e-02 
5.576853e-02 
5.566435e-02 
5.556010e-02 
5.545576e-02 
5.535135e-02 
5.524687e-02 
5.514230e-02 
5.503766e-02 
5.493294e-02 
5.482814e-02 
5.472326e-02 
5.461831e-02 
5.451327e-02 
5.440816e-02 
5.430298e-02 
5.419771e-02 
5.409237e-02 
5.398695e-02 
5.388146e-02 
5.377588e-02 
5.367023e-02 
5.356450e-02 
5.345870e-02 
5.335281e-02 
5.324685e-02 
5.314082e-02 
5.303470e-02 
5.292851e-02 
5.282224e-02 
5.271590e-02 
5.260948e-02 
5.250298e-02 
5.239640e-02 
5.228975e-02 
5.218302e-02 
5.207622e-02 
5.196934e-02 
5.186238e-02 
5.175534e-02 
5.164823e-02 
5.154105e-02 
5.143378e-02 
5.132644e-02 
5.121902e-02 
5.111153e-02 
5.100396e-02 
5.089632e-02 
5.078860e-02 
5.068080e-02 
5.057293e-02 
5.046498e-02 
5.035695e-02 
5.024885e-02 
5.014067e-02 
5.003242e-02 
4.992409e-02 
4.981569e-02 
4.970721e-02 
4.959865e-02 
4.949002e-02 
4.938131e-02 
4.927253e-02 
4.916367e-02 
4.905474e-02 
4.894573e-02 
4.883664e-02 
4.872748e-02 
4.861825e-02 
4.850894e-02 
4.839955e-02 
4.829009e-02 
4.818056e-02 
4.807095e-02 
4.796126e-02 
4.785150e-02 
4.774167e-02 
4.763176e-02 
4.752177e-02 
4.741171e-02 
4.730158e-02 
4.719137e-02 
4.708108e-02 
4.697072e-02 
4.686029e-02 
4.674978e-02 
4.663920e-02 
4.652854e-02 
4.641781e-02 
4.630701e-02 
4.619613e-02 
4.608517e-02 
4.597415e-02 
4.586304e-02 
4.575187e-02 
4.564062e-02 
4.552929e-02 
4.541789e-02 
4.530642e-02 
4.519487e-02 
4.508325e-02 
4.497156e-02 
4.485979e-02 
4.474795e-02 
4.463603e-02 
4.452404e-02 
4.441198e-02 
4.429985e-02 
4.418764e-02 
4.407535e-02 
4.396300e-02 
4.385057e-02 
4.373806e-02 
4.362549e-02 
4.351284e-02 
4.340011e-02 
4.328732e-02 
4.317445e-02 
4.306150e-02 
4.294849e-02 
4.283540e-02 
4.272224e-02 
4.260900e-02 
4.249570e-02 
4.238232e-02 
4.226886e-02 
4.215534e-02 
4.204174e-02 
4.192807e-02 
4.181433e-02 
4.170051e-02 
4.158662e-02 
4.147266e-02 
4.135863e-02 
4.124452e-02 
4.113034e-02 
4.101609e-02 
4.090177e-02 
4.078738e-02 
4.067291e-02 
4.055837e-02 
4.044376e-02 
4.032908e-02 
4.021432e-02 
4.009949e-02 
3.998460e-02 
3.986963e-02 
3.975458e-02 
3.963947e-02 
3.952428e-02 
3.940903e-02 
3.929370e-02 
3.917830e-02 
3.906283e-02 
3.894728e-02 
3.883167e-02 
3.871598e-02 
3.860022e-02 
3.848440e-02 
3.836850e-02 
3.825252e-02 
3.813648e-02 
3.802037e-02 
3.790418e-02 
3.778793e-02 
3.767160e-02 
3.755521e-02 
3.743874e-02 
3.732220e-02 
3.720559e-02 
3.708891e-02 
3.697216e-02 
3.685534e-02 
3.673844e-02 
3.662148e-02 
3.650445e-02 
3.638734e-02 
3.627017e-02 
3.615293e-02 
3.603561e-02 
3.591823e-02 
3.580077e-02 
3.568325e-02 
3.556565e-02 
3.544799e-02 
3.533025e-02 
3.521244e-02 
3.509457e-02 
3.497662e-02 
3.485861e-02 
3.474052e-02 
3.462237e-02 
3.450414e-02 
3.438585e-02 
3.426749e-02 
3.414905e-02 
3.403055e-02 
3.391198e-02 
3.379334e-02 
3.367463e-02 
3.355585e-02 
3.343700e-02 
3.331808e-02 
3.319909e-02 
3.308003e-02 
3.296091e-02 
3.284171e-02 
3.272245e-02 
3.260311e-02 
3.248371e-02 
3.236424e-02 
3.224470e-02 
3.212509e-02 
3.200542e-02 
3.188567e-02 
3.176585e-02 
3.164597e-02 
3.152602e-02 
3.140600e-02 
3.128591e-02 
3.116575e-02 
3.104553e-02 
3.092524e-02 
3.080487e-02 
3.068444e-02 
3.056395e-02 
3.044338e-02 
3.032275e-02 
3.020204e-02 
3.008127e-02 
2.996044e-02 
2.983953e-02 
2.971856e-02 
2.959751e-02 
2.947641e-02 
2.935523e-02 
2.923398e-02 
2.911267e-02 
2.899129e-02 
2.886985e-02 
2.874833e-02 
2.862675e-02 
2.850510e-02 
2.838338e-02 
2.826160e-02 
2.813975e-02 
2.801783e-02 
2.789585e-02 
2.777379e-02 
2.765167e-02 
2.752949e-02 
2.740724e-02 
2.728492e-02 
2.716253e-02 
2.704008e-02 
2.691756e-02 
2.679497e-02 
2.667232e-02 
2.654960e-02 
2.642681e-02 
2.630396e-02 
2.618104e-02 
2.605805e-02 
2.593500e-02 
2.581188e-02 
2.568870e-02 
2.556545e-02 
2.544213e-02 
2.531875e-02 
2.519530e-02 
2.507178e-02 
2.494820e-02 
2.482455e-02 
2.470084e-02 
2.457706e-02 
2.445322e-02 
2.432931e-02 
2.420534e-02 
2.408129e-02 
2.395719e-02 
2.383302e-02 
2.370878e-02 
2.358448e-02 
2.346011e-02 
2.333567e-02 
2.321118e-02 
2.308661e-02 
2.296198e-02 
2.283729e-02 
2.271253e-02 
2.258771e-02 
2.246282e-02 
2.233786e-02 
2.221284e-02 
2.208776e-02 
2.196261e-02 
2.183740e-02 
2.171212e-02 
2.158678e-02 
2.146137e-02 
2.133590e-02 
2.121037e-02 
2.108477e-02 
2.095910e-02 
2.083337e-02 
2.070758e-02 
2.058172e-02 
2.045580e-02 
2.032981e-02 
2.020376e-02 
2.007765e-02 
1.995147e-02 
1.982523e-02 
1.969893e-02 
1.957256e-02 
1.944613e-02 
1.931963e-02 
1.919307e-02 
1.906644e-02 
1.893976e-02 
1.881301e-02 
1.868619e-02 
1.855931e-02 
1.843237e-02 
1.830537e-02 
1.817830e-02 
1.805117e-02 
1.792398e-02 
1.779672e-02 
1.766940e-02 
1.754202e-02 
1.741457e-02 
1.728706e-02 
1.715949e-02 
1.703185e-02 
1.690416e-02 
1.677640e-02 
1.664857e-02 
1.652069e-02 
1.639274e-02 
1.626473e-02 
1.613666e-02 
1.600852e-02 
1.588032e-02 
1.575206e-02 
1.562374e-02 
1.549536e-02 
1.536691e-02 
1.523840e-02 
1.510983e-02 
1.498120e-02 
1.485250e-02 
1.472375e-02 
1.459493e-02 
1.446605e-02 
1.433711e-02 
1.420810e-02 
1.407904e-02 
1.394991e-02 
1.382072e-02 
1.369147e-02 
1.356216e-02 
1.343279e-02 
1.330335e-02 
1.317386e-02 
1.304430e-02 
1.291468e-02 
1.278501e-02 
1.265527e-02 
1.252546e-02 
1.239560e-02 
1.226568e-02 
1.213570e-02 
1.200565e-02 
1.187555e-02 
1.174538e-02 
1.161515e-02 
1.148487e-02 
1.135452e-02 
1.122411e-02 
1.109364e-02 
1.096311e-02 
1.083252e-02 
1.070187e-02 
1.057116e-02 
1.044039e-02 
1.030956e-02 
1.017867e-02 
1.004772e-02 
9.916710e-03 
9.785640e-03 
9.654509e-03 
9.523319e-03 
9.392069e-03 
9.260759e-03 
9.129390e-03 
8.997960e-03 
8.866472e-03 
8.734923e-03 
8.603316e-03 
8.471649e-03 
8.339922e-03 
8.208136e-03 
8.076291e-03 
7.944387e-03 
7.812423e-03 
7.680401e-03 
7.548319e-03 
7.416178e-03 
7.283979e-03 
7.151720e-03 
7.019403e-03 
6.887027e-03 
6.754592e-03 
6.622098e-03 
6.489546e-03 
6.356935e-03 
6.224265e-03 
6.091538e-03 
5.958751e-03 
5.825906e-03 
5.693003e-03 
5.560042e-03 
5.427023e-03 
5.293945e-03 
5.160809e-03 
5.027615e-03 
4.894363e-03 
4.761053e-03 
4.627686e-03 
4.494260e-03 
4.360777e-03 
4.227235e-03 
4.093637e-03 
3.959980e-03 
3.826266e-03 
3.692494e-03 
3.558665e-03 
3.424778e-03 
3.290835e-03 
3.156833e-03 
3.022775e-03 
2.888659e-03 
2.754486e-03 
2.620256e-03 
2.485969e-03 
2.351625e-03 
2.217224e-03 
2.082766e-03 
1.948251e-03 
1.813679e-03 
1.679051e-03 
1.544366e-03 
1.409624e-03 
1.274826e-03 
1.139971e-03 
1.005059e-03 
8.700916e-04 
7.350675e-04 
5.999871e-04 
4.648504e-04 
3.296574e-04 
1.944084e-04 
5.910319e-05 
0 
0 
0 
0 
0 
0 
0 
0 
0 
0 
0 
0 
0 
0 
0 
0 
0 
0 
0 
0 
0 
0 
0 
0 
0 
0 
0 
0 
0 
0 
0 
0 
0 
0 
0 
0 
0 
0 
0 
0 
0 
0 
0 
0 
0 
0 
0 
0 
0 
0 
0 
0 
0 
0 
0 
0 
0 
0 
0 
0 
0 
0 
0 
0 
0 
0 
0 
0 
0 
0 
0 
0 
0 
0 
0 
0 
0 
0 
0 
0 
0 
0 
0 
0 
0 
0 
0 
0 
0 
0 
0 
0 
0 
0 
0 
0 
0 
0 
0 
0 
0 
0 
0 
0 
0 
0 
0 
0 
0 
0 
0 
0 
0 
0 
0 
0 
0 
0 
0 
0 
0 
0 
0 
0 
0 
0 
0 
0 
0 
0 
0 
0 
0 
0 
0 
0 
0 
0 
0 
0 
0 
0 
0 
0 
0 
0 
0 
0 
0 
0 
0 
0 
0 
0 
0 
0 
0 
0 
0 
0 
0 
0 
0 
0 
0 
0 
0 
0 
0 
0 
0 
0 
0 
0 
0 
0 
0 
0 
0 
0 
0 
0 
0 
0 
0 
0 
0 
0 
0 
0 
0 
0 
0 
0 
0 
0 
0 
0 
0 
0 
0 
0 
0 
0 
0 
0 
0 
0 
0 
0 
0 
0 
0 
0 
0 
0 
0 
0 
0 
0 
0 
0 
0 
0 
0 
0 
0 
0 
0 
0 
0 
0 
0 
0 
0 
0 
0 
0 
0 
0 
0 
0 
0 
0 
0 
0 
0 
0 
0 
0 
0 
0 
0 
0 
0 
0 
0 
0 
0 
0 
0 
0 
0 
0 
0 
0 
0 
0 
0 
0 
0 
0 
0 
0 
0 
0 
0 
0 
0 
0 
0 
0 
0 
0 
0 
0 
0 
0 
0 
0 
0 
0 
0 
0 
0 
0 
0 
0 
0 
0 
0 
0 
0 
0 
0 
0 
0 
0 
0 
0 
0 
0 
0 
0 
0 
0 
0 
0 
0 
0 
0 
0 
0 
0 
0 
0 
0 
0 
0 
0 
0 
0 
0 
0 
0 
0 
0 
0 
0 
0 
0 
0 
0 
0 
0 
0 
0 
0 
0 
0 
0 
0 
0 
0 
0 
0 
0 
0 
0 
0 
0 
0 
0 
0 
0 
0 
0 
0 
0 
0 
0 
0 
0 
0 
0 
0 
0 
0 
0 
0 
0 
0 
0 
0 
0 
0 
0 
0 
0 
0 
0 
0 
0 
0 
0 
0 
0 
0 
0 
0 
0 
0 
0 
0 
0 
0 
0 
0 
0 
0 
0 
0 
0 
0 
0 
0 
0 
0 
0 
0 
0 
0 
0 
0 
0 
0 
0 
0 
0 
0 
0 
0 
0 
0 
0 
0 
0 
0 
0 
0 
0 
0 
0 
0 
0 
0 
0 
0 
0 
0 
0 
0 
0 
0 
0 
0 
0 
0 
0 
0 
0 
0 
0 
0 
0 
0 
0 
0 
0 
0 
0 
0 
0 
0 
0 
0 
0 
0 
0 
0 
0 
0 
0 
0 
0 
0 
0 
0 
0 
0 
0 
0 
0 
0 
0 
0 
0 
0 
0 
0 
0 
0 
0 
0 
0 
0 
0 
0 
0 
0 
0 
0 
0 
0 
0 
0 
0 
0 
0 
0 
0 
0 
0 
0 
0 
0 
0 
0 
0 
0 
0 
0 
0 
0 
0 
0 
0 
0 
0 
0 
0 
0 
0 
0 
0 
0 
0 
0 
0 
0 
0 
0 
0 
0 
0 
0 
0 
0 
0 
0 
0 
0 
0 
0 
0 
0 
0 
0 
0 
0 
0 
0 
0 
0 
0 
0 
0 
0 
0 
0 
0 
0 
0 
0 
0 
0 
0 
0 
0 
0 
0 
0 
0 
0 
0 
0 
0 
0 
0 
0 
0 
0 
0 
0 
0 
0 
0 
0 
0 
0 
0 
0 
0 
0 
0 
0 
0 
0 
0 
0 
0 
0 
0 
0 
0 
0 
0 
0 
0 
0 
0 
0 
0 
0 
0 
0 
0 
0 
0 
0 
0 
0 
0 
0 
0 
0 
0 
0 
0 
0 
0 
0 
0 
0 
0 
0 
0 
0 
0 
0 
0 
0 
0 
0 
0 
0 
0 
0 
0 
0 
0 
0 
0 
0 
0 
0 
0 
0 
0 
0 
0 
0 
0 
0 
0 
0 
0 
0 
0 
0 
0 
0 
0 
0 
0 
0 
0 
0 
0 
0 
0 
0 
0 
0 
0 
0 
0 
0 
0 
0 
0 
0 
0 
0 
0 
0 
0 
0 
0 
0 
0 
0 
0 
0 
0 
0 
0 
0 
0 
0 
0 
0 
0 
0 
0 
0 
0 
0 
0 
0 
0 
0 
0 
0 
0 
0 
0 
0 
0 
0 
0 
0 
0 
0 
0 
0 
0 
0 
0 
0 
0 
0 
0 
0 
0 
0 
0 
0 
0 
0 
0 
0 
0 
0 
0 
0 
0 
0 
0 
0 
0 
0 
0 
0 
0 
0 
0 
0 
0 
0 
0 
0 
0 
0 
0 
0 
0 
0 
0 
0 
0 
0 
0 
0 
0 
0 
0 
0 
0 
0 
0 
0 
0 
0 
0 
0 
0 
0 
0 
0 
0 
0 
0 
0 
0 
0 
0 
0 
0 
0 
0 
0 
0 
0 
0 
0 
0 
0 
0 
0 
0 
0 
0 
0 
0 
0 
0 
0 
0 
0 
0 
0 
0 
0 
0 
0 
0 
0 
0 
0 
0 
0 
0 
0 
0 
0 
0 
0 
0 
0 
0 
0 
0 
0 
0 
0 
0 
0 
0 
0 
0 
0 
0 
0 
0 
0 
0 
0 
0 
0 
0 
0 
0 
0 
0 
0 
0 
0 
0 
0 
0 
0 
0 
0 
0 
0 
0 
0 
0 
0 
0 
0 
0 
0 
0 
0 
0 
0 
0 
0 
0 
0 
0 
0 
0 
0 
0 
0 
0 
0 
0 
0 
0 
0 
0 
0 
0 
0 
0 
0 
0 
0 
0 
0 
0 
0 
0 
0 
0 
0 
0 
0 
0 
0 
0 
0 
0 
0 
0 
0 
0 
0 
0 
0 
0 
0 
0 
0 
0 
0 
0 
0 
0 
0 
0 
0 
0 
0 
0 
0 
0 
0 
0 
0 
0 
0 
0 
0 
0 
0 
0 
0 
0 
0 
0 
0 
0 
0 
0 
0 
0 
0 
0 
0 
0 
0 
0 
0 
0 
0 
0 
0 
0 
0 
0 
0 
0 
0 
0 
0 
0 
0 
0 
0 
0 
0 
0 
0 
0 
0 
0 
0 
0 
0 
0 
0 
0 
0 
0 
0 
0 
0 
0 
0 
0 
0 
0 
0 
0 
0 
0 
0 
0 
0 
0 
0 
0 
0 
0 
0 
0 
0 
0 
0 
0 
0 
0 
0 
0 
0 
0 
0 
0 
0 
0 
0 
0 
0 
0 
0 
0 
0 
0 
0 
0 
0 
0 
0 
0 
0 
0 
0 
0 
0 
0 
0 
0 
0 
0 
0 
0 
0 
0 
0 
0 
0 
0 
0 
0 
0 
0 
0 
0 
0 
0 
0 
0 
0 
0 
0 
0 
0 
0 
0 
0 
0 
0 
0 
0 
0 
0 
0 
0 
0 
0 
0 
0 
0 
0 
0 
0 
0 
0 
0 
0 
0 
0 
0 
0 
0 
0 
0 
0 
0 
0 
0 
0 
0 
0 
0 
0 
0 
0 
0 
0 
0 
0 
0 
0 
0 
0 
0 
0 
0 
0 
0 
0 
0 
0 
0 
0 
0 
0 
0 
0 
0 
0 
0 
0 
0 
0 
0 
0 
0 
0 
0 
0 
0 
0 
0 
0 
0 
0 
0 
0 
0 
0 
0 
0 
0 
0 
0 
0 
0 
0 
0 
0 
0 
0 
0 
0 
0 
0 
0 
0 
0 
0 
0 
0 
0 
0 
0 
0 
0 
0 
0 
0 
0 
0 
0 
0 
0 
0 
0 
0 
0 
0 
0 
0 
0 
0 
0 
0 
0 
0 
0 
0 
0 
0 
0 
0 
0 
0 
0 
0 
0 
0 
0 
0 
0 
0 
0 
0 
0 
0 
0 
0 
0 
0 
0 
0 
0 
0 
0 
0 
0 
0 
0 
0 
0 
0 
0 
0 
0 
0 
0 
0 
0 
0 
0 
0 
0 
0 
0 
0 
0 
0 
0 
0 
0 
0 
0 
0 
0 
0 
0 
0 
0 
0 
0 
0 
0 
0 
0 
0 
0 
0 
0 
0 
0 
0 
0 
0 
0 
0 
0 
0 
0 
0 
0 
0 
0 
0 
0 
0 
0 
0 
0 
0 
0 
0 
0 
0 
0 
0 
0 
0 
0 
0 
0 
0 
0 
0 
0 
0 
0 
0 
0 
0 
0 
0 
0 
0 
0 
0 
0 
0 
0 
0 
0 
0 
0 
0 
0 
0 
0 
0 
0 
0 
0 
0 
0 
0 
0 
0 
0 
0 
0 
0 
0 
0 
0 
0 
0 
0 
0 
0 
0 
0 
0 
0 
0 
0 
0 
0 
0 
0 
0 
0 
0 
0 
0 
0 
0 
0 
0 
0 
0 
0 
0 
0 
0 
0 
0 
0 
0 
0 
0 
0 
0 
0 
0 
0 
0 
0 
0 
0 
0 
0 
0 
0 
0 
0 
0 
0 
0 
0 
0 
0 
0 
0 
0 
0 
0 
0 
0 
0 
0 
0 
0 
0 
0 
0 
0 
0 
0 
0 
0 
0 
0 
0 
0 
0 
0 
0 
0 
0 
0 
0 
0 
0 
0 
0 
0 
0 
0 
0 
0 
0 
0 
0 
0 
0 
0 
0 
0 
0 
0 
0 
0 
0 
0 
0 
0 
0 
0 
0 
0 
0 
0 
0 
0 
0 
0 
0 
0 
0 
0 
0 
0 
0 
0 
0 
0 
0 
0 
0 
0 
0 
0 
0 
0 
0 
0 
0 
0 
0 
0 
0 
0 
0 
0 
0 
0 
0 
0 
0 
0 
0 
0 
0 
0 
0 
0 
0 
0 
0 
0 
0 
0 
0 
0 
0 
0 
0 
0 
0 
0 
0 
0 
0 
0 
0 
0 
0 
0 
0 
0 
0 
0 
0 
0 
0 
0 
0 
0 
0 
0 
0 
0 
0 
0 
0 
0 
0 
0 
0 
0 
0 
0 
0 
0 
0 
0 
0 
0 
0 
0 
0 
0 
0 
0 
0 
0 
0 
0 
0 
0 
0 
0 
0 
0 
0 
0 
0 
0 
0 
0 
0 
0 
0 
0 
0 
0 
0 
0 
0 
0 
0 
0 
0 
0 
0 
0 
0 
0 
0 
0 
0 
0 
0 
0 
0 
0 
0 
0 
0 
0 
0 
0 
0 
0 
0 
0 
0 
0 
0 
0 
0 
0 
0 
0 
0 
0 
0 
0 
0 
0 
0 
0 
0 
0 
0 
0 
0 
0 
0 
0 
0 
0 
0 
0 
0 
0 
0 
0 
0 
0 
0 
0 
0 
0 
0 
0 
0 
0 
0 
0 
0 
0 
0 
0 
0 
0 
0 
0 
0 
0 
0 
0 
0 
0 
0 
0 
0 
0 
0 
0 
0 
0 
0 
0 
0 
0 
0 
0 
0 
0 
0 
0 
0 
0 
0 
0 
0 
0 
0 
0 
0 
0 
0 
0 
0 
0 
0 
0 
0 
0 
0 
0 
0 
0 
0 
0 
0 
0 
0 
0 
0 
0 
0 
0 
0 
0 
0 
0 
0 
0 
0 
0 
0 
0 
0 
0 
0 
0 
0 
0 
0 
0 
0 
0 
0 
0 
0 
0 
0 
0 
0 
0 
0 
0 
0 
0 
0 
0 
0 
0 
0 
0 
0 
0 
0 
0 
0 
0 
0 
0 
0 
0 
0 
0 
0 
0 
0 
0 
0 
0 
0 
0 
0 
0 
0 
0 
0 
0 
0 
0 
0 
0 
0 
0 
0 
0 
0 
0 
0 
0 
0 
0 
0 
0 
0 
0 
0 
0 
0 
0 
0 
0 
0 
0 
0 
0 
0 
0 
0 
0 
0 
0 
0 
0 
0 
0 
0 
0 
0 
0 
0 
0 
0 
0 
0 
0 
0 
0 
0 
0 
0 
0 
0 
0 
0 
0 
0 
0 
0 
0 
0 
0 
0 
0 
0 
0 
0 
0 
0 
0 
0 
0 
0 
0 
0 
0 
0 
0 
0 
0 
0 
0 
0 
0 
0 
0 
0 
0 
0 
0 
0 
0 
0 
0 
0 
0 
0 
0 
0 
0 
0 
0 
0 
0 
0 
0 
0 
0 
0 
0 
0 
0 
0 
0 
0 
0 
0 
0 
0 
0 
0 
0 
0 
0 
0 
0 
0 
0 
0 
0 
0 
0 
0 
0 
0 
0 
0 
0 
0 
0 
0 
0 
0 
0 
0 
0 
0 
0 
0 
0 
0 
0 
0 
0 
0 
0 
0 
0 
0 
0 
0 
0 
0 
0 
0 
0 
0 
0 
0 
0 
0 
0 
0 
0 
0 
0 
0 
0 
0 
0 
0 
0 
0 
0 
0 
0 
0 
0 
0 
0 
0 
0 
0 
0 
0 
0 
0 
0 
0 
0 
0 
0 
0 
0 
0 
0 
0 
0 
0 
0 
0 
0 
0 
0 
0 
0 
0 
0 
0 
0 
0 
0 
0 
0 
0 
0 
0 
0 
0 
0 
0 
0 
0 
0 
0 
0 
0 
0 
0 
0 
0 
0 
0 
0 
0 
0 
0 
0 
0 
0 
0 
0 
0 
0 
0 
0 
0 
0 
0 
0 
0 
0 
0 
0 
0 
0 
0 
0 
0 
0 
0 
0 
0 
0 
0 
0 
0 
0 
0 
0 
0 
0 
0 
0 
0 
0 
0 
0 
0 
0 
0 
0 
0 
0 
0 
0 
0 
0 
0 
0 
0 
0 
0 
0 
0 
0 
0 
0 
0 
0 
0 
0 
0 
0 
0 
0 
0 
0 
0 
0 
0 
0 
0 
0 
0 
0 
0 
0 
0 
0 
0 
0 
0 
0 
0 
0 
0 
0 
0 
0 
0 
0 
0 
0 
0 
0 
0 
0 
0 
0 
0 
0 
0 
0 
0 
0 
0 
0 
0 
0 
0 
0 
0 
0 
0 
0 
0 
0 
0 
0 
0 
0 
0 
0 
0 
0 
0 
0 
0 
0 
0 
0 
0 
0 
0 
0 
0 
0 
0 
0 
0 
0 
0 
0 
0 
0 
0 
0 
0 
0 
0 
0 
0 
0 
0 
0 
0 
0 
0 
0 
0 
0 
0 
0 
0 
0 
0 
0 
0 
0 
0 
0 
0 
0 
0 
0 
0 
0 
0 
0 
0 
0 
0 
0 
0 
0 
0 
0 
0 
0 
0 
0 
0 
0 
0 
0 
0 
0 
0 
0 
0 
0 
0 
0 
0 
0 
0 
0 
0 
0 
0 
0 
0 
0 
0 
0 
0 
0 
0 
0 
0 
0 
0 
0 
0 
0 
0 
0 
0 
0 
0 
0 
0 
0 
0 
0 
0 
0 
0 
0 
0 
0 
0 
0 
0 
0 
0 
0 
0 
0 
0 
0 
0 
0 
0 
0 
0 
0 
0 
0 
0 
0 
0 
0 
0 
0 
0 
0 
0 
0 
0 
0 
0 
0 
0 
0 
0 
0 
0 
0 
0 
0 
0 
0 
0 
0 
0 
0 
0 
0 
0 
0 
0 
0 
0 
0 
0 
0 
0 
0 
0 
0 
0 
0 
0 
0 
0 
0 
0 
0 
0 
0 
0 
0 
0 
0 
0 
0 
0 
0 
0 
0 
0 
0 
0 
0 
0 
0 
0 
0 
0 
0 
0 
0 
0 
0 
0 
0 
0 
0 
0 
0 
0 
0 
0 
0 
0 
0 
0 
0 
0 
0 
0 
0 
0 
0 
0 
0 
0 
0 
0 
0 
0 
0 
0 
0 
0 
0 
0 
0 
0 
0 
0 
0 
0 
0 
0 
0 
0 
0 
0 
0 
0 
0 
0 
0 
0 
0 
0 
0 
0 
0 
0 
0 
0 
0 
0 
0 
0 
0 
0 
0 
0 
0 
0 
0 
0 
0 
0 
0 
0 
0 
0 
0 
0 
0 
0 
0 
0 
0 
0 
0 
0 
0 
0 
0 
0 
0 
0 
0 
0 
0 
0 
0 
0 
0 
0 
0 
0 
0 
0 
0 
0 
0 
0 
0 
0 
0 
0 
0 
0 
0 
0 
0 
0 
0 
0 
0 
0 
0 
0 
0 
0 
0 
0 
0 
0 
0 
0 
0 
0 
0 
0 
0 
0 
0 
0 
0 
0 
0 
0 
0 
0 
0 
0 
0 
0 
0 
0 
0 
0 
0 
0 
0 
0 
0 
0 
0 
0 
0 
0 
0 
0 
0 
0 
0 
0 
0 
0 
0 
0 
0 
0 
0 
0 
0 
0 
0 
0 
0 
0 
0 
0 
0 
0 
0 
0 
0 
0 
0 
0 
0 
0 
0 
0 
0 
0 
0 
0 
0 
0 
0 
0 
0 
0 
0 
0 
0 
0 
0 
0 
0 
0 
0 
0 
0 
0 
0 
0 
0 
0 
0 
0 
0 
0 
0 
0 
0 
0 
0 
0 
0 
0 
0 
0 
0 
0 
0 
0 
0 
0 
0 
0 
0 
0 
0 
0 
0 
0 
0 
0 
0 
0 
0 
0 
0 
0 
0 
0 
0 
0 
0 
0 
0 
0 
0 
0 
0 
0 
0 
0 
0 
0 
0 
0 
0 
0 
0 
0 
0 
0 
0 
0 
0 
0 
0 
0 
0 
0 
0 
0 
0 
0 
0 
0 
0 
0 
0 
0 
0 
0 
0 
0 
0 
0 
0 
0 
0 
0 
0 
0 
0 
0 
0 
0 
0 
0 
0 
0 
0 
0 
0 
0 
0 
0 
0 
0 
0 
0 
0 
0 
0 
0 
0 
0 
0 
0 
0 
0 
0 
0 
0 
0 
0 
0 
0 
0 
0 
0 
0 
0 
0 
0 
0 
0 
0 
0 
0 
0 
0 
0 
0 
0 
0 
0 
0 
0 
0 
0 
0 
0 
0 
0 
0 
0 
0 
0 
0 
0 
0 
0 
0 
0 
0 
0 
0 
0 
0 
0 
0 
0 
0 
0 
0 
0 
0 
0 
0 
0 
0 
0 
0 
0 
0 
0 
0 
0 
0 
0 
0 
0 
0 
0 
0 
0 
0 
0 
0 
0 
0 
0 
0 
0 
0 
0 
0 
0 
0 
0 
0 
0 
0 
0 
0 
0 
0 
0 
0 
0 
0 
0 
0 
0 
0 
0 
0 
0 
0 
0 
0 
0 
0 
0 
0 
0 
0 
0 
0 
0 
0 
0 
0 
0 
0 
0 
0 
0 
0 
0 
0 
0 
0 
0 
0 
0 
0 
0 
0 
0 
0 
0 
0 
0 
0 
0 
0 
0 
0 
0 
0 
0 
0 
0 
0 
0 
0 
0 
0 
0 
0 
0 
0 
0 
0 
0 
0 
0 
0 
0 
0 
0 
0 
0 
0 
0 
0 
0 
0 
0 
0 
0 
0 
0 
0 
0 
0 
0 
0 
0 
0 
0 
0 
0 
0 
0 
0 
0 
0 
0 
0 
0 
0 
0 
0 
0 
0 
0 
0 
0 
0 
0 
0 
0 
0 
0 
0 
0 
0 
0 
0 
0 
0 
0 
0 
0 
0 
0 
0 
0 
0 
0 
0 
0 
0 
0 
0 
0 
0 
0 
0 
0 
0 
0 
0 
0 
0 
0 
0 
0 
0 
0 
0 
0 
0 
0 
0 
0 
0 
0 
0 
0 
0 
0 
0 
0 
0 
0 
0 
0 
0 
0 
0 
0 
0 
0 
0 
0 
0 
0 
0 
0 
0 
0 
0 
0 
0 
0 
0 
0 
0 
0 
0 
0 
0 
0 
0 
0 
0 
0 
0 
0 
0 
0 
0 
0 
0 
0 
0 
0 
0 
0 
0 
0 
0 
0 
0 
0 
0 
0 
0 
0 
0 
0 
0 
0 
0 
0 
0 
0 
0 
0 
0 
0 
0 
0 
0 
0 
0 
0 
0 
0 
0 
0 
0 
0 
0 
0 
0 
0 
0 
0 
0 
0 
0 
0 
0 
0 
0 
0 
0 
0 
0 
0 
0 
0 
0 
0 
0 
0 
0 
0 
0 
0 
0 
0 
0 
0 
0 
0 
0 
0 
0 
0 
0 
0 
0 
0 
0 
0 
0 
0 
0 
0 
0 
0 
0 
0 
0 
0 
0 
0 
0 
0 
0 
0 
0 
0 
0 
0 
0 
0 
0 
0 
0 
0 
0 
0 
0 
0 
0 
0 
0 
0 
0 
0 
0 
0 
0 
0 
0 
0 
0 
0 
0 
0 
0 
0 
0 
0 
0 
0 
0 
0 
0 
0 
0 
0 
0 
0 
0 
0 
0 
0 
0 
0 
0 
0 
0 
0 
0 
0 
0 
0 
0 
0 
0 
0 
0 
0 
0 
0 
0 
0 
0 
0 
0 
0 
0 
0 
0 
0 
0 
0 
0 
0 
0 
0 
0 
0 
0 
0 
0 
0 
0 
0 
0 
0 
0 
0 
0 
0 
0 
0 
0 
0 
0 
0 
0 
0 
0 
0 
0 
0 
0 
0 
0 
0 
0 
0 
0 
0 
0 
0 
0 
0 
0 
0 
0 
0 
0 
0 
0 
0 
0 
0 
0 
0 
0 
0 
0 
0 
0 
0 
0 
0 
0 
0 
0 
0 
0 
0 
0 
0 
0 
0 
0 
0 
0 
0 
0 
0 
0 
0 
0 
0 
0 
0 
0 
0 
0 
0 
0 
0 
0 
0 
0 
0 
0 
0 
0 
0 
0 
0 
0 
0 
0 
0 
0 
0 
0 
0 
0 
0 
0 
0 
0 
0 
0 
0 
0 
0 
0 
0 
0 
0 
0 
0 
0 
0 
0 
0 
0 
0 
0 
0 
0 
0 
0 
0 
0 
0 
0 
0 
0 
0 
0 
0 
0 
0 
0 
0 
0 
0 
0 
0 
0 
0 
0 
0 
0 
0 
0 
0 
0 
0 
0 
0 
0 
0 
0 
0 
0 
0 
0 
0 
0 
0 
0 
0 
0 
0 
0 
0 
0 
0 
0 
0 
0 
0 
0 
0 
0 
0 
0 
0 
0 
0 
0 
0 
0 
0 
0 
0 
0 
0 
0 
0 
0 
0 
0 
0 
0 
0 
0 
0 
0 
0 
0 
0 
0 
0 
0 
0 
0 
0 
0 
0 
0 
0 
0 
0 
0 
0 
0 
0 
0 
0 
0 
0 
0 
0 
0 
0 
0 
0 
0 
0 
0 
0 
0 
0 
0 
0 
0 
0 
0 
0 
0 
0 
0 
0 
0 
0 
0 
0 
0 
0 
0 
0 
0 
0 
0 
0 
0 
0 
0 
0 
0 
0 
0 
0 
0 
0 
0 
0 
0 
0 
0 
0 
0 
0 
0 
0 
0 
0 
0 
0 
0 
0 
0 
0 
0 
0 
0 
0 
0 
0 
0 
0 
0 
0 
0 
0 
0 
0 
0 
0 
0 
0 
0 
0 
0 
0 
0 
0 
0 
0 
0 
0 
0 
0 
0 
0 
0 
0 
0 
0 
0 
0 
0 
0 
0 
0 
0 
0 
0 
0 
0 
0 
0 
0 
0 
0 
0 
0 
0 
0 
0 
0 
0 
0 
0 
0 
0 
0 
0 
0 
0 
0 
0 
0 
0 
0 
0 
0 
0 
0 
0 
0 
0 
0 
0 
0 
0 
0 
0 
0 
0 
0 
0 
0 
0 
0 
0 
0 
0 
0 
0 
0 
0 
0 
0 
0 
0 
0 
0 
0 
0 
0 
0 
0 
0 
0 
0 
0 
0 
0 
0 
0 
0 
0 
0 
0 
0 
0 
0 
0 
0 
0 
0 
0 
0 
0 
0 
0 
0 
0 
0 
0 
0 
0 
0 
0 
0 
0 
0 
0 
0 
0 
0 
0 
0 
0 
0 
0 
0 
0 
0 
0 
0 
0 
0 
0 
0 
0 
0 
0 
0 
0 
0 
0 
0 
0 
0 
0 
0 
0 
0 
0 
0 
0 
0 
0 
0 
0 
0 
0 
0 
0 
0 
0 
0 
0 
0 
0 
0 
0 
0 
0 
0 
0 
0 
0 
0 
0 
0 
0 
0 
0 
0 
0 
0 
0 
0 
0 
0 
0 
0 
0 
0 
0 
0 
0 
0 
0 
0 
0 
0 
0 
0 
0 
0 
0 
0 
0 
0 
0 
0 
0 
0 
0 
0 
0 
0 
0 
0 
0 
0 
0 
0 
0 
0 
0 
0 
0 
0 
0 
0 
0 
0 
0 
0 
0 
0 
0 
0 
0 
0 
0 
0 
0 
0 
0 
0 
0 
0 
0 
0 
0 
0 
0 
0 
0 
0 
0 
0 
0 
0 
0 
0 
0 
0 
0 
0 
0 
0 
0 
0 
0 
0 
0 
0 
0 
0 
0 
0 
0 
0 
0 
0 
0 
0 
0 
0 
0 
0 
0 
0 
0 
0 
0 
0 
0 
0 
0 
0 
0 
0 
0 
0 
0 
0 
0 
0 
0 
0 
0 
0 
0 
0 
0 
0 
0 
0 
0 
0 
0 
0 
0 
0 
0 
0 
0 
0 
0 
0 
0 
0 
0 
0 
0 
0 
0 
0 
0 
0 
0 
0 
0 
0 
0 
0 
0 
0 
0 
0 
0 
0 
0 
0 
0 
0 
0 
0 
0 
0 
0 
0 
0 
0 
0 
0 
0 
0 
0 
0 
0 
0 
0 
0 
0 
0 
0 
0 
0 
0 
0 
0 
0 
0 
0 
0 
0 
0 
0 
0 
0 
0 
0 
0 
0 
0 
0 
0 
0 
0 
0 
0 
0 
0 
0 
0 
0 
0 
0 
0 
0 
0 
0 
0 
0 
0 
0 
0 
0 
0 
0 
0 
0 
0 
0 
0 
0 
0 
0 
0 
0 
0 
0 
0 
0 
0 
0 
0 
0 
0 
0 
0 
0 
0 
0 
0 
0 
0 
0 
0 
0 
0 
0 
0 
0 
0 
0 
0 
0 
0 
0 
0 
0 
0 
0 
0 
0 
0 
0 
0 
0 
0 
0 
0 
0 
0 
0 
0 
0 
0 
0 
0 
0 
0 
0 
0 
0 
0 
0 
0 
0 
0 
0 
0 
0 
0 
0 
0 
0 
0 
0 
0 
0 
0 
0 
0 
0 
0 
0 
0 
0 
0 
0 
0 
0 
0 
0 
0 
0 
0 
0 
0 
0 
0 
0 
0 
0 
0 
0 
0 
0 
0 
0 
0 
0 
0 
0 
0 
0 
0 
0 
0 
0 
0 
0 
0 
0 
0 
0 
0 
0 
0 
0 
0 
0 
0 
0 
0 
0 
0 
0 
0 
0 
0 
0 
0 
0 
0 
0 
0 
0 
0 
0 
0 
0 
0 
0 
0 
0 
0 
0 
0 
0 
0 
0 
0 
0 
0 
0 
0 
0 
0 
0 
0 
0 
0 
0 
0 
0 
0 
0 
0 
0 
0 
0 
0 
0 
0 
0 
0 
0 
0 
0 
0 
0 
0 
0 
0 
0 
0 
0 
0 
0 
0 
0 
0 
0 
0 
0 
0 
0 
0 
0 
0 
0 
0 
0 
0 
0 
0 
0 
0 
0 
0 
0 
0 
0 
0 
0 
0 
0 
0 
0 
0 
0 
0 
0 
0 
0 
0 
0 
0 
0 
0 
0 
0 
0 
0 
0 
0 
0 
0 
0 
0 
0 
0 
0 
0 
0 
0 
0 
0 
0 
0 
0 
0 
0 
0 
0 
0 
0 
0 
0 
0 
0 
0 
0 
0 
0 
0 
0 
0 
0 
0 
0 
0 
0 
0 
0 
0 
0 
0 
0 
0 
0 
0 
0 
0 
0 
0 
0 
0 
0 
0 
0 
0 
0 
0 
0 
0 
0 
0 
0 
0 
0 
0 
0 
0 
0 
0 
0 
0 
0 
0 
0 
0 
0 
0 
0 
0 
0 
0 
0 
0 
0 
0 
0 
0 
0 
0 
0 
0 
0 
0 
0 
0 
0 
0 
0 
0 
0 
0 
0 
0 
0 
0 
0 
0 
0 
0 
0 
0 
0 
0 
0 
0 
0 
0 
0 
0 
0 
0 
0 
0 
0 
0 
0 
0 
0 
0 
0 
0 
0 
0 
0 
0 
0 
0 
0 
0 
0 
0 
0 
0 
0 
0 
0 
0 
0 
0 
0 
0 
0 
0 
0 
0 
0 
0 
0 
0 
0 
0 
0 
0 
0 
0 
0 
0 
0 
0 
0 
0 
0 
0 
0 
0 
0 
0 
0 
0 
0 
0 
0 
0 
0 
0 
0 
0 
0 
0 
0 
0 
0 
0 
0 
0 
0 
0 
0 
0 
0 
0 
0 
0 
0 
0 
0 
0 
0 
0 
0 
0 
0 
0 
0 
0 
0 
0 
0 
0 
0 
0 
0 
0 
0 
0 
0 
0 
0 
0 
0 
0 
0 
0 
0 
0 
0 
0 
0 
0 
0 
0 
0 
0 
0 
0 
0 
0 
0 
0 
0 
0 
0 
0 
0 
0 
0 
0 
0 
0 
0 
0 
0 
0 
0 
0 
0 
0 
0 
0 
0 
0 
0 
0 
0 
0 
0 
0 
0 
0 
0 
0 
0 
0 
0 
0 
0 
0 
0 
0 
0 
0 
0 
0 
0 
0 
0 
0 
0 
0 
0 
0 
0 
0 
0 
0 
0 
0 
0 
0 
0 
0 
0 
0 
0 
0 
0 
0 
0 
0 
0 
0 
0 
0 
0 
0 
0 
0 
0 
0 
0 
0 
0 
0 
0 
0 
0 
0 
0 
0 
0 
0 
0 
0 
0 
0 
0 
0 
0 
0 
0 
0 
0 
0 
0 
0 
0 
0 
0 
0 
0 
0 
0 
0 
0 
0 
0 
0 
0 
0 
0 
0 
0 
0 
0 
0 
0 
0 
0 
0 
0 
0 
0 
0 
0 
0 
0 
0 
0 
0 
0 
0 
0 
0 
0 
0 
0 
0 
0 
0 
0 
0 
0 
0 
0 
0 
0 
0 
0 
0 
0 
0 
0 
0 
0 
0 
0 
0 
0 
0 
0 
0 
0 
0 
0 
0 
0 
0 
0 
0 
0 
0 
0 
0 
0 
0 
0 
0 
0 
0 
0 
0 
0 
0 
0 
0 
0 
0 
0 
0 
0 
0 
0 
0 
0 
0 
0 
0 
0 
0 
0 
0 
0 
0 
0 
0 
0 
0 
0 
0 
0 
0 
0 
0 
0 
0 
0 
0 
0 
0 
0 
0 
0 
0 
0 
0 
0 
0 
0 
0 
0 
0 
0 
0 
0 
0 
0 
0 
0 
0 
0 
0 
0 
0 
0 
0 
0 
0 
0 
0 
0 
0 
0 
0 
0 
0 
0 
0 
0 
0 
0 
0 
0 
0 
0 
0 
0 
0 
0 
0 
0 
0 
0 
0 
0 
0 
0 
0 
0 
0 
0 
0 
0 
0 
0 
0 
0 
0 
0 
0 
0 
0 
0 
0 
0 
0 
0 
0 
0 
0 
0 
0 
0 
0 
0 
0 
0 
0 
0 
0 
0 
0 
0 
0 
0 
0 
0 
0 
0 
0 
0 
0 
0 
0 
0 
0 
0 
0 
0 
0 
0 
0 
0 
0 
0 
0 
0 
0 
0 
0 
0 
0 
0 
0 
0 
0 
0 
0 
0 
0 
0 
0 
0 
0 
0 
0 
0 
0 
0 
0 
0 
0 
0 
0 
0 
0 
0 
0 
0 
0 
0 
0 
0 
0 
0 
0 
0 
0 
0 
0 
0 
0 
0 
0 
0 
0 
0 
0 
0 
0 
0 
0 
0 
0 
0 
0 
0 
0 
0 
0 
0 
0 
0 
0 
0 
0 
0 
0 
0 
0 
0 
0 
0 
0 
0 
0 
0 
0 
0 
0 
0 
0 
0 
0 
0 
0 
0 
0 
0 
0 
0 
0 
0 
0 
0 
0 
0 
0 
0 
0 
0 
0 
0 
0 
0 
0 
0 
0 
0 
0 
0 
0 
0 
0 
0 
0 
0 
0 
0 
0 
0 
0 
0 
0 
0 
0 
0 
0 
0 
0 
0 
0 
0 
0 
0 
0 
0 
0 
0 
0 
0 
0 
0 
0 
0 
0 
0 
0 
0 
0 
0 
0 
0 
0 
0 
0 
0 
0 
0 
0 
0 
0 
0 
0 
0 
0 
0 
0 
0 
0 
0 
0 
0 
0 
0 
0 
0 
0 
0 
0 
0 
0 
0 
0 
0 
0 
0 
0 
0 
0 
0 
0 
0 
0 
0 
0 
0 
0 
0 
0 
0 
0 
0 
0 
0 
0 
0 
0 
0 
0 
0 
0 
0 
0 
0 
0 
0 
0 
0 
0 
0 
0 
0 
0 
0 
0 
0 
0 
0 
0 
0 
0 
0 
0 
0 
0 
0 
0 
0 
0 
0 
0 
0 
0 
0 
0 
0 
0 
0 
0 
0 
0 
0 
0 
0 
0 
0 
0 
0 
0 
0 
0 
0 
0 
0 
0 
0 
0 
0 
0 
0 
0 
0 
0 
0 
0 
0 
0 
0 
0 
0 
0 
0 
0 
0 
0 
0 
0 
0 
0 
0 
0 
0 
0 
0 
0 
0 
0 
0 
0 
0 
0 
0 
0 
0 
0 
0 
0 
0 
0 
0 
0 
0 
0 
0 
0 
0 
0 
0 
0 
0 
0 
0 
0 
0 
0 
0 
0 
0 
0 
0 
0 
0 
0 
0 
0 
0 
0 
0 
0 
0 
0 
0 
0 
0 
0 
0 
0 
0 
0 
0 
0 
0 
0 
0 
0 
0 
0 
0 
0 
0 
0 
0 
0 
0 
0 
0 
0 
0 
0 
0 
0 
0 
0 
0 
0 
0 
0 
0 
0 
0 
0 
0 
0 
0 
0 
0 
0 
0 
0 
0 
0 
0 
0 
0 
0 
0 
0 
0 
0 
0 
0 
0 
0 
0 
0 
0 
0 
0 
0 
0 
0 
0 
0 
0 
0 
0 
0 
0 
0 
0 
0 
0 
0 
0 
0 
0 
0 
0 
0 
0 
0 
0 
0 
0 
0 
0 
0 
0 
0 
0 
0 
0 
0 
0 
0 
0 
0 
0 
0 
0 
0 
0 
0 
0 
0 
0 
0 
0 
0 
0 
0 
0 
0 
0 
0 
0 
0 
0 
0 
0 
0 
0 
0 
0 
0 
0 
0 
0 
0 
0 
0 
0 
0 
0 
0 
0 
0 
0 
0 
0 
0 
0 
0 
0 
0 
0 
0 
0 
0 
0 
0 
0 
0 
0 
0 
0 
0 
0 
0 
0 
0 
0 
0 
0 
0 
0 
0 
0 
0 
0 
0 
0 
0 
0 
0 
0 
0 
0 
0 
0 
0 
0 
0 
0 
0 
0 
0 
0 
0 
0 
0 
0 
0 
0 
0 
0 
0 
0 
0 
0 
0 
0 
0 
0 
0 
0 
0 
0 
0 
0 
0 
0 
0 
0 
0 
0 
0 
0 
0 
0 
0 
0 
0 
0 
0 
0 
0 
0 
0 
0 
0 
0 
0 
0 
0 
0 
0 
0 
0 
0 
0 
0 
0 
0 
0 
0 
0 
0 
0 
0 
0 
0 
0 
0 
0 
0 
0 
0 
0 
0 
0 
0 
0 
0 
0 
0 
0 
0 
0 
0 
0 
0 
0 
0 
0 
0 
0 
0 
0 
0 
0 
0 
0 
0 
0 
0 
0 
0 
0 
0 
0 
0 
0 
0 
0 
0 
0 
0 
0 
0 
0 
0 
0 
0 
0 
0 
0 
0 
0 
0 
0 
0 
0 
0 
0 
0 
0 
0 
0 
0 
0 
0 
0 
0 
0 
0 
0 
0 
0 
0 
0 
0 
0 
0 
0 
0 
0 
0 
0 
0 
0 
0 
0 
0 
0 
0 
0 
0 
0 
0 
0 
0 
0 
0 
0 
0 
0 
0 
0 
0 
0 
0 
0 
0 
0 
0 
0 
0 
0 
0 
0 
0 
0 
0 
0 
0 
0 
0 
0 
0 
0 
0 
0 
0 
0 
0 
0 
0 
0 
0 
0 
0 
0 
0 
0 
0 
0 
0 
0 
0 
0 
0 
0 
0 
0 
0 
0 
0 
0 
0 
0 
0 
0 
0 
0 
0 
0 
0 
0 
0 
0 
0 
0 
0 
0 
0 
0 
0 
0 
0 
0 
0 
0 
0 
0 
0 
0 
0 
0 
0 
0 
0 
0 
0 
0 
0 
0 
0 
0 
0 
0 
0 
0 
0 
0 
0 
0 
0 
0 
0 
0 
0 
0 
0 
0 
0 
0 
0 
0 
0 
0 
0 
0 
0 
0 
0 
0 
0 
0 
0 
0 
0 
0 
0 
0 
0 
0 
0 
0 
0 
0 
0 
0 
0 
0 
0 
0 
0 
0 
0 
0 
0 
0 
0 
0 
0 
0 
0 
0 
0 
0 
0 
0 
0 
0 
0 
0 
0 
0 
0 
0 
0 
0 
0 
0 
0 
0 
0 
0 
0 
0 
0 
0 
0 
0 
0 
0 
0 
0 
0 
0 
0 
0 
0 
0 
0 
0 
0 
0 
0 
0 
0 
0 
0 
0 
0 
0 
0 
0 
0 
0 
0 
0 
0 
0 
0 
0 
0 
0 
0 
0 
0 
0 
0 
0 
0 
0 
0 
0 
0 
0 
0 
0 
0 
0 
0 
0 
0 
0 
0 
0 
0 
0 
0 
0 
0 
0 
0 
0 
0 
0 
0 
0 
0 
0 
0 
0 
0 
0 
0 
0 
0 
0 
0 
0 
0 
0 
0 
0 
0 
0 
0 
0 
0 
0 
0 
0 
0 
0 
0 
0 
0 
0 
0 
0 
0 
0 
0 
0 
0 
0 
0 
0 
0 
0 
0 
0 
0 
0 
0 
0 
0 
0 
0 
0 
0 
0 
0 
0 
0 
0 
0 
0 
0 
0 
0 
0 
0 
0 
0 
0 
0 
0 
0 
0 
0 
0 
0 
0 
0 
0 
0 
0 
0 
0 
0 
0 
0 
0 
0 
0 
0 
0 
0 
0 
0 
0 
0 
0 
0 
0 
0 
0 
0 
0 
0 
0 
0 
0 
0 
0 
0 
0 
0 
0 
0 
0 
0 
0 
0 
0 
0 
0 
0 
0 
0 
0 
0 
0 
0 
0 
0 
0 
0 
0 
0 
0 
0 
0 
0 
0 
0 
0 
0 
0 
0 
0 
0 
0 
0 
0 
0 
0 
0 
0 
0 
0 
0 
0 
0 
0 
0 
0 
0 
0 
0 
0 
0 
0 
0 
0 
0 
0 
0 
0 
0 
0 
0 
0 
0 
0 
0 
0 
0 
0 
0 
0 
0 
0 
0 
0 
0 
0 
0 
0 
0 
0 
0 
0 
0 
0 
0 
0 
0 
0 
0 
0 
0 
0 
0 
0 
0 
0 
0 
0 
0 
0 
0 
0 
0 
0 
0 
0 
0 
0 
0 
0 
0 
0 
0 
0 
0 
0 
0 
0 
0 
0 
0 
0 
0 
0 
0 
0 
0 
0 
0 
0 
0 
0 
0 
0 
0 
0 
0 
0 
0 
0 
0 
0 
0 
0 
0 
0 
0 
0 
0 
0 
0 
0 
0 
0 
0 
0 
0 
0 
0 
0 
0 
0 
0 
0 
0 
0 
0 
0 
0 
0 
0 
0 
0 
0 
0 
0 
0 
0 
0 
0 
0 
0 
0 
0 
0 
0 
0 
0 
0 
0 
0 
0 
0 
0 
0 
0 
0 
0 
0 
0 
0 
0 
0 
0 
0 
0 
0 
0 
0 
0 
0 
0 
0 
0 
0 
0 
0 
0 
0 
0 
0 
0 
0 
0 
0 
0 
0 
0 
0 
0 
0 
0 
0 
0 
0 
0 
0 
0 
0 
0 
0 
0 
0 
0 
0 
0 
0 
0 
0 
0 
0 
0 
0 
0 
0 
0 
0 
0 
0 
0 
0 
0 
0 
0 
0 
0 
0 
0 
0 
0 
0 
0 
0 
0 
0 
0 
0 
0 
0 
0 
0 
0 
0 
0 
0 
0 
0 
0 
0 
0 
0 
0 
0 
0 
0 
0 
0 
0 
0 
0 
0 
0 
0 
0 
0 
0 
0 
0 
0 
0 
0 
0 
0 
0 
0 
0 
0 
0 
0 
0 
0 
0 
0 
0 
0 
0 
0 
0 
0 
0 
0 
0 
0 
0 
0 
0 
0 
0 
0 
0 
0 
0 
0 
0 
0 
0 
0 
0 
0 
0 
0 
0 
0 
0 
0 
0 
0 
0 
0 
0 
0 
0 
0 
0 
0 
0 
0 
0 
0 
0 
0 
0 
0 
0 
0 
0 
0 
0 
0 
0 
0 
0 
0 
0 
0 
0 
0 
0 
0 
0 
0 
0 
0 
0 
0 
0 
0 
0 
0 
0 
0 
0 
0 
0 
0 
0 
0 
0 
0 
0 
0 
0 
0 
0 
0 
0 
0 
0 
0 
0 
0 
0 
0 
0 
0 
0 
0 
0 
0 
0 
0 
0 
0 
0 
0 
0 
0 
0 
0 
0 
0 
0 
0 
0 
0 
0 
0 
0 
0 
0 
0 
0 
0 
0 
0 
0 
0 
0 
0 
0 
0 
0 
0 
0 
0 
0 
0 
0 
0 
0 
0 
0 
0 
0 
0 
0 
0 
0 
0 
0 
0 
0 
0 
0 
0 
0 
0 
0 
0 
0 
0 
0 
0 
0 
0 
0 
0 
0 
0 
0 
0 
0 
0 
0 
0 
0 
0 
0 
0 
0 
0 
0 
0 
0 
0 
0 
0 
0 
0 
0 
0 
0 
0 
0 
0 
0 
0 
0 
0 
0 
0 
0 
0 
0 
0 
0 
0 
0 
0 
0 
0 
0 
0 
0 
0 
0 
0 
0 
0 
0 
0 
0 
0 
0 
0 
0 
0 
0 
0 
0 
0 
0 
0 
0 
0 
0 
0 
0 
0 
0 
0 
0 
0 
0 
0 
0 
0 
0 
0 
0 
0 
0 
0 
0 
0 
0 
0 
0 
0 
0 
0 
0 
0 
0 
0 
0 
0 
0 
0 
0 
0 
0 
0 
0 
0 
0 
0 
0 
0 
0 
0 
0 
0 
0 
0 
0 
0 
0 
0 
0 
0 
0 
0 
0 
0 
0 
0 
0 
0 
0 
0 
0 
0 
0 
0 
0 
0 
0 
0 
0 
0 
0 
0 
0 
0 
0 
0 
0 
0 
0 
0 
0 
0 
0 
0 
0 
0 
0 
0 
0 
0 
0 
0 
0 
0 
0 
0 
0 
0 
0 
0 
0 
0 
0 
0 
0 
0 
0 
0 
0 
0 
0 
0 
0 
0 
0 
0 
0 
0 
0 
0 
0 
0 
0 
0 
0 
0 
0 
0 
0 
0 
0 
0 
0 
0 
0 
0 
0 
0 
0 
0 
0 
0 
0 
0 
0 
0 
0 
0 
0 
0 
0 
0 
0 
0 
0 
0 
0 
0 
0 
0 
0 
0 
0 
0 
0 
0 
0 
0 
0 
0 
0 
0 
0 
0 
0 
0 
0 
0 
0 
0 
0 
0 
0 
0 
0 
0 
0 
0 
0 
0 
0 
0 
0 
0 
0 
0 
0 
0 
0 
0 
0 
0 
0 
0 
0 
0 
0 
0 
0 
0 
0 
0 
0 
0 
0 
0 
0 
0 
0 
0 
0 
0 
0 
0 
0 
0 
0 
0 
0 
0 
0 
0 
0 
0 
0 
0 
0 
0 
0 
0 
0 
0 
0 
0 
0 
0 
0 
0 
0 
0 
0 
0 
0 
0 
0 
0 
0 
0 
0 
0 
0 
0 
0 
0 
0 
0 
0 
0 
0 
0 
0 
0 
0 
0 
0 
0 
0 
0 
0 
0 
0 
0 
0 
0 
0 
0 
0 
0 
0 
0 
0 
0 
0 
0 
0 
0 
0 
0 
0 
0 
0 
0 
0 
0 
0 
0 
0 
0 
0 
0 
0 
0 
0 
0 
0 
0 
0 
0 
0 
0 
0 
0 
0 
0 
0 
0 
0 
0 
0 
0 
0 
0 
0 
0 
0 
0 
0 
0 
0 
0 
0 
0 
0 
0 
0 
0 
0 
0 
0 
0 
0 
0 
0 
0 
0 
0 
0 
0 
0 
0 
0 
0 
1.322194e-04 
2.674676e-04 
4.026596e-04 
5.377955e-04 
6.728750e-04 
8.078983e-04 
9.428653e-04 
1.077776e-03 
1.212630e-03 
1.347427e-03 
1.482168e-03 
1.616853e-03 
1.751480e-03 
1.886051e-03 
2.020565e-03 
2.155023e-03 
2.289423e-03 
2.423766e-03 
2.558053e-03 
2.692282e-03 
2.826455e-03 
2.960570e-03 
3.094628e-03 
3.228628e-03 
3.362572e-03 
3.496458e-03 
3.630286e-03 
3.764057e-03 
3.897771e-03 
4.031427e-03 
4.165025e-03 
4.298566e-03 
4.432049e-03 
4.565474e-03 
4.698841e-03 
4.832151e-03 
4.965402e-03 
5.098596e-03 
5.231731e-03 
5.364808e-03 
5.497828e-03 
5.630789e-03 
5.763691e-03 
5.896536e-03 
6.029322e-03 
6.162049e-03 
6.294718e-03 
6.427329e-03 
6.559881e-03 
6.692374e-03 
6.824809e-03 
6.957185e-03 
7.089502e-03 
7.221760e-03 
7.353960e-03 
7.486100e-03 
7.618181e-03 
7.750204e-03 
7.882167e-03 
8.014071e-03 
8.145916e-03 
8.277702e-03 
8.409429e-03 
8.541096e-03 
8.672703e-03 
8.804251e-03 
8.935740e-03 
9.067169e-03 
9.198539e-03 
9.329848e-03 
9.461098e-03 
9.592289e-03 
9.723419e-03 
9.854490e-03 
9.985500e-03 
1.011645e-02 
1.024734e-02 
1.037817e-02 
1.050894e-02 
1.063965e-02 
1.077030e-02 
1.090089e-02 
1.103142e-02 
1.116189e-02 
1.129230e-02 
1.142265e-02 
1.155293e-02 
1.168316e-02 
1.181333e-02 
1.194343e-02 
1.207348e-02 
1.220346e-02 
1.233339e-02 
1.246325e-02 
1.259305e-02 
1.272279e-02 
1.285247e-02 
1.298209e-02 
1.311164e-02 
1.324114e-02 
1.337057e-02 
1.349995e-02 
1.362926e-02 
1.375851e-02 
1.388770e-02 
1.401682e-02 
1.414589e-02 
1.427489e-02 
1.440384e-02 
1.453272e-02 
1.466154e-02 
1.479029e-02 
1.491899e-02 
1.504762e-02 
1.517619e-02 
1.530470e-02 
1.543315e-02 
1.556153e-02 
1.568986e-02 
1.581812e-02 
1.594631e-02 
1.607445e-02 
1.620252e-02 
1.633054e-02 
1.645848e-02 
1.658637e-02 
1.671419e-02 
1.684195e-02 
1.696965e-02 
1.709729e-02 
1.722486e-02 
1.735237e-02 
1.747982e-02 
1.760720e-02 
1.773452e-02 
1.786178e-02 
1.798898e-02 
1.811611e-02 
1.824318e-02 
1.837018e-02 
1.849712e-02 
1.862400e-02 
1.875082e-02 
1.887757e-02 
1.900426e-02 
1.913088e-02 
1.925744e-02 
1.938394e-02 
1.951037e-02 
1.963674e-02 
1.976305e-02 
1.988929e-02 
2.001547e-02 
2.014159e-02 
2.026764e-02 
2.039362e-02 
2.051955e-02 
2.064540e-02 
2.077120e-02 
2.089693e-02 
2.102259e-02 
2.114820e-02 
2.127373e-02 
2.139921e-02 
2.152461e-02 
2.164996e-02 
2.177524e-02 
2.190045e-02 
2.202560e-02 
2.215068e-02 
2.227570e-02 
2.240066e-02 
2.252555e-02 
2.265037e-02 
2.277514e-02 
2.289983e-02 
2.302446e-02 
2.314903e-02 
2.327353e-02 
2.339796e-02 
2.352233e-02 
2.364663e-02 
2.377087e-02 
2.389505e-02 
2.401915e-02 
2.414320e-02 
2.426717e-02 
2.439108e-02 
2.451493e-02 
2.463871e-02 
2.476242e-02 
2.488607e-02 
2.500965e-02 
2.513317e-02 
2.525662e-02 
2.538001e-02 
2.550332e-02 
2.562658e-02 
2.574976e-02 
2.587288e-02 
2.599594e-02 
2.611892e-02 
2.624184e-02 
2.636470e-02 
2.648749e-02 
2.661021e-02 
2.673286e-02 
2.685545e-02 
2.697797e-02 
2.710043e-02 
2.722282e-02 
2.734514e-02 
2.746739e-02 
2.758958e-02 
2.771170e-02 
2.783376e-02 
2.795574e-02 
2.807766e-02 
2.819952e-02 
2.832130e-02 
2.844302e-02 
2.856467e-02 
2.868625e-02 
2.880777e-02 
2.892922e-02 
2.905060e-02 
2.917191e-02 
2.929316e-02 
2.941434e-02 
2.953545e-02 
2.965649e-02 
2.977747e-02 
2.989838e-02 
3.001922e-02 
3.013999e-02 
3.026070e-02 
3.038133e-02 
3.050190e-02 
3.062240e-02 
3.074283e-02 
3.086320e-02 
3.098349e-02 
3.110372e-02 
3.122388e-02 
3.134397e-02 
3.146399e-02 
3.158394e-02 
3.170383e-02 
3.182365e-02 
3.194339e-02 
3.206307e-02 
3.218268e-02 
3.230223e-02 
3.242170e-02 
3.254110e-02 
3.266044e-02 
3.277971e-02 
3.289890e-02 
3.301803e-02 
3.313709e-02 
3.325608e-02 
3.337500e-02 
3.349386e-02 
3.361264e-02 
3.373135e-02 
3.385000e-02 
3.396857e-02 
3.408708e-02 
3.420551e-02 
3.432388e-02 
3.444217e-02 
3.456040e-02 
3.467856e-02 
3.479665e-02 
3.491466e-02 
3.503261e-02 
3.515049e-02 
3.526830e-02 
3.538604e-02 
3.550370e-02 
3.562130e-02 
3.573883e-02 
3.585629e-02 
3.597368e-02 
3.609099e-02 
3.620824e-02 
3.632542e-02 
3.644252e-02 
3.655956e-02 
3.667652e-02 
3.679342e-02 
3.691024e-02 
3.702700e-02 
3.714368e-02 
3.726029e-02 
3.737683e-02 
3.749331e-02 
3.760971e-02 
3.772603e-02 
3.784229e-02 
3.795848e-02 
3.807460e-02 
3.819064e-02 
3.830662e-02 
3.842252e-02 
3.853835e-02 
3.865411e-02 
3.876980e-02 
3.888542e-02 
3.900096e-02 
3.911644e-02 
3.923184e-02 
3.934717e-02 
3.946243e-02 
3.957762e-02 
3.969274e-02 
3.980779e-02 
3.992276e-02 
4.003766e-02 
4.015249e-02 
4.026725e-02 
4.038193e-02 
4.049655e-02 
4.061109e-02 
4.072556e-02 
4.083996e-02 
4.095428e-02 
4.106854e-02 
4.118272e-02 
4.129683e-02 
4.141086e-02 
4.152483e-02 
4.163872e-02 
4.175254e-02 
4.186629e-02 
4.197996e-02 
4.209356e-02 
4.220709e-02 
4.232055e-02 
4.243393e-02 
4.254724e-02 
4.266048e-02 
4.277364e-02 
4.288674e-02 
4.299976e-02 
4.311270e-02 
4.322558e-02 
4.333837e-02 
4.345110e-02 
4.356376e-02 
4.367634e-02 
4.378884e-02 
4.390128e-02 
4.401364e-02 
4.412592e-02 
4.423814e-02 
4.435028e-02 
4.446234e-02 
4.457434e-02 
4.468626e-02 
4.479810e-02 
4.490987e-02 
4.502157e-02 
4.513319e-02 
4.524474e-02 
4.535622e-02 
4.546762e-02 
4.557895e-02 
4.569021e-02 
4.580139e-02 
4.591249e-02 
4.602353e-02 
4.613448e-02 
4.624537e-02 
4.635618e-02 
4.646691e-02 
4.657757e-02 
4.668816e-02 
4.679867e-02 
4.690911e-02 
4.701947e-02 
4.712976e-02 
4.723997e-02 
4.735011e-02 
4.746017e-02 
4.757016e-02 
4.768008e-02 
4.778992e-02 
4.789968e-02 
4.800937e-02 
4.811898e-02 
4.822852e-02 
4.833799e-02 
4.844738e-02 
4.855669e-02 
4.866593e-02 
4.877510e-02 
4.888418e-02 
4.899320e-02 
4.910213e-02 
4.921100e-02 
4.931978e-02 
4.942849e-02 
4.953713e-02 
4.964569e-02 
4.975418e-02 
4.986258e-02 
4.997092e-02 
5.007917e-02 
5.018736e-02 
5.029546e-02 
5.040349e-02 
5.051145e-02 
5.061932e-02 
5.072713e-02 
5.083485e-02 
5.094250e-02 
5.105007e-02 
5.115757e-02 
5.126499e-02 
5.137234e-02 
5.147961e-02 
5.158680e-02 
5.169391e-02 
5.180095e-02 
5.190792e-02 
5.201480e-02 
5.212161e-02 
5.222834e-02 
5.233500e-02 
5.244158e-02 
5.254808e-02 
5.265451e-02 
5.276086e-02 
5.286713e-02 
5.297333e-02 
5.307945e-02 
5.318549e-02 
5.329145e-02 
5.339734e-02 
5.350315e-02 
5.360888e-02 
5.371454e-02 
5.382012e-02 
5.392562e-02 
5.403104e-02 
5.413639e-02 
5.424166e-02 
5.434685e-02 
5.445197e-02 
5.455700e-02 
5.466196e-02 
5.476684e-02 
5.487165e-02 
5.497637e-02 
5.508102e-02 
5.518559e-02 
5.529009e-02 
5.539450e-02 
5.549884e-02 
5.560310e-02 
5.570728e-02 
5.581138e-02 
5.591541e-02 
5.601935e-02 
5.612322e-02 
5.622701e-02 
5.633073e-02 
5.643436e-02 
5.653792e-02 
5.664139e-02 
5.674479e-02 
5.684811e-02 
5.695135e-02 
5.705452e-02 
5.715760e-02 
5.726061e-02 
5.736354e-02 
5.746639e-02 
5.756916e-02 
5.767185e-02 
5.777446e-02 
5.787699e-02 
5.797945e-02 
5.808183e-02 
5.818412e-02 
5.828634e-02 
5.838848e-02 
5.849054e-02 
5.859252e-02 
5.869442e-02 
5.879624e-02 
5.889799e-02 
5.899965e-02 
5.910124e-02 
5.920274e-02 
5.930417e-02 
5.940551e-02 
5.950678e-02 
5.960797e-02 
5.970908e-02 
5.981010e-02 
5.991105e-02 
6.001192e-02 
6.011271e-02 
6.021342e-02 
6.031405e-02 
6.041460e-02 
6.051507e-02 
6.061546e-02 
6.071577e-02 
6.081600e-02 
6.091615e-02 
6.101622e-02 
6.111621e-02 
6.121612e-02 
6.131595e-02 
6.141569e-02 
6.151536e-02 
6.161495e-02 
6.171446e-02 
6.181389e-02 
6.191323e-02 
6.201250e-02 
6.211169e-02 
6.221079e-02 
6.230982e-02 
6.240876e-02 
6.250762e-02 
6.260641e-02 
6.270511e-02 
6.280373e-02 
6.290227e-02 
6.300073e-02 
6.309911e-02 
6.319741e-02 
6.329562e-02 
6.339376e-02 
6.349181e-02 
6.358979e-02 
6.368768e-02 
6.378549e-02 
6.388322e-02 
6.398087e-02 
6.407844e-02 
6.417592e-02 
6.427333e-02 
6.437065e-02 
6.446789e-02 
6.456505e-02 
6.466213e-02 
6.475913e-02 
6.485605e-02 
6.495288e-02 
6.504963e-02 
6.514630e-02 
6.524289e-02 
6.533940e-02 
6.543582e-02 
6.553217e-02 
6.562843e-02 
6.572461e-02 
6.582071e-02 
6.591672e-02 
6.601265e-02 
6.610851e-02 
6.620428e-02 
6.629996e-02 
6.639557e-02 
6.649109e-02 
6.658653e-02 
6.668189e-02 
6.677716e-02 
6.687236e-02 
6.696747e-02 
6.706250e-02 
6.715744e-02 
6.725230e-02 
6.734708e-02 
6.744178e-02 
6.753640e-02 
6.763093e-02 
6.772538e-02 
6.781975e-02 
6.791403e-02 
6.800823e-02 
6.810235e-02 
6.819639e-02 
6.829034e-02 
6.838421e-02 
6.847800e-02 
6.857170e-02 
6.866532e-02 
6.875886e-02 
6.885231e-02 
6.894568e-02 
6.903897e-02 
6.913217e-02 
6.922529e-02 
6.931833e-02 
6.941129e-02 
6.950416e-02 
6.959694e-02 
6.968965e-02 
6.978227e-02 
6.987480e-02 
6.996726e-02 
7.005963e-02 
7.015191e-02 
7.024411e-02 
7.033623e-02 
7.042827e-02 
7.052022e-02 
7.061208e-02 
7.070387e-02 
7.079556e-02 
7.088718e-02 
7.097871e-02 
7.107016e-02 
7.116152e-02 
7.125280e-02 
7.134399e-02 
7.143510e-02 
7.152613e-02 
7.161707e-02 
7.170793e-02 
7.179870e-02 
7.188939e-02 
7.197999e-02 
7.207051e-02 
7.216095e-02 
7.225130e-02 
7.234156e-02 
7.243174e-02 
7.252184e-02 
7.261185e-02 
7.270178e-02 
7.279162e-02 
7.288138e-02 
7.297105e-02 
7.306064e-02 
7.315014e-02 
7.323956e-02 
7.332890e-02 
7.341814e-02 
7.350731e-02 
7.359639e-02 
7.368538e-02 
7.377429e-02 
7.386311e-02 
7.395185e-02 
7.404050e-02 
7.412907e-02 
7.421755e-02 
7.430595e-02 
7.439426e-02 
7.448248e-02 
7.457062e-02 
7.465868e-02 
7.474665e-02 
7.483453e-02 
7.492233e-02 
7.501004e-02 
7.509767e-02 
7.518521e-02 
7.527267e-02 
7.536003e-02 
7.544732e-02 
7.553452e-02 
7.562163e-02 
7.570866e-02 
7.579560e-02 
7.588245e-02 
7.596922e-02 
7.605590e-02 
7.614250e-02 
7.622901e-02 
7.631543e-02 
7.640177e-02 
7.648802e-02 
7.657419e-02 
7.666027e-02 
7.674626e-02 
7.683217e-02 
7.691799e-02 
7.700372e-02 
7.708937e-02 
7.717493e-02 
7.726040e-02 
7.734579e-02 
7.743109e-02 
7.751631e-02 
7.760144e-02 
7.768648e-02 
7.777143e-02 
7.785630e-02 
7.794108e-02 
7.802577e-02 
7.811038e-02 
7.819490e-02 
7.827934e-02 
7.836368e-02 
7.844794e-02 
7.853212e-02 
7.861620e-02 
7.870020e-02 
7.878411e-02 
7.886794e-02 
7.895167e-02 
7.903532e-02 
7.911889e-02 
7.920236e-02 
7.928575e-02 
7.936905e-02 
7.945226e-02 
7.953539e-02 
7.961843e-02 
7.970138e-02 
7.978424e-02 
7.986702e-02 
7.994971e-02 
8.003231e-02 
8.011482e-02 
8.019725e-02 
8.027959e-02 
8.036184e-02 
8.044400e-02 
8.052607e-02 
8.060806e-02 
8.068996e-02 
8.077177e-02 
8.085349e-02 
8.093513e-02 
8.101667e-02 
8.109813e-02 
8.117951e-02 
8.126079e-02 
8.134198e-02 
8.142309e-02 
8.150411e-02 
8.158504e-02 
8.166588e-02 
8.174663e-02 
8.182730e-02 
8.190788e-02 
8.198837e-02 
8.206877e-02 
8.214908e-02 
8.222930e-02 
8.230944e-02 
8.238948e-02 
8.246944e-02 
8.254931e-02 
8.262909e-02 
8.270878e-02 
8.278838e-02 
8.286790e-02 
8.294733e-02 
8.302666e-02 
8.310591e-02 
8.318507e-02 
8.326414e-02 
8.334312e-02 
8.342201e-02 
8.350082e-02 
8.357953e-02 
8.365816e-02 
8.373669e-02 
8.381514e-02 
8.389350e-02 
8.397177e-02 
8.404995e-02 
8.412804e-02 
8.420604e-02 
8.428395e-02 
8.436178e-02 
8.443951e-02 
8.451715e-02 
8.459471e-02 
8.467217e-02 
8.474955e-02 
8.482683e-02 
8.490403e-02 
8.498114e-02 
8.505816e-02 
8.513508e-02 
8.521192e-02 
8.528867e-02 
8.536533e-02 
8.544190e-02 
8.551838e-02 
8.559477e-02 
8.567107e-02 
8.574728e-02 
8.582340e-02 
8.589943e-02 
8.597537e-02 
8.605122e-02 
8.612698e-02 
8.620265e-02 
8.627823e-02 
8.635372e-02 
8.642912e-02 
8.650443e-02 
8.657965e-02 
8.665478e-02 
8.672982e-02 
8.680476e-02 
8.687962e-02 
8.695439e-02 
8.702907e-02 
8.710366e-02 
8.717815e-02 
8.725256e-02 
8.732688e-02 
8.740110e-02 
8.747524e-02 
8.754928e-02 
8.762323e-02 
8.769710e-02 
8.777087e-02 
8.784455e-02 
8.791814e-02 
8.799164e-02 
8.806505e-02 
8.813837e-02 
8.821160e-02 
8.828473e-02 
8.835778e-02 
8.843074e-02 
8.850360e-02 
8.857637e-02 
8.864905e-02 
8.872165e-02 
8.879415e-02 
8.886655e-02 
8.893887e-02 
8.901110e-02 
8.908323e-02 
8.915528e-02 
8.922723e-02 
8.929909e-02 
8.937086e-02 
8.944254e-02 
8.951413e-02 
8.958563e-02 
8.965703e-02 
8.972835e-02 
8.979957e-02 
8.987070e-02 
8.994174e-02 
9.001269e-02 
9.008354e-02 
9.015431e-02 
9.022498e-02 
9.029556e-02 
9.036605e-02 
9.043645e-02 
9.050675e-02 
9.057697e-02 
9.064709e-02 
9.071712e-02 
9.078706e-02 
9.085691e-02 
9.092666e-02 
9.099632e-02 
9.106589e-02 
9.113537e-02 
9.120476e-02 
9.127406e-02 
9.134326e-02 
9.141237e-02 
9.148139e-02 
9.155031e-02 
9.161915e-02 
9.168789e-02 
9.175654e-02 
9.182510e-02 
9.189356e-02 
9.196194e-02 
9.203022e-02 
9.209841e-02 
9.216650e-02 
9.223450e-02 
9.230242e-02 
9.237023e-02 
9.243796e-02 
9.250559e-02 
9.257313e-02 
9.264058e-02 
9.270794e-02 
9.277520e-02 
9.284237e-02 
9.290945e-02 
9.297643e-02 
9.304333e-02 
9.311013e-02 
9.317683e-02 
9.324345e-02 
9.330997e-02 
9.337640e-02 
9.344273e-02 
9.350897e-02 
9.357512e-02 
9.364118e-02 
9.370714e-02 
9.377301e-02 
9.383879e-02 
9.390447e-02 
9.397006e-02 
9.403556e-02 
9.410097e-02 
9.416628e-02 
9.423150e-02 
9.429662e-02 
9.436165e-02 
9.442659e-02 
9.449144e-02 
9.455619e-02 
9.462085e-02 
9.468541e-02 
9.474988e-02 
9.481426e-02 
9.487855e-02 
9.494274e-02 
9.500684e-02 
9.507084e-02 
9.513475e-02 
9.519857e-02 
9.526229e-02 
9.532592e-02 
9.538946e-02 
9.545290e-02 
9.551625e-02 
9.557950e-02 
9.564266e-02 
9.570573e-02 
9.576870e-02 
9.583158e-02 
9.589437e-02 
9.595706e-02 
9.601966e-02 
9.608216e-02 
9.614457e-02 
9.620689e-02 
9.626911e-02 
9.633124e-02 
9.639327e-02 
9.645521e-02 
9.651706e-02 
9.657881e-02 
9.664047e-02 
9.670203e-02 
9.676350e-02 
9.682487e-02 
9.688615e-02 
9.694734e-02 
9.700843e-02 
9.706943e-02 
9.713033e-02 
9.719114e-02 
9.725186e-02 
9.731248e-02 
9.737300e-02 
9.743343e-02 
9.749377e-02 
9.755401e-02 
9.761416e-02 
9.767421e-02 
9.773417e-02 
9.779403e-02 
9.785380e-02 
9.791348e-02 
9.797305e-02 
9.803254e-02 
9.809193e-02 
9.815122e-02 
9.821043e-02 
9.826953e-02 
9.832854e-02 
9.838746e-02 
9.844628e-02 
9.850501e-02 
9.856364e-02 
9.862217e-02 
9.868061e-02 
9.873896e-02 
9.879721e-02 
9.885537e-02 
9.891343e-02 
9.897140e-02 
9.902927e-02 
9.908704e-02 
9.914472e-02 
9.920231e-02 
9.925980e-02 
9.931719e-02 
9.937449e-02 
9.943170e-02 
9.948881e-02 
9.954582e-02 
9.960274e-02 
9.965956e-02 
9.971629e-02 
9.977292e-02 
9.982946e-02 
9.988590e-02 
9.994225e-02 
9.999850e-02 
1.000547e-01 
1.001107e-01 
1.001667e-01 
1.002225e-01 
1.002783e-01 
1.003340e-01 
1.003896e-01 
1.004451e-01 
1.005005e-01 
1.005557e-01 
1.006109e-01 
1.006661e-01 
1.007211e-01 
1.007760e-01 
1.008308e-01 
1.008855e-01 
1.009401e-01 
1.009947e-01 
1.010491e-01 
1.011034e-01 
1.011577e-01 
1.012118e-01 
1.012659e-01 
1.013198e-01 
1.013737e-01 
1.014274e-01 
1.014811e-01 
1.015347e-01 
1.015881e-01 
1.016415e-01 
1.016948e-01 
1.017480e-01 
1.018011e-01 
1.018540e-01 
1.019069e-01 
1.019597e-01 
1.020124e-01 
1.020650e-01 
1.021176e-01 
1.021700e-01 
1.022223e-01 
1.022745e-01 
1.023266e-01 
1.023787e-01 
1.024306e-01 
1.024824e-01 
1.025342e-01 
1.025858e-01 
1.026373e-01 
1.026888e-01 
1.027401e-01 
1.027914e-01 
1.028426e-01 
1.028936e-01 
1.029446e-01 
1.029955e-01 
1.030462e-01 
1.030969e-01 
1.031475e-01 
1.031980e-01 
1.032483e-01 
1.032986e-01 
1.033488e-01 
1.033989e-01 
1.034489e-01 
1.034988e-01 
1.035486e-01 
1.035983e-01 
1.036479e-01 
1.036974e-01 
1.037469e-01 
1.037962e-01 
1.038454e-01 
1.038945e-01 
1.039436e-01 
1.039925e-01 
1.040413e-01 
1.040901e-01 
1.041387e-01 
1.041872e-01 
1.042357e-01 
1.042840e-01 
1.043323e-01 
1.043804e-01 
1.044285e-01 
1.044765e-01 
1.045243e-01 
1.045721e-01 
1.046197e-01 
1.046673e-01 
1.047148e-01 
1.047622e-01 
1.048094e-01 
1.048566e-01 
1.049037e-01 
1.049507e-01 
1.049976e-01 
1.050444e-01 
1.050911e-01 
1.051377e-01 
1.051841e-01 
1.052305e-01 
1.052769e-01 
1.053231e-01 
1.053692e-01 
1.054152e-01 
1.054611e-01 
1.055069e-01 
1.055526e-01 
1.055982e-01 
1.056438e-01 
1.056892e-01 
1.057345e-01 
1.057797e-01 
1.058249e-01 
1.058699e-01 
1.059148e-01 
1.059597e-01 
1.060044e-01 
1.060490e-01 
1.060936e-01 
1.061380e-01 
1.061824e-01 
1.062266e-01 
1.062708e-01 
1.063148e-01 
1.063588e-01 
1.064026e-01 
1.064464e-01 
1.064901e-01 
1.065336e-01 
1.065771e-01 
1.066205e-01 
1.066637e-01 
1.067069e-01 
1.067500e-01 
1.067929e-01 
1.068358e-01 
1.068786e-01 
1.069213e-01 
1.069639e-01 
1.070063e-01 
1.070487e-01 
1.070910e-01 
1.071332e-01 
1.071753e-01 
1.072173e-01 
1.072592e-01 
1.073010e-01 
1.073427e-01 
1.073843e-01 
1.074258e-01 
1.074672e-01 
1.075085e-01 
1.075497e-01 
1.075908e-01 
1.076318e-01 
1.076727e-01 
1.077135e-01 
1.077542e-01 
1.077948e-01 
1.078353e-01 
1.078757e-01 
1.079161e-01 
1.079563e-01 
1.079964e-01 
1.080364e-01 
1.080763e-01 
1.081162e-01 
1.081559e-01 
1.081955e-01 
1.082350e-01 
1.082745e-01 
1.083138e-01 
1.083530e-01 
1.083922e-01 
1.084312e-01 
1.084701e-01 
1.085090e-01 
1.085477e-01 
1.085863e-01 
1.086249e-01 
1.086633e-01 
1.087017e-01 
1.087399e-01 
1.087780e-01 
1.088161e-01 
1.088540e-01 
1.088919e-01 
1.089296e-01 
1.089673e-01 
1.090048e-01 
1.090423e-01 
1.090796e-01 
1.091169e-01 
1.091540e-01 
1.091911e-01 
1.092280e-01 
1.092649e-01 
1.093016e-01 
1.093383e-01 
1.093749e-01 
1.094113e-01 
1.094477e-01 
1.094839e-01 
1.095201e-01 
1.095562e-01 
1.095921e-01 
1.096280e-01 
1.096637e-01 
1.096994e-01 
1.097350e-01 
1.097704e-01 
1.098058e-01 
1.098411e-01 
1.098762e-01 
1.099113e-01 
1.099463e-01 
1.099811e-01 
1.100159e-01 
1.100506e-01 
1.100852e-01 
1.101196e-01 
1.101540e-01 
1.101883e-01 
1.102224e-01 
1.102565e-01 
1.102905e-01 
1.103244e-01 
1.103581e-01 
1.103918e-01 
1.104254e-01 
1.104589e-01 
1.104922e-01 
1.105255e-01 
1.105587e-01 
1.105918e-01 
1.106247e-01 
1.106576e-01 
1.106904e-01 
1.107231e-01 
1.107556e-01 
1.107881e-01 
1.108205e-01 
1.108528e-01 
1.108850e-01 
1.109170e-01 
1.109490e-01 
1.109809e-01 
1.110127e-01 
1.110444e-01 
1.110759e-01 
1.111074e-01 
1.111388e-01 
1.111701e-01 
1.112013e-01 
1.112323e-01 
1.112633e-01 
1.112942e-01 
1.113250e-01 
1.113557e-01 
1.113862e-01 
1.114167e-01 
1.114471e-01 
1.114774e-01 
1.115076e-01 
1.115376e-01 
1.115676e-01 
1.115975e-01 
1.116273e-01 
1.116569e-01 
1.116865e-01 
1.117160e-01 
1.117454e-01 
1.117747e-01 
1.118038e-01 
1.118329e-01 
1.118619e-01 
1.118908e-01 
1.119196e-01 
1.119482e-01 
1.119768e-01 
1.120053e-01 
1.120337e-01 
1.120619e-01 
1.120901e-01 
1.121182e-01 
1.121462e-01 
1.121740e-01 
1.122018e-01 
1.122295e-01 
1.122571e-01 
1.122845e-01 
1.123119e-01 
1.123392e-01 
1.123664e-01 
1.123934e-01 
1.124204e-01 
1.124473e-01 
1.124741e-01 
1.125007e-01 
1.125273e-01 
1.125538e-01 
1.125801e-01 
1.126064e-01 
1.126326e-01 
1.126586e-01 
1.126846e-01 
1.127105e-01 
1.127362e-01 
1.127619e-01 
1.127875e-01 
1.128129e-01 
1.128383e-01 
1.128636e-01 
1.128887e-01 
1.129138e-01 
1.129388e-01 
1.129636e-01 
1.129884e-01 
1.130130e-01 
1.130376e-01 
1.130620e-01 
1.130864e-01 
1.131107e-01 
1.131348e-01 
1.131589e-01 
1.131828e-01 
1.132067e-01 
1.132304e-01 
1.132541e-01 
1.132776e-01 
1.133011e-01 
1.133244e-01 
1.133477e-01 
1.133708e-01 
1.133939e-01 
1.134168e-01 
1.134397e-01 
1.134624e-01 
1.134851e-01 
1.135076e-01 
1.135301e-01 
1.135524e-01 
1.135746e-01 
1.135968e-01 
1.136188e-01 
1.136408e-01 
1.136626e-01 
1.136843e-01 
1.137060e-01 
1.137275e-01 
1.137489e-01 
1.137703e-01 
1.137915e-01 
1.138126e-01 
1.138337e-01 
1.138546e-01 
1.138754e-01 
1.138962e-01 
1.139168e-01 
1.139373e-01 
1.139577e-01 
1.139781e-01 
1.139983e-01 
1.140184e-01 
1.140384e-01 
1.140583e-01 
1.140782e-01 
1.140979e-01 
1.141175e-01 
1.141370e-01 
1.141564e-01 
1.141757e-01 
1.141949e-01 
1.142141e-01 
1.142331e-01 
1.142520e-01 
1.142708e-01 
1.142895e-01 
1.143081e-01 
1.143266e-01 
1.143450e-01 
1.143633e-01 
1.143815e-01 
1.143996e-01 
1.144176e-01 
1.144355e-01 
1.144533e-01 
1.144710e-01 
1.144886e-01 
1.145061e-01 
1.145235e-01 
1.145407e-01 
1.145579e-01 
1.145750e-01 
1.145920e-01 
1.146089e-01 
1.146257e-01 
1.146423e-01 
1.146589e-01 
1.146754e-01 
1.146918e-01 
1.147081e-01 
1.147242e-01 
1.147403e-01 
1.147563e-01 
1.147722e-01 
1.147879e-01 
1.148036e-01 
1.148192e-01 
1.148346e-01 
1.148500e-01 
1.148652e-01 
1.148804e-01 
1.148955e-01 
1.149104e-01 
1.149253e-01 
1.149400e-01 
1.149547e-01 
1.149692e-01 
1.149837e-01 
1.149980e-01 
1.150123e-01 
1.150264e-01 
1.150405e-01 
1.150544e-01 
1.150683e-01 
1.150820e-01 
1.150957e-01 
1.151092e-01 
1.151226e-01 
1.151360e-01 
1.151492e-01 
1.151623e-01 
1.151754e-01 
1.151883e-01 
1.152011e-01 
1.152138e-01 
1.152265e-01 
1.152390e-01 
1.152514e-01 
1.152637e-01 
1.152759e-01 
1.152881e-01 
1.153001e-01 
1.153120e-01 
1.153238e-01 
1.153355e-01 
1.153471e-01 
1.153586e-01 
1.153700e-01 
1.153813e-01 
1.153925e-01 
1.154036e-01 
1.154146e-01 
1.154255e-01 
1.154363e-01 
1.154470e-01 
1.154576e-01 
1.154681e-01 
1.154785e-01 
1.154888e-01 
1.154990e-01 
1.155091e-01 
1.155191e-01 
1.155289e-01 
1.155387e-01 
1.155484e-01 
1.155580e-01 
1.155674e-01 
1.155768e-01 
1.155861e-01 
1.155953e-01 
1.156043e-01 
1.156133e-01 
1.156222e-01 
1.156309e-01 
1.156396e-01 
1.156481e-01 
1.156566e-01 
1.156650e-01 
1.156732e-01 
1.156814e-01 
1.156894e-01 
1.156974e-01 
1.157052e-01 
1.157130e-01 
1.157206e-01 
1.157281e-01 
1.157356e-01 
1.157429e-01 
1.157502e-01 
1.157573e-01 
1.157643e-01 
1.157713e-01 
1.157781e-01 
1.157848e-01 
1.157915e-01 
1.157980e-01 
1.158044e-01 
1.158107e-01 
1.158169e-01 
1.158231e-01 
1.158291e-01 
1.158350e-01 
1.158408e-01 
1.158465e-01 
1.158521e-01 
1.158576e-01 
1.158630e-01 
1.158683e-01 
1.158735e-01 
1.158786e-01 
1.158836e-01 
1.158885e-01 
1.158933e-01 
1.158980e-01 
1.159026e-01 
1.159071e-01 
1.159115e-01 
1.159158e-01 
1.159200e-01 
1.159240e-01 
1.159280e-01 
1.159319e-01 
1.159357e-01 
1.159394e-01 
1.159429e-01 
1.159464e-01 
1.159498e-01 
1.159530e-01 
1.159562e-01 
1.159593e-01 
1.159622e-01 
1.159651e-01 
1.159679e-01 
1.159705e-01 
1.159731e-01 
1.159755e-01 
1.159779e-01 
1.159801e-01 
1.159823e-01 
1.159843e-01 
1.159863e-01 
1.159881e-01 
1.159898e-01 
1.159915e-01 
1.159930e-01 
1.159945e-01 
1.159958e-01 
1.159970e-01 
1.159982e-01 
1.159992e-01 
1.160001e-01 
1.160009e-01 
1.160017e-01 
1.160023e-01 
1.160028e-01 
1.160032e-01 
1.160035e-01 
1.160037e-01 
1.160038e-01 
1.160039e-01 
1.160038e-01 
1.160036e-01 
1.160033e-01 
1.160029e-01 
1.160024e-01 
1.160018e-01 
1.160011e-01 
1.160003e-01 
1.159994e-01 
1.159983e-01 
1.159972e-01 
1.159960e-01 
1.159947e-01 
1.159933e-01 
1.159918e-01 
1.159902e-01 
1.159884e-01 
1.159866e-01 
1.159847e-01 
1.159827e-01 
1.159805e-01 
1.159783e-01 
1.159760e-01 
1.159735e-01 
1.159710e-01 
1.159684e-01 
1.159656e-01 
1.159628e-01 
1.159598e-01 
1.159568e-01 
1.159536e-01 
1.159504e-01 
1.159470e-01 
1.159436e-01 
1.159400e-01 
1.159364e-01 
1.159326e-01 
1.159288e-01 
1.159248e-01 
1.159207e-01 
1.159166e-01 
1.159123e-01 
1.159079e-01 
1.159035e-01 
1.158989e-01 
1.158942e-01 
1.158894e-01 
1.158846e-01 
1.158796e-01 
1.158745e-01 
1.158693e-01 
1.158640e-01 
1.158586e-01 
1.158532e-01 
1.158476e-01 
1.158419e-01 
1.158361e-01 
1.158302e-01 
1.158242e-01 
1.158181e-01 
1.158119e-01 
1.158056e-01 
1.157992e-01 
1.157927e-01 
1.157861e-01 
1.157793e-01 
1.157725e-01 
1.157656e-01 
1.157586e-01 
1.157515e-01 
1.157443e-01 
1.157370e-01 
1.157295e-01 
1.157220e-01 
1.157144e-01 
1.157067e-01 
1.156988e-01 
1.156909e-01 
1.156829e-01 
1.156747e-01 
1.156665e-01 
1.156582e-01 
1.156497e-01 
1.156412e-01 
1.156325e-01 
1.156238e-01 
1.156149e-01 
1.156060e-01 
1.155969e-01 
1.155878e-01 
1.155785e-01 
1.155692e-01 
1.155597e-01 
1.155502e-01 
1.155405e-01 
1.155307e-01 
1.155209e-01 
1.155109e-01 
1.155009e-01 
1.154907e-01 
1.154804e-01 
1.154700e-01 
1.154596e-01 
1.154490e-01 
1.154383e-01 
1.154275e-01 
1.154167e-01 
1.154057e-01 
1.153946e-01 
1.153834e-01 
1.153721e-01 
1.153608e-01 
1.153493e-01 
1.153377e-01 
1.153260e-01 
1.153142e-01 
1.153023e-01 
1.152903e-01 
1.152782e-01 
1.152660e-01 
1.152537e-01 
1.152413e-01 
1.152288e-01 
1.152162e-01 
1.152035e-01 
1.151907e-01 
1.151778e-01 
1.151647e-01 
1.151516e-01 
1.151384e-01 
1.151251e-01 
1.151117e-01 
1.150982e-01 
1.150845e-01 
1.150708e-01 
1.150570e-01 
1.150431e-01 
1.150290e-01 
1.150149e-01 
1.150007e-01 
1.149864e-01 
1.149719e-01 
1.149574e-01 
1.149428e-01 
1.149280e-01 
1.149132e-01 
1.148982e-01 
1.148832e-01 
1.148681e-01 
1.148528e-01 
1.148375e-01 
1.148220e-01 
1.148065e-01 
1.147908e-01 
1.147751e-01 
1.147592e-01 
1.147433e-01 
1.147272e-01 
1.147111e-01 
1.146948e-01 
1.146784e-01 
1.146620e-01 
1.146454e-01 
1.146288e-01 
1.146120e-01 
1.145951e-01 
1.145782e-01 
1.145611e-01 
1.145439e-01 
1.145267e-01 
1.145093e-01 
1.144918e-01 
1.144742e-01 
1.144566e-01 
1.144388e-01 
1.144209e-01 
1.144029e-01 
1.143849e-01 
1.143667e-01 
1.143484e-01 
1.143300e-01 
1.143115e-01 
1.142929e-01 
1.142743e-01 
1.142555e-01 
1.142366e-01 
1.142176e-01 
1.141985e-01 
1.141793e-01 
1.141600e-01 
1.141406e-01 
1.141211e-01 
1.141015e-01 
1.140818e-01 
1.140620e-01 
1.140421e-01 
1.140221e-01 
1.140020e-01 
1.139818e-01 
1.139615e-01 
1.139411e-01 
1.139206e-01 
1.139000e-01 
1.138793e-01 
1.138585e-01 
1.138376e-01 
1.138165e-01 
1.137954e-01 
1.137742e-01 
1.137529e-01 
1.137315e-01 
1.137100e-01 
1.136884e-01 
1.136666e-01 
1.136448e-01 
1.136229e-01 
1.136009e-01 
1.135788e-01 
1.135565e-01 
1.135342e-01 
1.135118e-01 
1.134893e-01 
1.134666e-01 
1.134439e-01 
1.134211e-01 
1.133981e-01 
1.133751e-01 
1.133520e-01 
1.133288e-01 
1.133054e-01 
1.132820e-01 
1.132585e-01 
1.132348e-01 
1.132111e-01 
1.131873e-01 
1.131633e-01 
1.131393e-01 
1.131151e-01 
1.130909e-01 
1.130666e-01 
1.130421e-01 
1.130176e-01 
1.129929e-01 
1.129682e-01 
1.129434e-01 
1.129184e-01 
1.128934e-01 
1.128682e-01 
1.128430e-01 
1.128176e-01 
1.127922e-01 
1.127666e-01 
1.127410e-01 
1.127153e-01 
1.126894e-01 
1.126635e-01 
1.126374e-01 
1.126113e-01 
1.125850e-01 
1.125587e-01 
1.125322e-01 
1.125056e-01 
1.124790e-01 
1.124522e-01 
1.124254e-01 
1.123984e-01 
1.123714e-01 
1.123442e-01 
1.123170e-01 
1.122896e-01 
1.122622e-01 
1.122346e-01 
1.122070e-01 
1.121792e-01 
1.121513e-01 
1.121234e-01 
1.120953e-01 
1.120672e-01 
1.120389e-01 
1.120105e-01 
1.119821e-01 
1.119535e-01 
1.119249e-01 
1.118961e-01 
1.118673e-01 
1.118383e-01 
1.118092e-01 
1.117801e-01 
1.117508e-01 
1.117215e-01 
1.116920e-01 
1.116624e-01 
1.116328e-01 
1.116030e-01 
1.115731e-01 
1.115432e-01 
1.115131e-01 
1.114830e-01 
1.114527e-01 
1.114223e-01 
1.113919e-01 
1.113613e-01 
1.113307e-01 
1.112999e-01 
1.112690e-01 
1.112381e-01 
1.112070e-01 
1.111759e-01 
1.111446e-01 
1.111132e-01 
1.110818e-01 
1.110502e-01 
1.110185e-01 
1.109868e-01 
1.109549e-01 
1.109230e-01 
1.108909e-01 
1.108587e-01 
1.108265e-01 
1.107941e-01 
1.107617e-01 
1.107291e-01 
1.106964e-01 
1.106637e-01 
1.106308e-01 
1.105979e-01 
1.105648e-01 
1.105317e-01 
1.104984e-01 
1.104650e-01 
1.104316e-01 
1.103980e-01 
1.103644e-01 
1.103306e-01 
1.102968e-01 
1.102628e-01 
1.102288e-01 
1.101946e-01 
1.101603e-01 
1.101260e-01 
1.100915e-01 
1.100570e-01 
1.100223e-01 
1.099876e-01 
1.099527e-01 
1.099178e-01 
1.098827e-01 
1.098476e-01 
1.098123e-01 
1.097770e-01 
1.097415e-01 
1.097060e-01 
1.096704e-01 
1.096346e-01 
1.095988e-01 
1.095628e-01 
1.095268e-01 
1.094906e-01 
1.094544e-01 
1.094181e-01 
1.093816e-01 
1.093451e-01 
1.093084e-01 
1.092717e-01 
1.092349e-01 
1.091979e-01 
1.091609e-01 
1.091238e-01 
1.090865e-01 
1.090492e-01 
1.090118e-01 
1.089742e-01 
1.089366e-01 
1.088989e-01 
1.088610e-01 
1.088231e-01 
1.087851e-01 
1.087470e-01 
1.087087e-01 
1.086704e-01 
1.086320e-01 
1.085935e-01 
1.085549e-01 
1.085161e-01 
1.084773e-01 
1.084384e-01 
1.083994e-01 
1.083603e-01 
1.083211e-01 
1.082818e-01 
1.082424e-01 
1.082028e-01 
1.081632e-01 
1.081235e-01 
1.080837e-01 
1.080438e-01 
1.080038e-01 
1.079637e-01 
1.079235e-01 
1.078832e-01 
1.078428e-01 
1.078023e-01 
1.077617e-01 
1.077210e-01 
1.076802e-01 
1.076394e-01 
1.075984e-01 
1.075573e-01 
1.075161e-01 
1.074748e-01 
1.074334e-01 
1.073919e-01 
1.073504e-01 
1.073087e-01 
1.072669e-01 
1.072250e-01 
1.071831e-01 
1.071410e-01 
1.070988e-01 
1.070566e-01 
1.070142e-01 
1.069717e-01 
1.069292e-01 
1.068865e-01 
1.068437e-01 
1.068009e-01 
1.067579e-01 
1.067149e-01 
1.066717e-01 
1.066285e-01 
1.065851e-01 
1.065417e-01 
1.064981e-01 
1.064545e-01 
1.064107e-01 
1.063669e-01 
1.063230e-01 
1.062789e-01 
1.062348e-01 
1.061906e-01 
1.061462e-01 
1.061018e-01 
1.060573e-01 
1.060127e-01 
1.059680e-01 
1.059231e-01 
1.058782e-01 
1.058332e-01 
1.057881e-01 
1.057429e-01 
1.056976e-01 
1.056522e-01 
1.056067e-01 
1.055611e-01 
1.055154e-01 
1.054696e-01 
1.054237e-01 
1.053777e-01 
1.053316e-01 
1.052854e-01 
1.052391e-01 
1.051927e-01 
1.051463e-01 
1.050997e-01 
1.050530e-01 
1.050062e-01 
1.049594e-01 
1.049124e-01 
1.048653e-01 
1.048182e-01 
1.047709e-01 
1.047236e-01 
1.046761e-01 
1.046286e-01 
1.045809e-01 
1.045332e-01 
1.044853e-01 
1.044374e-01 
1.043893e-01 
1.043412e-01 
1.042930e-01 
1.042446e-01 
1.041962e-01 
1.041477e-01 
1.040991e-01 
1.040503e-01 
1.040015e-01 
1.039526e-01 
1.039036e-01 
1.038545e-01 
1.038053e-01 
1.037560e-01 
1.037066e-01 
1.036571e-01 
1.036075e-01 
1.035578e-01 
1.035080e-01 
1.034582e-01 
1.034082e-01 
1.033581e-01 
1.033079e-01 
1.032577e-01 
1.032073e-01 
1.031568e-01 
1.031063e-01 
1.030556e-01 
1.030049e-01 
1.029540e-01 
1.029031e-01 
1.028520e-01 
1.028009e-01 
1.027496e-01 
1.026983e-01 
1.026469e-01 
1.025953e-01 
1.025437e-01 
1.024920e-01 
1.024402e-01 
1.023883e-01 
1.023363e-01 
1.022842e-01 
1.022320e-01 
1.021797e-01 
1.021273e-01 
1.020748e-01 
1.020222e-01 
1.019695e-01 
1.019167e-01 
1.018638e-01 
1.018109e-01 
1.017578e-01 
1.017046e-01 
1.016514e-01 
1.015980e-01 
1.015446e-01 
1.014910e-01 
1.014374e-01 
1.013836e-01 
1.013298e-01 
1.012758e-01 
1.012218e-01 
1.011677e-01 
1.011135e-01 
1.010591e-01 
1.010047e-01 
1.009502e-01 
1.008956e-01 
1.008409e-01 
1.007861e-01 
1.007312e-01 
1.006762e-01 
1.006211e-01 
1.005660e-01 
1.005107e-01 
1.004553e-01 
1.003999e-01 
1.003443e-01 
1.002886e-01 
1.002329e-01 
1.001770e-01 
1.001211e-01 
1.000650e-01 
1.000089e-01 
9.995266e-02 
9.989633e-02 
9.983991e-02 
9.978339e-02 
9.972678e-02 
9.967007e-02 
9.961326e-02 
9.955636e-02 
9.949936e-02 
9.944227e-02 
9.938508e-02 
9.932780e-02 
9.927042e-02 
9.921295e-02 
9.915538e-02 
9.909772e-02 
9.903996e-02 
9.898211e-02 
9.892416e-02 
9.886612e-02 
9.880798e-02 
9.874974e-02 
9.869141e-02 
9.863299e-02 
9.857447e-02 
9.851586e-02 
9.845715e-02 
9.839835e-02 
9.833945e-02 
9.828045e-02 
9.822137e-02 
9.816218e-02 
9.810291e-02 
9.804353e-02 
9.798407e-02 
9.792450e-02 
9.786485e-02 
9.780510e-02 
9.774525e-02 
9.768531e-02 
9.762527e-02 
9.756514e-02 
9.750492e-02 
9.744460e-02 
9.738419e-02 
9.732368e-02 
9.726308e-02 
9.720238e-02 
9.714159e-02 
9.708070e-02 
9.701972e-02 
9.695865e-02 
9.689748e-02 
9.683622e-02 
9.677486e-02 
9.671341e-02 
9.665186e-02 
9.659022e-02 
9.652849e-02 
9.646666e-02 
9.640474e-02 
9.634272e-02 
9.628061e-02 
9.621840e-02 
9.615611e-02 
9.609371e-02 
9.603123e-02 
9.596865e-02 
9.590597e-02 
9.584320e-02 
9.578034e-02 
9.571739e-02 
9.565434e-02 
9.559119e-02 
9.552795e-02 
9.546462e-02 
9.540120e-02 
9.533768e-02 
9.527407e-02 
9.521036e-02 
9.514656e-02 
9.508267e-02 
9.501868e-02 
9.495460e-02 
9.489043e-02 
9.482616e-02 
9.476180e-02 
9.469734e-02 
9.463280e-02 
9.456815e-02 
9.450342e-02 
9.443859e-02 
9.437367e-02 
9.430866e-02 
9.424355e-02 
9.417835e-02 
9.411305e-02 
9.404766e-02 
9.398218e-02 
9.391661e-02 
9.385094e-02 
9.378518e-02 
9.371933e-02 
9.365338e-02 
9.358735e-02 
9.352121e-02 
9.345499e-02 
9.338867e-02 
9.332226e-02 
9.325576e-02 
9.318916e-02 
9.312247e-02 
9.305569e-02 
9.298881e-02 
9.292184e-02 
9.285478e-02 
9.278763e-02 
9.272038e-02 
9.265305e-02 
9.258561e-02 
9.251809e-02 
9.245047e-02 
9.238276e-02 
9.231496e-02 
9.224707e-02 
9.217908e-02 
9.211100e-02 
9.204283e-02 
9.197457e-02 
9.190621e-02 
9.183777e-02 
9.176922e-02 
9.170059e-02 
9.163187e-02 
9.156305e-02 
9.149414e-02 
9.142514e-02 
9.135604e-02 
9.128686e-02 
9.121758e-02 
9.114821e-02 
9.107875e-02 
9.100919e-02 
9.093955e-02 
9.086981e-02 
9.079998e-02 
9.073006e-02 
9.066005e-02 
9.058994e-02 
9.051974e-02 
9.044945e-02 
9.037907e-02 
9.030860e-02 
9.023804e-02 
9.016738e-02 
9.009663e-02 
9.002579e-02 
8.995486e-02 
8.988384e-02 
8.981273e-02 
8.974152e-02 
8.967023e-02 
8.959884e-02 
8.952736e-02 
8.945579e-02 
8.938412e-02 
8.931237e-02 
8.924053e-02 
8.916859e-02 
8.909656e-02 
8.902444e-02 
8.895223e-02 
8.887993e-02 
8.880754e-02 
8.873506e-02 
8.866248e-02 
8.858982e-02 
8.851706e-02 
8.844421e-02 
8.837128e-02 
8.829825e-02 
8.822513e-02 
8.815191e-02 
8.807861e-02 
8.800522e-02 
8.793174e-02 
8.785816e-02 
8.778450e-02 
8.771074e-02 
8.763690e-02 
8.756296e-02 
8.748893e-02 
8.741481e-02 
8.734060e-02 
8.726631e-02 
8.719192e-02 
8.711744e-02 
8.704286e-02 
8.696820e-02 
8.689345e-02 
8.681861e-02 
8.674368e-02 
8.666866e-02 
8.659354e-02 
8.651834e-02 
8.644305e-02 
8.636766e-02 
8.629219e-02 
8.621663e-02 
8.614097e-02 
8.606523e-02 
8.598940e-02 
8.591347e-02 
8.583746e-02 
8.576136e-02 
8.568516e-02 
8.560888e-02 
8.553251e-02 
8.545604e-02 
8.537949e-02 
8.530285e-02 
8.522612e-02 
8.514930e-02 
8.507238e-02 
8.499538e-02 
8.491829e-02 
8.484111e-02 
8.476384e-02 
8.468648e-02 
8.460903e-02 
8.453150e-02 
8.445387e-02 
8.437615e-02 
8.429834e-02 
8.422045e-02 
8.414246e-02 
8.406439e-02 
8.398623e-02 
8.390797e-02 
8.382963e-02 
8.375120e-02 
8.367268e-02 
8.359407e-02 
8.351537e-02 
8.343659e-02 
8.335771e-02 
8.327875e-02 
8.319969e-02 
8.312055e-02 
8.304132e-02 
8.296200e-02 
8.288259e-02 
8.280309e-02 
8.272350e-02 
8.264383e-02 
8.256406e-02 
8.248421e-02 
8.240427e-02 
8.232424e-02 
8.224412e-02 
8.216391e-02 
8.208362e-02 
8.200323e-02 
8.192276e-02 
8.184220e-02 
8.176155e-02 
8.168081e-02 
8.159999e-02 
8.151907e-02 
8.143807e-02 
8.135698e-02 
8.127580e-02 
8.119453e-02 
8.111318e-02 
8.103174e-02 
8.095021e-02 
8.086859e-02 
8.078688e-02 
8.070508e-02 
8.062320e-02 
8.054123e-02 
8.045917e-02 
8.037703e-02 
8.029479e-02 
8.021247e-02 
8.013006e-02 
8.004756e-02 
7.996498e-02 
7.988231e-02 
7.979955e-02 
7.971670e-02 
7.963376e-02 
7.955074e-02 
7.946763e-02 
7.938443e-02 
7.930115e-02 
7.921778e-02 
7.913432e-02 
7.905077e-02 
7.896714e-02 
7.888342e-02 
7.879961e-02 
7.871571e-02 
7.863173e-02 
7.854766e-02 
7.846350e-02 
7.837926e-02 
7.829493e-02 
7.821051e-02 
7.812601e-02 
7.804141e-02 
7.795674e-02 
7.787197e-02 
7.778712e-02 
7.770218e-02 
7.761716e-02 
7.753204e-02 
7.744684e-02 
7.736156e-02 
7.727619e-02 
7.719073e-02 
7.710518e-02 
7.701955e-02 
7.693383e-02 
7.684803e-02 
7.676214e-02 
7.667616e-02 
7.659010e-02 
7.650395e-02 
7.641771e-02 
7.633139e-02 
7.624498e-02 
7.615849e-02 
7.607191e-02 
7.598524e-02 
7.589849e-02 
7.581165e-02 
7.572472e-02 
7.563771e-02 
7.555062e-02 
7.546344e-02 
7.537617e-02 
7.528881e-02 
7.520137e-02 
7.511385e-02 
7.502624e-02 
7.493854e-02 
7.485076e-02 
7.476289e-02 
7.467494e-02 
7.458690e-02 
7.449877e-02 
7.441056e-02 
7.432227e-02 
7.423389e-02 
7.414542e-02 
7.405687e-02 
7.396823e-02 
7.387951e-02 
7.379070e-02 
7.370181e-02 
7.361283e-02 
7.352377e-02 
7.343462e-02 
7.334539e-02 
7.325607e-02 
7.316667e-02 
7.307718e-02 
7.298761e-02 
7.289795e-02 
7.280821e-02 
7.271838e-02 
7.262847e-02 
7.253847e-02 
7.244839e-02 
7.235823e-02 
7.226798e-02 
7.217764e-02 
7.208722e-02 
7.199672e-02 
7.190613e-02 
7.181546e-02 
7.172470e-02 
7.163386e-02 
7.154293e-02 
7.145192e-02 
7.136083e-02 
7.126965e-02 
7.117838e-02 
7.108704e-02 
7.099561e-02 
7.090409e-02 
7.081249e-02 
7.072081e-02 
7.062904e-02 
7.053719e-02 
7.044526e-02 
7.035324e-02 
7.026113e-02 
7.016895e-02 
7.007668e-02 
6.998432e-02 
6.989189e-02 
6.979936e-02 
6.970676e-02 
6.961407e-02 
6.952130e-02 
6.942844e-02 
6.933551e-02 
6.924248e-02 
6.914938e-02 
6.905619e-02 
6.896292e-02 
6.886956e-02 
6.877612e-02 
6.868260e-02 
6.858900e-02 
6.849531e-02 
6.840154e-02 
6.830768e-02 
6.821374e-02 
6.811972e-02 
6.802562e-02 
6.793143e-02 
6.783717e-02 
6.774281e-02 
6.764838e-02 
6.755386e-02 
6.745926e-02 
6.736458e-02 
6.726981e-02 
6.717497e-02 
6.708003e-02 
6.698502e-02 
6.688993e-02 
6.679475e-02 
6.669949e-02 
6.660414e-02 
6.650872e-02 
6.641321e-02 
6.631762e-02 
6.622195e-02 
6.612620e-02 
6.603036e-02 
6.593444e-02 
6.583844e-02 
6.574236e-02 
6.564619e-02 
6.554995e-02 
6.545362e-02 
6.535721e-02 
6.526072e-02 
6.516414e-02 
6.506749e-02 
6.497075e-02 
6.487393e-02 
6.477703e-02 
6.468005e-02 
6.458298e-02 
6.448584e-02 
6.438861e-02 
6.429130e-02 
6.419391e-02 
6.409644e-02 
6.399889e-02 
6.390126e-02 
6.380354e-02 
6.370575e-02 
6.360787e-02 
6.350991e-02 
6.341187e-02 
6.331375e-02 
6.321555e-02 
6.311726e-02 
6.301890e-02 
6.292045e-02 
6.282193e-02 
6.272332e-02 
6.262464e-02 
6.252587e-02 
6.242702e-02 
6.232809e-02 
6.222908e-02 
6.212999e-02 
6.203082e-02 
6.193156e-02 
6.183223e-02 
6.173282e-02 
6.163333e-02 
6.153375e-02 
6.143410e-02 
6.133436e-02 
6.123455e-02 
6.113466e-02 
6.103468e-02 
6.093463e-02 
6.083449e-02 
6.073428e-02 
6.063398e-02 
6.053361e-02 
6.043315e-02 
6.033262e-02 
6.023200e-02 
6.013131e-02 
6.003053e-02 
5.992968e-02 
5.982874e-02 
5.972773e-02 
5.962664e-02 
5.952546e-02 
5.942421e-02 
5.932288e-02 
5.922147e-02 
5.911998e-02 
5.901841e-02 
5.891676e-02 
5.881503e-02 
5.871322e-02 
5.861133e-02 
5.850937e-02 
5.840732e-02 
5.830520e-02 
5.820299e-02 
5.810071e-02 
5.799835e-02 
5.789591e-02 
5.779339e-02 
5.769079e-02 
5.758812e-02 
5.748536e-02 
5.738252e-02 
5.727961e-02 
5.717662e-02 
5.707355e-02 
5.697040e-02 
5.686717e-02 
5.676387e-02 
5.666048e-02 
5.655702e-02 
5.645348e-02 
5.634986e-02 
5.624616e-02 
5.614238e-02 
5.603853e-02 
5.593459e-02 
5.583058e-02 
5.572650e-02 
5.562233e-02 
5.551808e-02 
5.541376e-02 
5.530936e-02 
5.520488e-02 
5.510032e-02 
5.499569e-02 
5.489098e-02 
5.478619e-02 
5.468132e-02 
5.457638e-02 
5.447135e-02 
5.436625e-02 
5.426108e-02 
5.415582e-02 
5.405049e-02 
5.394508e-02 
5.383959e-02 
5.373403e-02 
5.362838e-02 
5.352266e-02 
5.341687e-02 
5.331099e-02 
5.320504e-02 
5.309902e-02 
5.299291e-02 
5.288673e-02 
5.278047e-02 
5.267414e-02 
5.256773e-02 
5.246124e-02 
5.235467e-02 
5.224803e-02 
5.214131e-02 
5.203451e-02 
5.192764e-02 
5.182069e-02 
5.171367e-02 
5.160657e-02 
5.149939e-02 
5.139213e-02 
5.128480e-02 
5.117739e-02 
5.106991e-02 
5.096235e-02 
5.085472e-02 
5.074700e-02 
5.063922e-02 
5.053135e-02 
5.042341e-02 
5.031540e-02 
5.020730e-02 
5.009914e-02 
4.999089e-02 
4.988257e-02 
4.977418e-02 
4.966571e-02 
4.955716e-02 
4.944854e-02 
4.933984e-02 
4.923107e-02 
4.912222e-02 
4.901330e-02 
4.890430e-02 
4.879522e-02 
4.868607e-02 
4.857685e-02 
4.846755e-02 
4.835817e-02 
4.824872e-02 
4.813920e-02 
4.802959e-02 
4.791992e-02 
4.781017e-02 
4.770034e-02 
4.759044e-02 
4.748047e-02 
4.737042e-02 
4.726029e-02 
4.715009e-02 
4.703982e-02 
4.692947e-02 
4.681904e-02 
4.670855e-02 
4.659797e-02 
4.648733e-02 
4.637660e-02 
4.626581e-02 
4.615494e-02 
4.604399e-02 
4.593298e-02 
4.582188e-02 
4.571072e-02 
4.559948e-02 
4.548816e-02 
4.537677e-02 
4.526531e-02 
4.515377e-02 
4.504216e-02 
4.493048e-02 
4.481872e-02 
4.470689e-02 
4.459498e-02 
4.448300e-02 
4.437095e-02 
4.425882e-02 
4.414662e-02 
4.403435e-02 
4.392200e-02 
4.380958e-02 
4.369709e-02 
4.358452e-02 
4.347188e-02 
4.335917e-02 
4.324638e-02 
4.313352e-02 
4.302059e-02 
4.290758e-02 
4.279450e-02 
4.268135e-02 
4.256813e-02 
4.245483e-02 
4.234146e-02 
4.222802e-02 
4.211450e-02 
4.200091e-02 
4.188725e-02 
4.177352e-02 
4.165971e-02 
4.154583e-02 
4.143188e-02 
4.131786e-02 
4.120376e-02 
4.108959e-02 
4.097535e-02 
4.086104e-02 
4.074666e-02 
4.063220e-02 
4.051767e-02 
4.040307e-02 
4.028840e-02 
4.017365e-02 
4.005884e-02 
3.994395e-02 
3.982899e-02 
3.971395e-02 
3.959885e-02 
3.948367e-02 
3.936843e-02 
3.925311e-02 
3.913772e-02 
3.902226e-02 
3.890672e-02 
3.879112e-02 
3.867544e-02 
3.855969e-02 
3.844388e-02 
3.832799e-02 
3.821202e-02 
3.809599e-02 
3.797989e-02 
3.786371e-02 
3.774747e-02 
3.763115e-02 
3.751477e-02 
3.739831e-02 
3.728178e-02 
3.716518e-02 
3.704851e-02 
3.693177e-02 
3.681496e-02 
3.669807e-02 
3.658112e-02 
3.646410e-02 
3.634701e-02 
3.622984e-02 
3.611261e-02 
3.599530e-02 
3.587793e-02 
3.576048e-02 
3.564297e-02 
3.552538e-02 
3.540773e-02 
3.529000e-02 
3.517221e-02 
3.505434e-02 
3.493641e-02 
3.481840e-02 
3.470033e-02 
3.458218e-02 
3.446397e-02 
3.434568e-02 
3.422733e-02 
3.410891e-02 
3.399041e-02 
3.387185e-02 
3.375322e-02 
3.363452e-02 
3.351575e-02 
3.339691e-02 
3.327800e-02 
3.315902e-02 
3.303998e-02 
3.292086e-02 
3.280168e-02 
3.268242e-02 
3.256310e-02 
3.244371e-02 
3.232425e-02 
3.220472e-02 
3.208512e-02 
3.196545e-02 
3.184572e-02 
3.172591e-02 
3.160604e-02 
3.148610e-02 
3.136609e-02 
3.124601e-02 
3.112586e-02 
3.100565e-02 
3.088536e-02 
3.076501e-02 
3.064459e-02 
3.052410e-02 
3.040355e-02 
3.028292e-02 
3.016223e-02 
3.004147e-02 
2.992065e-02 
2.979975e-02 
2.967879e-02 
2.955776e-02 
2.943666e-02 
2.931549e-02 
2.919426e-02 
2.907295e-02 
2.895158e-02 
2.883015e-02 
2.870864e-02 
2.858707e-02 
2.846543e-02 
2.834373e-02 
2.822195e-02 
2.810011e-02 
2.797821e-02 
2.785623e-02 
2.773419e-02 
2.761208e-02 
2.748990e-02 
2.736766e-02 
2.724535e-02 
2.712298e-02 
2.700053e-02 
2.687802e-02 
2.675545e-02 
2.663280e-02 
2.651009e-02 
2.638732e-02 
2.626448e-02 
2.614157e-02 
2.601859e-02 
2.589555e-02 
2.577244e-02 
2.564927e-02 
2.552603e-02 
2.540272e-02 
2.527935e-02 
2.515591e-02 
2.503241e-02 
2.490884e-02 
2.478520e-02 
2.466150e-02 
2.453773e-02 
2.441390e-02 
2.429000e-02 
2.416603e-02 
2.404200e-02 
2.391790e-02 
2.379374e-02 
2.366952e-02 
2.354522e-02 
2.342087e-02 
2.329644e-02 
2.317196e-02 
2.304740e-02 
2.292278e-02 
2.279810e-02 
2.267335e-02 
2.254854e-02 
2.242366e-02 
2.229872e-02 
2.217371e-02 
2.204863e-02 
2.192350e-02 
2.179829e-02 
2.167303e-02 
2.154770e-02 
2.142230e-02 
2.129684e-02 
2.117131e-02 
2.104572e-02 
2.092007e-02 
2.079435e-02 
2.066857e-02 
2.054272e-02 
2.041681e-02 
2.029084e-02 
2.016480e-02 
2.003869e-02 
1.991253e-02 
1.978630e-02 
1.966000e-02 
1.953364e-02 
1.940722e-02 
1.928073e-02 
1.915418e-02 
1.902757e-02 
1.890089e-02 
1.877415e-02 
1.864735e-02 
1.852048e-02 
1.839355e-02 
1.826656e-02 
1.813950e-02 
1.801238e-02 
1.788520e-02 
1.775795e-02 
1.763064e-02 
1.750327e-02 
1.737583e-02 
1.724833e-02 
1.712077e-02 
1.699315e-02 
1.686546e-02 
1.673771e-02 
1.660990e-02 
1.648203e-02 
1.635409e-02 
1.622609e-02 
1.609803e-02 
1.596990e-02 
1.584171e-02 
1.571346e-02 
1.558515e-02 
1.545678e-02 
1.532834e-02 
1.519985e-02 
1.507129e-02 
1.494266e-02 
1.481398e-02 
1.468523e-02 
1.455643e-02 
1.442756e-02 
1.429862e-02 
1.416963e-02 
1.404058e-02 
1.391146e-02 
1.378228e-02 
1.365304e-02 
1.352374e-02 
1.339438e-02 
1.326496e-02 
1.313547e-02 
1.300593e-02 
1.287632e-02 
1.274665e-02 
1.261692e-02 
1.248713e-02 
1.235728e-02 
1.222737e-02 
1.209740e-02 
1.196736e-02 
1.183727e-02 
1.170711e-02 
1.157690e-02 
1.144662e-02 
1.131628e-02 
1.118589e-02 
1.105543e-02 
1.092491e-02 
1.079433e-02 
1.066369e-02 
1.053299e-02 
1.040223e-02 
1.027141e-02 
1.014053e-02 
1.000959e-02 
9.878594e-03 
9.747534e-03 
9.616414e-03 
9.485235e-03 
9.353995e-03 
9.222696e-03 
9.091338e-03 
8.959919e-03 
8.828441e-03 
8.696904e-03 
8.565307e-03 
8.433650e-03 
8.301935e-03 
8.170160e-03 
8.038325e-03 
7.906432e-03 
7.774479e-03 
7.642467e-03 
7.510396e-03 
7.378266e-03 
7.246078e-03 
7.113830e-03 
6.981523e-03 
6.849158e-03 
6.716734e-03 
6.584251e-03 
6.451710e-03 
6.319109e-03 
6.186451e-03 
6.053734e-03 
5.920958e-03 
5.788124e-03 
5.655232e-03 
5.522282e-03 
5.389273e-03 
5.256206e-03 
5.123081e-03 
4.989898e-03 
4.856657e-03 
4.723358e-03 
4.590001e-03 
4.456586e-03 
4.323114e-03 
4.189583e-03 
4.055995e-03 
3.922350e-03 
3.788647e-03 
3.654886e-03 
3.521067e-03 
3.387192e-03 
3.253259e-03 
3.119268e-03 
2.985221e-03 
2.851116e-03 
2.716954e-03 
2.582734e-03 
2.448458e-03 
2.314125e-03 
2.179735e-03 
2.045288e-03 
1.910784e-03 
1.776223e-03 
1.641605e-03 
1.506931e-03 
1.372200e-03 
1.237413e-03 
1.102569e-03 
9.676687e-04 
8.327118e-04 
6.976986e-04 
5.626291e-04 
4.275033e-04 
2.923213e-04 
1.570832e-04 
2.178892e-05 
0 
0 
0 
0 
0 
0 
0 
0 
0 
0 
0 
0 
0 
0 
0 
0 
0 
0 
0 
0 
0 
0 
0 
0 
0 
0 
0 
0 
0 
0 
0 
0 
0 
0 
0 
0 
0 
0 
0 
0 
0 
0 
0 
0 
0 
0 
0 
0 
0 
0 
0 
0 
0 
0 
0 
0 
0 
0 
0 
0 
0 
0 
0 
0 
0 
0 
0 
0 
0 
0 
0 
0 
0 
0 
0 
0 
0 
0 
0 
0 
0 
0 
0 
0 
0 
0 
0 
0 
0 
0 
0 
0 
0 
0 
0 
0 
0 
0 
0 
0 
0 
0 
0 
0 
0 
0 
0 
0 
0 
0 
0 
0 
0 
0 
0 
0 
0 
0 
0 
0 
0 
0 
0 
0 
0 
0 
0 
0 
0 
0 
0 
0 
0 
0 
0 
0 
0 
0 
0 
0 
0 
0 
0 
0 
0 
0 
0 
0 
0 
0 
0 
0 
0 
0 
0 
0 
0 
0 
0 
0 
0 
0 
0 
0 
0 
0 
0 
0 
0 
0 
0 
0 
0 
0 
0 
0 
0 
0 
0 
0 
0 
0 
0 
0 
0 
0 
0 
0 
0 
0 
0 
0 
0 
0 
0 
0 
0 
0 
0 
0 
0 
0 
0 
0 
0 
0 
0 
0 
0 
0 
0 
0 
0 
0 
0 
0 
0 
0 
0 
0 
0 
0 
0 
0 
0 
0 
0 
0 
0 
0 
0 
0 
0 
0 
0 
0 
0 
0 
0 
0 
0 
0 
0 
0 
0 
0 
0 
0 
0 
0 
0 
0 
0 
0 
0 
0 
0 
0 
0 
0 
0 
0 
0 
0 
0 
0 
0 
0 
0 
0 
0 
0 
0 
0 
0 
0 
0 
0 
0 
0 
0 
0 
0 
0 
0 
0 
0 
0 
0 
0 
0 
0 
0 
0 
0 
0 
0 
0 
0 
0 
0 
0 
0 
0 
0 
0 
0 
0 
0 
0 
0 
0 
0 
0 
0 
0 
0 
0 
0 
0 
0 
0 
0 
0 
0 
0 
0 
0 
0 
0 
0 
0 
0 
0 
0 
0 
0 
0 
0 
0 
0 
0 
0 
0 
0 
0 
0 
0 
0 
0 
0 
0 
0 
0 
0 
0 
0 
0 
0 
0 
0 
0 
0 
0 
0 
0 
0 
0 
0 
0 
0 
0 
0 
0 
0 
0 
0 
0 
0 
0 
0 
0 
0 
0 
0 
0 
0 
0 
0 
0 
0 
0 
0 
0 
0 
0 
0 
0 
0 
0 
0 
0 
0 
0 
0 
0 
0 
0 
0 
0 
0 
0 
0 
0 
0 
0 
0 
0 
0 
0 
0 
0 
0 
0 
0 
0 
0 
0 
0 
0 
0 
0 
0 
0 
0 
0 
0 
0 
0 
0 
0 
0 
0 
0 
0 
0 
0 
0 
0 
0 
0 
0 
0 
0 
0 
0 
0 
0 
0 
0 
0 
0 
0 
0 
0 
0 
0 
0 
0 
0 
0 
0 
0 
0 
0 
0 
0 
0 
0 
0 
0 
0 
0 
0 
0 
0 
0 
0 
0 
0 
0 
0 
0 
0 
0 
0 
0 
0 
0 
0 
0 
0 
0 
0 
0 
0 
0 
0 
0 
0 
0 
0 
0 
0 
0 
0 
0 
0 
0 
0 
0 
0 
0 
0 
0 
0 
0 
0 
0 
0 
0 
0 
0 
0 
0 
0 
0 
0 
0 
0 
0 
0 
0 
0 
0 
0 
0 
0 
0 
0 
0 
0 
0 
0 
0 
0 
0 
0 
0 
0 
0 
0 
0 
0 
0 
0 
0 
0 
0 
0 
0 
0 
0 
0 
0 
0 
0 
0 
0 
0 
0 
0 
0 
0 
0 
0 
0 
0 
0 
0 
0 
0 
0 
0 
0 
0 
0 
0 
0 
0 
0 
0 
0 
0 
0 
0 
0 
0 
0 
0 
0 
0 
0 
0 
0 
0 
0 
0 
0 
0 
0 
0 
0 
0 
0 
0 
0 
0 
0 
0 
0 
0 
0 
0 
0 
0 
0 
0 
0 
0 
0 
0 
0 
0 
0 
0 
0 
0 
0 
0 
0 
0 
0 
0 
0 
0 
0 
0 
0 
0 
0 
0 
0 
0 
0 
0 
0 
0 
0 
0 
0 
0 
0 
0 
0 
0 
0 
0 
0 
0 
0 
0 
0 
0 
0 
0 
0 
0 
0 
0 
0 
0 
0 
0 
0 
0 
0 
0 
0 
0 
0 
0 
0 
0 
0 
0 
0 
0 
0 
0 
0 
0 
0 
0 
0 
0 
0 
0 
0 
0 
0 
0 
0 
0 
0 
0 
0 
0 
0 
0 
0 
0 
0 
0 
0 
0 
0 
0 
0 
0 
0 
0 
0 
0 
0 
0 
0 
0 
0 
0 
0 
0 
0 
0 
0 
0 
0 
0 
0 
0 
0 
0 
0 
0 
0 
0 
0 
0 
0 
0 
0 
0 
0 
0 
0 
0 
0 
0 
0 
0 
0 
0 
0 
0 
0 
0 
0 
0 
0 
0 
0 
0 
0 
0 
0 
0 
0 
0 
0 
0 
0 
0 
0 
0 
0 
0 
0 
0 
0 
0 
0 
0 
0 
0 
0 
0 
0 
0 
0 
0 
0 
0 
0 
0 
0 
0 
0 
0 
0 
0 
0 
0 
0 
0 
0 
0 
0 
0 
0 
0 
0 
0 
0 
0 
0 
0 
0 
0 
0 
0 
0 
0 
0 
0 
0 
0 
0 
0 
0 
0 
0 
0 
0 
0 
0 
0 
0 
0 
0 
0 
0 
0 
0 
0 
0 
0 
0 
0 
0 
0 
0 
0 
0 
0 
0 
0 
0 
0 
0 
0 
0 
0 
0 
0 
0 
0 
0 
0 
0 
0 
0 
0 
0 
0 
0 
0 
0 
0 
0 
0 
0 
0 
0 
0 
0 
0 
0 
0 
0 
0 
0 
0 
0 
0 
0 
0 
0 
0 
0 
0 
0 
0 
0 
0 
0 
0 
0 
0 
0 
0 
0 
0 
0 
0 
0 
0 
0 
0 
0 
0 
0 
0 
0 
0 
0 
0 
0 
0 
0 
0 
0 
0 
0 
0 
0 
0 
0 
0 
0 
0 
0 
0 
0 
0 
0 
0 
0 
0 
0 
0 
0 
0 
0 
0 
0 
0 
0 
0 
0 
0 
0 
0 
0 
0 
0 
0 
0 
0 
0 
0 
0 
0 
0 
0 
0 
0 
0 
0 
0 
0 
0 
0 
0 
0 
0 
0 
0 
0 
0 
0 
0 
0 
0 
0 
0 
0 
0 
0 
0 
0 
0 
0 
0 
0 
0 
0 
0 
0 
0 
0 
0 
0 
0 
0 
0 
0 
0 
0 
0 
0 
0 
0 
0 
0 
0 
0 
0 
0 
0 
0 
0 
0 
0 
0 
0 
0 
0 
0 
0 
0 
0 
0 
0 
0 
0 
0 
0 
0 
0 
0 
0 
0 
0 
0 
0 
0 
0 
0 
0 
0 
0 
0 
0 
0 
0 
0 
0 
0 
0 
0 
0 
0 
0 
0 
0 
0 
0 
0 
0 
0 
0 
0 
0 
0 
0 
0 
0 
0 
0 
0 
0 
0 
0 
0 
0 
0 
0 
0 
0 
0 
0 
0 
0 
0 
0 
0 
0 
0 
0 
0 
0 
0 
0 
0 
0 
0 
0 
0 
0 
0 
0 
0 
0 
0 
0 
0 
0 
0 
0 
0 
0 
0 
0 
0 
0 
0 
0 
0 
0 
0 
0 
0 
0 
0 
0 
0 
0 
0 
0 
0 
0 
0 
0 
0 
0 
0 
0 
0 
0 
0 
0 
0 
0 
0 
0 
0 
0 
0 
0 
0 
0 
0 
0 
0 
0 
0 
0 
0 
0 
0 
0 
0 
0 
0 
0 
0 
0 
0 
0 
0 
0 
0 
0 
0 
0 
0 
0 
0 
0 
0 
0 
0 
0 
0 
0 
0 
0 
0 
0 
0 
0 
0 
0 
0 
0 
0 
0 
0 
0 
0 
0 
0 
0 
0 
0 
0 
0 
0 
0 
0 
0 
0 
0 
0 
0 
0 
0 
0 
0 
0 
0 
0 
0 
0 
0 
0 
0 
0 
0 
0 
0 
0 
0 
0 
0 
0 
0 
0 
0 
0 
0 
0 
0 
0 
0 
0 
0 
0 
0 
0 
0 
0 
0 
0 
0 
0 
0 
0 
0 
0 
0 
0 
0 
0 
0 
0 
0 
0 
0 
0 
0 
0 
0 
0 
0 
0 
0 
0 
0 
0 
0 
0 
0 
0 
0 
0 
0 
0 
0 
0 
0 
0 
0 
0 
0 
0 
0 
0 
0 
0 
0 
0 
0 
0 
0 
0 
0 
0 
0 
0 
0 
0 
0 
0 
0 
0 
0 
0 
0 
0 
0 
0 
0 
0 
0 
0 
0 
0 
0 
0 
0 
0 
0 
0 
0 
0 
0 
0 
0 
0 
0 
0 
0 
0 
0 
0 
0 
0 
0 
0 
0 
0 
0 
0 
0 
0 
0 
0 
0 
0 
0 
0 
0 
0 
0 
0 
0 
0 
0 
0 
0 
0 
0 
0 
0 
0 
0 
0 
0 
0 
0 
0 
0 
0 
0 
0 
0 
0 
0 
0 
0 
0 
0 
0 
0 
0 
0 
0 
0 
0 
0 
0 
0 
0 
0 
0 
0 
0 
0 
0 
0 
0 
0 
0 
0 
0 
0 
0 
0 
0 
0 
0 
0 
0 
0 
0 
0 
0 
0 
0 
0 
0 
0 
0 
0 
0 
0 
0 
0 
0 
0 
0 
0 
0 
0 
0 
0 
0 
0 
0 
0 
0 
0 
0 
0 
0 
0 
0 
0 
0 
0 
0 
0 
0 
0 
0 
0 
0 
0 
0 
0 
0 
0 
0 
0 
0 
0 
0 
0 
0 
0 
0 
0 
0 
0 
0 
0 
0 
0 
0 
0 
0 
0 
0 
0 
0 
0 
0 
0 
0 
0 
0 
0 
0 
0 
0 
0 
0 
0 
0 
0 
0 
0 
0 
0 
0 
0 
0 
0 
0 
0 
0 
0 
0 
0 
0 
0 
0 
0 
0 
0 
0 
0 
0 
0 
0 
0 
0 
0 
0 
0 
0 
0 
0 
0 
0 
0 
0 
0 
0 
0 
0 
0 
0 
0 
0 
0 
0 
0 
0 
0 
0 
0 
0 
0 
0 
0 
0 
0 
0 
0 
0 
0 
0 
0 
0 
0 
0 
0 
0 
0 
0 
0 
0 
0 
0 
0 
0 
0 
0 
0 
0 
0 
0 
0 
0 
0 
0 
0 
0 
0 
0 
0 
0 
0 
0 
0 
0 
0 
0 
0 
0 
0 
0 
0 
0 
0 
0 
0 
0 
0 
0 
0 
0 
0 
0 
0 
0 
0 
0 
0 
0 
0 
0 
0 
0 
0 
0 
0 
0 
0 
0 
0 
0 
0 
0 
0 
0 
0 
0 
0 
0 
0 
0 
0 
0 
0 
0 
0 
0 
0 
0 
0 
0 
0 
0 
0 
0 
0 
0 
0 
0 
0 
0 
0 
0 
0 
0 
0 
0 
0 
0 
0 
0 
0 
0 
0 
0 
0 
0 
0 
0 
0 
0 
0 
0 
0 
0 
0 
0 
0 
0 
0 
0 
0 
0 
0 
0 
0 
0 
0 
0 
0 
0 
0 
0 
0 
0 
0 
0 
0 
0 
0 
0 
0 
0 
0 
0 
0 
0 
0 
0 
0 
0 
0 
0 
0 
0 
0 
0 
0 
0 
0 
0 
0 
0 
0 
0 
0 
0 
0 
0 
0 
0 
0 
0 
0 
0 
0 
0 
0 
0 
0 
0 
0 
0 
0 
0 
0 
0 
0 
0 
0 
0 
0 
0 
0 
0 
0 
0 
0 
0 
0 
0 
0 
0 
0 
0 
0 
0 
0 
0 
0 
0 
0 
0 
0 
0 
0 
0 
0 
0 
0 
0 
0 
0 
0 
0 
0 
0 
0 
0 
0 
0 
0 
0 
0 
0 
0 
0 
0 
0 
0 
0 
0 
0 
0 
0 
0 
0 
0 
0 
0 
0 
0 
0 
0 
0 
0 
0 
0 
0 
0 
0 
0 
0 
0 
0 
0 
0 
0 
0 
0 
0 
0 
0 
0 
0 
0 
0 
0 
0 
0 
0 
0 
0 
0 
0 
0 
0 
0 
0 
0 
0 
0 
0 
0 
0 
0 
0 
0 
0 
0 
0 
0 
0 
0 
0 
0 
0 
0 
0 
0 
0 
0 
0 
0 
0 
0 
0 
0 
0 
0 
0 
0 
0 
0 
0 
0 
0 
0 
0 
0 
0 
0 
0 
0 
0 
0 
0 
0 
0 
0 
0 
0 
0 
0 
0 
0 
0 
0 
0 
0 
0 
0 
0 
0 
0 
0 
0 
0 
0 
0 
0 
0 
0 
0 
0 
0 
0 
0 
0 
0 
0 
0 
0 
0 
0 
0 
0 
0 
0 
0 
0 
0 
0 
0 
0 
0 
0 
0 
0 
0 
0 
0 
0 
0 
0 
0 
0 
0 
0 
0 
0 
0 
0 
0 
0 
0 
0 
0 
0 
0 
0 
0 
0 
0 
0 
0 
0 
0 
0 
0 
0 
0 
0 
0 
0 
0 
0 
0 
0 
0 
0 
0 
0 
0 
0 
0 
0 
0 
0 
0 
0 
0 
0 
0 
0 
0 
0 
0 
0 
0 
0 
0 
0 
0 
0 
0 
0 
0 
0 
0 
0 
0 
0 
0 
0 
0 
0 
0 
0 
0 
0 
0 
0 
0 
0 
0 
0 
0 
0 
0 
0 
0 
0 
0 
0 
0 
0 
0 
0 
0 
0 
0 
0 
0 
0 
0 
0 
0 
0 
0 
0 
0 
0 
0 
0 
0 
0 
0 
0 
0 
0 
0 
0 
0 
0 
0 
0 
0 
0 
0 
0 
0 
0 
0 
0 
0 
0 
0 
0 
0 
0 
0 
0 
0 
0 
0 
0 
0 
0 
0 
0 
0 
0 
0 
0 
0 
0 
0 
0 
0 
0 
0 
0 
0 
0 
0 
0 
0 
0 
0 
0 
0 
0 
0 
0 
0 
0 
0 
0 
0 
0 
0 
0 
0 
0 
0 
0 
0 
0 
0 
0 
0 
0 
0 
0 
0 
0 
0 
0 
0 
0 
0 
0 
0 
0 
0 
0 
0 
0 
0 
0 
0 
0 
0 
0 
0 
0 
0 
0 
0 
0 
0 
0 
0 
0 
0 
0 
0 
0 
0 
0 
0 
0 
0 
0 
0 
0 
0 
0 
0 
0 
0 
0 
0 
0 
0 
0 
0 
0 
0 
0 
0 
0 
0 
0 
0 
0 
0 
0 
0 
0 
0 
0 
0 
0 
0 
0 
0 
0 
0 
0 
0 
0 
0 
0 
0 
0 
0 
0 
0 
0 
0 
0 
0 
0 
0 
0 
0 
0 
0 
0 
0 
0 
0 
0 
0 
0 
0 
0 
0 
0 
0 
0 
0 
0 
0 
0 
0 
0 
0 
0 
0 
0 
0 
0 
0 
0 
0 
0 
0 
0 
0 
0 
0 
0 
0 
0 
0 
0 
0 
0 
0 
0 
0 
0 
0 
0 
0 
0 
0 
0 
0 
0 
0 
0 
0 
0 
0 
0 
0 
0 
0 
0 
0 
0 
0 
0 
0 
0 
0 
0 
0 
0 
0 
0 
0 
0 
0 
0 
0 
0 
0 
0 
0 
0 
0 
0 
0 
0 
0 
0 
0 
0 
0 
0 
0 
0 
0 
0 
0 
0 
0 
0 
0 
0 
0 
0 
0 
0 
0 
0 
0 
0 
0 
0 
0 
0 
0 
0 
0 
0 
0 
0 
0 
0 
0 
0 
0 
0 
0 
0 
0 
0 
0 
0 
0 
0 
0 
0 
0 
0 
0 
0 
0 
0 
0 
0 
0 
0 
0 
0 
0 
0 
0 
0 
0 
0 
0 
0 
0 
0 
0 
0 
0 
0 
0 
0 
0 
0 
0 
0 
0 
0 
0 
0 
0 
0 
0 
0 
0 
0 
0 
0 
0 
0 
0 
0 
0 
0 
0 
0 
0 
0 
0 
0 
0 
0 
0 
0 
0 
0 
0 
0 
0 
0 
0 
0 
0 
0 
0 
0 
0 
0 
0 
0 
0 
0 
0 
0 
0 
0 
0 
0 
0 
0 
0 
0 
0 
0 
0 
0 
0 
0 
0 
0 
0 
0 
0 
0 
0 
0 
0 
0 
0 
0 
0 
0 
0 
0 
0 
0 
0 
0 
0 
0 
0 
0 
0 
0 
0 
0 
0 
0 
0 
0 
0 
0 
0 
0 
0 
0 
0 
0 
0 
0 
0 
0 
0 
0 
0 
0 
0 
0 
0 
0 
0 
0 
0 
0 
0 
0 
0 
0 
0 
0 
0 
0 
0 
0 
0 
0 
0 
0 
0 
0 
0 
0 
0 
0 
0 
0 
0 
0 
0 
0 
0 
0 
0 
0 
0 
0 
0 
0 
0 
0 
0 
0 
0 
0 
0 
0 
0 
0 
0 
0 
0 
0 
0 
0 
0 
0 
0 
0 
0 
0 
0 
0 
0 
0 
0 
0 
0 
0 
0 
0 
0 
0 
0 
0 
0 
0 
0 
0 
0 
0 
0 
0 
0 
0 
0 
0 
0 
0 
0 
0 
0 
0 
0 
0 
0 
0 
0 
0 
0 
0 
0 
0 
0 
0 
0 
0 
0 
0 
0 
0 
0 
0 
0 
0 
0 
0 
0 
0 
0 
0 
0 
0 
0 
0 
0 
0 
0 
0 
0 
0 
0 
0 
0 
0 
0 
0 
0 
0 
0 
0 
0 
0 
0 
0 
0 
0 
0 
0 
0 
0 
0 
0 
0 
0 
0 
0 
0 
0 
0 
0 
0 
0 
0 
0 
0 
0 
0 
0 
0 
0 
0 
0 
0 
0 
0 
0 
0 
0 
0 
0 
0 
0 
0 
0 
0 
0 
0 
0 
0 
0 
0 
0 
0 
0 
0 
0 
0 
0 
0 
0 
0 
0 
0 
0 
0 
0 
0 
0 
0 
0 
0 
0 
0 
0 
0 
0 
0 
0 
0 
0 
0 
0 
0 
0 
0 
0 
0 
0 
0 
0 
0 
0 
0 
0 
0 
0 
0 
0 
0 
0 
0 
0 
0 
0 
0 
0 
0 
0 
0 
0 
0 
0 
0 
0 
0 
0 
0 
0 
0 
0 
0 
0 
0 
0 
0 
0 
0 
0 
0 
0 
0 
0 
0 
0 
0 
0 
0 
0 
0 
0 
0 
0 
0 
0 
0 
0 
0 
0 
0 
0 
0 
0 
0 
0 
0 
0 
0 
0 
0 
0 
0 
0 
0 
0 
0 
0 
0 
0 
0 
0 
0 
0 
0 
0 
0 
0 
0 
0 
0 
0 
0 
0 
0 
0 
0 
0 
0 
0 
0 
0 
0 
0 
0 
0 
0 
0 
0 
0 
0 
0 
0 
0 
0 
0 
0 
0 
0 
0 
0 
0 
0 
0 
0 
0 
0 
0 
0 
0 
0 
0 
0 
0 
0 
0 
0 
0 
0 
0 
0 
0 
0 
0 
0 
0 
0 
0 
0 
0 
0 
0 
0 
0 
0 
0 
0 
0 
0 
0 
0 
0 
0 
0 
0 
0 
0 
0 
0 
0 
0 
0 
0 
0 
0 
0 
0 
0 
0 
0 
0 
0 
0 
0 
0 
0 
0 
0 
0 
0 
0 
0 
0 
0 
0 
0 
0 
0 
0 
0 
0 
0 
0 
0 
0 
0 
0 
0 
0 
0 
0 
0 
0 
0 
0 
0 
0 
0 
0 
0 
0 
0 
0 
0 
0 
0 
0 
0 
0 
0 
0 
0 
0 
0 
0 
0 
0 
0 
0 
0 
0 
0 
0 
0 
0 
0 
0 
0 
0 
0 
0 
0 
0 
0 
0 
0 
0 
0 
0 
0 
0 
0 
0 
0 
0 
0 
0 
0 
0 
0 
0 
0 
0 
0 
0 
0 
0 
0 
0 
0 
0 
0 
0 
0 
0 
0 
0 
0 
0 
0 
0 
0 
0 
0 
0 
0 
0 
0 
0 
0 
0 
0 
0 
0 
0 
0 
0 
0 
0 
0 
0 
0 
0 
0 
0 
0 
0 
0 
0 
0 
0 
0 
0 
0 
0 
0 
0 
0 
0 
0 
0 
0 
0 
0 
0 
0 
0 
0 
0 
0 
0 
0 
0 
0 
0 
0 
0 
0 
0 
0 
0 
0 
0 
0 
0 
0 
0 
0 
0 
0 
0 
0 
0 
0 
0 
0 
0 
0 
0 
0 
0 
0 
0 
0 
0 
0 
0 
0 
0 
0 
0 
0 
0 
0 
0 
0 
0 
0 
0 
0 
0 
0 
0 
0 
0 
0 
0 
0 
0 
0 
0 
0 
0 
0 
0 
0 
0 
0 
0 
0 
0 
0 
0 
0 
0 
0 
0 
0 
0 
0 
0 
0 
0 
0 
0 
0 
0 
0 
0 
0 
0 
0 
0 
0 
0 
0 
0 
0 
0 
0 
0 
0 
0 
0 
0 
0 
0 
0 
0 
0 
0 
0 
0 
0 
0 
0 
0 
0 
0 
0 
0 
0 
0 
0 
0 
0 
0 
0 
0 
0 
0 
0 
0 
0 
0 
0 
0 
0 
0 
0 
0 
0 
0 
0 
0 
0 
0 
0 
0 
0 
0 
0 
0 
0 
0 
0 
0 
0 
0 
0 
0 
0 
0 
0 
0 
0 
0 
0 
0 
0 
0 
0 
0 
0 
0 
0 
0 
0 
0 
0 
0 
0 
0 
0 
0 
0 
0 
0 
0 
0 
0 
0 
0 
0 
0 
0 
0 
0 
0 
0 
0 
0 
0 
0 
0 
0 
0 
0 
0 
0 
0 
0 
0 
0 
0 
0 
0 
0 
0 
0 
0 
0 
0 
0 
0 
0 
0 
0 
0 
0 
0 
0 
0 
0 
0 
0 
0 
0 
0 
0 
0 
0 
0 
0 
0 
0 
0 
0 
0 
0 
0 
0 
0 
0 
0 
0 
0 
0 
0 
0 
0 
0 
0 
0 
0 
0 
0 
0 
0 
0 
0 
0 
0 
0 
0 
0 
0 
0 
0 
0 
0 
0 
0 
0 
0 
0 
0 
0 
0 
0 
0 
0 
0 
0 
0 
0 
0 
0 
0 
0 
0 
0 
0 
0 
0 
0 
0 
0 
0 
0 
0 
0 
0 
0 
0 
0 
0 
0 
0 
0 
0 
0 
0 
0 
0 
0 
0 
0 
0 
0 
0 
0 
0 
0 
0 
0 
0 
0 
0 
0 
0 
0 
0 
0 
0 
0 
0 
0 
0 
0 
0 
0 
0 
0 
0 
0 
0 
0 
0 
0 
0 
0 
0 
0 
0 
0 
0 
0 
0 
0 
0 
0 
0 
0 
0 
0 
0 
0 
0 
0 
0 
0 
0 
0 
0 
0 
0 
0 
0 
0 
0 
0 
0 
0 
0 
0 
0 
0 
0 
0 
0 
0 
0 
0 
0 
0 
0 
0 
0 
0 
0 
0 
0 
0 
0 
0 
0 
0 
0 
0 
0 
0 
0 
0 
0 
0 
0 
0 
0 
0 
0 
0 
0 
0 
0 
0 
0 
0 
0 
0 
0 
0 
0 
0 
0 
0 
0 
0 
0 
0 
0 
0 
0 
0 
0 
0 
0 
0 
0 
0 
0 
0 
0 
0 
0 
0 
0 
0 
0 
0 
0 
0 
0 
0 
0 
0 
0 
0 
0 
0 
0 
0 
0 
0 
0 
0 
0 
0 
0 
0 
0 
0 
0 
0 
0 
0 
0 
0 
0 
0 
0 
0 
0 
0 
0 
0 
0 
0 
0 
0 
0 
0 
0 
0 
0 
0 
0 
0 
0 
0 
0 
0 
0 
0 
0 
0 
0 
0 
0 
0 
0 
0 
0 
0 
0 
0 
0 
0 
0 
0 
0 
0 
0 
0 
0 
0 
0 
0 
0 
0 
0 
0 
0 
0 
0 
0 
0 
0 
0 
0 
0 
0 
0 
0 
0 
0 
0 
0 
0 
0 
0 
0 
0 
0 
0 
0 
0 
0 
0 
0 
0 
0 
0 
0 
0 
0 
0 
0 
0 
0 
0 
0 
0 
0 
0 
0 
0 
0 
0 
0 
0 
0 
0 
0 
0 
0 
0 
0 
0 
0 
0 
0 
0 
0 
0 
0 
0 
0 
0 
0 
0 
0 
0 
0 
0 
0 
0 
0 
0 
0 
0 
0 
0 
0 
0 
0 
0 
0 
0 
0 
0 
0 
0 
0 
0 
0 
0 
0 
0 
0 
0 
0 
0 
0 
0 
0 
0 
0 
0 
0 
0 
0 
0 
0 
0 
0 
0 
0 
0 
0 
0 
0 
0 
0 
0 
0 
0 
0 
0 
0 
0 
0 
0 
0 
0 
0 
0 
0 
0 
0 
0 
0 
0 
0 
0 
0 
0 
0 
0 
0 
0 
0 
0 
0 
0 
0 
0 
0 
0 
0 
0 
0 
0 
0 
0 
0 
0 
0 
0 
0 
0 
0 
0 
0 
0 
0 
0 
0 
0 
0 
0 
0 
0 
0 
0 
0 
0 
0 
0 
0 
0 
0 
0 
0 
0 
0 
0 
0 
0 
0 
0 
0 
0 
0 
0 
0 
0 
0 
0 
0 
0 
0 
0 
0 
0 
0 
0 
0 
0 
0 
0 
0 
0 
0 
0 
0 
0 
0 
0 
0 
0 
0 
0 
0 
0 
0 
0 
0 
0 
0 
0 
0 
0 
0 
0 
0 
0 
0 
0 
0 
0 
0 
0 
0 
0 
0 
0 
0 
0 
0 
0 
0 
0 
0 
0 
0 
0 
0 
0 
0 
0 
0 
0 
0 
0 
0 
0 
0 
0 
0 
0 
0 
0 
0 
0 
0 
0 
0 
0 
0 
0 
0 
0 
0 
0 
0 
0 
0 
0 
0 
0 
0 
0 
0 
0 
0 
0 
0 
0 
0 
0 
0 
0 
0 
0 
0 
0 
0 
0 
0 
0 
0 
0 
0 
0 
0 
0 
0 
0 
0 
0 
0 
0 
0 
0 
0 
0 
0 
0 
0 
0 
0 
0 
0 
0 
0 
0 
0 
0 
0 
0 
0 
0 
0 
0 
0 
0 
0 
0 
0 
0 
0 
0 
0 
0 
0 
0 
0 
0 
0 
0 
0 
0 
0 
0 
0 
0 
0 
0 
0 
0 
0 
0 
0 
0 
0 
0 
0 
0 
0 
0 
0 
0 
0 
0 
0 
0 
0 
0 
0 
0 
0 
0 
0 
0 
0 
0 
0 
0 
0 
0 
0 
0 
0 
0 
0 
0 
0 
0 
0 
0 
0 
0 
0 
0 
0 
0 
0 
0 
0 
0 
0 
0 
0 
0 
0 
0 
0 
0 
0 
0 
0 
0 
0 
0 
0 
0 
0 
0 
0 
0 
0 
0 
0 
0 
0 
0 
0 
0 
0 
0 
0 
0 
0 
0 
0 
0 
0 
0 
0 
0 
0 
0 
0 
0 
0 
0 
0 
0 
0 
0 
0 
0 
0 
0 
0 
0 
0 
0 
0 
0 
0 
0 
0 
0 
0 
0 
0 
0 
0 
0 
0 
0 
0 
0 
0 
0 
0 
0 
0 
0 
0 
0 
0 
0 
0 
0 
0 
0 
0 
0 
0 
0 
0 
0 
0 
0 
0 
0 
0 
0 
0 
0 
0 
0 
0 
0 
0 
0 
0 
0 
0 
0 
0 
0 
0 
0 
0 
0 
0 
0 
0 
0 
0 
0 
0 
0 
0 
0 
0 
0 
0 
0 
0 
0 
0 
0 
0 
0 
0 
0 
0 
0 
0 
0 
0 
0 
0 
0 
0 
0 
0 
0 
0 
0 
0 
0 
0 
0 
0 
0 
0 
0 
0 
0 
0 
0 
0 
0 
0 
0 
0 
0 
0 
0 
0 
0 
0 
0 
0 
0 
0 
0 
0 
0 
0 
0 
0 
0 
0 
0 
0 
0 
0 
0 
0 
0 
0 
0 
0 
0 
0 
0 
0 
0 
0 
0 
0 
0 
0 
0 
0 
0 
0 
0 
0 
0 
0 
0 
0 
0 
0 
0 
0 
0 
0 
0 
0 
0 
0 
0 
0 
0 
0 
0 
0 
0 
0 
0 
0 
0 
0 
0 
0 
0 
0 
0 
0 
0 
0 
0 
0 
0 
0 
0 
0 
0 
0 
0 
0 
0 
0 
0 
0 
0 
0 
0 
0 
0 
0 
0 
0 
0 
0 
0 
0 
0 
0 
0 
0 
0 
0 
0 
0 
0 
0 
0 
0 
0 
0 
0 
0 
0 
0 
0 
0 
0 
0 
0 
0 
0 
0 
0 
0 
0 
0 
0 
0 
0 
0 
0 
0 
0 
0 
0 
0 
0 
0 
0 
0 
0 
0 
0 
0 
0 
0 
0 
0 
0 
0 
0 
0 
0 
0 
0 
0 
0 
0 
0 
0 
0 
0 
0 
0 
0 
0 
0 
0 
0 
0 
0 
0 
0 
0 
0 
0 
0 
0 
0 
0 
0 
0 
0 
0 
0 
0 
0 
0 
0 
0 
0 
0 
0 
0 
0 
0 
0 
0 
0 
0 
0 
0 
0 
0 
0 
0 
0 
0 
0 
0 
0 
0 
0 
0 
0 
0 
0 
0 
0 
0 
0 
0 
0 
0 
0 
0 
0 
0 
0 
0 
0 
0 
0 
0 
0 
0 
0 
0 
0 
0 
0 
0 
0 
0 
0 
0 
0 
0 
0 
0 
0 
0 
0 
0 
0 
0 
0 
0 
0 
0 
0 
0 
0 
0 
0 
0 
0 
0 
0 
0 
0 
0 
0 
0 
0 
0 
0 
0 
0 
0 
0 
0 
0 
0 
0 
0 
0 
0 
0 
0 
0 
0 
0 
0 
0 
0 
0 
0 
0 
0 
0 
0 
0 
0 
0 
0 
0 
0 
0 
0 
0 
0 
0 
0 
0 
0 
0 
0 
0 
0 
0 
0 
0 
0 
0 
0 
0 
0 
0 
0 
0 
0 
0 
0 
0 
0 
0 
0 
0 
0 
0 
0 
0 
0 
0 
0 
0 
0 
0 
0 
0 
0 
0 
0 
0 
0 
0 
0 
0 
0 
0 
0 
0 
0 
0 
0 
0 
0 
0 
0 
0 
0 
0 
0 
0 
0 
0 
0 
0 
0 
0 
0 
0 
0 
0 
0 
0 
0 
0 
0 
0 
0 
0 
0 
0 
0 
0 
0 
0 
0 
0 
0 
0 
0 
0 
0 
0 
0 
0 
0 
0 
0 
0 
0 
0 
0 
0 
0 
0 
0 
0 
0 
0 
0 
0 
0 
0 
0 
0 
0 
0 
0 
0 
0 
0 
0 
0 
0 
0 
0 
0 
0 
0 
0 
0 
0 
0 
0 
0 
0 
0 
0 
0 
0 
0 
0 
0 
0 
0 
0 
0 
0 
0 
0 
0 
0 
0 
0 
0 
0 
0 
0 
0 
0 
0 
0 
0 
0 
0 
0 
0 
0 
0 
0 
0 
0 
0 
0 
0 
0 
0 
0 
0 
0 
0 
0 
0 
0 
0 
0 
0 
0 
0 
0 
0 
0 
0 
0 
0 
0 
0 
0 
0 
0 
0 
0 
0 
0 
0 
0 
0 
0 
0 
0 
0 
0 
0 
0 
0 
0 
0 
0 
0 
0 
0 
0 
0 
0 
0 
0 
0 
0 
0 
0 
0 
0 
0 
0 
0 
0 
0 
0 
0 
0 
0 
0 
0 
0 
0 
0 
0 
0 
0 
0 
0 
0 
0 
0 
0 
0 
0 
0 
0 
0 
0 
0 
0 
0 
0 
0 
0 
0 
0 
0 
0 
0 
0 
0 
0 
0 
0 
0 
0 
0 
0 
0 
0 
0 
0 
0 
0 
0 
0 
0 
0 
0 
0 
0 
0 
0 
0 
0 
0 
0 
0 
0 
0 
0 
0 
0 
0 
0 
0 
0 
0 
0 
0 
0 
0 
0 
0 
0 
0 
0 
0 
0 
0 
0 
0 
0 
0 
0 
0 
0 
0 
0 
0 
0 
0 
0 
0 
0 
0 
0 
0 
0 
0 
0 
0 
0 
0 
0 
0 
0 
0 
0 
0 
0 
0 
0 
0 
0 
0 
0 
0 
0 
0 
0 
0 
0 
0 
0 
0 
0 
0 
0 
0 
0 
0 
0 
0 
0 
0 
0 
0 
0 
0 
0 
0 
0 
0 
0 
0 
0 
0 
0 
0 
0 
0 
0 
0 
0 
0 
0 
0 
0 
0 
0 
0 
0 
0 
0 
0 
0 
0 
0 
0 
0 
0 
0 
0 
0 
0 
0 
0 
0 
0 
0 
0 
0 
0 
0 
0 
0 
0 
0 
0 
0 
0 
0 
0 
0 
0 
0 
0 
0 
0 
0 
0 
0 
0 
0 
0 
0 
0 
0 
0 
0 
0 
0 
0 
0 
0 
0 
0 
0 
0 
0 
0 
0 
0 
0 
0 
0 
0 
0 
0 
0 
0 
0 
0 
0 
0 
0 
0 
0 
0 
0 
0 
0 
0 
0 
0 
0 
0 
0 
0 
0 
0 
0 
0 
0 
0 
0 
0 
0 
0 
0 
0 
0 
0 
0 
0 
0 
0 
0 
0 
0 
0 
0 
0 
0 
0 
0 
0 
0 
0 
0 
0 
0 
0 
0 
0 
0 
0 
0 
0 
0 
0 
0 
0 
0 
0 
0 
0 
0 
0 
0 
0 
0 
0 
0 
0 
0 
0 
0 
0 
0 
0 
0 
0 
0 
0 
0 
0 
0 
0 
0 
0 
0 
0 
0 
0 
0 
0 
0 
0 
0 
0 
0 
0 
0 
0 
0 
0 
0 
0 
0 
0 
0 
0 
0 
0 
0 
0 
0 
0 
0 
0 
0 
0 
0 
0 
0 
0 
0 
0 
0 
0 
0 
0 
0 
0 
0 
0 
0 
0 
0 
0 
0 
0 
0 
0 
0 
0 
0 
0 
0 
0 
0 
0 
0 
0 
0 
0 
0 
0 
0 
0 
0 
0 
0 
0 
0 
0 
0 
0 
0 
0 
0 
0 
0 
0 
0 
0 
0 
0 
0 
0 
0 
0 
0 
0 
0 
0 
0 
0 
0 
0 
0 
0 
0 
0 
0 
0 
0 
0 
0 
0 
0 
0 
0 
0 
0 
0 
0 
0 
0 
0 
0 
0 
0 
0 
0 
0 
0 
0 
0 
0 
0 
0 
0 
0 
0 
0 
0 
0 
0 
0 
0 
0 
0 
0 
0 
0 
0 
0 
0 
0 
0 
0 
0 
0 
0 
0 
0 
0 
0 
0 
0 
0 
0 
0 
0 
0 
0 
0 
0 
0 
0 
0 
0 
0 
0 
0 
0 
0 
0 
0 
0 
0 
0 
0 
0 
0 
0 
0 
0 
0 
0 
0 
0 
0 
0 
0 
0 
0 
0 
0 
0 
0 
0 
0 
0 
0 
0 
0 
0 
0 
0 
0 
0 
0 
0 
0 
0 
0 
0 
0 
0 
0 
0 
0 
0 
0 
0 
0 
0 
0 
0 
0 
0 
0 
0 
0 
0 
0 
0 
0 
0 
0 
0 
0 
0 
0 
0 
0 
0 
0 
0 
0 
0 
0 
0 
0 
0 
0 
0 
0 
0 
0 
0 
0 
0 
0 
0 
0 
0 
0 
0 
0 
0 
0 
0 
0 
0 
0 
0 
0 
0 
0 
0 
0 
0 
0 
0 
0 
0 
0 
0 
0 
0 
0 
0 
0 
0 
0 
0 
0 
0 
0 
0 
0 
0 
0 
0 
0 
0 
0 
0 
0 
0 
0 
0 
0 
0 
0 
0 
0 
0 
0 
0 
0 
0 
0 
0 
0 
0 
0 
0 
0 
0 
0 
0 
0 
0 
0 
0 
0 
0 
0 
0 
0 
0 
0 
0 
0 
0 
0 
0 
0 
0 
0 
0 
0 
0 
0 
0 
0 
0 
0 
0 
0 
0 
0 
0 
0 
0 
0 
0 
0 
0 
0 
0 
0 
0 
0 
0 
0 
0 
0 
0 
0 
0 
0 
0 
0 
0 
0 
0 
0 
0 
0 
0 
0 
0 
0 
0 
0 
0 
0 
0 
0 
0 
0 
0 
0 
0 
0 
0 
0 
0 
0 
0 
0 
0 
0 
0 
0 
0 
0 
0 
0 
0 
0 
0 
0 
0 
0 
0 
0 
0 
0 
0 
0 
0 
0 
0 
0 
0 
0 
0 
0 
0 
0 
0 
0 
0 
0 
0 
0 
0 
0 
0 
0 
0 
0 
0 
0 
0 
0 
0 
0 
0 
0 
0 
0 
0 
0 
0 
0 
0 
0 
0 
0 
0 
0 
0 
0 
0 
0 
0 
0 
0 
0 
0 
0 
0 
0 
0 
0 
0 
0 
0 
0 
0 
0 
0 
0 
0 
0 
0 
0 
0 
0 
0 
0 
0 
0 
0 
0 
0 
0 
0 
0 
0 
0 
0 
0 
0 
0 
0 
0 
0 
0 
0 
0 
0 
0 
0 
0 
0 
0 
0 
0 
0 
0 
0 
0 
0 
0 
0 
0 
0 
0 
0 
0 
0 
0 
0 
0 
0 
0 
0 
0 
0 
0 
0 
0 
0 
0 
0 
0 
0 
0 
0 
0 
0 
0 
0 
0 
0 
0 
0 
0 
0 
0 
0 
0 
0 
0 
0 
0 
0 
0 
0 
0 
0 
0 
0 
0 
0 
0 
0 
0 
0 
0 
0 
0 
0 
0 
0 
0 
0 
0 
0 
0 
0 
0 
0 
0 
0 
0 
0 
0 
0 
0 
0 
0 
0 
0 
0 
0 
0 
0 
0 
0 
0 
0 
0 
0 
0 
0 
0 
0 
0 
0 
0 
0 
0 
0 
0 
0 
0 
0 
0 
0 
0 
0 
0 
0 
0 
0 
0 
0 
0 
0 
0 
0 
0 
0 
0 
0 
0 
0 
0 
0 
0 
0 
0 
0 
0 
0 
0 
0 
0 
0 
0 
0 
0 
0 
0 
0 
0 
0 
0 
0 
0 
0 
0 
0 
0 
0 
0 
0 
0 
0 
0 
0 
0 
0 
0 
0 
0 
0 
0 
0 
0 
0 
0 
0 
0 
0 
0 
0 
0 
0 
0 
0 
0 
0 
0 
0 
0 
0 
0 
0 
0 
0 
0 
0 
0 
0 
0 
0 
0 
0 
0 
0 
0 
0 
0 
0 
0 
0 
0 
0 
0 
0 
0 
0 
0 
0 
0 
0 
0 
0 
0 
0 
0 
0 
0 
0 
0 
0 
0 
0 
0 
0 
0 
0 
0 
0 
0 
0 
0 
0 
0 
0 
0 
0 
0 
0 
0 
0 
0 
0 
0 
0 
0 
0 
0 
0 
0 
0 
0 
0 
0 
0 
0 
0 
0 
0 
0 
0 
0 
0 
0 
0 
0 
0 
0 
0 
0 
0 
0 
0 
0 
0 
0 
0 
0 
0 
0 
0 
0 
0 
0 
0 
0 
0 
0 
0 
0 
0 
0 
0 
0 
0 
0 
0 
0 
0 
0 
0 
0 
0 
0 
0 
0 
0 
0 
0 
0 
0 
0 
0 
0 
0 
0 
0 
0 
0 
0 
0 
0 
0 
0 
0 
0 
0 
0 
0 
0 
0 
0 
0 
0 
0 
0 
0 
0 
0 
0 
0 
0 
0 
0 
0 
0 
0 
0 
0 
0 
0 
0 
0 
0 
0 
0 
0 
0 
0 
0 
0 
0 
0 
0 
0 
0 
0 
0 
0 
0 
0 
0 
0 
0 
0 
0 
0 
0 
0 
0 
0 
0 
0 
0 
0 
0 
0 
0 
0 
0 
0 
0 
0 
0 
0 
0 
0 
0 
0 
0 
0 
0 
0 
0 
0 
0 
0 
0 
0 
0 
0 
0 
0 
0 
0 
0 
0 
0 
0 
0 
0 
0 
0 
0 
0 
0 
0 
0 
0 
0 
0 
0 
0 
0 
0 
0 
0 
0 
0 
0 
0 
0 
0 
0 
0 
0 
0 
0 
0 
0 
0 
0 
0 
0 
0 
0 
0 
0 
0 
0 
0 
0 
0 
0 
0 
0 
0 
0 
0 
0 
0 
0 
0 
0 
0 
0 
0 
0 
0 
0 
0 
0 
0 
0 
0 
0 
0 
0 
0 
0 
0 
0 
0 
0 
0 
0 
0 
0 
0 
0 
0 
0 
0 
0 
0 
0 
0 
0 
0 
0 
0 
0 
0 
0 
0 
0 
0 
0 
0 
0 
0 
0 
0 
0 
0 
0 
0 
0 
0 
0 
0 
0 
0 
0 
0 
0 
0 
0 
0 
0 
0 
0 
0 
0 
0 
0 
0 
0 
0 
0 
0 
0 
0 
0 
0 
0 
0 
0 
0 
0 
0 
0 
0 
0 
0 
0 
0 
0 
0 
0 
0 
0 
0 
0 
0 
0 
0 
0 
0 
0 
0 
0 
0 
0 
0 
0 
0 
0 
0 
0 
0 
0 
0 
0 
0 
0 
0 
0 
0 
0 
0 
0 
0 
0 
0 
0 
0 
0 
0 
0 
0 
0 
0 
0 
0 
0 
0 
0 
0 
0 
0 
0 
0 
0 
0 
0 
0 
0 
0 
0 
0 
0 
0 
0 
0 
0 
0 
0 
0 
0 
0 
0 
0 
0 
0 
0 
0 
0 
0 
0 
0 
0 
0 
0 
0 
0 
0 
0 
0 
0 
0 
0 
0 
0 
0 
0 
0 
0 
0 
0 
0 
0 
0 
0 
0 
0 
0 
0 
0 
0 
0 
0 
0 
0 
0 
0 
0 
0 
0 
0 
0 
0 
0 
0 
0 
0 
0 
0 
0 
0 
0 
0 
0 
0 
0 
0 
0 
0 
0 
0 
0 
0 
0 
0 
0 
0 
0 
0 
0 
0 
0 
0 
0 
0 
0 
0 
0 
0 
0 
0 
0 
0 
0 
0 
0 
0 
0 
0 
0 
0 
0 
0 
0 
0 
0 
0 
0 
0 
0 
0 
0 
0 
0 
0 
0 
0 
0 
0 
0 
0 
0 
0 
0 
0 
0 
0 
0 
0 
0 
0 
0 
0 
0 
0 
0 
0 
0 
0 
0 
0 
0 
0 
0 
0 
0 
0 
0 
0 
0 
0 
0 
0 
0 
0 
0 
0 
0 
0 
0 
0 
0 
0 
0 
0 
0 
0 
0 
0 
0 
0 
0 
0 
0 
0 
0 
0 
0 
0 
0 
0 
0 
0 
0 
0 
0 
0 
0 
0 
0 
0 
0 
0 
0 
0 
0 
0 
0 
0 
0 
0 
0 
0 
0 
0 
0 
0 
0 
0 
0 
0 
0 
0 
0 
0 
0 
0 
0 
0 
0 
0 
0 
0 
0 
0 
0 
0 
0 
0 
0 
0 
0 
0 
0 
0 
0 
0 
0 
0 
0 
0 
0 
0 
0 
0 
0 
0 
0 
0 
0 
0 
0 
0 
0 
0 
0 
0 
0 
0 
0 
0 
0 
0 
0 
0 
0 
0 
0 
0 
0 
0 
0 
0 
0 
0 
0 
0 
0 
0 
0 
0 
0 
0 
0 
0 
0 
0 
0 
0 
0 
0 
0 
0 
0 
0 
0 
0 
0 
0 
0 
0 
0 
0 
0 
0 
0 
0 
0 
0 
0 
0 
0 
0 
0 
0 
0 
0 
0 
0 
0 
0 
0 
0 
0 
0 
0 
0 
0 
0 
0 
0 
0 
0 
0 
0 
0 
0 
0 
0 
0 
0 
0 
0 
0 
0 
0 
0 
0 
0 
0 
0 
0 
0 
0 
0 
0 
0 
0 
0 
0 
0 
0 
0 
0 
0 
0 
0 
0 
0 
0 
0 
0 
0 
0 
0 
0 
0 
0 
0 
0 
0 
0 
0 
0 
0 
0 
0 
0 
0 
0 
0 
0 
0 
0 
0 
0 
0 
0 
0 
0 
0 
0 
0 
0 
0 
0 
0 
0 
0 
0 
0 
0 
0 
0 
0 
0 
0 
0 
0 
0 
0 
0 
0 
0 
0 
0 
0 
0 
0 
0 
0 
0 
0 
0 
0 
0 
0 
0 
0 
0 
0 
0 
0 
0 
0 
0 
0 
0 
0 
0 
0 
0 
0 
0 
0 
0 
0 
0 
0 
0 
0 
0 
0 
0 
0 
0 
1.322198e-04 
2.674685e-04 
4.026610e-04 
5.377973e-04 
6.728773e-04 
8.079011e-04 
9.428684e-04 
1.077779e-03 
1.212634e-03 
1.347432e-03 
1.482173e-03 
1.616858e-03 
1.751486e-03 
1.886058e-03 
2.020572e-03 
2.155030e-03 
2.289431e-03 
2.423775e-03 
2.558062e-03 
2.692291e-03 
2.826464e-03 
2.960580e-03 
3.094638e-03 
3.228639e-03 
3.362583e-03 
3.496469e-03 
3.630298e-03 
3.764070e-03 
3.897784e-03 
4.031440e-03 
4.165039e-03 
4.298580e-03 
4.432064e-03 
4.565489e-03 
4.698857e-03 
4.832167e-03 
4.965419e-03 
5.098613e-03 
5.231749e-03 
5.364826e-03 
5.497846e-03 
5.630807e-03 
5.763710e-03 
5.896555e-03 
6.029342e-03 
6.162070e-03 
6.294739e-03 
6.427350e-03 
6.559903e-03 
6.692396e-03 
6.824831e-03 
6.957208e-03 
7.089525e-03 
7.221784e-03 
7.353984e-03 
7.486125e-03 
7.618207e-03 
7.750230e-03 
7.882193e-03 
8.014098e-03 
8.145943e-03 
8.277730e-03 
8.409456e-03 
8.541124e-03 
8.672732e-03 
8.804280e-03 
8.935770e-03 
9.067199e-03 
9.198569e-03 
9.329879e-03 
9.461130e-03 
9.592320e-03 
9.723451e-03 
9.854522e-03 
9.985533e-03 
1.011648e-02 
1.024738e-02 
1.037821e-02 
1.050898e-02 
1.063969e-02 
1.077034e-02 
1.090093e-02 
1.103146e-02 
1.116193e-02 
1.129234e-02 
1.142268e-02 
1.155297e-02 
1.168320e-02 
1.181337e-02 
1.194347e-02 
1.207352e-02 
1.220350e-02 
1.233343e-02 
1.246329e-02 
1.259309e-02 
1.272283e-02 
1.285251e-02 
1.298213e-02 
1.311169e-02 
1.324118e-02 
1.337062e-02 
1.349999e-02 
1.362930e-02 
1.375855e-02 
1.388774e-02 
1.401687e-02 
1.414594e-02 
1.427494e-02 
1.440388e-02 
1.453276e-02 
1.466158e-02 
1.479034e-02 
1.491904e-02 
1.504767e-02 
1.517624e-02 
1.530475e-02 
1.543320e-02 
1.556158e-02 
1.568991e-02 
1.581817e-02 
1.594637e-02 
1.607450e-02 
1.620258e-02 
1.633059e-02 
1.645854e-02 
1.658642e-02 
1.671425e-02 
1.684201e-02 
1.696971e-02 
1.709734e-02 
1.722492e-02 
1.735243e-02 
1.747987e-02 
1.760726e-02 
1.773458e-02 
1.786184e-02 
1.798903e-02 
1.811617e-02 
1.824324e-02 
1.837024e-02 
1.849718e-02 
1.862406e-02 
1.875088e-02 
1.887763e-02 
1.900432e-02 
1.913094e-02 
1.925751e-02 
1.938400e-02 
1.951044e-02 
1.963681e-02 
1.976311e-02 
1.988936e-02 
2.001554e-02 
2.014165e-02 
2.026770e-02 
2.039369e-02 
2.051961e-02 
2.064547e-02 
2.077127e-02 
2.089700e-02 
2.102266e-02 
2.114826e-02 
2.127380e-02 
2.139927e-02 
2.152468e-02 
2.165003e-02 
2.177531e-02 
2.190052e-02 
2.202567e-02 
2.215076e-02 
2.227578e-02 
2.240073e-02 
2.252562e-02 
2.265045e-02 
2.277521e-02 
2.289990e-02 
2.302453e-02 
2.314910e-02 
2.327360e-02 
2.339804e-02 
2.352241e-02 
2.364671e-02 
2.377095e-02 
2.389512e-02 
2.401923e-02 
2.414327e-02 
2.426725e-02 
2.439116e-02 
2.451501e-02 
2.463879e-02 
2.476250e-02 
2.488615e-02 
2.500973e-02 
2.513325e-02 
2.525670e-02 
2.538009e-02 
2.550340e-02 
2.562666e-02 
2.574984e-02 
2.587296e-02 
2.599602e-02 
2.611901e-02 
2.624193e-02 
2.636478e-02 
2.648757e-02 
2.661029e-02 
2.673295e-02 
2.685554e-02 
2.697806e-02 
2.710051e-02 
2.722290e-02 
2.734523e-02 
2.746748e-02 
2.758967e-02 
2.771179e-02 
2.783384e-02 
2.795583e-02 
2.807775e-02 
2.819960e-02 
2.832139e-02 
2.844311e-02 
2.856476e-02 
2.868635e-02 
2.880786e-02 
2.892931e-02 
2.905069e-02 
2.917201e-02 
2.929325e-02 
2.941443e-02 
2.953554e-02 
2.965659e-02 
2.977756e-02 
2.989847e-02 
3.001931e-02 
3.014009e-02 
3.026079e-02 
3.038143e-02 
3.050200e-02 
3.062250e-02 
3.074293e-02 
3.086329e-02 
3.098359e-02 
3.110382e-02 
3.122398e-02 
3.134407e-02 
3.146409e-02 
3.158404e-02 
3.170393e-02 
3.182375e-02 
3.194350e-02 
3.206318e-02 
3.218279e-02 
3.230233e-02 
3.242180e-02 
3.254121e-02 
3.266054e-02 
3.277981e-02 
3.289901e-02 
3.301814e-02 
3.313720e-02 
3.325619e-02 
3.337511e-02 
3.349396e-02 
3.361274e-02 
3.373146e-02 
3.385010e-02 
3.396868e-02 
3.408718e-02 
3.420562e-02 
3.432399e-02 
3.444228e-02 
3.456051e-02 
3.467867e-02 
3.479675e-02 
3.491477e-02 
3.503272e-02 
3.515060e-02 
3.526841e-02 
3.538615e-02 
3.550381e-02 
3.562141e-02 
3.573894e-02 
3.585640e-02 
3.597379e-02 
3.609111e-02 
3.620835e-02 
3.632553e-02 
3.644264e-02 
3.655967e-02 
3.667664e-02 
3.679353e-02 
3.691036e-02 
3.702711e-02 
3.714380e-02 
3.726041e-02 
3.737695e-02 
3.749342e-02 
3.760982e-02 
3.772615e-02 
3.784241e-02 
3.795860e-02 
3.807471e-02 
3.819076e-02 
3.830673e-02 
3.842264e-02 
3.853847e-02 
3.865423e-02 
3.876992e-02 
3.888554e-02 
3.900108e-02 
3.911656e-02 
3.923196e-02 
3.934730e-02 
3.946256e-02 
3.957775e-02 
3.969286e-02 
3.980791e-02 
3.992288e-02 
4.003778e-02 
4.015261e-02 
4.026737e-02 
4.038206e-02 
4.049667e-02 
4.061122e-02 
4.072569e-02 
4.084008e-02 
4.095441e-02 
4.106866e-02 
4.118285e-02 
4.129696e-02 
4.141099e-02 
4.152496e-02 
4.163885e-02 
4.175267e-02 
4.186642e-02 
4.198009e-02 
4.209369e-02 
4.220722e-02 
4.232068e-02 
4.243406e-02 
4.254737e-02 
4.266061e-02 
4.277378e-02 
4.288687e-02 
4.299989e-02 
4.311283e-02 
4.322571e-02 
4.333851e-02 
4.345124e-02 
4.356389e-02 
4.367647e-02 
4.378898e-02 
4.390141e-02 
4.401377e-02 
4.412606e-02 
4.423827e-02 
4.435041e-02 
4.446248e-02 
4.457447e-02 
4.468639e-02 
4.479824e-02 
4.491001e-02 
4.502171e-02 
4.513333e-02 
4.524488e-02 
4.535636e-02 
4.546776e-02 
4.557909e-02 
4.569035e-02 
4.580153e-02 
4.591263e-02 
4.602367e-02 
4.613462e-02 
4.624551e-02 
4.635632e-02 
4.646705e-02 
4.657771e-02 
4.668830e-02 
4.679881e-02 
4.690925e-02 
4.701961e-02 
4.712990e-02 
4.724011e-02 
4.735025e-02 
4.746032e-02 
4.757031e-02 
4.768022e-02 
4.779006e-02 
4.789983e-02 
4.800952e-02 
4.811913e-02 
4.822867e-02 
4.833814e-02 
4.844753e-02 
4.855684e-02 
4.866608e-02 
4.877524e-02 
4.888433e-02 
4.899335e-02 
4.910228e-02 
4.921115e-02 
4.931993e-02 
4.942864e-02 
4.953728e-02 
4.964584e-02 
4.975433e-02 
4.986274e-02 
4.997107e-02 
5.007933e-02 
5.018751e-02 
5.029561e-02 
5.040364e-02 
5.051160e-02 
5.061948e-02 
5.072728e-02 
5.083500e-02 
5.094265e-02 
5.105023e-02 
5.115773e-02 
5.126515e-02 
5.137249e-02 
5.147976e-02 
5.158695e-02 
5.169407e-02 
5.180111e-02 
5.190807e-02 
5.201496e-02 
5.212177e-02 
5.222850e-02 
5.233516e-02 
5.244174e-02 
5.254824e-02 
5.265467e-02 
5.276102e-02 
5.286729e-02 
5.297349e-02 
5.307961e-02 
5.318565e-02 
5.329161e-02 
5.339750e-02 
5.350331e-02 
5.360904e-02 
5.371470e-02 
5.382028e-02 
5.392578e-02 
5.403121e-02 
5.413655e-02 
5.424182e-02 
5.434701e-02 
5.445213e-02 
5.455717e-02 
5.466213e-02 
5.476701e-02 
5.487181e-02 
5.497654e-02 
5.508119e-02 
5.518576e-02 
5.529025e-02 
5.539467e-02 
5.549900e-02 
5.560326e-02 
5.570744e-02 
5.581155e-02 
5.591557e-02 
5.601952e-02 
5.612339e-02 
5.622718e-02 
5.633089e-02 
5.643453e-02 
5.653808e-02 
5.664156e-02 
5.674496e-02 
5.684828e-02 
5.695152e-02 
5.705469e-02 
5.715777e-02 
5.726078e-02 
5.736371e-02 
5.746656e-02 
5.756933e-02 
5.767202e-02 
5.777463e-02 
5.787717e-02 
5.797962e-02 
5.808200e-02 
5.818430e-02 
5.828651e-02 
5.838865e-02 
5.849071e-02 
5.859270e-02 
5.869460e-02 
5.879642e-02 
5.889816e-02 
5.899983e-02 
5.910141e-02 
5.920292e-02 
5.930434e-02 
5.940569e-02 
5.950696e-02 
5.960815e-02 
5.970925e-02 
5.981028e-02 
5.991123e-02 
6.001210e-02 
6.011289e-02 
6.021360e-02 
6.031423e-02 
6.041478e-02 
6.051525e-02 
6.061564e-02 
6.071595e-02 
6.081618e-02 
6.091633e-02 
6.101640e-02 
6.111639e-02 
6.121630e-02 
6.131613e-02 
6.141588e-02 
6.151554e-02 
6.161513e-02 
6.171464e-02 
6.181407e-02 
6.191342e-02 
6.201268e-02 
6.211187e-02 
6.221098e-02 
6.231000e-02 
6.240895e-02 
6.250781e-02 
6.260659e-02 
6.270529e-02 
6.280392e-02 
6.290246e-02 
6.300092e-02 
6.309930e-02 
6.319759e-02 
6.329581e-02 
6.339395e-02 
6.349200e-02 
6.358998e-02 
6.368787e-02 
6.378568e-02 
6.388341e-02 
6.398106e-02 
6.407863e-02 
6.417611e-02 
6.427352e-02 
6.437084e-02 
6.446808e-02 
6.456524e-02 
6.466232e-02 
6.475932e-02 
6.485624e-02 
6.495307e-02 
6.504982e-02 
6.514649e-02 
6.524308e-02 
6.533959e-02 
6.543602e-02 
6.553236e-02 
6.562862e-02 
6.572480e-02 
6.582090e-02 
6.591691e-02 
6.601285e-02 
6.610870e-02 
6.620447e-02 
6.630016e-02 
6.639576e-02 
6.649128e-02 
6.658672e-02 
6.668208e-02 
6.677736e-02 
6.687255e-02 
6.696766e-02 
6.706269e-02 
6.715764e-02 
6.725250e-02 
6.734728e-02 
6.744198e-02 
6.753659e-02 
6.763113e-02 
6.772558e-02 
6.781995e-02 
6.791423e-02 
6.800843e-02 
6.810255e-02 
6.819659e-02 
6.829054e-02 
6.838441e-02 
6.847820e-02 
6.857190e-02 
6.866552e-02 
6.875906e-02 
6.885251e-02 
6.894588e-02 
6.903917e-02 
6.913237e-02 
6.922550e-02 
6.931853e-02 
6.941149e-02 
6.950436e-02 
6.959715e-02 
6.968985e-02 
6.978247e-02 
6.987501e-02 
6.996746e-02 
7.005983e-02 
7.015212e-02 
7.024432e-02 
7.033644e-02 
7.042847e-02 
7.052042e-02 
7.061229e-02 
7.070407e-02 
7.079577e-02 
7.088738e-02 
7.097892e-02 
7.107036e-02 
7.116172e-02 
7.125300e-02 
7.134420e-02 
7.143531e-02 
7.152633e-02 
7.161728e-02 
7.170813e-02 
7.179891e-02 
7.188959e-02 
7.198020e-02 
7.207072e-02 
7.216115e-02 
7.225150e-02 
7.234177e-02 
7.243195e-02 
7.252205e-02 
7.261206e-02 
7.270199e-02 
7.279183e-02 
7.288159e-02 
7.297126e-02 
7.306085e-02 
7.315035e-02 
7.323977e-02 
7.332911e-02 
7.341836e-02 
7.350752e-02 
7.359660e-02 
7.368559e-02 
7.377450e-02 
7.386332e-02 
7.395206e-02 
7.404071e-02 
7.412928e-02 
7.421776e-02 
7.430616e-02 
7.439447e-02 
7.448270e-02 
7.457084e-02 
7.465889e-02 
7.474686e-02 
7.483475e-02 
7.492254e-02 
7.501026e-02 
7.509788e-02 
7.518543e-02 
7.527288e-02 
7.536025e-02 
7.544754e-02 
7.553473e-02 
7.562185e-02 
7.570887e-02 
7.579581e-02 
7.588267e-02 
7.596944e-02 
7.605612e-02 
7.614272e-02 
7.622923e-02 
7.631565e-02 
7.640199e-02 
7.648824e-02 
7.657441e-02 
7.666049e-02 
7.674648e-02 
7.683239e-02 
7.691821e-02 
7.700394e-02 
7.708959e-02 
7.717515e-02 
7.726062e-02 
7.734601e-02 
7.743131e-02 
7.751653e-02 
7.760166e-02 
7.768670e-02 
7.777165e-02 
7.785652e-02 
7.794130e-02 
7.802600e-02 
7.811061e-02 
7.819513e-02 
7.827956e-02 
7.836391e-02 
7.844817e-02 
7.853234e-02 
7.861643e-02 
7.870042e-02 
7.878434e-02 
7.886816e-02 
7.895190e-02 
7.903555e-02 
7.911911e-02 
7.920259e-02 
7.928598e-02 
7.936928e-02 
7.945249e-02 
7.953562e-02 
7.961866e-02 
7.970161e-02 
7.978447e-02 
7.986725e-02 
7.994994e-02 
8.003254e-02 
8.011505e-02 
8.019748e-02 
8.027981e-02 
8.036206e-02 
8.044423e-02 
8.052630e-02 
8.060829e-02 
8.069019e-02 
8.077200e-02 
8.085372e-02 
8.093536e-02 
8.101690e-02 
8.109836e-02 
8.117974e-02 
8.126102e-02 
8.134221e-02 
8.142332e-02 
8.150434e-02 
8.158527e-02 
8.166611e-02 
8.174687e-02 
8.182753e-02 
8.190811e-02 
8.198860e-02 
8.206900e-02 
8.214931e-02 
8.222953e-02 
8.230967e-02 
8.238972e-02 
8.246967e-02 
8.254954e-02 
8.262932e-02 
8.270902e-02 
8.278862e-02 
8.286813e-02 
8.294756e-02 
8.302690e-02 
8.310615e-02 
8.318530e-02 
8.326438e-02 
8.334336e-02 
8.342225e-02 
8.350105e-02 
8.357977e-02 
8.365839e-02 
8.373693e-02 
8.381538e-02 
8.389374e-02 
8.397201e-02 
8.405019e-02 
8.412828e-02 
8.420628e-02 
8.428419e-02 
8.436201e-02 
8.443975e-02 
8.451739e-02 
8.459495e-02 
8.467241e-02 
8.474979e-02 
8.482707e-02 
8.490427e-02 
8.498138e-02 
8.505840e-02 
8.513532e-02 
8.521216e-02 
8.528891e-02 
8.536557e-02 
8.544214e-02 
8.551862e-02 
8.559501e-02 
8.567131e-02 
8.574752e-02 
8.582364e-02 
8.589967e-02 
8.597561e-02 
8.605146e-02 
8.612722e-02 
8.620289e-02 
8.627847e-02 
8.635396e-02 
8.642936e-02 
8.650467e-02 
8.657989e-02 
8.665502e-02 
8.673006e-02 
8.680501e-02 
8.687987e-02 
8.695463e-02 
8.702931e-02 
8.710390e-02 
8.717840e-02 
8.725280e-02 
8.732712e-02 
8.740135e-02 
8.747548e-02 
8.754952e-02 
8.762348e-02 
8.769734e-02 
8.777111e-02 
8.784480e-02 
8.791839e-02 
8.799189e-02 
8.806530e-02 
8.813862e-02 
8.821184e-02 
8.828498e-02 
8.835803e-02 
8.843098e-02 
8.850385e-02 
8.857662e-02 
8.864930e-02 
8.872189e-02 
8.879439e-02 
8.886680e-02 
8.893912e-02 
8.901135e-02 
8.908348e-02 
8.915553e-02 
8.922748e-02 
8.929934e-02 
8.937111e-02 
8.944279e-02 
8.951438e-02 
8.958588e-02 
8.965728e-02 
8.972860e-02 
8.979982e-02 
8.987095e-02 
8.994199e-02 
9.001294e-02 
9.008379e-02 
9.015456e-02 
9.022523e-02 
9.029581e-02 
9.036630e-02 
9.043670e-02 
9.050701e-02 
9.057722e-02 
9.064734e-02 
9.071737e-02 
9.078731e-02 
9.085716e-02 
9.092691e-02 
9.099658e-02 
9.106615e-02 
9.113563e-02 
9.120501e-02 
9.127431e-02 
9.134351e-02 
9.141262e-02 
9.148164e-02 
9.155057e-02 
9.161940e-02 
9.168815e-02 
9.175680e-02 
9.182535e-02 
9.189382e-02 
9.196219e-02 
9.203047e-02 
9.209866e-02 
9.216676e-02 
9.223476e-02 
9.230267e-02 
9.237049e-02 
9.243822e-02 
9.250585e-02 
9.257339e-02 
9.264084e-02 
9.270820e-02 
9.277546e-02 
9.284263e-02 
9.290971e-02 
9.297669e-02 
9.304358e-02 
9.311038e-02 
9.317709e-02 
9.324370e-02 
9.331023e-02 
9.337665e-02 
9.344299e-02 
9.350923e-02 
9.357538e-02 
9.364144e-02 
9.370740e-02 
9.377327e-02 
9.383905e-02 
9.390473e-02 
9.397032e-02 
9.403582e-02 
9.410123e-02 
9.416654e-02 
9.423176e-02 
9.429688e-02 
9.436191e-02 
9.442685e-02 
9.449170e-02 
9.455645e-02 
9.462111e-02 
9.468567e-02 
9.475015e-02 
9.481452e-02 
9.487881e-02 
9.494300e-02 
9.500710e-02 
9.507110e-02 
9.513501e-02 
9.519883e-02 
9.526255e-02 
9.532618e-02 
9.538972e-02 
9.545316e-02 
9.551651e-02 
9.557977e-02 
9.564293e-02 
9.570599e-02 
9.576897e-02 
9.583185e-02 
9.589463e-02 
9.595733e-02 
9.601992e-02 
9.608243e-02 
9.614484e-02 
9.620715e-02 
9.626938e-02 
9.633150e-02 
9.639354e-02 
9.645548e-02 
9.651732e-02 
9.657908e-02 
9.664073e-02 
9.670230e-02 
9.676377e-02 
9.682514e-02 
9.688642e-02 
9.694761e-02 
9.700870e-02 
9.706970e-02 
9.713060e-02 
9.719141e-02 
9.725212e-02 
9.731274e-02 
9.737327e-02 
9.743370e-02 
9.749404e-02 
9.755428e-02 
9.761443e-02 
9.767448e-02 
9.773444e-02 
9.779430e-02 
9.785407e-02 
9.791374e-02 
9.797332e-02 
9.803281e-02 
9.809220e-02 
9.815149e-02 
9.821069e-02 
9.826980e-02 
9.832881e-02 
9.838773e-02 
9.844655e-02 
9.850528e-02 
9.856391e-02 
9.862244e-02 
9.868088e-02 
9.873923e-02 
9.879748e-02 
9.885564e-02 
9.891370e-02 
9.897167e-02 
9.902954e-02 
9.908731e-02 
9.914499e-02 
9.920258e-02 
9.926007e-02 
9.931747e-02 
9.937477e-02 
9.943197e-02 
9.948908e-02 
9.954609e-02 
9.960301e-02 
9.965984e-02 
9.971656e-02 
9.977320e-02 
9.982973e-02 
9.988618e-02 
9.994252e-02 
9.999877e-02 
1.000549e-01 
1.001110e-01 
1.001670e-01 
1.002228e-01 
1.002786e-01 
1.003343e-01 
1.003899e-01 
1.004453e-01 
1.005007e-01 
1.005560e-01 
1.006112e-01 
1.006663e-01 
1.007213e-01 
1.007762e-01 
1.008311e-01 
1.008858e-01 
1.009404e-01 
1.009949e-01 
1.010494e-01 
1.011037e-01 
1.011579e-01 
1.012121e-01 
1.012661e-01 
1.013201e-01 
1.013739e-01 
1.014277e-01 
1.014814e-01 
1.015349e-01 
1.015884e-01 
1.016418e-01 
1.016951e-01 
1.017482e-01 
1.018013e-01 
1.018543e-01 
1.019072e-01 
1.019600e-01 
1.020127e-01 
1.020653e-01 
1.021178e-01 
1.021702e-01 
1.022226e-01 
1.022748e-01 
1.023269e-01 
1.023789e-01 
1.024309e-01 
1.024827e-01 
1.025344e-01 
1.025861e-01 
1.026376e-01 
1.026891e-01 
1.027404e-01 
1.027917e-01 
1.028428e-01 
1.028939e-01 
1.029449e-01 
1.029957e-01 
1.030465e-01 
1.030972e-01 
1.031478e-01 
1.031982e-01 
1.032486e-01 
1.032989e-01 
1.033491e-01 
1.033992e-01 
1.034492e-01 
1.034991e-01 
1.035489e-01 
1.035986e-01 
1.036482e-01 
1.036977e-01 
1.037471e-01 
1.037965e-01 
1.038457e-01 
1.038948e-01 
1.039438e-01 
1.039928e-01 
1.040416e-01 
1.040903e-01 
1.041390e-01 
1.041875e-01 
1.042360e-01 
1.042843e-01 
1.043326e-01 
1.043807e-01 
1.044288e-01 
1.044767e-01 
1.045246e-01 
1.045724e-01 
1.046200e-01 
1.046676e-01 
1.047151e-01 
1.047624e-01 
1.048097e-01 
1.048569e-01 
1.049040e-01 
1.049510e-01 
1.049979e-01 
1.050446e-01 
1.050913e-01 
1.051379e-01 
1.051844e-01 
1.052308e-01 
1.052771e-01 
1.053233e-01 
1.053694e-01 
1.054155e-01 
1.054614e-01 
1.055072e-01 
1.055529e-01 
1.055985e-01 
1.056440e-01 
1.056895e-01 
1.057348e-01 
1.057800e-01 
1.058251e-01 
1.058702e-01 
1.059151e-01 
1.059600e-01 
1.060047e-01 
1.060493e-01 
1.060939e-01 
1.061383e-01 
1.061827e-01 
1.062269e-01 
1.062711e-01 
1.063151e-01 
1.063591e-01 
1.064029e-01 
1.064467e-01 
1.064904e-01 
1.065339e-01 
1.065774e-01 
1.066207e-01 
1.066640e-01 
1.067072e-01 
1.067503e-01 
1.067932e-01 
1.068361e-01 
1.068789e-01 
1.069216e-01 
1.069641e-01 
1.070066e-01 
1.070490e-01 
1.070913e-01 
1.071335e-01 
1.071756e-01 
1.072176e-01 
1.072595e-01 
1.073013e-01 
1.073430e-01 
1.073845e-01 
1.074260e-01 
1.074674e-01 
1.075088e-01 
1.075500e-01 
1.075911e-01 
1.076321e-01 
1.076730e-01 
1.077138e-01 
1.077545e-01 
1.077951e-01 
1.078356e-01 
1.078760e-01 
1.079164e-01 
1.079566e-01 
1.079967e-01 
1.080367e-01 
1.080766e-01 
1.081165e-01 
1.081562e-01 
1.081958e-01 
1.082353e-01 
1.082748e-01 
1.083141e-01 
1.083533e-01 
1.083925e-01 
1.084315e-01 
1.084704e-01 
1.085093e-01 
1.085480e-01 
1.085866e-01 
1.086252e-01 
1.086636e-01 
1.087020e-01 
1.087402e-01 
1.087783e-01 
1.088164e-01 
1.088543e-01 
1.088922e-01 
1.089299e-01 
1.089676e-01 
1.090051e-01 
1.090426e-01 
1.090799e-01 
1.091172e-01 
1.091543e-01 
1.091914e-01 
1.092283e-01 
1.092652e-01 
1.093019e-01 
1.093386e-01 
1.093752e-01 
1.094116e-01 
1.094480e-01 
1.094842e-01 
1.095204e-01 
1.095565e-01 
1.095924e-01 
1.096283e-01 
1.096640e-01 
1.096997e-01 
1.097353e-01 
1.097707e-01 
1.098061e-01 
1.098414e-01 
1.098765e-01 
1.099116e-01 
1.099466e-01 
1.099814e-01 
1.100162e-01 
1.100509e-01 
1.100854e-01 
1.101199e-01 
1.101543e-01 
1.101886e-01 
1.102227e-01 
1.102568e-01 
1.102908e-01 
1.103247e-01 
1.103584e-01 
1.103921e-01 
1.104257e-01 
1.104592e-01 
1.104925e-01 
1.105258e-01 
1.105590e-01 
1.105921e-01 
1.106250e-01 
1.106579e-01 
1.106907e-01 
1.107234e-01 
1.107559e-01 
1.107884e-01 
1.108208e-01 
1.108531e-01 
1.108853e-01 
1.109173e-01 
1.109493e-01 
1.109812e-01 
1.110130e-01 
1.110447e-01 
1.110762e-01 
1.111077e-01 
1.111391e-01 
1.111704e-01 
1.112015e-01 
1.112326e-01 
1.112636e-01 
1.112945e-01 
1.113253e-01 
1.113559e-01 
1.113865e-01 
1.114170e-01 
1.114474e-01 
1.114777e-01 
1.115078e-01 
1.115379e-01 
1.115679e-01 
1.115978e-01 
1.116276e-01 
1.116572e-01 
1.116868e-01 
1.117163e-01 
1.117457e-01 
1.117750e-01 
1.118041e-01 
1.118332e-01 
1.118622e-01 
1.118911e-01 
1.119199e-01 
1.119485e-01 
1.119771e-01 
1.120056e-01 
1.120340e-01 
1.120622e-01 
1.120904e-01 
1.121185e-01 
1.121465e-01 
1.121743e-01 
1.122021e-01 
1.122298e-01 
1.122574e-01 
1.122848e-01 
1.123122e-01 
1.123395e-01 
1.123667e-01 
1.123937e-01 
1.124207e-01 
1.124476e-01 
1.124744e-01 
1.125010e-01 
1.125276e-01 
1.125541e-01 
1.125804e-01 
1.126067e-01 
1.126329e-01 
1.126589e-01 
1.126849e-01 
1.127108e-01 
1.127365e-01 
1.127622e-01 
1.127878e-01 
1.128132e-01 
1.128386e-01 
1.128639e-01 
1.128890e-01 
1.129141e-01 
1.129391e-01 
1.129639e-01 
1.129887e-01 
1.130133e-01 
1.130379e-01 
1.130624e-01 
1.130867e-01 
1.131110e-01 
1.131351e-01 
1.131592e-01 
1.131831e-01 
1.132070e-01 
1.132307e-01 
1.132544e-01 
1.132779e-01 
1.133014e-01 
1.133247e-01 
1.133480e-01 
1.133711e-01 
1.133942e-01 
1.134171e-01 
1.134400e-01 
1.134627e-01 
1.134854e-01 
1.135079e-01 
1.135304e-01 
1.135527e-01 
1.135750e-01 
1.135971e-01 
1.136191e-01 
1.136411e-01 
1.136629e-01 
1.136846e-01 
1.137063e-01 
1.137278e-01 
1.137493e-01 
1.137706e-01 
1.137918e-01 
1.138129e-01 
1.138340e-01 
1.138549e-01 
1.138757e-01 
1.138965e-01 
1.139171e-01 
1.139376e-01 
1.139580e-01 
1.139784e-01 
1.139986e-01 
1.140187e-01 
1.140387e-01 
1.140586e-01 
1.140785e-01 
1.140982e-01 
1.141178e-01 
1.141373e-01 
1.141567e-01 
1.141760e-01 
1.141953e-01 
1.142144e-01 
1.142334e-01 
1.142523e-01 
1.142711e-01 
1.142898e-01 
1.143084e-01 
1.143269e-01 
1.143453e-01 
1.143636e-01 
1.143818e-01 
1.143999e-01 
1.144179e-01 
1.144358e-01 
1.144536e-01 
1.144713e-01 
1.144889e-01 
1.145064e-01 
1.145238e-01 
1.145410e-01 
1.145582e-01 
1.145753e-01 
1.145923e-01 
1.146092e-01 
1.146260e-01 
1.146427e-01 
1.146592e-01 
1.146757e-01 
1.146921e-01 
1.147084e-01 
1.147245e-01 
1.147406e-01 
1.147566e-01 
1.147725e-01 
1.147882e-01 
1.148039e-01 
1.148195e-01 
1.148349e-01 
1.148503e-01 
1.148656e-01 
1.148807e-01 
1.148958e-01 
1.149107e-01 
1.149256e-01 
1.149403e-01 
1.149550e-01 
1.149696e-01 
1.149840e-01 
1.149984e-01 
1.150126e-01 
1.150267e-01 
1.150408e-01 
1.150547e-01 
1.150686e-01 
1.150823e-01 
1.150960e-01 
1.151095e-01 
1.151229e-01 
1.151363e-01 
1.151495e-01 
1.151626e-01 
1.151757e-01 
1.151886e-01 
1.152014e-01 
1.152141e-01 
1.152268e-01 
1.152393e-01 
1.152517e-01 
1.152640e-01 
1.152763e-01 
1.152884e-01 
1.153004e-01 
1.153123e-01 
1.153241e-01 
1.153358e-01 
1.153474e-01 
1.153589e-01 
1.153703e-01 
1.153817e-01 
1.153929e-01 
1.154040e-01 
1.154150e-01 
1.154259e-01 
1.154366e-01 
1.154473e-01 
1.154579e-01 
1.154684e-01 
1.154788e-01 
1.154891e-01 
1.154993e-01 
1.155094e-01 
1.155194e-01 
1.155292e-01 
1.155390e-01 
1.155487e-01 
1.155583e-01 
1.155678e-01 
1.155771e-01 
1.155864e-01 
1.155956e-01 
1.156046e-01 
1.156136e-01 
1.156225e-01 
1.156312e-01 
1.156399e-01 
1.156485e-01 
1.156569e-01 
1.156653e-01 
1.156735e-01 
1.156817e-01 
1.156897e-01 
1.156977e-01 
1.157055e-01 
1.157133e-01 
1.157209e-01 
1.157285e-01 
1.157359e-01 
1.157432e-01 
1.157505e-01 
1.157576e-01 
1.157646e-01 
1.157716e-01 
1.157784e-01 
1.157851e-01 
1.157918e-01 
1.157983e-01 
1.158047e-01 
1.158110e-01 
1.158173e-01 
1.158234e-01 
1.158294e-01 
1.158353e-01 
1.158411e-01 
1.158468e-01 
1.158524e-01 
1.158579e-01 
1.158633e-01 
1.158687e-01 
1.158739e-01 
1.158790e-01 
1.158840e-01 
1.158889e-01 
1.158936e-01 
1.158983e-01 
1.159029e-01 
1.159074e-01 
1.159118e-01 
1.159161e-01 
1.159203e-01 
1.159244e-01 
1.159283e-01 
1.159322e-01 
1.159360e-01 
1.159397e-01 
1.159432e-01 
1.159467e-01 
1.159501e-01 
1.159534e-01 
1.159565e-01 
1.159596e-01 
1.159626e-01 
1.159654e-01 
1.159682e-01 
1.159708e-01 
1.159734e-01 
1.159758e-01 
1.159782e-01 
1.159804e-01 
1.159826e-01 
1.159846e-01 
1.159866e-01 
1.159884e-01 
1.159902e-01 
1.159918e-01 
1.159933e-01 
1.159948e-01 
1.159961e-01 
1.159973e-01 
1.159985e-01 
1.159995e-01 
1.160004e-01 
1.160012e-01 
1.160020e-01 
1.160026e-01 
1.160031e-01 
1.160035e-01 
1.160038e-01 
1.160040e-01 
1.160042e-01 
1.160042e-01 
1.160041e-01 
1.160039e-01 
1.160036e-01 
1.160032e-01 
1.160027e-01 
1.160021e-01 
1.160014e-01 
1.160006e-01 
1.159997e-01 
1.159987e-01 
1.159976e-01 
1.159963e-01 
1.159950e-01 
1.159936e-01 
1.159921e-01 
1.159905e-01 
1.159887e-01 
1.159869e-01 
1.159850e-01 
1.159830e-01 
1.159808e-01 
1.159786e-01 
1.159763e-01 
1.159738e-01 
1.159713e-01 
1.159687e-01 
1.159659e-01 
1.159631e-01 
1.159601e-01 
1.159571e-01 
1.159540e-01 
1.159507e-01 
1.159474e-01 
1.159439e-01 
1.159403e-01 
1.159367e-01 
1.159329e-01 
1.159291e-01 
1.159251e-01 
1.159210e-01 
1.159169e-01 
1.159126e-01 
1.159082e-01 
1.159038e-01 
1.158992e-01 
1.158945e-01 
1.158897e-01 
1.158849e-01 
1.158799e-01 
1.158748e-01 
1.158696e-01 
1.158643e-01 
1.158590e-01 
1.158535e-01 
1.158479e-01 
1.158422e-01 
1.158364e-01 
1.158305e-01 
1.158245e-01 
1.158184e-01 
1.158122e-01 
1.158059e-01 
1.157995e-01 
1.157930e-01 
1.157864e-01 
1.157797e-01 
1.157729e-01 
1.157659e-01 
1.157589e-01 
1.157518e-01 
1.157446e-01 
1.157373e-01 
1.157298e-01 
1.157223e-01 
1.157147e-01 
1.157070e-01 
1.156991e-01 
1.156912e-01 
1.156832e-01 
1.156750e-01 
1.156668e-01 
1.156585e-01 
1.156500e-01 
1.156415e-01 
1.156328e-01 
1.156241e-01 
1.156153e-01 
1.156063e-01 
1.155973e-01 
1.155881e-01 
1.155789e-01 
1.155695e-01 
1.155600e-01 
1.155505e-01 
1.155408e-01 
1.155311e-01 
1.155212e-01 
1.155112e-01 
1.155012e-01 
1.154910e-01 
1.154807e-01 
1.154704e-01 
1.154599e-01 
1.154493e-01 
1.154386e-01 
1.154279e-01 
1.154170e-01 
1.154060e-01 
1.153949e-01 
1.153837e-01 
1.153725e-01 
1.153611e-01 
1.153496e-01 
1.153380e-01 
1.153263e-01 
1.153145e-01 
1.153026e-01 
1.152906e-01 
1.152785e-01 
1.152663e-01 
1.152540e-01 
1.152416e-01 
1.152291e-01 
1.152165e-01 
1.152038e-01 
1.151910e-01 
1.151781e-01 
1.151651e-01 
1.151519e-01 
1.151387e-01 
1.151254e-01 
1.151120e-01 
1.150985e-01 
1.150849e-01 
1.150711e-01 
1.150573e-01 
1.150434e-01 
1.150294e-01 
1.150152e-01 
1.150010e-01 
1.149867e-01 
1.149722e-01 
1.149577e-01 
1.149431e-01 
1.149283e-01 
1.149135e-01 
1.148986e-01 
1.148835e-01 
1.148684e-01 
1.148531e-01 
1.148378e-01 
1.148223e-01 
1.148068e-01 
1.147911e-01 
1.147754e-01 
1.147595e-01 
1.147436e-01 
1.147275e-01 
1.147114e-01 
1.146951e-01 
1.146788e-01 
1.146623e-01 
1.146457e-01 
1.146291e-01 
1.146123e-01 
1.145955e-01 
1.145785e-01 
1.145614e-01 
1.145442e-01 
1.145270e-01 
1.145096e-01 
1.144921e-01 
1.144746e-01 
1.144569e-01 
1.144391e-01 
1.144212e-01 
1.144033e-01 
1.143852e-01 
1.143670e-01 
1.143487e-01 
1.143303e-01 
1.143118e-01 
1.142933e-01 
1.142746e-01 
1.142558e-01 
1.142369e-01 
1.142179e-01 
1.141988e-01 
1.141796e-01 
1.141603e-01 
1.141409e-01 
1.141214e-01 
1.141018e-01 
1.140821e-01 
1.140623e-01 
1.140424e-01 
1.140224e-01 
1.140023e-01 
1.139821e-01 
1.139618e-01 
1.139414e-01 
1.139209e-01 
1.139003e-01 
1.138796e-01 
1.138588e-01 
1.138379e-01 
1.138169e-01 
1.137957e-01 
1.137745e-01 
1.137532e-01 
1.137318e-01 
1.137103e-01 
1.136887e-01 
1.136670e-01 
1.136451e-01 
1.136232e-01 
1.136012e-01 
1.135791e-01 
1.135568e-01 
1.135345e-01 
1.135121e-01 
1.134896e-01 
1.134669e-01 
1.134442e-01 
1.134214e-01 
1.133985e-01 
1.133754e-01 
1.133523e-01 
1.133291e-01 
1.133057e-01 
1.132823e-01 
1.132588e-01 
1.132351e-01 
1.132114e-01 
1.131876e-01 
1.131636e-01 
1.131396e-01 
1.131155e-01 
1.130912e-01 
1.130669e-01 
1.130424e-01 
1.130179e-01 
1.129933e-01 
1.129685e-01 
1.129437e-01 
1.129187e-01 
1.128937e-01 
1.128685e-01 
1.128433e-01 
1.128180e-01 
1.127925e-01 
1.127670e-01 
1.127413e-01 
1.127156e-01 
1.126897e-01 
1.126638e-01 
1.126377e-01 
1.126116e-01 
1.125853e-01 
1.125590e-01 
1.125325e-01 
1.125060e-01 
1.124793e-01 
1.124526e-01 
1.124257e-01 
1.123988e-01 
1.123717e-01 
1.123445e-01 
1.123173e-01 
1.122899e-01 
1.122625e-01 
1.122349e-01 
1.122073e-01 
1.121795e-01 
1.121517e-01 
1.121237e-01 
1.120956e-01 
1.120675e-01 
1.120392e-01 
1.120109e-01 
1.119824e-01 
1.119538e-01 
1.119252e-01 
1.118964e-01 
1.118676e-01 
1.118386e-01 
1.118095e-01 
1.117804e-01 
1.117511e-01 
1.117218e-01 
1.116923e-01 
1.116627e-01 
1.116331e-01 
1.116033e-01 
1.115735e-01 
1.115435e-01 
1.115134e-01 
1.114833e-01 
1.114530e-01 
1.114227e-01 
1.113922e-01 
1.113616e-01 
1.113310e-01 
1.113002e-01 
1.112694e-01 
1.112384e-01 
1.112073e-01 
1.111762e-01 
1.111449e-01 
1.111135e-01 
1.110821e-01 
1.110505e-01 
1.110189e-01 
1.109871e-01 
1.109552e-01 
1.109233e-01 
1.108912e-01 
1.108591e-01 
1.108268e-01 
1.107944e-01 
1.107620e-01 
1.107294e-01 
1.106968e-01 
1.106640e-01 
1.106311e-01 
1.105982e-01 
1.105651e-01 
1.105320e-01 
1.104987e-01 
1.104654e-01 
1.104319e-01 
1.103983e-01 
1.103647e-01 
1.103309e-01 
1.102971e-01 
1.102631e-01 
1.102291e-01 
1.101949e-01 
1.101607e-01 
1.101263e-01 
1.100919e-01 
1.100573e-01 
1.100227e-01 
1.099879e-01 
1.099531e-01 
1.099181e-01 
1.098831e-01 
1.098479e-01 
1.098127e-01 
1.097773e-01 
1.097419e-01 
1.097063e-01 
1.096707e-01 
1.096349e-01 
1.095991e-01 
1.095631e-01 
1.095271e-01 
1.094910e-01 
1.094547e-01 
1.094184e-01 
1.093819e-01 
1.093454e-01 
1.093088e-01 
1.092720e-01 
1.092352e-01 
1.091982e-01 
1.091612e-01 
1.091241e-01 
1.090868e-01 
1.090495e-01 
1.090121e-01 
1.089745e-01 
1.089369e-01 
1.088992e-01 
1.088614e-01 
1.088234e-01 
1.087854e-01 
1.087473e-01 
1.087091e-01 
1.086707e-01 
1.086323e-01 
1.085938e-01 
1.085552e-01 
1.085165e-01 
1.084776e-01 
1.084387e-01 
1.083997e-01 
1.083606e-01 
1.083214e-01 
1.082821e-01 
1.082427e-01 
1.082032e-01 
1.081635e-01 
1.081238e-01 
1.080840e-01 
1.080441e-01 
1.080041e-01 
1.079640e-01 
1.079238e-01 
1.078835e-01 
1.078431e-01 
1.078026e-01 
1.077620e-01 
1.077214e-01 
1.076806e-01 
1.076397e-01 
1.075987e-01 
1.075576e-01 
1.075164e-01 
1.074751e-01 
1.074337e-01 
1.073923e-01 
1.073507e-01 
1.073090e-01 
1.072672e-01 
1.072254e-01 
1.071834e-01 
1.071413e-01 
1.070991e-01 
1.070569e-01 
1.070145e-01 
1.069720e-01 
1.069295e-01 
1.068868e-01 
1.068441e-01 
1.068012e-01 
1.067582e-01 
1.067152e-01 
1.066720e-01 
1.066288e-01 
1.065854e-01 
1.065420e-01 
1.064984e-01 
1.064548e-01 
1.064111e-01 
1.063672e-01 
1.063233e-01 
1.062793e-01 
1.062351e-01 
1.061909e-01 
1.061466e-01 
1.061021e-01 
1.060576e-01 
1.060130e-01 
1.059683e-01 
1.059234e-01 
1.058785e-01 
1.058335e-01 
1.057884e-01 
1.057432e-01 
1.056979e-01 
1.056525e-01 
1.056070e-01 
1.055614e-01 
1.055157e-01 
1.054699e-01 
1.054240e-01 
1.053780e-01 
1.053319e-01 
1.052857e-01 
1.052394e-01 
1.051931e-01 
1.051466e-01 
1.051000e-01 
1.050533e-01 
1.050066e-01 
1.049597e-01 
1.049127e-01 
1.048657e-01 
1.048185e-01 
1.047712e-01 
1.047239e-01 
1.046764e-01 
1.046289e-01 
1.045812e-01 
1.045335e-01 
1.044856e-01 
1.044377e-01 
1.043896e-01 
1.043415e-01 
1.042933e-01 
1.042450e-01 
1.041965e-01 
1.041480e-01 
1.040994e-01 
1.040507e-01 
1.040018e-01 
1.039529e-01 
1.039039e-01 
1.038548e-01 
1.038056e-01 
1.037563e-01 
1.037069e-01 
1.036574e-01 
1.036078e-01 
1.035581e-01 
1.035084e-01 
1.034585e-01 
1.034085e-01 
1.033584e-01 
1.033082e-01 
1.032580e-01 
1.032076e-01 
1.031571e-01 
1.031066e-01 
1.030559e-01 
1.030052e-01 
1.029543e-01 
1.029034e-01 
1.028523e-01 
1.028012e-01 
1.027499e-01 
1.026986e-01 
1.026472e-01 
1.025957e-01 
1.025440e-01 
1.024923e-01 
1.024405e-01 
1.023886e-01 
1.023366e-01 
1.022845e-01 
1.022323e-01 
1.021800e-01 
1.021276e-01 
1.020751e-01 
1.020225e-01 
1.019698e-01 
1.019170e-01 
1.018641e-01 
1.018112e-01 
1.017581e-01 
1.017049e-01 
1.016517e-01 
1.015983e-01 
1.015449e-01 
1.014913e-01 
1.014377e-01 
1.013839e-01 
1.013301e-01 
1.012762e-01 
1.012221e-01 
1.011680e-01 
1.011138e-01 
1.010595e-01 
1.010050e-01 
1.009505e-01 
1.008959e-01 
1.008412e-01 
1.007864e-01 
1.007315e-01 
1.006765e-01 
1.006215e-01 
1.005663e-01 
1.005110e-01 
1.004556e-01 
1.004002e-01 
1.003446e-01 
1.002889e-01 
1.002332e-01 
1.001773e-01 
1.001214e-01 
1.000653e-01 
1.000092e-01 
9.995297e-02 
9.989664e-02 
9.984022e-02 
9.978370e-02 
9.972709e-02 
9.967038e-02 
9.961357e-02 
9.955667e-02 
9.949967e-02 
9.944258e-02 
9.938539e-02 
9.932811e-02 
9.927073e-02 
9.921326e-02 
9.915569e-02 
9.909803e-02 
9.904027e-02 
9.898242e-02 
9.892447e-02 
9.886643e-02 
9.880829e-02 
9.875005e-02 
9.869172e-02 
9.863330e-02 
9.857478e-02 
9.851617e-02 
9.845746e-02 
9.839866e-02 
9.833976e-02 
9.828076e-02 
9.822168e-02 
9.816249e-02 
9.810321e-02 
9.804384e-02 
9.798437e-02 
9.792481e-02 
9.786516e-02 
9.780540e-02 
9.774556e-02 
9.768562e-02 
9.762558e-02 
9.756545e-02 
9.750523e-02 
9.744491e-02 
9.738450e-02 
9.732399e-02 
9.726338e-02 
9.720269e-02 
9.714190e-02 
9.708101e-02 
9.702003e-02 
9.695896e-02 
9.689779e-02 
9.683652e-02 
9.677517e-02 
9.671372e-02 
9.665217e-02 
9.659053e-02 
9.652880e-02 
9.646697e-02 
9.640504e-02 
9.634303e-02 
9.628092e-02 
9.621871e-02 
9.615641e-02 
9.609402e-02 
9.603154e-02 
9.596895e-02 
9.590628e-02 
9.584351e-02 
9.578065e-02 
9.571769e-02 
9.565464e-02 
9.559150e-02 
9.552826e-02 
9.546493e-02 
9.540151e-02 
9.533799e-02 
9.527437e-02 
9.521067e-02 
9.514687e-02 
9.508297e-02 
9.501899e-02 
9.495491e-02 
9.489073e-02 
9.482647e-02 
9.476210e-02 
9.469765e-02 
9.463310e-02 
9.456846e-02 
9.450373e-02 
9.443890e-02 
9.437398e-02 
9.430896e-02 
9.424385e-02 
9.417865e-02 
9.411336e-02 
9.404797e-02 
9.398249e-02 
9.391692e-02 
9.385125e-02 
9.378549e-02 
9.371964e-02 
9.365369e-02 
9.358765e-02 
9.352152e-02 
9.345529e-02 
9.338898e-02 
9.332257e-02 
9.325606e-02 
9.318946e-02 
9.312278e-02 
9.305599e-02 
9.298912e-02 
9.292215e-02 
9.285509e-02 
9.278794e-02 
9.272069e-02 
9.265335e-02 
9.258592e-02 
9.251840e-02 
9.245078e-02 
9.238307e-02 
9.231527e-02 
9.224738e-02 
9.217939e-02 
9.211131e-02 
9.204314e-02 
9.197488e-02 
9.190652e-02 
9.183807e-02 
9.176953e-02 
9.170090e-02 
9.163217e-02 
9.156336e-02 
9.149445e-02 
9.142544e-02 
9.135635e-02 
9.128716e-02 
9.121789e-02 
9.114852e-02 
9.107905e-02 
9.100950e-02 
9.093985e-02 
9.087012e-02 
9.080029e-02 
9.073036e-02 
9.066035e-02 
9.059025e-02 
9.052005e-02 
9.044976e-02 
9.037938e-02 
9.030891e-02 
9.023834e-02 
9.016769e-02 
9.009694e-02 
9.002610e-02 
8.995517e-02 
8.988415e-02 
8.981303e-02 
8.974183e-02 
8.967053e-02 
8.959914e-02 
8.952766e-02 
8.945609e-02 
8.938443e-02 
8.931267e-02 
8.924083e-02 
8.916889e-02 
8.909687e-02 
8.902475e-02 
8.895254e-02 
8.888024e-02 
8.880784e-02 
8.873536e-02 
8.866279e-02 
8.859012e-02 
8.851736e-02 
8.844452e-02 
8.837158e-02 
8.829855e-02 
8.822543e-02 
8.815222e-02 
8.807892e-02 
8.800552e-02 
8.793204e-02 
8.785847e-02 
8.778480e-02 
8.771105e-02 
8.763720e-02 
8.756326e-02 
8.748923e-02 
8.741512e-02 
8.734091e-02 
8.726661e-02 
8.719222e-02 
8.711774e-02 
8.704317e-02 
8.696851e-02 
8.689375e-02 
8.681891e-02 
8.674398e-02 
8.666896e-02 
8.659385e-02 
8.651864e-02 
8.644335e-02 
8.636797e-02 
8.629249e-02 
8.621693e-02 
8.614128e-02 
8.606553e-02 
8.598970e-02 
8.591378e-02 
8.583776e-02 
8.576166e-02 
8.568546e-02 
8.560918e-02 
8.553281e-02 
8.545635e-02 
8.537979e-02 
8.530315e-02 
8.522642e-02 
8.514960e-02 
8.507269e-02 
8.499568e-02 
8.491859e-02 
8.484141e-02 
8.476414e-02 
8.468678e-02 
8.460933e-02 
8.453180e-02 
8.445417e-02 
8.437645e-02 
8.429865e-02 
8.422075e-02 
8.414276e-02 
8.406469e-02 
8.398653e-02 
8.390827e-02 
8.382993e-02 
8.375150e-02 
8.367298e-02 
8.359437e-02 
8.351567e-02 
8.343689e-02 
8.335801e-02 
8.327905e-02 
8.319999e-02 
8.312085e-02 
8.304162e-02 
8.296230e-02 
8.288289e-02 
8.280339e-02 
8.272380e-02 
8.264413e-02 
8.256436e-02 
8.248451e-02 
8.240457e-02 
8.232454e-02 
8.224442e-02 
8.216421e-02 
8.208392e-02 
8.200353e-02 
8.192306e-02 
8.184250e-02 
8.176185e-02 
8.168111e-02 
8.160029e-02 
8.151937e-02 
8.143837e-02 
8.135728e-02 
8.127610e-02 
8.119483e-02 
8.111348e-02 
8.103204e-02 
8.095050e-02 
8.086889e-02 
8.078718e-02 
8.070538e-02 
8.062350e-02 
8.054153e-02 
8.045947e-02 
8.037732e-02 
8.029509e-02 
8.021277e-02 
8.013036e-02 
8.004786e-02 
7.996528e-02 
7.988261e-02 
7.979985e-02 
7.971700e-02 
7.963406e-02 
7.955104e-02 
7.946793e-02 
7.938473e-02 
7.930145e-02 
7.921808e-02 
7.913462e-02 
7.905107e-02 
7.896744e-02 
7.888371e-02 
7.879991e-02 
7.871601e-02 
7.863203e-02 
7.854796e-02 
7.846380e-02 
7.837956e-02 
7.829523e-02 
7.821081e-02 
7.812630e-02 
7.804171e-02 
7.795703e-02 
7.787227e-02 
7.778742e-02 
7.770248e-02 
7.761745e-02 
7.753234e-02 
7.744714e-02 
7.736186e-02 
7.727648e-02 
7.719103e-02 
7.710548e-02 
7.701985e-02 
7.693413e-02 
7.684833e-02 
7.676244e-02 
7.667646e-02 
7.659039e-02 
7.650425e-02 
7.641801e-02 
7.633169e-02 
7.624528e-02 
7.615878e-02 
7.607220e-02 
7.598554e-02 
7.589878e-02 
7.581195e-02 
7.572502e-02 
7.563801e-02 
7.555091e-02 
7.546373e-02 
7.537646e-02 
7.528911e-02 
7.520167e-02 
7.511414e-02 
7.502653e-02 
7.493884e-02 
7.485105e-02 
7.476318e-02 
7.467523e-02 
7.458719e-02 
7.449907e-02 
7.441086e-02 
7.432256e-02 
7.423418e-02 
7.414571e-02 
7.405716e-02 
7.396853e-02 
7.387980e-02 
7.379100e-02 
7.370210e-02 
7.361313e-02 
7.352406e-02 
7.343492e-02 
7.334568e-02 
7.325637e-02 
7.316696e-02 
7.307747e-02 
7.298790e-02 
7.289824e-02 
7.280850e-02 
7.271868e-02 
7.262876e-02 
7.253877e-02 
7.244869e-02 
7.235852e-02 
7.226827e-02 
7.217793e-02 
7.208751e-02 
7.199701e-02 
7.190642e-02 
7.181575e-02 
7.172499e-02 
7.163415e-02 
7.154322e-02 
7.145221e-02 
7.136112e-02 
7.126994e-02 
7.117868e-02 
7.108733e-02 
7.099590e-02 
7.090438e-02 
7.081278e-02 
7.072110e-02 
7.062933e-02 
7.053748e-02 
7.044555e-02 
7.035353e-02 
7.026143e-02 
7.016924e-02 
7.007697e-02 
6.998462e-02 
6.989218e-02 
6.979966e-02 
6.970705e-02 
6.961436e-02 
6.952159e-02 
6.942874e-02 
6.933580e-02 
6.924278e-02 
6.914967e-02 
6.905648e-02 
6.896321e-02 
6.886985e-02 
6.877641e-02 
6.868289e-02 
6.858929e-02 
6.849560e-02 
6.840183e-02 
6.830797e-02 
6.821404e-02 
6.812001e-02 
6.802591e-02 
6.793173e-02 
6.783746e-02 
6.774310e-02 
6.764867e-02 
6.755415e-02 
6.745955e-02 
6.736487e-02 
6.727010e-02 
6.717526e-02 
6.708032e-02 
6.698531e-02 
6.689022e-02 
6.679504e-02 
6.669978e-02 
6.660443e-02 
6.650901e-02 
6.641350e-02 
6.631791e-02 
6.622224e-02 
6.612649e-02 
6.603065e-02 
6.593473e-02 
6.583873e-02 
6.574265e-02 
6.564648e-02 
6.555024e-02 
6.545391e-02 
6.535750e-02 
6.526101e-02 
6.516443e-02 
6.506778e-02 
6.497104e-02 
6.487422e-02 
6.477732e-02 
6.468034e-02 
6.458327e-02 
6.448613e-02 
6.438890e-02 
6.429159e-02 
6.419420e-02 
6.409673e-02 
6.399918e-02 
6.390155e-02 
6.380383e-02 
6.370603e-02 
6.360816e-02 
6.351020e-02 
6.341216e-02 
6.331404e-02 
6.321583e-02 
6.311755e-02 
6.301919e-02 
6.292074e-02 
6.282222e-02 
6.272361e-02 
6.262492e-02 
6.252615e-02 
6.242731e-02 
6.232838e-02 
6.222937e-02 
6.213028e-02 
6.203110e-02 
6.193185e-02 
6.183252e-02 
6.173311e-02 
6.163361e-02 
6.153404e-02 
6.143439e-02 
6.133465e-02 
6.123484e-02 
6.113494e-02 
6.103497e-02 
6.093491e-02 
6.083478e-02 
6.073456e-02 
6.063427e-02 
6.053389e-02 
6.043344e-02 
6.033290e-02 
6.023229e-02 
6.013159e-02 
6.003082e-02 
5.992996e-02 
5.982903e-02 
5.972802e-02 
5.962692e-02 
5.952575e-02 
5.942450e-02 
5.932317e-02 
5.922175e-02 
5.912026e-02 
5.901869e-02 
5.891704e-02 
5.881532e-02 
5.871351e-02 
5.861162e-02 
5.850965e-02 
5.840761e-02 
5.830548e-02 
5.820328e-02 
5.810100e-02 
5.799864e-02 
5.789619e-02 
5.779368e-02 
5.769108e-02 
5.758840e-02 
5.748564e-02 
5.738281e-02 
5.727990e-02 
5.717690e-02 
5.707383e-02 
5.697068e-02 
5.686746e-02 
5.676415e-02 
5.666076e-02 
5.655730e-02 
5.645376e-02 
5.635014e-02 
5.624644e-02 
5.614267e-02 
5.603881e-02 
5.593488e-02 
5.583087e-02 
5.572678e-02 
5.562261e-02 
5.551837e-02 
5.541404e-02 
5.530964e-02 
5.520516e-02 
5.510061e-02 
5.499597e-02 
5.489126e-02 
5.478647e-02 
5.468160e-02 
5.457666e-02 
5.447164e-02 
5.436654e-02 
5.426136e-02 
5.415610e-02 
5.405077e-02 
5.394536e-02 
5.383987e-02 
5.373431e-02 
5.362867e-02 
5.352295e-02 
5.341715e-02 
5.331128e-02 
5.320533e-02 
5.309930e-02 
5.299319e-02 
5.288701e-02 
5.278075e-02 
5.267442e-02 
5.256801e-02 
5.246152e-02 
5.235495e-02 
5.224831e-02 
5.214159e-02 
5.203479e-02 
5.192792e-02 
5.182097e-02 
5.171395e-02 
5.160685e-02 
5.149967e-02 
5.139241e-02 
5.128508e-02 
5.117768e-02 
5.107019e-02 
5.096263e-02 
5.085500e-02 
5.074728e-02 
5.063950e-02 
5.053163e-02 
5.042369e-02 
5.031568e-02 
5.020758e-02 
5.009942e-02 
4.999117e-02 
4.988285e-02 
4.977446e-02 
4.966599e-02 
4.955744e-02 
4.944882e-02 
4.934012e-02 
4.923135e-02 
4.912250e-02 
4.901358e-02 
4.890458e-02 
4.879550e-02 
4.868635e-02 
4.857713e-02 
4.846783e-02 
4.835845e-02 
4.824900e-02 
4.813947e-02 
4.802987e-02 
4.792020e-02 
4.781045e-02 
4.770062e-02 
4.759072e-02 
4.748074e-02 
4.737069e-02 
4.726057e-02 
4.715037e-02 
4.704009e-02 
4.692975e-02 
4.681932e-02 
4.670882e-02 
4.659825e-02 
4.648760e-02 
4.637688e-02 
4.626609e-02 
4.615522e-02 
4.604427e-02 
4.593325e-02 
4.582216e-02 
4.571099e-02 
4.559975e-02 
4.548844e-02 
4.537705e-02 
4.526559e-02 
4.515405e-02 
4.504244e-02 
4.493075e-02 
4.481900e-02 
4.470716e-02 
4.459526e-02 
4.448328e-02 
4.437122e-02 
4.425910e-02 
4.414690e-02 
4.403462e-02 
4.392228e-02 
4.380986e-02 
4.369736e-02 
4.358480e-02 
4.347216e-02 
4.335944e-02 
4.324666e-02 
4.313380e-02 
4.302086e-02 
4.290786e-02 
4.279478e-02 
4.268163e-02 
4.256840e-02 
4.245510e-02 
4.234173e-02 
4.222829e-02 
4.211478e-02 
4.200119e-02 
4.188753e-02 
4.177379e-02 
4.165999e-02 
4.154611e-02 
4.143216e-02 
4.131813e-02 
4.120404e-02 
4.108987e-02 
4.097563e-02 
4.086132e-02 
4.074693e-02 
4.063247e-02 
4.051795e-02 
4.040334e-02 
4.028867e-02 
4.017393e-02 
4.005911e-02 
3.994422e-02 
3.982926e-02 
3.971423e-02 
3.959912e-02 
3.948395e-02 
3.936870e-02 
3.925338e-02 
3.913799e-02 
3.902253e-02 
3.890700e-02 
3.879139e-02 
3.867571e-02 
3.855997e-02 
3.844415e-02 
3.832826e-02 
3.821230e-02 
3.809627e-02 
3.798016e-02 
3.786399e-02 
3.774774e-02 
3.763143e-02 
3.751504e-02 
3.739858e-02 
3.728205e-02 
3.716545e-02 
3.704878e-02 
3.693204e-02 
3.681523e-02 
3.669835e-02 
3.658139e-02 
3.646437e-02 
3.634728e-02 
3.623011e-02 
3.611288e-02 
3.599557e-02 
3.587820e-02 
3.576075e-02 
3.564324e-02 
3.552565e-02 
3.540800e-02 
3.529027e-02 
3.517248e-02 
3.505461e-02 
3.493668e-02 
3.481867e-02 
3.470060e-02 
3.458245e-02 
3.446424e-02 
3.434595e-02 
3.422760e-02 
3.410918e-02 
3.399068e-02 
3.387212e-02 
3.375349e-02 
3.363479e-02 
3.351602e-02 
3.339718e-02 
3.327827e-02 
3.315929e-02 
3.304025e-02 
3.292113e-02 
3.280195e-02 
3.268269e-02 
3.256337e-02 
3.244398e-02 
3.232452e-02 
3.220499e-02 
3.208539e-02 
3.196572e-02 
3.184598e-02 
3.172618e-02 
3.160631e-02 
3.148637e-02 
3.136636e-02 
3.124628e-02 
3.112613e-02 
3.100592e-02 
3.088563e-02 
3.076528e-02 
3.064486e-02 
3.052437e-02 
3.040382e-02 
3.028319e-02 
3.016250e-02 
3.004174e-02 
2.992091e-02 
2.980002e-02 
2.967905e-02 
2.955802e-02 
2.943692e-02 
2.931576e-02 
2.919452e-02 
2.907322e-02 
2.895185e-02 
2.883042e-02 
2.870891e-02 
2.858734e-02 
2.846570e-02 
2.834399e-02 
2.822222e-02 
2.810038e-02 
2.797847e-02 
2.785650e-02 
2.773446e-02 
2.761235e-02 
2.749017e-02 
2.736793e-02 
2.724562e-02 
2.712324e-02 
2.700080e-02 
2.687829e-02 
2.675571e-02 
2.663307e-02 
2.651036e-02 
2.638758e-02 
2.626474e-02 
2.614183e-02 
2.601886e-02 
2.589582e-02 
2.577271e-02 
2.564953e-02 
2.552629e-02 
2.540299e-02 
2.527961e-02 
2.515618e-02 
2.503267e-02 
2.490910e-02 
2.478546e-02 
2.466176e-02 
2.453799e-02 
2.441416e-02 
2.429026e-02 
2.416630e-02 
2.404227e-02 
2.391817e-02 
2.379401e-02 
2.366978e-02 
2.354549e-02 
2.342113e-02 
2.329671e-02 
2.317222e-02 
2.304767e-02 
2.292305e-02 
2.279836e-02 
2.267362e-02 
2.254880e-02 
2.242392e-02 
2.229898e-02 
2.217397e-02 
2.204890e-02 
2.192376e-02 
2.179856e-02 
2.167329e-02 
2.154796e-02 
2.142256e-02 
2.129710e-02 
2.117158e-02 
2.104599e-02 
2.092033e-02 
2.079461e-02 
2.066883e-02 
2.054298e-02 
2.041707e-02 
2.029110e-02 
2.016506e-02 
2.003896e-02 
1.991279e-02 
1.978656e-02 
1.966026e-02 
1.953390e-02 
1.940748e-02 
1.928100e-02 
1.915445e-02 
1.902783e-02 
1.890116e-02 
1.877442e-02 
1.864761e-02 
1.852074e-02 
1.839381e-02 
1.826682e-02 
1.813976e-02 
1.801264e-02 
1.788546e-02 
1.775821e-02 
1.763090e-02 
1.750353e-02 
1.737609e-02 
1.724860e-02 
1.712103e-02 
1.699341e-02 
1.686572e-02 
1.673797e-02 
1.661016e-02 
1.648229e-02 
1.635435e-02 
1.622635e-02 
1.609829e-02 
1.597016e-02 
1.584197e-02 
1.571373e-02 
1.558541e-02 
1.545704e-02 
1.532860e-02 
1.520011e-02 
1.507155e-02 
1.494292e-02 
1.481424e-02 
1.468549e-02 
1.455669e-02 
1.442782e-02 
1.429888e-02 
1.416989e-02 
1.404084e-02 
1.391172e-02 
1.378254e-02 
1.365330e-02 
1.352400e-02 
1.339464e-02 
1.326522e-02 
1.313573e-02 
1.300619e-02 
1.287658e-02 
1.274691e-02 
1.261718e-02 
1.248739e-02 
1.235754e-02 
1.222763e-02 
1.209766e-02 
1.196762e-02 
1.183753e-02 
1.170737e-02 
1.157716e-02 
1.144688e-02 
1.131654e-02 
1.118614e-02 
1.105569e-02 
1.092517e-02 
1.079459e-02 
1.066395e-02 
1.053325e-02 
1.040249e-02 
1.027167e-02 
1.014079e-02 
1.000985e-02 
9.878851e-03 
9.747791e-03 
9.616671e-03 
9.485492e-03 
9.354252e-03 
9.222953e-03 
9.091594e-03 
8.960176e-03 
8.828698e-03 
8.697160e-03 
8.565563e-03 
8.433907e-03 
8.302191e-03 
8.170416e-03 
8.038581e-03 
7.906688e-03 
7.774735e-03 
7.642723e-03 
7.510652e-03 
7.378522e-03 
7.246333e-03 
7.114086e-03 
6.981779e-03 
6.849413e-03 
6.716989e-03 
6.584506e-03 
6.451965e-03 
6.319365e-03 
6.186706e-03 
6.053989e-03 
5.921213e-03 
5.788379e-03 
5.655487e-03 
5.522536e-03 
5.389528e-03 
5.256461e-03 
5.123336e-03 
4.990153e-03 
4.856911e-03 
4.723612e-03 
4.590255e-03 
4.456841e-03 
4.323368e-03 
4.189837e-03 
4.056249e-03 
3.922604e-03 
3.788900e-03 
3.655139e-03 
3.521321e-03 
3.387445e-03 
3.253512e-03 
3.119522e-03 
2.985474e-03 
2.851369e-03 
2.717207e-03 
2.582988e-03 
2.448711e-03 
2.314378e-03 
2.179988e-03 
2.045540e-03 
1.911036e-03 
1.776476e-03 
1.641858e-03 
1.507184e-03 
1.372453e-03 
1.237665e-03 
1.102821e-03 
9.679209e-04 
8.329640e-04 
6.979507e-04 
5.628811e-04 
4.277553e-04 
2.925732e-04 
1.573350e-04 
2.204066e-05 
0 
0 
0 
0 
0 
0 
0 
0 
0 
0 
0 
0 
0 
0 
0 
0 
0 
0 
0 
0 
0 
0 
0 
0 
0 
0 
0 
0 
0 
0 
0 
0 
0 
0 
0 
0 
0 
0 
0 
0 
0 
0 
0 
0 
0 
0 
0 
0 
0 
0 
0 
0 
0 
0 
0 
0 
0 
0 
0 
0 
0 
0 
0 
0 
0 
0 
0 
0 
0 
0 
0 
0 
0 
0 
0 
0 
0 
0 
0 
0 
0 
0 
0 
0 
0 
0 
0 
0 
0 
0 
0 
0 
0 
0 
0 
0 
0 
0 
0 
0 
0 
0 
0 
0 
0 
0 
0 
0 
0 
0 
0 
0 
0 
0 
0 
0 
0 
0 
0 
0 
0 
0 
0 
0 
0 
0 
0 
0 
0 
0 
0 
0 
0 
0 
0 
0 
0 
0 
0 
0 
0 
0 
0 
0 
0 
0 
0 
0 
0 
0 
0 
0 
0 
0 
0 
0 
0 
0 
0 
0 
0 
0 
0 
0 
0 
0 
0 
0 
0 
0 
0 
0 
0 
0 
0 
0 
0 
0 
0 
0 
0 
0 
0 
0 
0 
0 
0 
0 
0 
0 
0 
0 
0 
0 
0 
0 
0 
0 
0 
0 
0 
0 
0 
0 
0 
0 
0 
0 
0 
0 
0 
0 
0 
0 
0 
0 
0 
0 
0 
0 
0 
0 
0 
0 
0 
0 
0 
0 
0 
0 
0 
0 
0 
0 
0 
0 
0 
0 
0 
0 
0 
0 
0 
0 
0 
0 
0 
0 
0 
0 
0 
0 
0 
0 
0 
0 
0 
0 
0 
0 
0 
0 
0 
0 
0 
0 
0 
0 
0 
0 
0 
0 
0 
0 
0 
0 
0 
0 
0 
0 
0 
0 
0 
0 
0 
0 
0 
0 
0 
0 
0 
0 
0 
0 
0 
0 
0 
0 
0 
0 
0 
0 
0 
0 
0 
0 
0 
0 
0 
0 
0 
0 
0 
0 
0 
0 
0 
0 
0 
0 
0 
0 
0 
0 
0 
0 
0 
0 
0 
0 
0 
0 
0 
0 
0 
0 
0 
0 
0 
0 
0 
0 
0 
0 
0 
0 
0 
0 
0 
0 
0 
0 
0 
0 
0 
0 
0 
0 
0 
0 
0 
0 
0 
0 
0 
0 
0 
0 
0 
0 
0 
0 
0 
0 
0 
0 
0 
0 
0 
0 
0 
0 
0 
0 
0 
0 
0 
0 
0 
0 
0 
0 
0 
0 
0 
0 
0 
0 
0 
0 
0 
0 
0 
0 
0 
0 
0 
0 
0 
0 
0 
0 
0 
0 
0 
0 
0 
0 
0 
0 
0 
0 
0 
0 
0 
0 
0 
0 
0 
0 
0 
0 
0 
0 
0 
0 
0 
0 
0 
0 
0 
0 
0 
0 
0 
0 
0 
0 
0 
0 
0 
0 
0 
0 
0 
0 
0 
0 
0 
0 
0 
0 
0 
0 
0 
0 
0 
0 
0 
0 
0 
0 
0 
0 
0 
0 
0 
0 
0 
0 
0 
0 
0 
0 
0 
0 
0 
0 
0 
0 
0 
0 
0 
0 
0 
0 
0 
0 
0 
0 
0 
0 
0 
0 
0 
0 
0 
0 
0 
0 
0 
0 
0 
0 
0 
0 
0 
0 
0 
0 
0 
0 
0 
0 
0 
0 
0 
0 
0 
0 
0 
0 
0 
0 
0 
0 
0 
0 
0 
0 
0 
0 
0 
0 
0 
0 
0 
0 
0 
0 
0 
0 
0 
0 
0 
0 
0 
0 
0 
0 
0 
0 
0 
0 
0 
0 
0 
0 
0 
0 
0 
0 
0 
0 
0 
0 
0 
0 
0 
0 
0 
0 
0 
0 
0 
0 
0 
0 
0 
0 
0 
0 
0 
0 
0 
0 
0 
0 
0 
0 
0 
0 
0 
0 
0 
0 
0 
0 
0 
0 
0 
0 
0 
0 
0 
0 
0 
0 
0 
0 
0 
0 
0 
0 
0 
0 
0 
0 
0 
0 
0 
0 
0 
0 
0 
0 
0 
0 
0 
0 
0 
0 
0 
0 
0 
0 
0 
0 
0 
0 
0 
0 
0 
0 
0 
0 
0 
0 
0 
0 
0 
0 
0 
0 
0 
0 
0 
0 
0 
0 
0 
0 
0 
0 
0 
0 
0 
0 
0 
0 
0 
0 
0 
0 
0 
0 
0 
0 
0 
0 
0 
0 
0 
0 
0 
0 
0 
0 
0 
0 
0 
0 
0 
0 
0 
0 
0 
0 
0 
0 
0 
0 
0 
0 
0 
0 
0 
0 
0 
0 
0 
0 
0 
0 
0 
0 
0 
0 
0 
0 
0 
0 
0 
0 
0 
0 
0 
0 
0 
0 
0 
0 
0 
0 
0 
0 
0 
0 
0 
0 
0 
0 
0 
0 
0 
0 
0 
0 
0 
0 
0 
0 
0 
0 
0 
0 
0 
0 
0 
0 
0 
0 
0 
0 
0 
0 
0 
0 
0 
0 
0 
0 
0 
0 
0 
0 
0 
0 
0 
0 
0 
0 
0 
0 
0 
0 
0 
0 
0 
0 
0 
0 
0 
0 
0 
0 
0 
0 
0 
0 
0 
0 
0 
0 
0 
0 
0 
0 
0 
0 
0 
0 
0 
0 
0 
0 
0 
0 
0 
0 
0 
0 
0 
0 
0 
0 
0 
0 
0 
0 
0 
0 
0 
0 
0 
0 
0 
0 
0 
0 
0 
0 
0 
0 
0 
0 
0 
0 
0 
0 
0 
0 
0 
0 
0 
0 
0 
0 
0 
0 
0 
0 
0 
0 
0 
0 
0 
0 
0 
0 
0 
0 
0 
0 
0 
0 
0 
0 
0 
0 
0 
0 
0 
0 
0 
0 
0 
0 
0 
0 
0 
0 
0 
0 
0 
0 
0 
0 
0 
0 
0 
0 
0 
0 
0 
0 
0 
0 
0 
0 
0 
0 
0 
0 
0 
0 
0 
0 
0 
0 
0 
0 
0 
0 
0 
0 
0 
0 
0 
0 
0 
0 
0 
0 
0 
0 
0 
0 
0 
0 
0 
0 
0 
0 
0 
0 
0 
0 
0 
0 
0 
0 
0 
0 
0 
0 
0 
0 
0 
0 
0 
0 
0 
0 
0 
0 
0 
0 
0 
0 
0 
0 
0 
0 
0 
0 
0 
0 
0 
0 
0 
0 
0 
0 
0 
0 
0 
0 
0 
0 
0 
0 
0 
0 
0 
0 
0 
0 
0 
0 
0
[truncated: 750,167 more chars]
