# Supplementary material for: Wide-Field Motion Integration in Fly VS Cells: Insights from an Inverse Approach
Source: PLoS Comput Biol. 2010 Sep 30;6(9):e1000932. doi: 10.1371/journal.pcbi.1000932 (PMC2947983; doi:10.1371/journal.pcbi.1000932)
Supplement: Dataset S1 — The passive and active optimized model to reproduce Figures 2 and 3 of the manuscript. (11.65 MB ZIP) [file pcbi.1000932.s001.zip › models/emd_traces/emd_trace_all_inh_12.dat]

0 
0 
0 
0 
0 
0 
0 
0 
0 
0 
0 
0 
0 
0 
0 
0 
0 
0 
0 
0 
0 
0 
0 
0 
0 
0 
0 
0 
0 
0 
0 
0 
0 
0 
0 
0 
0 
0 
0 
0 
0 
0 
0 
0 
0 
0 
0 
0 
0 
0 
0 
0 
0 
0 
0 
0 
0 
0 
0 
0 
0 
0 
0 
0 
0 
0 
0 
0 
0 
0 
0 
0 
0 
0 
0 
0 
0 
0 
0 
0 
0 
0 
0 
0 
0 
0 
0 
0 
0 
0 
0 
0 
0 
0 
0 
0 
0 
0 
0 
0 
0 
0 
0 
0 
0 
0 
0 
0 
0 
0 
0 
0 
0 
0 
0 
0 
0 
0 
0 
0 
0 
0 
0 
0 
0 
0 
0 
0 
0 
0 
0 
0 
0 
0 
0 
0 
0 
0 
0 
0 
0 
0 
0 
0 
0 
0 
0 
0 
0 
0 
0 
0 
0 
0 
0 
0 
0 
0 
0 
0 
0 
0 
0 
0 
0 
0 
0 
0 
0 
0 
0 
0 
0 
0 
0 
0 
0 
0 
0 
0 
0 
0 
0 
0 
0 
0 
0 
0 
0 
0 
0 
0 
0 
0 
0 
0 
0 
0 
0 
0 
0 
0 
0 
0 
0 
0 
0 
0 
0 
0 
0 
0 
0 
0 
0 
0 
0 
0 
0 
0 
0 
0 
0 
0 
0 
0 
0 
0 
0 
0 
0 
0 
0 
0 
0 
0 
0 
0 
0 
0 
0 
0 
0 
0 
0 
0 
0 
0 
0 
0 
0 
0 
0 
0 
0 
0 
0 
0 
0 
0 
0 
0 
0 
0 
0 
0 
0 
0 
0 
0 
0 
0 
0 
0 
0 
0 
0 
0 
0 
0 
0 
0 
0 
0 
0 
0 
0 
0 
0 
0 
0 
0 
0 
0 
0 
0 
0 
0 
0 
0 
0 
0 
0 
0 
0 
0 
0 
0 
0 
0 
0 
0 
0 
0 
0 
0 
0 
0 
0 
0 
0 
0 
0 
0 
0 
0 
0 
0 
0 
0 
0 
0 
0 
0 
0 
0 
0 
0 
0 
0 
0 
0 
0 
0 
0 
0 
0 
0 
0 
0 
0 
0 
0 
0 
0 
0 
0 
0 
0 
0 
0 
0 
0 
0 
0 
0 
0 
0 
0 
0 
0 
0 
0 
0 
0 
0 
0 
0 
0 
0 
0 
0 
0 
0 
0 
0 
0 
0 
0 
0 
0 
0 
0 
0 
0 
0 
0 
0 
0 
0 
0 
0 
0 
0 
0 
0 
0 
0 
0 
0 
0 
0 
0 
0 
0 
0 
0 
0 
0 
0 
0 
0 
0 
0 
0 
0 
0 
0 
0 
0 
0 
0 
0 
0 
0 
0 
0 
0 
0 
0 
0 
0 
0 
0 
0 
0 
0 
0 
0 
0 
0 
0 
0 
0 
0 
0 
0 
0 
0 
0 
0 
0 
0 
0 
0 
0 
0 
0 
0 
0 
0 
0 
0 
0 
0 
0 
0 
0 
0 
0 
0 
0 
0 
0 
0 
0 
0 
0 
0 
0 
0 
0 
0 
0 
0 
0 
0 
0 
0 
0 
0 
0 
0 
0 
0 
0 
0 
0 
0 
0 
0 
0 
0 
0 
0 
0 
0 
0 
0 
0 
0 
0 
0 
0 
0 
0 
0 
0 
0 
0 
0 
0 
0 
0 
0 
0 
0 
0 
0 
0 
0 
0 
0 
0 
0 
0 
0 
0 
0 
0 
0 
0 
0 
0 
0 
0 
0 
0 
0 
0 
0 
0 
0 
0 
0 
0 
0 
0 
0 
0 
0 
0 
0 
0 
0 
0 
0 
0 
0 
0 
0 
0 
0 
0 
0 
0 
0 
0 
0 
0 
0 
0 
0 
0 
0 
0 
0 
0 
0 
0 
0 
0 
0 
0 
0 
0 
0 
0 
0 
0 
0 
0 
0 
0 
0 
0 
0 
0 
0 
0 
0 
0 
0 
0 
0 
0 
0 
0 
0 
0 
0 
0 
0 
0 
0 
0 
0 
0 
0 
0 
0 
0 
0 
0 
0 
0 
0 
0 
0 
0 
0 
0 
0 
0 
0 
0 
0 
0 
0 
0 
0 
0 
0 
0 
0 
0 
0 
0 
0 
0 
0 
0 
0 
0 
0 
0 
0 
0 
0 
0 
0 
0 
0 
0 
0 
0 
0 
0 
0 
0 
0 
0 
0 
0 
0 
0 
0 
0 
0 
0 
0 
0 
0 
0 
0 
0 
0 
0 
0 
0 
0 
0 
0 
0 
0 
0 
0 
0 
0 
0 
0 
0 
0 
0 
0 
0 
0 
0 
0 
0 
0 
0 
0 
0 
0 
0 
0 
0 
0 
0 
0 
0 
0 
0 
0 
0 
0 
0 
0 
0 
0 
0 
0 
0 
0 
0 
0 
0 
0 
0 
0 
0 
0 
0 
0 
0 
0 
0 
0 
0 
0 
0 
0 
0 
0 
0 
0 
0 
0 
0 
0 
0 
0 
0 
0 
0 
0 
0 
0 
0 
0 
0 
0 
0 
0 
0 
0 
0 
0 
0 
0 
0 
0 
0 
0 
0 
0 
0 
0 
0 
0 
0 
0 
0 
0 
0 
0 
0 
0 
0 
0 
0 
0 
0 
0 
0 
0 
0 
0 
0 
0 
0 
0 
0 
0 
0 
0 
0 
0 
0 
0 
0 
0 
0 
0 
0 
0 
0 
0 
0 
0 
0 
0 
0 
0 
0 
0 
0 
0 
0 
0 
0 
0 
0 
0 
0 
0 
0 
0 
0 
0 
0 
0 
0 
0 
0 
0 
0 
0 
0 
0 
0 
0 
0 
0 
0 
0 
0 
0 
0 
0 
0 
0 
0 
0 
0 
0 
0 
0 
0 
0 
0 
0 
0 
0 
0 
0 
0 
0 
0 
0 
0 
0 
0 
0 
0 
0 
0 
0 
0 
0 
0 
0 
0 
0 
0 
0 
0 
0 
0 
0 
0 
0 
0 
0 
0 
0 
0 
0 
0 
0 
0 
0 
0 
0 
0 
0 
0 
0 
0 
0 
0 
0 
0 
0 
0 
0 
0 
0 
0 
0 
0 
0 
0 
0 
0 
0 
0 
0 
0 
0 
0 
0 
0 
0 
0 
0 
0 
0 
0 
0 
0 
0 
0 
0 
0 
0 
0 
0 
0 
0 
0 
0 
0 
0 
0 
0 
0 
0 
0 
0 
0 
0 
0 
0 
0 
0 
0 
0 
0 
0 
0 
0 
0 
0 
0 
0 
0 
0 
0 
0 
0 
0 
0 
0 
0 
0 
0 
0 
0 
0 
0 
0 
0 
0 
0 
0 
0 
0 
0 
0 
0 
0 
0 
0 
0 
0 
0 
0 
0 
0 
0 
0 
0 
0 
0 
0 
0 
0 
0 
0 
0 
0 
0 
0 
0 
0 
0 
0 
0 
0 
0 
0 
0 
0 
0 
0 
0 
0 
0 
0 
0 
0 
0 
0 
0 
0 
0 
0 
0 
0 
0 
0 
0 
0 
0 
0 
0 
0 
0 
0 
0 
0 
0 
0 
0 
0 
0 
0 
0 
0 
0 
0 
0 
0 
0 
0 
0 
0 
0 
0 
0 
0 
0 
0 
0 
0 
0 
0 
0 
0 
0 
0 
0 
0 
0 
0 
0 
0 
0 
0 
0 
0 
0 
0 
0 
0 
0 
0 
0 
0 
0 
0 
0 
0 
0 
0 
0 
0 
0 
0 
0 
0 
0 
0 
0 
0 
0 
0 
0 
0 
0 
0 
0 
0 
0 
0 
0 
0 
0 
0 
0 
0 
0 
0 
0 
0 
0 
0 
0 
0 
0 
0 
0 
0 
0 
0 
0 
0 
0 
0 
0 
0 
0 
0 
0 
0 
0 
0 
0 
0 
0 
0 
0 
0 
0 
0 
0 
0 
0 
0 
0 
0 
0 
0 
0 
0 
0 
0 
0 
0 
0 
0 
0 
0 
0 
0 
0 
0 
0 
0 
0 
0 
0 
0 
0 
0 
0 
0 
0 
0 
0 
0 
0 
0 
0 
0 
0 
0 
0 
0 
0 
0 
0 
0 
0 
0 
0 
0 
0 
0 
0 
0 
0 
0 
0 
0 
0 
0 
0 
0 
0 
0 
0 
0 
0 
0 
0 
0 
0 
0 
0 
0 
0 
0 
0 
0 
0 
0 
0 
0 
0 
0 
0 
0 
0 
0 
0 
0 
0 
0 
0 
0 
0 
0 
0 
0 
0 
0 
0 
0 
0 
0 
0 
0 
0 
0 
0 
0 
0 
0 
0 
0 
0 
0 
0 
0 
0 
0 
0 
0 
0 
0 
0 
0 
0 
0 
0 
0 
0 
0 
0 
0 
0 
0 
0 
0 
0 
0 
0 
0 
0 
0 
0 
0 
0 
0 
0 
0 
0 
0 
0 
0 
0 
0 
0 
0 
0 
0 
0 
0 
0 
0 
0 
0 
0 
0 
0 
0 
0 
0 
0 
0 
0 
0 
0 
0 
0 
0 
0 
0 
0 
0 
0 
0 
0 
0 
0 
0 
0 
0 
0 
0 
0 
0 
0 
0 
0 
0 
0 
0 
0 
0 
0 
0 
0 
0 
0 
0 
0 
0 
0 
0 
0 
0 
0 
0 
0 
0 
0 
0 
0 
0 
0 
0 
0 
0 
0 
0 
0 
0 
0 
0 
0 
0 
0 
0 
0 
0 
0 
0 
0 
0 
0 
0 
0 
0 
0 
0 
0 
0 
0 
0 
0 
0 
0 
0 
0 
0 
0 
0 
0 
0 
0 
0 
0 
0 
0 
0 
0 
0 
0 
0 
0 
0 
0 
0 
0 
0 
0 
0 
0 
0 
0 
0 
0 
0 
0 
0 
0 
0 
0 
0 
0 
0 
0 
0 
0 
0 
0 
0 
0 
0 
0 
0 
0 
0 
0 
0 
0 
0 
0 
0 
0 
0 
0 
0 
0 
0 
0 
0 
0 
0 
0 
0 
0 
0 
0 
0 
0 
0 
0 
0 
0 
0 
0 
0 
0 
0 
0 
0 
0 
0 
0 
0 
0 
0 
0 
0 
0 
0 
0 
0 
0 
0 
0 
0 
0 
0 
0 
0 
0 
0 
0 
0 
0 
0 
0 
0 
0 
0 
0 
0 
0 
0 
0 
0 
0 
0 
0 
0 
0 
0 
0 
0 
0 
0 
0 
0 
0 
0 
0 
0 
0 
0 
0 
0 
0 
0 
0 
0 
0 
0 
0 
0 
0 
0 
0 
0 
0 
0 
0 
0 
0 
0 
0 
0 
0 
0 
0 
0 
0 
0 
0 
0 
0 
0 
0 
0 
0 
0 
0 
0 
0 
0 
0 
0 
0 
0 
0 
0 
0 
0 
0 
0 
0 
0 
0 
0 
0 
0 
0 
0 
0 
0 
0 
0 
0 
0 
0 
0 
0 
0 
0 
0 
0 
0 
0 
0 
0 
0 
0 
0 
0 
0 
0 
0 
0 
0 
0 
0 
0 
0 
0 
0 
0 
0 
0 
0 
0 
0 
0 
0 
0 
0 
0 
0 
0 
0 
0 
0 
0 
0 
0 
0 
0 
0 
0 
0 
0 
0 
0 
0 
0 
0 
0 
0 
0 
0 
0 
0 
0 
0 
0 
0 
0 
0 
0 
0 
0 
0 
0 
0 
0 
0 
0 
0 
0 
0 
0 
0 
0 
0 
0 
0 
0 
0 
0 
0 
0 
0 
0 
0 
0 
0 
0 
0 
0 
0 
0 
0 
0 
0 
0 
0 
0 
0 
0 
0 
0 
0 
0 
0 
0 
0 
0 
0 
0 
0 
0 
0 
0 
0 
0 
0 
0 
0 
0 
0 
0 
0 
0 
0 
0 
0 
0 
0 
0 
0 
0 
0 
0 
0 
0 
0 
0 
0 
0 
0 
0 
0 
0 
0 
0 
0 
0 
0 
0 
0 
0 
0 
0 
0 
0 
0 
0 
0 
0 
0 
0 
0 
0 
0 
0 
0 
0 
0 
0 
0 
0 
0 
0 
0 
0 
0 
0 
0 
0 
0 
0 
0 
0 
0 
0 
0 
0 
0 
0 
0 
0 
0 
0 
0 
0 
0 
0 
0 
0 
0 
0 
0 
0 
0 
0 
0 
0 
0 
0 
0 
0 
0 
0 
0 
0 
0 
0 
0 
0 
0 
0 
0 
0 
0 
0 
0 
0 
0 
0 
0 
0 
0 
0 
0 
0 
0 
0 
0 
0 
0 
0 
0 
0 
0 
0 
0 
0 
0 
0 
0 
0 
0 
0 
0 
0 
0 
0 
0 
0 
0 
0 
0 
0 
0 
0 
0 
0 
0 
0 
0 
0 
0 
0 
0 
0 
0 
0 
0 
0 
0 
0 
0 
0 
0 
0 
0 
0 
0 
0 
0 
0 
0 
0 
0 
0 
0 
0 
0 
0 
0 
0 
0 
0 
0 
0 
0 
0 
0 
0 
0 
0 
0 
0 
0 
0 
0 
0 
0 
0 
0 
0 
0 
0 
0 
0 
0 
0 
0 
0 
0 
0 
0 
0 
0 
0 
0 
0 
0 
0 
0 
0 
0 
0 
0 
0 
0 
0 
0 
0 
0 
0 
0 
0 
0 
0 
0 
0 
0 
0 
0 
0 
0 
0 
0 
0 
0 
0 
0 
0 
0 
0 
0 
0 
0 
0 
0 
0 
0 
0 
0 
0 
0 
0 
0 
0 
0 
0 
0 
0 
0 
0 
0 
0 
0 
0 
0 
0 
0 
0 
0 
0 
0 
0 
0 
0 
0 
0 
0 
0 
0 
0 
0 
0 
0 
0 
0 
0 
0 
0 
0 
0 
0 
0 
0 
0 
0 
0 
0 
0 
0 
0 
0 
0 
0 
0 
0 
0 
0 
0 
0 
0 
0 
0 
0 
0 
0 
0 
0 
0 
0 
0 
0 
0 
0 
0 
0 
0 
0 
0 
0 
0 
0 
0 
0 
0 
0 
0 
0 
0 
0 
0 
0 
0 
0 
0 
0 
0 
0 
0 
0 
0 
0 
0 
0 
0 
0 
0 
0 
0 
0 
0 
0 
0 
0 
0 
0 
0 
0 
0 
0 
0 
0 
0 
0 
0 
0 
0 
0 
0 
0 
0 
0 
0 
0 
0 
0 
0 
0 
0 
0 
0 
0 
0 
0 
0 
0 
0 
0 
0 
0 
0 
0 
0 
0 
0 
0 
0 
0 
0 
0 
0 
0 
0 
0 
0 
0 
0 
0 
0 
0 
0 
0 
0 
0 
0 
0 
0 
0 
0 
0 
0 
0 
0 
0 
0 
0 
0 
0 
0 
0 
0 
0 
0 
0 
0 
0 
0 
0 
0 
0 
0 
0 
0 
0 
0 
0 
0 
0 
0 
0 
0 
0 
0 
0 
0 
0 
0 
0 
0 
0 
0 
0 
0 
0 
0 
0 
0 
0 
0 
0 
0 
0 
0 
0 
0 
0 
0 
0 
0 
0 
0 
0 
0 
0 
0 
0 
0 
0 
0 
0 
0 
0 
0 
0 
0 
0 
0 
0 
0 
0 
0 
0 
0 
0 
0 
0 
0 
0 
0 
0 
0 
0 
0 
0 
0 
0 
0 
0 
0 
0 
0 
0 
0 
0 
0 
0 
0 
0 
0 
0 
0 
0 
0 
0 
0 
0 
0 
0 
0 
0 
0 
0 
0 
0 
0 
0 
0 
0 
0 
0 
0 
0 
0 
0 
0 
0 
0 
0 
0 
0 
0 
0 
0 
0 
0 
0 
0 
0 
0 
0 
0 
0 
0 
0 
0 
0 
0 
0 
0 
0 
0 
0 
0 
0 
0 
0 
0 
0 
0 
0 
0 
0 
0 
0 
0 
0 
0 
0 
0 
0 
0 
0 
0 
0 
0 
0 
0 
0 
0 
0 
0 
0 
0 
0 
0 
0 
0 
0 
0 
0 
0 
0 
0 
0 
0 
0 
0 
0 
0 
0 
0 
0 
0 
0 
0 
0 
0 
0 
0 
0 
0 
0 
0 
0 
0 
0 
0 
0 
0 
0 
0 
0 
0 
0 
0 
0 
0 
0 
0 
0 
0 
0 
0 
0 
0 
0 
0 
0 
0 
0 
0 
0 
0 
0 
0 
0 
0 
0 
0 
0 
0 
0 
0 
0 
0 
0 
0 
0 
0 
0 
0 
0 
0 
0 
0 
0 
0 
0 
0 
0 
0 
0 
0 
0 
0 
0 
0 
0 
0 
0 
0 
0 
0 
0 
0 
0 
0 
0 
0 
0 
0 
0 
0 
0 
0 
0 
0 
0 
0 
0 
0 
0 
0 
0 
0 
0 
0 
0 
0 
0 
0 
0 
0 
0 
0 
0 
0 
0 
0 
0 
0 
0 
0 
0 
0 
0 
0 
0 
0 
0 
0 
0 
0 
0 
0 
0 
0 
0 
0 
0 
0 
0 
0 
0 
0 
0 
0 
0 
0 
0 
0 
0 
0 
0 
0 
0 
0 
0 
0 
0 
0 
0 
0 
0 
0 
0 
0 
0 
0 
0 
0 
0 
0 
0 
0 
0 
0 
0 
0 
0 
0 
0 
0 
0 
0 
0 
0 
0 
0 
0 
0 
0 
0 
0 
0 
0 
0 
0 
0 
0 
0 
0 
0 
0 
0 
0 
0 
0 
0 
0 
0 
0 
0 
0 
0 
0 
0 
0 
0 
0 
0 
0 
0 
0 
0 
0 
0 
0 
0 
0 
0 
0 
0 
0 
0 
0 
0 
0 
0 
0 
0 
0 
0 
0 
0 
0 
0 
0 
0 
0 
0 
0 
0 
0 
0 
0 
0 
0 
0 
0 
0 
0 
0 
0 
0 
0 
0 
0 
0 
0 
0 
0 
0 
0 
0 
0 
0 
0 
0 
0 
0 
0 
0 
0 
0 
0 
0 
0 
0 
0 
0 
0 
0 
0 
0 
0 
0 
0 
0 
0 
0 
0 
0 
0 
0 
0 
0 
0 
0 
0 
0 
0 
0 
0 
0 
0 
0 
0 
0 
0 
0 
0 
0 
0 
0 
0 
0 
0 
0 
0 
0 
0 
0 
0 
0 
0 
0 
0 
0 
0 
0 
0 
0 
0 
0 
0 
0 
0 
0 
0 
0 
0 
0 
0 
0 
0 
0 
0 
0 
0 
0 
0 
0 
0 
0 
0 
0 
0 
0 
0 
0 
0 
0 
0 
0 
0 
0 
0 
0 
0 
0 
0 
0 
0 
0 
0 
0 
0 
0 
0 
0 
0 
0 
0 
0 
0 
0 
0 
0 
0 
0 
0 
0 
0 
0 
0 
0 
0 
0 
0 
0 
0 
0 
0 
0 
0 
0 
0 
0 
0 
0 
0 
0 
0 
0 
0 
0 
0 
0 
0 
0 
0 
0 
0 
0 
0 
0 
0 
0 
0 
0 
0 
0 
0 
0 
0 
0 
0 
0 
0 
0 
0 
0 
0 
0 
0 
0 
0 
0 
0 
0 
0 
0 
0 
0 
0 
0 
0 
0 
0 
0 
0 
0 
0 
0 
0 
0 
0 
0 
0 
0 
0 
0 
0 
0 
0 
0 
0 
0 
0 
0 
0 
0 
0 
0 
0 
0 
0 
0 
0 
0 
0 
0 
0 
0 
0 
0 
0 
0 
0 
0 
0 
0 
0 
0 
0 
0 
0 
0 
0 
0 
0 
0 
0 
0 
0 
0 
0 
0 
0 
0 
0 
0 
0 
0 
0 
0 
0 
0 
0 
0 
0 
0 
0 
0 
0 
0 
0 
0 
0 
0 
0 
0 
0 
0 
0 
0 
0 
0 
0 
0 
0 
0 
0 
0 
0 
0 
0 
0 
0 
0 
0 
0 
0 
0 
0 
0 
0 
0 
0 
0 
0 
0 
0 
0 
0 
0 
0 
0 
0 
0 
0 
0 
0 
0 
0 
0 
0 
0 
0 
0 
0 
0 
0 
0 
0 
0 
0 
0 
0 
0 
0 
0 
0 
0 
0 
0 
0 
0 
0 
0 
0 
0 
0 
0 
0 
0 
0 
0 
0 
0 
0 
0 
0 
0 
0 
0 
0 
0 
0 
0 
0 
0 
0 
0 
0 
0 
0 
0 
0 
0 
0 
0 
0 
0 
0 
0 
0 
0 
0 
0 
0 
0 
0 
0 
0 
0 
0 
0 
0 
0 
0 
0 
0 
0 
0 
0 
0 
0 
0 
0 
0 
0 
0 
0 
0 
0 
0 
0 
0 
0 
0 
0 
0 
0 
0 
0 
0 
0 
0 
0 
0 
0 
0 
0 
0 
0 
0 
0 
0 
0 
0 
0 
0 
0 
0 
0 
0 
0 
0 
0 
0 
0 
0 
0 
0 
0 
0 
0 
0 
0 
0 
0 
0 
0 
0 
0 
0 
0 
0 
0 
0 
0 
0 
0 
0 
0 
0 
0 
0 
0 
0 
0 
0 
0 
0 
0 
0 
0 
0 
0 
0 
0 
0 
0 
0 
0 
0 
0 
0 
0 
0 
0 
0 
0 
0 
0 
0 
0 
0 
0 
0 
0 
0 
0 
0 
0 
0 
0 
0 
0 
0 
0 
0 
0 
0 
0 
0 
0 
0 
0 
0 
0 
0 
0 
0 
0 
0 
0 
0 
0 
0 
0 
0 
0 
0 
0 
0 
0 
0 
0 
0 
0 
0 
0 
0 
0 
0 
0 
0 
0 
0 
0 
0 
0 
0 
0 
0 
0 
0 
0 
0 
0 
0 
0 
0 
0 
0 
0 
0 
0 
0 
0 
0 
0 
0 
0 
0 
0 
0 
0 
0 
0 
0 
0 
0 
0 
0 
0 
0 
0 
0 
0 
0 
0 
0 
0 
0 
0 
0 
0 
0 
0 
0 
0 
0 
0 
0 
0 
0 
0 
0 
0 
0 
0 
0 
0 
0 
0 
0 
0 
0 
0 
0 
0 
0 
0 
0 
0 
0 
0 
0 
0 
0 
0 
0 
0 
0 
0 
0 
0 
0 
0 
0 
0 
0 
0 
0 
0 
0 
0 
0 
0 
0 
0 
0 
0 
0 
0 
0 
0 
0 
0 
0 
0 
0 
0 
0 
0 
0 
0 
0 
0 
0 
0 
0 
0 
0 
0 
0 
0 
0 
0 
0 
0 
0 
0 
0 
0 
0 
0 
0 
0 
0 
0 
0 
0 
0 
0 
0 
0 
0 
0 
0 
0 
0 
0 
0 
0 
0 
0 
0 
0 
0 
0 
0 
0 
0 
0 
0 
0 
0 
0 
0 
0 
0 
0 
0 
0 
0 
0 
0 
0 
0 
0 
0 
0 
0 
0 
0 
0 
0 
0 
0 
0 
0 
0 
0 
0 
0 
0 
0 
0 
0 
0 
0 
0 
0 
0 
0 
0 
0 
0 
0 
0 
0 
0 
0 
0 
0 
0 
0 
0 
0 
0 
0 
0 
0 
0 
0 
0 
0 
0 
0 
0 
0 
0 
0 
0 
0 
0 
0 
0 
0 
0 
0 
0 
0 
0 
0 
0 
0 
0 
0 
0 
0 
0 
0 
0 
0 
0 
0 
0 
0 
0 
0 
0 
0 
0 
0 
0 
0 
0 
0 
0 
0 
0 
0 
0 
0 
0 
0 
0 
0 
0 
0 
0 
0 
0 
0 
0 
0 
0 
0 
0 
0 
0 
0 
0 
0 
0 
0 
0 
0 
0 
0 
0 
0 
0 
0 
0 
0 
0 
0 
0 
0 
0 
0 
0 
0 
0 
0 
0 
0 
0 
0 
0 
0 
0 
0 
0 
0 
0 
0 
0 
0 
0 
0 
0 
0 
0 
0 
0 
0 
0 
0 
0 
0 
0 
0 
0 
0 
0 
0 
0 
0 
0 
0 
0 
0 
0 
0 
0 
0 
0 
0 
0 
0 
0 
0 
0 
0 
0 
0 
0 
0 
0 
0 
0 
0 
0 
0 
0 
0 
0 
0 
0 
0 
0 
0 
0 
0 
0 
0 
0 
0 
0 
0 
0 
0 
0 
0 
0 
0 
0 
0 
0 
0 
0 
0 
0 
0 
0 
0 
0 
0 
0 
0 
0 
0 
0 
0 
0 
0 
0 
0 
0 
0 
0 
0 
0 
0 
0 
0 
0 
0 
0 
0 
0 
0 
0 
0 
0 
0 
0 
0 
0 
0 
0 
0 
0 
0 
0 
0 
0 
0 
0 
0 
0 
0 
0 
0 
0 
0 
0 
0 
0 
0 
0 
0 
0 
0 
0 
0 
0 
0 
0 
0 
0 
0 
0 
0 
0 
0 
0 
0 
0 
0 
0 
0 
0 
0 
0 
0 
0 
0 
0 
0 
0 
0 
0 
0 
0 
0 
0 
0 
0 
0 
0 
0 
0 
0 
0 
0 
0 
0 
0 
0 
0 
0 
0 
0 
0 
0 
0 
0 
0 
0 
0 
0 
0 
0 
0 
0 
0 
0 
0 
0 
0 
0 
0 
0 
0 
0 
0 
0 
0 
0 
0 
0 
0 
0 
0 
0 
0 
0 
0 
0 
0 
0 
0 
0 
0 
0 
0 
0 
0 
0 
0 
0 
0 
0 
0 
0 
0 
0 
0 
0 
0 
0 
0 
0 
0 
0 
0 
0 
0 
0 
0 
0 
0 
0 
0 
0 
0 
0 
0 
0 
0 
0 
0 
0 
0 
0 
0 
0 
0 
0 
0 
0 
0 
0 
0 
0 
0 
0 
0 
0 
0 
0 
0 
0 
0 
0 
0 
0 
0 
0 
0 
0 
0 
0 
0 
0 
0 
0 
0 
0 
0 
0 
0 
0 
0 
0 
0 
0 
0 
0 
0 
0 
0 
0 
0 
0 
0 
0 
0 
0 
0 
0 
0 
0 
0 
0 
0 
0 
0 
0 
0 
0 
0 
0 
0 
0 
0 
0 
0 
0 
0 
0 
0 
0 
0 
0 
0 
0 
0 
0 
0 
0 
0 
0 
0 
0 
0 
0 
0 
0 
0 
0 
0 
0 
0 
0 
0 
0 
0 
0 
0 
0 
0 
0 
0 
0 
0 
0 
0 
0 
0 
0 
0 
0 
0 
0 
0 
0 
0 
0 
0 
0 
0 
0 
0 
0 
0 
0 
0 
0 
0 
0 
0 
0 
0 
0 
0 
0 
0 
0 
0 
0 
0 
0 
0 
0 
0 
0 
0 
0 
0 
0 
0 
0 
0 
0 
0 
0 
0 
0 
0 
0 
0 
0 
0 
0 
0 
0 
0 
0 
0 
0 
0 
0 
0 
0 
0 
0 
0 
0 
0 
0 
0 
0 
0 
0 
0 
0 
0 
0 
0 
0 
0 
0 
0 
0 
0 
0 
0 
0 
0 
0 
0 
0 
0 
0 
0 
0 
0 
0 
0 
0 
0 
0 
0 
0 
0 
0 
0 
0 
0 
0 
0 
0 
0 
0 
0 
0 
0 
0 
0 
0 
0 
0 
0 
0 
0 
0 
0 
0 
0 
0 
0 
0 
0 
0 
0 
0 
0 
0 
0 
0 
0 
0 
0 
0 
0 
0 
0 
0 
0 
0 
0 
0 
0 
0 
0 
0 
0 
0 
0 
0 
0 
0 
0 
0 
0 
0 
0 
0 
0 
0 
0 
0 
0 
0 
0 
0 
0 
0 
0 
0 
0 
0 
0 
0 
0 
0 
0 
0 
0 
0 
0 
0 
0 
0 
0 
0 
0 
0 
0 
0 
0 
0 
0 
0 
0 
0 
0 
0 
0 
0 
0 
0 
0 
0 
0 
0 
0 
0 
0 
0 
0 
0 
0 
0 
0 
0 
0 
0 
0 
0 
0 
0 
0 
0 
0 
0 
0 
0 
0 
0 
0 
0 
0 
0 
0 
0 
0 
0 
0 
0 
0 
0 
0 
0 
0 
0 
0 
0 
0 
0 
0 
0 
0 
0 
0 
0 
0 
0 
0 
0 
0 
0 
0 
0 
0 
0 
0 
0 
0 
0 
0 
0 
0 
0 
0 
0 
0 
0 
0 
0 
0 
0 
0 
0 
0 
0 
0 
0 
0 
0 
0 
0 
0 
0 
0 
0 
0 
0 
0 
0 
0 
0 
0 
0 
0 
0 
0 
0 
0 
0 
0 
0 
0 
0 
0 
0 
0 
0 
0 
0 
0 
0 
0 
0 
0 
0 
0 
0 
0 
0 
0 
0 
0 
0 
0 
0 
0 
0 
0 
0 
0 
0 
0 
0 
0 
0 
0 
0 
0 
0 
0 
0 
0 
0 
0 
0 
0 
0 
0 
0 
0 
0 
0 
0 
0 
0 
0 
0 
0 
0 
0 
0 
0 
0 
0 
0 
0 
0 
0 
0 
0 
0 
0 
0 
0 
0 
0 
0 
0 
0 
0 
0 
0 
0 
0 
0 
0 
0 
0 
0 
0 
0 
0 
0 
0 
0 
0 
0 
0 
0 
0 
0 
0 
0 
0 
0 
0 
0 
0 
0 
0 
0 
0 
0 
0 
0 
0 
0 
0 
0 
0 
0 
0 
0 
0 
0 
0 
0 
0 
0 
0 
0 
0 
0 
0 
0 
0 
0 
0 
0 
0 
0 
0 
0 
0 
0 
0 
0 
0 
0 
0 
0 
0 
0 
0 
0 
0 
0 
0 
0 
0 
0 
0 
0 
0 
0 
0 
0 
0 
0 
0 
0 
0 
0 
0 
0 
0 
0 
0 
0 
0 
0 
0 
0 
0 
0 
0 
0 
0 
0 
0 
0 
0 
0 
0 
0 
0 
0 
0 
0 
0 
0 
0 
0 
0 
0 
0 
0 
0 
0 
0 
0 
0 
0 
0 
0 
0 
0 
0 
0 
0 
0 
0 
0 
0 
0 
0 
0 
0 
0 
0 
0 
0 
0 
0 
0 
0 
0 
0 
0 
0 
0 
0 
0 
0 
0 
0 
0 
0 
0 
0 
0 
0 
0 
0 
0 
0 
0 
0 
0 
0 
0 
0 
0 
0 
0 
0 
0 
0 
0 
0 
0 
0 
0 
0 
0 
0 
0 
0 
0 
0 
0 
0 
0 
0 
0 
0 
0 
0 
0 
0 
0 
0 
0 
0 
0 
0 
0 
0 
0 
0 
0 
0 
0 
0 
0 
0 
0 
0 
0 
0 
0 
0 
0 
0 
0 
0 
0 
0 
0 
0 
0 
0 
0 
0 
0 
0 
0 
0 
0 
0 
0 
0 
0 
0 
0 
0 
0 
0 
0 
0 
0 
0 
0 
0 
0 
0 
0 
0 
0 
0 
0 
0 
0 
0 
0 
0 
0 
0 
0 
0 
0 
0 
0 
0 
0 
0 
0 
0 
0 
0 
0 
0 
0 
0 
0 
0 
0 
0 
0 
0 
0 
0 
0 
0 
0 
0 
0 
0 
0 
0 
0 
0 
0 
0 
0 
0 
0 
0 
0 
0 
0 
0 
0 
0 
0 
0 
0 
0 
0 
0 
0 
0 
0 
0 
0 
0 
0 
0 
0 
0 
0 
0 
0 
0 
0 
0 
0 
0 
0 
0 
0 
0 
0 
0 
0 
0 
0 
0 
0 
0 
0 
0 
0 
0 
0 
0 
0 
0 
0 
0 
0 
0 
0 
0 
0 
0 
0 
0 
0 
0 
0 
0 
0 
0 
0 
0 
0 
0 
0 
0 
0 
0 
0 
0 
0 
0 
0 
0 
0 
0 
0 
0 
0 
0 
0 
0 
0 
0 
0 
0 
0 
0 
0 
0 
0 
0 
0 
0 
0 
0 
0 
0 
0 
0 
0 
0 
0 
0 
0 
0 
0 
0 
0 
0 
0 
0 
0 
0 
0 
0 
0 
0 
0 
0 
0 
0 
0 
0 
0 
0 
0 
0 
0 
0 
0 
0 
0 
0 
0 
0 
0 
0 
0 
0 
0 
0 
0 
0 
0 
0 
0 
0 
0 
0 
0 
0 
0 
0 
0 
0 
0 
0 
0 
0 
0 
0 
0 
0 
0 
0 
0 
0 
0 
0 
0 
0 
0 
0 
0 
0 
0 
0 
0 
0 
0 
0 
0 
0 
0 
0 
0 
0 
0 
0 
0 
0 
0 
0 
0 
0 
0 
0 
0 
0 
0 
0 
0 
0 
0 
0 
0 
0 
0 
0 
0 
0 
0 
0 
0 
0 
0 
0 
0 
0 
0 
0 
0 
0 
0 
0 
0 
0 
0 
0 
0 
0 
0 
0 
0 
0 
0 
0 
0 
0 
0 
0 
0 
0 
0 
0 
0 
0 
0 
0 
0 
0 
0 
0 
0 
0 
0 
0 
0 
0 
0 
0 
0 
0 
0 
0 
0 
0 
0 
0 
0 
0 
0 
0 
0 
0 
0 
0 
0 
0 
0 
0 
0 
0 
0 
0 
0 
0 
0 
0 
0 
0 
0 
0 
0 
0 
0 
0 
0 
0 
0 
0 
0 
0 
0 
0 
0 
0 
0 
0 
0 
0 
0 
0 
0 
0 
0 
0 
0 
0 
0 
0 
0 
0 
0 
0 
0 
0 
0 
0 
0 
0 
0 
0 
0 
0 
0 
0 
0 
0 
0 
0 
0 
0 
0 
0 
0 
0 
0 
0 
0 
0 
0 
0 
0 
0 
0 
0 
0 
0 
0 
0 
0 
0 
0 
0 
0 
0 
0 
0 
0 
0 
0 
0 
0 
0 
0 
0 
0 
0 
0 
0 
0 
0 
0 
0 
0 
0 
0 
0 
0 
0 
0 
0 
0 
0 
0 
0 
0 
0 
0 
0 
0 
0 
0 
0 
0 
0 
0 
0 
0 
0 
0 
0 
0 
0 
0 
0 
0 
0 
0 
0 
0 
0 
0 
0 
0 
0 
0 
0 
0 
0 
0 
0 
0 
0 
0 
0 
0 
0 
0 
0 
0 
0 
0 
0 
0 
0 
0 
0 
0 
0 
0 
0 
0 
0 
0 
0 
0 
0 
0 
0 
0 
0 
0 
0 
0 
0 
0 
0 
0 
0 
0 
0 
0 
0 
0 
0 
0 
0 
0 
0 
0 
0 
0 
0 
0 
0 
0 
0 
0 
0 
0 
0 
0 
0 
0 
0 
0 
0 
0 
0 
0 
0 
0 
0 
0 
0 
0 
0 
0 
0 
0 
0 
0 
0 
0 
0 
0 
0 
0 
0 
0 
0 
0 
0 
0 
0 
0 
0 
0 
0 
0 
0 
0 
0 
0 
0 
0 
0 
0 
0 
0 
0 
0 
0 
0 
0 
0 
0 
0 
0 
0 
0 
0 
0 
0 
0 
0 
0 
0 
0 
0 
0 
0 
0 
0 
0 
0 
0 
0 
0 
0 
0 
0 
0 
0 
0 
0 
0 
0 
0 
0 
0 
0 
0 
0 
0 
0 
0 
0 
0 
0 
0 
0 
0 
0 
0 
0 
0 
0 
0 
0 
0 
0 
0 
0 
0 
0 
0 
0 
0 
0 
0 
0 
0 
0 
0 
0 
0 
0 
0 
0 
0 
0 
0 
0 
0 
0 
0 
0 
0 
0 
0 
0 
0 
0 
0 
0 
0 
0 
0 
0 
0 
0 
0 
0 
0 
0 
0 
0 
0 
0 
0 
0 
0 
0 
0 
0 
0 
0 
0 
0 
0 
0 
0 
0 
0 
0 
0 
0 
0 
0 
0 
0 
0 
0 
0 
0 
0 
0 
0 
0 
0 
0 
0 
0 
0 
0 
0 
0 
0 
0 
0 
0 
0 
0 
0 
0 
0 
0 
0 
0 
0 
0 
0 
0 
0 
0 
0 
0 
0 
0 
0 
0 
0 
0 
0 
0 
0 
0 
0 
0 
0 
0 
0 
0 
0 
0 
0 
0 
0 
0 
0 
0 
0 
0 
0 
0 
0 
0 
0 
0 
0 
0 
0 
0 
0 
0 
0 
0 
0 
0 
0 
0 
0 
0 
0 
0 
0 
0 
0 
0 
0 
0 
0 
0 
0 
0 
0 
0 
0 
0 
0 
0 
0 
0 
0 
0 
0 
0 
0 
0 
0 
0 
0 
0 
0 
0 
0 
0 
0 
0 
0 
0 
0 
0 
0 
0 
0 
0 
0 
0 
0 
0 
0 
0 
0 
0 
0 
0 
0 
0 
0 
0 
0 
0 
0 
0 
0 
0 
0 
0 
0 
0 
0 
0 
0 
0 
0 
0 
0 
0 
0 
0 
0 
0 
0 
0 
0 
0 
0 
0 
0 
0 
0 
0 
0 
0 
0 
0 
0 
0 
0 
0 
0 
0 
0 
0 
0 
0 
0 
0 
0 
0 
0 
0 
0 
0 
0 
0 
0 
0 
0 
0 
0 
0 
0 
0 
0 
0 
0 
0 
0 
0 
0 
0 
0 
0 
0 
0 
0 
0 
0 
0 
0 
0 
0 
0 
0 
0 
0 
0 
0 
0 
0 
0 
0 
0 
0 
0 
0 
0 
0 
0 
0 
0 
0 
0 
0 
0 
0 
0 
0 
0 
0 
0 
0 
0 
0 
0 
0 
0 
0 
0 
0 
0 
0 
0 
0 
0 
0 
0 
0 
0 
0 
0 
0 
0 
0 
0 
0 
0 
0 
0 
0 
0 
0 
0 
0 
0 
0 
0 
0 
0 
0 
0 
0 
0 
0 
0 
0 
0 
0 
0 
0 
0 
0 
0 
0 
0 
0 
0 
0 
0 
0 
0 
0 
0 
0 
0 
0 
0 
0 
0 
0 
0 
0 
0 
0 
0 
0 
0 
0 
0 
0 
0 
0 
0 
0 
0 
0 
0 
0 
0 
0 
0 
0 
0 
0 
0 
0 
0 
0 
0 
0 
0 
0 
0 
0 
0 
0 
0 
0 
0 
0 
0 
0 
0 
0 
0 
0 
0 
0 
0 
0 
0 
0 
0 
0 
0 
0 
0 
0 
0 
0 
0 
0 
0 
0 
0 
0 
0 
0 
0 
0 
0 
0 
0 
0 
0 
0 
0 
0 
0 
0 
0 
0 
0 
0 
0 
0 
0 
0 
0 
0 
0 
0 
0 
0 
0 
0 
0 
0 
0 
0 
0 
0 
0 
0 
0 
0 
0 
0 
0 
0 
0 
0 
0 
0 
0 
0 
0 
0 
0 
0 
0 
0 
0 
0 
0 
0 
0 
0 
0 
0 
0 
0 
0 
0 
0 
0 
0 
0 
0 
0 
0 
0 
0 
0 
0 
0 
0 
0 
0 
0 
0 
0 
0 
0 
0 
0 
0 
0 
0 
0 
0 
0 
0 
0 
0 
0 
0 
0 
0 
0 
0 
0 
0 
0 
0 
0 
0 
0 
0 
0 
0 
0 
0 
0 
0 
0 
0 
0 
0 
0 
0 
0 
0 
0 
0 
0 
0 
0 
0 
0 
0 
0 
0 
0 
0 
0 
0 
0 
0 
0 
0 
0 
0 
0 
0 
0 
0 
0 
0 
0 
0 
0 
0 
0 
0 
0 
0 
0 
0 
0 
0 
0 
0 
0 
0 
0 
0 
0 
0 
0 
0 
0 
0 
0 
0 
0 
0 
0 
0 
0 
0 
0 
0 
0 
0 
0 
0 
0 
0 
0 
0 
0 
0 
0 
0 
0 
0 
0 
0 
0 
0 
0 
0 
0 
0 
0 
0 
0 
0 
0 
0 
0 
0 
0 
0 
0 
0 
0 
0 
0 
0 
0 
0 
0 
0 
0 
0 
0 
0 
0 
0 
0 
0 
0 
0 
0 
0 
0 
0 
0 
0 
0 
0 
0 
0 
0 
0 
0 
0 
0 
0 
0 
0 
0 
0 
0 
0 
0 
0 
0 
0 
0 
0 
0 
0 
0 
0 
0 
0 
0 
0 
0 
0 
0 
0 
0 
0 
0 
0 
0 
0 
0 
0 
0 
0 
0 
0 
0 
0 
0 
0 
0 
0 
0 
0 
0 
0 
0 
0 
0 
0 
0 
0 
0 
0 
0 
0 
0 
0 
0 
0 
0 
0 
0 
0 
0 
0 
0 
0 
0 
0 
0 
0 
0 
0 
0 
0 
0 
0 
0 
0 
0 
0 
0 
0 
0 
0 
0 
0 
0 
0 
0 
0 
0 
0 
0 
0 
0 
0 
0 
0 
0 
0 
0 
0 
0 
0 
0 
0 
0 
0 
0 
0 
0 
0 
0 
0 
0 
0 
0 
0 
0 
0 
0 
0 
0 
0 
0 
0 
0 
0 
0 
0 
0 
0 
0 
0 
0 
0 
0 
0 
0 
0 
0 
0 
0 
0 
0 
0 
0 
0 
0 
0 
0 
0 
0 
0 
0 
0 
0 
0 
0 
0 
0 
0 
0 
0 
0 
0 
0 
0 
0 
0 
0 
0 
0 
0 
0 
0 
0 
0 
0 
0 
0 
0 
0 
0 
0 
0 
0 
0 
0 
0 
0 
0 
0 
0 
0 
0 
0 
0 
0 
0 
0 
0 
0 
0 
0 
0 
0 
0 
0 
0 
0 
0 
0 
0 
0 
0 
0 
0 
0 
0 
0 
0 
0 
0 
0 
0 
0 
0 
0 
0 
0 
0 
0 
0 
0 
0 
0 
0 
0 
0 
0 
0 
0 
0 
0 
0 
0 
0 
0 
0 
0 
0 
0 
0 
0 
0 
0 
0 
0 
0 
0 
0 
0 
0 
0 
0 
0 
0 
0 
0 
0 
0 
0 
0 
0 
0 
0 
0 
0 
0 
0 
0 
0 
0 
0 
0 
0 
0 
0 
0 
0 
0 
0 
0 
0 
0 
0 
0 
0 
0 
0 
0 
0 
0 
0 
0 
0 
0 
0 
0 
0 
0 
0 
0 
0 
0 
0 
0 
0 
0 
0 
0 
0 
0 
0 
0 
0 
0 
0 
0 
0 
0 
0 
0 
0 
0 
0 
0 
0 
0 
0 
0 
0 
0 
0 
0 
0 
0 
0 
0 
0 
0 
0 
0 
0 
0 
0 
0 
0 
0 
0 
0 
0 
0 
0 
0 
0 
0 
0 
0 
0 
0 
0 
0 
0 
0 
0 
0 
0 
0 
0 
0 
0 
0 
0 
0 
0 
0 
0 
0 
0 
0 
0 
0 
0 
0 
0 
0 
0 
0 
0 
0 
0 
0 
0 
0 
0 
0 
0 
0 
0 
0 
0 
0 
0 
0 
0 
0 
0 
0 
0 
0 
0 
0 
0 
0 
0 
0 
0 
0 
0 
0 
0 
0 
0 
0 
0 
0 
0 
0 
0 
0 
0 
0 
0 
0 
0 
0 
0 
0 
0 
0 
0 
0 
0 
0 
0 
0 
0 
0 
0 
0 
0 
0 
0 
0 
0 
0 
0 
0 
0 
0 
0 
0 
0 
0 
0 
0 
0 
0 
0 
0 
0 
0 
0 
0 
0 
0 
0 
0 
0 
0 
0 
0 
0 
0 
0 
0 
0 
0 
0 
0 
0 
0 
0 
0 
0 
0 
0 
0 
0 
0 
0 
0 
0 
0 
0 
0 
0 
0 
0 
0 
0 
0 
0 
0 
0 
0 
0 
0 
0 
0 
0 
0 
0 
0 
0 
0 
0 
0 
0 
0 
0 
0 
0 
0 
0 
0 
0 
0 
0 
0 
0 
0 
0 
0 
0 
0 
0 
0 
0 
0 
0 
0 
0 
0 
0 
0 
0 
0 
0 
0 
0 
0 
0 
0 
0 
0 
0 
0 
0 
0 
0 
0 
0 
0 
0 
0 
0 
0 
0 
0 
0 
0 
0 
0 
0 
0 
0 
0 
0 
0 
0 
0 
0 
0 
0 
0 
0 
0 
0 
0 
0 
0 
0 
0 
0 
0 
0 
0 
0 
0 
0 
0 
0 
0 
0 
0 
0 
0 
0 
0 
0 
0 
0 
0 
0 
0 
0 
0 
0 
0 
0 
0 
0 
0 
0 
0 
0 
0 
0 
0 
0 
0 
0 
0 
0 
0 
0 
0 
0 
0 
0 
0 
0 
0 
0 
0 
0 
0 
0 
0 
0 
0 
0 
0 
0 
0 
0 
0 
0 
0 
0 
0 
0 
0 
0 
0 
0 
0 
0 
0 
0 
0 
0 
0 
0 
0 
0 
0 
0 
0 
0 
0 
0 
0 
0 
0 
0 
0 
0 
0 
0 
0 
0 
0 
0 
0 
0 
0 
0 
0 
0 
0 
0 
0 
0 
0 
0 
0 
0 
0 
0 
0 
0 
0 
0 
0 
0 
0 
0 
0 
0 
0 
0 
0 
0 
0 
0 
0 
0 
0 
0 
0 
0 
0 
0 
0 
0 
0 
0 
0 
0 
0 
0 
0 
0 
0 
0 
0 
0 
0 
0 
0 
0 
0 
0 
0 
0 
0 
0 
0 
0 
0 
0 
0 
0 
0 
0 
0 
0 
0 
0 
0 
0 
0 
0 
0 
0 
0 
0 
0 
0 
0 
0 
0 
0 
0 
0 
0 
0 
0 
0 
0 
0 
0 
0 
0 
0 
0 
0 
0 
0 
0 
0 
0 
0 
0 
0 
0 
0 
0 
0 
0 
0 
0 
0 
0 
0 
0 
0 
0 
0 
0 
0 
0 
0 
0 
0 
0 
0 
0 
0 
0 
0 
0 
0 
0 
0 
0 
0 
0 
0 
0 
0 
0 
0 
0 
0 
0 
0 
0 
0 
0 
0 
0 
0 
0 
0 
0 
0 
0 
0 
0 
0 
0 
0 
0 
0 
0 
0 
0 
0 
0 
0 
0 
0 
0 
0 
0 
0 
0 
0 
0 
0 
0 
0 
0 
0 
0 
0 
0 
0 
0 
0 
0 
0 
0 
0 
0 
0 
0 
0 
0 
0 
0 
0 
0 
0 
0 
0 
0 
0 
0 
0 
0 
0 
0 
0 
0 
0 
0 
0 
0 
0 
0 
0 
0 
0 
0 
0 
0 
0 
0 
0 
0 
0 
0 
0 
0 
0 
0 
0 
0 
0 
0 
0 
0 
0 
0 
0 
0 
0 
0 
0 
0 
0 
0 
0 
0 
0 
0 
0 
0 
0 
0 
0 
0 
0 
0 
0 
0 
0 
0 
0 
0 
0 
0 
0 
0 
0 
0 
0 
0 
0 
0 
0 
0 
0 
0 
0 
0 
0 
0 
0 
0 
0 
0 
0 
0 
0 
0 
0 
0 
0 
0 
0 
0 
0 
0 
0 
0 
0 
0 
0 
0 
0 
0 
0 
0 
0 
0 
0 
0 
0 
0 
0 
0 
0 
0 
0 
0 
0 
0 
0 
0 
0 
0 
0 
0 
0 
0 
0 
0 
0 
0 
0 
0 
0 
0 
0 
0 
0 
0 
0 
0 
0 
0 
0 
0 
0 
0 
0 
0 
0 
0 
0 
0 
0 
0 
0 
0 
0 
0 
0 
0 
0 
0 
0 
0 
0 
0 
0 
0 
0 
0 
0 
0 
0 
0 
0 
0 
0 
0 
0 
0 
0 
0 
0 
0 
0 
0 
0 
0 
0 
0 
0 
0 
0 
0 
0 
0 
0 
0 
0 
0 
0 
0 
0 
0 
0 
0 
0 
0 
0 
0 
0 
0 
0 
0 
0 
0 
0 
0 
0 
0 
0 
0 
0 
0 
0 
0 
0 
0 
0 
0 
0 
0 
0 
0 
0 
0 
0 
0 
0 
0 
0 
0 
0 
0 
0 
0 
0 
0 
0 
0 
0 
0 
0 
0 
0 
0 
0 
0 
0 
0 
0 
0 
0 
0 
0 
0 
0 
0 
0 
0 
0 
0 
0 
0 
0 
0 
0 
0 
0 
0 
0 
0 
0 
0 
0 
0 
0 
0 
0 
0 
0 
0 
0 
0 
0 
0 
0 
0 
0 
0 
0 
0 
0 
0 
0 
0 
0 
0 
0 
0 
0 
0 
0 
0 
0 
0 
0 
0 
0 
0 
0 
0 
0 
0 
0 
0 
0 
0 
0 
0 
0 
0 
0 
0 
0 
0 
0 
0 
0 
0 
0 
0 
0 
0 
0 
0 
0 
0 
0 
0 
0 
0 
0 
0 
0 
0 
0 
0 
0 
0 
0 
0 
0 
0 
0 
0 
0 
0 
0 
0 
0 
0 
0 
0 
0 
0 
0 
0 
0 
0 
0 
0 
0 
0 
0 
0 
0 
0 
0 
0 
0 
0 
0 
0 
0 
0 
0 
0 
0 
0 
0 
0 
0 
0 
0 
0 
0 
0 
0 
0 
0 
0 
0 
0 
0 
0 
0 
0 
0 
0 
0 
0 
0 
0 
0 
0 
0 
0 
0 
0 
0 
0 
0 
0 
0 
0 
0 
0 
0 
0 
0 
0 
0 
0 
0 
0 
0 
0 
0 
0 
0 
0 
0 
0 
0 
0 
0 
0 
0 
0 
0 
0 
0 
0 
0 
0 
0 
0 
0 
0 
0 
0 
0 
0 
0 
0 
0 
0 
0 
0 
0 
0 
0 
0 
0 
0 
0 
0 
0 
0 
0 
0 
0 
0 
0 
0 
0 
0 
0 
0 
0 
0 
0 
0 
0 
0 
0 
0 
0 
0 
0 
0 
0 
0 
0 
0 
0 
0 
0 
0 
0 
0 
0 
0 
0 
0 
0 
0 
0 
0 
0 
0 
0 
0 
0 
0 
0 
0 
0 
0 
0 
0 
0 
0 
0 
0 
0 
0 
0 
0 
0 
0 
0 
0 
0 
0 
0 
0 
0 
0 
0 
0 
0 
0 
0 
0 
0 
0 
0 
0 
0 
0 
0 
0 
0 
0 
0 
0 
0 
0 
0 
0 
0 
0 
0 
0 
0 
0 
0 
0 
0 
0 
0 
0 
0 
0 
0 
0 
0 
0 
0 
0 
0 
0 
0 
0 
0 
0 
0 
0 
0 
0 
0 
0 
0 
0 
0 
0 
0 
0 
0 
0 
0 
0 
0 
0 
0 
0 
0 
0 
0 
0 
0 
0 
0 
0 
0 
0 
0 
0 
0 
0 
0 
0 
0 
0 
0 
0 
0 
0 
0 
0 
0 
0 
0 
0 
0 
0 
0 
0 
0 
0 
0 
0 
0 
0 
0 
0 
0 
0 
0 
0 
0 
0 
0 
0 
0 
0 
0 
0 
0 
0 
0 
0 
0 
0 
0 
0 
0 
0 
0 
0 
0 
0 
0 
0 
0 
0 
0 
0 
0 
0 
0 
0 
0 
0 
0 
0 
0 
0 
0 
0 
0 
0 
0 
0 
0 
0 
0 
0 
0 
0 
0 
0 
0 
0 
0 
0 
0 
0 
0 
0 
0 
0 
0 
0 
0 
0 
0 
0 
0 
0 
0 
0 
0 
0 
0 
0 
0 
0 
0 
0 
0 
0 
0 
0 
0 
0 
0 
0 
0 
0 
0 
0 
0 
0 
0 
0 
0 
0 
0 
0 
0 
0 
0 
0 
0 
0 
0 
0 
0 
0 
0 
0 
0 
0 
0 
0 
0 
0 
0 
0 
0 
0 
0 
0 
0 
0 
0 
0 
0 
0 
0 
0 
0 
0 
0 
0 
0 
0 
0 
0 
0 
0 
0 
0 
0 
0 
0 
0 
0 
0 
0 
0 
0 
0 
0 
0 
0 
0 
0 
0 
0 
0 
0 
0 
0 
0 
0 
0 
0 
0 
0 
0 
0 
0 
0 
0 
0 
0 
0 
0 
0 
0 
0 
0 
0 
0 
0 
0 
0 
0 
0 
0 
0 
0 
0 
0 
0 
0 
0 
0 
0 
0 
0 
0 
0 
0 
0 
0 
0 
0 
0 
0 
0 
0 
0 
0 
0 
0 
0 
0 
0 
0 
0 
0 
0 
0 
0 
0 
0 
0 
0 
0 
0 
0 
0 
0 
0 
0 
0 
0 
0 
0 
0 
0 
0 
0 
0 
0 
0 
0 
0 
0 
0 
0 
0 
0 
0 
0 
0 
0 
0 
0 
0 
0 
0 
0 
0 
0 
0 
0 
0 
0 
0 
0 
0 
0 
0 
0 
0 
0 
0 
0 
0 
0 
0 
0 
0 
0 
0 
0 
0 
0 
0 
0 
0 
0 
0 
0 
0 
0 
0 
0 
0 
0 
0 
0 
0 
0 
0 
0 
0 
0 
0 
0 
0 
0 
0 
0 
0 
0 
0 
0 
0 
0 
0 
0 
0 
0 
0 
0 
0 
0 
0 
0 
0 
0 
0 
0 
0 
0 
0 
0 
0 
0 
0 
0 
0 
0 
0 
0 
0 
0 
0 
0 
0 
0 
0 
0 
0 
0 
0 
0 
0 
0 
0 
0 
0 
0 
0 
0 
0 
0 
0 
0 
0 
0 
0 
0 
0 
0 
0 
0 
0 
0 
0 
0 
0 
0 
0 
0 
0 
0 
0 
0 
0 
0 
0 
0 
0 
0 
0 
0 
0 
0 
0 
0 
0 
0 
0 
0 
0 
0 
0 
0 
0 
0 
0 
0 
0 
0 
0 
0 
0 
0 
0 
0 
0 
0 
0 
0 
0 
0 
0 
0 
0 
0 
0 
0 
0 
0 
0 
0 
0 
0 
0 
0 
0 
0 
0 
0 
0 
0 
0 
0 
0 
0 
0 
0 
0 
0 
0 
0 
0 
0 
0 
0 
0 
0 
0 
0 
0 
0 
0 
0 
0 
0 
0 
0 
0 
0 
0 
0 
0 
0 
0 
0 
0 
0 
0 
0 
0 
0 
0 
0 
0 
0 
0 
0 
0 
0 
0 
0 
0 
0 
0 
0 
0 
0 
0 
0 
0 
0 
0 
0 
0 
0 
0 
0 
0 
0 
0 
0 
0 
0 
0 
0 
0 
0 
0 
0 
0 
0 
0 
0 
0 
0 
0 
0 
0 
0 
0 
0 
0 
0 
0 
0 
0 
0 
0 
0 
0 
0 
0 
0 
0 
0 
0 
0 
0 
0 
0 
0 
0 
0 
0 
0 
0 
0 
0 
0 
0 
0 
0 
0 
0 
0 
0 
0 
0 
0 
0 
0 
0 
0 
0 
0 
0 
0 
0 
0 
0 
0 
0 
0 
0 
0 
0 
0 
0 
0 
0 
0 
0 
0 
0 
0 
0 
0 
0 
0 
0 
0 
0 
0 
0 
0 
0 
0 
0 
0 
0 
0 
0 
0 
0 
0 
0 
0 
0 
0 
0 
0 
0 
0 
0 
0 
0 
0 
0 
0 
0 
0 
0 
0 
0 
0 
0 
0 
0 
0 
0 
0 
0 
0 
0 
0 
0 
0 
0 
0 
0 
0 
0 
0 
0 
0 
0 
0 
0 
0 
0 
0 
0 
0 
0 
0 
0 
0 
0 
0 
0 
0 
0 
0 
0 
0 
0 
0 
0 
0 
0 
0 
0 
0 
0 
0 
0 
0 
0 
0 
0 
0 
0 
0 
0 
0 
0 
0 
0 
0 
0 
0 
0 
0 
0 
0 
0 
0 
0 
0 
0 
0 
0 
0 
0 
0 
0 
0 
0 
0 
0 
0 
0 
0 
0 
0 
0 
0 
0 
0 
0 
0 
0 
0 
0 
0 
0 
0 
0 
0 
0 
0 
0 
0 
0 
0 
0 
0 
0 
0 
0 
0 
0 
0 
0 
0 
0 
0 
0 
0 
0 
0 
0 
0 
0 
0 
0 
0 
0 
0 
0 
0 
0 
0 
0 
0 
0 
0 
0 
0 
0 
0 
0 
0 
0 
0 
0 
0 
0 
0 
0 
0 
0 
0 
0 
0 
0 
0 
0 
0 
0 
0 
0 
0 
0 
0 
0 
0 
0 
0 
0 
0 
0 
0 
0 
0 
0 
0 
0 
0 
0 
0 
0 
0 
0 
0 
0 
0 
0 
0 
0 
0 
0 
0 
0 
0 
0 
0 
0 
0 
0 
0 
0 
0 
0 
0 
0 
0 
0 
0 
0 
0 
0 
0 
0 
0 
0 
0 
0 
0 
0 
0 
0 
0 
0 
0 
0 
0 
0 
0 
0 
0 
0 
0 
0 
0 
0 
0 
0 
0 
0 
0 
0 
0 
0 
0 
0 
0 
0 
0 
0 
0 
0 
0 
0 
0 
0 
0 
0 
0 
0 
0 
0 
0 
0 
0 
0 
0 
0 
0 
0 
0 
0 
0 
0 
0 
0 
0 
0 
0 
0 
0 
0 
0 
0 
0 
0 
0 
0 
0 
0 
0 
0 
0 
0 
0 
0 
0 
0 
0 
0 
0 
0 
0 
0 
0 
0 
0 
0 
0 
0 
0 
0 
0 
0 
0 
0 
0 
0 
0 
0 
0 
0 
0 
0 
0 
0 
0 
0 
0 
0 
0 
0 
0 
0 
0 
0 
0 
0 
0 
0 
0 
0 
0 
0 
0 
0 
0 
0 
0 
0 
0 
0 
0 
0 
0 
0 
0 
0 
0 
0 
0 
0 
0 
0 
0 
0 
0 
0 
0 
0 
0 
0 
0 
0 
0 
0 
0 
0 
0 
0 
0 
0 
0 
0 
0 
0 
0 
0 
0 
0 
0 
0 
0 
0 
0 
0 
0 
0 
0 
0 
0 
0 
0 
0 
0 
0 
0 
0 
0 
0 
0 
0 
0 
0 
0 
0 
0 
0 
0 
0 
0 
0 
0 
0 
0 
0 
0 
0 
0 
0 
0 
0 
0 
0 
0 
0 
0 
0 
0 
0 
0 
0 
0 
0 
0 
0 
0 
0 
0 
0 
0 
0 
0 
0 
0 
0 
0 
0 
0 
0 
0 
0 
0 
0 
0 
0 
0 
0 
0 
0 
0 
0 
0 
0 
0 
0 
0 
0 
0 
0 
0 
0 
0 
0 
0 
0 
0 
0 
0 
0 
0 
0 
0 
0 
0 
0 
0 
0 
0 
0 
0 
0 
0 
0 
0 
0 
0 
0 
0 
0 
0 
0 
0 
0 
0 
0 
0 
0 
0 
0 
0 
0 
0 
0 
0 
0 
0 
0 
0 
0 
0 
0 
0 
0 
0 
0 
0 
0 
0 
0 
0 
0 
0 
0 
0 
0 
0 
0 
0 
0 
0 
0 
0 
0 
0 
0 
0 
0 
0 
0 
0 
0 
0 
0 
0 
0 
0 
0 
0 
0 
0 
0 
0 
0 
0 
0 
0 
0 
0 
0 
0 
0 
0 
0 
0 
0 
0 
0 
0 
0 
0 
0 
0 
0 
0 
0 
0 
0 
0 
0 
0 
0 
0 
0 
0 
0 
0 
0 
0 
0 
0 
0 
0 
0 
0 
0 
0 
0 
0 
0 
0 
0 
0 
0 
0 
0 
0 
0 
0 
0 
0 
0 
0 
0 
0 
0 
0 
0 
0 
0 
0 
0 
0 
0 
0 
0 
0 
0 
0 
0 
0 
0 
0 
0 
0 
0 
0 
0 
0 
0 
0 
0 
0 
0 
0 
0 
0 
0 
0 
0 
0 
0 
0 
0 
0 
0 
0 
0 
0 
0 
0 
0 
0 
0 
0 
0 
0 
0 
0 
0 
0 
0 
0 
0 
0 
0 
0 
0 
0 
0 
0 
0 
0 
0 
0 
0 
0 
0 
0 
0 
0 
0 
0 
0 
0 
0 
0 
0 
0 
0 
0 
0 
0 
0 
0 
0 
0 
0 
0 
0 
0 
0 
0 
0 
0 
0 
0 
0 
0 
0 
0 
0 
0 
0 
0 
0 
0 
0 
0 
0 
0 
0 
0 
0 
0 
0 
0 
0 
0 
0 
0 
0 
0 
0 
0 
0 
0 
0 
0 
0 
0 
0 
0 
0 
0 
0 
0 
0 
0 
0 
0 
0 
0 
0 
0 
0 
0 
0 
0 
0 
0 
0 
0 
0 
0 
0 
0 
0 
0 
0 
0 
0 
0 
0 
0 
0 
0 
0 
0 
0 
0 
0 
0 
0 
0 
0 
0 
0 
0 
0 
0 
0 
0 
0 
0 
0 
0 
0 
0 
0 
0 
0 
0 
0 
0 
0 
0 
0 
0 
0 
0 
0 
0 
0 
0 
0 
0 
0 
0 
0 
0 
0 
0 
0 
0 
0 
0 
0 
0 
0 
0 
0 
0 
0 
0 
0 
0 
0 
0 
0 
0 
0 
0 
0 
0 
0 
0 
0 
0 
0 
0 
0 
0 
0 
0 
0 
0 
0 
0 
0 
0 
0 
0 
0 
0 
0 
0 
0 
0 
0 
0 
0 
0 
0 
0 
0 
0 
0 
0 
0 
0 
0 
0 
0 
0 
0 
0 
0 
0 
0 
0 
0 
0 
0 
0 
0 
0 
0 
0 
0 
0 
0 
0 
0 
0 
0 
0 
0 
0 
0 
0 
0 
0 
0 
0 
0 
0 
0 
0 
0 
0 
0 
0 
0 
0 
0 
0 
0 
0 
0 
0 
0 
0 
0 
0 
0 
0 
0 
0 
0 
0 
0 
0 
0 
0 
0 
0 
0 
0 
0 
0 
0 
0 
0 
0 
0 
0 
0 
0 
0 
0 
0 
0 
0 
0 
0 
0 
0 
0 
0 
0 
0 
0 
0 
0 
0 
0 
0 
0 
0 
0 
0 
0 
0 
0 
0 
0 
0 
0 
0 
0 
0 
0 
0 
0 
0 
0 
0 
0 
0 
0 
0 
0 
0 
0 
0 
0 
0 
0 
0 
0 
0 
0 
0 
0 
0 
0 
0 
0 
0 
0 
0 
0 
0 
0 
0 
0 
0 
0 
0 
0 
0 
0 
0 
0 
0 
0 
0 
0 
0 
0 
0 
0 
0 
0 
0 
0 
0 
0 
0 
0 
0 
0 
0 
0 
0 
0 
0 
0 
0 
0 
0 
0 
0 
0 
0 
0 
0 
0 
0 
0 
0 
0 
0 
0 
0 
0 
0 
0 
0 
0 
0 
0 
0 
0 
0 
0 
0 
0 
0 
0 
0 
0 
0 
0 
0 
0 
0 
0 
0 
0 
0 
0 
0 
0 
0 
0 
0 
0 
0 
0 
0 
0 
0 
0 
0 
0 
0 
0 
0 
0 
0 
0 
0 
0 
0 
0 
0 
0 
0 
0 
0 
0 
0 
0 
0 
0 
0 
0 
0 
0 
0 
0 
0 
0 
0 
0 
0 
0 
0 
0 
0 
0 
0 
0 
0 
0 
0 
0 
0 
0 
0 
0 
0 
0 
0 
0 
0 
0 
0 
0 
0 
0 
0 
0 
0 
0 
0 
0 
0 
0 
0 
0 
0 
0 
0 
0 
0 
0 
0 
0 
0 
0 
0 
0 
0 
0 
0 
0 
0 
0 
0 
0 
0 
0 
0 
0 
0 
0 
0 
0 
0 
0 
0 
0 
0 
0 
0 
0 
0 
0 
0 
0 
0 
0 
0 
0 
0 
0 
0 
0 
0 
0 
0 
0 
0 
0 
0 
0 
0 
0 
0 
0 
0 
0 
0 
0 
0 
0 
0 
0 
0 
0 
0 
0 
0 
0 
0 
0 
0 
0 
0 
0 
0 
0 
0 
0 
0 
0 
0 
0 
0 
0 
0 
0 
0 
0 
0 
0 
0 
0 
0 
0 
0 
0 
0 
0 
0 
0 
0 
0 
0 
0 
0 
0 
0 
0 
0 
0 
0 
0 
0 
0 
0 
0 
0 
0 
0 
0 
0 
0 
0 
0 
0 
0 
0 
0 
0 
0 
0 
0 
0 
0 
0 
0 
0 
0 
0 
0 
0 
0 
0 
0 
0 
0 
0 
0 
0 
0 
0 
0 
0 
0 
0 
0 
0 
0 
0 
0 
0 
0 
0 
0 
0 
0 
0 
0 
0 
0 
0 
0 
0 
0 
0 
0 
0 
0 
0 
0 
0 
0 
0 
0 
0 
0 
0 
0 
0 
0 
0 
0 
0 
0 
0 
0 
0 
0 
0 
0 
0 
0 
0 
0 
0 
0 
0 
0 
0 
0 
0 
0 
0 
0 
0 
0 
0 
0 
0 
0 
0 
0 
0 
0 
0 
0 
0 
0 
0 
0 
0 
0 
0 
0 
0 
0 
0 
0 
0 
0 
0 
0 
0 
0 
0 
0 
0 
0 
0 
0 
0 
0 
0 
0 
0 
0 
0 
0 
0 
0 
0 
0 
0 
0 
0 
0 
0 
0 
0 
0 
0 
0 
0 
0 
0 
0 
0 
0 
0 
0 
0 
0 
0 
0 
0 
0 
0 
0 
0 
0 
0 
0 
0 
0 
0 
0 
0 
0 
0 
0 
0 
0 
0 
0 
0 
0 
0 
0 
0 
0 
0 
0 
0 
0 
0 
0 
0 
0 
0 
0 
0 
0 
0 
0 
0 
0 
0 
0 
0 
0 
0 
0 
0 
0 
0 
0 
0 
0 
0 
0 
0 
0 
0 
0 
0 
0 
0 
0 
0 
0 
0 
0 
0 
0 
0 
0 
0 
0 
0 
0 
0 
0 
0 
0 
0 
0 
0 
0 
0 
0 
0 
0 
0 
0 
0 
0 
0 
0 
0 
0 
0 
0 
0 
0 
0 
0 
0 
0 
0 
0 
0 
0 
0 
0 
0 
0 
0 
0 
0 
0 
0 
0 
0 
0 
0 
0 
0 
0 
0 
0 
0 
0 
0 
0 
0 
0 
0 
0 
0 
0 
0 
0 
0 
0 
0 
0 
0 
0 
0 
0 
0 
0 
0 
0 
0 
0 
0 
0 
0 
0 
0 
0 
0 
0 
0 
0 
0 
0 
0 
0 
0 
0 
0 
0 
0 
0 
0 
0 
0 
0 
0 
0 
0 
0 
0 
0 
0 
0 
0 
0 
0 
0 
0 
0 
0 
0 
0 
0 
0 
0 
0 
0 
0 
0 
0 
0 
0 
0 
0 
0 
0 
0 
0 
0 
0 
0 
0 
0 
0 
0 
0 
0 
0 
0 
0 
0 
0 
0 
0 
0 
0 
0 
0 
0 
0 
0 
0 
0 
0 
0 
0 
0 
0 
0 
0 
0 
0 
0 
0 
0 
0 
0 
0 
0 
0 
0 
0 
0 
0 
0 
0 
0 
0 
0 
0 
0 
0 
0 
0 
0 
0 
0 
0 
0 
0 
0 
0 
0 
0 
0 
0 
0 
0 
0 
0 
0 
0 
0 
0 
0 
0 
0 
0 
0 
0 
0 
0 
0 
0 
0 
0 
0 
0 
0 
0 
0 
0 
0 
0 
0 
0 
0 
0 
0 
0 
0 
0 
0 
0 
0 
0 
0 
0 
0 
0 
0 
0 
0 
0 
0 
0 
0 
0 
0 
0 
0 
0 
0 
0 
0 
0 
0 
0 
0 
0 
0 
0 
0 
0 
0 
0 
0 
0 
0 
0 
0 
0 
0 
0 
0 
0 
0 
0 
0 
0 
0 
0 
0 
0 
0 
0 
0 
0 
0 
0 
0 
0 
0 
0 
0 
0 
0 
0 
0 
0 
0 
0 
0 
0 
0 
0 
0 
0 
0 
0 
0 
0 
0 
0 
0 
0 
0 
0 
0 
0 
0 
0 
0 
0 
0 
0 
0 
0 
0 
0 
0 
0 
0 
0 
0 
0 
0 
0 
0 
0 
0 
0 
0 
0 
0 
0 
0 
0 
0 
0 
0 
0 
0 
0 
0 
0 
0 
0 
0 
0 
0 
0 
0 
0 
0 
0 
0 
0 
0 
0 
0 
0 
0 
0 
0 
0 
0 
0 
0 
0 
0 
0 
0 
0 
0 
0 
0 
0 
0 
0 
0 
0 
0 
0 
0 
0 
0 
0 
0 
0 
0 
0 
0 
0 
0 
0 
0 
0 
0 
0 
0 
0 
0 
0 
0 
0 
0 
0 
0 
0 
0 
0 
0 
0 
0 
0 
0 
0 
0 
0 
0 
0 
0 
0 
0 
0 
0 
0 
0 
0 
0 
0 
0 
0 
0 
0 
0 
0 
0 
0 
0 
0 
0 
0 
0 
0 
0 
0 
0 
0 
0 
0 
0 
0 
0 
0 
0 
0 
0 
0 
0 
0 
0 
0 
0 
0 
0 
0 
0 
0 
0 
0 
0 
0 
0 
0 
0 
0 
0 
0 
0 
0 
0 
0 
0 
0 
0 
0 
0 
0 
0 
0 
0 
0 
0 
0 
0 
0 
0 
0 
0 
0 
0 
0 
0 
0 
0 
0 
0 
0 
0 
0 
0 
0 
0 
0 
0 
0 
0 
0 
0 
0 
0 
0 
0 
0 
0 
0 
0 
0 
0 
0 
0 
0 
0 
0 
0 
0 
0 
0 
0 
0 
0 
0 
0 
0 
0 
0 
0 
0 
0 
0 
0 
0 
0 
0 
0 
0 
0 
0 
0 
0 
0 
0 
0 
0 
0 
0 
0 
0 
0 
0 
0 
0 
0 
0 
0 
0 
0 
0 
0 
0 
0 
0 
0 
0 
0 
0 
0 
0 
0 
0 
0 
0 
0 
0 
0 
0 
0 
0 
0 
0 
0 
0 
0 
0 
0 
0 
0 
0 
0 
0 
0 
0 
0 
0 
0 
0 
0 
0 
0 
0 
0 
0 
0 
0 
0 
0 
0 
0 
0 
0 
0 
0 
0 
0 
0 
0 
0 
0 
0 
0 
0 
0 
0 
0 
0 
0 
0 
0 
0 
0 
0 
0 
0 
0 
0 
0 
0 
0 
0 
0 
0 
0 
0 
0 
0 
0 
0 
0 
0 
0 
0 
0 
0 
0 
0 
0 
0 
0 
0 
0 
0 
0 
0 
0 
0 
0 
0 
0 
0 
0 
0 
0 
0 
0 
0 
0 
0 
0 
0 
0 
0 
0 
0 
0 
0 
0 
0 
0 
0 
0 
0 
0 
0 
0 
0 
0 
0 
0 
0 
0 
0 
0 
0 
0 
0 
0 
0 
0 
0 
0 
0 
0 
0 
0 
0 
0 
0 
0 
0 
0 
0 
0 
0 
0 
0 
0 
0 
0 
0 
0 
0 
0 
0 
0 
0 
0 
0 
0 
0 
0 
0 
0 
0 
0 
0 
0 
0 
0 
0 
0 
0 
0 
0 
0 
0 
0 
0 
0 
0 
0 
0 
0 
0 
0 
0 
0 
0 
0 
0 
0 
0 
0 
0 
0 
0 
0 
0 
0 
0 
0 
0 
0 
0 
0 
0 
0 
0 
0 
0 
0 
0 
0 
0 
0 
0 
0 
0 
0 
0 
0 
0 
0 
0 
0 
0 
0 
0 
0 
0 
0 
0 
0 
0 
0 
0 
0 
0 
0 
0 
0 
0 
0 
0 
0 
0 
0 
0 
0 
0 
0 
0 
0 
0 
0 
0 
0 
0 
0 
0 
0 
0 
0 
0 
0 
0 
0 
0 
0 
0 
0 
0 
0 
0 
0 
0 
0 
0 
0 
0 
0 
0 
0 
0 
0 
0 
0 
0 
0 
0 
0 
0 
0 
0 
0 
0 
0 
0 
0 
0 
0 
0 
0 
0 
0 
0 
0 
0 
0 
0 
0 
0 
0 
0 
0 
0 
0 
0 
0 
0 
0 
0 
0 
0 
0 
0 
0 
0 
0 
0 
0 
0 
0 
0 
0 
0 
0 
0 
0 
0 
0 
0 
0 
0 
0 
0 
0 
0 
0 
0 
0 
0 
0 
0 
0 
0 
0 
0 
0 
0 
0 
0 
0 
0 
0 
0 
0 
0 
0 
0 
0 
0 
0 
0 
0 
0 
0 
0 
0 
0 
0 
0 
0 
0 
0 
0 
0 
0 
0 
0 
0 
0 
0 
0 
0 
0 
0 
0 
0 
0 
0 
0 
0 
0 
0 
0 
0 
0 
0 
0 
0 
0 
0 
0 
0 
0 
0 
0 
0 
0 
0 
0 
0 
0 
0 
0 
0 
0 
0 
0 
0 
0 
0 
0 
0 
0 
0 
0 
0 
0 
0 
0 
0 
0 
0 
0 
0 
0 
0 
0 
0 
0 
0 
0 
0 
0 
0 
0 
0 
0 
0 
0 
0 
0 
0 
0 
0 
0 
0 
0 
0 
0 
0 
0 
0 
0 
0 
0 
0 
0 
0 
0 
0 
0 
0 
0 
0 
0 
0 
0 
0 
0 
0 
0 
0 
0 
0 
0 
0 
0 
0 
0 
0 
0 
0 
0 
0 
0 
0 
0 
0 
0 
0 
0 
0 
0 
0 
0 
0 
0 
0 
0 
0 
0 
0 
0 
0 
0 
0 
0 
0 
0 
0 
0 
0 
0 
0 
0 
0 
0 
0 
0 
0 
0 
0 
0 
0 
0 
0 
0 
0 
0 
0 
0 
0 
0 
0 
0 
0 
0 
0 
0 
0 
0 
0 
0 
0 
0 
0 
0 
0 
0 
0 
0 
0 
0 
0 
0 
0 
0 
0 
0 
0 
0 
0 
0 
0 
0 
0 
0 
0 
0 
0 
0 
0 
0 
0 
0 
0 
0 
0 
0 
0 
0 
0 
0 
0 
0 
0 
0 
0 
0 
0 
0 
0 
0 
0 
0 
0 
0 
0 
0 
0 
0 
0 
0 
0 
0 
0 
0 
0 
0 
0 
0 
0 
0 
0 
0 
0 
0 
0 
0 
0 
0 
0 
0 
0 
0 
0 
0 
0 
0 
0 
0 
0 
0 
0 
0 
0 
0 
0 
0 
0 
0 
0 
0 
0 
0 
0 
0 
0 
0 
0 
0 
0 
0 
0 
0 
0 
0 
0 
0 
0 
0 
0 
0 
0 
0 
0 
0 
0 
0 
0 
0 
0 
0 
0 
0 
0 
0 
0 
0 
0 
0 
0 
0 
0 
0 
0 
0 
0 
0 
0 
0 
0 
0 
0 
0 
0 
0 
0 
0 
0 
0 
0 
0 
0 
0 
0 
0 
0 
0 
0 
0 
0 
0 
0 
0 
0 
0 
0 
0 
0 
0 
0 
0 
0 
0 
0 
0 
0 
0 
0 
0 
0 
0 
0 
0 
0 
0 
0 
0 
0 
0 
0 
0 
0 
0 
0 
0 
0 
0 
0 
0 
0 
0 
0 
0 
0 
0 
0 
0 
0 
0 
0 
0 
0 
0 
0 
0 
0 
0 
0 
0 
0 
0 
0 
0 
0 
0 
0 
0 
0 
0 
0 
0 
0 
0 
0 
0 
0 
0 
0 
0 
0 
0 
0 
0 
0 
0 
0 
0 
0 
0 
0 
0 
0 
0 
0 
0 
0 
0 
0 
0 
0 
0 
0 
0 
0 
0 
0 
0 
0 
0 
0 
0 
0 
0 
0 
0 
0 
0 
0 
0 
0 
0 
0 
0 
0 
0 
0 
0 
0 
0 
0 
0 
0 
0 
0 
0 
0 
0 
0 
0 
0 
0 
0 
0 
0 
0 
0 
0 
0 
0 
0 
0 
0 
0 
0 
0 
0 
0 
0 
0 
0 
0 
0 
0 
0 
0 
0 
0 
0 
0 
0 
0 
0 
0 
0 
0 
0 
0 
0 
0 
0 
0 
0 
0 
0 
0 
0 
0 
0 
0 
0 
0 
0 
0 
0 
0 
0 
0 
0 
0 
0 
0 
0 
0 
0 
0 
0 
0 
0 
0 
0 
0 
0 
0 
0 
0 
0 
0 
0 
0 
0 
0 
0 
0 
0 
0 
0 
0 
0 
0 
0 
0 
0 
0 
0 
0 
0 
0 
0 
0 
0 
0 
0 
0 
0 
0 
0 
0 
0 
0 
0 
0 
0 
0 
0 
0 
0 
0 
0 
0 
0 
0 
0 
0 
0 
0 
0 
0 
0 
0 
0 
0 
0 
0 
0 
0 
0 
0 
0 
0 
0 
0 
0 
0 
0 
0 
0 
0 
0 
0 
0 
0 
0 
0 
0 
0 
0 
0 
0 
0 
0 
0 
0 
0 
0 
0 
0 
0 
0 
0 
0 
0 
0 
0 
0 
0 
0 
0 
0 
0 
0 
0 
0 
0 
0 
0 
0 
0 
0 
0 
0 
0 
0 
0 
0 
0 
0 
0 
0 
0 
0 
0 
0 
0 
0 
0 
0 
0 
0 
0 
0 
0 
0 
0 
0 
0 
0 
0 
0 
0 
0 
0 
0 
0 
0 
0 
0 
0 
0 
0 
0 
0 
0 
0 
0 
0 
0 
0 
0 
0 
0 
0 
0 
0 
0 
0 
0 
0 
0 
0 
0 
0 
0 
0 
0 
0 
0 
0 
0 
0 
0 
0 
0 
0 
0 
0 
0 
0 
0 
0 
0 
0 
0 
0 
0 
0 
0 
0 
0 
0 
0 
0 
0 
0 
0 
0 
0 
0 
0 
0 
0 
0 
0 
0 
0 
0 
0 
0 
0 
0 
0 
0 
0 
0 
0 
0 
0 
0 
0 
0 
0 
0 
0 
0 
0 
0 
0 
0 
0 
0 
0 
0 
0 
0 
0 
0 
0 
0 
0 
0 
0 
0 
0 
0 
0 
0 
0 
0 
0 
0 
0 
0 
0 
0 
0 
0 
0 
0 
0 
0 
0 
0 
0 
0 
0 
0 
0 
0 
0 
0 
0 
0 
0 
0 
0 
0 
0 
0 
0 
0 
0 
0 
0 
0 
0 
0 
0 
0 
0 
0 
0 
0 
0 
0 
0 
0 
0 
0 
0 
0 
0 
0 
0 
0 
0 
0 
0 
0 
0 
0 
0 
0 
0 
0 
0 
0 
0 
0 
0 
0 
0 
0 
0 
0 
0 
0 
0 
0 
0 
0 
0 
0 
0 
0 
0 
0 
0 
0 
0 
0 
0 
0 
0 
0 
0 
0 
0 
0 
0 
0 
0 
0 
0 
0 
0 
0 
0 
0 
0 
0 
0 
0 
0 
0 
0 
0 
0 
0 
0 
0 
0 
0 
0 
0 
0 
0 
0 
0 
0 
0 
0 
0 
0 
0 
0 
0 
0 
0 
0 
0 
0 
0 
0 
0 
0 
0 
0 
0 
0 
0 
0 
0 
0 
0 
0 
0 
0 
0 
0 
0 
0 
0 
0 
0 
0 
0 
0 
0 
0 
0 
0 
0 
0 
0 
0 
0 
0 
0 
0 
0 
0 
0 
0 
0 
0 
0 
0 
0 
0 
0 
0 
0 
0 
0 
0 
0 
0 
0 
0 
0 
0 
0 
0 
0 
0 
0 
0 
0 
0 
0 
0 
0 
0 
0 
0 
0 
0 
0 
0 
0 
0 
0 
0 
0 
0 
0 
0 
0 
0 
0 
0 
0 
0 
0 
0 
0 
0 
0 
0 
0 
0 
0 
0 
0 
0 
0 
0 
0 
0 
0 
0 
0 
0 
0 
0 
0 
0 
0 
0 
0 
0 
0 
0 
0 
0 
0 
0 
0 
0 
0 
0 
0 
0 
0 
0 
0 
0 
0 
0 
0 
0 
0 
0 
0 
0 
0 
0 
0 
0 
0 
0 
0 
0 
0 
0 
0 
0 
0 
0 
0 
0 
0 
0 
0 
0 
0 
0 
0 
0 
0 
0 
0 
0 
0 
0 
0 
0 
0 
0 
0 
0 
0 
0 
0 
0 
0 
0 
0 
0 
0 
0 
0 
0 
0 
0 
0 
0 
0 
0 
0 
0 
0 
0 
0 
0 
0 
0 
0 
0 
0 
0 
0 
0 
0 
0 
0 
0 
0 
0 
0 
0 
0 
0 
0 
0 
0 
0 
0 
0 
0 
0 
0 
0 
0 
0 
0 
0 
0 
0 
0 
0 
0 
0 
0 
0 
0 
0 
0 
0 
0 
0 
0 
0 
0 
0 
0 
0 
0 
0 
0 
0 
0 
0 
0 
0 
0 
0 
0 
0 
0 
0 
0 
0 
0 
0 
0 
0 
0 
0 
0 
0 
0 
0 
0 
0 
0 
0 
0 
0 
0 
0 
0 
0 
0 
0 
0 
0 
0 
0 
0 
0 
0 
0 
0 
0 
0 
0 
0 
0 
0 
0 
0 
0 
0 
0 
0 
0 
0 
0 
0 
0 
0 
0 
0 
0 
0 
0 
0 
0 
0 
0 
0 
0 
0 
0 
0 
0 
0 
0 
0 
0 
0 
0 
0 
0 
0 
0 
0 
0 
0 
0 
0 
0 
0 
0 
0 
0 
0 
0 
0 
0 
0 
0 
0 
0 
0 
0 
0 
0 
0 
0 
0 
0 
0 
0 
0 
0 
0 
0 
0 
0 
0 
0 
0 
0 
0 
0 
0 
0 
0 
0 
0 
0 
0 
0 
0 
0 
0 
0 
0 
0 
0 
0 
0 
0 
0 
0 
0 
0 
0 
0 
0 
0 
0 
0 
0 
0 
0 
0 
0 
0 
0 
0 
0 
0 
0 
0 
0 
0 
0 
0 
0 
0 
0 
0 
0 
0 
0 
0 
0 
0 
0 
0 
0 
0 
0 
0 
0 
0 
0 
0 
0 
0 
0 
0 
0 
0 
0 
0 
0 
0 
0 
0 
0 
0 
0 
0 
0 
0 
0 
0 
0 
0 
0 
0 
0 
0 
0 
0 
0 
0 
0 
0 
0 
0 
0 
0 
0 
0 
0 
0 
0 
0 
0 
0 
0 
0 
0 
0 
0 
0 
0 
0 
0 
0 
0 
0 
0 
0 
0 
0 
0 
0 
0 
0 
0 
0 
0 
0 
0 
0 
0 
0 
0 
0 
0 
0 
0 
0 
0 
0 
0 
0 
0 
0 
0 
0 
0 
0 
0 
0 
0 
0 
0 
0 
0 
0 
0 
0 
0 
0 
0 
0 
0 
0 
0 
0 
0 
0 
0 
0 
0 
0 
0 
0 
0 
0 
0 
0 
0 
0 
0 
0 
0 
0 
0 
0 
0 
0 
0 
0 
0 
0 
0 
0 
0 
0 
0 
0 
0 
0 
0 
0 
0 
0 
0 
0 
0 
0 
0 
0 
0 
0 
0 
0 
0 
0 
0 
0 
0 
0 
0 
0 
0 
0 
0 
0 
0 
0 
0 
0 
0 
0 
0 
0 
0 
0 
0 
0 
0 
0 
0 
0 
0 
0 
0 
0 
0 
0 
0 
0 
0 
0 
0 
0 
0 
0 
0 
0 
0 
0 
0 
0 
0 
0 
0 
0 
0 
0 
0 
0 
0 
0 
0 
0 
0 
0 
0 
0 
0 
0 
0 
0 
0 
0 
0 
0 
0 
0 
0 
0 
0 
0 
0 
0 
0 
0 
0 
0 
0 
0 
0 
0 
0 
0 
0 
0 
0 
0 
0 
0 
0 
0 
0 
0 
0 
0 
0 
0 
0 
0 
0 
0 
0 
0 
0 
0 
0 
0 
0 
0 
0 
0 
0 
0 
0 
0 
0 
0 
0 
0 
0 
0 
0 
0 
0 
0 
0 
0 
0 
0 
0 
0 
0 
0 
0 
0 
0 
0 
0 
0 
0 
0 
0 
0 
0 
0 
0 
0 
0 
0 
0 
0 
0 
0 
0 
0 
0 
0 
0 
0 
0 
0 
0 
0 
0 
0 
0 
0 
0 
0 
0 
0 
0 
0 
0 
0 
0 
0 
0 
0 
0 
0 
0 
0 
0 
0 
0 
0 
0 
0 
0 
0 
0 
0 
0 
0 
0 
0 
0 
0 
0 
0 
0 
0 
0 
0 
0 
0 
0 
0 
0 
0 
0 
0 
0 
0 
0 
0 
0 
0 
0 
0 
0 
0 
0 
0 
0 
0 
0 
0 
0 
0 
0 
0 
0 
0 
0 
0 
0 
0 
0 
0 
0 
0 
0 
0 
0 
0 
0 
0 
0 
0 
0 
0 
0 
0 
0 
0 
0 
0 
0 
0 
0 
0 
0 
0 
0 
0 
0 
0 
0 
0 
0 
0 
0 
0 
0 
0 
0 
0 
0 
0 
0 
0 
0 
0 
0 
0 
0 
0 
0 
0 
0 
0 
0 
0 
0 
0 
0 
0 
0 
0 
0 
0 
0 
0 
0 
0 
0 
0 
0 
0 
0 
0 
0 
0 
0 
0 
0 
0 
0 
0 
0 
0 
0 
0 
0 
0 
0 
0 
0 
0 
0 
0 
0 
0 
0 
0 
0 
0 
0 
0 
0 
0 
0 
0 
0 
0 
0 
0 
0 
0 
0 
0 
0 
0 
0 
0 
0 
0 
0 
0 
0 
0 
0 
0 
0 
0 
0 
0 
0 
0 
0 
0 
0 
0 
0 
0 
0 
0 
0 
0 
0 
0 
0 
0 
0 
0 
0 
0 
0 
0 
0 
0 
0 
0 
0 
0 
0 
0 
0 
0 
0 
0 
0 
0 
0 
0 
0 
0 
0 
0 
0 
0 
0 
0 
0 
0 
0 
0 
0 
0 
0 
0 
0 
0 
0 
0 
0 
0 
0 
0 
0 
0 
0 
0 
0 
0 
0 
0 
0 
0 
0 
0 
0 
0 
0 
0 
0 
0 
0 
0 
0 
0 
0 
0 
0 
0 
0 
0 
0 
0 
0 
0 
0 
0 
0 
0 
0 
0 
0 
0 
0 
0 
0 
0 
0 
0 
0 
0 
0 
0 
0 
0 
0 
0 
0 
0 
0 
0 
0 
0 
0 
0 
0 
0 
0 
0 
0 
0 
0 
0 
0 
0 
0 
0 
0 
0 
0 
0 
0 
0 
0 
0 
0 
0 
0 
0 
0 
0 
0 
0 
0 
0 
0 
0 
0 
0 
0 
0 
0 
0 
0 
0 
0 
0 
0 
0 
0 
0 
0 
0 
0 
0 
0 
0 
0 
0 
0 
0 
0 
0 
0 
0 
0 
0 
0 
0 
0 
0 
0 
0 
0 
0 
0 
0 
0 
0 
0 
0 
0 
0 
0 
0 
0 
0 
0 
0 
0 
0 
0 
0 
0 
0 
0 
0 
0 
0 
0 
0 
0 
0 
0 
0 
0 
0 
0 
0 
0 
0 
0 
0 
0 
0 
0 
0 
0 
0 
0 
0 
0 
0 
0 
0 
0 
0 
0 
0 
0 
0 
0 
0 
0 
0 
0 
0 
0 
0 
0 
0 
0 
0 
0 
0 
0 
0 
0 
0 
0 
0 
0 
0 
0 
0 
0 
0 
0 
0 
0 
0 
0 
0 
0 
0 
0 
0 
0 
0 
0 
0 
0 
0 
0 
0 
0 
0 
0 
0 
0 
0 
0 
0 
0 
0 
0 
0 
0 
0 
0 
0 
0 
0 
0 
0 
0 
0 
0 
0 
0 
0 
0 
0 
0 
0 
0 
0 
0 
0 
0 
0 
0 
0 
0 
0 
0 
0 
0 
0 
0 
0 
0 
0 
0 
0 
0 
0 
0 
0 
0 
0 
0 
0 
0 
0 
0 
0 
0 
0 
0 
0 
0 
0 
0 
0 
0 
0 
0 
0 
0 
0 
0 
0 
0 
0 
0 
0 
0 
0 
0 
0 
0 
0 
0 
0 
0 
0 
0 
0 
0 
0 
0 
0 
0 
0 
0 
0 
0 
0 
0 
0 
0 
0 
0 
0 
0 
0 
0 
0 
0 
0 
0 
0 
0 
0 
0 
0 
0 
0 
0 
0 
0 
0 
0 
0 
0 
0 
0 
0 
0 
0 
0 
0 
0 
0 
0 
0 
0 
0 
0 
0 
0 
0 
0 
0 
0 
0 
0 
0 
0 
0 
0 
0 
0 
0 
0 
0 
0 
0 
0 
0 
0 
0 
0 
0 
0 
0 
0 
0 
0 
0 
0 
0 
0 
0 
0 
0 
0 
0 
0 
0 
0 
0 
0 
0 
0 
0 
0 
0 
0 
0 
0 
0 
0 
0 
0 
0 
0 
0 
0 
0 
0 
0 
0 
0 
0 
0 
0 
0 
0 
0 
0 
0 
0 
0 
0 
0 
0 
0 
0 
0 
0 
0 
0 
0 
0 
0 
0 
0 
0 
0 
0 
0 
0 
0 
0 
0 
0 
0 
0 
0 
0 
0 
0 
0 
0 
0 
0 
0 
0 
0 
0 
0 
0 
0 
0 
0 
0 
0 
0 
0 
0 
0 
0 
0 
0 
0 
0 
0 
0 
0 
0 
0 
0 
0 
0 
0 
0 
0 
0 
0 
0 
0 
0 
0 
0 
0 
0 
0 
0 
0 
0 
0 
0 
0 
0 
0 
0 
0 
0 
0 
0 
0 
0 
0 
0 
0 
0 
0 
0 
0 
0 
0 
0 
0 
0 
0 
0 
0 
0 
0 
0 
0 
0 
0 
0 
0 
0 
0 
0 
0 
0 
0 
0 
0 
0 
0 
0 
0 
0 
0 
0 
0 
0 
0 
0 
0 
0 
0 
0 
0 
0 
0 
0 
0 
0 
0 
0 
0 
0 
0 
0 
0 
0 
0 
0 
0 
0 
0 
0 
0 
0 
0 
0 
0 
0 
0 
0 
0 
0 
0 
0 
0 
0 
0 
0 
0 
0 
0 
0 
0 
0 
0 
0 
0 
0 
0 
0 
0 
0 
0 
0 
0 
0 
0 
0 
0 
0 
0 
0 
0 
0 
0 
0 
0 
0 
0 
0 
0 
0 
0 
0 
0 
0 
0 
0 
0 
0 
0 
0 
0 
0 
0 
0 
0 
0 
0 
0 
0 
0 
0 
0 
0 
0 
0 
0 
0 
0 
0 
0 
0 
0 
0 
0 
0 
0 
0 
0 
0 
0 
0 
0 
0 
0 
0 
0 
0 
0 
0 
0 
0 
0 
0 
0 
0 
0 
0 
0 
0 
0 
0 
0 
0 
0 
0 
0 
0 
0 
0 
0 
0 
0 
0 
0 
0 
0 
0 
0 
0 
0 
0 
0 
0 
0 
0 
0 
0 
0 
0 
0 
0 
0 
0 
0 
0 
0 
0 
0 
0 
0 
0 
0 
0 
0 
0 
0 
0 
0 
0 
0 
0 
0 
0 
0 
0 
0 
0 
0 
0 
0 
0 
0 
0 
0 
0 
0 
0 
0 
0 
0 
0 
0 
0 
0 
0 
0 
0 
0 
0 
0 
0 
0 
0 
0 
0 
0 
0 
0 
0 
0 
0 
0 
0 
0 
0 
0 
0 
0 
0 
0 
0 
0 
0 
0 
0 
0 
0 
0 
0 
0 
0 
0 
0 
0 
0 
0 
0 
0 
0 
0 
0 
0 
0 
0 
0 
0 
0 
0 
0 
0 
0 
0 
0 
0 
0 
0 
0 
0 
0 
0 
0 
0 
0 
0 
0 
0 
0 
0 
0 
0 
0 
0 
0 
0 
0 
0 
0 
0 
0 
0 
0 
0 
0 
0 
0 
0 
0 
0 
0 
0 
0 
0 
0 
0 
0 
0 
0 
0 
0 
0 
0 
0 
0 
0 
0 
0 
0 
0 
0 
0 
0 
0 
0 
0 
0 
0 
0 
0 
0 
0 
0 
0 
0 
0 
0 
0 
0 
0 
0 
0 
0 
0 
0 
0 
0 
0 
0 
0 
0 
0 
0 
0 
0 
0 
0 
0 
0 
0 
0 
0 
0 
0 
0 
0 
0 
0 
0 
0 
0 
0 
0 
0 
0 
0 
0 
0 
0 
0 
0 
0 
0 
0 
0 
0 
0 
0 
0 
0 
0 
0 
0 
0 
0 
0 
0 
0 
0 
0 
0 
0 
0 
0 
0 
0 
0 
0 
0 
0 
0 
0 
0 
0 
0 
0 
0 
0 
0 
0 
0 
0 
0 
0 
0 
0 
0 
0 
0 
0 
0 
0 
0 
0 
0 
0 
0 
0 
0 
0 
0 
0 
0 
0 
0 
0 
0 
0 
0 
0 
0 
0 
0 
0 
0 
0 
0 
0 
0 
0 
0 
0 
0 
0 
0 
0 
0 
0 
0 
0 
0 
0 
0 
0 
0 
0 
0 
0 
0 
0 
0 
0 
0 
0 
0 
0 
0 
0 
0 
0 
0 
0 
0 
0 
0 
0 
0 
0 
0 
0 
0 
0 
0 
0 
0 
0 
0 
0 
0 
0 
0 
0 
0 
0 
0 
0 
0 
0 
0 
0 
0 
0 
0 
0 
0 
0 
0 
0 
0 
0 
0 
0 
0 
0 
0 
0 
0 
0 
0 
0 
0 
0 
0 
0 
0 
0 
0 
0 
0 
0 
0 
0 
0 
0 
0 
0 
0 
0 
0 
0 
0 
0 
0 
0 
0 
0 
0 
0 
0 
0 
0 
0 
0 
0 
0 
0 
0 
0 
0 
0 
0 
0 
0 
0 
0 
0 
0 
0 
0 
0 
0 
0 
0 
0 
0 
0 
0 
0 
0 
0 
0 
0 
0 
0 
0 
0 
0 
0 
0 
0 
0 
0 
0 
0 
0 
0 
0 
0 
0 
0 
0 
0 
0 
0 
0 
0 
0 
0 
0 
0 
0 
0 
0 
0 
0 
0 
0 
0 
0 
0 
0 
0 
0 
0 
0 
0 
0 
0 
0 
0 
0 
0 
0 
0 
0 
0 
0 
0 
0 
0 
0 
0 
0 
0 
0 
0 
0 
0 
0 
0 
0 
0 
0 
0 
0 
0 
0 
0 
0 
0 
0 
0 
0 
0 
0 
0 
0 
0 
0 
0 
0 
0 
0 
0 
0 
0 
0 
0 
0 
0 
0 
0 
0 
0 
0 
0 
0 
0 
0 
0 
0 
0 
0 
0 
0 
0 
0 
0 
0 
0 
0 
0 
0 
0 
0 
0 
0 
0 
0 
0 
0 
0 
0 
0 
0 
0 
0 
0 
0 
0 
0 
0 
0 
0 
0 
0 
0 
0 
0 
0 
0 
0 
0 
0 
0 
0 
0 
0 
0 
0 
0 
0 
0 
0 
0 
0 
0 
0 
0 
0 
0 
0 
0 
0 
0 
0 
0 
0 
0 
0 
0 
0 
0 
0 
0 
0 
0 
0 
0 
0 
0 
0 
0 
0 
0 
0 
0 
0 
0 
0 
0 
0 
0 
0 
0 
0 
0 
0 
0 
0 
0 
0 
0 
0 
0 
0 
0 
0 
0 
0 
0 
0 
0 
0 
0 
0 
0 
0 
0 
0 
0 
0 
0 
0 
0 
0 
0 
0 
0 
0 
0 
0 
0 
0 
0 
0 
0 
0 
0 
0 
0 
0 
0 
0 
0 
0 
0 
0 
0 
0 
0 
0 
0 
0 
0 
0 
0 
0 
0 
0 
0 
0 
0 
0 
0 
0 
0 
0 
0 
0 
0 
0 
0 
0 
0 
0 
0 
0 
0 
0 
0 
0 
0 
0 
0 
0 
0 
0 
0 
0 
0 
0 
0 
0 
0 
0 
0 
0 
0 
0 
0 
0 
0 
0 
0 
0 
0 
0 
0 
0 
0 
0 
0 
0 
0 
0 
0 
0 
0 
0 
0 
0 
0 
0 
0 
0 
0 
0 
0 
0 
0 
0 
0 
0 
0 
0 
0 
0 
0 
0 
0 
0 
0 
0 
0 
0 
0 
0 
0 
0 
0 
0 
0 
0 
0 
0 
0 
0 
0 
0 
0 
0 
0 
0 
0 
0 
0 
0 
0 
0 
0 
0 
0 
0 
0 
0 
0 
0 
0 
0 
0 
0 
0 
0 
0 
0 
0 
0 
0 
0 
0 
0 
0 
0 
0 
0 
0 
0 
0 
0 
0 
0 
0 
0 
0 
0 
0 
0 
0 
0 
0 
0 
0 
0 
0 
0 
0 
0 
0 
0 
0 
0 
0 
0 
0 
0 
0 
0 
0 
0 
0 
0 
0 
0 
0 
0 
0 
0 
0 
0 
0 
0 
0 
0 
0 
0 
0 
0 
0 
0 
0 
0 
0 
0 
0 
0 
0 
0 
0 
0 
0 
0 
0 
0 
0 
0 
0 
0 
0 
0 
0 
0 
0 
0 
0 
0 
0 
0 
0 
0 
0 
0 
0 
0 
0 
0 
0 
0 
0 
0 
0 
0 
0 
0 
0 
0 
0 
0 
0 
0 
0 
0 
0 
0 
0 
0 
0 
0 
0 
0 
0 
0 
0 
0 
0 
0 
0 
0 
0 
0 
0 
0 
0 
0 
0 
0 
0 
0 
0 
0 
0 
0 
0 
0 
0 
0 
0 
0 
0 
0 
0 
0 
0 
0 
0 
0 
0 
0 
0 
0 
0 
0 
0 
0 
0 
0 
0 
0 
0 
0 
0 
0 
0 
0 
0 
0 
0 
0 
0 
0 
0 
0 
0 
0 
0 
0 
0 
0 
0 
0 
0 
0 
0 
0 
0 
0 
0 
0 
0 
0 
0 
0 
0 
0 
0 
0 
0 
0 
0 
0 
0 
0 
0 
0 
0 
0 
0 
0 
0 
0 
0 
0 
0 
0 
0 
0 
0 
0 
0 
0 
0 
0 
0 
0 
0 
0 
0 
0 
0 
0 
0 
0 
0 
0 
0 
0 
0 
0 
0 
0 
0 
0 
0 
0 
0 
0 
0 
0 
0 
0 
0 
0 
0 
0 
0 
0 
0 
0 
0 
0 
0 
0 
0 
0 
0 
0 
0 
0 
0 
0 
0 
0 
0 
0 
0 
0 
0 
0 
0 
0 
0 
0 
0 
0 
0 
0 
0 
0 
0 
0 
0 
0 
0 
0 
0 
0 
0 
0 
0 
0 
0 
0 
0 
0 
0 
0 
0 
0 
0 
0 
0 
0 
0 
0 
0 
0 
0 
0 
0 
0 
0 
0 
0 
0 
0 
0 
0 
0 
0 
0 
0 
0 
0 
0 
0 
0 
0 
0 
0 
0 
0 
0 
0 
0 
0 
0 
0 
0 
0 
0 
0 
0 
0 
0 
0 
0 
0 
0 
0 
0 
0 
0 
0 
0 
0 
0 
0 
0 
0 
0 
0 
0 
0 
0 
0 
0 
0 
0 
0 
0 
0 
0 
0 
0 
0 
0 
0 
0 
0 
0 
0 
0 
0 
0 
0 
0 
0 
0 
0 
0 
0 
0 
0 
0 
0 
0 
0 
0 
0 
0 
0 
0 
0 
0 
0 
0 
0 
0 
0 
0 
0 
0 
0 
0 
0 
0 
0 
0 
0 
0 
0 
0 
0 
0 
0 
0 
0 
0 
0 
0 
0 
0 
0 
0 
0 
0 
0 
0 
0 
0 
0 
0 
0 
0 
0 
0 
0 
0 
0 
0 
0 
0 
0 
0 
0 
0 
0 
0 
0 
0 
0 
0 
0 
0 
0 
0 
0 
0 
0 
0 
0 
0 
0 
0 
0 
0 
0 
0 
0 
0 
0 
0 
0 
0 
0 
0 
0 
0 
0 
0 
0 
0 
0 
0 
0 
0 
0 
0 
0 
0 
0 
0 
0 
0 
0 
0 
0 
0 
0 
0 
0 
0 
0 
0 
0 
0 
0 
0 
0 
0 
0 
0 
0 
0 
0 
0 
0 
0 
0 
0 
0 
0 
0 
0 
0 
0 
0 
0 
0 
0 
0 
0 
0 
0 
0 
0 
0 
0 
0 
0 
0 
0 
0 
0 
0 
0 
0 
0 
0 
0 
0 
0 
0 
0 
0 
0 
0 
0 
0 
0 
0 
0 
0 
0 
0 
0 
0 
0 
0 
0 
0 
0 
0 
0 
0 
0 
0 
0 
0 
0 
0 
0 
0 
0 
0 
0 
0 
0 
0 
0 
0 
0 
0 
0 
0 
0 
0 
0 
0 
0 
0 
0 
0 
0 
0 
0 
0 
0 
0 
0 
0 
0 
0 
0 
0 
0 
0 
0 
0 
0 
0 
0 
0 
0 
0 
0 
0 
0 
0 
0 
0 
0 
0 
0 
0 
0 
0 
0 
0 
0 
0 
0 
0 
0 
0 
0 
0 
0 
0 
0 
0 
0 
0 
0 
0 
0 
0 
0 
0 
0 
0 
0 
0 
0 
0 
0 
0 
0 
0 
0 
0 
0 
0 
0 
0 
0 
0 
0 
0 
0 
0 
0 
0 
0 
0 
0 
0 
0 
0 
0 
0 
0 
0 
0 
0 
0 
0 
0 
0 
0 
0 
0 
0 
0 
0 
0 
0 
0 
0 
0 
0 
0 
0 
0 
0 
0 
0 
0 
0 
0 
0 
0 
0 
0 
0 
0 
0 
0 
0 
0 
0 
0 
0 
0 
0 
0 
0 
0 
0 
0 
0 
0 
0 
0 
0 
0 
0 
0 
0 
0 
0 
0 
0 
0 
0 
0 
0 
0 
0 
0 
0 
0 
0 
0 
0 
0 
0 
0 
0 
0 
0 
0 
0 
0 
0 
0 
0 
0 
0 
0 
0 
0 
0 
0 
0 
0 
0 
0 
0 
0 
0 
0 
0 
0 
0 
0 
0 
0 
0 
0 
0 
0 
0 
0 
0 
0 
0 
0 
0 
0 
0 
0 
0 
0 
0 
0 
0 
0 
0 
0 
0 
0 
0 
0 
0 
0 
0 
0 
0 
0 
0 
0 
0 
0 
0 
0 
0 
0 
0 
0 
0 
0 
0 
0 
0 
0 
0 
0 
0 
0 
0 
0 
0 
0 
0 
0 
0 
0 
0 
0 
0 
0 
0 
0 
0 
0 
0 
0 
0 
0 
0 
0 
0 
0 
0 
0 
0 
0 
0 
0 
0 
0 
0 
0 
0 
0 
0 
0 
0 
0 
0 
0 
0 
0 
0 
0 
0 
0 
0 
0 
0 
0 
0 
0 
0 
0 
0 
0 
0 
0 
0 
0 
0 
0 
0 
0 
0 
0 
0 
0 
0 
0 
0 
0 
0 
0 
0 
0 
0 
0 
0 
0 
0 
0 
0 
0 
0 
0 
0 
0 
0 
0 
0 
0 
0 
0 
0 
0 
0 
0 
0 
0 
0 
0 
0 
0 
0 
0 
0 
0 
0 
0 
0 
0 
0 
0 
0 
0 
0 
0 
0 
0 
0 
0 
0 
0 
0 
0 
0 
0 
0 
0 
0 
0 
0 
0 
0 
0 
0 
0 
0 
0 
0 
0 
0 
0 
0 
0 
0 
0 
0 
0 
0 
0 
0 
0 
0 
0 
0 
0 
0 
0 
0 
0 
0 
0 
0 
0 
0 
0 
0 
0 
0 
0 
0 
0 
0 
0 
0 
0 
0 
0 
0 
0 
0 
0 
0 
0 
0 
0 
0 
0 
0 
0 
0 
0 
0 
0 
0 
0 
0 
0 
0 
0 
0 
0 
0 
0 
0 
0 
0 
0 
0 
0 
0 
0 
0 
0 
0 
0 
0 
0 
0 
0 
0 
0 
0 
0 
0 
0 
0 
0 
0 
0 
0 
0 
0 
0 
0 
0 
0 
0 
0 
0 
0 
0 
0 
0 
0 
0 
0 
0 
0 
0 
0 
0 
0 
0 
0 
0 
0 
0 
0 
0 
0 
0 
0 
0 
0 
0 
0 
0 
0 
0 
0 
0 
0 
0 
0 
0 
0 
0 
0 
0 
0 
0 
0 
0 
0 
0 
0 
0 
0 
0 
0 
0 
0 
0 
0 
0 
0 
0 
0 
0 
0 
0 
0 
0 
0 
0 
0 
0 
0 
0 
0 
0 
0 
0 
0 
0 
0 
0 
0 
0 
0 
0 
0 
0 
0 
0 
0 
0 
0 
0 
0 
0 
0 
0 
0 
0 
0 
0 
0 
0 
0 
0 
0 
0 
0 
0 
0 
0 
0 
0 
0 
0 
0 
0 
0 
0 
0 
0 
0 
0 
0 
0 
0 
0 
0 
0 
0 
0 
0 
0 
0 
0 
0 
0 
0 
0 
0 
0 
0 
0 
0 
0 
0 
0 
0 
0 
0 
0 
0 
0 
0 
0 
0 
0 
0 
0 
0 
0 
0 
0 
0 
0 
0 
0 
0 
0 
0 
0 
0 
0 
0 
0 
0 
0 
0 
0 
0 
0 
0 
0 
0 
0 
0 
0 
0 
0 
0 
0 
0 
0 
0 
0 
0 
0 
0 
0 
0 
0 
0 
0 
0 
0 
0 
0 
0 
0 
0 
0 
0 
0 
0 
0 
0 
0 
0 
0 
0 
0 
0 
0 
0 
0 
0 
0 
0 
0 
0 
0 
0 
0 
0 
0 
0 
0 
0 
0 
0 
0 
0 
0 
0 
0 
0 
0 
0 
0 
0 
0 
0 
0 
0 
0 
0 
0 
0 
0 
0 
0 
0 
0 
0 
0 
0 
0 
0 
0 
0 
0 
0 
0 
0 
0 
0 
0 
0 
0 
0 
0 
0 
0 
0 
0 
0 
0 
0 
0 
0 
0 
0 
0 
0 
0 
0 
0 
0 
0 
0 
0 
0 
0 
0 
0 
0 
0 
0 
0 
0 
0 
0 
0 
0 
0 
0 
0 
0 
0 
0 
0 
0 
0 
0 
0 
0 
0 
0 
0 
0 
0 
0 
0 
0 
0 
0 
0 
0 
0 
0 
0 
0 
0 
0 
0 
0 
0 
0 
0 
0 
0 
0 
0 
0 
0 
0 
0 
0 
0 
0 
0 
0 
0 
0 
0 
0 
0 
0 
0 
0 
0 
0 
0 
0 
0 
0 
0 
0 
0 
0 
0 
0 
0 
0 
0 
0 
0 
0 
0 
0 
0 
0 
0 
0 
0 
0 
0 
0 
0 
0 
0 
0 
0 
0 
0 
0 
0 
0 
0 
0 
0 
0 
0 
0 
0 
0 
0 
0 
0 
0 
0 
0 
0 
0 
0 
0 
0 
0 
0 
0 
0 
0 
0 
0 
0 
0 
0 
0 
0 
0 
0 
0 
0 
0 
0 
0 
0 
0 
0 
0 
0 
0 
0 
0 
0 
0 
0 
0 
0 
0 
0 
0 
0 
0 
0 
0 
0 
0 
0 
0 
0 
0 
0 
0 
0 
0 
0 
0 
0 
0 
0 
0 
0 
0 
0 
0 
0 
0 
0 
0 
0 
0 
0 
0 
0 
0 
0 
0 
0 
0 
0 
0 
0 
0 
0 
0 
0 
0 
0 
0 
0 
0 
0 
0 
0 
0 
0 
0 
0 
0 
0 
0 
0 
0 
0 
0 
0 
0 
0 
0 
0 
0 
0 
0 
0 
0 
0 
0 
0 
0 
0 
0 
0 
0 
0 
0 
0 
0 
0 
0 
0 
0 
0 
0 
0 
0 
0 
0 
0 
0 
0 
0 
0 
0 
0 
0 
0 
0 
0 
0 
0 
0 
0 
0 
0 
0 
0 
0 
0 
0 
0 
0 
0 
0 
0 
0 
0 
0 
0 
0 
0 
0 
0 
0 
0 
0 
0 
0 
0 
0 
0 
0 
0 
0 
0 
0 
0 
0 
0 
0 
0 
0 
0 
0 
0 
0 
0 
0 
0 
0 
0 
0 
0 
0 
0 
0 
0 
0 
0 
0 
0 
0 
0 
0 
0 
0 
0 
0 
0 
0 
0 
0 
0 
0 
0 
0 
0 
0 
0 
0 
0 
0 
0 
0 
0 
0 
0 
0 
0 
0 
0 
0 
0 
0 
0 
0 
0 
0 
0 
0 
0 
0 
0 
0 
0 
0 
0 
0 
0 
0 
0 
0 
0 
0 
0 
0 
0 
0 
0 
0 
0 
0 
0 
0 
0 
0 
0 
0 
0 
0 
0 
0 
0 
0 
0 
0 
0 
0 
0 
0 
0 
0 
0 
0 
0 
0 
0 
0 
0 
0 
0 
0 
0 
0 
0 
0 
0 
0 
0 
0 
0 
0 
0 
0 
0 
0 
0 
0 
0 
0 
0 
0 
0 
0 
0 
0 
0 
0 
0 
0 
0 
0 
0 
0 
0 
0 
0 
0 
0 
0 
0 
0 
0 
0 
0 
0 
0 
0 
0 
0 
0 
0 
0 
0 
0 
0 
0 
0 
0 
0 
0 
0 
0 
0 
0 
0 
0 
0 
0 
0 
0 
0 
0 
0 
0 
0 
0 
0 
0 
0 
0 
0 
0 
0 
0 
0 
0 
0 
0 
0 
0 
0 
0 
0 
0 
0 
0 
0 
0 
0 
0 
0 
0 
0 
0 
0 
0 
0 
0 
0 
0 
0 
0 
0 
0 
0 
0 
0 
0 
0 
0 
0 
0 
0 
0 
0 
0 
0 
0 
0 
0 
0 
0 
0 
0 
0 
0 
0 
0 
0 
0 
0 
0 
0 
0 
0 
0 
0 
0 
0 
0 
0 
0 
0 
0 
0 
0 
0 
0 
0 
0 
0 
0 
0 
0 
0 
0 
0 
0 
0 
0 
0 
0 
0 
0 
0 
0 
0 
0 
0 
0 
0 
0 
0 
0 
0 
0 
0 
0 
0 
0 
0 
0 
0 
0 
0 
0 
0 
0 
0 
0 
0 
0 
0 
0 
0 
0 
0 
0 
0 
0 
0 
0 
0 
0 
0 
0 
0 
0 
0 
0 
0 
0 
0 
0 
0 
0 
0 
0 
0 
0 
0 
0 
0 
0 
0 
0 
0 
0 
0 
0 
0 
0 
0 
0 
0 
0 
0 
0 
0 
0 
0 
0 
0 
0 
0 
0 
0 
0 
0 
0 
0 
0 
0 
0 
0 
0 
0 
0 
0 
0 
0 
0 
0 
0 
0 
0 
0 
0 
0 
0 
0 
0 
0 
0 
0 
0 
0 
0 
0 
0 
0 
0 
0 
0 
0 
0 
0 
0 
0 
0 
0 
0 
0 
0 
0 
0 
0 
0 
0 
0 
0 
0 
0 
0 
0 
0 
0 
0 
0 
0 
0 
0 
0 
0 
0 
0 
0 
0 
0 
0 
0 
0 
0 
0 
0 
0 
0 
0 
0 
0 
0 
0 
0 
0 
0 
0 
0 
0 
0 
0 
0 
0 
0 
0 
0 
0 
0 
0 
0 
0 
0 
0 
0 
0 
0 
0 
0 
0 
0 
0 
0 
0 
0 
0 
0 
0 
0 
0 
0 
0 
0 
0 
0 
0 
0 
0 
0 
0 
0 
0 
0 
0 
0 
0 
0 
0 
0 
0 
0 
0 
0 
0 
0 
0 
0 
0 
0 
0 
0 
0 
0 
0 
0 
0 
0 
0 
0 
0 
0 
0 
0 
0 
0 
0 
0 
0 
0 
0 
0 
0 
0 
0 
0 
0 
0 
0 
0 
0 
0 
0 
0 
0 
0 
0 
0 
0 
0 
0 
0 
0 
0 
0 
0 
0 
0 
0 
0 
0 
0 
0 
0 
0 
0 
0 
0 
0 
0 
0 
0 
0 
0 
0 
0 
0 
0 
0 
0 
0 
0 
0 
0 
0 
0 
0 
0 
0 
0 
0 
0 
0 
0 
0 
0 
0 
0 
0 
0 
0 
0 
0 
0 
0 
0 
0 
0 
0 
0 
0 
0 
0 
0 
0 
0 
0 
0 
0 
0 
0 
0 
0 
0 
0 
0 
0 
0 
0 
0 
0 
0 
0 
0 
0 
0 
0 
0 
0 
0 
0 
0 
0 
0 
0 
0 
0 
0 
0 
0 
0 
0 
0 
0 
0 
0 
0 
0 
0 
0 
0 
0 
0 
0 
0 
0 
0 
0 
0 
0 
0 
0 
0 
0 
0 
0 
0 
0 
0 
0 
0 
0 
0 
0 
0 
0 
0 
0 
0 
0 
0 
0 
0 
0 
0 
0 
0 
0 
0 
0 
0 
0 
0 
0 
0 
0 
0 
0 
0 
0 
0 
0 
0 
0 
0 
0 
0 
0 
0 
0 
0 
0 
0 
0 
0 
0 
0 
0 
0 
0 
0 
0 
0 
0 
0 
0 
0 
0 
0 
0 
0 
0 
0 
0 
0 
0 
0 
0 
0 
0 
0 
0 
0 
0 
0 
0 
0 
0 
0 
0 
0 
0 
0 
0 
0 
0 
0 
0 
0 
0 
0 
0 
0 
0 
0 
0 
0 
0 
0 
0 
0 
0 
0 
0 
0 
0 
0 
0 
0 
0 
0 
0 
0 
0 
0 
0 
0 
0 
0 
0 
0 
0 
0 
0 
0 
0 
0 
0 
0 
0 
0 
0 
0 
0 
0 
0 
0 
0 
0 
0 
0 
0 
0 
0 
0 
0 
0 
0 
0 
0 
0 
0 
0 
0 
0 
0 
0 
0 
0 
0 
0 
0 
0 
0 
0 
0 
0 
0 
0 
0 
0 
0 
0 
0 
0 
0 
0 
0 
0 
0 
0 
0 
0 
0 
0 
0 
0 
0 
0 
0 
0 
0 
0 
0 
0 
0 
0 
0 
0 
0 
0 
0 
0 
0 
0 
0 
0 
0 
0 
0 
0 
0 
0 
0 
0 
0 
0 
0 
0 
0 
0 
0 
0 
0 
0 
0 
0 
0 
0 
0 
0 
0 
0 
0 
0 
0 
0 
0 
0 
0 
0 
0 
0 
0 
0 
0 
0 
0 
0 
0 
0 
0 
0 
0 
0 
0 
0 
0 
0 
0 
0 
0 
0 
0 
0 
0 
0 
0 
0 
0 
0 
0 
0 
0 
0 
0 
0 
0 
0 
0 
0 
0 
0 
0 
0 
0 
0 
0 
0 
0 
0 
0 
0 
0 
0 
0 
0 
0 
0 
0 
0 
0 
0 
0 
0 
0 
0 
0 
0 
0 
0 
0 
0 
0 
0 
0 
0 
0 
0 
0 
0 
0 
0 
0 
0 
0 
0 
0 
0 
0 
0 
0 
0 
0 
0 
0 
0 
0 
0 
0 
0 
0 
0 
0 
0 
0 
0 
0 
0 
0 
0 
0 
0 
0 
0 
0 
0 
0 
0 
0 
0 
0 
0 
0 
0 
0 
0 
0 
0 
0 
0 
0 
0 
0 
0 
0 
0 
0 
0 
0 
0 
0 
0 
0 
0 
0 
0 
0 
0 
0 
0 
0 
0 
0 
0 
0 
0 
0 
0 
0 
0 
0 
0 
0 
0 
0 
0 
0 
0 
0 
0 
0 
0 
0 
0 
0 
0 
0 
0 
0 
0 
0 
0 
0 
0 
0 
0 
0 
0 
0 
0 
0 
0 
0 
0 
0 
0 
0 
0 
0 
0 
0 
0 
0 
0 
0 
0 
0 
0 
0 
0 
0 
0 
0 
0 
0 
0 
0 
0 
0 
0 
0 
0 
0 
0 
0 
0 
0 
0 
0 
0 
0 
0 
0 
0 
0 
0 
0 
0 
0 
0 
0 
0 
0 
0 
0 
0 
0 
0 
0 
0 
0 
0 
0 
0 
0 
0 
0 
0 
0 
0 
0 
0 
0 
0 
0 
0 
0 
0 
0 
0 
0 
0 
0 
0 
0 
0 
0 
0 
0 
0 
0 
0 
0 
0 
0 
0 
0 
0 
0 
0 
0 
0 
0 
0 
0 
0 
0 
0 
0 
0 
0 
0 
0 
0 
0 
0 
0 
0 
0 
0 
0 
0 
0 
0 
0 
0 
0 
0 
0 
0 
0 
0 
0 
0 
0 
0 
0 
0 
0 
0 
0 
0 
0 
0 
0 
0 
0 
0 
0 
0 
0 
0 
0 
0 
0 
0 
0 
0 
0 
0 
0 
0 
0 
0 
0 
0 
0 
0 
0 
0 
0 
0 
0 
0 
0 
0 
0 
0 
0 
0 
0 
0 
0 
0 
0 
0 
0 
0 
0 
0 
0 
0 
0 
0 
0 
0 
0 
0 
0 
0 
0 
0 
0 
0 
0 
0 
0 
0 
0 
0 
0 
0 
0 
0 
0 
0 
0 
0 
0 
0 
0 
0 
0 
0 
0 
0 
0 
0 
0 
0 
0 
0 
0 
0 
0 
0 
0 
0 
0 
0 
0 
0 
0 
0 
0 
0 
0 
0 
0 
0 
0 
0 
0 
0 
0 
0 
0 
0 
0 
0 
0 
0 
0 
0 
0 
0 
0 
0 
0 
0 
0 
0 
0 
0 
0 
0 
0 
0 
0 
0 
0 
0 
0 
0 
0 
0 
0 
0 
0 
0 
0 
0 
0 
0 
0 
0 
0 
0 
0 
0 
0 
0 
0 
0 
0 
0 
0 
0 
0 
0 
0 
0 
0 
0 
0 
0 
0 
0 
0 
0 
0 
0 
0 
0 
0 
0 
0 
0 
0 
0 
0 
0 
0 
0 
0 
0 
0 
0 
0 
0 
0 
0 
0 
0 
0 
0 
0 
0 
0 
0 
0 
0 
0 
0 
0 
0 
0 
0 
0 
0 
0 
0 
0 
0 
0 
0 
0 
0 
0 
0 
0 
0 
0 
0 
0 
0 
0 
0 
0 
0 
0 
0 
0 
0 
0 
0 
0 
0 
0 
0 
0 
0 
0 
0 
0 
0 
0 
0 
0 
0 
0 
0 
0 
0 
0 
0 
0 
0 
0 
0 
0 
0 
0 
0 
0 
0 
0 
0 
0 
0 
0 
0 
0 
0 
0 
0 
0 
0 
0 
0 
0 
0 
0 
0 
0 
0 
0 
0 
0 
0 
0 
0 
0 
0 
0 
0 
0 
0 
0 
0 
0 
0 
0 
0 
0 
0 
0 
0 
0 
0 
0 
0 
0 
0 
0 
0 
0 
0 
0 
0 
0 
0 
0 
0 
0 
0 
0 
0 
0 
0 
0 
0 
0 
0 
0 
0 
0 
0 
0 
0 
0 
0 
0 
0 
0 
0 
0 
0 
0 
0 
0 
0 
0 
0 
0 
0 
0 
0 
0 
0 
0 
0 
0 
0 
0 
0 
0 
0 
0 
0 
0 
0 
0 
0 
0 
0 
0 
0 
0 
0 
0 
0 
0 
0 
0 
0 
0 
0 
0 
0 
0 
0 
0 
0 
0 
0 
0 
0 
0 
0 
0 
0 
0 
0 
0 
0 
0 
0 
0 
0 
0 
0 
0 
0 
0 
0 
0 
0 
0 
0 
0 
0 
0 
0 
0 
0 
0 
0 
0 
0 
0 
0 
0 
0 
0 
0 
0 
0 
0 
0 
0 
0 
0 
0 
0 
0 
0 
0 
0 
0 
0 
0 
0 
0 
0 
0 
0 
0 
0 
0 
0 
0 
0 
0 
0 
0 
0 
0 
0 
0 
0 
0 
0 
0 
0 
0 
0 
0 
0 
0 
0 
0 
0 
0 
0 
0 
0 
0 
0 
0 
0 
0 
0 
0 
0 
0 
0 
0 
0 
0 
0 
0 
0 
0 
0 
0 
0 
0 
0 
0 
0 
0 
0 
0 
0 
0 
0 
0 
0 
0 
0 
0 
0 
0 
0 
0 
0 
0 
0 
0 
0 
0 
0 
0 
0 
0 
0 
0 
0 
0 
0 
0 
0 
0 
0 
0 
0 
0 
0 
0 
0 
0 
0 
0 
0 
0 
0 
0 
0 
0 
0 
0 
0 
0 
0 
0 
0 
0 
0 
0 
0 
0 
0 
0 
0 
0 
0 
0 
0 
0 
0 
0 
0 
0 
0 
0 
0 
0 
0 
0 
0 
0 
0 
0 
0 
0 
0 
0 
0 
0 
0 
0 
0 
0 
0 
0 
0 
0 
0 
0 
0 
0 
0 
0 
0 
0 
0 
0 
0 
0 
0 
0 
0 
0 
0 
0 
0 
0 
0 
0 
0 
0 
0 
0 
0 
0 
0 
0 
0 
0 
0 
0 
0 
0 
0 
0 
0 
0 
0 
0 
0 
0 
0 
0 
0 
0 
0 
0 
0 
0 
0 
0 
0 
0 
0 
0 
0 
0 
0 
0 
0 
0 
0 
0 
0 
0 
0 
0 
0 
0 
0 
0 
0 
0 
0 
0 
0 
0 
0 
0 
0 
0 
0 
0 
0 
0 
0 
0 
0 
0 
0 
0 
0 
0 
0 
0 
0 
0 
0 
0 
0 
0 
0 
0 
0 
0 
0 
0 
0 
0 
0 
0 
0 
0 
0 
0 
0 
0 
0 
0 
0 
0 
0 
0 
0 
0 
0 
0 
0 
0 
0 
0 
0 
0 
0 
0 
0 
0 
0 
0 
0 
0 
0 
0 
0 
0 
0 
0 
0 
0 
0 
0 
0 
0 
0 
0 
0 
0 
0 
0 
0 
0 
0 
0 
0 
0 
0 
0 
0 
0 
0 
0 
0 
0 
0 
0 
0 
0 
0 
0 
0 
0 
0 
0 
0 
0 
0 
0 
0 
0 
0 
0 
0 
0 
0 
0 
0 
0 
0 
0 
0 
0 
0 
0 
0 
0 
0 
0 
0 
0 
0 
0 
0 
0 
0 
0 
0 
0 
0 
0 
0 
0 
0 
0 
0 
0 
0 
0 
0 
0 
0 
0 
0 
0 
0 
0 
0 
0 
0 
0 
0 
0 
0 
0 
0 
0 
0 
0 
0 
0 
0 
0 
0 
0 
0 
0 
0 
0 
0 
0 
0 
0 
0 
0 
0 
0 
0 
0 
0 
0 
0 
0 
0 
0 
0 
0 
0 
0 
0 
0 
0 
0 
0 
0 
0 
0 
0 
0 
0 
0 
0 
0 
0 
0 
0 
0 
0 
0 
0 
0 
0 
0 
0 
0 
0 
0 
0 
0 
0 
0 
0 
0 
0 
0 
0 
0 
0 
0 
0 
0 
0 
0 
0 
0 
0 
0 
0 
0 
0 
0 
0 
0 
0 
0 
0 
0 
0 
0 
0 
0 
0 
0 
0 
0 
0 
0 
0 
0 
0 
0 
0 
0 
0 
0 
0 
0 
0 
0 
0 
0 
0 
0 
0 
0 
0 
0 
0 
0 
0 
0 
0 
0 
0 
0 
0 
0 
0 
0 
0 
0 
0 
0 
0 
0 
0 
0 
0 
0 
0 
0 
0 
0 
0 
0 
0 
0 
0 
0 
0 
0 
0 
0 
0 
0 
0 
0 
0 
0 
0 
0 
0 
0 
0 
0 
0 
0 
0 
0 
0 
0 
0 
0 
0 
0 
0 
0 
0 
0 
0 
0 
0 
0 
0 
0 
0 
0 
0 
0 
0 
0 
0 
0 
0 
0 
0 
0 
0 
0 
0 
0 
0 
0 
0 
0 
0 
0 
0 
0 
0 
0 
0 
0 
0 
0 
0 
0 
0 
0 
0 
0 
0 
0 
0 
0 
0 
0 
0 
0 
0 
0 
0 
0 
0 
0 
0 
0 
0 
0 
0 
0 
0 
0 
0 
0 
0 
0 
0 
0 
0 
0 
0 
0 
0 
0 
0 
0 
0 
0 
0 
0 
0 
0 
0 
0 
0 
0 
0 
0 
0 
0 
0 
0 
0 
0 
0 
0 
0 
0 
0 
0 
0 
0 
0 
0 
0 
0 
0 
0 
0 
0 
0 
0 
0 
0 
0 
0 
0 
0 
0 
0 
0 
0 
0 
0 
0 
0 
0 
0 
0 
0 
0 
0 
0 
0 
0 
0 
0 
0 
0 
0 
0 
0 
0 
0 
0 
0 
0 
0 
0 
0 
0 
0 
0 
0 
0 
0 
0 
0 
0 
0 
0 
0 
0 
0 
0 
0 
0 
0 
0 
0 
0 
0 
0 
0 
0 
0 
0 
0 
0 
0 
0 
0 
0 
0 
0 
0 
0 
0 
0 
0 
0 
0 
0 
0 
0 
0 
0 
0 
0 
0 
0 
0 
0 
0 
0 
0 
0 
0 
0 
0 
0 
0 
0 
0 
0 
0 
0 
0 
0 
0 
0 
0 
0 
0 
0 
0 
0 
0 
0 
0 
0 
0 
0 
0 
0 
0 
0 
0 
0 
0 
0 
0 
0 
0 
0 
0 
0 
0 
0 
0 
0 
0 
0 
0 
0 
0 
0 
0 
0 
0 
0 
0 
0 
0 
0 
0 
0 
0 
0 
0 
0 
0 
0 
0 
0 
0 
0 
0 
0 
0 
0 
0 
0 
0 
0 
0 
0 
0 
0 
0 
0 
0 
0 
0 
0 
0 
0 
0 
0 
0 
0 
0 
0 
0 
0 
0 
0 
0 
0 
0 
0 
0 
0 
0 
0 
0 
0 
0 
0 
0 
0 
0 
0 
0 
0 
0 
0 
0 
0 
0 
0 
0 
0 
0 
0 
0 
0 
0 
0 
0 
0 
0 
0 
0 
0 
0 
0 
0 
0 
0 
0 
0 
0 
0 
0 
0 
0 
0 
0 
0 
0 
0 
0 
0 
0 
0 
0 
0 
0 
0 
0 
0 
0 
0 
0 
0 
0 
0 
0 
0 
0 
0 
0 
0 
0 
0 
0 
0 
0 
0 
0 
0 
0 
0 
0 
0 
0 
0 
0 
0 
0 
0 
0 
0 
0 
0 
0 
0 
0 
0 
0 
0 
0 
0 
0 
0 
0 
0 
0 
0 
0 
0 
0 
0 
0 
0 
0 
0 
0 
0 
0 
0 
0 
0 
0 
0 
0 
0 
0 
0 
0 
0 
0 
0 
0 
0 
0 
0 
0 
0 
0 
0 
0 
0 
0 
0 
0 
0 
0 
0 
0 
0 
0 
0 
0 
0 
0 
0 
0 
0 
0 
0 
0 
0 
0 
0 
0 
0 
0 
0 
0 
0 
0 
0 
0 
0 
0 
0 
0 
0 
0 
0 
0 
0 
0 
0 
0 
0 
0 
0 
0 
0 
0 
0 
0 
0 
0 
0 
0 
0 
0 
0 
0 
0 
0 
0 
0 
0 
0 
0 
0 
0 
0 
0 
0 
0 
0 
0 
0 
0 
0 
0 
0 
0 
0 
0 
0 
0 
0 
0 
0 
0 
0 
0 
0 
0 
0 
0 
0 
0 
0 
0 
0 
0 
0 
0 
0 
0 
0 
0 
0 
0 
0 
0 
0 
0 
0 
0 
0 
0 
0 
0 
0 
0 
0 
0 
0 
0 
0 
0 
0 
0 
0 
0 
0 
0 
0 
0 
0 
0 
0 
0 
0 
0 
0 
0 
0 
0 
0 
0 
0 
0 
0 
0 
0 
0 
0 
0 
0 
0 
0 
0 
0 
0 
0 
0 
0 
0 
0 
0 
0 
0 
0 
0 
0 
0 
0 
0 
0 
0 
0 
0 
0 
0 
0 
0 
0 
0 
0 
0 
0 
0 
0 
0 
0 
0 
0 
0 
0 
0 
0 
0 
0 
0 
0 
0 
0 
0 
0 
0 
0 
0 
0 
0 
0 
0 
0 
0 
0 
0 
0 
0 
0 
0 
0 
0 
0 
0 
0 
0 
0 
0 
0 
0 
0 
0 
0 
0 
0 
0 
0 
0 
0 
0 
0 
0 
0 
0 
0 
0 
0 
0 
0 
0 
0 
0 
0 
0 
0 
0 
0 
0 
0 
0 
0 
0 
0 
0 
0 
0 
0 
0 
0 
0 
0 
0 
0 
0 
0 
0 
0 
0 
0 
0 
0 
0 
0 
0 
0 
0 
0 
0 
0 
0 
0 
0 
0 
0 
0 
0 
0 
0 
0 
0 
0 
0 
0 
0 
0 
0 
0 
0 
0 
0 
0 
0 
0 
0 
0 
0 
0 
0 
0 
0 
0 
0 
0 
0 
0 
0 
0 
0 
0 
0 
0 
0 
0 
0 
0 
0 
0 
0 
0 
0 
0 
0 
0 
0 
0 
0 
0 
0 
0 
0 
0 
0 
0 
0 
0 
0 
0 
0 
0 
0 
0 
0 
0 
0 
0 
0 
0 
0 
0 
0 
0 
0 
0 
0 
0 
0 
0 
0 
0 
0 
0 
0 
0 
0 
0 
0 
0 
0 
0 
0 
0 
0 
0 
0 
0 
0 
0 
0 
0 
0 
0 
0 
0 
0 
0 
0 
0 
0 
0 
0 
0 
0 
0 
0 
0 
0 
0 
0 
0 
0 
0 
0 
0 
0 
0 
0 
0 
0 
0 
0 
0 
0 
0 
0 
0 
0 
0 
0 
0 
0 
0 
0 
0 
0 
0 
0 
0 
0 
0 
0 
0 
0 
0 
0 
0 
0 
0 
0 
0 
0 
0 
0 
0 
0 
0 
0 
0 
0 
0 
0 
0 
0 
0 
0 
0 
0 
0 
0 
0 
0 
0 
0 
0 
0 
0 
0 
0 
0 
0 
0 
0 
0 
0 
0 
0 
0 
0 
0 
0 
0 
0 
0 
0 
0 
0 
0 
0 
0 
0 
0 
0 
0 
0 
0 
0 
0 
0 
0 
0 
0 
0 
0 
0 
0 
0 
0 
0 
0 
0 
0 
0 
0 
0 
0 
0 
0 
0 
0 
0 
0 
0 
0 
0 
0 
0 
0 
0 
0 
0 
0 
0 
0 
0 
0 
0 
0 
0 
0 
0 
0 
0 
0 
0 
0 
0 
0 
0 
0 
0 
0 
0 
0 
0 
0 
0 
0 
0 
0 
0 
0 
0 
0 
0 
0 
0 
0 
0 
0 
0 
0 
0 
0 
0 
0 
0 
0 
0 
0 
0 
0 
0 
0 
0 
0 
0 
0 
0 
0 
0 
0 
0 
0 
0 
0 
0 
0 
0 
0 
0 
0 
0 
0 
0 
0 
0 
0 
0 
0 
0 
0 
0 
0 
0 
0 
0 
0 
0 
0 
0 
0 
0 
0 
0 
0 
0 
0 
0 
0 
0 
0 
0 
0 
0 
0 
0 
0 
0 
0 
0 
0 
0 
0 
0 
0 
0 
0 
0 
0 
0 
0 
0 
0 
0 
0 
0 
0 
0 
0 
0 
0 
0 
0 
0 
0 
0 
0 
0 
0 
0 
0 
0 
0 
0 
0 
0 
0 
0 
0 
0 
0 
0 
0 
0 
0 
0 
0 
0 
0 
0 
0 
0 
0 
0 
0 
0 
0 
0 
0 
0 
0 
0 
0 
0 
0 
0 
0 
0 
0 
0 
0 
0 
0 
0 
0 
0 
0 
0 
0 
0 
0 
0 
0 
0 
0 
0 
0 
0 
0 
0 
0 
0 
0 
0 
0 
0 
0 
0 
0 
0 
0 
0 
0 
0 
0 
0 
0 
0 
0 
0 
0 
0 
0 
0 
0 
0 
0 
0 
0 
0 
0 
0 
0 
0 
0 
0 
0 
0 
0 
0 
0 
0 
0 
0 
0 
0 
0 
0 
0 
0 
0 
0 
0 
0 
0 
0 
0 
0 
0 
0 
0 
0 
0 
0 
0 
0 
0 
0 
0 
0 
0 
0 
0 
0 
0 
0 
0 
0 
0 
0 
0 
0 
0 
0 
0 
0 
0 
0 
0 
0 
0 
0 
0 
0 
0 
0 
0 
0 
0 
0 
0 
0 
0 
0 
0 
0 
0 
0 
0 
0 
0 
0 
0 
0 
0 
0 
0 
0 
0 
0 
0 
0 
0 
0 
0 
0 
0 
0 
0 
0 
0 
0 
0 
0 
0 
0 
0 
0 
0 
0 
0 
0 
0 
0 
0 
0 
0 
0 
0 
0 
0 
0 
0 
0 
0 
0 
0 
0 
0 
0 
0 
0 
0 
0 
0 
0 
0 
0 
0 
0 
0 
0 
0 
0 
0 
0 
0 
0 
0 
0 
0 
0 
0 
0 
0 
0 
0 
0 
0 
0 
0 
0 
0 
0 
0 
0 
0 
0 
0 
0 
0 
0 
0 
0 
0 
0 
0 
0 
0 
0 
0 
0 
0 
0 
0 
0 
0 
0 
0 
0 
0 
0 
0 
0 
0 
0 
0 
0 
0 
0 
0 
0 
0 
0 
0 
0 
0 
0 
0 
0 
0 
0 
0 
0 
0 
0 
0 
0 
0 
0 
0 
0 
0 
0 
0 
0 
0 
0 
0 
0 
0 
0 
0 
0 
0 
0 
0 
0 
0 
0 
0 
0 
0 
0 
0 
0 
0 
0 
0 
0 
0 
0 
0 
0 
0 
0 
0 
0 
0 
0 
0 
0 
0 
0 
0 
0 
0 
0 
0 
0 
0 
0 
0 
0 
0 
0 
0 
0 
0 
0 
0 
0 
0 
0 
0 
0 
0 
0 
0 
0 
0 
0 
0 
0 
0 
0 
0 
0 
0 
0 
0 
0 
0 
0 
0 
0 
0 
0 
0 
0 
0 
0 
0 
0 
0 
0 
0 
0 
0 
0 
0 
0 
0 
0 
0 
0 
0 
0 
0 
0 
0 
0 
0 
0 
0 
0 
0 
0 
0 
0 
0 
0 
0 
0 
0 
0 
0 
0 
0 
0 
0 
0 
0 
0 
0 
0 
0 
0 
0 
0 
0 
0 
0 
0 
0 
0 
0 
0 
0 
0 
0 
0 
0 
0 
0 
0 
0 
0 
0 
0 
0 
0 
0 
0 
0 
0 
0 
0 
0 
0 
0 
0 
0 
0 
0 
0 
0 
0 
0 
0 
0 
0 
0 
0 
0 
0 
0 
0 
0 
0 
0 
0 
0 
0 
0 
0 
0 
0 
0 
0 
0 
0 
0 
0 
0 
0 
0 
0 
0 
0 
0 
0 
0 
0 
0 
0 
0 
0 
0 
0 
0 
0 
0 
0 
0 
0 
0 
0 
0 
0 
0 
0 
0 
0 
0 
0 
0 
0 
0 
0 
0 
0 
0 
0 
0 
0 
0 
0 
0 
0 
0 
0 
0 
0 
0 
0 
0 
0 
0 
0 
0 
0 
0 
0 
0 
0 
0 
0 
0 
0 
0 
0 
0 
0 
0 
0 
0 
0 
0 
0 
0 
0 
0 
0 
0 
0 
0 
0 
0 
0 
0 
0 
0 
0 
0 
0 
0 
0 
0 
0 
0 
0 
0 
0 
0 
0 
0 
0 
0 
0 
0 
0 
0 
0 
0 
0 
0 
0 
0 
0 
0 
0 
0 
0 
0 
0 
0 
0 
0 
0 
0 
0 
0 
0 
0 
0 
0 
0 
0 
0 
0 
0 
0 
0 
0 
0 
0 
0 
0 
0 
0 
0 
0 
0 
0 
0 
0 
0 
0 
0 
0 
0 
0 
0 
0 
0 
0 
0 
0 
0 
0 
0 
0 
0 
0 
0 
0 
0 
0 
0 
0 
0 
0 
0 
0 
0 
0 
0 
0 
0 
0 
0 
0 
0 
0 
0 
0 
0 
0 
0 
0 
0 
0 
0 
0 
0 
0 
0 
0 
0 
0 
0 
0 
0 
0 
0 
0 
0 
0 
0 
0 
0 
0 
0 
0 
0 
0 
0 
0 
0 
0 
0 
0 
0 
0 
0 
0 
0 
0 
0 
0 
0 
0 
0 
0 
0 
0 
0 
0 
0 
0 
0 
0 
0 
0 
0 
0 
0 
0 
0 
0 
0 
0 
0 
0 
0 
0 
0 
0 
0 
0 
0 
0 
0 
0 
0 
0 
0 
0 
0 
0 
0 
0 
0 
0 
0 
0 
0 
0 
0 
0 
0 
0 
0 
0 
0 
0 
0 
0 
0 
0 
0 
0 
0 
0 
0 
0 
0 
0 
0 
0 
0 
0 
0 
0 
0 
0 
0 
0 
0 
0 
0 
0 
0 
0 
0 
0 
0 
0 
0 
0 
0 
0 
0 
0 
0 
0 
0 
0 
0 
0 
0 
0 
0 
0 
0 
0 
0 
0 
0 
0 
0 
0 
0 
0 
0 
0 
0 
0 
0 
0 
0 
0 
0 
0 
0 
0 
0 
0 
0 
0 
0 
0 
0 
0 
0 
0 
0 
0 
0 
0 
0 
0 
0 
0 
0 
0 
0 
0 
0 
0 
0 
0 
0 
0 
0 
0 
0 
0 
0 
0 
0 
0 
0 
0 
0 
0 
0 
0 
0 
0 
0 
0 
0 
0 
0 
0 
0 
0 
0 
0 
0 
0 
0 
0 
0 
0 
0 
0 
0 
0 
0 
0 
0 
0 
0 
0 
0 
0 
0 
0 
0 
0 
0 
0 
0 
0 
0 
0 
0 
0 
0 
0 
0 
0 
0 
0 
0 
0 
0 
0 
0 
0 
0 
0 
0 
0 
0 
0 
0 
0 
0 
0 
0 
0 
0 
0 
0 
0 
0 
0 
0 
0 
0 
0 
0 
0 
0 
0 
0 
0 
0 
0 
0 
0 
0 
0 
0 
0 
0 
0 
0 
0 
0 
0 
0 
0 
0 
0 
0 
0 
0 
0 
0 
0 
0 
0 
0 
0 
0 
0 
0 
0 
0 
0 
0 
0 
0 
0 
0 
0 
0 
0 
0 
0 
0 
0 
0 
0 
0 
0 
0 
0 
0 
0 
0 
0 
0 
0 
0 
0 
0 
0 
0 
0 
0 
0 
0 
0 
0 
0 
0 
0 
0 
0 
0 
0 
0 
0 
0 
0 
0 
0 
0 
0 
0 
0 
0 
0 
0 
0 
0 
0 
0 
0 
0 
0 
0 
0 
0 
0 
0 
0 
0 
0 
0 
0 
0 
0 
0 
0 
0 
0 
0 
0 
0 
0 
0 
0 
0 
0 
0 
0 
0 
0 
0 
0 
0 
0 
0 
0 
0 
0 
0 
0 
0 
0 
0 
0 
0 
0 
0 
0 
0 
0 
0 
0 
0 
0 
0 
0 
0 
0 
0 
0 
0 
0 
0 
0 
0 
0 
0 
0 
0 
0 
0 
0 
0 
0 
0 
0 
0 
0 
0 
0 
0 
0 
0 
0 
0 
0 
0 
0 
0 
0 
0 
0 
0 
0 
0 
0 
0 
0 
0 
0 
0 
0 
0 
0 
0 
0 
0 
0 
0 
0 
0 
0 
0 
0 
0 
0 
0 
0 
0 
0 
0 
0 
0 
0 
0 
0 
0 
0 
0 
0 
0 
0 
0 
0 
0 
0 
0 
0 
0 
0 
0 
0 
0 
0 
0 
0 
0 
0 
0 
0 
0 
0 
0 
0 
0 
0 
0 
0 
0 
0 
0 
0 
0 
0 
0 
0 
0 
0 
0 
0 
0 
0 
0 
0 
0 
0 
0 
0 
0 
0 
0 
0 
0 
0 
0 
0 
0 
0 
0 
0 
0 
0 
0 
0 
0 
0 
0 
0 
0 
0 
0 
0 
0 
0 
0 
0 
0 
0 
0 
0 
0 
0 
0 
0 
0 
0 
0 
0 
0 
0 
0 
0 
0 
0 
0 
0 
0 
0 
0 
0 
0 
0 
0 
0 
0 
0 
0 
0 
0 
0 
0 
0 
0 
0 
0 
0 
0 
0 
0 
0 
0 
0 
0 
0 
0 
0 
0 
0 
0 
0 
0 
0 
0 
0 
0 
0 
0 
0 
0 
0 
0 
0 
0 
0 
0 
0 
0 
0 
0 
0 
0 
0 
0 
0 
0 
0 
0 
0 
0 
0 
0 
0 
0 
0 
0 
0 
0 
0 
0 
0 
0 
0 
0 
0 
0 
0 
0 
0 
0 
0 
0 
0 
0 
0 
0 
0 
0 
0 
0 
0 
0 
0 
0 
0 
0 
0 
0 
0 
0 
0 
0 
0 
0 
0 
0 
0 
0 
0 
0 
0 
0 
0 
0 
0 
0 
0 
0 
0 
0 
0 
0 
0 
0 
0 
0 
0 
0 
0 
0 
0 
0 
0 
0 
0 
0 
0 
0 
0 
0 
0 
0 
0 
0 
0 
0 
0 
0 
0 
0 
0 
0 
0 
0 
0 
0 
0 
0 
0 
0 
0 
0 
0 
0 
0 
0 
0 
0 
0 
0 
0 
0 
0 
0 
0 
0 
0 
0 
0 
0 
0 
0 
0 
0 
0 
0 
0 
0 
0 
0 
0 
0 
0 
0 
0 
0 
0 
0 
0 
0 
0 
0 
0 
0 
0 
0 
0 
0 
0 
0 
0 
0 
0 
0 
0 
0 
0 
0 
0 
0 
0 
0 
0 
0 
0 
0 
0 
0 
0 
0 
0 
0 
0 
0 
0 
0 
0 
0 
0 
0 
0 
0 
0 
0 
0 
0 
0 
0 
0 
0 
0 
0 
0 
0 
0 
0 
0 
0 
0 
0 
0 
0 
0 
0 
0 
0 
0 
0 
0 
0 
0 
0 
0 
0 
0 
0 
0 
0 
0 
0 
0 
0 
0 
0 
0 
0 
0 
0 
0 
0 
0 
0 
0 
0 
0 
0 
0 
0 
0 
0 
0 
0 
0 
0 
0 
0 
0 
0 
0 
0 
0 
0 
0 
0 
0 
0 
0 
0 
0 
0 
0 
0 
0 
0 
0 
0 
0 
0 
0 
0 
0 
0 
0 
0 
0 
0 
0 
0 
0 
0 
0 
0 
0 
0 
0 
0 
0 
0 
0 
0 
0 
0 
0 
0 
0 
0 
0 
0 
0 
0 
0 
0 
0 
0 
0 
0 
0 
0 
0 
0 
0 
0 
0 
0 
0 
0 
0 
0 
0 
0 
0 
0 
0 
0 
0 
0 
0 
0 
0 
0 
0 
0 
0 
0 
0 
0 
0 
0 
0 
0 
0 
0 
0 
0 
0 
0 
0 
0 
0 
0 
0 
0 
0 
0 
0 
0 
0 
0 
0 
0 
0 
0 
0 
0 
0 
0 
0 
0 
0 
0 
0 
0 
0 
0 
0 
0 
0 
0 
0 
0 
0 
0 
0 
0 
0 
0 
0 
0 
0 
0 
0 
0 
0 
0 
0 
0 
0 
0 
0 
0 
0 
0 
0 
0 
0 
0 
0 
0 
0 
0 
0 
0 
0 
0 
0 
0 
0 
0 
0 
0 
0 
0 
0 
0 
0 
0 
0 
0 
0 
0 
0 
0 
0 
0 
0 
0 
0 
0 
0 
0 
0 
0 
0 
0 
0 
0 
0 
0 
0 
0 
0 
0 
0 
0 
0 
0 
0 
0 
0 
0 
0 
0 
0 
0 
0 
0 
0 
0 
0 
0 
0 
0 
0 
0 
0 
0 
0 
0 
0 
0 
0 
0 
0 
0 
0 
0 
0 
0 
0 
0 
0 
0 
0 
0 
0 
0 
0 
0 
0 
0 
0 
0 
0 
0 
0 
0 
0 
0 
0 
0 
0 
0 
0 
0 
0 
0 
0 
0 
0 
0 
0 
0 
0 
0 
0 
0 
0 
0 
0 
0 
0 
0 
0 
0 
0 
0 
0 
0 
0 
0 
0 
0 
0 
0 
0 
0 
0 
0 
0 
0 
0 
0 
0 
0 
0 
0 
0 
0 
0 
0 
0 
0 
0 
0 
0 
0 
0 
0 
0 
0 
0 
0 
0 
0 
0 
0 
0 
0 
0 
0 
0 
0 
0 
0 
0 
0 
0 
0 
0 
0 
0 
0 
0 
0 
0 
0 
0 
0 
0 
0 
0 
0 
0 
0 
0 
0 
0 
0 
0 
0 
0 
0 
0 
0 
0 
0 
0 
0 
0 
0 
0 
0 
0 
0 
0 
0 
0 
0 
0 
0 
0 
0 
0 
0 
0 
0 
0 
0 
0 
0 
0 
0 
0 
0 
0 
0 
0 
0 
0 
0 
0 
0 
0 
0 
0 
0 
0 
0 
0 
0 
0 
0 
0 
0 
0 
0 
0 
0 
0 
0 
0 
0 
0 
0 
0 
0 
0 
0 
0 
0 
0 
0 
0 
0 
0 
0 
0 
0 
0 
0 
0 
0 
0 
0 
0 
0 
0 
0 
0 
0 
0 
0 
0 
0 
0 
0 
0 
0 
0 
0 
0 
0 
0 
0 
0 
0 
0 
0 
0 
0 
0 
0 
0 
0 
0 
0 
0 
0 
0 
0 
0 
0 
0 
0 
0 
0 
0 
0 
0 
0 
0 
0 
0 
0 
0 
0 
0 
0 
0 
0 
0 
0 
0 
0 
0 
0 
0 
0 
0 
0 
0 
0 
0 
0 
0 
0 
0 
0 
0 
0 
0 
0 
0 
0 
0 
0 
0 
0 
0 
0 
0 
0 
0 
0 
0 
0 
0 
0 
0 
0 
0 
0 
0 
0 
0 
0 
0 
0 
0 
0 
0 
0 
0 
0 
0 
0 
0 
0 
0 
0 
0 
0 
0 
0 
0 
0 
0 
0 
0 
0 
0 
0 
0 
0 
0 
0 
0 
0 
0 
0 
0 
0 
0 
0 
0 
0 
0 
0 
0 
0 
0 
0 
0 
0 
0 
0 
0 
0 
0 
0 
0 
0 
0 
0 
0 
0 
0 
0 
0 
0 
0 
0 
0 
0 
0 
0 
0 
0 
0 
0 
0 
0 
0 
0 
0 
0 
0 
0 
0 
0 
0 
0 
0 
0 
0 
0 
0 
0 
0 
0 
0 
0 
0 
0 
0 
0 
0 
0 
0 
0 
0 
0 
0 
0 
0 
0 
0 
0 
0 
0 
0 
0 
0 
0 
0 
0 
0 
0 
0 
0 
0 
0 
0 
0 
0 
0 
0 
0 
0 
0 
0 
0 
0 
0 
0 
0 
0 
0 
0 
0 
0 
0 
0 
0 
0 
0 
0 
0 
0 
0 
0 
0 
0 
0 
0 
0 
0 
0 
0 
0 
0 
0 
0 
0 
0 
0 
0 
0 
0 
0 
0 
0 
0 
0 
0 
0 
0 
0 
0 
0 
0 
0 
0 
0 
0 
0 
0 
0 
0 
0 
0 
0 
0 
0 
0 
0 
0 
0 
0 
0 
0 
0 
0 
0 
0 
0 
0 
0 
0 
0 
0 
0 
0 
0 
0 
0 
0 
0 
0 
0 
0 
0 
0 
0 
0 
0 
0 
0 
0 
0 
0 
0 
0 
0 
0 
0 
0 
0 
0 
0 
0 
0 
0 
0 
0 
0 
0 
0 
0 
0 
0 
0 
0 
0 
0 
0 
0 
0 
0 
0 
0 
0 
0 
0 
0 
0 
0 
0 
0 
0 
0 
0 
0 
0 
0 
0 
0 
0 
0 
0 
0 
0 
0 
0 
0 
0 
0 
0 
0 
0 
0 
0 
0 
0 
0 
0 
0 
0 
0 
0 
0 
0 
0 
0 
0 
0 
0 
0 
0 
0 
0 
0 
0 
0 
0 
0 
0 
0 
0 
0 
0 
0 
0 
0 
0 
0 
0 
0 
0 
0 
0 
0 
0 
0 
0 
0 
0 
0 
0 
0 
0 
0 
0 
0 
0 
0 
0 
0 
0 
0 
0 
0 
0 
0 
0 
0 
0 
0 
0 
0 
0 
0 
0 
0 
0 
0 
0 
0 
0 
0 
0 
0 
0 
0 
0 
0 
0 
0 
0 
0 
0 
0 
0 
0 
0 
0 
0 
0 
0 
0 
0 
0 
0 
0 
0 
0 
0 
0 
0 
0 
0 
0 
0 
0 
0 
0 
0 
0 
0 
0 
0 
0 
0 
0 
0 
0 
0 
0 
0 
0 
0 
0 
0 
0 
0 
0 
0 
0 
0 
0 
0 
0 
0 
0 
0 
0 
0 
0 
0 
0 
0 
0 
0 
0 
0 
0 
0 
0 
0 
0 
0 
0 
0 
0 
0 
0 
0 
0 
0 
0 
0 
0 
0 
0 
0 
0 
0 
0 
0 
0 
0 
0 
0 
0 
0 
0 
0 
0 
0 
0 
0 
0 
0 
0 
0 
0 
0 
0 
0 
0 
0 
0 
0 
0 
0 
0 
0 
0 
0 
0 
0 
0 
0 
0 
0 
0 
0 
0 
0 
0 
0 
0 
0 
0 
0 
0 
0 
0 
0 
0 
0 
0 
0 
0 
0 
0 
0 
0 
0 
0 
0 
0 
0 
0 
0 
0 
0 
0 
0 
0 
0 
0 
0 
0 
0 
0 
0 
0 
0 
0 
0 
0 
0 
0 
0 
0 
0 
0 
0 
0 
0 
0 
0 
0 
0 
0 
0 
0 
0 
0 
0 
0 
0 
0 
0 
0 
0 
0 
0 
0 
0 
0 
0 
0 
0 
0 
0 
0 
0 
0 
0 
0 
0 
0 
0 
0 
0 
0 
0 
0 
0 
0 
0 
0 
0 
0 
0 
0 
0 
0 
0 
0 
0 
0 
0 
0 
0 
0 
0 
0 
0 
0 
0 
0 
0 
0 
0 
0 
0 
0 
0 
0 
0 
0 
0 
0 
0 
0 
0 
0 
0 
0 
0 
0 
0 
0 
0 
0 
0 
0 
0 
0 
0 
0 
0 
0 
0 
0 
0 
0 
0 
0 
0 
0 
0 
0 
0 
0 
0 
0 
0 
0 
0 
0 
0 
0 
0 
0 
0 
0 
0 
0 
0 
0 
0 
0 
0 
0 
0 
0 
0 
0 
0 
0 
0 
0 
0 
0 
0 
0 
0 
0 
0 
0 
0 
0 
0 
0 
0 
0 
0 
0 
0 
0 
0 
0 
0 
0 
0 
0 
0 
0 
0 
0 
0 
0 
0 
0 
0 
0 
0 
0 
0 
0 
0 
0 
0 
0 
0 
0 
0 
0 
0 
0 
0 
0 
0 
0 
0 
0 
0 
0 
0 
0 
0 
0 
0 
0 
0 
0 
0 
0 
0 
0 
0 
0 
0 
0 
0 
0 
0 
0 
0 
0 
0 
0 
0 
0 
0 
0 
0 
0 
0 
0 
0 
0 
0 
0 
0 
0 
0 
0 
0 
0 
0 
0 
0 
0 
0 
0 
0 
0 
0 
0 
0 
0 
0 
0 
0 
0 
0 
0 
0 
0 
0 
0 
0 
0 
0 
0 
0 
0 
0 
0 
0 
0 
0 
0 
0 
0 
0 
0 
0 
0 
0 
0 
0 
0 
0 
0 
0 
0 
0 
0 
0 
0 
0 
0 
0 
0 
0 
0 
0 
0 
0 
0 
0 
0 
0 
0 
0 
0 
0 
0 
0 
0 
0 
0 
0 
0 
0 
0 
0 
0 
0 
0 
0 
0 
0 
0 
0 
0 
0 
0 
0 
0 
0 
0 
0 
0 
0 
0 
0 
0 
0 
0 
0 
0 
0 
0 
0 
0 
0 
0 
0 
0 
0 
0 
0 
0 
0 
0 
0 
0 
0 
0 
0 
0 
0 
0 
0 
0 
0 
0 
0 
0 
0 
0 
0 
0 
0 
0 
0 
0 
0 
0 
0 
0 
0 
0 
0 
0 
0 
0 
0 
0 
0 
0 
0 
0 
0 
0 
0 
0 
0 
0 
0 
0 
0 
0 
0 
0 
0 
0 
0 
0 
0 
0 
0 
0 
0 
0 
0 
0 
0 
0 
0 
0 
0 
0 
0 
0 
0 
0 
0 
0 
0 
0 
0 
0 
0 
0 
0 
0 
0 
0 
0 
0 
0 
0 
0 
0 
0 
0 
0 
0 
0 
0 
0 
0 
0 
0 
0 
0 
0 
0 
0 
0 
0 
0 
0 
0 
0 
0 
0 
0 
0 
0 
0 
0 
0 
0 
0 
0 
0 
0 
0 
0 
0 
0 
0 
0 
0 
0 
0 
0 
0 
0 
0 
0 
0 
0 
0 
0 
0 
0 
0 
0 
0 
0 
0 
0 
0 
0 
0 
0 
0 
0 
0 
0 
0 
0 
0 
0 
0 
0 
0 
0 
0 
0 
0 
0 
0 
0 
0 
0 
0 
0 
0 
0 
0 
0 
0 
0 
0 
0 
0 
0 
0 
0 
0 
0 
0 
0 
0 
0 
0 
0 
0 
0 
0 
0 
0 
0 
0 
0 
0 
0 
0 
0 
0 
0 
0 
0 
0 
0 
0 
0 
0 
0 
0 
0 
0 
0 
0 
0 
0 
0 
0 
0 
0 
0 
0 
0 
0 
0 
0 
0 
0 
0 
0 
0 
0 
0 
0 
0 
0 
0 
0 
0 
0 
0 
0 
0 
0 
0 
0 
0 
0 
0 
0 
0 
0 
0 
0 
0 
0 
0 
0 
0 
0 
0 
0 
0 
0 
0 
0 
0 
0 
0 
0 
0 
0 
0 
0 
0 
0 
0 
0 
0 
0 
0 
0 
0 
0 
0 
0 
0 
0 
0 
0 
0 
0 
0 
0 
0 
0 
0 
0 
0 
0 
0 
0 
0 
0 
0 
0 
0 
0 
0 
0 
0 
0 
0 
0 
0 
0 
0 
0 
0 
0 
0 
0 
0 
0 
0 
0 
0 
0 
0 
0 
0 
0 
0 
0 
0 
0 
0 
0 
0 
0 
0 
0 
0 
0 
0 
0 
0 
0 
0 
0 
0 
0 
0 
0 
0 
0 
0 
0 
0 
0 
0 
0 
0 
0 
0 
0 
0 
0 
0 
0 
0 
0 
0 
0 
0 
0 
0 
0 
0 
0 
0 
0 
0 
0 
0 
0 
0 
0 
0 
0 
0 
0 
0 
0 
0 
0 
0 
0 
0 
0 
0 
0 
0 
0 
0 
0 
0 
0 
0 
0 
0 
0 
0 
0 
0 
0 
0 
0 
0 
0 
0 
0 
0 
0 
0 
0 
0 
0 
0 
0 
0 
0 
0 
0 
0 
0 
0 
0 
0 
0 
0 
0 
0 
0 
0 
0 
0 
0 
0 
0 
0 
0 
0 
0 
0 
0 
0 
0 
0 
0 
0 
0 
0 
0 
0 
0 
0 
0 
0 
0 
0 
0 
0 
0 
0 
0 
0 
0 
0 
0 
0 
0 
0 
0 
0 
0 
0 
0 
0 
0 
0 
0 
0 
0 
0 
0 
0 
0 
0 
0 
0 
0 
0 
0 
0 
0 
0 
0 
0 
0 
0 
0 
0 
0 
0 
0 
0 
0 
0 
0 
0 
0 
0 
0 
0 
0 
0 
0 
0 
0 
0 
0 
0 
0 
0 
0 
0 
0 
0 
0 
0 
0 
0 
0 
0 
0 
0 
0 
0 
0 
0 
0 
0 
0 
0 
0 
0 
0 
0 
0 
0 
0 
0 
0 
0 
0 
0 
0 
0 
0 
0 
0 
0 
0 
0 
0 
0 
0 
0 
0 
0 
0 
0 
0 
0 
0 
0 
0 
0 
0 
0 
0 
0 
0 
0 
0 
0 
0 
0 
0 
0 
0 
0 
0 
0 
0 
0 
0 
0 
0 
0 
0 
0 
0 
0 
0 
0 
0 
0 
0 
0 
0 
0 
0 
0 
0 
0 
0 
0 
0 
0 
0 
0 
0 
0 
0 
0 
0 
0 
0 
0 
0 
0 
0 
0 
0 
0 
0 
0 
0 
0 
0 
0 
0 
0 
0 
0 
0 
0 
0 
0 
0 
0 
0 
0 
0 
0 
0 
0 
0 
0 
0 
0 
0 
0 
0 
0 
0 
0 
0 
0 
0 
0 
0 
0 
0 
0 
0 
0 
0 
0 
0 
0 
0 
0 
0 
0 
0 
0 
0 
0 
0 
0 
0 
0 
0 
0 
0 
0 
0 
0 
0 
0 
0 
0 
0 
0 
0 
0 
0 
0 
0 
0 
0 
0 
0 
0 
0 
0 
0 
0 
0 
0 
0 
0 
0 
0 
0 
0 
0 
0 
0 
0 
0 
0 
0 
0 
0 
0 
0 
0 
0 
0 
0 
0 
0 
0 
0 
0 
0 
0 
0 
0 
0 
0 
0 
0 
0 
0 
0 
0 
0 
0 
0 
0 
0 
0 
0 
0 
0 
0 
0 
0 
0 
0 
0 
0 
0 
0 
0 
0 
0 
0 
0 
0 
0 
0 
0 
0 
0 
0 
0 
0 
0 
0 
0 
0 
0 
0 
0 
0 
0 
0 
0 
0 
0 
0 
0 
0 
0 
0 
0 
0 
0 
0 
0 
0 
0 
0 
0 
0 
0 
0 
0 
0 
0 
0 
0 
0 
0 
0 
0 
0 
0 
0 
0 
0 
0 
0 
0 
0 
0 
0 
0 
0 
0 
0 
0 
0 
0 
0 
0 
0 
0 
0 
0 
0 
0 
0 
0 
0 
0 
0 
0 
0 
0 
0 
0 
0 
0 
0 
0 
0 
0 
0 
0 
0 
0 
0 
0 
0 
0 
0 
0 
0 
0 
0 
0 
0 
0 
0 
0 
0 
0 
0 
0 
0 
0 
0 
0 
0 
0 
0 
0 
0 
0 
0 
0 
0 
0 
0 
0 
0 
0 
0 
0 
0 
0 
0 
0 
0 
0 
0 
0 
0 
0 
0 
0 
0 
0 
0 
0 
0 
0 
0 
0 
0 
0 
0 
0 
0 
0 
0 
0 
0 
0 
0 
0 
0 
0 
0 
0 
0 
0 
0 
0 
0 
0 
0 
0 
0 
0 
0 
0 
0 
0 
0 
0 
0 
0 
0 
0 
0 
0 
0 
0 
0 
0 
0 
0 
0 
0 
0 
0 
0 
0 
0 
0 
0 
0 
0 
0 
0 
0 
0 
0 
0 
0 
0 
0 
0 
0 
0 
0 
0 
0 
0 
0 
0 
0 
0 
0 
0 
0 
0 
0 
0 
0 
0 
0 
0 
0 
0 
0 
0 
0 
0 
0 
0 
0 
0 
0 
0 
0 
0 
0 
0 
0 
0 
0 
0 
0 
0 
0 
0 
0 
0 
0 
0 
0 
0 
0 
0 
0 
0 
0 
0 
0 
0 
0 
0 
0 
0 
0 
0 
0 
0 
0 
0 
0 
0 
0 
0 
0 
0 
0 
0 
0 
0 
0 
0 
0 
0 
0 
0 
0 
0 
0 
0 
0 
0 
0 
0 
0 
0 
0 
0 
0 
0 
0 
0 
0 
0 
0 
0 
0 
0 
0 
0 
0 
0 
0 
0 
0 
0 
0 
0 
0 
0 
0 
0 
0 
0 
0 
0 
0 
0 
0 
0 
0 
0 
0 
0 
0 
0 
0 
0 
0 
0 
0 
0 
0 
0 
0 
0 
0 
0 
0 
0 
0 
0 
0 
0 
0 
0 
0 
0 
0 
0 
0 
0 
0 
0 
0 
0 
0 
0 
0 
0 
0 
0 
0 
0 
0 
0 
0 
0 
0 
0 
0 
0 
0 
0 
0 
0 
0 
0 
0 
0 
0 
0 
0 
0 
0 
0 
0 
0 
0 
0 
0 
0 
0 
0 
0 
0 
0 
0 
0 
0 
0 
0 
0 
0 
0 
0 
0 
0 
0 
0 
0 
0 
0 
0 
0 
0 
0 
0 
0 
0 
0 
0 
0 
0 
0 
0 
0 
0 
0 
0 
0 
0 
0 
0 
0 
0 
0 
0 
0 
0 
0 
0 
0 
0 
0 
0 
0 
0 
0 
0 
0 
0 
0 
0 
0 
0 
0 
0 
0 
0 
0 
0 
0 
0 
0 
0 
0 
0 
0 
0 
0 
0 
0 
0 
0 
0 
0 
0 
0 
0 
0 
0 
0 
0 
0 
0 
0 
0 
0 
0 
0 
0 
0 
0 
0 
0 
0 
0 
0 
0 
0 
0 
0 
0 
0 
0 
0 
0 
0 
0 
0 
0 
0 
0 
0 
0 
0 
0 
0 
0 
0 
0 
0 
0 
0 
0 
0 
0 
0 
0 
0 
0 
0 
0 
0 
0 
0 
0 
0 
0 
0 
0 
0 
0 
0 
0 
0 
0 
0 
0 
0 
0 
0 
0 
0 
0 
0 
0 
0 
0 
0 
0 
0 
0 
0 
0 
0 
0 
0 
0 
0 
0 
0 
0 
0 
0 
0 
0 
0 
0 
0 
0 
0 
0 
0 
0 
0 
0 
0 
0 
0 
0 
0 
0 
0 
0 
0 
0 
0 
0 
0 
0 
0 
0 
0 
0 
0 
0 
0 
0 
0 
0 
0 
0 
0 
0 
0 
0 
0 
0 
0 
0 
0 
0 
0 
0 
0 
0 
0 
0 
0 
0 
0 
0 
0 
0 
0 
0 
0 
0 
0 
0 
0 
0 
0 
0 
0 
0 
0 
0 
0 
0 
0 
0 
0 
0 
0 
0 
0 
0 
0 
0 
0 
0 
0 
0 
0 
0 
0 
0 
0 
0 
0 
0 
0 
0 
0 
0 
0 
0 
0 
0 
0 
0 
0 
0 
0 
0 
0 
0 
0 
0 
0 
0 
0 
0 
0 
0 
0 
0 
0 
0 
0 
0 
0 
0 
0 
0 
0 
0 
0 
0 
0 
0 
0 
0 
0 
0 
0 
0 
0 
0 
0 
0 
0 
0 
0 
0 
0 
0 
0 
0 
0 
0 
0 
0 
0 
0 
0 
0 
0 
0 
0 
0 
0 
0 
0 
0 
0 
0 
0 
0 
0 
0 
0 
0 
0 
0 
0 
0 
0 
0 
0 
0 
0 
0 
0 
0 
0 
0 
0 
0 
0 
0 
0 
0 
0 
0 
0 
0 
0 
0 
0 
0 
0 
0 
0 
0 
0 
0 
0 
0 
0 
0 
0 
0 
0 
0 
0 
0 
0 
0 
0 
0 
0 
0 
0 
0 
0 
0 
0 
0 
0 
0 
0 
0 
0 
0 
0 
0 
0 
0 
0 
0 
0 
0 
0 
0 
0 
0 
0 
0 
0 
0 
0 
0 
0 
0 
0 
0 
0 
0 
0 
0 
0 
0 
0 
0 
0 
0 
0 
0 
0 
0 
0 
0 
0 
0 
0 
0 
0 
0 
0 
0 
0 
0 
0 
0 
0 
0 
0 
0 
0 
0 
0 
0 
0 
0 
0 
0 
0 
0 
0 
0 
0 
0 
0 
0 
0 
0 
0 
0 
0 
0 
0 
0 
0 
0 
0 
0 
0 
0 
0 
0 
0 
0 
0 
0 
0 
0 
0 
0 
0 
0 
0 
0 
0 
0 
0 
0 
0 
0 
0 
0 
0 
0 
0 
0 
0 
0 
0 
0 
0 
0 
0 
0 
0 
0 
0 
0 
0 
0 
0 
0 
0 
0 
0 
0 
0 
0 
0 
0 
0 
0 
0 
0 
0 
0 
0 
0 
0 
0 
0 
0 
0 
0 
0 
0 
0 
0 
0 
0 
0 
0 
0 
0 
0 
0 
0 
0 
0 
0 
0 
0 
0 
0 
0 
0 
0 
0 
0 
0 
0 
0 
0 
0 
0 
0 
0 
0 
0 
0 
0 
0 
0 
0 
0 
0 
0 
0 
0 
0 
0 
0 
0 
0 
0 
0 
0 
0 
0 
0 
0 
0 
0 
0 
0 
0 
0 
0 
0 
0 
0 
0 
0 
0 
0 
0 
0 
0 
0 
0 
0 
0 
0 
0 
0 
0 
0 
0 
0 
0 
0 
0 
0 
0 
0 
0 
0 
0 
0 
0 
0 
0 
0 
0 
0 
0 
0 
0 
0 
0 
0 
0 
0 
0 
0 
0 
0 
0 
0 
0 
0 
0 
0 
0 
0 
0 
0 
0 
0 
0 
0 
0 
0 
0 
0 
0 
0 
0 
0 
0 
0 
0 
0 
0 
0 
0 
0 
0 
0 
0 
0 
0 
0 
0 
0 
0 
0 
0 
0 
0 
0 
0 
0 
0 
0 
0 
0 
0 
0 
0 
0 
0 
0 
0 
0 
0 
0 
0 
0 
0 
0 
0 
0 
0 
0 
0 
0 
0 
0 
0 
0 
0 
0 
0 
0 
0 
0 
0 
0 
0 
0 
0 
0 
0 
0 
0 
0 
0 
0 
0 
0 
0 
0 
0 
0 
0 
0 
0 
0 
0 
0 
0 
0 
0 
0 
0 
0 
0 
0 
0 
0 
0 
0 
0 
0 
0 
0 
0 
0 
0 
0 
0 
0 
0 
0 
0 
0 
0 
0 
0 
0 
0 
0 
0 
0 
0 
0 
0 
0 
0 
0 
0 
0 
0 
0 
0 
0 
0 
0 
0 
0 
0 
0 
0 
0 
0 
0 
0 
0 
0 
0 
0 
0 
0 
0 
0 
0 
0 
0 
0 
0 
0 
0 
0 
0 
0 
0 
0 
0 
0 
0 
0 
0 
0 
0 
0 
0 
0 
0 
0 
0 
0 
0 
0 
0 
0 
0 
0 
0 
0 
0 
0 
0 
0 
0 
0 
0 
0 
0 
0 
0 
0 
0 
0 
0 
0 
0 
0 
0 
0 
0 
0 
0 
0 
0 
0 
0 
0 
0 
0 
0 
0 
0 
0 
0 
0 
0 
0 
0 
0 
0 
0 
0 
0 
0 
0 
0 
0 
0 
0 
0 
0 
0 
0 
0 
0 
0 
0 
0 
0 
0 
0 
0 
0 
0 
0 
0 
0 
0 
0 
0 
0 
0 
0 
0 
0 
0 
0 
0 
0 
0 
0 
0 
0 
0 
0 
0 
0 
0 
0 
0 
0 
0 
0 
0 
0 
0 
0 
0 
0 
0 
0 
0 
0 
0 
0 
0 
0 
0 
0 
0 
0 
0 
0 
0 
0 
0 
0 
0 
0 
0 
0 
0 
0 
0 
0 
0 
0 
0 
0 
0 
0 
0 
0 
0 
0 
0 
0 
0 
0 
0 
0 
0 
0 
0 
0 
0 
0 
0 
0 
0 
0 
0 
0 
0 
0 
0 
0 
0 
0 
0 
0 
0 
0 
0 
0 
0 
0 
0 
0 
0 
0 
0 
0 
0 
0 
0 
0 
0 
0 
0 
0 
0 
0 
0 
0 
0 
0 
0 
0 
0 
0 
0 
0 
0 
0 
0 
0 
0 
0 
0 
0 
0 
0 
0 
0 
0 
0 
0 
0 
0 
0 
0 
0 
0 
0 
0 
0 
0 
0 
0 
0 
0 
0 
0 
0 
0 
0 
0 
0 
0 
0 
0 
0 
0 
0 
0 
0 
0 
0 
0 
0 
0 
0 
0 
0 
0 
0 
0 
0 
0 
0 
0 
0 
0 
0 
0 
0 
0 
0 
0 
0 
0 
0 
0 
0 
0 
0 
0 
0 
0 
0 
0 
0 
0 
0 
0 
0 
0 
0 
0 
0 
0 
0 
0 
0 
0 
0 
0 
0 
0 
0 
0 
0 
0 
0 
0 
0 
0 
0 
0 
0 
0 
0 
0 
0 
0 
0 
0 
0 
0 
0 
0 
0 
0 
0 
0 
0 
0 
0 
0 
0 
0 
0 
0 
0 
0 
0 
0 
0 
0 
0 
0 
0 
0 
0 
0 
0 
0 
0 
0 
0 
0 
0 
0 
0 
0 
0 
0 
0 
0 
0 
0 
0 
0 
0 
0 
0 
0 
0 
0 
0 
0 
0 
0 
0 
0 
0 
0 
0 
0 
0 
0 
0 
0 
0 
0 
0 
0 
0 
0 
0 
0 
0 
0 
0 
0 
0 
0 
0 
0 
0 
0 
0 
0 
0 
0 
0 
0 
0 
0 
0 
0 
0 
0 
0 
0 
0 
0 
0 
0 
0 
0 
0 
0 
0 
0 
0 
0 
0 
0 
0 
0 
0 
0 
0 
0 
0 
0 
0 
0 
0 
0 
0 
0 
0 
0 
0 
0 
0 
0 
0 
0 
0 
0 
0 
0 
0 
0 
0 
0 
0 
0 
0 
0 
0 
0 
0 
0 
0 
0 
0 
0 
0 
0 
0 
0 
0 
0 
0 
0 
0 
0 
0 
0 
0 
0 
0 
0 
0 
0 
0 
0 
0 
0 
0 
0 
0 
0 
0 
0 
0 
0 
0 
0 
0 
0 
0 
0 
0 
0 
0 
0 
0 
0 
0 
0 
0 
0 
0 
0 
0 
0 
0 
0 
0 
0 
0 
0 
0 
0 
0 
0 
0 
0 
0 
0 
0 
0 
0 
0 
0 
0 
0 
0 
0 
0 
0 
0 
0 
0 
0 
0 
0 
0 
0 
0 
0 
0 
0 
0 
0 
0 
0 
0 
0 
0 
0 
0 
0 
0 
0 
0 
0 
0 
0 
0 
0 
0 
0 
0 
0 
0 
0 
0 
0 
0 
0 
0 
0 
0 
0 
0 
0 
0 
0 
0 
0 
0 
0 
0 
0 
0 
0 
0 
0 
0 
0 
0 
0 
0 
0 
0 
0 
0 
0 
0 
0 
0 
0 
0 
0 
0 
0 
0 
0 
0 
0 
0 
0 
0 
0 
0 
0 
0 
0 
0 
0 
0 
0 
0 
0 
0 
0 
0 
0 
0 
0 
0 
0 
0 
0 
0 
0 
0 
0 
0 
0 
0 
0 
0 
0 
0 
0 
0 
0 
0 
0 
0 
0 
0 
0 
0 
0 
0 
0 
0 
0 
0 
0 
0 
0 
0 
0 
0 
0 
0 
0 
0 
0 
0 
0 
0 
0 
0 
0 
0 
0 
0 
0 
0 
0 
0 
0 
0 
0 
0 
0 
0 
0 
0 
0 
0 
0 
0 
0 
0 
0 
0 
0 
0 
0 
0 
0 
0 
0 
0 
0 
0 
0 
0 
0 
0 
0 
0 
0 
0 
0 
0 
0 
0 
0 
0 
0 
0 
0 
0 
0 
0 
0 
0 
0 
0 
0 
0 
0 
0 
0 
0 
0 
0 
0 
0 
0 
0 
0 
0 
0 
0 
0 
0 
0 
0 
0 
0 
0 
0 
0 
0 
0 
0 
0 
0 
0 
0 
0 
0 
0 
0 
0 
0 
0 
0 
0 
0 
0 
0 
0 
0 
0 
0 
0 
0 
0 
0 
0 
0 
0 
0 
0 
0 
0 
0 
0 
0 
0 
0 
0 
0 
0 
0 
0 
0 
0 
0 
0 
0 
0 
0 
0 
0 
0 
0 
0 
0 
0 
0 
0 
0 
0 
0 
0 
0 
0 
0 
0 
0 
0 
0 
0 
0 
0 
0 
0 
0 
0 
0 
0 
0 
0 
0 
0 
0 
0 
0 
0 
0 
0 
0 
0 
0 
0 
0 
0 
0 
0 
0 
0 
0 
0 
0 
0 
0 
0 
0 
0 
0 
0 
0 
0 
0 
0 
0 
0 
0 
0 
0 
0 
0 
0 
0 
0 
0 
0 
0 
0 
0 
0 
0 
0 
0 
0 
0 
0 
0 
0 
0 
0 
0 
0 
0 
0 
0 
0 
0 
0 
0 
0 
0 
0 
0 
0 
0 
0 
0 
0 
0 
0 
0 
0 
0 
0 
0 
0 
0 
0 
0 
0 
0 
0 
0 
0 
0 
0 
0 
0 
0 
0 
0 
0 
0 
0 
0 
0 
0 
0 
0 
0 
0 
0 
0 
0 
0 
0 
0 
0 
0 
0 
0 
0 
0 
0 
0 
0 
0 
0 
0 
0 
0 
0 
0 
0 
0 
0 
0 
0 
0 
0 
0 
0 
0 
0 
0 
0 
0 
0 
0 
0 
0 
0 
0 
0 
0 
0 
0 
0 
0 
0 
0 
0 
0 
0 
0 
0 
0 
0 
0 
0 
0 
0 
0 
0 
0 
0 
0 
0 
0 
0 
0 
0 
0 
0 
0 
0 
0 
0 
0 
0 
0 
0 
0 
0 
0 
0 
0 
0 
0 
0 
0 
0 
0 
0 
0 
0 
0 
0 
0 
0 
0 
0 
0 
0 
0 
0 
0 
0 
0 
0 
0 
0 
0 
0 
0 
0 
0 
0 
0 
0 
0 
0 
0 
0 
0 
0 
0 
0 
0 
0 
0 
0 
0 
0 
0 
0 
0 
0 
0 
0 
0 
0 
0 
0 
0 
0 
0 
0 
0 
0 
0 
0 
0 
0 
0 
0 
0 
0 
0 
0 
0 
0 
0 
0 
0 
0 
0 
0 
0 
0 
0 
0 
0 
0 
0 
0 
0 
0 
0 
0 
0 
0 
0 
0 
0 
0 
0 
0 
0 
0 
0 
0 
0 
0 
0 
0 
0 
0 
0 
0 
0 
0 
0 
0 
0 
0 
0 
0 
0 
0 
0 
0 
0 
0 
0 
0 
0 
0 
0 
0 
0 
0 
0 
0 
0 
0 
0 
0 
0 
0 
0 
0 
0 
0 
0 
0 
0 
0 
0 
0 
0 
0 
0 
0 
0 
0 
0 
0 
0 
0 
0 
0 
0 
0 
0 
0 
0 
0 
0 
0 
0 
0 
0 
0 
0 
0 
0 
0 
0 
0 
0 
0 
0 
0 
0 
0 
0 
0 
0 
0 
0 
0 
0 
0 
0 
0 
0 
0 
0 
0 
0 
0 
0 
0 
0 
0 
0 
0 
0 
0 
0 
0 
0 
0 
0 
0 
0 
0 
0 
0 
0 
0 
0 
0 
0 
0 
0 
0 
0 
0 
0 
0 
0 
0 
0 
0 
0 
0 
0 
0 
0 
0 
0 
0 
0 
0 
0 
0 
0 
0 
0 
0 
0 
0 
0 
0 
0 
0 
0 
0 
0 
0 
0 
0 
0 
0 
0 
0 
0 
0 
0 
0 
0 
0 
0 
0 
0 
0 
0 
0 
0 
0 
0 
0 
0 
0 
0 
0 
0 
0 
0 
0 
0 
0 
0 
0 
0 
0 
0 
0 
0 
0 
0 
0 
0 
0 
0 
0 
0 
0 
0 
0 
0 
0 
0 
0 
0 
0 
0 
0 
0 
0 
0 
0 
0 
0 
0 
0 
0 
0 
0 
0 
0 
0 
0 
0 
0 
0 
0 
0 
0 
0 
0 
0 
0 
0 
0 
0 
0 
0 
0 
0 
0 
0 
0 
0 
0 
0 
0 
0 
0 
0 
0 
0 
0 
0 
0 
0 
0 
0 
0 
0 
0 
0 
0 
0 
0 
0 
0 
0 
0 
0 
0 
0 
0 
0 
0 
0 
0 
0 
0 
0 
0 
0 
0 
0 
0 
0 
0 
0 
0 
0 
0 
0 
0 
0 
0 
0 
0 
0 
0 
0 
0 
0 
0 
0 
0 
0 
0 
0 
0 
0 
0 
0 
0 
0 
0 
0 
0 
0 
0 
0 
0 
0 
0 
0 
0 
0 
0 
0 
0 
0 
0 
0 
0 
0 
0 
0 
0 
0 
0 
0 
0 
0 
0 
0 
0 
0 
0 
0 
0 
0 
0 
0 
0 
0 
0 
0 
0 
0 
0 
0 
0 
0 
0 
0 
0 
0 
0 
0 
0 
0 
0 
0 
0 
0 
0 
0 
0 
0 
0 
0 
0 
0 
0 
0 
0 
0 
0 
0 
0 
0 
0 
0 
0 
0 
0 
0 
0 
0 
0 
0 
0 
0 
0 
0 
0 
0 
0 
0 
0 
0 
0 
0 
0 
0 
0 
0 
0 
0 
0 
0 
0 
0 
0 
0 
0 
0 
0 
0 
0 
0 
0 
0 
0 
0 
0 
0 
0 
0 
0 
0 
0 
0 
0 
0 
0 
0 
0 
0 
0 
0 
0 
0 
0 
0 
0 
0 
0 
0 
0 
0 
0 
0 
0 
0 
0 
0 
0 
0 
0 
0 
0 
0 
0 
0 
0 
0 
0 
0 
0 
0 
0 
0 
0 
0 
0 
0 
0 
0 
0 
0 
0 
0 
0 
0 
0 
0 
0 
0 
0 
0 
0 
0 
0 
0 
0 
0 
0 
0 
0 
0 
0 
0 
0 
0 
0 
0 
0 
0 
0 
0 
0 
0 
0 
0 
0 
0 
0 
0 
0 
0 
0 
0 
0 
0 
0 
0 
0 
0 
0 
0 
0 
0 
0 
0 
0 
0 
0 
0 
0 
0 
0 
0 
0 
0 
0 
0 
0 
0 
0 
0 
0 
0 
0 
0 
0 
0 
0 
0 
0 
0 
0 
0 
0 
0 
0 
0 
0 
0 
0 
0 
0 
0 
0 
0 
0 
0 
0 
0 
0 
0 
0 
0 
0 
0 
0 
0 
0 
0 
0 
0 
0 
0 
0 
0 
0 
0 
0 
0 
0 
0 
0 
0 
0 
0 
0 
0 
0 
0 
0 
0 
0 
0 
0 
0 
0 
0 
0 
0 
0 
0 
0 
0 
0 
0 
0 
0 
0 
0 
0 
0 
0 
0 
0 
0 
0 
0 
0 
0 
0 
0 
0 
0 
0 
0 
0 
0 
0 
0 
0 
0 
0 
0 
0 
0 
0 
0 
0 
0 
0 
0 
0 
0 
0 
0 
0 
0 
0 
0 
0 
0 
0 
0 
0 
0 
0 
0 
0 
0 
0 
0 
0 
0 
0 
0 
0 
0 
0 
0 
0 
0 
0 
0 
0 
0 
0 
0 
0 
0 
0 
0 
0 
0 
0 
0 
0 
0 
0 
0 
0 
0 
0 
0 
0 
0 
0 
0 
0 
0 
0 
0 
0 
0 
0 
0 
0 
0 
0 
0 
0 
0 
0 
0 
0 
0 
0 
0 
0 
0 
0 
0 
0 
0 
0 
0 
0 
0 
0 
0 
0 
0 
0 
0 
0 
0 
0 
0 
0 
0 
0 
0 
0 
0 
0 
0 
0 
0 
0 
0 
0 
0 
0 
0 
0 
0 
0 
0 
0 
0 
0 
0 
0 
0 
0 
0 
0 
0 
0 
0 
0 
0 
0 
0 
0 
0 
0 
0 
0 
0 
0 
0 
0 
0 
0 
0 
0 
0 
0 
0 
0 
0 
0 
0 
0 
0 
0 
0 
0 
0 
0 
0 
0 
0 
0 
0 
0 
0 
0 
0 
0 
0 
0 
0 
0 
0 
0 
0 
0 
0 
0 
0 
0 
0 
0 
0 
0 
0 
0 
0 
0 
0 
0 
0 
0 
0 
0 
0 
0 
0 
0 
0 
0 
0 
0 
0 
0 
0 
0 
0 
0 
0 
0 
0 
0 
0 
0 
0 
0 
0 
0 
0 
0 
0 
0 
0 
0 
0 
0 
0 
0 
0 
0 
0 
0 
0 
0 
0 
0 
0 
0 
0 
0 
0 
0 
0 
0 
0 
0 
0 
0 
0 
0 
0 
0 
0 
0 
0 
0 
0 
0 
0 
0 
0 
0 
0 
0 
0 
0 
0 
0 
0 
0 
0 
0 
0 
0 
0 
0 
0 
0 
0 
0 
0 
0 
0 
0 
0 
0 
0 
0 
0 
0 
0 
0 
0 
0 
0 
0 
0 
0 
0 
0 
0 
0 
0 
0 
0 
0 
0 
0 
0 
0 
0 
0 
0 
0 
0 
0 
0 
0 
0 
0 
0 
0 
0 
0 
0 
0 
0 
0 
0 
0 
0 
0 
0 
0 
0 
0 
0 
0 
0 
0 
0 
0 
0 
0 
0 
0 
0 
0 
0 
0 
0 
0 
0 
0 
0 
0 
0 
0 
0 
0 
0 
0 
0 
0 
0 
0 
0 
0 
0 
0 
0 
0 
0 
0 
0 
0 
0 
0 
0 
0 
0 
0 
0 
0 
0 
0 
0 
0 
0 
0 
0 
0 
0 
0 
0 
0 
0 
0 
0 
0 
0 
0 
0 
0 
0 
0 
0 
0 
0 
0 
0 
0 
0 
0 
0 
0 
0 
0 
0 
0 
0 
0 
0 
0 
0 
0 
0 
0 
0 
0 
0 
0 
0 
0 
0 
0 
0 
0 
0 
0 
0 
0 
0 
0 
0 
0 
0 
0 
0 
0 
0 
0 
0 
0 
0 
0 
0 
0 
0 
0 
0 
0 
0 
0 
0 
0 
0 
0 
0 
0 
0 
0 
0 
0 
0 
0 
0 
0 
0 
0 
0 
0 
0 
0 
0 
0 
0 
0 
0 
0 
0 
0 
0 
0 
0 
0 
0 
0 
0 
0 
0 
0 
0 
0 
0 
0 
0 
0 
0 
0 
0 
0 
0 
0 
0 
0 
0 
0 
0 
0 
0 
0 
0 
0 
0 
0 
0 
0 
0 
0 
0 
0 
0 
0 
0 
0 
0 
0 
0 
0 
0 
0 
0 
0 
0 
0 
0 
0 
0 
0 
0 
0 
0 
0 
0 
0 
0 
0 
0 
0 
0 
0 
0 
0 
0 
0 
0 
0 
0 
0 
0 
0 
0 
0 
0 
0 
0 
0 
0 
0 
0 
0 
0 
0 
0 
0 
0 
0 
0 
0 
0 
0 
0 
0 
0 
0 
0 
0 
0 
0 
0 
0 
0 
0 
0 
0 
0 
0 
0 
0 
0 
0 
0 
0 
0 
0 
0 
0 
0 
0 
0 
0 
0 
0 
0 
0 
0 
0 
0 
0 
0 
0 
0 
0 
0 
0 
0 
0 
0 
0 
0 
0 
0 
0 
0 
0 
0 
0 
0 
0 
0 
0 
0 
0 
0 
0 
0 
0 
0 
0 
0 
0 
0 
0 
0 
0 
0 
0 
0 
0 
0 
0 
0 
0 
0 
0 
0 
0 
0 
0 
0 
0 
0 
0 
0 
0 
0 
0 
0 
0 
0 
0 
0 
0 
0 
0 
0 
0 
0 
0 
0 
0 
0 
0 
0 
0 
0 
0 
0 
0 
0 
0 
0 
0 
0 
0 
0 
0 
0 
0 
0 
0 
0 
0 
0 
0 
0 
0 
0 
0 
0 
0 
0 
0 
0 
0 
0 
0 
0 
0 
0 
0 
0 
0 
0 
0 
0 
0 
0 
0 
0 
0 
0 
0 
0 
0 
0 
0 
0 
0 
0 
0 
0 
0 
0 
0 
0 
0 
0 
0 
0 
0 
0 
0 
0 
0 
0 
0 
0 
0 
0 
0 
0 
0 
0 
0 
0 
0 
0 
0 
0 
0 
0 
0 
0 
0 
0 
0 
0 
0 
0 
0 
0 
0 
0 
0 
0 
0 
0 
0 
0 
0 
0 
0 
0 
0 
0 
0 
0 
0 
0 
0 
0 
0 
0 
0 
0 
0 
0 
0 
0 
0 
0 
0 
0 
0 
0 
0 
0 
0 
0 
0 
0 
0 
0 
0 
0 
0 
0 
0 
0 
0 
0 
0 
0 
0 
0 
0 
0 
0 
0 
0 
0 
0 
0 
0 
0 
0 
0 
0 
0 
0 
0 
0 
0 
0 
0 
0 
0 
0 
0 
0 
0 
0 
0 
0 
0 
0 
0 
0 
0 
0 
0 
0 
0 
0 
0 
0 
0 
0 
0 
0 
0 
0 
0 
0 
0 
0 
0 
0 
0 
0 
0 
0 
0 
0 
0 
0 
0 
0 
0 
0 
0 
0 
0 
0 
0 
0 
0 
0 
0 
0 
0 
0 
0 
0 
0 
0 
0 
0 
0 
0 
0 
0 
0 
0 
0 
0 
0 
0 
0 
0 
0 
0 
0 
0 
0 
0 
0 
0 
0 
0 
0 
0 
0 
0 
0 
0 
0 
0 
0 
0 
0 
0 
0 
0 
0 
0 
0 
0 
0 
0 
0 
0 
0 
0 
0 
0 
0 
0 
0 
0 
0 
0 
0 
0 
0 
0 
0 
0 
0 
0 
0 
0 
0 
0 
0 
0 
0 
0 
0 
0 
0 
0 
0 
0 
0 
0 
0 
0 
0 
0 
0 
0 
0 
0 
0 
0 
0 
0 
0 
0 
0 
0 
0 
0 
0 
0 
0 
0 
0 
0 
0 
0 
0 
0 
0 
0 
0 
0 
0 
0 
0 
0 
0 
0 
0 
0 
0 
0 
0 
0 
0 
0 
0 
0 
0 
0 
0 
0 
0 
0 
0 
0 
0 
0 
0 
0 
0 
0 
0 
0 
0 
0 
0 
0 
0 
0 
0 
0 
0 
0 
0 
0 
0 
0 
0 
0 
0 
0 
0 
0 
0 
0 
0 
0 
0 
0 
0 
0 
0 
0 
0 
0 
0 
0 
0 
0 
0 
0 
0 
0 
0 
0 
0 
0 
0 
0 
0 
0 
0 
0 
0 
0 
0 
0 
0 
0 
0 
0 
0 
0 
0 
0 
0 
0 
0 
0 
0 
0 
0 
0 
0 
0 
0 
0 
0 
0 
0 
0 
0 
0 
0 
0 
0 
0 
0 
0 
0 
0 
0 
0 
0 
0 
0 
0 
0 
0 
0 
0 
0 
0 
0 
0 
0 
0 
0 
0 
0 
0 
0 
0 
0 
0 
0 
0 
0 
0 
0 
0 
0 
0 
0 
0 
0 
0 
0 
0 
0 
0 
0 
0 
0 
0 
0 
0 
0 
0 
0 
0 
0 
0 
0 
0 
0 
0 
0 
0 
0 
0 
0 
0 
0 
0 
0 
0 
0 
0 
0 
0 
0 
0 
0 
0 
0 
0 
0 
0 
0 
0 
0 
0 
0 
0 
0 
0 
0 
0 
0 
0 
0 
0 
0 
0 
0 
0 
0 
0 
0 
0 
0 
0 
0 
0 
0 
0 
0 
0 
0 
0 
0 
0 
0 
0 
0 
0 
0 
0 
0 
0 
0 
0 
0 
0 
0 
0 
0 
0 
0 
0 
0 
0 
0 
0 
0 
0 
0 
0 
0 
0 
0 
0 
0 
0 
0 
0 
0 
0 
0 
0 
0 
0 
0 
0 
0 
0 
0 
0 
0 
0 
0 
0 
0 
0 
0 
0 
0 
0 
0 
0 
0 
0 
0 
0 
0 
0 
0 
0 
0 
0 
0 
0 
0 
0 
0 
0 
0 
0 
0 
0 
0 
0 
0 
0 
0 
0 
0 
0 
0 
0 
0 
0 
0 
0 
0 
0 
0 
0 
0 
0 
0 
0 
0 
0 
0 
0 
0 
0 
0 
0 
0 
0 
0 
0 
0 
0 
0 
0 
0 
0 
0 
0 
0 
0 
0 
0 
0 
0 
0 
0 
0 
0 
0 
0 
0 
0 
0 
0 
0 
0 
0 
0 
0 
0 
0 
0 
0 
0 
0 
0 
0 
0 
0 
0 
0 
0 
0 
0 
0 
0 
0 
0 
0 
0 
0 
0 
0 
0 
0 
0 
0 
0 
0 
0 
0 
0 
0 
0 
0 
0 
0 
0 
0 
0 
0 
0 
0 
0 
0 
0 
0 
0 
0 
0 
0 
0 
0 
0 
0 
0 
0 
0 
0 
0 
0 
0 
0 
0 
0 
0 
0 
0 
0 
0 
0 
0 
0 
0 
0 
0 
0 
0 
0 
0 
0 
0 
0 
0 
0 
0 
0 
0 
0 
0 
0 
0 
0 
0 
0 
0 
0 
0 
0 
0 
0 
0 
0 
0 
0 
0 
0 
0 
0 
0 
0 
0 
0 
0 
0 
0 
0 
0 
0 
0 
0 
0 
0 
0 
0 
0 
0 
0 
0 
0 
0 
0 
0 
0 
0 
0 
0 
0 
0 
0 
0 
0 
0 
0 
0 
0 
0 
0 
0 
0 
0 
0 
0 
0 
0 
0 
0 
0 
0 
0 
0 
0 
0 
0 
0 
0 
0 
0 
0 
0 
0 
0 
0 
0 
0 
0 
0 
0 
0 
0 
0 
0 
0 
0 
0 
0 
0 
0 
0 
0 
0 
0 
0 
0 
0 
0 
0 
0 
0 
0 
0 
0 
0 
0 
0 
0 
0 
0 
0 
0 
0 
0 
0 
0 
0 
0 
0 
0 
0 
0 
0 
0 
0 
0 
0 
0 
0 
0 
0 
0 
0 
0 
0 
0 
0 
0 
0 
0 
0 
0 
0 
0 
0 
0 
0 
0 
0 
0 
0 
0 
0 
0 
0 
0 
0 
0 
0 
0 
0 
0 
0 
0 
0 
0 
0 
0 
0 
0 
0 
0 
0 
0 
0 
0 
0 
0 
0 
0 
0 
0 
0 
0 
0 
0 
0 
0 
0 
0 
0 
0 
0 
0 
0 
0 
0 
0 
0 
0 
0 
0 
0 
0 
0 
0 
0 
0 
0 
0 
0 
0 
0 
0 
0 
0 
0 
0 
0 
0 
0 
0 
0 
0 
0 
0 
0 
0 
0 
0 
0 
0 
0 
0 
0 
0 
0 
0 
0 
0 
0 
0 
0 
0 
0 
0 
0 
0 
0 
0 
0 
0 
0 
0 
0 
0 
0 
0 
0 
0 
0 
0 
0 
0 
0 
0 
0 
0 
0 
0 
0 
0 
0 
0 
0 
0 
0 
0 
0 
0 
0 
0 
0 
0 
0 
0 
0 
0 
0 
0 
0 
0 
0 
0 
0 
0 
0 
0 
0 
0 
0 
0 
0 
0 
0 
0 
0 
0 
0 
0 
0 
0 
0 
0 
0 
0 
0 
0 
0 
0 
0 
0 
0 
0 
0 
0 
0 
0 
0 
0 
0 
0 
0 
0 
0 
0 
0 
0 
0 
0 
0 
0 
0 
0 
0 
0 
0 
0 
0 
0 
0 
0 
0 
0 
0 
0 
0 
0 
0 
0 
0 
0 
0 
0 
0 
0 
0 
0 
0 
0 
0 
0 
0 
0 
0 
0 
0 
0 
0 
0 
0 
0 
0 
0 
0 
0 
0 
0 
0 
0 
0 
0 
0 
0 
0 
0 
0 
0 
0 
0 
0 
0 
0 
0 
0 
0 
0 
0 
0 
0 
0 
0 
0 
0 
0 
0 
0 
0 
0 
0 
0 
0 
0 
0 
0 
0 
0 
0 
0 
0 
0 
0 
0 
0 
0 
0 
0 
0 
0 
0 
0 
0 
0 
0 
0 
0 
0 
0 
0 
0 
0 
0 
0 
0 
0 
0 
0 
0 
0 
0 
0 
0 
0 
0 
0 
0 
0 
0 
0 
0 
0 
0 
0 
0 
0 
0 
0 
0 
0 
0 
0 
0 
0 
0 
0 
0 
0 
0 
0 
0 
0 
0 
0 
0 
0 
0 
0 
0 
0 
0 
0 
0 
0 
0 
0 
0 
0 
0 
0 
0 
0 
0 
0 
0 
0 
0 
0 
0 
0 
0 
0 
0 
0 
0 
0 
0 
0 
0 
0 
0 
0 
0 
0 
0 
0 
0 
0 
0 
0 
0 
0 
0 
0 
0 
0 
0 
0 
0 
0 
0 
0 
0 
0 
0 
0 
0 
0 
0 
0 
0 
0 
0 
0 
0 
0 
0 
0 
0 
0 
0 
0 
0 
0 
0 
0 
0 
0 
0 
0 
0 
0 
0 
0 
0 
0 
0 
0 
0 
0 
0 
0 
0 
0 
0 
0 
0 
0 
0 
0 
0 
0 
0 
0 
0 
0 
0 
0 
0 
0 
0 
0 
0 
0 
0 
0 
0 
0 
0 
0 
0 
0 
0 
0 
0 
0 
0 
0 
0 
0 
0 
0 
0 
0 
0 
0 
0 
0 
0 
0 
0 
0 
0 
0 
0 
0 
0 
0 
0 
0 
0 
0 
0 
0 
0 
0 
0 
0 
0 
0 
0 
0 
0 
0 
0 
0 
0 
0 
0 
0 
0 
0 
0 
0 
0 
0 
0 
0 
0 
0 
0 
0 
0 
0 
0 
0 
0 
0 
0 
0 
0 
0 
0 
0 
0 
0 
0 
0 
0 
0 
0 
0 
0 
0 
0 
0 
0 
0 
0 
0 
0 
0 
0 
0 
0 
0 
0 
0 
0 
0 
0 
0 
0 
0 
0 
0 
0 
0 
0 
0 
0 
0 
0 
0 
0 
0 
0 
0 
0 
0 
0 
0 
0 
0 
0 
0 
0 
0 
0 
0 
0 
0 
0 
0 
0 
0 
0 
0 
0 
0 
0 
0 
0 
0 
0 
0 
0 
0 
0 
0 
0 
0 
0 
0 
0 
0 
0 
0 
0 
0 
0 
0 
0 
0 
0 
0 
0 
0 
0 
0 
0 
0 
0 
0 
0 
0 
0 
0 
0 
0 
0 
0 
0 
0 
0 
0 
0 
0 
0 
0 
0 
0 
0 
0 
0 
0 
0 
0 
0 
0 
0 
0 
0 
0 
0 
0 
0 
0 
0 
0 
0 
0 
0 
0 
0 
0 
0 
0 
0 
0 
0 
0 
0 
0 
0 
0 
0 
0 
0 
0 
0 
0 
0 
0 
0 
0 
0 
0 
0 
0 
0 
0 
0 
0 
0 
0 
0 
0 
0 
0 
0 
0 
0 
0 
0 
0 
0 
0 
0 
0 
0 
0 
0 
0 
0 
0 
0 
0 
0 
0 
0 
0 
0 
0 
0 
0 
0 
0 
0 
0 
0 
0 
0 
0 
0 
0 
0 
0 
0 
0 
0 
0 
0 
0 
0 
0 
0 
0 
0 
0 
0 
0 
0 
0 
0 
0 
0 
0 
0 
0 
0 
0 
0 
0 
0 
0 
0 
0 
0 
0 
0 
0 
0 
0 
0 
0 
0 
0 
0 
0 
0 
0 
0 
0 
0 
0 
0 
0 
0 
0 
0 
0 
0 
0 
0 
0 
0 
0 
0 
0 
0 
0 
0 
0 
0 
0 
0 
0 
0 
0 
0 
0 
0 
0 
0 
0 
0 
0 
0 
0 
0 
0 
0 
0 
0 
0 
0 
0 
0 
0 
0 
0 
0 
0 
0 
0 
0 
0 
0 
0 
0 
0 
0 
0 
0 
0 
0 
0 
0 
0 
0 
0 
0 
0 
0 
0 
0 
0 
0 
0 
0 
0 
0 
0 
0 
0 
0 
0 
0 
0 
0 
0 
0 
0 
0 
0 
0 
0 
0 
0 
0 
0 
0 
0 
0 
0 
0 
0 
0 
0 
0 
0 
0 
0 
0 
0 
0 
0 
0 
0 
0 
0 
0 
0 
0 
0 
0 
0 
0 
0 
0 
0 
0 
0 
0 
0 
0 
0 
0 
0 
0 
0 
0 
0 
0 
0 
0 
0 
0 
0 
0 
0 
0 
0 
0 
0 
0 
0 
0 
0 
0 
0 
0 
0 
0 
0 
0 
0 
0 
0 
0 
0 
0 
0 
0 
0 
0 
0 
0 
0 
0 
0 
0 
0 
0 
0 
0 
0 
0 
0 
0 
0 
0 
0 
0 
0 
0 
0 
0 
0 
0 
0 
0 
0 
0 
0 
0 
0 
0 
0 
0 
0 
0 
0 
0 
0 
0 
0 
0 
0 
0 
0 
0 
0 
0 
0 
0 
0 
0 
0 
0 
0 
0 
0 
0 
0 
0 
0 
0 
0 
0 
0 
0 
0 
0 
0 
0 
0 
0 
0 
0 
0 
0 
0 
0 
0 
0 
0 
0 
0 
0 
0 
0 
0 
0 
0 
0 
0 
0 
0 
0 
0 
0 
0 
0 
0 
0 
0 
0 
0 
0 
0 
0 
0 
0 
0 
0 
0 
0 
0 
0 
0 
0 
0 
0 
0 
0 
0 
0 
0 
0 
0 
0 
0 
0 
0 
0 
0 
0 
0 
0 
0 
0 
0 
0 
0 
0 
0 
0 
0 
0 
0 
0 
0 
0 
0 
0 
0 
0 
0 
0 
0 
0 
0 
0 
0 
0 
0 
0 
0 
0 
0 
0 
0 
0 
0 
0 
0 
0 
0 
0 
0 
0 
0 
0 
0 
0 
0 
0 
0 
0 
0 
0 
0 
0 
0 
0 
0 
0 
0 
0 
0 
0 
0 
0 
0 
0 
0 
0 
0 
0 
0 
0 
0 
0 
0 
0 
0 
0 
0 
0 
0 
0 
0 
0 
0 
0 
0 
0 
0 
0 
0 
0 
0 
0 
0 
0 
0 
0 
0 
0 
0 
0 
0 
0 
0 
0 
0 
0 
0 
0 
0 
0 
0 
0 
0 
0 
0 
0 
0 
0 
0 
0 
0 
0 
0 
0 
0 
0 
0 
0 
0 
0 
0 
0 
0 
0 
0 
0 
0 
0 
0 
0 
0 
0 
0 
0 
0 
0 
0 
0 
0 
0 
0 
0 
0 
0 
0 
0 
0 
0 
0 
0 
0 
0 
0 
0 
0 
0 
0 
0 
0 
0 
0 
0 
0 
0 
0 
0 
0 
0 
0 
0 
0 
0 
0 
0 
0 
0 
0 
0 
0 
0 
0 
0 
0 
0 
0 
0 
0 
0 
0 
0 
0 
0 
0 
0 
0 
0 
0 
0 
0 
0 
0 
0 
0 
0 
0 
0 
0 
0 
0 
0 
0 
0 
0 
0 
0 
0 
0 
0 
0 
0 
0 
0 
0 
0 
0 
0 
0 
0 
0 
0 
0 
0 
0 
0 
0 
0 
0 
0 
0 
0 
0 
0 
0 
0 
0 
0 
0 
0 
0 
0 
0 
0 
0 
0 
0 
0 
0 
0 
0 
0 
0 
0 
0 
0 
0 
0 
0 
0 
0 
0 
0 
0 
0 
0 
0 
0 
0 
0 
0 
0 
0 
0 
0 
0 
0 
0 
0 
0 
0 
0 
0 
0 
0 
0 
0 
0 
0 
0 
0 
0 
0 
0 
0 
0 
0 
0 
0 
0 
0 
0 
0 
0 
0 
0 
0 
0 
0 
0 
0 
0 
0 
0 
0 
0 
0 
0 
0 
0 
0 
0 
0 
0 
0 
0 
0 
0 
0 
0 
0 
0 
0 
0 
0 
0 
0 
0 
0 
0 
0 
0 
0 
0 
0 
0 
0 
0 
0 
0 
0 
0 
0 
0 
0 
0 
0 
0 
0 
0 
0 
0 
0 
0 
0 
0 
0 
0 
0 
0 
0 
0 
0 
0 
0 
0 
0 
0 
0 
0 
0 
0 
0 
0 
0 
0 
0 
0 
0 
0 
0 
0 
0 
0 
0 
0 
0 
0 
0 
0 
0 
0 
0 
0 
0 
0 
0 
0 
0 
0 
0 
0 
0 
0 
0 
0 
0 
0 
0 
0 
0 
0 
0 
0 
0 
0 
0 
0 
0 
0 
0 
0 
0 
0 
0 
0 
0 
0 
0 
0 
0 
0 
0 
0 
0 
0 
0 
0 
0 
0 
0 
0 
0 
0 
0 
0 
0 
0 
0 
0 
0 
0 
0 
0 
0 
0 
0 
0 
0 
0 
0 
0 
0 
0 
0 
0 
0 
0 
0 
0 
0 
0 
0 
0 
0 
0 
0 
0 
0 
0 
0 
0 
0 
0 
0 
0 
0 
0 
0 
0 
0 
0 
0 
0 
0 
0 
0 
0 
0 
0 
0 
0 
0 
0 
0 
0 
0 
0 
0 
0 
0 
0 
0 
0 
0 
0 
0 
0 
0 
0 
0 
0 
0 
0 
0 
0 
0 
0 
0 
0 
0 
0 
0 
0 
0 
0 
0 
0 
0 
0 
0 
0 
0 
0 
0 
0 
0 
0 
0 
0 
0 
0 
0 
0 
0 
0 
0 
0 
0 
0 
0 
0 
0 
0 
0 
0 
0 
0 
0 
0 
0 
0 
0 
0 
0 
0 
0 
0 
0 
0 
0 
0 
0 
0 
0 
0 
0 
0 
0 
0 
0 
0 
0 
0 
0 
0 
0 
0 
0 
0 
0 
0 
0 
0 
0 
0 
0 
0 
0 
0 
0 
0 
0 
0 
0 
0 
0 
0 
0 
0 
0 
0 
0 
0 
0 
0 
0 
0 
0 
0 
0 
0 
0 
0 
0 
0 
0 
0 
0 
0 
0 
0 
0 
0 
0 
0 
0 
0 
0 
0 
0 
0 
0 
0 
0 
0 
0 
0 
0 
0 
0 
0 
0 
0 
0 
0 
0 
0 
0 
0 
0 
0 
0 
0 
0 
0 
0 
0 
0 
0 
0 
0 
0 
0 
0 
0 
0 
0 
0 
0 
0 
0 
0 
0 
0 
0 
0 
0 
0 
0 
0 
0 
0 
0 
0 
0 
0 
0 
0 
0 
0 
0 
0 
0 
0 
0 
0 
0 
0 
0 
0 
0 
0 
0 
0 
0 
0 
0 
0 
0 
0 
0 
0 
0 
0 
0 
0 
0 
0 
0 
0 
0 
0 
0 
0 
0 
0 
0 
0 
0 
0 
0 
0 
0 
0 
0 
0 
0 
0 
0 
0 
0 
0 
0 
0 
0 
0 
0 
0 
0 
0 
0 
0 
0 
0 
0 
0 
0 
0 
0 
0 
0 
0 
0 
0 
0 
0 
0 
0 
0 
0 
0 
0 
0 
0 
0 
0 
0 
0 
0 
0 
0 
0 
0 
0 
0 
0 
0 
0 
0 
0 
0 
0 
0 
0 
0 
0 
0 
0 
0 
0 
0 
0 
0 
0 
0 
0 
0 
0 
0 
0 
0 
0 
0 
0 
0 
0 
0 
0 
0 
0 
0 
0 
0 
0 
0 
0 
0 
0 
0 
0 
0 
0 
0 
0 
0 
0 
0 
0 
0 
0 
0 
0 
0 
0 
0 
0 
0 
0 
0 
0 
0 
0 
0 
0 
0 
0 
0 
0 
0 
0 
0 
0 
0 
0 
0 
0 
0 
0 
0 
0 
0 
0 
0 
0 
0 
0 
0 
0 
0 
0 
0 
0 
0 
0 
0 
0 
0 
0 
0 
0 
0 
0 
0 
0 
0 
0 
0 
0 
0 
0 
0 
0 
0 
0 
0 
0 
0 
0 
0 
0 
0 
0 
0 
0 
0 
0 
0 
0 
0 
0 
0 
0 
0 
0 
0 
0 
0 
0 
0 
0 
0 
0 
0 
0 
0 
0 
0 
0 
0 
0 
0 
0 
0 
0 
0 
0 
0 
0 
0 
0 
0 
0 
0 
0 
0 
0 
0 
0 
0 
0 
0 
0 
0 
0 
0 
0 
0 
0 
0 
0 
0 
0 
0 
0 
0 
0 
0 
0 
0 
0 
0 
0 
0 
0 
0 
0 
0 
0 
0 
0 
0 
0 
0 
0 
0 
0 
0 
0 
0 
0 
0 
0 
0 
0 
0 
0 
0 
0 
0 
0 
0 
0 
0 
0 
0 
0 
0 
0 
0 
0 
0 
0 
0 
0 
0 
0 
0 
0 
0 
0 
0 
0 
0 
0 
0 
0 
0 
0 
0 
0 
0 
0 
0 
0 
0 
0 
0 
0 
0 
0 
0 
0 
0 
0 
0 
0 
0 
0 
0 
0 
0 
0 
0 
0 
0 
0 
0 
0 
0 
0 
0 
0 
0 
0 
0 
0 
0 
0 
0 
0 
0 
0 
0 
0 
0 
0 
0 
0 
0 
0 
0 
0 
0 
0 
0 
0 
0 
0 
0 
0 
0 
0 
0 
0 
0 
0 
0 
0 
0 
0 
0 
0 
0 
0 
0 
0 
0 
0 
0 
0 
0 
0 
0 
0 
0 
0 
0 
0 
0 
0 
0 
0 
0 
0 
0 
0 
0 
0 
0 
0 
0 
0 
0 
0 
0 
0 
0 
0 
0 
0 
0 
0 
0 
0 
0 
0 
0 
0 
0 
0 
0 
0 
0 
0 
0 
0 
0 
0 
0 
0 
0 
0 
0 
0 
0 
0 
0 
0 
0 
0 
0 
0 
0 
0 
0 
0 
0 
0 
0 
0 
0 
0 
0 
0 
0 
0 
0 
0 
0 
0 
0 
0 
0 
0 
0 
0 
0 
0 
0 
0 
0 
0 
0 
0 
0 
0 
0 
0 
0 
0 
0 
0 
0 
0 
0 
0 
0 
0 
0 
0 
0 
0 
0 
0 
0 
0 
0 
0 
0 
0 
0 
0 
0 
0 
0 
0 
0 
0 
0 
0 
0 
0 
0 
0 
0 
0 
0 
0 
0 
0 
0 
0 
0 
0 
0 
0 
0 
0 
0 
0 
0 
0 
0 
0 
0 
0 
0 
0 
0 
0 
0 
0 
0 
0 
0 
0 
0 
0 
0 
0 
0 
0 
0 
0 
0 
0 
0 
0 
0 
0 
0 
0 
0 
0 
0 
0 
0 
0 
0 
0 
0 
0 
0 
0 
0 
0 
0 
0 
0 
0 
0 
0 
0 
0 
0 
0 
0 
0 
0 
0 
0 
0 
0 
0 
0 
0 
0 
0 
0 
0 
0 
0 
0 
0 
0 
0 
0 
0 
0 
0 
0 
0 
0 
0 
0 
0 
0 
0 
0 
0 
0 
0 
0 
0 
0 
0 
0 
0 
0 
0 
0 
0 
0 
0 
0 
0 
0 
0 
0 
0 
0 
0 
0 
0 
0 
0 
0 
0 
0 
0 
0 
0 
0 
0 
0 
0 
0 
0 
0 
0 
0 
0 
0 
0 
0 
0 
0 
0 
0 
0 
0 
0 
0 
0 
0 
0 
0 
0 
0 
0 
0 
0 
0 
0 
0 
0 
0 
0 
0 
0 
0 
0 
0 
0 
0 
0 
0 
0 
0 
0 
0 
0 
0 
0 
0 
0 
0 
0 
0 
0 
0 
0 
0 
0 
0 
0 
0 
0 
0 
0 
0 
0 
0 
0 
0 
0 
0 
0 
0 
0 
0 
0 
0 
0 
0 
0 
0 
0 
0 
0 
0 
0 
0 
0 
0 
0 
0 
0 
0 
0 
0 
0 
0 
0 
0 
0 
0 
0 
0 
0 
0 
0 
0 
0 
0 
0 
0 
0 
0 
0 
0 
0 
0 
0 
0 
0 
0 
0 
0 
0 
0 
0 
0 
0 
0 
0 
0 
0 
0 
0 
0 
0 
0 
0 
0 
0 
0 
0 
0 
0 
0 
0 
0 
0 
0 
0 
0 
0 
0 
0 
0 
0 
0 
0 
0 
0 
0 
0 
0 
0 
0 
0 
0 
0 
0 
0 
0 
0 
0 
0 
0 
0 
0 
0 
0 
0 
0 
0 
0 
0 
0 
0 
0 
0 
0 
0 
0 
0 
0 
0 
0 
0 
0 
0 
0 
0 
0 
0 
0 
0 
0 
0 
0 
0 
0 
0 
0 
0 
0 
0 
0 
0 
0 
0 
0 
0 
0 
0 
0 
0 
0 
0 
0 
0 
0 
0 
0 
0 
0 
0 
0 
0 
0 
0 
0 
0 
0 
0 
0 
0 
0 
0 
0 
0 
0 
0 
0 
0 
0 
0 
0 
0 
0 
0 
0 
0 
0 
0 
0 
0 
0 
0 
0 
0 
0 
0 
0 
0 
0 
0 
0 
0 
0 
0 
0 
0 
0 
0 
0 
0 
0 
0 
0 
0 
0 
0 
0 
0 
0 
0 
0 
0 
0 
0 
0 
0 
0 
0 
0 
0 
0 
0 
0 
0 
0 
0 
0 
0 
0 
0 
0 
0 
0 
0 
0 
0 
0 
0 
0 
0 
0 
0 
0 
0 
0 
0 
0 
0 
0 
0 
0 
0 
0 
0 
0 
0 
0 
0 
0 
0 
0 
0 
0 
0 
0 
0 
0 
0 
0 
0 
0 
0 
0 
0 
0 
0 
0 
0 
0 
0 
0 
0 
0 
0 
0 
0 
0 
0 
0 
0 
0 
0 
0 
0 
0 
0 
0 
0 
0 
0 
0 
0 
0 
0 
0 
0 
0 
0 
0 
0 
0 
0 
0 
0 
0 
0 
0 
0 
0 
0 
0 
0 
0 
0 
0 
0 
0 
0 
0 
0 
0 
0 
0 
0 
0 
0 
0 
0 
0 
0 
0 
0 
0 
0 
0 
0 
0 
0 
0 
0 
0 
0 
0 
0 
0 
0 
0 
0 
0 
0 
0 
0 
0 
0 
0 
0 
0 
0 
0 
0 
0 
0 
0 
0 
0 
0 
0 
0 
0 
0 
0 
0 
0 
0 
0 
0 
0 
0 
0 
0 
0 
0 
0 
0 
0 
0 
0 
0 
0 
0 
0 
0 
0 
0 
0 
0 
0 
0 
0 
0 
0 
0 
0 
0 
0 
0 
0 
0 
0 
0 
0 
0 
0 
0 
0 
0 
0 
0 
0 
0 
0 
0 
0 
0 
0 
0 
0 
0 
0 
0 
0 
0 
0 
0 
0 
0 
0 
0 
0 
0 
0 
0 
0 
0 
0 
0 
0 
0 
0 
0 
0 
0 
0 
0 
0 
0 
0 
0 
0 
0 
0 
0 
0 
0 
0 
0 
0 
0 
0 
0 
0 
0 
0 
0 
0 
0 
0 
0 
0 
0 
0 
0 
0 
0 
0 
0 
0 
0 
0 
0 
0 
0 
0 
0 
0 
0 
0 
0 
0 
0 
0 
0 
0 
0 
0 
0 
0 
0 
0 
0 
0 
0 
0 
0 
0 
0 
0 
0 
0 
0 
0 
0 
0 
0 
0 
0 
0 
0 
0 
0 
0 
0 
0 
0 
0 
0 
0 
0 
0 
0 
0 
0 
0 
0 
0 
0 
0 
0 
0 
0 
0 
0 
0 
0 
0 
0 
0 
0 
0 
0 
0 
0 
0 
0 
0 
0 
0 
0 
0 
0 
0 
0 
0 
0 
0 
0 
0 
0 
0 
0 
0 
0 
0 
0 
0 
0 
0 
0 
0 
0 
0 
0 
0 
0 
0 
0 
0 
0 
0 
0 
0 
0 
0 
0 
0 
0 
0 
0 
0 
0 
0 
0 
0 
0 
0 
0 
0 
0 
0 
0 
0 
0 
0 
0 
0 
0 
0 
0 
0 
0 
0 
0 
0 
0 
0 
0 
0 
0 
0 
0 
0 
0 
0 
0 
0 
0 
0 
0 
0 
0 
0 
0 
0 
0 
0 
0 
0 
0 
0 
0 
0 
0 
0 
0 
0 
0 
0 
0 
0 
0 
0 
0 
0 
0 
0 
0 
0 
0 
0 
0 
0 
0 
0 
0 
0 
0 
0 
0 
0 
0 
0 
0 
0 
0 
0 
0 
0 
0 
0 
0 
0 
0 
0 
0 
0 
0 
0 
0 
0 
0 
0 
0 
0 
0 
0 
0 
0 
0 
0 
0 
0 
0 
0 
0 
0 
0 
0 
0 
0 
0 
0 
0 
0 
0 
0 
0 
0 
0 
0 
0 
0 
0 
0 
0 
0 
0 
0 
0 
0 
0 
0 
0 
0 
0 
0 
0 
0 
0 
0 
0 
0 
0 
0 
0 
0 
0 
0 
0 
0 
0 
0 
0 
0 
0 
0 
0 
0 
0 
0 
0 
0 
0 
0 
0 
0 
0 
0 
0 
0 
0 
0 
0 
0 
0 
0 
0 
0 
0 
0 
0 
0 
0 
0 
0 
0 
0 
0 
0 
0 
0 
0 
0 
0 
0 
0 
0 
0 
0 
0 
0 
0 
0 
0 
0 
0 
0 
0 
0 
0 
0 
0 
0 
0 
0 
0 
0 
0 
0 
0 
0 
0 
0 
0 
0 
0 
0 
0 
0 
0 
0 
0 
0 
0 
0 
0 
0 
0 
0 
0 
0 
0 
0 
0 
0 
0 
0 
0 
0 
0 
0 
0 
0 
0 
0 
0 
0 
0 
0 
0 
0 
0 
0 
0 
0 
0 
0 
0 
0 
0 
0 
0 
0 
0 
0 
0 
0 
0 
0 
0 
0 
0 
0 
0 
0 
0 
0 
0 
0 
0 
0 
0 
0 
0 
0 
0 
0 
0 
0 
0 
0 
0 
0 
0 
0 
0 
0 
0 
0 
0 
0 
0 
0 
0 
0 
0 
0 
0 
0 
0 
0 
0 
0 
0 
0 
0 
0 
0 
0 
0 
0 
0 
0 
0 
0 
0 
0 
0 
0 
0 
0 
0 
0 
0 
0 
0 
0 
0 
0 
0 
0 
0 
0 
0 
0 
0 
0 
0 
0 
0 
0 
0 
0 
0 
0 
0 
0 
0 
0 
0 
0 
0 
0 
0 
0 
0 
0 
0 
0 
0 
0 
0 
0 
0 
0 
0 
0 
0 
0 
0 
0 
0 
0 
0 
0 
0 
0 
0 
0 
0 
0 
0 
0 
0 
0 
0 
0 
0 
0 
0 
0 
0 
0 
0 
0 
0 
0 
0 
0 
0 
0 
0 
0 
0 
0 
0 
0 
0 
0 
0 
0 
0 
0 
0 
0 
0 
0 
0 
0 
0 
0 
0 
0 
0 
0 
0 
0 
0 
0 
0 
0 
0 
0 
0 
0 
0 
0 
0 
0 
0 
0 
0 
0 
0 
0 
0 
0 
0 
0 
0 
0 
0 
0 
0 
0 
0 
0 
0 
0 
0 
0 
0 
0 
0 
0 
0 
0 
0 
0 
0 
0 
0 
0 
0 
0 
0 
0 
0 
0 
0 
0 
0 
0 
0 
0 
0 
0 
0 
0 
0 
0 
0 
0 
0 
0 
0 
0 
0 
0 
0 
0 
0 
0 
0 
0 
0 
0 
0 
0 
0 
0 
0 
0 
0 
0 
0 
0 
0 
0 
0 
0 
0 
0 
0 
0 
0 
0 
0 
0 
0 
0 
0 
0 
0 
0 
0 
0 
0 
0 
0 
0 
0 
0 
0 
0 
0 
0 
0 
0 
0 
0 
0 
0 
0 
0 
0 
0 
0 
0 
0 
0 
0 
0 
0 
0 
0 
0 
0 
0 
0 
0 
0 
0 
0 
0 
0 
0 
0 
0 
0 
0 
0 
0 
0 
0 
0 
0 
0 
0 
0 
0 
0 
0 
0 
0 
0 
0 
0 
0 
0 
0 
0 
0 
0 
0 
0 
0 
0 
0 
0 
0 
0 
0 
0 
0 
0 
0 
0 
0 
0 
0 
0 
0 
0 
0 
0 
0 
0 
0 
0 
0 
0 
0 
0 
0 
0 
0 
0 
0 
0 
0 
0 
0 
0 
0 
0 
0 
0 
0 
0 
0 
0 
0 
0 
0 
0 
0 
0 
0 
0 
0 
0 
0 
0 
0 
0 
0 
0 
0 
0 
0 
0 
0 
0 
0 
0 
0 
0 
0 
0 
0 
0 
0 
0 
0 
0 
0 
0 
0 
0 
0 
0 
0 
0 
0 
0 
0 
0 
0 
0 
0 
0 
0 
0 
0 
0 
0 
0 
0 
0 
0 
0 
0 
0 
0 
0 
0 
0 
0 
0 
0 
0 
0 
0 
0 
0 
0 
0 
0 
0 
0 
0 
0 
0 
0 
0 
0 
0 
0 
0 
0 
0 
0 
0 
0 
0 
0 
0 
0 
0 
0 
0 
0 
0 
0 
0 
0 
0 
0 
0 
0 
0 
0 
0 
0 
0 
0 
0 
0 
0 
0 
0 
0 
0 
0 
0 
0 
0 
0 
0 
0 
0 
0 
0 
0 
0 
0 
0 
0 
0 
0 
0 
0 
0 
0 
0 
0 
0 
0 
0 
0 
0 
0 
0 
0 
0 
0 
0 
0 
0 
0 
0 
0 
0 
0 
0 
0 
0 
0 
0 
0 
0 
0 
0 
0 
0 
0 
0 
0 
0 
0 
0 
0 
0 
0 
0 
0 
0 
0 
0 
0 
0 
0 
0 
0 
0 
0 
0 
0 
0 
0 
0 
0 
0 
0 
0 
0 
0 
0 
0 
0 
0 
0 
0 
0 
0 
0 
0 
0 
0 
0 
0 
0 
0 
0 
0 
0 
0 
0 
0 
0 
0 
0 
0 
0 
0 
0 
0 
0 
0 
0 
0 
0 
0 
0 
0 
0 
0 
0 
0 
0 
0 
0 
0 
0 
0 
0 
0 
0 
0 
0 
0 
0 
0 
0 
0 
0 
0 
0 
0 
0 
0 
0 
0 
0 
0 
0 
0 
0 
0 
0 
0 
0 
0 
0 
0 
0 
0 
0 
0 
0 
0 
0 
0 
0 
0 
0 
0 
0 
0 
0 
0 
0 
0 
0 
0 
0 
0 
0 
0 
0 
0 
0 
0 
0 
0 
0 
0 
0 
0 
0 
0 
0 
0 
0 
0 
0 
0 
0 
0 
0 
0 
0 
0 
0 
0 
0 
0 
0 
0 
0 
0 
0 
0 
0 
0 
0 
0 
0 
0 
0 
0 
0 
0 
0 
0 
0 
0 
0 
0 
0 
0 
0 
0 
0 
0 
0 
0 
0 
0 
0 
0 
0 
0 
0 
0 
0 
0 
0 
0 
0 
0 
0 
0 
0 
0 
0 
0 
0 
0 
0 
0 
0 
0 
0 
0 
0 
0 
0 
0 
0 
0 
0 
0 
0 
0 
0 
0 
0 
0 
0 
0 
0 
0 
0 
0 
0 
0 
0 
0 
0 
0 
0 
0 
0 
0 
0 
0 
0 
0 
0 
0 
0 
0 
0 
0 
0 
0 
0 
0 
0 
0 
0 
0 
0 
0 
0 
0 
0 
0 
0 
0 
0 
0 
0 
0 
0 
0 
0 
0 
0 
0 
0 
0 
0 
0 
0 
0 
0 
0 
0 
0 
0 
0 
0 
0 
0 
0 
0 
0 
0 
0 
0 
0 
0 
0 
0 
0 
0 
0 
0 
0 
0 
0 
0 
0 
0 
0 
0 
0 
0 
0 
0 
0 
0 
0 
0 
0 
0 
0 
0 
0 
0 
0 
0 
0 
0 
0 
0 
0 
0 
0 
0 
0 
0 
0 
0 
0 
0 
0 
0 
0 
0 
0 
0 
0 
0 
0 
0 
0 
0 
0 
0 
0 
0 
0 
0 
0 
0 
0 
0 
0 
0 
0 
0 
0 
0 
0 
0 
0 
0 
0 
0 
0 
0 
0 
0 
0 
0 
0 
0 
0 
0 
0 
0 
0 
0 
0 
0 
0 
0 
0 
0 
0 
0 
0 
0 
0 
0 
0 
0 
0 
0 
0 
0 
0 
0 
0 
0 
0 
0 
0 
0 
0 
0 
0 
0 
0 
0 
0 
0 
0 
0 
0 
0 
0 
0 
0 
0 
0 
0 
0 
0 
0 
0 
0 
0 
0 
0 
0 
0 
0 
0 
0 
0 
0 
0 
0 
0 
0 
0 
0 
0 
0 
0 
0 
0 
0 
0 
0 
0 
0 
0 
0 
0 
0 
0 
0 
0 
0 
0 
0 
0 
0 
0 
0 
0 
0 
0 
0 
0 
0 
0 
0 
0 
0 
0 
0 
0 
0 
0 
0 
0 
0 
0 
0 
0 
0 
0 
0 
0 
0 
0 
0 
0 
0 
0 
0 
0 
0 
0 
0 
0 
0 
0 
0 
0 
0 
0 
0 
0 
0 
0 
0 
0 
0 
0 
0 
0 
0 
0 
0 
0 
0 
0 
0 
0 
0 
0 
0 
0 
0 
0 
0 
0 
0 
0 
0 
0 
0 
0 
0 
0 
0 
0 
0 
0 
0 
0 
0 
0 
0 
0 
0 
0 
0 
0 
0 
0 
0 
0 
0 
0 
0 
0 
0 
0 
0 
0 
0 
0 
0 
0 
0 
0 
0 
0 
0 
0 
0 
0 
0 
0 
0 
0 
0 
0 
0 
0 
0 
0 
0 
0 
0 
0 
0 
0 
0 
0 
0 
0 
0 
0 
0 
0 
0 
0 
0 
0 
0 
0 
0 
0 
0 
0 
0 
0 
0 
0 
0 
0 
0 
0 
0 
0 
0 
0 
0 
0 
0 
0 
0 
0 
0 
0 
0 
0 
0 
0 
0 
0 
0 
0 
0 
0 
0 
0 
0 
0 
0 
0 
0 
0 
0 
0 
0 
0 
0 
0 
0 
0 
0 
0 
0 
0 
0 
0 
0 
0 
0 
0 
0 
0 
0 
0 
0 
0 
0 
0 
0 
0 
0 
0 
0 
0 
0 
0 
0 
0 
0 
0 
0 
0 
0 
0 
0 
0 
0 
0 
0 
0 
0 
0 
0 
0 
0 
0 
0 
0 
0 
0 
0 
0 
0 
0 
0 
0 
0 
0 
0 
0 
0 
0 
0 
0 
0 
0 
0 
0 
0 
0 
0 
0 
0 
0 
0 
0 
0 
0 
0 
0 
0 
0 
0 
0 
0 
0 
0 
0 
0 
0 
0 
0 
0 
0 
0 
0 
0 
0 
0 
0 
0 
0 
0 
0 
0 
0 
0 
0 
0 
0 
0 
0 
0 
0 
0 
0 
0 
0 
0 
0 
0 
0 
0 
0 
0 
0 
0 
0 
0 
0 
0 
0 
0 
0 
0 
0 
0 
0 
0 
0 
0 
0 
0 
0 
0 
0 
0 
0 
0 
0 
0 
0 
0 
0 
0 
0 
0 
0 
0 
0 
0 
0 
0 
0 
0 
0 
0 
0 
0 
0 
0 
0 
0 
0 
0 
0 
0 
0 
0 
0 
0 
0 
0 
0 
0 
0 
0 
0 
0 
0 
0 
0 
0 
0 
0 
0 
0 
0 
0 
0 
0 
0 
0 
0 
0 
0 
0 
0 
0 
0 
0 
0 
0 
0 
0 
0 
0 
0 
0 
0 
0 
0 
0 
0 
0 
0 
0 
0 
0 
0 
0 
0 
0 
0 
0 
0 
0 
0 
0 
0 
0 
0 
0 
0 
0 
0 
0 
0 
0 
0 
0 
0 
0 
0 
0 
0 
0 
0 
0 
0 
0 
0 
0 
0 
0 
0 
0 
0 
0 
0 
0 
0 
0 
0 
0 
0 
0 
0 
0 
0 
0 
0 
0 
0 
0 
0 
0 
0 
0 
0 
0 
0 
0 
0 
0 
0 
0 
0 
0 
0 
0 
0 
0 
0 
0 
0 
0 
0 
0 
0 
0 
0 
0 
0 
0 
0 
0 
0 
0 
0 
0 
0 
0 
0 
0 
0 
0 
0 
0 
0 
0 
0 
0 
0 
0 
0 
0 
0 
0 
0 
0 
0 
0 
0 
0 
0 
0 
0 
0 
0 
0 
0 
0 
0 
0 
0 
0 
0 
0 
0 
0 
0 
0 
0 
0 
0 
0 
0 
0 
0 
0 
0 
0 
0 
0 
0 
0 
0 
0 
0 
0 
0 
0 
0 
0 
0 
0 
0 
0 
0 
0 
0 
0 
0 
0 
0 
0 
0 
0 
0 
0 
0 
0 
0 
0 
0 
0 
0 
0 
0 
0 
0 
0 
0 
0 
0 
0 
0 
0 
0 
0 
0 
0 
0 
0 
0 
0 
0 
0 
0 
0 
0 
0 
0 
0 
0 
0 
0 
0 
0 
0 
0 
0 
0 
0 
0 
0 
0 
0 
0 
0 
0 
0 
0 
0 
0 
0 
0 
0 
0 
0 
0 
0 
0 
0 
0 
0 
0 
0 
0 
0 
0 
0 
0 
0 
0 
0 
0 
0 
0 
0 
0 
0 
0 
0 
0 
0 
0 
0 
0 
0 
0 
0 
0 
0 
0 
0 
0 
0 
0 
0 
0 
0 
0 
0 
0 
0 
0 
0 
0 
0 
0 
0 
0 
0 
0 
0 
0 
0 
0 
0 
0 
0 
0 
0 
0 
0 
0 
0 
0 
0 
0 
0 
0 
0 
0 
0 
0 
0 
0 
0 
0 
0 
0 
0 
0 
0 
0 
0 
0 
0 
0 
0 
0 
0 
0 
0 
0 
0 
0 
0 
0 
0 
0 
0 
0 
0 
0 
0 
0 
0 
0 
0 
0 
0 
0 
0 
0 
0 
0 
0 
0 
0 
0 
0 
0 
0 
0 
0 
0 
0 
0 
0 
0 
0 
0 
0 
0 
0 
0 
0 
0 
0 
0 
0 
0 
0 
0 
0 
0 
0 
0 
0 
0 
0 
0 
0 
0 
0 
0 
0 
0 
0 
0 
0 
0 
0 
0 
0 
0 
0 
0 
0 
0 
0 
0 
0 
0 
0 
0 
0 
0 
0 
0 
0 
0 
0 
0 
0 
0 
0 
0 
0 
0 
0 
0 
0 
0 
0 
0 
0 
0 
0 
0 
0 
0 
0 
0 
0 
0 
0 
0 
0 
0 
0 
0 
0 
0 
0 
0 
0 
0 
0 
0 
0 
0 
0 
0 
0 
0 
0 
0 
0 
0 
0 
0 
0 
0 
0 
0 
0 
0 
0 
0 
0 
0 
0 
0 
0 
0 
0 
0 
0 
0 
0 
0 
0 
0 
0 
0 
0 
0 
0 
0 
0 
0 
0 
0 
0 
0 
0 
0 
0 
0 
0 
0 
0 
0 
0 
0 
0 
0 
0 
0 
0 
0 
0 
0 
0 
0 
0 
0 
0 
0 
0 
0 
0 
0 
0 
0 
0 
0 
0 
0 
0 
0 
0 
0 
0 
0 
0 
0 
0 
0 
0 
0 
0 
0 
0 
0 
0 
0 
0 
0 
0 
0 
0 
0 
0 
0 
0 
0 
0 
0 
0 
0 
0 
0 
0 
0 
0 
0 
0 
0 
0 
0 
0 
0 
0 
0 
0 
0 
0 
0 
0 
0 
0 
0 
0 
0 
0 
0 
0 
0 
0 
0 
0 
0 
0 
0 
0 
0 
0 
0 
0 
0 
0 
0 
0 
0 
0 
0 
0 
0 
0 
0 
0 
0 
0 
0 
0 
0 
0 
0 
0 
0 
0 
0 
0 
0 
0 
0 
0 
0 
0 
0 
0 
0 
0 
0 
0 
0 
0 
0 
0 
0 
0 
0 
0 
0 
0 
0 
0 
0 
0 
0 
0 
0 
0 
0 
0 
0 
0 
0 
0 
0 
0 
0 
0 
0 
0 
0 
0 
0 
0 
0 
0 
0 
0 
0 
0 
0 
0 
0 
0 
0 
0 
0 
0 
0 
0 
0 
0 
0 
0 
0 
0 
0 
0 
0 
0 
0 
0 
0 
0 
0 
0 
0 
0 
0 
0 
0 
0 
0 
0 
0 
0 
0 
0 
0 
0 
0 
0 
0 
0 
0 
0 
0 
0 
0 
0 
0 
0 
0 
0 
0 
0 
0 
0 
0 
0 
0 
0 
0 
0 
0 
0 
0 
0 
0 
0 
0 
0 
0 
0 
0 
0 
0 
0 
0 
0 
0 
0 
0 
0 
0 
0 
0 
0 
0 
0 
0 
0 
0 
0 
0 
0 
0 
0 
0 
0 
0 
0 
0 
0 
0 
0 
0 
0 
0 
0 
0 
0 
0 
0 
0 
0 
0 
0 
0 
0 
0 
0 
0 
0 
0 
0 
0 
0 
0 
0 
0 
0 
0 
0 
0 
0 
0 
0 
0 
0 
0 
0 
0 
0 
0 
0 
0 
0 
0 
0 
0 
0 
0 
0 
0 
0 
0 
0 
0 
0 
0 
0 
0 
0 
0 
0 
0 
0 
0 
0 
0 
0 
0 
0 
0 
0 
0 
0 
0 
0 
0 
0 
0 
0 
0 
0 
0 
0 
0 
0 
0 
0 
0 
0 
0 
0 
0 
0 
0 
0 
0 
0 
0 
0 
0 
0 
0 
0 
0 
0 
0 
0 
0 
0 
0 
0 
0 
0 
0 
0 
0 
0 
0 
0 
0 
0 
0 
0 
0 
0 
0 
0 
0 
0 
0 
0 
0 
0 
0 
0 
0 
0 
0 
0 
0 
0 
0 
0 
0 
0 
0 
0 
0 
0 
0 
0 
0 
0 
0 
0 
0 
0 
0 
0 
0 
0 
0 
0 
0 
0 
0 
0 
0 
0 
0 
0 
0 
0 
0 
0 
0 
0 
0 
0 
0 
0 
0 
0 
0 
0 
0 
0 
0 
0 
0 
0 
0 
0 
0 
0 
0 
0 
0 
0 
0 
0 
0 
0 
0 
0 
0 
0 
0 
0 
0 
0 
0 
0 
0 
0 
0 
0 
0 
0 
0 
0 
0 
0 
0 
0 
0 
0 
0 
0 
0 
0 
0 
0 
0 
0 
0 
0 
0 
0 
0 
0 
0 
0 
0 
0 
0 
0 
0 
0 
0 
0 
0 
0 
0 
0 
0 
0 
0 
0 
0 
0 
0 
0 
0 
0 
0 
0 
0 
0 
0 
0 
0 
0 
0 
0 
0 
0 
0 
0 
0 
0 
0 
0 
0 
0 
0 
0 
0 
0 
0 
0 
0 
0 
0 
0 
0 
0 
0 
0 
0 
0 
0 
0 
0 
0 
0 
0 
0 
0 
0 
0 
0 
0 
0 
0 
0 
0 
0 
0 
0 
0 
0 
0 
0 
0 
0 
0 
0 
0 
0 
0 
0 
0 
0 
0 
0 
0 
0 
0 
0 
0 
0 
0 
0 
0 
0 
0 
0 
0 
0 
0 
0 
0 
0 
0 
0 
0 
0 
0 
0 
0 
0 
0 
0 
0 
0 
0 
0 
0 
0 
0 
0 
0 
0 
0 
0 
0 
0 
0 
0 
0 
0 
0 
0 
0 
0 
0 
0 
0 
0 
0 
0 
0 
0 
0 
0 
0 
0 
0 
0 
0 
0 
0 
0 
0 
0 
0 
0 
0 
0 
0 
0 
0 
0 
0 
0 
0 
0 
0 
0 
0 
0 
0 
0 
0 
0 
0 
0 
0 
0 
0 
0 
0 
0 
0 
0 
0 
0 
0 
0 
0 
0 
0 
0 
0 
0 
0 
0 
0 
0 
0 
0 
0 
0 
0 
0 
0 
0 
0 
0 
0 
0 
0 
0 
0 
0 
0 
0 
0 
0 
0 
0 
0 
0 
0 
0 
0 
0 
0 
0 
0 
0 
0 
0 
0 
0 
0 
0 
0 
0 
0 
0 
0 
0 
0 
0 
0 
0 
0 
0 
0 
0 
0 
0 
0 
0 
0 
0 
0 
0 
0 
0 
0 
0 
0 
0 
0 
0 
0 
0 
0 
0 
0 
0 
0 
0 
0 
0 
0 
0 
0 
0 
0 
0 
0 
0 
0 
0 
0 
0 
0 
0 
0 
0 
0 
0 
0 
0 
0 
0 
0 
0 
0 
0 
0 
0 
0 
0 
0 
0 
0 
0 
0 
0 
0 
0 
0 
0 
0 
0 
0 
0 
0 
0 
0 
0 
0 
0 
0 
0 
0 
0 
0 
0 
0 
0 
0 
0 
0 
0 
0 
0 
0 
0 
0 
0 
0 
0 
0 
0 
0 
0 
0 
0 
0 
0 
0 
0 
0 
0 
0 
0 
0 
0 
0 
0 
0 
0 
0 
0 
0 
0 
0 
0 
0 
0 
0 
0 
0 
0 
0 
0 
0 
0 
0 
0 
0 
0 
0 
0 
0 
0 
0 
0 
0 
0 
0 
0 
0 
0 
0 
0 
0 
0 
0 
0 
0 
0 
0 
0 
0 
0 
0 
0 
0 
0 
0 
0 
0 
0 
0 
0 
0 
0 
0 
0 
0 
0 
0 
0 
0 
0 
0 
0 
0 
0 
0 
0 
0 
0 
0 
0 
0 
0 
0 
0 
0 
0 
0 
0 
0 
0 
0 
0 
0 
0 
0 
0 
0 
0 
0 
0 
0 
0 
0 
0 
0 
0 
0 
0 
0 
0 
0 
0 
0 
0 
0 
0 
0 
0 
0 
0 
0 
0 
0 
0 
0 
0 
0 
0 
0 
0 
0 
0 
0 
0 
0 
0 
0 
0 
0 
0 
0 
0 
0 
0 
0 
0 
0 
0 
0 
0 
0 
0 
0 
0 
0 
0 
0 
0 
0 
0 
0 
0 
0 
0 
0 
0 
0 
0 
0 
0 
0 
0 
0 
0 
0 
0 
0 
0 
0 
0 
0 
0 
0 
0 
0 
0 
0 
0 
0 
0 
0 
0 
0 
0 
0 
0 
0 
0 
0 
0 
0 
0 
0 
0 
0 
0 
0 
0 
0 
0 
0 
0 
0 
0 
0 
0 
0 
0 
0 
0 
0 
0 
0 
0 
0 
0 
0 
0 
0 
0 
0 
0 
0 
0 
0 
0 
0 
0 
0 
0 
0 
0 
0 
0 
0 
0 
0 
0 
0 
0 
0 
0 
0 
0 
0 
0 
0 
0 
0 
0 
0 
0 
0 
0 
0 
0 
0 
0 
0 
0 
0 
0 
0 
0 
0 
0 
0 
0 
0 
0 
0 
0 
0 
0 
0 
0 
0 
0 
0 
0 
0 
0 
0 
0 
0 
0 
0 
0 
0 
0 
0 
0 
0 
0 
0 
0 
0 
0 
0 
0 
0 
0 
0 
0 
0 
0 
0 
0 
0 
0 
0 
0 
0 
0 
0 
0 
0 
0 
0 
0 
0 
0 
0 
0 
0 
0 
0 
0 
0 
0 
0 
0 
0 
0 
0 
0 
0 
0 
0 
0 
0 
0 
0 
0 
0 
0 
0 
0 
0 
0 
0 
0 
0 
0 
0 
0 
0 
0 
0 
0 
0 
0 
0 
0 
0 
0 
0 
0 
0 
0 
0 
0 
0 
0 
0 
0 
0 
0 
0 
0 
0 
0 
0 
0 
0 
0 
0 
0 
0 
0 
0 
0 
0 
0 
0 
0 
0 
0 
0 
0 
0 
0 
0 
0 
0 
0 
0 
0 
0 
0 
0 
0 
0 
0 
0 
0 
0 
0 
0 
0 
0 
0 
0 
0 
0 
0 
0 
0 
0 
0 
0 
0 
0 
0 
0 
0 
0 
0 
0 
0 
0 
0 
0 
0 
0 
0 
0 
0 
0 
0 
0 
0 
0 
0 
0 
0 
0 
0 
0 
0 
0 
0 
0 
0 
0 
0 
0 
0 
0 
0 
0 
0 
0 
0 
0 
0 
0 
0 
0 
0 
0 
0 
0 
0 
0 
0 
0 
0 
0 
0 
0 
0 
0 
0 
0 
0 
0 
0 
0 
0 
0 
0 
0 
0 
0 
0 
0 
0 
0 
0 
0 
0 
0 
0 
0 
0 
0 
0 
0 
0 
0 
0 
0 
0 
0 
0 
0 
0 
0 
0 
0 
0 
0 
0 
0 
0 
0 
0 
0 
0 
0 
0 
0 
0 
0 
0 
0 
0 
0 
0 
0 
0 
0 
0 
0 
0 
0 
0 
0 
0 
0 
0 
0 
0 
0 
0 
0 
0 
0 
0 
0 
0 
0 
0 
0 
0 
0 
0 
0 
0 
0 
0 
0 
0 
0 
0 
0 
0 
0 
0 
0 
0 
0 
0 
0 
0 
0 
0 
0 
0 
0 
0 
0 
0 
0 
0 
0 
0 
0 
0 
0 
0 
0 
0 
0 
0 
0 
0 
0 
0 
0 
0 
0 
0 
0 
0 
0 
0 
0 
0 
0 
0 
0 
0 
0 
0 
0 
0 
0 
0 
0 
0 
0 
0 
0 
0 
0 
0 
0 
0 
0 
0 
0 
0 
0 
0 
0 
0 
0 
0 
0 
0 
0 
0 
0 
0 
0 
0 
0 
0 
0 
0 
0 
0 
0 
0 
0 
0 
0 
0 
0 
0 
0 
0 
0 
0 
0 
0 
0 
0 
0 
0 
0 
0 
0 
0 
0 
0 
0 
0 
0 
0 
0 
0 
0 
0 
0 
0 
0 
0 
0 
0 
0 
0 
0 
0 
0 
0 
0 
0 
0 
0 
0 
0 
0 
0 
0 
0 
0 
0 
0 
0 
0 
0 
0 
0 
0 
0 
0 
0 
0 
0 
0 
0 
0 
0 
0 
0 
0 
0 
0 
0 
0 
0 
0 
0 
0 
0 
0 
0 
0 
0 
0 
0 
0 
0 
0 
0 
0 
0 
0 
0 
0 
0 
0 
0 
0 
0 
0 
0 
0 
0 
0 
0 
0 
0 
0 
0 
0 
0 
0 
0 
0 
0 
0 
0 
0 
0 
0 
0 
0 
0 
0 
0 
0 
0 
0 
0 
0 
0 
0 
0 
0 
0 
0 
0 
0 
0 
0 
0 
0 
0 
0 
0 
0 
0 
0 
0 
0 
0 
0 
0 
0 
0 
0 
0 
0 
0 
0 
0 
0 
0 
0 
0 
0 
0 
0 
0 
0 
0 
0 
0 
0 
0 
0 
0 
0 
0 
0 
0 
0 
0 
0 
0 
0 
0 
0 
0 
0 
0 
0 
0 
0 
0 
0 
0 
0 
0 
0 
0 
0 
0 
0 
0 
0 
0 
0 
0 
0 
0 
0 
0 
0 
0 
0 
0 
0 
0 
0 
0 
0 
0 
0 
0 
0 
0 
0 
0 
0 
0 
0 
0 
0 
0 
0 
0 
0 
0 
0 
0 
0 
0 
0 
0 
0 
0 
0 
0 
0 
0 
0 
0 
0 
0 
0 
0 
0 
0 
0 
0 
0 
0 
0 
0 
0 
0 
0 
0 
0 
0 
0 
0 
0 
0 
0 
0 
0 
0 
0 
0 
0 
0 
0 
0 
0 
0 
0 
0 
0 
0 
0 
0 
0 
0 
0 
0 
0 
0 
0 
0 
0 
0 
0 
0 
0 
0 
0 
0 
0 
0 
0 
0 
0 
0 
0 
0 
0 
0 
0 
0 
0 
0 
0 
0 
0 
0 
0 
0 
0 
0 
0 
0 
0 
0 
0 
0 
0 
0 
0 
0 
0 
0 
0 
0 
0 
0 
0 
0 
0 
0 
0 
0 
0 
0 
0 
0 
0 
0 
0 
0 
0 
0 
0 
0 
0 
0 
0 
0 
0 
0 
0 
0 
0 
0 
0 
0 
0 
0 
0 
0 
0 
0 
0 
0 
0 
0 
0 
0 
0 
0 
0 
0 
0 
0 
0 
0 
0 
0 
0 
0 
0 
0 
0 
0 
0 
0 
0 
0 
0 
0 
0 
0 
0 
0 
0 
0 
0 
0 
0 
0 
0 
0 
0 
0 
0 
0 
0 
0 
0 
0 
0 
0 
0 
0 
0 
0 
0 
0 
0 
0 
0 
0 
0 
0 
0 
0 
0 
0 
0 
0 
0 
0 
0 
0 
0 
0 
0 
0 
0 
0 
0 
0 
0 
0 
0 
0 
0 
0 
0 
0 
0 
0 
0 
0 
0 
0 
0 
0 
0 
0 
0 
0 
0 
0 
0 
0 
0 
0 
0 
0 
0 
0 
0 
0 
0 
0 
0 
0 
0 
0 
0 
0 
0 
0 
0 
0 
0 
0 
0 
0 
0 
0 
0 
0 
0 
0 
0 
0 
0 
0 
0 
0 
0 
0 
0 
0 
0 
0 
0 
0 
0 
0 
0 
0 
0 
0 
0 
0 
0 
0 
0 
0 
0 
0 
0 
0 
0 
0 
0 
0 
0 
0 
0 
0 
0 
0 
0 
0 
0 
0 
0 
0 
0 
0 
0 
0 
0 
0 
0 
0 
0 
0 
0 
0 
0 
0 
0 
0 
0 
0 
0 
0 
0 
0 
0 
0 
0 
0 
0 
0 
0 
0 
0 
0 
0 
0 
0 
0 
0 
0 
0 
0 
0 
0 
0 
0 
0 
0 
0 
0 
0 
0 
0 
0 
0 
0 
0 
0 
0 
0 
0 
0 
0 
0 
0 
0 
0 
0 
0 
0 
0 
0 
0 
0 
0 
0 
0 
0 
0 
0 
0 
0 
0 
0 
0 
0 
0 
0 
0 
0 
0 
0 
0 
0 
0 
0 
0 
0 
0 
0 
0 
0 
0 
0 
0 
0 
0 
0 
0 
0 
0 
0 
0 
0 
0 
0 
0 
0 
0 
0 
0 
0 
0 
0 
0 
0 
0 
0 
0 
0 
0 
0 
0 
0 
0 
0 
0 
0 
0 
0 
0 
0 
0 
0 
0 
0 
0 
0 
0 
0 
0 
0 
0 
0 
0 
0 
0 
0 
0 
0 
0 
0 
0 
0 
0 
0 
0 
0 
0 
0 
0 
0 
0 
0 
0 
0 
0 
0 
0 
0 
0 
0 
0 
0 
0 
0 
0 
0 
0 
0 
0 
0 
0 
0 
0 
0 
0 
0 
0 
0 
0 
0 
0 
0 
0 
0 
0 
0 
0 
0 
0 
0 
0 
0 
0 
0 
0 
0 
0 
0 
0 
0 
0 
0 
0 
0 
0 
0 
0 
0 
0 
0 
0 
0 
0 
0 
0 
0 
0 
0 
0 
0 
0 
0 
0 
0 
0 
0 
0 
0 
0 
0 
0 
0 
0 
0 
0 
0 
0 
0 
0 
0 
0 
0 
0 
0 
0 
0 
0 
0 
0 
0 
0 
0 
0 
0 
0 
0 
0 
0 
0 
0 
0 
0 
0 
0 
0 
0 
0 
0 
0 
0 
0 
0 
0 
0 
0 
0 
0 
0 
0 
0 
0 
0 
0 
0 
0 
0 
0 
0 
0 
0 
0 
0 
0 
0 
0 
0 
0 
0 
0 
0 
0 
0 
0 
0 
0 
0 
0 
0 
0 
0 
0 
0 
0 
0 
0 
0 
0 
0 
0 
0 
0 
0 
0 
0 
0 
0 
0 
0 
0 
0 
0 
0 
0 
0 
0 
0 
0 
0 
0 
0 
0 
0 
0 
0 
0 
0 
0 
0 
0 
0 
0 
0 
0 
0 
0 
0 
0 
0 
0 
0 
0 
0 
0 
0 
0 
0 
0 
0 
0 
0 
0 
0 
0 
0 
0 
0 
0 
0 
0 
0 
0 
0 
0 
0 
0 
0 
0 
0 
0 
0 
0 
0 
0 
0 
0 
0 
0 
0 
0 
0 
0 
0 
0 
0 
0 
0 
0 
0 
0 
0 
0 
0 
0 
0 
0 
0 
0 
0 
0 
0 
0 
0 
0 
0 
0 
0 
0 
0 
0 
0 
0 
0 
0 
0 
0 
0 
0 
0 
0 
0 
0 
0 
0 
0 
0 
0 
0 
0 
0 
0 
0 
0 
0 
0 
0 
0 
0 
0 
0 
0 
0 
0 
0 
0 
0 
0 
0 
0 
0 
0 
0 
0 
0 
0 
0 
0 
0 
0 
0 
0 
0 
0 
0 
0 
0 
0 
0 
0 
0 
0 
0 
0 
0 
0 
0 
0 
0 
0 
0 
0 
0 
0 
0 
0 
0 
0 
0 
0 
0 
0 
0 
0 
0 
0 
0 
0 
0 
0 
0 
0 
0 
0 
0 
0 
0 
0 
0 
0 
0 
0 
0 
0 
0 
0 
0 
0 
0 
0 
0 
0 
0 
0 
0 
0 
0 
0 
0 
0 
0 
0 
0 
0 
0 
0 
0 
0 
0 
0 
0 
0 
0 
0 
0 
0 
0 
0 
0 
0 
0 
0 
0 
0 
0 
0 
0 
0 
0 
0 
0 
0 
0 
0 
0 
0 
0 
0 
0 
0 
0 
0 
0 
0 
0 
0 
0 
0 
0 
0 
0 
0 
0 
0 
0 
0 
0 
0 
0 
0 
0 
0 
0 
0 
0 
0 
0 
0 
0 
0 
0 
0 
0 
0 
0 
0 
0 
0 
0 
0 
0 
0 
0 
0 
0 
0 
0 
0 
0 
0 
0 
0 
0 
0 
0 
0 
0 
0 
0 
0 
0 
0 
0 
0 
0 
0 
0 
0 
0 
0 
0 
0 
0 
0 
0 
0 
0 
0 
0 
0 
0 
0 
0 
0 
0 
0 
0 
0 
0 
0 
0 
0 
0 
0 
0 
0 
0 
0 
0 
0 
0 
0 
0 
0 
0 
0 
0 
0 
0 
0 
0 
0 
0 
0 
0 
0 
0 
0 
0 
0 
0 
0 
0 
0 
0 
0 
0 
0 
0 
0 
0 
0 
0 
0 
0 
0 
0 
0 
0 
0 
0 
0 
0 
0 
0 
0 
0 
0 
0 
0 
0 
0 
0 
0 
0 
0 
0 
0 
0 
0 
0 
0 
0 
0 
0 
0 
0 
0 
0 
0 
0 
0 
0 
0 
0 
0 
0 
0 
0 
0 
0 
0 
0 
0 
0 
0 
0 
0 
0 
0 
0 
0 
0 
0 
0 
0 
0 
0 
0 
0 
0 
0 
0 
0 
0 
0 
0 
0 
0 
0 
0 
0 
0 
0 
0 
0 
0 
0 
0 
0 
0 
0 
0 
0 
0 
0 
0 
0 
0 
0 
0 
0 
0 
0 
0 
0 
0 
0 
0 
0 
0 
0 
0 
0 
0 
0 
0 
0 
0 
0 
0 
0 
0 
0 
0 
0 
0 
0 
0 
0 
0 
0 
0 
0 
0 
0 
0 
0 
0 
0 
0 
0 
0 
0 
0 
0 
0 
0 
0 
0 
0 
0 
0 
0 
0 
0 
0 
0 
0 
0 
0 
0 
0 
0 
0 
0 
0 
0 
0 
0 
0 
0 
0 
0 
0 
0 
0 
0 
0 
0 
0 
0 
0 
0 
0 
0 
0 
0 
0 
0 
0 
0 
0 
0 
0 
0 
0 
0 
0 
0 
0 
0 
0 
0 
0 
0 
0 
0 
0 
0 
0 
0 
0 
0 
0 
0 
0 
0 
0 
0 
0 
0 
0 
0 
0 
0 
0 
0 
0 
0 
0 
0 
0 
0 
0 
0 
0 
0 
0 
0 
0 
0 
0 
0 
0 
0 
0 
0 
0 
0 
0 
0 
0 
0 
0 
0 
0 
0 
0 
0 
0 
0 
0 
0 
0 
0 
0 
0 
0 
0 
0 
0 
0 
0 
0 
0 
0 
0 
0 
0 
0 
0 
0 
0 
0 
0 
0 
0 
0 
0 
0 
0 
0 
0 
0 
0 
0 
0 
0 
0 
0 
0 
0 
0 
0 
0 
0 
0 
0 
0 
0 
0 
0 
0 
0 
0 
0 
0 
0 
0 
0 
0 
0 
0 
0 
0 
0 
0 
0 
0 
0 
0 
0 
0 
0 
0 
0 
0 
0 
0 
0 
0 
0 
0 
0 
0 
0 
0 
0 
0 
0 
0 
0 
0 
0 
0 
0 
0 
0 
0 
0 
0 
0 
0 
0 
0 
0 
0 
0 
0 
0 
0 
0 
0 
0 
0 
0 
0 
0 
0 
0 
0 
0 
0 
0 
0 
0 
0 
0 
0 
0 
0 
0 
0 
0 
0 
0 
0 
0 
0 
0 
0 
0 
0 
0 
0 
0 
0 
0 
0 
0 
0 
0 
0 
0 
0 
0 
0 
0 
0 
0 
0 
0 
0 
0 
0 
0 
0 
0 
0 
0 
0 
0 
0 
0 
0 
0 
0 
0 
0 
0 
0 
0 
0 
0 
0 
0 
0 
0 
0 
0 
0 
0 
0 
0 
0 
0 
0 
0 
0 
0 
0 
0 
0 
0 
0 
0 
0 
0 
0 
0 
0 
0 
0 
0 
0 
0 
0 
0 
0 
0 
0 
0 
0 
0 
0 
0 
0 
0 
0 
0 
0 
0 
0 
0 
0 
0 
0 
0 
0 
0 
0 
0 
0 
0 
0 
0 
0 
0 
0 
0 
0 
0 
0 
0 
0 
0 
0 
0 
0 
0 
0 
0 
0 
0 
0 
0 
0 
0 
0 
0 
0 
0 
0 
0 
0 
0 
0 
0 
0 
0 
0 
0 
0 
0 
0 
0 
0 
0 
0 
0 
0 
0 
0 
0 
0 
0 
0 
0 
0 
0 
0 
0 
0 
0 
0 
0 
0 
0 
0 
0 
0 
0 
0 
0 
0 
0 
0 
0 
0 
0 
0 
0 
0 
0 
0 
0 
0 
0 
0 
0 
0 
0 
0 
0 
0 
0 
0 
0 
0 
0 
0 
0 
0 
0 
0 
0 
0 
0 
0 
0 
0 
0 
0 
0 
0 
0 
0 
0 
0 
0 
0 
0 
0 
0 
0 
0 
0 
0 
0 
0 
0 
0 
0 
0 
0 
0 
0 
0 
0 
0 
0 
0 
0 
0 
0 
0 
0 
0 
0 
0 
0 
0 
0 
0 
0 
0 
0 
0 
0 
0 
0 
0 
0 
0 
0 
0 
0 
0 
0 
0 
0 
0 
0 
0 
0 
0 
0 
0 
0 
0 
0 
0 
0 
0 
0 
0 
0 
0 
0 
0 
0 
0 
0 
0 
0 
0 
0 
0 
0 
0 
0 
0 
0 
0 
0 
0 
0 
0 
0 
0 
0 
0 
0 
0 
0 
0 
0 
0 
0 
0 
0 
0 
0 
0 
0 
0 
0 
0 
0 
0 
0 
0 
0 
0 
0 
0 
0 
0 
0 
0 
0 
0 
0 
0 
0 
0 
0 
0 
0 
0 
0 
0 
0 
0 
0 
0 
0 
0 
0 
0 
0 
0 
0 
0 
0 
0 
0 
0 
0 
0 
0 
0 
0 
0 
0 
0 
0 
0 
0 
0 
0 
0 
0 
0 
0 
0 
0 
0 
0 
0 
0 
0 
0 
0 
0 
0 
0 
0 
0 
0 
0 
0 
0 
0 
0 
0 
0 
0 
0 
0 
0 
0 
0 
0 
0 
0 
0 
0 
0 
0 
0 
0 
0 
0 
0 
0 
0 
0 
0 
0 
0 
0 
0 
0 
0 
0 
0 
0 
0 
0 
0 
0 
0 
0 
0 
0 
0 
0 
0 
0 
0 
0 
0 
0 
0 
0 
0 
0 
0 
0 
0 
0 
0 
0 
0 
0 
0 
0 
0 
0 
0 
0 
0 
0 
0 
0 
0 
0 
0 
0 
0 
0 
0 
0 
0 
0 
0 
0 
0 
0 
0 
0 
0 
0 
0 
0 
0 
0 
0 
0 
0 
0 
0 
0 
0 
0 
0 
0 
0 
0 
0 
0 
0 
0 
0 
0 
0 
0 
0 
0 
0 
0 
0 
0 
0 
0 
0 
0 
0 
0 
0 
0 
0 
0 
0 
0 
0 
0 
0 
0 
0 
0 
0 
0 
0 
0 
0 
0 
0 
0 
0 
0 
0 
0 
0 
0 
0 
0 
0 
0 
0 
0 
0 
0 
0 
0 
0 
0 
0 
0 
0 
0 
0 
0 
0 
0 
0 
0 
0 
0 
0 
0 
0 
0 
0 
0 
0 
0 
0 
0 
0 
0 
0 
0 
0 
0 
0 
0 
0 
0 
0 
0 
0 
0 
0 
0 
0 
0 
0 
0 
0 
0 
0 
0 
0 
0 
0 
0 
0 
0 
0 
0 
0 
0 
0 
0 
0 
0 
0 
0 
0 
0 
0 
0 
0 
0 
0 
0 
0 
0 
0 
0 
0 
0 
0 
0 
0 
0 
0 
0 
0 
0 
0 
0 
0 
0 
0 
0 
0 
0 
0 
0 
0 
0 
0 
0 
0 
0 
0 
0 
0 
0 
0 
0 
0 
0 
0 
0 
0 
0 
0 
0 
0 
0 
0 
0 
0 
0 
0 
0 
0 
0 
0 
0 
0 
0 
0 
0 
0 
0 
0 
0 
0 
0 
0 
0 
0 
0 
0 
0 
0 
0 
0 
0 
0 
0 
0 
0 
0 
0 
0 
0 
0 
0 
0 
0 
0 
0 
0 
0 
0 
0 
0 
0 
0 
0 
0 
0 
0 
0 
0 
0 
0 
0 
0 
0 
0 
0 
0 
0 
0 
0 
0 
0 
0 
0 
0 
0 
0 
0 
0 
0 
0 
0 
0 
0 
0 
0 
0 
0 
0 
0 
0 
0 
0 
0 
0 
0 
0 
0 
0 
0 
0 
0 
0 
0 
0 
0 
0 
0 
0 
0 
0 
0 
0 
0 
0 
0 
0 
0 
0 
0 
0 
0 
0 
0 
0 
0 
0 
0 
0 
0 
0 
0 
0 
0 
0 
0 
0 
0 
0 
0 
0 
0 
0 
0 
0 
0 
0 
0 
0 
0 
0 
0 
0 
0 
0 
0 
0 
0 
0 
0 
0 
0 
0 
0 
0 
0 
0 
0 
0 
0 
0 
0 
0 
0 
0 
0 
0 
0 
0 
0 
0 
0 
0 
0 
0 
0 
0 
0 
0 
0 
0 
0 
0 
0 
0 
0 
0 
0 
0 
0 
0 
0 
0 
0 
0 
0 
0 
0 
0 
0 
0 
0 
0 
0 
0 
0 
0 
0 
0 
0 
0 
0 
0 
0 
0 
0 
0 
0 
0 
0 
0 
0 
0 
0 
0 
0 
0 
0 
0 
0 
0 
0 
0 
0 
0 
0 
0 
0 
0 
0 
0 
0 
0 
0 
0 
0 
0 
0 
0 
0 
0 
0 
0 
0 
0 
0 
0 
0 
0 
0 
0 
0 
0 
0 
0 
0 
0 
0 
0 
0 
0 
0 
0 
0 
0 
0 
0 
0 
0 
0 
0 
0 
0 
0 
0 
0 
0 
0 
0 
0 
0 
0 
0 
0 
0 
0 
0 
0 
0 
0 
0 
0 
0 
0 
0 
0 
0 
0 
0 
0 
0 
0 
0 
0 
0 
0 
0 
0 
0 
0 
0 
0 
0 
0 
0 
0 
0 
0 
0 
0 
0 
0 
0 
0 
0 
0 
0 
0 
0 
0 
0 
0 
0 
0 
0 
0 
0 
0 
0 
0 
0 
0 
0 
0 
0 
0 
0 
0 
0 
0 
0 
0 
0 
0 
0 
0 
0 
0 
0 
0 
0 
0 
0 
0 
0 
0 
0 
0 
0 
0 
0 
0 
0 
0 
0 
0 
0 
0 
0 
0 
0 
0 
0 
0 
0 
0 
0 
0 
0 
0 
0 
0 
0 
0 
0 
0 
0 
0 
0 
0 
0 
0 
0 
0 
0 
0 
0 
0 
0 
0 
0 
0 
0 
0 
0 
0 
0 
0 
0 
0 
0 
0 
0 
0 
0 
0 
0 
0 
0 
0 
0 
0 
0 
0 
0 
0 
0 
0 
0 
0 
0 
0 
0 
0 
0 
0 
0 
0 
0 
0 
0 
0 
0 
0 
0 
0 
0 
0 
0 
0 
0 
0 
0 
0 
0 
0 
0 
0 
0 
0 
0 
0 
0 
0 
0 
0 
0 
0 
0 
0 
0 
0 
0 
0 
0 
0 
0 
0 
0 
0 
0 
0 
0 
0 
0 
0 
0 
0 
0 
0 
0 
0 
0 
0 
0 
0 
0 
0 
0 
0 
0 
0 
0 
0 
0 
0 
0 
0 
0 
0 
0 
0 
0 
0 
0 
0 
0 
0 
0 
0 
0 
0 
0 
0 
0 
0 
0 
0 
0 
0 
0 
0 
0 
0 
0 
0 
0 
0 
0 
0 
0 
0 
0 
0 
0 
0 
0 
0 
0 
0 
0 
0 
0 
0 
0 
0 
0 
0 
0 
0 
0 
0 
0 
0 
0 
0 
0 
0 
0 
0 
0 
0 
0 
0 
0 
0 
0 
0 
0 
0 
0 
0 
0 
0 
0 
0 
0 
0 
0 
0 
0 
0 
0 
0 
0 
0 
0 
0 
0 
0 
0 
0 
0 
0 
0 
0 
0 
0 
0 
0 
0 
0 
0 
0 
0 
0 
0 
0 
0 
0 
0 
0 
0 
0 
0 
0 
0 
0 
0 
0 
0 
0 
0 
0 
0 
0 
0 
0 
0 
0 
0 
0 
0 
0 
0 
0 
0 
0 
0 
0 
0 
0 
0 
0 
0 
0 
0 
0 
0 
0 
0 
0 
0 
0 
0 
0 
0 
0 
0 
0 
0 
0 
0 
0 
0 
0 
0 
0 
0 
0 
0 
0 
0 
0 
0 
0 
0 
0 
0 
0 
0 
0 
0 
0 
0 
0 
0 
0 
0 
0 
0 
0 
0 
0 
0 
0 
0 
0 
0 
0 
0 
0 
0 
0 
0 
0 
0 
0 
0 
0 
0 
0 
0 
0 
0 
0 
0 
0 
0 
0 
0 
0 
0 
0 
0 
0 
0 
0 
0 
0 
0 
0 
0 
0 
0 
0 
0 
0 
0 
0 
0 
0 
0 
0 
0 
0 
0 
0 
0 
0 
0 
0 
0 
0 
0 
0 
0 
0 
0 
0 
0 
0 
0 
0 
0 
0 
0 
0 
0 
0 
0 
0 
0 
0 
0 
0 
0 
0 
0 
0 
0 
0 
0 
0 
0 
0 
0 
0 
0 
0 
0 
0 
0 
0 
0 
0 
0 
0 
0 
0 
0 
0 
0 
0 
0 
0 
0 
0 
0 
0 
0 
0 
0 
0 
0 
0 
0 
0 
0 
0 
0 
0 
0 
0 
0 
0 
0 
0 
0 
0 
0 
0 
0 
0 
0 
0 
0 
0 
0 
0 
0 
0 
0 
0 
0 
0 
0 
0 
0 
0 
0 
0 
0 
0 
0 
0 
0 
0 
0 
0 
0 
0 
0 
0 
0 
0 
0 
0 
0 
0 
0 
0 
0 
0 
0 
0 
0 
0 
0 
0 
0 
0 
0 
0 
0 
0 
0 
0 
0 
0 
0 
0 
0 
0 
0 
0 
0 
0 
0 
0 
0 
0 
0 
0 
0 
0 
0 
0 
0 
0 
0 
0 
0 
0 
0 
0 
0 
0 
0 
0 
0 
0 
0 
0 
0 
0 
0 
0 
0 
0 
0 
0 
0 
0 
0 
0 
0 
0 
0 
0 
0 
0 
0 
0 
0 
0 
0 
0 
0 
0 
0 
0 
0 
0 
0 
0 
0 
0 
0 
0 
0 
0 
0 
0 
0 
0 
0 
0 
0 
0 
0 
0 
0 
0 
0 
0 
0 
0 
0 
0 
0 
0 
0 
0 
0 
0 
0 
0 
0 
0 
0 
0 
0 
0 
0 
0 
0 
0 
0 
0 
0 
0 
0 
0 
0 
0 
0 
0 
0 
0 
0 
0 
0 
0 
0 
0 
0 
0 
0 
0 
0 
0 
0 
0 
0 
0 
0 
0 
0 
0 
0 
0 
0 
0 
0 
0 
0 
0 
0 
0 
0 
0 
0 
0 
0 
0 
0 
0 
0 
0 
0 
0 
0 
0 
0 
0 
0 
0 
0 
0 
0 
0 
0 
0 
0 
0 
0 
0 
0 
0 
0 
0 
0 
0 
0 
0 
0 
0 
0 
0 
0 
0 
0 
0 
0 
0 
0 
0 
0 
0 
0 
0 
0 
0 
0 
0 
0 
0 
0 
0 
0 
0 
0 
0 
0 
0 
0 
0 
0 
0 
0 
0 
0 
0 
0 
0 
0 
0 
0 
0 
0 
0 
0 
0 
0 
0 
0 
0 
0 
0 
0 
0 
0 
0 
0 
0 
0 
0 
0 
0 
0 
0 
0 
0 
0 
0 
0 
0 
0 
0 
0 
0 
0 
0 
0 
0 
0 
0 
0 
0 
0 
0 
0 
0 
0 
0 
0 
0 
0 
0 
0 
0 
0 
0 
0 
0 
0 
0 
0 
0 
0 
0 
0 
0 
0 
0 
0 
0 
0 
0 
0 
0 
0 
0 
0 
0 
0 
0 
0 
0 
0 
0 
0 
0 
0 
0 
0 
0 
0 
0 
0 
0 
0 
0 
0 
0 
0 
0 
0 
0 
0 
0 
0 
0 
0 
0 
0 
0 
0 
0 
0 
0 
0 
0 
0 
0 
0 
0 
0 
0 
0 
0 
0 
0 
0 
0 
0 
0 
0 
0 
0 
0 
0 
0 
0 
0 
0 
0 
0 
0 
0 
0 
0 
0 
0 
0 
0 
0 
0 
0 
0 
0 
0 
0 
0 
0 
0 
0 
0 
0 
0 
0 
0 
0 
0 
0 
0 
0 
0 
0 
0 
0 
0 
0 
0 
0 
0 
0 
0 
0 
0 
0 
0 
0 
0 
0 
0 
0 
0 
0 
0 
0 
0 
0 
0 
0 
0 
0 
0 
0 
0 
0 
0 
0 
0 
0 
0 
0 
0 
0 
0 
0 
0 
0 
0 
0 
0 
0 
0 
0 
0 
0 
0 
0 
0 
0 
0 
0 
0 
0 
0 
0 
0 
0 
0 
0 
0 
0 
0 
0 
0 
0 
0 
0 
0 
0 
0 
0 
0 
0 
0 
0 
0 
0 
0 
0 
0 
0 
0 
0 
0 
0 
0 
0 
0 
0 
0 
0 
0 
0 
0 
0 
0 
0 
0 
0 
0 
0 
0 
0 
0 
0 
0 
0 
0 
0 
0 
0 
0 
0 
0 
0 
0 
0 
0 
0 
0 
0 
0 
0 
0 
0 
0 
0 
0 
0 
0 
0 
0 
0 
0 
0 
0 
0 
0 
0 
0 
0 
0 
0 
0 
0 
0 
0 
0 
0 
0 
0 
0 
0 
0 
0 
0 
0 
0 
0 
0 
0 
0 
0 
0 
0 
0 
0 
0 
0 
0 
0 
0 
0 
0 
0 
0 
0 
0 
0 
0 
0 
0 
0 
0 
0 
0 
0 
0 
0 
0 
0 
0 
0 
0 
0 
0 
0 
0 
0 
0 
0 
0 
0 
0 
0 
0 
0 
0 
0 
0 
0 
0 
0 
0 
0 
0 
0 
0 
0 
0 
0 
0 
0 
0 
0 
0 
0 
0 
0 
0 
0 
0 
0 
0 
0 
0 
0 
0 
0 
0 
0 
0 
0 
0 
0 
0 
0 
0 
0 
0 
0 
0 
0 
0 
0 
0 
0 
0 
0 
0 
0 
0 
0 
0 
0 
0 
0 
0 
0 
0 
0 
0 
0 
0 
0 
0 
0 
0 
0 
0 
0 
0 
0 
0 
0 
0 
0 
0 
0 
0 
0 
0 
0 
0 
0 
0 
0 
0 
0 
0 
0 
0 
0 
0 
0 
0 
0 
0 
0 
0 
0 
0 
0 
0 
0 
0 
0 
0 
0 
0 
0 
0 
0 
0 
0 
0 
0 
0 
0 
0 
0 
0 
0 
0 
0 
0 
0 
0 
0 
0 
0 
0 
0 
0 
0 
0 
0 
0 
0 
0 
0 
0 
0 
0 
0 
0 
0 
0 
0 
0 
0 
0 
0 
0 
0 
0 
0 
0 
0 
0 
0 
0 
0 
0 
0 
0 
0 
0 
0 
0 
0 
0 
0 
0 
0 
0 
0 
0 
0 
0 
0 
0 
0 
0 
0 
0 
0 
0 
0 
0 
0 
0 
0 
0 
0 
0 
0 
0 
0 
0 
0 
0 
0 
0 
0 
0 
0 
0 
0 
0 
0 
0 
0 
0 
0 
0 
0 
0 
0 
0 
0 
0 
0 
0 
0 
0 
0 
0 
0 
0 
0 
0 
0 
0 
0 
0 
0 
0 
0 
0 
0 
0 
0 
0 
0 
0 
0 
0 
0 
0 
0 
0 
0 
0 
0 
0 
0 
0 
0 
0 
0 
0 
0 
0 
0 
0 
0 
0 
0 
0 
0 
0 
0 
0 
0 
0 
0 
0 
0 
0 
0 
0 
0 
0 
0 
0 
0 
0 
0 
0 
0 
0 
0 
0 
0 
0 
0 
0 
0 
0 
0 
0 
0 
0 
0 
0 
0 
0 
0 
0 
0 
0 
0 
0 
0 
0 
0 
0 
0 
0 
0 
0 
0 
0 
0 
0 
0 
0 
0 
0 
0 
0 
0 
0 
0 
0 
0 
0 
0 
0 
0 
0 
0 
0 
0 
0 
0 
0 
0 
0 
0 
0 
0 
0 
0 
0 
0 
0 
0 
0 
0 
0 
0 
0 
0 
0 
0 
0 
0 
0 
0 
0 
0 
0 
0 
0 
0 
0 
0 
0 
0 
0 
0 
0 
0 
0 
0 
0 
0 
0 
0 
0 
0 
0 
0 
0 
0 
0 
0 
0 
0 
0 
0 
0 
0 
0 
0 
0 
0 
0 
0 
0 
0 
0 
0 
0 
0 
0 
0 
0 
0 
0 
0 
0 
0 
0 
0 
0 
0 
0 
0 
0 
0 
0 
0 
0 
0 
0 
0 
0 
0 
0 
0 
0 
0 
0 
0 
0 
0 
0 
0 
0 
0 
0 
0 
0 
0 
0 
0 
0 
0 
0 
0 
0 
0 
0 
0 
0 
0 
0 
0 
0 
0 
0 
0 
0 
0 
0 
0 
0 
0 
0 
0 
0 
0 
0 
0 
0 
0 
0 
0 
0 
0 
0 
0 
0 
0 
0 
0 
0 
0 
0 
0 
0 
0 
0 
0 
0 
0 
0 
0 
0 
0 
0 
0 
0 
0 
0 
0 
0 
0 
0 
0 
0 
0 
0 
0 
0 
0 
0 
0 
0 
0 
0 
0 
0 
0 
0 
0 
0 
0 
0 
0 
0 
0 
0 
0 
0 
0 
0 
0 
0 
0 
0 
0 
0 
0 
0 
0 
0 
0 
0 
0 
0 
0 
0 
0 
0 
0 
0 
3.065647e-07 
9.190821e-07 
1.836941e-06 
3.059531e-06 
4.586243e-06 
6.416468e-06 
8.549598e-06 
1.098503e-05 
1.372215e-05 
1.676036e-05 
2.009905e-05 
2.373762e-05 
2.767548e-05 
3.191200e-05 
3.644660e-05 
4.127868e-05 
4.640763e-05 
5.183287e-05 
5.755378e-05 
6.356978e-05 
6.988026e-05 
7.648464e-05 
8.338232e-05 
9.057270e-05 
9.805520e-05 
1.058292e-04 
1.138942e-04 
1.222495e-04 
1.308945e-04 
1.398288e-04 
1.490516e-04 
1.585624e-04 
1.683605e-04 
1.784456e-04 
1.888168e-04 
1.994737e-04 
2.104157e-04 
2.216422e-04 
2.331526e-04 
2.449463e-04 
2.570228e-04 
2.693815e-04 
2.820217e-04 
2.949430e-04 
3.081447e-04 
3.216263e-04 
3.353872e-04 
3.494268e-04 
3.637446e-04 
3.783399e-04 
3.932123e-04 
4.083611e-04 
4.237858e-04 
4.394858e-04 
4.554605e-04 
4.717093e-04 
4.882318e-04 
5.050274e-04 
5.220953e-04 
5.394353e-04 
5.570465e-04 
5.749286e-04 
5.930808e-04 
6.115028e-04 
6.301938e-04 
6.491534e-04 
6.683810e-04 
6.878760e-04 
7.076379e-04 
7.276661e-04 
7.479601e-04 
7.685193e-04 
7.893431e-04 
8.104311e-04 
8.317826e-04 
8.533972e-04 
8.752741e-04 
8.974130e-04 
9.198133e-04 
9.424744e-04 
9.653957e-04 
9.885767e-04 
1.012017e-03 
1.035716e-03 
1.059673e-03 
1.083887e-03 
1.108359e-03 
1.133087e-03 
1.158070e-03 
1.183310e-03 
1.208804e-03 
1.234552e-03 
1.260554e-03 
1.286810e-03 
1.313318e-03 
1.340078e-03 
1.367090e-03 
1.394353e-03 
1.421866e-03 
1.449630e-03 
1.477643e-03 
1.505905e-03 
1.534415e-03 
1.563173e-03 
1.592179e-03 
1.621432e-03 
1.650930e-03 
1.680675e-03 
1.710665e-03 
1.740900e-03 
1.771379e-03 
1.802101e-03 
1.833067e-03 
1.864275e-03 
1.895726e-03 
1.927418e-03 
1.959351e-03 
1.991525e-03 
2.023939e-03 
2.056592e-03 
2.089485e-03 
2.122616e-03 
2.155984e-03 
2.189591e-03 
2.223434e-03 
2.257514e-03 
2.291830e-03 
2.326381e-03 
2.361167e-03 
2.396187e-03 
2.431442e-03 
2.466930e-03 
2.502650e-03 
2.538603e-03 
2.574788e-03 
2.611205e-03 
2.647852e-03 
2.684729e-03 
2.721836e-03 
2.759173e-03 
2.796739e-03 
2.834532e-03 
2.872554e-03 
2.910803e-03 
2.949279e-03 
2.987981e-03 
3.026909e-03 
3.066063e-03 
3.105441e-03 
3.145044e-03 
3.184870e-03 
3.224920e-03 
3.265193e-03 
3.305688e-03 
3.346405e-03 
3.387343e-03 
3.428503e-03 
3.469882e-03 
3.511482e-03 
3.553301e-03 
3.595339e-03 
3.637596e-03 
3.680070e-03 
3.722762e-03 
3.765671e-03 
3.808797e-03 
3.852138e-03 
3.895695e-03 
3.939468e-03 
3.983454e-03 
4.027655e-03 
4.072070e-03 
4.116697e-03 
4.161538e-03 
4.206590e-03 
4.251854e-03 
4.297330e-03 
4.343016e-03 
4.388913e-03 
4.435019e-03 
4.481334e-03 
4.527859e-03 
4.574592e-03 
4.621533e-03 
4.668681e-03 
4.716036e-03 
4.763598e-03 
4.811366e-03 
4.859339e-03 
4.907517e-03 
4.955900e-03 
5.004488e-03 
5.053278e-03 
5.102273e-03 
5.151469e-03 
5.200869e-03 
5.250470e-03 
5.300272e-03 
5.350275e-03 
5.400479e-03 
5.450883e-03 
5.501486e-03 
5.552288e-03 
5.603289e-03 
5.654488e-03 
5.705885e-03 
5.757479e-03 
5.809270e-03 
5.861257e-03 
5.913440e-03 
5.965818e-03 
6.018391e-03 
6.071159e-03 
6.124121e-03 
6.177276e-03 
6.230625e-03 
6.284166e-03 
6.337900e-03 
6.391825e-03 
6.445942e-03 
6.500249e-03 
6.554747e-03 
6.609435e-03 
6.664313e-03 
6.719379e-03 
6.774635e-03 
6.830078e-03 
6.885710e-03 
6.941528e-03 
6.997534e-03 
7.053726e-03 
7.110104e-03 
7.166667e-03 
7.223416e-03 
7.280349e-03 
7.337467e-03 
7.394768e-03 
7.452253e-03 
7.509921e-03 
7.567771e-03 
7.625803e-03 
7.684017e-03 
7.742412e-03 
7.800988e-03 
7.859744e-03 
7.918680e-03 
7.977795e-03 
8.037090e-03 
8.096563e-03 
8.156214e-03 
8.216043e-03 
8.276050e-03 
8.336233e-03 
8.396592e-03 
8.457128e-03 
8.517839e-03 
8.578726e-03 
8.639787e-03 
8.701022e-03 
8.762431e-03 
8.824014e-03 
8.885770e-03 
8.947699e-03 
9.009799e-03 
9.072072e-03 
9.134515e-03 
9.197130e-03 
9.259915e-03 
9.322871e-03 
9.385996e-03 
9.449290e-03 
9.512753e-03 
9.576385e-03 
9.640184e-03 
9.704151e-03 
9.768286e-03 
9.832587e-03 
9.897054e-03 
9.961688e-03 
1.002649e-02 
1.009145e-02 
1.015658e-02 
1.022187e-02 
1.028733e-02 
1.035295e-02 
1.041873e-02 
1.048468e-02 
1.055079e-02 
1.061706e-02 
1.068349e-02 
1.075008e-02 
1.081683e-02 
1.088375e-02 
1.095082e-02 
1.101805e-02 
1.108545e-02 
1.115300e-02 
1.122070e-02 
1.128857e-02 
1.135659e-02 
1.142477e-02 
1.149311e-02 
1.156160e-02 
1.163025e-02 
1.169906e-02 
1.176802e-02 
1.183713e-02 
1.190640e-02 
1.197582e-02 
1.204540e-02 
1.211513e-02 
1.218501e-02 
1.225504e-02 
1.232523e-02 
1.239556e-02 
1.246605e-02 
1.253669e-02 
1.260748e-02 
1.267842e-02 
1.274950e-02 
1.282074e-02 
1.289213e-02 
1.296366e-02 
1.303534e-02 
1.310717e-02 
1.317915e-02 
1.325127e-02 
1.332354e-02 
1.339596e-02 
1.346852e-02 
1.354123e-02 
1.361408e-02 
1.368707e-02 
1.376021e-02 
1.383350e-02 
1.390692e-02 
1.398049e-02 
1.405421e-02 
1.412806e-02 
1.420206e-02 
1.427619e-02 
1.435047e-02 
1.442489e-02 
1.449945e-02 
1.457415e-02 
1.464899e-02 
1.472397e-02 
1.479909e-02 
1.487434e-02 
1.494974e-02 
1.502527e-02 
1.510094e-02 
1.517674e-02 
1.525268e-02 
1.532876e-02 
1.540497e-02 
1.548132e-02 
1.555781e-02 
1.563443e-02 
1.571118e-02 
1.578807e-02 
1.586509e-02 
1.594224e-02 
1.601953e-02 
1.609695e-02 
1.617450e-02 
1.625218e-02 
1.633000e-02 
1.640794e-02 
1.648602e-02 
1.656422e-02 
1.664256e-02 
1.672103e-02 
1.679962e-02 
1.687835e-02 
1.695720e-02 
1.703618e-02 
1.711529e-02 
1.719452e-02 
1.727388e-02 
1.735337e-02 
1.743299e-02 
1.751273e-02 
1.759260e-02 
1.767259e-02 
1.775271e-02 
1.783295e-02 
1.791332e-02 
1.799381e-02 
1.807442e-02 
1.815516e-02 
1.823601e-02 
1.831700e-02 
1.839810e-02 
1.847932e-02 
1.856067e-02 
1.864214e-02 
1.872373e-02 
1.880544e-02 
1.888726e-02 
1.896921e-02 
1.905128e-02 
1.913347e-02 
1.921577e-02 
1.929819e-02 
1.938074e-02 
1.946339e-02 
1.954617e-02 
1.962906e-02 
1.971207e-02 
1.979520e-02 
1.987844e-02 
1.996179e-02 
2.004527e-02 
2.012885e-02 
2.021255e-02 
2.029637e-02 
2.038030e-02 
2.046434e-02 
2.054849e-02 
2.063276e-02 
2.071714e-02 
2.080163e-02 
2.088624e-02 
2.097095e-02 
2.105578e-02 
2.114072e-02 
2.122576e-02 
2.131092e-02 
2.139619e-02 
2.148157e-02 
2.156705e-02 
2.165265e-02 
2.173835e-02 
2.182416e-02 
2.191008e-02 
2.199610e-02 
2.208224e-02 
2.216848e-02 
2.225482e-02 
2.234127e-02 
2.242783e-02 
2.251449e-02 
2.260126e-02 
2.268814e-02 
2.277511e-02 
2.286219e-02 
2.294938e-02 
2.303667e-02 
2.312406e-02 
2.321155e-02 
2.329915e-02 
2.338685e-02 
2.347465e-02 
2.356255e-02 
2.365056e-02 
2.373866e-02 
2.382687e-02 
2.391517e-02 
2.400358e-02 
2.409208e-02 
2.418068e-02 
2.426939e-02 
2.435819e-02 
2.444709e-02 
2.453608e-02 
2.462518e-02 
2.471437e-02 
2.480366e-02 
2.489305e-02 
2.498253e-02 
2.507211e-02 
2.516178e-02 
2.525155e-02 
2.534142e-02 
2.543137e-02 
2.552143e-02 
2.561158e-02 
2.570182e-02 
2.579215e-02 
2.588258e-02 
2.597310e-02 
2.606372e-02 
2.615442e-02 
2.624522e-02 
2.633611e-02 
2.642709e-02 
2.651817e-02 
2.660933e-02 
2.670058e-02 
2.679193e-02 
2.688336e-02 
2.697488e-02 
2.706650e-02 
2.715820e-02 
2.724999e-02 
2.734187e-02 
2.743383e-02 
2.752589e-02 
2.761803e-02 
2.771026e-02 
2.780257e-02 
2.789497e-02 
2.798746e-02 
2.808003e-02 
2.817269e-02 
2.826544e-02 
2.835827e-02 
2.845118e-02 
2.854418e-02 
2.863726e-02 
2.873043e-02 
2.882368e-02 
2.891701e-02 
2.901042e-02 
2.910392e-02 
2.919750e-02 
2.929117e-02 
2.938491e-02 
2.947874e-02 
2.957264e-02 
2.966663e-02 
2.976070e-02 
2.985485e-02 
2.994907e-02 
3.004338e-02 
3.013777e-02 
3.023223e-02 
3.032678e-02 
3.042140e-02 
3.051610e-02 
3.061088e-02 
3.070574e-02 
3.080067e-02 
3.089568e-02 
3.099077e-02 
3.108594e-02 
3.118118e-02 
3.127649e-02 
3.137188e-02 
3.146735e-02 
3.156289e-02 
3.165851e-02 
3.175420e-02 
3.184996e-02 
3.194580e-02 
3.204172e-02 
3.213770e-02 
3.223376e-02 
3.232989e-02 
3.242610e-02 
3.252237e-02 
3.261872e-02 
3.271514e-02 
3.281163e-02 
3.290819e-02 
3.300482e-02 
3.310153e-02 
3.319830e-02 
3.329514e-02 
3.339206e-02 
3.348904e-02 
3.358609e-02 
3.368321e-02 
3.378040e-02 
3.387765e-02 
3.397498e-02 
3.407237e-02 
3.416983e-02 
3.426735e-02 
3.436495e-02 
3.446261e-02 
3.456033e-02 
3.465812e-02 
3.475598e-02 
3.485391e-02 
3.495189e-02 
3.504995e-02 
3.514807e-02 
3.524625e-02 
3.534449e-02 
3.544280e-02 
3.554118e-02 
3.563962e-02 
3.573812e-02 
3.583668e-02 
3.593530e-02 
3.603399e-02 
3.613274e-02 
3.623155e-02 
3.633042e-02 
3.642936e-02 
3.652835e-02 
3.662741e-02 
3.672652e-02 
3.682570e-02 
3.692493e-02 
3.702423e-02 
3.712358e-02 
3.722299e-02 
3.732247e-02 
3.742200e-02 
3.752159e-02 
3.762123e-02 
3.772094e-02 
3.782070e-02 
3.792052e-02 
3.802039e-02 
3.812032e-02 
3.822031e-02 
3.832036e-02 
3.842046e-02 
3.852061e-02 
3.862082e-02 
3.872109e-02 
3.882141e-02 
3.892179e-02 
3.902222e-02 
3.912270e-02 
3.922324e-02 
3.932383e-02 
3.942448e-02 
3.952517e-02 
3.962592e-02 
3.972673e-02 
3.982758e-02 
3.992849e-02 
4.002945e-02 
4.013046e-02 
4.023152e-02 
4.033263e-02 
4.043379e-02 
4.053501e-02 
4.063627e-02 
4.073759e-02 
4.083895e-02 
4.094036e-02 
4.104182e-02 
4.114334e-02 
4.124490e-02 
4.134650e-02 
4.144816e-02 
4.154986e-02 
4.165162e-02 
4.175342e-02 
4.185526e-02 
4.195716e-02 
4.205910e-02 
4.216108e-02 
4.226312e-02 
4.236520e-02 
4.246732e-02 
4.256949e-02 
4.267171e-02 
4.277397e-02 
4.287627e-02 
4.297862e-02 
4.308101e-02 
4.318345e-02 
4.328593e-02 
4.338846e-02 
4.349103e-02 
4.359364e-02 
4.369629e-02 
4.379899e-02 
4.390173e-02 
4.400451e-02 
4.410733e-02 
4.421020e-02 
4.431310e-02 
4.441605e-02 
4.451904e-02 
4.462206e-02 
4.472513e-02 
4.482824e-02 
4.493139e-02 
4.503458e-02 
4.513781e-02 
4.524107e-02 
4.534438e-02 
4.544772e-02 
4.555111e-02 
4.565453e-02 
4.575799e-02 
4.586148e-02 
4.596502e-02 
4.606859e-02 
4.617220e-02 
4.627584e-02 
4.637953e-02 
4.648324e-02 
4.658700e-02 
4.669079e-02 
4.679462e-02 
4.689848e-02 
4.700237e-02 
4.710631e-02 
4.721027e-02 
4.731427e-02 
4.741831e-02 
4.752238e-02 
4.762648e-02 
4.773062e-02 
4.783479e-02 
4.793899e-02 
4.804323e-02 
4.814750e-02 
4.825180e-02 
4.835613e-02 
4.846050e-02 
4.856489e-02 
4.866932e-02 
4.877378e-02 
4.887827e-02 
4.898279e-02 
4.908735e-02 
4.919193e-02 
4.929654e-02 
4.940118e-02 
4.950586e-02 
4.961056e-02 
4.971529e-02 
4.982005e-02 
4.992484e-02 
5.002966e-02 
5.013450e-02 
5.023938e-02 
5.034428e-02 
5.044921e-02 
5.055417e-02 
5.065915e-02 
5.076416e-02 
5.086920e-02 
5.097427e-02 
5.107936e-02 
5.118447e-02 
5.128962e-02 
5.139479e-02 
5.149998e-02 
5.160520e-02 
5.171045e-02 
5.181572e-02 
5.192101e-02 
5.202633e-02 
5.213167e-02 
5.223704e-02 
5.234243e-02 
5.244785e-02 
5.255328e-02 
5.265874e-02 
5.276423e-02 
5.286973e-02 
5.297526e-02 
5.308081e-02 
5.318639e-02 
5.329198e-02 
5.339760e-02 
5.350324e-02 
5.360890e-02 
5.371458e-02 
5.382028e-02 
5.392600e-02 
5.403174e-02 
5.413750e-02 
5.424328e-02 
5.434908e-02 
5.445491e-02 
5.456075e-02 
5.466660e-02 
5.477248e-02 
5.487838e-02 
5.498429e-02 
5.509023e-02 
5.519618e-02 
5.530215e-02 
5.540814e-02 
5.551414e-02 
5.562016e-02 
5.572620e-02 
5.583226e-02 
5.593833e-02 
5.604442e-02 
5.615052e-02 
5.625664e-02 
5.636278e-02 
5.646893e-02 
5.657509e-02 
5.668128e-02 
5.678747e-02 
5.689368e-02 
5.699991e-02 
5.710615e-02 
5.721241e-02 
5.731867e-02 
5.742496e-02 
5.753125e-02 
5.763756e-02 
5.774388e-02 
5.785022e-02 
5.795657e-02 
5.806293e-02 
5.816930e-02 
5.827568e-02 
5.838208e-02 
5.848849e-02 
5.859491e-02 
5.870134e-02 
5.880778e-02 
5.891423e-02 
5.902070e-02 
5.912717e-02 
5.923366e-02 
5.934015e-02 
5.944665e-02 
5.955317e-02 
5.965969e-02 
5.976622e-02 
5.987277e-02 
5.997932e-02 
6.008588e-02 
6.019245e-02 
6.029902e-02 
6.040561e-02 
6.051220e-02 
6.061880e-02 
6.072541e-02 
6.083202e-02 
6.093865e-02 
6.104527e-02 
6.115191e-02 
6.125855e-02 
6.136520e-02 
6.147186e-02 
6.157852e-02 
6.168519e-02 
6.179186e-02 
6.189854e-02 
6.200522e-02 
6.211191e-02 
6.221860e-02 
6.232530e-02 
6.243200e-02 
6.253871e-02 
6.264542e-02 
6.275214e-02 
6.285886e-02 
6.296558e-02 
6.307230e-02 
6.317903e-02 
6.328576e-02 
6.339250e-02 
6.349924e-02 
6.360597e-02 
6.371272e-02 
6.381946e-02 
6.392621e-02 
6.403295e-02 
6.413970e-02 
6.424645e-02 
6.435320e-02 
6.445995e-02 
6.456671e-02 
6.467346e-02 
6.478021e-02 
6.488697e-02 
6.499372e-02 
6.510047e-02 
6.520723e-02 
6.531398e-02 
6.542073e-02 
6.552748e-02 
6.563423e-02 
6.574098e-02 
6.584773e-02 
6.595447e-02 
6.606122e-02 
6.616796e-02 
6.627470e-02 
6.638144e-02 
6.648817e-02 
6.659490e-02 
6.670163e-02 
6.680836e-02 
6.691508e-02 
6.702180e-02 
6.712851e-02 
6.723523e-02 
6.734193e-02 
6.744864e-02 
6.755534e-02 
6.766203e-02 
6.776872e-02 
6.787541e-02 
6.798209e-02 
6.808876e-02 
6.819543e-02 
6.830209e-02 
6.840875e-02 
6.851540e-02 
6.862205e-02 
6.872869e-02 
6.883532e-02 
6.894195e-02 
6.904857e-02 
6.915518e-02 
6.926179e-02 
6.936839e-02 
6.947498e-02 
6.958156e-02 
6.968813e-02 
6.979470e-02 
6.990126e-02 
7.000781e-02 
7.011435e-02 
7.022089e-02 
7.032741e-02 
7.043393e-02 
7.054043e-02 
7.064693e-02 
7.075342e-02 
7.085989e-02 
7.096636e-02 
7.107282e-02 
7.117927e-02 
7.128570e-02 
7.139213e-02 
7.149855e-02 
7.160495e-02 
7.171134e-02 
7.181773e-02 
7.192410e-02 
7.203046e-02 
7.213680e-02 
7.224314e-02 
7.234946e-02 
7.245577e-02 
7.256207e-02 
7.266836e-02 
7.277463e-02 
7.288089e-02 
7.298714e-02 
7.309337e-02 
7.319959e-02 
7.330580e-02 
7.341199e-02 
7.351817e-02 
7.362434e-02 
7.373049e-02 
7.383662e-02 
7.394275e-02 
7.404885e-02 
7.415494e-02 
7.426102e-02 
7.436708e-02 
7.447313e-02 
7.457916e-02 
7.468518e-02 
7.479118e-02 
7.489716e-02 
7.500313e-02 
7.510908e-02 
7.521501e-02 
7.532093e-02 
7.542683e-02 
7.553271e-02 
7.563858e-02 
7.574443e-02 
7.585026e-02 
7.595607e-02 
7.606187e-02 
7.616765e-02 
7.627341e-02 
7.637915e-02 
7.648487e-02 
7.659057e-02 
7.669626e-02 
7.680193e-02 
7.690758e-02 
7.701320e-02 
7.711881e-02 
7.722440e-02 
7.732997e-02 
7.743552e-02 
7.754105e-02 
7.764656e-02 
7.775205e-02 
7.785752e-02 
7.796297e-02 
7.806840e-02 
7.817380e-02 
7.827919e-02 
7.838455e-02 
7.848989e-02 
7.859521e-02 
7.870051e-02 
7.880579e-02 
7.891105e-02 
7.901628e-02 
7.912149e-02 
7.922668e-02 
7.933184e-02 
7.943699e-02 
7.954211e-02 
7.964720e-02 
7.975228e-02 
7.985733e-02 
7.996235e-02 
8.006736e-02 
8.017234e-02 
8.027729e-02 
8.038222e-02 
8.048713e-02 
8.059201e-02 
8.069687e-02 
8.080170e-02 
8.090651e-02 
8.101129e-02 
8.111605e-02 
8.122078e-02 
8.132549e-02 
8.143017e-02 
8.153482e-02 
8.163945e-02 
8.174406e-02 
8.184863e-02 
8.195318e-02 
8.205771e-02 
8.216220e-02 
8.226667e-02 
8.237112e-02 
8.247553e-02 
8.257992e-02 
8.268428e-02 
8.278862e-02 
8.289292e-02 
8.299720e-02 
8.310145e-02 
8.320567e-02 
8.330987e-02 
8.341403e-02 
8.351817e-02 
8.362228e-02 
8.372636e-02 
8.383041e-02 
8.393443e-02 
8.403842e-02 
8.414238e-02 
8.424631e-02 
8.435022e-02 
8.445409e-02 
8.455793e-02 
8.466175e-02 
8.476553e-02 
8.486928e-02 
8.497300e-02 
8.507669e-02 
8.518035e-02 
8.528398e-02 
8.538758e-02 
8.549114e-02 
8.559468e-02 
8.569818e-02 
8.580165e-02 
8.590509e-02 
8.600850e-02 
8.611188e-02 
8.621522e-02 
8.631853e-02 
8.642181e-02 
8.652505e-02 
8.662827e-02 
8.673145e-02 
8.683459e-02 
8.693771e-02 
8.704079e-02 
8.714383e-02 
8.724685e-02 
8.734983e-02 
8.745277e-02 
8.755568e-02 
8.765856e-02 
8.776140e-02 
8.786421e-02 
8.796698e-02 
8.806972e-02 
8.817242e-02 
8.827509e-02 
8.837773e-02 
8.848032e-02 
8.858289e-02 
8.868542e-02 
8.878791e-02 
8.889036e-02 
8.899278e-02 
8.909517e-02 
8.919751e-02 
8.929982e-02 
8.940210e-02 
8.950434e-02 
8.960654e-02 
8.970870e-02 
8.981083e-02 
8.991292e-02 
9.001497e-02 
9.011699e-02 
9.021896e-02 
9.032091e-02 
9.042281e-02 
9.052467e-02 
9.062650e-02 
9.072829e-02 
9.083004e-02 
9.093175e-02 
9.103342e-02 
9.113505e-02 
9.123665e-02 
9.133820e-02 
9.143972e-02 
9.154120e-02 
9.164264e-02 
9.174403e-02 
9.184539e-02 
9.194671e-02 
9.204799e-02 
9.214923e-02 
9.225043e-02 
9.235159e-02 
9.245271e-02 
9.255378e-02 
9.265482e-02 
9.275582e-02 
9.285677e-02 
9.295769e-02 
9.305856e-02 
9.315939e-02 
9.326018e-02 
9.336093e-02 
9.346164e-02 
9.356230e-02 
9.366293e-02 
9.376351e-02 
9.386405e-02 
9.396454e-02 
9.406500e-02 
9.416541e-02 
9.426578e-02 
9.436611e-02 
9.446639e-02 
9.456663e-02 
9.466683e-02 
9.476698e-02 
9.486709e-02 
9.496716e-02 
9.506718e-02 
9.516716e-02 
9.526709e-02 
9.536699e-02 
9.546683e-02 
9.556664e-02 
9.566639e-02 
9.576611e-02 
9.586578e-02 
9.596540e-02 
9.606498e-02 
9.616452e-02 
9.626401e-02 
9.636345e-02 
9.646285e-02 
9.656220e-02 
9.666151e-02 
9.676077e-02 
9.685999e-02 
9.695916e-02 
9.705828e-02 
9.715736e-02 
9.725639e-02 
9.735537e-02 
9.745431e-02 
9.755320e-02 
9.765205e-02 
9.775084e-02 
9.784960e-02 
9.794830e-02 
9.804695e-02 
9.814556e-02 
9.824412e-02 
9.834264e-02 
9.844110e-02 
9.853952e-02 
9.863789e-02 
9.873621e-02 
9.883449e-02 
9.893271e-02 
9.903089e-02 
9.912902e-02 
9.922710e-02 
9.932513e-02 
9.942311e-02 
9.952104e-02 
9.961892e-02 
9.971676e-02 
9.981454e-02 
9.991228e-02 
1.000100e-01 
1.001076e-01 
1.002052e-01 
1.003027e-01 
1.004002e-01 
1.004976e-01 
1.005950e-01 
1.006924e-01 
1.007896e-01 
1.008869e-01 
1.009841e-01 
1.010812e-01 
1.011783e-01 
1.012753e-01 
1.013723e-01 
1.014692e-01 
1.015661e-01 
1.016629e-01 
1.017597e-01 
1.018564e-01 
1.019531e-01 
1.020497e-01 
1.021463e-01 
1.022428e-01 
1.023392e-01 
1.024356e-01 
1.025320e-01 
1.026283e-01 
1.027245e-01 
1.028207e-01 
1.029169e-01 
1.030130e-01 
1.031090e-01 
1.032050e-01 
1.033009e-01 
1.033968e-01 
1.034926e-01 
1.035884e-01 
1.036841e-01 
1.037798e-01 
1.038754e-01 
1.039709e-01 
1.040664e-01 
1.041619e-01 
1.042573e-01 
1.043526e-01 
1.044479e-01 
1.045431e-01 
1.046383e-01 
1.047334e-01 
1.048285e-01 
1.049235e-01 
1.050184e-01 
1.051133e-01 
1.052082e-01 
1.053029e-01 
1.053977e-01 
1.054923e-01 
1.055870e-01 
1.056815e-01 
1.057760e-01 
1.058705e-01 
1.059649e-01 
1.060592e-01 
1.061535e-01 
1.062477e-01 
1.063419e-01 
1.064360e-01 
1.065300e-01 
1.066240e-01 
1.067179e-01 
1.068118e-01 
1.069056e-01 
1.069994e-01 
1.070931e-01 
1.071868e-01 
1.072803e-01 
1.073739e-01 
1.074673e-01 
1.075608e-01 
1.076541e-01 
1.077474e-01 
1.078407e-01 
1.079338e-01 
1.080270e-01 
1.081200e-01 
1.082130e-01 
1.083060e-01 
1.083989e-01 
1.084917e-01 
1.085845e-01 
1.086772e-01 
1.087698e-01 
1.088624e-01 
1.089549e-01 
1.090474e-01 
1.091398e-01 
1.092322e-01 
1.093245e-01 
1.094167e-01 
1.095089e-01 
1.096010e-01 
1.096930e-01 
1.097850e-01 
1.098769e-01 
1.099688e-01 
1.100606e-01 
1.101524e-01 
1.102440e-01 
1.103357e-01 
1.104272e-01 
1.105187e-01 
1.106102e-01 
1.107015e-01 
1.107929e-01 
1.108841e-01 
1.109753e-01 
1.110664e-01 
1.111575e-01 
1.112485e-01 
1.113394e-01 
1.114303e-01 
1.115211e-01 
1.116119e-01 
1.117026e-01 
1.117932e-01 
1.118838e-01 
1.119743e-01 
1.120647e-01 
1.121551e-01 
1.122454e-01 
1.123357e-01 
1.124259e-01 
1.125160e-01 
1.126061e-01 
1.126961e-01 
1.127860e-01 
1.128759e-01 
1.129657e-01 
1.130554e-01 
1.131451e-01 
1.132347e-01 
1.133242e-01 
1.134137e-01 
1.135031e-01 
1.135925e-01 
1.136818e-01 
1.137710e-01 
1.138602e-01 
1.139493e-01 
1.140383e-01 
1.141273e-01 
1.142162e-01 
1.143050e-01 
1.143938e-01 
1.144825e-01 
1.145711e-01 
1.146597e-01 
1.147482e-01 
1.148366e-01 
1.149250e-01 
1.150133e-01 
1.151016e-01 
1.151897e-01 
1.152778e-01 
1.153659e-01 
1.154539e-01 
1.155418e-01 
1.156296e-01 
1.157174e-01 
1.158051e-01 
1.158927e-01 
1.159803e-01 
1.160678e-01 
1.161553e-01 
1.162426e-01 
1.163300e-01 
1.164172e-01 
1.165044e-01 
1.165915e-01 
1.166785e-01 
1.167655e-01 
1.168524e-01 
1.169392e-01 
1.170260e-01 
1.171127e-01 
1.171993e-01 
1.172858e-01 
1.173723e-01 
1.174588e-01 
1.175451e-01 
1.176314e-01 
1.177176e-01 
1.178037e-01 
1.178898e-01 
1.179758e-01 
1.180618e-01 
1.181476e-01 
1.182334e-01 
1.183192e-01 
1.184048e-01 
1.184904e-01 
1.185759e-01 
1.186614e-01 
1.187468e-01 
1.188321e-01 
1.189173e-01 
1.190025e-01 
1.190876e-01 
1.191726e-01 
1.192576e-01 
1.193425e-01 
1.194273e-01 
1.195121e-01 
1.195967e-01 
1.196813e-01 
1.197659e-01 
1.198504e-01 
1.199347e-01 
1.200191e-01 
1.201033e-01 
1.201875e-01 
1.202716e-01 
1.203557e-01 
1.204396e-01 
1.205235e-01 
1.206073e-01 
1.206911e-01 
1.207748e-01 
1.208584e-01 
1.209419e-01 
1.210254e-01 
1.211088e-01 
1.211921e-01 
1.212753e-01 
1.213585e-01 
1.214416e-01 
1.215246e-01 
1.216076e-01 
1.216905e-01 
1.217733e-01 
1.218560e-01 
1.219387e-01 
1.220213e-01 
1.221038e-01 
1.221862e-01 
1.222686e-01 
1.223509e-01 
1.224331e-01 
1.225153e-01 
1.225974e-01 
1.226794e-01 
1.227613e-01 
1.228432e-01 
1.229249e-01 
1.230067e-01 
1.230883e-01 
1.231699e-01 
1.232513e-01 
1.233328e-01 
1.234141e-01 
1.234954e-01 
1.235765e-01 
1.236577e-01 
1.237387e-01 
1.238197e-01 
1.239005e-01 
1.239814e-01 
1.240621e-01 
1.241428e-01 
1.242233e-01 
1.243039e-01 
1.243843e-01 
1.244647e-01 
1.245449e-01 
1.246252e-01 
1.247053e-01 
1.247854e-01 
1.248653e-01 
1.249452e-01 
1.250251e-01 
1.251048e-01 
1.251845e-01 
1.252641e-01 
1.253437e-01 
1.254231e-01 
1.255025e-01 
1.255818e-01 
1.256610e-01 
1.257401e-01 
1.258192e-01 
1.258982e-01 
1.259771e-01 
1.260560e-01 
1.261347e-01 
1.262134e-01 
1.262920e-01 
1.263705e-01 
1.264490e-01 
1.265274e-01 
1.266057e-01 
1.266839e-01 
1.267620e-01 
1.268401e-01 
1.269181e-01 
1.269960e-01 
1.270738e-01 
1.271516e-01 
1.272292e-01 
1.273068e-01 
1.273844e-01 
1.274618e-01 
1.275392e-01 
1.276164e-01 
1.276937e-01 
1.277708e-01 
1.278478e-01 
1.279248e-01 
1.280017e-01 
1.280785e-01 
1.281552e-01 
1.282319e-01 
1.283085e-01 
1.283850e-01 
1.284614e-01 
1.285377e-01 
1.286140e-01 
1.286901e-01 
1.287662e-01 
1.288423e-01 
1.289182e-01 
1.289941e-01 
1.290699e-01 
1.291456e-01 
1.292212e-01 
1.292967e-01 
1.293722e-01 
1.294476e-01 
1.295229e-01 
1.295981e-01 
1.296732e-01 
1.297483e-01 
1.298233e-01 
1.298982e-01 
1.299730e-01 
1.300477e-01 
1.301224e-01 
1.301970e-01 
1.302714e-01 
1.303459e-01 
1.304202e-01 
1.304944e-01 
1.305686e-01 
1.306427e-01 
1.307167e-01 
1.307906e-01 
1.308645e-01 
1.309383e-01 
1.310119e-01 
1.310855e-01 
1.311591e-01 
1.312325e-01 
1.313059e-01 
1.313791e-01 
1.314523e-01 
1.315254e-01 
1.315985e-01 
1.316714e-01 
1.317443e-01 
1.318171e-01 
1.318898e-01 
1.319624e-01 
1.320349e-01 
1.321074e-01 
1.321798e-01 
1.322520e-01 
1.323242e-01 
1.323964e-01 
1.324684e-01 
1.325404e-01 
1.326122e-01 
1.326840e-01 
1.327557e-01 
1.328274e-01 
1.328989e-01 
1.329704e-01 
1.330417e-01 
1.331130e-01 
1.331842e-01 
1.332554e-01 
1.333264e-01 
1.333974e-01 
1.334682e-01 
1.335390e-01 
1.336097e-01 
1.336804e-01 
1.337509e-01 
1.338214e-01 
1.338917e-01 
1.339620e-01 
1.340322e-01 
1.341023e-01 
1.341724e-01 
1.342423e-01 
1.343122e-01 
1.343820e-01 
1.344517e-01 
1.345213e-01 
1.345908e-01 
1.346602e-01 
1.347296e-01 
1.347989e-01 
1.348681e-01 
1.349372e-01 
1.350062e-01 
1.350751e-01 
1.351440e-01 
1.352127e-01 
1.352814e-01 
1.353500e-01 
1.354185e-01 
1.354869e-01 
1.355553e-01 
1.356235e-01 
1.356917e-01 
1.357597e-01 
1.358277e-01 
1.358956e-01 
1.359635e-01 
1.360312e-01 
1.360988e-01 
1.361664e-01 
1.362339e-01 
1.363013e-01 
1.363686e-01 
1.364358e-01 
1.365029e-01 
1.365700e-01 
1.366369e-01 
1.367038e-01 
1.367706e-01 
1.368373e-01 
1.369039e-01 
1.369704e-01 
1.370369e-01 
1.371032e-01 
1.371695e-01 
1.372357e-01 
1.373017e-01 
1.373678e-01 
1.374337e-01 
1.374995e-01 
1.375652e-01 
1.376309e-01 
1.376965e-01 
1.377619e-01 
1.378273e-01 
1.378926e-01 
1.379579e-01 
1.380230e-01 
1.380880e-01 
1.381530e-01 
1.382178e-01 
1.382826e-01 
1.383473e-01 
1.384119e-01 
1.384764e-01 
1.385409e-01 
1.386052e-01 
1.386694e-01 
1.387336e-01 
1.387977e-01 
1.388617e-01 
1.389256e-01 
1.389894e-01 
1.390531e-01 
1.391167e-01 
1.391803e-01 
1.392437e-01 
1.393071e-01 
1.393704e-01 
1.394335e-01 
1.394966e-01 
1.395596e-01 
1.396226e-01 
1.396854e-01 
1.397481e-01 
1.398108e-01 
1.398734e-01 
1.399358e-01 
1.399982e-01 
1.400605e-01 
1.401227e-01 
1.401848e-01 
1.402469e-01 
1.403088e-01 
1.403706e-01 
1.404324e-01 
1.404941e-01 
1.405556e-01 
1.406171e-01 
1.406785e-01 
1.407398e-01 
1.408011e-01 
1.408622e-01 
1.409232e-01 
1.409842e-01 
1.410450e-01 
1.411058e-01 
1.411665e-01 
1.412271e-01 
1.412876e-01 
1.413480e-01 
1.414083e-01 
1.414685e-01 
1.415286e-01 
1.415887e-01 
1.416486e-01 
1.417085e-01 
1.417683e-01 
1.418280e-01 
1.418875e-01 
1.419470e-01 
1.420064e-01 
1.420658e-01 
1.421250e-01 
1.421841e-01 
1.422432e-01 
1.423021e-01 
1.423610e-01 
1.424197e-01 
1.424784e-01 
1.425370e-01 
1.425955e-01 
1.426539e-01 
1.427122e-01 
1.427704e-01 
1.428286e-01 
1.428866e-01 
1.429445e-01 
1.430024e-01 
1.430602e-01 
1.431178e-01 
1.431754e-01 
1.432329e-01 
1.432903e-01 
1.433476e-01 
1.434048e-01 
1.434619e-01 
1.435189e-01 
1.435759e-01 
1.436327e-01 
1.436894e-01 
1.437461e-01 
1.438027e-01 
1.438591e-01 
1.439155e-01 
1.439718e-01 
1.440280e-01 
1.440841e-01 
1.441401e-01 
1.441960e-01 
1.442518e-01 
1.443075e-01 
1.443632e-01 
1.444187e-01 
1.444742e-01 
1.445295e-01 
1.445848e-01 
1.446399e-01 
1.446950e-01 
1.447500e-01 
1.448049e-01 
1.448597e-01 
1.449144e-01 
1.449690e-01 
1.450235e-01 
1.450779e-01 
1.451322e-01 
1.451865e-01 
1.452406e-01 
1.452947e-01 
1.453486e-01 
1.454025e-01 
1.454562e-01 
1.455099e-01 
1.455635e-01 
1.456170e-01 
1.456704e-01 
1.457236e-01 
1.457768e-01 
1.458299e-01 
1.458830e-01 
1.459359e-01 
1.459887e-01 
1.460414e-01 
1.460941e-01 
1.461466e-01 
1.461990e-01 
1.462514e-01 
1.463037e-01 
1.463558e-01 
1.464079e-01 
1.464599e-01 
1.465117e-01 
1.465635e-01 
1.466152e-01 
1.466668e-01 
1.467183e-01 
1.467697e-01 
1.468210e-01 
1.468722e-01 
1.469233e-01 
1.469744e-01 
1.470253e-01 
1.470761e-01 
1.471268e-01 
1.471775e-01 
1.472280e-01 
1.472785e-01 
1.473288e-01 
1.473791e-01 
1.474293e-01 
1.474793e-01 
1.475293e-01 
1.475792e-01 
1.476290e-01 
1.476787e-01 
1.477282e-01 
1.477777e-01 
1.478271e-01 
1.478764e-01 
1.479256e-01 
1.479748e-01 
1.480238e-01 
1.480727e-01 
1.481215e-01 
1.481702e-01 
1.482189e-01 
1.482674e-01 
1.483158e-01 
1.483642e-01 
1.484124e-01 
1.484606e-01 
1.485086e-01 
1.485566e-01 
1.486045e-01 
1.486522e-01 
1.486999e-01 
1.487475e-01 
1.487949e-01 
1.488423e-01 
1.488896e-01 
1.489368e-01 
1.489839e-01 
1.490309e-01 
1.490777e-01 
1.491245e-01 
1.491712e-01 
1.492178e-01 
1.492644e-01 
1.493108e-01 
1.493571e-01 
1.494033e-01 
1.494494e-01 
1.494954e-01 
1.495414e-01 
1.495872e-01 
1.496329e-01 
1.496785e-01 
1.497241e-01 
1.497695e-01 
1.498149e-01 
1.498601e-01 
1.499052e-01 
1.499503e-01 
1.499952e-01 
1.500401e-01 
1.500848e-01 
1.501295e-01 
1.501741e-01 
1.502185e-01 
1.502629e-01 
1.503071e-01 
1.503513e-01 
1.503954e-01 
1.504394e-01 
1.504832e-01 
1.505270e-01 
1.505707e-01 
1.506143e-01 
1.506577e-01 
1.507011e-01 
1.507444e-01 
1.507876e-01 
1.508307e-01 
1.508737e-01 
1.509166e-01 
1.509594e-01 
1.510021e-01 
1.510447e-01 
1.510872e-01 
1.511296e-01 
1.511719e-01 
1.512141e-01 
1.512562e-01 
1.512982e-01 
1.513401e-01 
1.513819e-01 
1.514236e-01 
1.514652e-01 
1.515067e-01 
1.515481e-01 
1.515894e-01 
1.516307e-01 
1.516718e-01 
1.517128e-01 
1.517537e-01 
1.517945e-01 
1.518353e-01 
1.518759e-01 
1.519164e-01 
1.519568e-01 
1.519971e-01 
1.520374e-01 
1.520775e-01 
1.521175e-01 
1.521574e-01 
1.521973e-01 
1.522370e-01 
1.522766e-01 
1.523162e-01 
1.523556e-01 
1.523949e-01 
1.524342e-01 
1.524733e-01 
1.525123e-01 
1.525512e-01 
1.525901e-01 
1.526288e-01 
1.526674e-01 
1.527060e-01 
1.527444e-01 
1.527827e-01 
1.528210e-01 
1.528591e-01 
1.528972e-01 
1.529351e-01 
1.529729e-01 
1.530107e-01 
1.530483e-01 
1.530858e-01 
1.531233e-01 
1.531606e-01 
1.531978e-01 
1.532350e-01 
1.532720e-01 
1.533089e-01 
1.533458e-01 
1.533825e-01 
1.534191e-01 
1.534557e-01 
1.534921e-01 
1.535284e-01 
1.535646e-01 
1.536008e-01 
1.536368e-01 
1.536727e-01 
1.537086e-01 
1.537443e-01 
1.537799e-01 
1.538155e-01 
1.538509e-01 
1.538862e-01 
1.539214e-01 
1.539566e-01 
1.539916e-01 
1.540265e-01 
1.540613e-01 
1.540960e-01 
1.541307e-01 
1.541652e-01 
1.541996e-01 
1.542339e-01 
1.542681e-01 
1.543022e-01 
1.543363e-01 
1.543702e-01 
1.544040e-01 
1.544377e-01 
1.544713e-01 
1.545048e-01 
1.545382e-01 
1.545715e-01 
1.546047e-01 
1.546378e-01 
1.546708e-01 
1.547037e-01 
1.547365e-01 
1.547692e-01 
1.548018e-01 
1.548343e-01 
1.548667e-01 
1.548990e-01 
1.549312e-01 
1.549633e-01 
1.549953e-01 
1.550272e-01 
1.550589e-01 
1.550906e-01 
1.551222e-01 
1.551537e-01 
1.551851e-01 
1.552163e-01 
1.552475e-01 
1.552786e-01 
1.553095e-01 
1.553404e-01 
1.553712e-01 
1.554018e-01 
1.554324e-01 
1.554629e-01 
1.554932e-01 
1.555235e-01 
1.555536e-01 
1.555837e-01 
1.556136e-01 
1.556435e-01 
1.556732e-01 
1.557029e-01 
1.557324e-01 
1.557619e-01 
1.557912e-01 
1.558204e-01 
1.558496e-01 
1.558786e-01 
1.559075e-01 
1.559363e-01 
1.559651e-01 
1.559937e-01 
1.560222e-01 
1.560506e-01 
1.560789e-01 
1.561071e-01 
1.561352e-01 
1.561632e-01 
1.561911e-01 
1.562189e-01 
1.562466e-01 
1.562742e-01 
1.563017e-01 
1.563291e-01 
1.563564e-01 
1.563836e-01 
1.564107e-01 
1.564377e-01 
1.564645e-01 
1.564913e-01 
1.565180e-01 
1.565445e-01 
1.565710e-01 
1.565974e-01 
1.566236e-01 
1.566498e-01 
1.566758e-01 
1.567018e-01 
1.567276e-01 
1.567534e-01 
1.567790e-01 
1.568045e-01 
1.568300e-01 
1.568553e-01 
1.568805e-01 
1.569057e-01 
1.569307e-01 
1.569556e-01 
1.569804e-01 
1.570051e-01 
1.570297e-01 
1.570542e-01 
1.570786e-01 
1.571029e-01 
1.571271e-01 
1.571512e-01 
1.571752e-01 
1.571991e-01 
1.572229e-01 
1.572466e-01 
1.572701e-01 
1.572936e-01 
1.573170e-01 
1.573402e-01 
1.573634e-01 
1.573865e-01 
1.574094e-01 
1.574323e-01 
1.574550e-01 
1.574776e-01 
1.575002e-01 
1.575226e-01 
1.575449e-01 
1.575672e-01 
1.575893e-01 
1.576113e-01 
1.576332e-01 
1.576550e-01 
1.576768e-01 
1.576984e-01 
1.577199e-01 
1.577413e-01 
1.577625e-01 
1.577837e-01 
1.578048e-01 
1.578258e-01 
1.578467e-01 
1.578675e-01 
1.578881e-01 
1.579087e-01 
1.579291e-01 
1.579495e-01 
1.579698e-01 
1.579899e-01 
1.580099e-01 
1.580299e-01 
1.580497e-01 
1.580695e-01 
1.580891e-01 
1.581086e-01 
1.581280e-01 
1.581473e-01 
1.581666e-01 
1.581857e-01 
1.582047e-01 
1.582236e-01 
1.582424e-01 
1.582610e-01 
1.582796e-01 
1.582981e-01 
1.583165e-01 
1.583348e-01 
1.583529e-01 
1.583710e-01 
1.583889e-01 
1.584068e-01 
1.584245e-01 
1.584422e-01 
1.584597e-01 
1.584772e-01 
1.584945e-01 
1.585117e-01 
1.585288e-01 
1.585459e-01 
1.585628e-01 
1.585796e-01 
1.585963e-01 
1.586129e-01 
1.586294e-01 
1.586458e-01 
1.586621e-01 
1.586782e-01 
1.586943e-01 
1.587103e-01 
1.587261e-01 
1.587419e-01 
1.587576e-01 
1.587731e-01 
1.587886e-01 
1.588039e-01 
1.588191e-01 
1.588343e-01 
1.588493e-01 
1.588642e-01 
1.588790e-01 
1.588938e-01 
1.589084e-01 
1.589229e-01 
1.589373e-01 
1.589516e-01 
1.589657e-01 
1.589798e-01 
1.589938e-01 
1.590077e-01 
1.590214e-01 
1.590351e-01 
1.590487e-01 
1.590621e-01 
1.590755e-01 
1.590887e-01 
1.591018e-01 
1.591149e-01 
1.591278e-01 
1.591406e-01 
1.591533e-01 
1.591659e-01 
1.591784e-01 
1.591908e-01 
1.592031e-01 
1.592153e-01 
1.592274e-01 
1.592394e-01 
1.592513e-01 
1.592630e-01 
1.592747e-01 
1.592862e-01 
1.592977e-01 
1.593090e-01 
1.593203e-01 
1.593314e-01 
1.593425e-01 
1.593534e-01 
1.593642e-01 
1.593749e-01 
1.593855e-01 
1.593960e-01 
1.594064e-01 
1.594167e-01 
1.594269e-01 
1.594370e-01 
1.594470e-01 
1.594568e-01 
1.594666e-01 
1.594763e-01 
1.594858e-01 
1.594953e-01 
1.595046e-01 
1.595138e-01 
1.595230e-01 
1.595320e-01 
1.595409e-01 
1.595497e-01 
1.595584e-01 
1.595670e-01 
1.595755e-01 
1.595839e-01 
1.595922e-01 
1.596004e-01 
1.596085e-01 
1.596164e-01 
1.596243e-01 
1.596321e-01 
1.596397e-01 
1.596473e-01 
1.596547e-01 
1.596620e-01 
1.596693e-01 
1.596764e-01 
1.596834e-01 
1.596903e-01 
1.596971e-01 
1.597038e-01 
1.597104e-01 
1.597169e-01 
1.597233e-01 
1.597296e-01 
1.597357e-01 
1.597418e-01 
1.597477e-01 
1.597536e-01 
1.597593e-01 
1.597650e-01 
1.597705e-01 
1.597759e-01 
1.597813e-01 
1.597865e-01 
1.597916e-01 
1.597966e-01 
1.598015e-01 
1.598063e-01 
1.598110e-01 
1.598156e-01 
1.598200e-01 
1.598244e-01 
1.598287e-01 
1.598328e-01 
1.598369e-01 
1.598408e-01 
1.598447e-01 
1.598484e-01 
1.598520e-01 
1.598555e-01 
1.598589e-01 
1.598623e-01 
1.598655e-01 
1.598686e-01 
1.598715e-01 
1.598744e-01 
1.598772e-01 
1.598799e-01 
1.598824e-01 
1.598849e-01 
1.598873e-01 
1.598895e-01 
1.598916e-01 
1.598937e-01 
1.598956e-01 
1.598974e-01 
1.598991e-01 
1.599007e-01 
1.599022e-01 
1.599036e-01 
1.599049e-01 
1.599061e-01 
1.599072e-01 
1.599082e-01 
1.599090e-01 
1.599098e-01 
1.599104e-01 
1.599110e-01 
1.599114e-01 
1.599118e-01 
1.599120e-01 
1.599121e-01 
1.599121e-01 
1.599120e-01 
1.599118e-01 
1.599115e-01 
1.599111e-01 
1.599106e-01 
1.599100e-01 
1.599093e-01 
1.599084e-01 
1.599075e-01 
1.599064e-01 
1.599053e-01 
1.599040e-01 
1.599026e-01 
1.599012e-01 
1.598996e-01 
1.598979e-01 
1.598961e-01 
1.598942e-01 
1.598922e-01 
1.598901e-01 
1.598879e-01 
1.598855e-01 
1.598831e-01 
1.598806e-01 
1.598779e-01 
1.598752e-01 
1.598723e-01 
1.598694e-01 
1.598663e-01 
1.598631e-01 
1.598598e-01 
1.598564e-01 
1.598529e-01 
1.598493e-01 
1.598456e-01 
1.598418e-01 
1.598379e-01 
1.598339e-01 
1.598297e-01 
1.598255e-01 
1.598211e-01 
1.598167e-01 
1.598121e-01 
1.598075e-01 
1.598027e-01 
1.597978e-01 
1.597928e-01 
1.597877e-01 
1.597825e-01 
1.597772e-01 
1.597718e-01 
1.597663e-01 
1.597607e-01 
1.597549e-01 
1.597491e-01 
1.597431e-01 
1.597371e-01 
1.597309e-01 
1.597247e-01 
1.597183e-01 
1.597118e-01 
1.597052e-01 
1.596985e-01 
1.596917e-01 
1.596848e-01 
1.596778e-01 
1.596707e-01 
1.596635e-01 
1.596561e-01 
1.596487e-01 
1.596412e-01 
1.596335e-01 
1.596257e-01 
1.596179e-01 
1.596099e-01 
1.596018e-01 
1.595937e-01 
1.595854e-01 
1.595770e-01 
1.595685e-01 
1.595599e-01 
1.595511e-01 
1.595423e-01 
1.595334e-01 
1.595243e-01 
1.595152e-01 
1.595060e-01 
1.594966e-01 
1.594871e-01 
1.594776e-01 
1.594679e-01 
1.594581e-01 
1.594482e-01 
1.594382e-01 
1.594281e-01 
1.594179e-01 
1.594076e-01 
1.593972e-01 
1.593866e-01 
1.593760e-01 
1.593653e-01 
1.593544e-01 
1.593435e-01 
1.593324e-01 
1.593212e-01 
1.593100e-01 
1.592986e-01 
1.592871e-01 
1.592755e-01 
1.592638e-01 
1.592520e-01 
1.592401e-01 
1.592281e-01 
1.592159e-01 
1.592037e-01 
1.591914e-01 
1.591789e-01 
1.591664e-01 
1.591537e-01 
1.591409e-01 
1.591281e-01 
1.591151e-01 
1.591020e-01 
1.590888e-01 
1.590755e-01 
1.590621e-01 
1.590486e-01 
1.590350e-01 
1.590212e-01 
1.590074e-01 
1.589935e-01 
1.589794e-01 
1.589653e-01 
1.589510e-01 
1.589366e-01 
1.589222e-01 
1.589076e-01 
1.588929e-01 
1.588781e-01 
1.588632e-01 
1.588482e-01 
1.588331e-01 
1.588179e-01 
1.588026e-01 
1.587871e-01 
1.587716e-01 
1.587560e-01 
1.587402e-01 
1.587244e-01 
1.587084e-01 
1.586923e-01 
1.586761e-01 
1.586599e-01 
1.586435e-01 
1.586270e-01 
1.586104e-01 
1.585937e-01 
1.585769e-01 
1.585599e-01 
1.585429e-01 
1.585258e-01 
1.585085e-01 
1.584912e-01 
1.584737e-01 
1.584562e-01 
1.584385e-01 
1.584207e-01 
1.584029e-01 
1.583849e-01 
1.583668e-01 
1.583486e-01 
1.583303e-01 
1.583119e-01 
1.582934e-01 
1.582747e-01 
1.582560e-01 
1.582372e-01 
1.582182e-01 
1.581992e-01 
1.581800e-01 
1.581607e-01 
1.581414e-01 
1.581219e-01 
1.581023e-01 
1.580826e-01 
1.580628e-01 
1.580429e-01 
1.580229e-01 
1.580028e-01 
1.579826e-01 
1.579623e-01 
1.579418e-01 
1.579213e-01 
1.579007e-01 
1.578799e-01 
1.578591e-01 
1.578381e-01 
1.578170e-01 
1.577958e-01 
1.577746e-01 
1.577532e-01 
1.577317e-01 
1.577101e-01 
1.576884e-01 
1.576666e-01 
1.576446e-01 
1.576226e-01 
1.576005e-01 
1.575782e-01 
1.575559e-01 
1.575334e-01 
1.575109e-01 
1.574882e-01 
1.574654e-01 
1.574426e-01 
1.574196e-01 
1.573965e-01 
1.573733e-01 
1.573500e-01 
1.573266e-01 
1.573031e-01 
1.572795e-01 
1.572557e-01 
1.572319e-01 
1.572080e-01 
1.571839e-01 
1.571598e-01 
1.571355e-01 
1.571112e-01 
1.570867e-01 
1.570621e-01 
1.570374e-01 
1.570126e-01 
1.569878e-01 
1.569628e-01 
1.569377e-01 
1.569124e-01 
1.568871e-01 
1.568617e-01 
1.568362e-01 
1.568105e-01 
1.567848e-01 
1.567590e-01 
1.567330e-01 
1.567069e-01 
1.566808e-01 
1.566545e-01 
1.566281e-01 
1.566016e-01 
1.565751e-01 
1.565484e-01 
1.565216e-01 
1.564947e-01 
1.564676e-01 
1.564405e-01 
1.564133e-01 
1.563860e-01 
1.563585e-01 
1.563310e-01 
1.563033e-01 
1.562756e-01 
1.562477e-01 
1.562198e-01 
1.561917e-01 
1.561635e-01 
1.561352e-01 
1.561069e-01 
1.560784e-01 
1.560498e-01 
1.560211e-01 
1.559922e-01 
1.559633e-01 
1.559343e-01 
1.559052e-01 
1.558759e-01 
1.558466e-01 
1.558172e-01 
1.557876e-01 
1.557580e-01 
1.557282e-01 
1.556983e-01 
1.556683e-01 
1.556383e-01 
1.556081e-01 
1.555778e-01 
1.555474e-01 
1.555169e-01 
1.554863e-01 
1.554556e-01 
1.554248e-01 
1.553938e-01 
1.553628e-01 
1.553317e-01 
1.553004e-01 
1.552691e-01 
1.552376e-01 
1.552061e-01 
1.551744e-01 
1.551426e-01 
1.551108e-01 
1.550788e-01 
1.550467e-01 
1.550145e-01 
1.549822e-01 
1.549498e-01 
1.549173e-01 
1.548847e-01 
1.548520e-01 
1.548192e-01 
1.547862e-01 
1.547532e-01 
1.547201e-01 
1.546868e-01 
1.546535e-01 
1.546200e-01 
1.545865e-01 
1.545528e-01 
1.545190e-01 
1.544852e-01 
1.544512e-01 
1.544171e-01 
1.543829e-01 
1.543486e-01 
1.543142e-01 
1.542797e-01 
1.542451e-01 
1.542104e-01 
1.541756e-01 
1.541406e-01 
1.541056e-01 
1.540705e-01 
1.540352e-01 
1.539999e-01 
1.539644e-01 
1.539289e-01 
1.538932e-01 
1.538574e-01 
1.538216e-01 
1.537856e-01 
1.537495e-01 
1.537133e-01 
1.536770e-01 
1.536406e-01 
1.536041e-01 
1.535675e-01 
1.535308e-01 
1.534940e-01 
1.534571e-01 
1.534200e-01 
1.533829e-01 
1.533457e-01 
1.533083e-01 
1.532709e-01 
1.532333e-01 
1.531957e-01 
1.531579e-01 
1.531201e-01 
1.530821e-01 
1.530440e-01 
1.530058e-01 
1.529676e-01 
1.529292e-01 
1.528907e-01 
1.528521e-01 
1.528134e-01 
1.527746e-01 
1.527357e-01 
1.526966e-01 
1.526575e-01 
1.526183e-01 
1.525790e-01 
1.525395e-01 
1.525000e-01 
1.524603e-01 
1.524206e-01 
1.523807e-01 
1.523408e-01 
1.523007e-01 
1.522606e-01 
1.522203e-01 
1.521799e-01 
1.521394e-01 
1.520989e-01 
1.520582e-01 
1.520174e-01 
1.519765e-01 
1.519355e-01 
1.518944e-01 
1.518532e-01 
1.518119e-01 
1.517704e-01 
1.517289e-01 
1.516873e-01 
1.516456e-01 
1.516037e-01 
1.515618e-01 
1.515197e-01 
1.514776e-01 
1.514353e-01 
1.513930e-01 
1.513505e-01 
1.513080e-01 
1.512653e-01 
1.512225e-01 
1.511796e-01 
1.511367e-01 
1.510936e-01 
1.510504e-01 
1.510071e-01 
1.509637e-01 
1.509202e-01 
1.508766e-01 
1.508329e-01 
1.507891e-01 
1.507452e-01 
1.507012e-01 
1.506570e-01 
1.506128e-01 
1.505685e-01 
1.505240e-01 
1.504795e-01 
1.504349e-01 
1.503901e-01 
1.503453e-01 
1.503003e-01 
1.502553e-01 
1.502101e-01 
1.501648e-01 
1.501195e-01 
1.500740e-01 
1.500284e-01 
1.499827e-01 
1.499370e-01 
1.498911e-01 
1.498451e-01 
1.497990e-01 
1.497528e-01 
1.497065e-01 
1.496601e-01 
1.496136e-01 
1.495670e-01 
1.495203e-01 
1.494734e-01 
1.494265e-01 
1.493795e-01 
1.493324e-01 
1.492851e-01 
1.492378e-01 
1.491904e-01 
1.491428e-01 
1.490952e-01 
1.490474e-01 
1.489996e-01 
1.489516e-01 
1.489036e-01 
1.488554e-01 
1.488072e-01 
1.487588e-01 
1.487103e-01 
1.486617e-01 
1.486131e-01 
1.485643e-01 
1.485154e-01 
1.484664e-01 
1.484173e-01 
1.483681e-01 
1.483189e-01 
1.482695e-01 
1.482200e-01 
1.481704e-01 
1.481207e-01 
1.480708e-01 
1.480209e-01 
1.479709e-01 
1.479208e-01 
1.478706e-01 
1.478203e-01 
1.477698e-01 
1.477193e-01 
1.476687e-01 
1.476179e-01 
1.475671e-01 
1.475162e-01 
1.474651e-01 
1.474140e-01 
1.473627e-01 
1.473114e-01 
1.472599e-01 
1.472084e-01 
1.471567e-01 
1.471050e-01 
1.470531e-01 
1.470012e-01 
1.469491e-01 
1.468969e-01 
1.468446e-01 
1.467923e-01 
1.467398e-01 
1.466872e-01 
1.466345e-01 
1.465818e-01 
1.465289e-01 
1.464759e-01 
1.464228e-01 
1.463696e-01 
1.463163e-01 
1.462629e-01 
1.462094e-01 
1.461558e-01 
1.461021e-01 
1.460483e-01 
1.459944e-01 
1.459404e-01 
1.458863e-01 
1.458321e-01 
1.457778e-01 
1.457233e-01 
1.456688e-01 
1.456142e-01 
1.455595e-01 
1.455047e-01 
1.454497e-01 
1.453947e-01 
1.453396e-01 
1.452843e-01 
1.452290e-01 
1.451736e-01 
1.451180e-01 
1.450624e-01 
1.450067e-01 
1.449508e-01 
1.448949e-01 
1.448388e-01 
1.447827e-01 
1.447264e-01 
1.446701e-01 
1.446136e-01 
1.445571e-01 
1.445004e-01 
1.444437e-01 
1.443868e-01 
1.443299e-01 
1.442728e-01 
1.442156e-01 
1.441584e-01 
1.441010e-01 
1.440436e-01 
1.439860e-01 
1.439283e-01 
1.438706e-01 
1.438127e-01 
1.437547e-01 
1.436966e-01 
1.436385e-01 
1.435802e-01 
1.435218e-01 
1.434633e-01 
1.434048e-01 
1.433461e-01 
1.432873e-01 
1.432284e-01 
1.431694e-01 
1.431104e-01 
1.430512e-01 
1.429919e-01 
1.429325e-01 
1.428730e-01 
1.428134e-01 
1.427537e-01 
1.426940e-01 
1.426341e-01 
1.425741e-01 
1.425140e-01 
1.424538e-01 
1.423935e-01 
1.423331e-01 
1.422726e-01 
1.422120e-01 
1.421513e-01 
1.420905e-01 
1.420296e-01 
1.419686e-01 
1.419075e-01 
1.418463e-01 
1.417850e-01 
1.417236e-01 
1.416621e-01 
1.416005e-01 
1.415388e-01 
1.414770e-01 
1.414151e-01 
1.413531e-01 
1.412910e-01 
1.412288e-01 
1.411665e-01 
1.411041e-01 
1.410416e-01 
1.409790e-01 
1.409163e-01 
1.408535e-01 
1.407906e-01 
1.407276e-01 
1.406645e-01 
1.406013e-01 
1.405380e-01 
1.404746e-01 
1.404111e-01 
1.403475e-01 
1.402838e-01 
1.402200e-01 
1.401561e-01 
1.400921e-01 
1.400280e-01 
1.399638e-01 
1.398995e-01 
1.398351e-01 
1.397706e-01 
1.397060e-01 
1.396413e-01 
1.395765e-01 
1.395116e-01 
1.394467e-01 
1.393816e-01 
1.393164e-01 
1.392511e-01 
1.391857e-01 
1.391202e-01 
1.390546e-01 
1.389889e-01 
1.389231e-01 
1.388572e-01 
1.387912e-01 
1.387251e-01 
1.386590e-01 
1.385927e-01 
1.385263e-01 
1.384598e-01 
1.383932e-01 
1.383265e-01 
1.382597e-01 
1.381929e-01 
1.381259e-01 
1.380588e-01 
1.379916e-01 
1.379243e-01 
1.378570e-01 
1.377895e-01 
1.377219e-01 
1.376542e-01 
1.375865e-01 
1.375186e-01 
1.374506e-01 
1.373826e-01 
1.373144e-01 
1.372461e-01 
1.371778e-01 
1.371093e-01 
1.370407e-01 
1.369721e-01 
1.369033e-01 
1.368345e-01 
1.367655e-01 
1.366965e-01 
1.366273e-01 
1.365581e-01 
1.364887e-01 
1.364193e-01 
1.363497e-01 
1.362801e-01 
1.362103e-01 
1.361405e-01 
1.360706e-01 
1.360005e-01 
1.359304e-01 
1.358602e-01 
1.357898e-01 
1.357194e-01 
1.356489e-01 
1.355783e-01 
1.355075e-01 
1.354367e-01 
1.353658e-01 
1.352948e-01 
1.352237e-01 
1.351525e-01 
1.350812e-01 
1.350097e-01 
1.349382e-01 
1.348666e-01 
1.347949e-01 
1.347231e-01 
1.346512e-01 
1.345793e-01 
1.345072e-01 
1.344350e-01 
1.343627e-01 
1.342903e-01 
1.342178e-01 
1.341453e-01 
1.340726e-01 
1.339998e-01 
1.339269e-01 
1.338540e-01 
1.337809e-01 
1.337077e-01 
1.336345e-01 
1.335611e-01 
1.334877e-01 
1.334141e-01 
1.333405e-01 
1.332667e-01 
1.331929e-01 
1.331190e-01 
1.330449e-01 
1.329708e-01 
1.328966e-01 
1.328222e-01 
1.327478e-01 
1.326733e-01 
1.325987e-01 
1.325240e-01 
1.324492e-01 
1.323743e-01 
1.322992e-01 
1.322241e-01 
1.321490e-01 
1.320737e-01 
1.319983e-01 
1.319228e-01 
1.318472e-01 
1.317715e-01 
1.316957e-01 
1.316199e-01 
1.315439e-01 
1.314678e-01 
1.313917e-01 
1.313154e-01 
1.312391e-01 
1.311626e-01 
1.310861e-01 
1.310094e-01 
1.309327e-01 
1.308559e-01 
1.307789e-01 
1.307019e-01 
1.306248e-01 
1.305476e-01 
1.304703e-01 
1.303928e-01 
1.303153e-01 
1.302377e-01 
1.301600e-01 
1.300823e-01 
1.300044e-01 
1.299264e-01 
1.298483e-01 
1.297701e-01 
1.296918e-01 
1.296135e-01 
1.295350e-01 
1.294565e-01 
1.293778e-01 
1.292991e-01 
1.292202e-01 
1.291413e-01 
1.290622e-01 
1.289831e-01 
1.289039e-01 
1.288246e-01 
1.287451e-01 
1.286656e-01 
1.285860e-01 
1.285063e-01 
1.284265e-01 
1.283466e-01 
1.282666e-01 
1.281866e-01 
1.281064e-01 
1.280261e-01 
1.279457e-01 
1.278653e-01 
1.277847e-01 
1.277041e-01 
1.276233e-01 
1.275425e-01 
1.274615e-01 
1.273805e-01 
1.272994e-01 
1.272182e-01 
1.271369e-01 
1.270554e-01 
1.269739e-01 
1.268923e-01 
1.268106e-01 
1.267289e-01 
1.266470e-01 
1.265650e-01 
1.264829e-01 
1.264008e-01 
1.263185e-01 
1.262362e-01 
1.261537e-01 
1.260712e-01 
1.259885e-01 
1.259058e-01 
1.258230e-01 
1.257401e-01 
1.256570e-01 
1.255739e-01 
1.254907e-01 
1.254074e-01 
1.253241e-01 
1.252406e-01 
1.251570e-01 
1.250733e-01 
1.249896e-01 
1.249057e-01 
1.248218e-01 
1.247377e-01 
1.246536e-01 
1.245693e-01 
1.244850e-01 
1.244006e-01 
1.243161e-01 
1.242315e-01 
1.241468e-01 
1.240620e-01 
1.239771e-01 
1.238921e-01 
1.238070e-01 
1.237219e-01 
1.236366e-01 
1.235513e-01 
1.234658e-01 
1.233803e-01 
1.232947e-01 
1.232089e-01 
1.231231e-01 
1.230372e-01 
1.229512e-01 
1.228651e-01 
1.227789e-01 
1.226926e-01 
1.226063e-01 
1.225198e-01 
1.224332e-01 
1.223466e-01 
1.222598e-01 
1.221730e-01 
1.220861e-01 
1.219990e-01 
1.219119e-01 
1.218247e-01 
1.217374e-01 
1.216500e-01 
1.215625e-01 
1.214750e-01 
1.213873e-01 
1.212995e-01 
1.212117e-01 
1.211237e-01 
1.210357e-01 
1.209475e-01 
1.208593e-01 
1.207710e-01 
1.206826e-01 
1.205941e-01 
1.205055e-01 
1.204168e-01 
1.203280e-01 
1.202392e-01 
1.201502e-01 
1.200612e-01 
1.199720e-01 
1.198828e-01 
1.197935e-01 
1.197040e-01 
1.196145e-01 
1.195249e-01 
1.194352e-01 
1.193455e-01 
1.192556e-01 
1.191656e-01 
1.190756e-01 
1.189854e-01 
1.188952e-01 
1.188048e-01 
1.187144e-01 
1.186239e-01 
1.185333e-01 
1.184426e-01 
1.183518e-01 
1.182609e-01 
1.181700e-01 
1.180789e-01 
1.179877e-01 
1.178965e-01 
1.178052e-01 
1.177137e-01 
1.176222e-01 
1.175306e-01 
1.174389e-01 
1.173471e-01 
1.172552e-01 
1.171633e-01 
1.170712e-01 
1.169791e-01 
1.168868e-01 
1.167945e-01 
1.167021e-01 
1.166096e-01 
1.165170e-01 
1.164243e-01 
1.163315e-01 
1.162386e-01 
1.161456e-01 
1.160526e-01 
1.159594e-01 
1.158662e-01 
1.157729e-01 
1.156795e-01 
1.155860e-01 
1.154924e-01 
1.153987e-01 
1.153049e-01 
1.152110e-01 
1.151171e-01 
1.150230e-01 
1.149289e-01 
1.148347e-01 
1.147404e-01 
1.146460e-01 
1.145515e-01 
1.144569e-01 
1.143622e-01 
1.142675e-01 
1.141726e-01 
1.140777e-01 
1.139826e-01 
1.138875e-01 
1.137923e-01 
1.136970e-01 
1.136016e-01 
1.135062e-01 
1.134106e-01 
1.133149e-01 
1.132192e-01 
1.131234e-01 
1.130275e-01 
1.129314e-01 
1.128353e-01 
1.127392e-01 
1.126429e-01 
1.125465e-01 
1.124501e-01 
1.123535e-01 
1.122569e-01 
1.121602e-01 
1.120634e-01 
1.119665e-01 
1.118695e-01 
1.117724e-01 
1.116752e-01 
1.115780e-01 
1.114806e-01 
1.113832e-01 
1.112857e-01 
1.111881e-01 
1.110904e-01 
1.109926e-01 
1.108948e-01 
1.107968e-01 
1.106988e-01 
1.106006e-01 
1.105024e-01 
1.104041e-01 
1.103057e-01 
1.102072e-01 
1.101086e-01 
1.100100e-01 
1.099112e-01 
1.098124e-01 
1.097135e-01 
1.096145e-01 
1.095154e-01 
1.094162e-01 
1.093169e-01 
1.092175e-01 
1.091181e-01 
1.090186e-01 
1.089189e-01 
1.088192e-01 
1.087194e-01 
1.086195e-01 
1.085196e-01 
1.084195e-01 
1.083194e-01 
1.082191e-01 
1.081188e-01 
1.080184e-01 
1.079179e-01 
1.078173e-01 
1.077167e-01 
1.076159e-01 
1.075151e-01 
1.074141e-01 
1.073131e-01 
1.072120e-01 
1.071108e-01 
1.070096e-01 
1.069082e-01 
1.068067e-01 
1.067052e-01 
1.066036e-01 
1.065019e-01 
1.064001e-01 
1.062982e-01 
1.061962e-01 
1.060942e-01 
1.059921e-01 
1.058898e-01 
1.057875e-01 
1.056851e-01 
1.055826e-01 
1.054801e-01 
1.053774e-01 
1.052747e-01 
1.051718e-01 
1.050689e-01 
1.049659e-01 
1.048629e-01 
1.047597e-01 
1.046564e-01 
1.045531e-01 
1.044497e-01 
1.043461e-01 
1.042425e-01 
1.041389e-01 
1.040351e-01 
1.039312e-01 
1.038273e-01 
1.037233e-01 
1.036192e-01 
1.035150e-01 
1.034107e-01 
1.033063e-01 
1.032019e-01 
1.030973e-01 
1.029927e-01 
1.028880e-01 
1.027832e-01 
1.026784e-01 
1.025734e-01 
1.024683e-01 
1.023632e-01 
1.022580e-01 
1.021527e-01 
1.020473e-01 
1.019419e-01 
1.018363e-01 
1.017307e-01 
1.016249e-01 
1.015191e-01 
1.014133e-01 
1.013073e-01 
1.012012e-01 
1.010951e-01 
1.009888e-01 
1.008825e-01 
1.007761e-01 
1.006697e-01 
1.005631e-01 
1.004565e-01 
1.003497e-01 
1.002429e-01 
1.001360e-01 
1.000290e-01 
9.992195e-02 
9.981480e-02 
9.970757e-02 
9.960025e-02 
9.949285e-02 
9.938537e-02 
9.927780e-02 
9.917015e-02 
9.906241e-02 
9.895459e-02 
9.884669e-02 
9.873870e-02 
9.863064e-02 
9.852248e-02 
9.841425e-02 
9.830593e-02 
9.819753e-02 
9.808905e-02 
9.798048e-02 
9.787183e-02 
9.776309e-02 
9.765428e-02 
9.754538e-02 
9.743640e-02 
9.732733e-02 
9.721819e-02 
9.710896e-02 
9.699965e-02 
9.689025e-02 
9.678077e-02 
9.667121e-02 
9.656157e-02 
9.645185e-02 
9.634204e-02 
9.623215e-02 
9.612218e-02 
9.601213e-02 
9.590199e-02 
9.579177e-02 
9.568147e-02 
9.557109e-02 
9.546062e-02 
9.535008e-02 
9.523945e-02 
9.512874e-02 
9.501795e-02 
9.490708e-02 
9.479612e-02 
9.468508e-02 
9.457396e-02 
9.446276e-02 
9.435148e-02 
9.424012e-02 
9.412868e-02 
9.401715e-02 
9.390554e-02 
9.379385e-02 
9.368208e-02 
9.357023e-02 
9.345830e-02 
9.334629e-02 
9.323419e-02 
9.312201e-02 
9.300976e-02 
9.289742e-02 
9.278500e-02 
9.267250e-02 
9.255992e-02 
9.244726e-02 
9.233452e-02 
9.222169e-02 
9.210879e-02 
9.199581e-02 
9.188274e-02 
9.176960e-02 
9.165637e-02 
9.154307e-02 
9.142968e-02 
9.131621e-02 
9.120266e-02 
9.108904e-02 
9.097533e-02 
9.086154e-02 
9.074767e-02 
9.063373e-02 
9.051970e-02 
9.040559e-02 
9.029140e-02 
9.017713e-02 
9.006279e-02 
8.994836e-02 
8.983385e-02 
8.971926e-02 
8.960460e-02 
8.948985e-02 
8.937502e-02 
8.926012e-02 
8.914513e-02 
8.903007e-02 
8.891493e-02 
8.879970e-02 
8.868440e-02 
8.856902e-02 
8.845356e-02 
8.833802e-02 
8.822240e-02 
8.810670e-02 
8.799092e-02 
8.787507e-02 
8.775913e-02 
8.764312e-02 
8.752702e-02 
8.741085e-02 
8.729460e-02 
8.717827e-02 
8.706187e-02 
8.694538e-02 
8.682881e-02 
8.671217e-02 
8.659545e-02 
8.647865e-02 
8.636177e-02 
8.624481e-02 
8.612778e-02 
8.601066e-02 
8.589347e-02 
8.577620e-02 
8.565885e-02 
8.554142e-02 
8.542392e-02 
8.530634e-02 
8.518868e-02 
8.507094e-02 
8.495312e-02 
8.483523e-02 
8.471726e-02 
8.459921e-02 
8.448108e-02 
8.436288e-02 
8.424460e-02 
8.412624e-02 
8.400780e-02 
8.388929e-02 
8.377069e-02 
8.365203e-02 
8.353328e-02 
8.341446e-02 
8.329555e-02 
8.317658e-02 
8.305752e-02 
8.293839e-02 
8.281918e-02 
8.269990e-02 
8.258053e-02 
8.246109e-02 
8.234158e-02 
8.222198e-02 
8.210231e-02 
8.198257e-02 
8.186275e-02 
8.174285e-02 
8.162287e-02 
8.150282e-02 
8.138269e-02 
8.126248e-02 
8.114220e-02 
8.102184e-02 
8.090141e-02 
8.078090e-02 
8.066031e-02 
8.053965e-02 
8.041891e-02 
8.029810e-02 
8.017721e-02 
8.005624e-02 
7.993520e-02 
7.981408e-02 
7.969289e-02 
7.957162e-02 
7.945027e-02 
7.932885e-02 
7.920735e-02 
7.908578e-02 
7.896414e-02 
7.884241e-02 
7.872062e-02 
7.859874e-02 
7.847679e-02 
7.835477e-02 
7.823267e-02 
7.811050e-02 
7.798825e-02 
7.786592e-02 
7.774352e-02 
7.762105e-02 
7.749850e-02 
7.737588e-02 
7.725318e-02 
7.713041e-02 
7.700756e-02 
7.688463e-02 
7.676164e-02 
7.663857e-02 
7.651542e-02 
7.639220e-02 
7.626890e-02 
7.614553e-02 
7.602209e-02 
7.589857e-02 
7.577498e-02 
7.565131e-02 
7.552757e-02 
7.540376e-02 
7.527987e-02 
7.515591e-02 
7.503187e-02 
7.490776e-02 
7.478358e-02 
7.465932e-02 
7.453499e-02 
7.441058e-02 
7.428611e-02 
7.416155e-02 
7.403693e-02 
7.391223e-02 
7.378746e-02 
7.366261e-02 
7.353769e-02 
7.341270e-02 
7.328763e-02 
7.316249e-02 
7.303728e-02 
7.291200e-02 
7.278664e-02 
7.266121e-02 
7.253570e-02 
7.241013e-02 
7.228448e-02 
7.215875e-02 
7.203296e-02 
7.190709e-02 
7.178115e-02 
7.165514e-02 
7.152905e-02 
7.140289e-02 
7.127666e-02 
7.115036e-02 
7.102398e-02 
7.089754e-02 
7.077102e-02 
7.064443e-02 
7.051776e-02 
7.039103e-02 
7.026422e-02 
7.013734e-02 
7.001039e-02 
6.988336e-02 
6.975627e-02 
6.962910e-02 
6.950186e-02 
6.937455e-02 
6.924717e-02 
6.911971e-02 
6.899219e-02 
6.886459e-02 
6.873692e-02 
6.860918e-02 
6.848137e-02 
6.835349e-02 
6.822553e-02 
6.809751e-02 
6.796941e-02 
6.784125e-02 
6.771301e-02 
6.758470e-02 
6.745632e-02 
6.732787e-02 
6.719935e-02 
6.707076e-02 
6.694209e-02 
6.681336e-02 
6.668455e-02 
6.655568e-02 
6.642673e-02 
6.629772e-02 
6.616863e-02 
6.603948e-02 
6.591025e-02 
6.578095e-02 
6.565158e-02 
6.552215e-02 
6.539264e-02 
6.526306e-02 
6.513341e-02 
6.500370e-02 
6.487391e-02 
6.474405e-02 
6.461412e-02 
6.448413e-02 
6.435406e-02 
6.422393e-02 
6.409372e-02 
6.396344e-02 
6.383310e-02 
6.370269e-02 
6.357220e-02 
6.344165e-02 
6.331103e-02 
6.318034e-02 
6.304957e-02 
6.291874e-02 
6.278785e-02 
6.265688e-02 
6.252584e-02 
6.239474e-02 
6.226356e-02 
6.213232e-02 
6.200101e-02 
6.186962e-02 
6.173818e-02 
6.160666e-02 
6.147507e-02 
6.134341e-02 
6.121169e-02 
6.107990e-02 
6.094804e-02 
6.081611e-02 
6.068411e-02 
6.055205e-02 
6.041991e-02 
6.028771e-02 
6.015544e-02 
6.002311e-02 
5.989070e-02 
5.975823e-02 
5.962569e-02 
5.949308e-02 
5.936040e-02 
5.922766e-02 
5.909485e-02 
5.896197e-02 
5.882902e-02 
5.869600e-02 
5.856292e-02 
5.842977e-02 
5.829656e-02 
5.816327e-02 
5.802992e-02 
5.789650e-02 
5.776302e-02 
5.762947e-02 
5.749585e-02 
5.736216e-02 
5.722841e-02 
5.709459e-02 
5.696070e-02 
5.682675e-02 
5.669273e-02 
5.655864e-02 
5.642449e-02 
5.629027e-02 
5.615598e-02 
5.602163e-02 
5.588721e-02 
5.575273e-02 
5.561817e-02 
5.548356e-02 
5.534887e-02 
5.521412e-02 
5.507931e-02 
5.494442e-02 
5.480948e-02 
5.467446e-02 
5.453938e-02 
5.440424e-02 
5.426903e-02 
5.413375e-02 
5.399841e-02 
5.386300e-02 
5.372752e-02 
5.359199e-02 
5.345638e-02 
5.332071e-02 
5.318498e-02 
5.304918e-02 
5.291331e-02 
5.277738e-02 
5.264138e-02 
5.250532e-02 
5.236920e-02 
5.223301e-02 
5.209675e-02 
5.196043e-02 
5.182405e-02 
5.168760e-02 
5.155108e-02 
5.141450e-02 
5.127786e-02 
5.114115e-02 
5.100438e-02 
5.086754e-02 
5.073064e-02 
5.059367e-02 
5.045664e-02 
5.031955e-02 
5.018239e-02 
5.004517e-02 
4.990788e-02 
4.977053e-02 
4.963312e-02 
4.949564e-02 
4.935810e-02 
4.922049e-02 
4.908283e-02 
4.894509e-02 
4.880730e-02 
4.866944e-02 
4.853151e-02 
4.839353e-02 
4.825548e-02 
4.811736e-02 
4.797919e-02 
4.784095e-02 
4.770264e-02 
4.756428e-02 
4.742585e-02 
4.728736e-02 
4.714880e-02 
4.701018e-02 
4.687150e-02 
4.673276e-02 
4.659395e-02 
4.645509e-02 
4.631615e-02 
4.617716e-02 
4.603810e-02 
4.589898e-02 
4.575980e-02 
4.562056e-02 
4.548125e-02 
4.534189e-02 
4.520246e-02 
4.506296e-02 
4.492341e-02 
4.478379e-02 
4.464411e-02 
4.450437e-02 
4.436457e-02 
4.422471e-02 
4.408478e-02 
4.394479e-02 
4.380475e-02 
4.366464e-02 
4.352446e-02 
4.338423e-02 
4.324393e-02 
4.310358e-02 
4.296316e-02 
4.282268e-02 
4.268214e-02 
4.254154e-02 
4.240088e-02 
4.226016e-02 
4.211937e-02 
4.197853e-02 
4.183762e-02 
4.169666e-02 
4.155563e-02 
4.141454e-02 
4.127339e-02 
4.113218e-02 
4.099091e-02 
4.084958e-02 
4.070819e-02 
4.056674e-02 
4.042523e-02 
4.028366e-02 
4.014203e-02 
4.000034e-02 
3.985858e-02 
3.971677e-02 
3.957490e-02 
3.943297e-02 
3.929098e-02 
3.914893e-02 
3.900682e-02 
3.886464e-02 
3.872241e-02 
3.858012e-02 
3.843777e-02 
3.829537e-02 
3.815290e-02 
3.801037e-02 
3.786778e-02 
3.772514e-02 
3.758243e-02 
3.743967e-02 
3.729684e-02 
3.715396e-02 
3.701102e-02 
3.686802e-02 
3.672496e-02 
3.658184e-02 
3.643867e-02 
3.629543e-02 
3.615214e-02 
3.600878e-02 
3.586537e-02 
3.572190e-02 
3.557838e-02 
3.543479e-02 
3.529114e-02 
3.514744e-02 
3.500368e-02 
3.485986e-02 
3.471598e-02 
3.457205e-02 
3.442806e-02 
3.428401e-02 
3.413990e-02 
3.399573e-02 
3.385151e-02 
3.370722e-02 
3.356288e-02 
3.341849e-02 
3.327403e-02 
3.312952e-02 
3.298495e-02 
3.284033e-02 
3.269564e-02 
3.255090e-02 
3.240610e-02 
3.226125e-02 
3.211633e-02 
3.197136e-02 
3.182634e-02 
3.168125e-02 
3.153611e-02 
3.139092e-02 
3.124566e-02 
3.110035e-02 
3.095499e-02 
3.080956e-02 
3.066408e-02 
3.051855e-02 
3.037296e-02 
3.022731e-02 
3.008160e-02 
2.993584e-02 
2.979002e-02 
2.964415e-02 
2.949822e-02 
2.935224e-02 
2.920619e-02 
2.906010e-02 
2.891394e-02 
2.876774e-02 
2.862147e-02 
2.847515e-02 
2.832878e-02 
2.818234e-02 
2.803586e-02 
2.788932e-02 
2.774272e-02 
2.759607e-02 
2.744936e-02 
2.730260e-02 
2.715578e-02 
2.700891e-02 
2.686198e-02 
2.671499e-02 
2.656796e-02 
2.642086e-02 
2.627372e-02 
2.612651e-02 
2.597926e-02 
2.583195e-02 
2.568458e-02 
2.553716e-02 
2.538969e-02 
2.524216e-02 
2.509457e-02 
2.494694e-02 
2.479924e-02 
2.465150e-02 
2.450370e-02 
2.435584e-02 
2.420794e-02 
2.405998e-02 
2.391196e-02 
2.376389e-02 
2.361577e-02 
2.346759e-02 
2.331936e-02 
2.317108e-02 
2.302274e-02 
2.287435e-02 
2.272590e-02 
2.257741e-02 
2.242886e-02 
2.228025e-02 
2.213159e-02 
2.198288e-02 
2.183412e-02 
2.168531e-02 
2.153644e-02 
2.138751e-02 
2.123854e-02 
2.108951e-02 
2.094043e-02 
2.079130e-02 
2.064211e-02 
2.049288e-02 
2.034359e-02 
2.019424e-02 
2.004485e-02 
1.989540e-02 
1.974590e-02 
1.959635e-02 
1.944675e-02 
1.929709e-02 
1.914738e-02 
1.899762e-02 
1.884781e-02 
1.869795e-02 
1.854803e-02 
1.839807e-02 
1.824805e-02 
1.809798e-02 
1.794786e-02 
1.779769e-02 
1.764746e-02 
1.749719e-02 
1.734686e-02 
1.719648e-02 
1.704605e-02 
1.689557e-02 
1.674504e-02 
1.659446e-02 
1.644383e-02 
1.629314e-02 
1.614241e-02 
1.599162e-02 
1.584078e-02 
1.568990e-02 
1.553896e-02 
1.538797e-02 
1.523693e-02 
1.508584e-02 
1.493471e-02 
1.478352e-02 
1.463228e-02 
1.448099e-02 
1.432965e-02 
1.417826e-02 
1.402682e-02 
1.387533e-02 
1.372379e-02 
1.357220e-02 
1.342056e-02 
1.326887e-02 
1.311713e-02 
1.296534e-02 
1.281351e-02 
1.266162e-02 
1.250968e-02 
1.235770e-02 
1.220566e-02 
1.205358e-02 
1.190144e-02 
1.174926e-02 
1.159703e-02 
1.144475e-02 
1.129242e-02 
1.114004e-02 
1.098762e-02 
1.083514e-02 
1.068261e-02 
1.053004e-02 
1.037742e-02 
1.022475e-02 
1.007203e-02 
9.919265e-03 
9.766449e-03 
9.613586e-03 
9.460674e-03 
9.307714e-03 
9.154706e-03 
9.001651e-03 
8.848547e-03 
8.695395e-03 
8.542195e-03 
8.388948e-03 
8.235653e-03 
8.082310e-03 
7.928919e-03 
7.775481e-03 
7.621996e-03 
7.468463e-03 
7.314883e-03 
7.161255e-03 
7.007580e-03 
6.853858e-03 
6.700089e-03 
6.546273e-03 
6.392410e-03 
6.238500e-03 
6.084543e-03 
5.930539e-03 
5.776488e-03 
5.622391e-03 
5.468247e-03 
5.314057e-03 
5.159820e-03 
5.005536e-03 
4.851206e-03 
4.696830e-03 
4.542407e-03 
4.387939e-03 
4.233424e-03 
4.078862e-03 
3.924255e-03 
3.769602e-03 
3.614903e-03 
3.460158e-03 
3.305368e-03 
3.150531e-03 
2.995649e-03 
2.840721e-03 
2.685748e-03 
2.530729e-03 
2.375665e-03 
2.220555e-03 
2.065401e-03 
1.910200e-03 
1.754955e-03 
1.599664e-03 
1.444329e-03 
1.288948e-03 
1.133522e-03 
9.780519e-04 
8.225365e-04 
6.669764e-04 
5.113715e-04 
3.557220e-04 
2.000279e-04 
4.428927e-05 
0 
0 
0 
0 
0 
0 
0 
0 
0 
0 
0 
0 
0 
0 
0 
0 
0 
0 
0 
0 
0 
0 
0 
0 
0 
0 
0 
0 
0 
0 
0 
0 
0 
0 
0 
0 
0 
0 
0 
0 
0 
0 
0 
0 
0 
0 
0 
0 
0 
0 
0 
0 
0 
0 
0 
0 
0 
0 
0 
0 
0 
0 
0 
0 
0 
0 
0 
0 
0 
0 
0 
0 
0 
0 
0 
0 
0 
0 
0 
0 
0 
0 
0 
0 
0 
0 
0 
0 
0 
0 
0 
0 
0 
0 
0 
0 
0 
0 
0 
0 
0 
0 
0 
0 
0 
0 
0 
0 
0 
0 
0 
0 
0 
0 
0 
0 
0 
0 
0 
0 
0 
0 
0 
0 
0 
0 
0 
0 
0 
0 
0 
0 
0 
0 
0 
0 
0 
0 
0 
0 
0 
0 
0 
0 
0 
0 
0 
0 
0 
0 
0 
0 
0 
0 
0 
0 
0 
0 
0 
0 
0 
0 
0 
0 
0 
0 
0 
0 
0 
0 
0 
0 
0 
0 
0 
0 
0 
0 
0 
0 
0 
0 
0 
0 
0 
0 
0 
0 
0 
0 
0 
0 
0 
0 
0 
0 
0 
0 
0 
0 
0 
0 
0 
0 
0 
0 
0 
0 
0 
0 
0 
0 
0 
0 
0 
0 
0 
0 
0 
0 
0 
0 
0 
0 
0 
0 
0 
0 
0 
0 
0 
0 
0 
0 
0 
0 
0 
0 
0 
0 
0 
0 
0 
0 
0 
0 
0 
0 
0 
0 
0 
0 
0 
0 
0 
0 
0 
0 
0 
0 
0 
0 
0 
0 
0 
0 
0 
0 
0 
0 
0 
0 
0 
0 
0 
0 
0 
0 
0 
0 
0 
0 
0 
0 
0 
0 
0 
0 
0 
0 
0 
0 
0 
0 
0 
0 
0 
0 
0 
0 
0 
0 
0 
0 
0 
0 
0 
0 
0 
0 
0 
0 
0 
0 
0 
0 
0 
0 
0 
0 
0 
0 
0 
0 
0 
0 
0 
0 
0 
0 
0 
0 
0 
0 
0 
0 
0 
0 
0 
0 
0 
0 
0 
0 
0 
0 
0 
0 
0 
0 
0 
0 
0 
0 
0 
0 
0 
0 
0 
0 
0 
0 
0 
0 
0 
0 
0 
0 
0 
0 
0 
0 
0 
0 
0 
0 
0 
0 
0 
0 
0 
0 
0 
0 
0 
0 
0 
0 
0 
0 
0 
0 
0 
0 
0 
0 
0 
0 
0 
0 
0 
0 
0 
0 
0 
0 
0 
0 
0 
0 
0 
0 
0 
0 
0 
0 
0 
0 
0 
0 
0 
0 
0 
0 
0 
0 
0 
0 
0 
0 
0 
0 
0 
0 
0 
0 
0 
0 
0 
0 
0 
0 
0 
0 
0 
0 
0 
0 
0 
0 
0 
0 
0 
0 
0 
0 
0 
0 
0 
0 
0 
0 
0 
0 
0 
0 
0 
0 
0 
0 
0 
0 
0 
0 
0 
0 
0 
0 
0 
0 
0 
0 
0 
0 
0 
0 
0 
0 
0 
0 
0 
0 
0 
0 
0 
0 
0 
0 
0 
0 
0 
0 
0 
0 
0 
0 
0 
0 
0 
0 
0 
0 
0 
0 
0 
0 
0 
0 
0 
0 
0 
0 
0 
0 
0 
0 
0 
0 
0 
0 
0 
0 
0 
0 
0 
0 
0 
0 
0 
0 
0 
0 
0 
0 
0 
0 
0 
0 
0 
0 
0 
0 
0 
0 
0 
0 
0 
0 
0 
0 
0 
0 
0 
0 
0 
0 
0 
0 
0 
0 
0 
0 
0 
0 
0 
0 
0 
0 
0 
0 
0 
0 
0 
0 
0 
0 
0 
0 
0 
0 
0 
0 
0 
0 
0 
0 
0 
0 
0 
0 
0 
0 
0 
0 
0 
0 
0 
0 
0 
0 
0 
0 
0 
0 
0 
0 
0 
0 
0 
0 
0 
0 
0 
0 
0 
0 
0 
0 
0 
0 
0 
0 
0 
0 
0 
0 
0 
0 
0 
0 
0 
0 
0 
0 
0 
0 
0 
0 
0 
0 
0 
0 
0 
0 
0 
0 
0 
0 
0 
0 
0 
0 
0 
0 
0 
0 
0 
0 
0 
0 
0 
0 
0 
0 
0 
0 
0 
0 
0 
0 
0 
0 
0 
0 
0 
0 
0 
0 
0 
0 
0 
0 
0 
0 
0 
0 
0 
0 
0 
0 
0 
0 
0 
0 
0 
0 
0 
0 
0 
0 
0 
0 
0 
0 
0 
0 
0 
0 
0 
0 
0 
0 
0 
0 
0 
0 
0 
0 
0 
0 
0 
0 
0 
0 
0 
0 
0 
0 
0 
0 
0 
0 
0 
0 
0 
0 
0 
0 
0 
0 
0 
0 
0 
0 
0 
0 
0 
0 
0 
0 
0 
0 
0 
0 
0 
0 
0 
0 
0 
0 
0 
0 
0 
0 
0 
0 
0 
0 
0 
0 
0 
0 
0 
0 
0 
0 
0 
0 
0 
0 
0 
0 
0 
0 
0 
0 
0 
0 
0 
0 
0 
0 
0 
0 
0 
0 
0 
0 
0 
0 
0 
0 
0 
0 
0 
0 
0 
0 
0 
0 
0 
0 
0 
0 
0 
0 
0 
0 
0 
0 
0 
0 
0 
0 
0 
0 
0 
0 
0 
0 
0 
0 
0 
0 
0 
0 
0 
0 
0 
0 
0 
0 
0 
0 
0 
0 
0 
0 
0 
0 
0 
0 
0 
0 
0 
0 
0 
0 
0 
0 
0 
0 
0 
0 
0 
0 
0 
0 
0 
0 
0 
0 
0 
0 
0 
0 
0 
0 
0 
0 
0 
0 
0 
0 
0 
0 
0 
0 
0 
0 
0 
0 
0 
0 
0 
0 
0 
0 
0 
0 
0 
0 
0 
0 
0 
0 
0 
0 
0 
0 
0 
0 
0 
0 
0 
0 
0 
0 
0 
0 
0 
0 
0 
0 
0 
0 
0 
0 
0 
0 
0 
0 
0 
0 
0 
0 
0 
0 
0 
0 
0 
0 
0 
0 
0 
0 
0 
0 
0 
0 
0 
0 
0 
0 
0 
0 
0 
0 
0 
0 
0 
0 
0 
0 
0 
0 
0 
0 
0 
0 
0 
0 
0 
0 
0 
0 
0 
0 
0 
0 
0 
0 
0 
0 
0 
0 
0 
0 
0 
0 
0 
0 
0 
0 
0 
0 
0 
0 
0 
0 
0 
0 
0 
0 
0 
0 
0 
0 
0 
0 
0 
0 
0 
0 
0 
0 
0 
0 
0 
0 
0 
0 
0 
0 
0 
0 
0 
0 
0 
0 
0 
0 
0 
0 
0 
0 
0 
0 
0 
0 
0 
0 
0 
0 
0 
0 
0 
0 
0 
0 
0 
0 
0 
0 
0 
0 
0 
0 
0 
0 
0 
0 
0 
0 
0 
0 
0 
0 
0 
0 
0 
0 
0 
0 
0 
0 
0 
0 
0 
0 
0 
0 
0 
0 
0 
0 
0 
0 
0 
0 
0 
0 
0 
0 
0 
0 
0 
0 
0 
0 
0 
0 
0 
0 
0 
0 
0 
0 
0 
0 
0 
0 
0 
0 
0 
0 
0 
0 
0 
0 
0 
0 
0 
0 
0 
0 
0 
0 
0 
0 
0 
0 
0 
0 
0 
0 
0 
0 
0 
0 
0 
0 
0 
0 
0 
0 
0 
0 
0 
0 
0 
0 
0 
0 
0 
0 
0 
0 
0 
0 
0 
0 
0 
0 
0 
0 
0 
0 
0 
0 
0 
0 
0 
0 
0 
0 
0 
0 
0 
0 
0 
0 
0 
0 
0 
0 
0 
0 
0 
0 
0 
0 
0 
0 
0 
0 
0 
0 
0 
0 
0 
0 
0 
0 
0 
0 
0 
0 
0 
0 
0 
0 
0 
0 
0 
0 
0 
0 
0 
0 
0 
0 
0 
0 
0 
0 
0 
0 
0 
0 
0 
0 
0 
0 
0 
0 
0 
0 
0 
0 
0 
0 
0 
0 
0 
0 
0 
0 
0 
0 
0 
0 
0 
0 
0 
0 
0 
0 
0 
0 
0 
0 
0 
0 
0 
0 
0 
0 
0 
0 
0 
0 
0 
0 
0 
0 
0 
0 
0 
0 
0 
0 
0 
0 
0 
0 
0 
0 
0 
0 
0 
0 
0 
0 
0 
0 
0 
0 
0 
0 
0 
0 
0 
0 
0 
0 
0 
0 
0 
0 
0 
0 
0 
0 
0 
0 
0 
0 
0 
0 
0 
0 
0 
0 
0 
0 
0 
0 
0 
0 
0 
0 
0 
0 
0 
0 
0 
0 
0 
0 
0 
0 
0 
0 
0 
0 
0 
0 
0 
0 
0 
0 
0 
0 
0 
0 
0 
0 
0 
0 
0 
0 
0 
0 
0 
0 
0 
0 
0 
0 
0 
0 
0 
0 
0 
0 
0 
0 
0 
0 
0 
0 
0 
0 
0 
0 
0 
0 
0 
0 
0 
0 
0 
0 
0 
0 
0 
0 
0 
0 
0 
0 
0 
0 
0 
0 
0 
0 
0 
0 
0 
0 
0 
0 
0 
0 
0 
0 
0 
0 
0 
0 
0 
0 
0 
0 
0 
0 
0 
0 
0 
0 
0 
0 
0 
0 
0 
0 
0 
0 
0 
0 
0 
0 
0 
0 
0 
0 
0 
0 
0 
0 
0 
0 
0 
0 
0 
0 
0 
0 
0 
0 
0 
0 
0 
0 
0 
0 
0 
0 
0 
0 
0 
0 
0 
0 
0 
0 
0 
0 
0 
0 
0 
0 
0 
0 
0 
0 
0 
0 
0 
0 
0 
0 
0 
0 
0 
0 
0 
0 
0 
0 
0 
0 
0 
0 
0 
0 
0 
0 
0 
0 
0 
0 
0 
0 
0 
0 
0 
0 
0 
0 
0 
0 
0 
0 
0 
0 
0 
0 
0 
0 
0 
0 
0 
0 
0 
0 
0 
0 
0 
0 
0 
0 
0 
0 
0 
0 
0 
0 
0 
0 
0 
0 
0 
0 
0 
0 
0 
0 
0 
0 
0 
0 
0 
0 
0 
0 
0 
0 
0 
0 
0 
0 
0 
0 
0 
0 
0 
0 
0 
0 
0 
0 
0 
0 
0 
0 
0 
0 
0 
0 
0 
0 
0 
0 
0 
0 
0 
0 
0 
0 
0 
0 
0 
0 
0 
0 
0 
0 
0 
0 
0 
0 
0 
0 
0 
0 
0 
0 
0 
0 
0 
0 
0 
0 
0 
0 
0 
0 
0 
0 
0 
0 
0 
0 
0 
0 
0 
0 
0 
0 
0 
0 
0 
0 
0 
0 
0 
0 
0 
0 
0 
0 
0 
0 
0 
0 
0 
0 
0 
0 
0 
0 
0 
0 
0 
0 
0 
0 
0 
0 
0 
0 
0 
0 
0 
0 
0 
0 
0 
0 
0 
0 
0 
0 
0 
0 
0 
0 
0 
0 
0 
0 
0 
0 
0 
0 
0 
0 
0 
0 
0 
0 
0 
0 
0 
0 
0 
0 
0 
0 
0 
0 
0 
0 
0 
0 
0 
0 
0 
0 
0 
0 
0 
0 
0 
0 
0 
0 
0 
0 
0 
0 
0 
0 
0 
0 
0 
0 
0 
0 
0 
0 
0 
0 
0 
0 
0 
0 
0 
0 
0 
0 
0 
0 
0 
0 
0 
0 
0 
0 
0 
0 
0 
0 
0 
0 
0 
0 
0 
0 
0 
0 
0 
0 
0 
0 
0 
0 
0 
0 
0 
0 
0 
0 
0 
0 
0 
0 
0 
0 
0 
0 
0 
0 
0 
0 
0 
0 
0 
0 
0 
0 
0 
0 
0 
0 
0 
0 
0 
0 
0 
0 
0 
0 
0 
0 
0 
0 
0 
0 
0 
0 
0 
0 
0 
0 
0 
0 
0 
0 
0 
0 
0 
0 
0 
0 
0 
0 
0 
0 
0 
0 
0 
0 
0 
0 
0 
0 
0 
0 
0 
0 
0 
0 
0 
0 
0 
0 
0 
0 
0 
0 
0 
0 
0 
0 
0 
0 
0 
0 
0 
0 
0 
0 
0 
0 
0 
0 
0 
0 
0 
0 
0 
0 
0 
0 
0 
0 
0 
0 
0 
0 
0 
0 
0 
0 
0 
0 
0 
0 
0 
0 
0 
0 
0 
0 
0 
0 
0 
0 
0 
0 
0 
0 
0 
0 
0 
0 
0 
0 
0 
0 
0 
0 
0 
0 
0 
0 
0 
0 
0 
0 
0 
0 
0 
0 
0 
0 
0 
0 
0 
0 
0 
0 
0 
0 
0 
0 
0 
0 
0 
0 
0 
0 
0 
0 
0 
0 
0 
0 
0 
0 
0 
0 
0 
0 
0 
0 
0 
0 
0 
0 
0 
0 
0 
0 
0 
0 
0 
0 
0 
0 
0 
0 
0 
0 
0 
0 
0 
0 
0 
0 
0 
0 
0 
0 
0 
0 
0 
0 
0 
0 
0 
0 
0 
0 
0 
0 
0 
0 
0 
0 
0 
0 
0 
0 
0 
0 
0 
0 
0 
0 
0 
0 
0 
0 
0 
0 
0 
0 
0 
0 
0 
0 
0 
0 
0 
0 
0 
0 
0 
0 
0 
0 
0 
0 
0 
0 
0 
0 
0 
0 
0 
0 
0 
0 
0 
0 
0 
0 
0 
0 
0 
0 
0 
0 
0 
0 
0 
0 
0 
0 
0 
0 
0 
0 
0 
0 
0 
0 
0 
0 
0 
0 
0 
0 
0 
0 
0 
0 
0 
0 
0 
0 
0 
0 
0 
0 
0 
0 
0 
0 
0 
0 
0 
0 
0 
0 
0 
0 
0 
0 
0 
0 
0 
0 
0 
0 
0 
0 
0 
0 
0 
0 
0 
0 
0 
0 
0 
0 
0 
0 
0 
0 
0 
0 
0 
0 
0 
0 
0 
0 
0 
0 
0 
0 
0 
0 
0 
0 
0 
0 
0 
0 
0 
0 
0 
0 
0 
0 
0 
0 
0 
0 
0 
0 
0 
0 
0 
0 
0 
0 
0 
0 
0 
0 
0 
0 
0 
0 
0 
0 
0 
0 
0 
0 
0 
0 
0 
0 
0 
0 
0 
0 
0 
0 
0 
0 
0 
0 
0 
0 
0 
0 
0 
0 
0 
0 
0 
0 
0 
0 
0 
0 
0 
0 
0 
0 
0 
0 
0 
0 
0 
0 
0 
0 
0 
0 
0 
0 
0 
0 
0 
0 
0 
0 
0 
0 
0 
0 
0 
0 
0 
0 
0 
0 
0 
0 
0 
0 
0 
0 
0 
0 
0 
0 
0 
0 
0 
0 
0 
0 
0 
0 
0 
0 
0 
0 
0 
0 
0 
0 
0 
0 
0 
0 
0 
0 
0 
0 
0 
0 
0 
0 
0 
0 
0 
0 
0 
0 
0 
0 
0 
0 
0 
0 
0 
0 
0 
0 
0 
0 
0 
0 
0 
0 
0 
0 
0 
0 
0 
0 
0 
0 
0 
0 
0 
0 
0 
0 
0 
0 
0 
0 
0 
0 
0 
0 
0 
0 
0 
0 
0 
0 
0 
0 
0 
0 
0 
0 
0 
0 
0 
0 
0 
0 
0 
0 
0 
0 
0 
0 
0 
0 
0 
0 
0 
0 
0 
0 
0 
0 
0 
0 
0 
0 
0 
0 
0 
0 
0 
0 
0 
0 
0 
0 
0 
0 
0 
0 
0 
0 
0 
0 
0 
0 
0 
0 
0 
0 
0 
0 
0 
0 
0 
0 
0 
0 
0 
0 
0 
0 
0 
0 
0 
0 
0 
0 
0 
0 
0 
0 
0 
0 
0 
0 
0 
0 
0 
0 
0 
0 
0 
0 
0 
0 
0 
0 
0 
0 
0 
0 
0 
0 
0 
0 
0 
0 
0 
0 
0 
0 
0 
0 
0 
0 
0 
0 
0 
0 
0 
0 
0 
0 
0 
0 
0 
0 
0 
0 
0 
0 
0 
0 
0 
0 
0 
0 
0 
0 
0 
0 
0 
0 
0 
0 
0 
0 
0 
0 
0 
0 
0 
0 
0 
0 
0 
0 
0 
0 
0 
0 
0 
0 
0 
0 
0 
0 
0 
0 
0 
0 
0 
0 
0 
0 
0 
0 
0 
0 
0 
0 
0 
0 
0 
0 
0 
0 
0 
0 
0 
0 
0 
0 
0 
0 
0 
0 
0 
0 
0 
0 
0 
0 
0 
0 
0 
0 
0 
0 
0 
0 
0 
0 
0 
0 
0 
0 
0 
0 
0 
0 
0 
0 
0 
0 
0 
0 
0 
0 
0 
0 
0 
0 
0 
0 
0 
0 
0 
0 
0 
0 
0 
0 
0 
0 
0 
0 
0 
0 
0 
0 
0 
0 
0 
0 
0 
0 
0 
0 
0 
0 
0 
0 
0 
0 
0 
0 
0 
0 
0 
0 
0 
0 
0 
0 
0 
0 
0 
0 
0 
0 
0 
0 
0 
0 
0 
0 
0 
0 
0 
0 
0 
0 
0 
0 
0 
0 
0 
0 
0 
0 
0 
0 
0 
0 
0 
0 
0 
0 
0 
0 
0 
0 
0 
0 
0 
0 
0 
0 
0 
0 
0 
0 
0 
0 
0 
0 
0 
0 
0 
0 
0 
0 
0 
0 
0 
0 
0 
0 
0 
0 
0 
0 
0 
0 
0 
0 
0 
0 
0 
0 
0 
0 
0 
0 
0 
0 
0 
0 
0 
0 
0 
0 
0 
0 
0 
0 
0 
0 
0 
0 
0 
0 
0 
0 
0 
0 
0 
0 
0 
0 
0 
0 
0 
0 
0 
0 
0 
0 
0 
0 
0 
0 
0 
0 
0 
0 
0 
0 
0 
0 
0 
0 
0 
0 
0 
0 
0 
0 
0 
0 
0 
0 
0 
0 
0 
0 
0 
0 
0 
0 
0 
0 
0 
0 
0 
0 
0 
0 
0 
0 
0 
0 
0 
0 
0 
0 
0 
0 
0 
0 
0 
0 
0 
0 
0 
0 
0 
0 
0 
0 
0 
0 
0 
0 
0 
0 
0 
0 
0 
0 
0 
0 
0 
0 
0 
0 
0 
0 
0 
0 
0 
0 
0 
0 
0 
0 
0 
0 
0 
0 
0 
0 
0 
0 
0 
0 
0 
0 
0 
0 
0 
0 
0 
0 
0 
0 
0 
0 
0 
0 
0 
0 
0 
0 
0 
0 
0 
0 
0 
0 
0 
0 
0 
0 
0 
0 
0 
0 
0 
0 
0 
0 
0 
0 
0 
0 
0 
0 
0 
0 
0 
0 
0 
0 
0 
0 
0 
0 
0 
0 
0 
0 
0 
0 
0 
0 
0 
0 
0 
0 
0 
0 
0 
0 
0 
0 
0 
0 
0 
0 
0 
0 
0 
0 
0 
0 
0 
0 
0 
0 
0 
0 
0 
0 
0 
0 
0 
0 
0 
0 
0 
0 
0 
0 
0 
0 
0 
0 
0 
0 
0 
0 
0 
0 
0 
0 
0 
0 
0 
0 
0 
0 
0 
0 
0 
0 
0 
0 
0 
0 
0 
0 
0 
0 
0 
0 
0 
0 
0 
0 
0 
0 
0 
0 
0 
0 
0 
0 
0 
0 
0 
0 
0 
0 
0 
0 
0 
0 
0 
0 
0 
0 
0 
0 
0 
0 
0 
0 
0 
0 
0 
0 
0 
0 
0 
0 
0 
0 
0 
0 
0 
0 
0 
0 
0 
0 
0 
0 
0 
0 
0 
0 
0 
0 
0 
0 
0 
0 
0 
0 
0 
0 
0 
0 
0 
0 
0 
0 
0 
0 
0 
0 
0 
0 
0 
0 
0 
0 
0 
0 
0 
0 
0 
0 
0 
0 
0 
0 
0 
0 
0 
0 
0 
0 
0 
0 
0 
0 
0 
0 
0 
0 
0 
0 
0 
0 
0 
0 
0 
0 
0 
0 
0 
0 
0 
0 
0 
0 
0 
0 
0 
0 
0 
0 
0 
0 
0 
0 
0 
0 
0 
0 
0 
0 
0 
0 
0 
0 
0 
0 
0 
0 
0 
0 
0 
0 
0 
0 
0 
0 
0 
0 
0 
0 
0 
0 
0 
0 
0 
0 
0 
0 
0 
0 
0 
0 
0 
0 
0 
0 
0 
0 
0 
0 
0 
0 
0 
0 
0 
0 
0 
0 
0 
0 
0 
0 
0 
0 
0 
0 
0 
0 
0 
0 
0 
0 
0 
0 
0 
0 
0 
0 
0 
0 
0 
0 
0 
0 
0 
0 
0 
0 
0 
0 
0 
0 
0 
0 
0 
0 
0 
0 
0 
0 
0 
0 
0 
0 
0 
0 
0 
0 
0 
0 
0 
0 
0 
0 
0 
0 
0 
0 
0 
0 
0 
0 
0 
0 
0 
0 
0 
0 
0 
0 
0 
0 
0 
0 
0 
0 
0 
0 
0 
0 
0 
0 
0 
0 
0 
0 
0 
0 
0 
0 
0 
0 
0 
0 
0 
0 
0 
0 
0 
0 
0 
0 
0 
0 
0 
0 
0 
0 
0 
0 
0 
0 
0 
0 
0 
0 
0 
0 
0 
0 
0 
0 
0 
0 
0 
0 
0 
0 
0 
0 
0 
0 
0 
0 
0 
0 
0 
0 
0 
0 
0 
0 
0 
0 
0 
0 
0 
0 
0 
0 
0 
0 
0 
0 
0 
0 
0 
0 
0 
0 
0 
0 
0 
0 
0 
0 
0 
0 
0 
0 
0 
0 
0 
0 
0 
0 
0 
0 
0 
0 
0 
0 
0 
0 
0 
0 
0 
0 
0 
0 
0 
0 
0 
0 
0 
0 
0 
0 
0 
0 
0 
0 
0 
0 
0 
0 
0 
0 
0 
0 
0 
0 
0 
0 
0 
0 
0 
0 
0 
0 
0 
0 
0 
0 
0 
0 
0 
0 
0 
0 
0 
0 
0 
0 
0 
0 
0 
0 
0 
0 
0 
0 
0 
0 
0 
0 
0 
0 
0 
0 
0 
0 
0 
0 
0 
0 
0 
0 
0 
0 
0 
0 
0 
0 
0 
0 
0 
0 
0 
0 
0 
0 
0 
0 
0 
0 
0 
0 
0 
0 
0 
0 
0 
0 
0 
0 
0 
0 
0 
0 
0 
0 
0 
0 
0 
0 
0 
0 
0 
0 
0 
0 
0 
0 
0 
0 
0 
0 
0 
0 
0 
0 
0 
0 
0 
0 
0 
0 
0 
0 
0 
0 
0 
0 
0 
0 
0 
0 
0 
0 
0 
0 
0 
0 
0 
0 
0 
0 
0 
0 
0 
0 
0 
0 
0 
0 
0 
0 
0 
0 
0 
0 
0 
0 
0 
0 
0 
0 
0 
0 
0 
0 
0 
0 
0 
0 
0 
0 
0 
0 
0 
0 
0 
0 
0 
0 
0 
0 
0 
0 
0 
0 
0 
0 
0 
0 
0 
0 
0 
0 
0 
0 
0 
0 
0 
0 
0 
0 
0 
0 
0 
0 
0 
0 
0 
0 
0 
0 
0 
0 
0 
0 
0 
0 
0 
0 
0 
0 
0 
0 
0 
0 
0 
0 
0 
0 
0 
0 
0 
0 
0 
0 
0 
0 
0 
0 
0 
0 
0 
0 
0 
0 
0 
0 
0 
0 
0 
0 
0 
0 
0 
0 
0 
0 
0 
0 
0 
0 
0 
0 
0 
0 
0 
0 
0 
0 
0 
0 
0 
0 
0 
0 
0 
0 
0 
0 
0 
0 
0 
0 
0 
0 
0 
0 
0 
0 
0 
0 
0 
0 
0 
0 
0 
0 
0 
0 
0 
0 
0 
0 
0 
0 
0 
0 
0 
0 
0 
0 
0 
0 
0 
0 
0 
0 
0 
0 
0 
0 
0 
0 
0 
0 
0 
0 
0 
0 
0 
0 
0 
0 
0 
0 
0 
0 
0 
0 
0 
0 
0 
0 
0 
0 
0 
0 
0 
0 
0 
0 
0 
0 
0 
0 
0 
0 
0 
0 
0 
0 
0 
0 
0 
0 
0 
0 
0 
0 
0 
0 
0 
0 
0 
0 
0 
0 
0 
0 
0 
0 
0 
0 
0 
0 
0 
0 
0 
0 
0 
0 
0 
0 
0 
0 
0 
0 
0 
0 
0 
0 
0 
0 
0 
0 
0 
0 
0 
0 
0 
0 
0 
0 
0 
0 
0 
0 
0 
0 
0 
0 
0 
0 
0 
0 
0 
0 
0 
0 
0 
0 
0 
0 
0 
0 
0 
0 
0 
0 
0 
0 
0 
0 
0 
0 
0 
0 
0 
0 
0 
0 
0 
0 
0 
0 
0 
0 
0 
0 
0 
0 
0 
0 
0 
0 
0 
0 
0 
0 
0 
0 
0 
0 
0 
0 
0 
0 
0 
0 
0 
0 
0 
0 
0 
0 
0 
0 
0 
0 
0 
0 
0 
0 
0 
0 
0 
0 
0 
0 
0 
0 
0 
0 
0 
0 
0 
0 
0 
0 
0 
0 
0 
0 
0 
0 
0 
0 
0 
0 
0 
0 
0 
0 
0 
0 
0 
0 
0 
0 
0 
0 
0 
0 
0 
0 
0 
0 
0 
0 
0 
0 
0 
0 
0 
0 
0 
0 
0 
0 
0 
0 
0 
0 
0 
0 
0 
0 
0 
0 
0 
0 
0 
0 
0 
0 
0 
0 
0 
0 
0 
0 
0 
0 
0 
0 
0 
0 
0 
0 
0 
0 
0 
0 
0 
0 
0 
0 
0 
0 
0 
0 
0 
0 
0 
0 
0 
0 
0 
0 
0 
0 
0 
0 
0 
0 
0 
0 
0 
0 
0 
0 
0 
0 
0 
0 
0 
0 
0 
0 
0 
0 
0 
0 
0 
0 
0 
0 
0 
0 
0 
0 
0 
0 
0 
0 
0 
0 
0 
0 
0 
0 
0 
0 
0 
0 
0 
0 
0 
0 
0 
0 
0 
0 
0 
0 
0 
0 
0 
0 
0 
0 
0 
0 
0 
0 
0 
0 
0 
0 
0 
0 
0 
0 
0 
0 
0 
0 
0 
0 
0 
0 
0 
0 
0 
0 
0 
0 
0 
0 
0 
0 
0 
0 
0 
0 
0 
0 
0 
0 
0 
0 
0 
0 
0 
0 
0 
0 
0 
0 
0 
0 
0 
0 
0 
0 
0 
0 
0 
0 
0 
0 
0 
0 
0 
0 
0 
0 
0 
0 
0 
0 
0 
0 
0 
0 
0 
0 
0 
0 
0 
0 
0 
0 
0 
0 
0 
0 
0 
0 
0 
0 
0 
0 
0 
0 
0 
0 
0 
0 
0 
0 
0 
0 
0 
0 
0 
0 
0 
0 
0 
0 
0 
0 
0 
0 
0 
0 
0 
0 
0 
0 
0 
0 
0 
0 
0 
0 
0 
0 
0 
0 
0 
0 
0 
0 
0 
0 
0 
0 
0 
0 
0 
0 
0 
0 
0 
0 
0 
0 
0 
0 
0 
0 
0 
0 
0 
0 
0 
0 
0 
0 
0 
0 
0 
0 
0 
0 
0 
0 
0 
0 
0 
0 
0 
0 
0 
0 
0 
0 
0 
0 
0 
0 
0 
0 
0 
0 
0 
0 
0 
0 
0 
0 
0 
0 
0 
0 
0 
0 
0 
0 
0 
0 
0 
0 
0 
0 
0 
0 
0 
0 
0 
0 
0 
0 
0 
0 
0 
0 
0 
0 
0 
0 
0 
0 
0 
0 
0 
0 
0 
0 
0 
0 
0 
0 
0 
0 
0 
0 
0 
0 
0 
0 
0 
0 
0 
0 
0 
0 
0 
0 
0 
0 
0 
0 
0 
0 
0 
0 
0 
0 
0 
0 
0 
0 
0 
0 
0 
0 
0 
0 
0 
0 
0 
0 
0 
0 
0 
0 
0 
0 
0 
0 
0 
0 
0 
0 
0 
0 
0 
0 
0 
0 
0 
0 
0 
0 
0 
0 
0 
0 
0 
0 
0 
0 
0 
0 
0 
0 
0 
0 
0 
0 
0 
0 
0 
0 
0 
0 
0 
0 
0 
0 
0 
0 
0 
0 
0 
0 
0 
0 
0 
0 
0 
0 
0 
0 
0 
0 
0 
0 
0 
0 
0 
0 
0 
0 
0 
0 
0 
0 
0 
0 
0 
0 
0 
0 
0 
0 
0 
0 
0 
0 
0 
0 
0 
0 
0 
0 
0 
0 
0 
0 
0 
0 
0 
0 
0 
0 
0 
0 
0 
0 
0 
0 
0 
0 
0 
0 
0 
0 
0 
0 
0 
0 
0 
0 
0 
0 
0 
0 
0 
0 
0 
0 
0 
0 
0 
0 
0 
0 
0 
0 
0 
0 
0 
0 
0 
0 
0 
0 
0 
0 
0 
0 
0 
0 
0 
0 
0 
0 
0 
0 
0 
0 
0 
0 
0 
0 
0 
0 
0 
0 
0 
0 
0 
0 
0 
0 
0 
0 
0 
0 
0 
0 
0 
0 
0 
0 
0 
0 
0 
0 
0 
0 
0 
0 
0 
0 
0 
0 
0 
0 
0 
0 
0 
0 
0 
0 
0 
0 
0 
0 
0 
0 
0 
0 
0 
0 
0 
0 
0 
0 
0 
0 
0 
0 
0 
0 
0 
0 
0 
0 
0 
0 
0 
0 
0 
0 
0 
0 
0 
0 
0 
0 
0 
0 
0 
0 
0 
0 
0 
0 
0 
0 
0 
0 
0 
0 
0 
0 
0 
0 
0 
0 
0 
0 
0 
0 
0 
0 
0 
0 
0 
0 
0 
0 
0 
0 
0 
0 
0 
0 
0 
0 
0 
0 
0 
0 
0 
0 
0 
0 
0 
0 
0 
0 
0 
0 
0 
0 
0 
0 
0 
0 
0 
0 
0 
0 
0 
0 
0 
0 
0 
0 
0 
0 
0 
0 
0 
0 
0 
0 
0 
0 
0 
0 
0 
0 
0 
0 
0 
0 
0 
0 
0 
0 
0 
0 
0 
0 
0 
0 
0 
0 
0 
0 
0 
0 
0 
0 
0 
0 
0 
0 
0 
0 
0 
0 
0 
0 
0 
0 
0 
0 
0 
0 
0 
0 
0 
0 
0 
0 
0 
0 
0 
0 
0 
0 
0 
0 
0 
0 
0 
0 
0 
0 
0 
0 
0 
0 
0 
0 
0 
0 
0 
0 
0 
0 
0 
0 
0 
0 
0 
0 
0 
0 
0 
0 
0 
0 
0 
0 
0 
0 
0 
0 
0 
0 
0 
0 
0 
0 
0 
0 
0 
0 
0 
0 
0 
0 
0 
0 
0 
0 
0 
0 
0 
0 
0 
0 
0 
0 
0 
0 
0 
0 
0 
0 
0 
0 
0 
0 
0 
0 
0 
0 
0 
0 
0 
0 
0 
0 
0 
0 
0 
0 
0 
0 
0 
0 
0 
0 
0 
0 
0 
0 
0 
0 
0 
0 
0 
0 
0 
0 
0 
0 
0 
0 
0 
0 
0 
0 
0 
0 
0 
0 
0 
0 
0 
0 
0 
0 
0 
0 
0 
0 
0 
0 
0 
0 
0 
0 
0 
0 
0 
0 
0 
0 
0 
0 
0 
0 
0 
0 
0 
0 
0 
0 
0 
0 
0 
0 
0 
0 
0 
0 
0 
0 
0 
0 
0 
0 
0 
0 
0 
0 
0 
0 
0 
0 
0 
0 
0 
0 
0 
0 
0 
0 
0 
0 
0 
0 
0 
0 
0 
0 
0 
0 
0 
0 
0 
0 
0 
0 
0 
0 
0 
0 
0 
0 
0 
0 
0 
0 
0 
0 
0 
0 
0 
0 
0 
0 
0 
0 
0 
0 
0 
0 
0 
0 
0 
0 
0 
0 
0 
0 
0 
0 
0 
0 
0 
0 
0 
0 
0 
0 
0 
0 
0 
0 
0 
0 
0 
0 
0 
0 
0 
0 
0 
0 
0 
0 
0 
0 
0 
0 
0 
0 
0 
0 
0 
0 
0 
0 
0 
0 
0 
0 
0 
0 
0 
0 
0 
0 
0 
0 
0 
0 
0 
0 
0 
0 
0 
0 
0 
0 
0 
0 
0 
0 
0 
0 
0 
0 
0 
0 
0 
0 
0 
0 
0 
0 
0 
0 
0 
0 
0 
0 
0 
0 
0 
0 
0 
0 
0 
0 
0 
0 
0 
0 
0 
0 
0 
0 
0 
0 
0 
0 
0 
0 
0 
0 
0 
0 
0 
0 
0 
0 
0 
0 
0 
0 
0 
0 
0 
0 
0 
0 
0 
0 
0 
0 
0 
0 
0 
0 
0 
0 
0 
0 
0 
0 
0 
0 
0 
0 
0 
0 
0 
0 
0 
0 
0 
0 
0 
0 
0 
0 
0 
0 
0 
0 
0 
0 
0 
0 
0 
0 
0 
0 
0 
0 
0 
0 
0 
0 
0 
0 
0 
0 
0 
0 
0 
0 
0 
0 
0 
0 
0 
0 
0 
0 
0 
0 
0 
0 
0 
0 
0 
0 
0 
0 
0 
0 
0 
0 
0 
0 
0 
0 
0 
0 
0 
0 
0 
0 
0 
0 
0 
0 
0 
0 
0 
0 
0 
0 
0 
0 
0 
0 
0 
0 
0 
0 
0 
0 
0 
0 
0 
0 
0 
0 
0 
0 
0 
0 
0 
0 
0 
0 
0 
0 
0 
0 
0 
0 
0 
0 
0 
0 
0 
0 
0 
0 
0 
0 
0 
0 
0 
0 
0 
0 
0 
0 
0 
0 
0 
0 
0 
0 
0 
0 
0 
0 
0 
0 
0 
0 
0 
0 
0 
0 
0 
0 
0 
0 
0 
0 
0 
0 
0 
0 
0 
0 
0 
0 
0 
0 
0 
0 
0 
0 
0 
0 
0 
0 
0 
0 
0 
0 
0 
0 
0 
0 
0 
0 
0 
0 
0 
0 
0 
0 
0 
0 
0 
0 
0 
0 
0 
0 
0 
0 
0 
0 
0 
0 
0 
0 
0 
0 
0 
0 
0 
0 
0 
0 
0 
0 
0 
0 
0 
0 
0 
0 
0 
0 
0 
0 
0 
0 
0 
0 
0 
0 
0 
0 
0 
0 
0 
0 
0 
0 
0 
0 
0 
0 
0 
0 
0 
0 
0 
0 
0 
0 
0 
0 
0 
0 
0 
0 
0 
0 
0 
0 
0 
0 
0 
0 
0 
0 
0 
0 
0 
0 
0 
0 
0 
0 
0 
0 
0 
0 
0 
0 
0 
0 
0 
0 
0 
0 
0 
0 
0 
0 
0 
0 
0 
0 
0 
0 
0 
0 
0 
0 
0 
0 
0 
0 
0 
0 
0 
0 
0 
0 
0 
0 
0 
0 
0 
0 
0 
0 
0 
0 
0 
0 
0 
0 
0 
0 
0 
0 
0 
0 
0 
0 
0 
0 
0 
0 
0 
0 
0 
0 
0 
0 
0 
0 
0 
0 
0 
0 
0 
0 
0 
0 
0 
0 
0 
0 
0 
0 
0 
0 
0 
0 
0 
0 
0 
0 
0 
0 
0 
0 
0 
0 
0 
0 
0 
0 
0 
0 
0 
0 
0 
0 
0 
0 
0 
0 
0 
0 
0 
0 
0 
0 
0 
0 
0 
0 
0 
0 
0 
0 
0 
0 
0 
0 
0 
0 
0 
0 
0 
0 
0 
0 
0 
0 
0 
0 
0 
0 
0 
0 
0 
0 
0 
0 
0 
0 
0 
0 
0 
0 
0 
0 
0 
0 
0 
0 
0 
0 
0 
0 
0 
0 
0 
0 
0 
0 
0 
0 
0 
0 
0 
0 
0 
0 
0 
0 
0 
0 
0 
0 
0 
0 
0 
0 
0 
0 
0 
0 
0 
0 
0 
0 
0 
0 
0 
0 
0 
0 
0 
0 
0 
0 
0 
0 
0 
0 
0 
0 
0 
0 
0 
0 
0 
0 
0 
0 
0 
0 
0 
0 
0 
0 
0 
0 
0 
0 
0 
0 
0 
0 
0 
0 
0 
0 
0 
0 
0 
0 
0 
0 
0 
0 
0 
0 
0 
0 
0 
0 
0 
0 
0 
0 
0 
0 
0 
0 
0 
0 
0 
0 
0 
0 
0 
0 
0 
0 
0 
0 
0 
0 
0 
0 
0 
0 
0 
0 
0 
0 
0 
0 
0 
0 
0 
0 
0 
0 
0 
0 
0 
0 
0 
0 
0 
0 
0 
0 
0 
0 
0 
0 
0 
0 
0 
0 
0 
0 
0 
0 
0 
0 
0 
0 
0 
0 
0 
0 
0 
0 
0 
0 
0 
0 
0 
0 
0 
0 
0 
0 
0 
0 
0 
0 
0 
0 
0 
0 
0 
0 
0 
0 
0 
0 
0 
0 
0 
0 
0 
0 
0 
0 
0 
0 
0 
0 
0 
0 
0 
0 
0 
0 
0 
0 
0 
0 
0 
0 
0 
0 
0 
0 
0 
0 
0 
0 
0 
0 
0 
0 
0 
0 
0 
0 
0 
0 
0 
0 
0 
0 
0 
0 
0 
0 
0 
0 
0 
0 
0 
0 
0 
0 
0 
0 
0 
0 
0 
0 
0 
0 
0 
0 
0 
0 
0 
0 
0 
0 
0 
0 
0 
0 
0 
0 
0 
0 
0 
0 
0 
0 
0 
0 
0 
0 
0 
0 
0 
0 
0 
0 
0 
0 
0 
0 
0 
0 
0 
0 
0 
0 
0 
0 
0 
0 
0 
0 
0 
0 
0 
0 
0 
0 
0 
0 
0 
0 
0 
0 
0 
0 
0 
0 
0 
0 
0 
0 
0 
0 
0 
0 
0 
0 
0 
0 
0 
0 
0 
0 
0 
0 
0 
0 
0 
0 
0 
0 
0 
0 
0 
0 
0 
0 
0 
0 
0 
0 
0 
0 
0 
0 
0 
0 
0 
0 
0 
0 
0 
0 
0 
0 
0 
0 
0 
0 
0 
0 
0 
0 
0 
0 
0 
0 
0 
0 
0 
0 
0 
0 
0 
0 
0 
0 
0 
0 
0 
0 
0 
0 
0 
0 
0 
0 
0 
0 
0 
0 
0 
0 
0 
0 
0 
0 
0 
0 
0 
0 
0 
0 
0 
0 
0 
0 
0 
0 
0 
0 
0 
0 
0 
0 
0 
0 
0 
0 
0 
0 
0 
0 
0 
0 
0 
0 
0 
0 
0 
0 
0 
0 
0 
0 
0 
0 
0 
0 
0 
0 
0 
0 
0 
0 
0 
0 
0 
0 
0 
0 
0 
0 
0 
0 
0 
0 
0 
0 
0 
0 
0 
0 
0 
0 
0 
0 
0 
0 
0 
0 
0 
0 
0 
0 
0 
0 
0 
0 
0 
0 
0 
0 
0 
0 
0 
0 
0 
0 
0 
0 
0 
0 
0 
0 
0 
0 
0 
0 
0 
0 
0 
0 
0 
0 
0 
0 
0 
0 
0 
0 
0 
0 
0 
0 
0 
0 
0 
0 
0 
0 
0 
0 
0 
0 
0 
0 
0 
0 
0 
0 
0 
0 
0 
0 
0 
0 
0 
0 
0 
0 
0 
0 
0 
0 
0 
0 
0 
0 
0 
0 
0 
0 
0 
0 
0 
0 
0 
0 
0 
0 
0 
0 
0 
0 
0 
0 
0 
0 
0 
0 
0 
0 
0 
0 
0 
0 
0 
0 
0 
0 
0 
0 
0 
0 
0 
0 
0 
0 
0 
0 
0 
0 
0 
0 
0 
0 
0 
0 
0 
0 
0 
0 
0 
0 
0 
0 
0 
0 
0 
0 
0 
0 
0 
0 
0 
0 
0 
0 
0 
0 
0 
0 
0 
0 
0 
0 
0 
0 
0 
0 
0 
0 
0 
0 
0 
0 
0 
0 
0 
0 
0 
0 
0 
0 
0 
0 
0 
0 
0 
0 
0 
0 
0 
0 
0 
0 
0 
0 
0 
0 
0 
0 
0 
0 
0 
0 
0 
0 
0 
0 
0 
0 
0 
0 
0 
0 
0 
0 
0 
0 
0 
0 
0 
0 
0 
0 
0 
0 
0 
0 
0 
0 
0 
0 
0 
0 
0 
0 
0 
0 
0 
0 
0 
0 
0 
0 
0 
0 
0 
0 
0 
0 
0 
0 
0 
0 
0 
0 
0 
0 
0 
0 
0 
0 
0 
0 
0 
0 
0 
0 
0 
0 
0 
0 
0 
0 
0 
0 
0 
0 
0 
0 
0 
0 
0 
0 
0 
0 
0 
0 
0 
0 
0 
0 
0 
0 
0 
0 
0 
0 
0 
0 
0 
0 
0 
0 
0 
0 
0 
0 
0 
0 
0 
0 
0 
0 
0 
0 
0 
0 
0 
0 
0 
0 
0 
0 
0 
0 
0 
0 
0 
0 
0 
0 
0 
0 
0 
0 
0 
0 
0 
0 
0 
0 
0 
0 
0 
0 
0 
0 
0 
0 
0 
0 
0 
0 
0 
0 
0 
0 
0 
0 
0 
0 
0 
0 
0 
0 
0 
0 
0 
0 
0 
0 
0 
0 
0 
0 
0 
0 
0 
0 
0 
0 
0 
0 
0 
0 
0 
0 
0 
0 
0 
0 
0 
0 
0 
0 
0 
0 
0 
0 
0 
0 
0 
0 
0 
0 
0 
0 
0 
0 
0 
0 
0 
0 
0 
0 
0 
0 
0 
0 
0 
0 
0 
0 
0 
0 
0 
0 
0 
0 
0 
0 
0 
0 
0 
0 
0 
0 
0 
0 
0 
0 
0 
0 
0 
0 
0 
0 
0 
0 
0 
0 
0 
0 
0 
0 
0 
0 
0 
0 
0 
0 
0 
0 
0 
0 
0 
0 
0 
0 
0 
0 
0 
0 
0 
0 
0 
0 
0 
0 
0 
0 
0 
0 
0 
0 
0 
0 
0 
0 
0 
0 
0 
0 
0 
0 
0 
0 
0 
0 
0 
0 
0 
0 
0 
0 
0 
0 
0 
0 
0 
0 
0 
0 
0 
0 
0 
0 
0 
0 
0 
0 
0 
0 
0 
0 
0 
0 
0 
0 
0 
0 
0 
0 
0 
0 
0 
0 
0 
0 
0 
0 
0 
0 
0 
0 
0 
0 
0 
0 
0 
0 
0 
0 
0 
0 
0 
0 
0 
0 
0 
0 
0 
0 
0 
0 
0 
0 
0 
0 
0 
0 
0 
0 
0 
0 
0 
0 
0 
0 
0 
0 
0 
0 
0 
0 
0 
0 
0 
0 
0 
0 
0 
0 
0 
0 
0 
0 
0 
0 
0 
0 
0 
0 
0 
0 
0 
0 
0 
0 
0 
0 
0 
0 
0 
0 
0 
0 
0 
0 
0 
0 
0 
0 
0 
0 
0 
0 
0 
0 
0 
0 
0 
0 
0 
0 
0 
0 
0 
0 
0 
0 
0 
0 
0 
0 
0 
0 
0 
0 
0 
0 
0 
0 
0 
0 
0 
0 
0 
0 
0 
0 
0 
0 
0 
0 
0 
0 
0 
0 
0 
0 
0 
0 
0 
0 
0 
0 
0 
0 
0 
0 
0 
0 
0 
0 
0 
0 
0 
0 
0 
0 
0 
0 
0 
0 
0 
0 
0 
0 
0 
0 
0 
0 
0 
0 
0 
0 
0 
0 
0 
0 
0 
0 
0 
0 
0 
3.532950e-05 
1.702302e-04 
3.050752e-04 
4.398644e-04 
5.745977e-04 
7.092752e-04 
8.438968e-04 
9.784623e-04 
1.112972e-03 
1.247425e-03 
1.381823e-03 
1.516164e-03 
1.650448e-03 
1.784677e-03 
1.918849e-03 
2.052965e-03 
2.187024e-03 
2.321027e-03 
2.454973e-03 
2.588862e-03 
2.722695e-03 
2.856471e-03 
2.990191e-03 
3.123853e-03 
3.257459e-03 
3.391007e-03 
3.524499e-03 
3.657934e-03 
3.791311e-03 
3.924631e-03 
4.057894e-03 
4.191100e-03 
4.324249e-03 
4.457340e-03 
4.590374e-03 
4.723350e-03 
4.856269e-03 
4.989130e-03 
5.121933e-03 
5.254679e-03 
5.387367e-03 
5.519997e-03 
5.652570e-03 
5.785084e-03 
5.917541e-03 
6.049939e-03 
6.182280e-03 
6.314562e-03 
6.446786e-03 
6.578952e-03 
6.711060e-03 
6.843109e-03 
6.975100e-03 
7.107033e-03 
7.238907e-03 
7.370722e-03 
7.502479e-03 
7.634178e-03 
7.765817e-03 
7.897398e-03 
8.028920e-03 
8.160384e-03 
8.291788e-03 
8.423134e-03 
8.554420e-03 
8.685647e-03 
8.816816e-03 
8.947925e-03 
9.078975e-03 
9.209965e-03 
9.340896e-03 
9.471768e-03 
9.602581e-03 
9.733334e-03 
9.864027e-03 
9.994661e-03 
1.012524e-02 
1.025575e-02 
1.038621e-02 
1.051660e-02 
1.064694e-02 
1.077721e-02 
1.090743e-02 
1.103758e-02 
1.116768e-02 
1.129771e-02 
1.142769e-02 
1.155760e-02 
1.168746e-02 
1.181725e-02 
1.194699e-02 
1.207666e-02 
1.220627e-02 
1.233583e-02 
1.246532e-02 
1.259475e-02 
1.272412e-02 
1.285343e-02 
1.298268e-02 
1.311187e-02 
1.324100e-02 
1.337006e-02 
1.349907e-02 
1.362801e-02 
1.375690e-02 
1.388572e-02 
1.401448e-02 
1.414318e-02 
1.427182e-02 
1.440040e-02 
1.452891e-02 
1.465737e-02 
1.478576e-02 
1.491409e-02 
1.504236e-02 
1.517057e-02 
1.529872e-02 
1.542680e-02 
1.555483e-02 
1.568279e-02 
1.581069e-02 
1.593853e-02 
1.606630e-02 
1.619402e-02 
1.632167e-02 
1.644926e-02 
1.657678e-02 
1.670425e-02 
1.683165e-02 
1.695899e-02 
1.708627e-02 
1.721348e-02 
1.734064e-02 
1.746773e-02 
1.759476e-02 
1.772172e-02 
1.784862e-02 
1.797546e-02 
1.810224e-02 
1.822895e-02 
1.835560e-02 
1.848219e-02 
1.860872e-02 
1.873518e-02 
1.886158e-02 
1.898792e-02 
1.911419e-02 
1.924040e-02 
1.936654e-02 
1.949263e-02 
1.961865e-02 
1.974460e-02 
1.987049e-02 
1.999632e-02 
2.012209e-02 
2.024779e-02 
2.037343e-02 
2.049900e-02 
2.062451e-02 
2.074996e-02 
2.087534e-02 
2.100066e-02 
2.112591e-02 
2.125110e-02 
2.137623e-02 
2.150129e-02 
2.162629e-02 
2.175122e-02 
2.187609e-02 
2.200090e-02 
2.212564e-02 
2.225032e-02 
2.237493e-02 
2.249947e-02 
2.262396e-02 
2.274838e-02 
2.287273e-02 
2.299702e-02 
2.312124e-02 
2.324540e-02 
2.336949e-02 
2.349352e-02 
2.361749e-02 
2.374139e-02 
2.386522e-02 
2.398899e-02 
2.411269e-02 
2.423633e-02 
2.435990e-02 
2.448341e-02 
2.460685e-02 
2.473023e-02 
2.485354e-02 
2.497679e-02 
2.509997e-02 
2.522308e-02 
2.534613e-02 
2.546911e-02 
2.559203e-02 
2.571488e-02 
2.583767e-02 
2.596039e-02 
2.608304e-02 
2.620563e-02 
2.632815e-02 
2.645061e-02 
2.657300e-02 
2.669532e-02 
2.681758e-02 
2.693977e-02 
2.706189e-02 
2.718395e-02 
2.730594e-02 
2.742786e-02 
2.754972e-02 
2.767151e-02 
2.779324e-02 
2.791490e-02 
2.803649e-02 
2.815801e-02 
2.827947e-02 
2.840086e-02 
2.852219e-02 
2.864344e-02 
2.876463e-02 
2.888575e-02 
2.900681e-02 
2.912780e-02 
2.924872e-02 
2.936957e-02 
2.949036e-02 
2.961108e-02 
2.973173e-02 
2.985232e-02 
2.997283e-02 
3.009328e-02 
3.021366e-02 
3.033398e-02 
3.045422e-02 
3.057440e-02 
3.069451e-02 
3.081456e-02 
3.093453e-02 
3.105444e-02 
3.117428e-02 
3.129405e-02 
3.141375e-02 
3.153339e-02 
3.165295e-02 
3.177245e-02 
3.189188e-02 
3.201124e-02 
3.213053e-02 
3.224976e-02 
3.236892e-02 
3.248800e-02 
3.260702e-02 
3.272597e-02 
3.284486e-02 
3.296367e-02 
3.308241e-02 
3.320109e-02 
3.331969e-02 
3.343823e-02 
3.355670e-02 
3.367510e-02 
3.379343e-02 
3.391169e-02 
3.402989e-02 
3.414801e-02 
3.426606e-02 
3.438405e-02 
3.450196e-02 
3.461981e-02 
3.473759e-02 
3.485530e-02 
3.497293e-02 
3.509050e-02 
3.520800e-02 
3.532543e-02 
3.544279e-02 
3.556008e-02 
3.567730e-02 
3.579445e-02 
3.591153e-02 
3.602854e-02 
3.614548e-02 
3.626235e-02 
3.637915e-02 
3.649588e-02 
3.661254e-02 
3.672913e-02 
3.684565e-02 
3.696209e-02 
3.707847e-02 
3.719478e-02 
3.731102e-02 
3.742719e-02 
3.754328e-02 
3.765931e-02 
3.777526e-02 
3.789115e-02 
3.800696e-02 
3.812271e-02 
3.823838e-02 
3.835398e-02 
3.846951e-02 
3.858497e-02 
3.870036e-02 
3.881568e-02 
3.893092e-02 
3.904610e-02 
3.916120e-02 
3.927624e-02 
3.939120e-02 
3.950609e-02 
3.962091e-02 
3.973566e-02 
3.985033e-02 
3.996494e-02 
4.007947e-02 
4.019393e-02 
4.030832e-02 
4.042264e-02 
4.053689e-02 
4.065106e-02 
4.076516e-02 
4.087920e-02 
4.099315e-02 
4.110704e-02 
4.122086e-02 
4.133460e-02 
4.144827e-02 
4.156187e-02 
4.167540e-02 
4.178885e-02 
4.190223e-02 
4.201554e-02 
4.212878e-02 
4.224195e-02 
4.235504e-02 
4.246806e-02 
4.258101e-02 
4.269388e-02 
4.280669e-02 
4.291941e-02 
4.303207e-02 
4.314466e-02 
4.325717e-02 
4.336961e-02 
4.348197e-02 
4.359426e-02 
4.370648e-02 
4.381863e-02 
4.393071e-02 
4.404271e-02 
4.415463e-02 
4.426649e-02 
4.437827e-02 
4.448998e-02 
4.460161e-02 
4.471317e-02 
4.482466e-02 
4.493607e-02 
4.504741e-02 
4.515868e-02 
4.526987e-02 
4.538099e-02 
4.549204e-02 
4.560301e-02 
4.571391e-02 
4.582473e-02 
4.593548e-02 
4.604616e-02 
4.615676e-02 
4.626729e-02 
4.637775e-02 
4.648813e-02 
4.659843e-02 
4.670867e-02 
4.681883e-02 
4.692891e-02 
4.703892e-02 
4.714885e-02 
4.725871e-02 
4.736850e-02 
4.747821e-02 
4.758785e-02 
4.769741e-02 
4.780690e-02 
4.791631e-02 
4.802565e-02 
4.813492e-02 
4.824411e-02 
4.835322e-02 
4.846226e-02 
4.857122e-02 
4.868011e-02 
4.878893e-02 
4.889767e-02 
4.900633e-02 
4.911492e-02 
4.922343e-02 
4.933187e-02 
4.944024e-02 
4.954853e-02 
4.965674e-02 
4.976488e-02 
4.987294e-02 
4.998092e-02 
5.008884e-02 
5.019667e-02 
5.030443e-02 
5.041211e-02 
5.051972e-02 
5.062726e-02 
5.073471e-02 
5.084209e-02 
5.094940e-02 
5.105663e-02 
5.116378e-02 
5.127086e-02 
5.137786e-02 
5.148479e-02 
5.159163e-02 
5.169841e-02 
5.180510e-02 
5.191172e-02 
5.201827e-02 
5.212474e-02 
5.223113e-02 
5.233744e-02 
5.244368e-02 
5.254984e-02 
5.265593e-02 
5.276194e-02 
5.286787e-02 
5.297373e-02 
5.307950e-02 
5.318521e-02 
5.329083e-02 
5.339638e-02 
5.350185e-02 
5.360725e-02 
5.371256e-02 
5.381780e-02 
5.392297e-02 
5.402805e-02 
5.413306e-02 
5.423800e-02 
5.434285e-02 
5.444763e-02 
5.455233e-02 
5.465695e-02 
5.476150e-02 
5.486597e-02 
5.497036e-02 
5.507467e-02 
5.517891e-02 
5.528306e-02 
5.538714e-02 
5.549115e-02 
5.559507e-02 
5.569892e-02 
5.580269e-02 
5.590638e-02 
5.600999e-02 
5.611353e-02 
5.621699e-02 
5.632037e-02 
5.642367e-02 
5.652689e-02 
5.663004e-02 
5.673311e-02 
5.683610e-02 
5.693901e-02 
5.704184e-02 
5.714459e-02 
5.724727e-02 
5.734987e-02 
5.745239e-02 
5.755483e-02 
5.765719e-02 
5.775947e-02 
5.786168e-02 
5.796380e-02 
5.806585e-02 
5.816782e-02 
5.826971e-02 
5.837152e-02 
5.847325e-02 
5.857490e-02 
5.867648e-02 
5.877797e-02 
5.887939e-02 
5.898073e-02 
5.908199e-02 
5.918317e-02 
5.928426e-02 
5.938529e-02 
5.948623e-02 
5.958709e-02 
5.968787e-02 
5.978857e-02 
5.988920e-02 
5.998974e-02 
6.009021e-02 
6.019059e-02 
6.029090e-02 
6.039112e-02 
6.049127e-02 
6.059134e-02 
6.069133e-02 
6.079123e-02 
6.089106e-02 
6.099081e-02 
6.109047e-02 
6.119006e-02 
6.128957e-02 
6.138900e-02 
6.148835e-02 
6.158761e-02 
6.168680e-02 
6.178591e-02 
6.188493e-02 
6.198388e-02 
6.208275e-02 
6.218153e-02 
6.228024e-02 
6.237886e-02 
6.247741e-02 
6.257587e-02 
6.267426e-02 
6.277256e-02 
6.287078e-02 
6.296892e-02 
6.306698e-02 
6.316497e-02 
6.326286e-02 
6.336068e-02 
6.345842e-02 
6.355608e-02 
6.365365e-02 
6.375115e-02 
6.384856e-02 
6.394590e-02 
6.404315e-02 
6.414032e-02 
6.423741e-02 
6.433442e-02 
6.443135e-02 
6.452819e-02 
6.462496e-02 
6.472164e-02 
6.481824e-02 
6.491476e-02 
6.501120e-02 
6.510756e-02 
6.520384e-02 
6.530003e-02 
6.539614e-02 
6.549217e-02 
6.558812e-02 
6.568399e-02 
6.577978e-02 
6.587548e-02 
6.597110e-02 
6.606664e-02 
6.616210e-02 
6.625748e-02 
6.635277e-02 
6.644799e-02 
6.654312e-02 
6.663817e-02 
6.673313e-02 
6.682802e-02 
6.692282e-02 
6.701754e-02 
6.711217e-02 
6.720673e-02 
6.730120e-02 
6.739559e-02 
6.748990e-02 
6.758412e-02 
6.767827e-02 
6.777233e-02 
6.786630e-02 
6.796020e-02 
6.805401e-02 
6.814774e-02 
6.824139e-02 
6.833495e-02 
6.842843e-02 
6.852183e-02 
6.861515e-02 
6.870838e-02 
6.880153e-02 
6.889459e-02 
6.898758e-02 
6.908048e-02 
6.917329e-02 
6.926603e-02 
6.935868e-02 
6.945125e-02 
6.954373e-02 
6.963613e-02 
6.972845e-02 
6.982068e-02 
6.991283e-02 
7.000490e-02 
7.009688e-02 
7.018878e-02 
7.028060e-02 
7.037233e-02 
7.046398e-02 
7.055555e-02 
7.064703e-02 
7.073843e-02 
7.082974e-02 
7.092098e-02 
7.101212e-02 
7.110319e-02 
7.119416e-02 
7.128506e-02 
7.137587e-02 
7.146660e-02 
7.155724e-02 
7.164780e-02 
7.173827e-02 
7.182866e-02 
7.191897e-02 
7.200919e-02 
7.209933e-02 
7.218938e-02 
7.227935e-02 
7.236924e-02 
7.245904e-02 
7.254875e-02 
7.263839e-02 
7.272793e-02 
7.281739e-02 
7.290677e-02 
7.299606e-02 
7.308527e-02 
7.317440e-02 
7.326344e-02 
7.335239e-02 
7.344126e-02 
7.353004e-02 
7.361874e-02 
7.370736e-02 
7.379589e-02 
7.388433e-02 
7.397269e-02 
7.406096e-02 
7.414915e-02 
7.423726e-02 
7.432528e-02 
7.441321e-02 
7.450106e-02 
7.458882e-02 
7.467650e-02 
7.476409e-02 
7.485160e-02 
7.493902e-02 
7.502636e-02 
7.511361e-02 
7.520077e-02 
7.528785e-02 
7.537485e-02 
7.546176e-02 
7.554858e-02 
7.563532e-02 
7.572197e-02 
7.580853e-02 
7.589501e-02 
7.598141e-02 
7.606772e-02 
7.615394e-02 
7.624008e-02 
7.632613e-02 
7.641209e-02 
7.649797e-02 
7.658376e-02 
7.666947e-02 
7.675509e-02 
7.684062e-02 
7.692607e-02 
7.701143e-02 
7.709670e-02 
7.718189e-02 
7.726700e-02 
7.735201e-02 
7.743694e-02 
7.752178e-02 
7.760654e-02 
7.769121e-02 
7.777580e-02 
7.786029e-02 
7.794470e-02 
7.802903e-02 
7.811326e-02 
7.819741e-02 
7.828148e-02 
7.836546e-02 
7.844935e-02 
7.853315e-02 
7.861686e-02 
7.870049e-02 
7.878404e-02 
7.886749e-02 
7.895086e-02 
7.903414e-02 
7.911734e-02 
7.920044e-02 
7.928346e-02 
7.936640e-02 
7.944924e-02 
7.953200e-02 
7.961467e-02 
7.969726e-02 
7.977975e-02 
7.986216e-02 
7.994448e-02 
8.002672e-02 
8.010886e-02 
8.019092e-02 
8.027290e-02 
8.035478e-02 
8.043658e-02 
8.051828e-02 
8.059991e-02 
8.068144e-02 
8.076289e-02 
8.084424e-02 
8.092551e-02 
8.100670e-02 
8.108779e-02 
8.116880e-02 
8.124972e-02 
8.133055e-02 
8.141129e-02 
8.149194e-02 
8.157251e-02 
8.165299e-02 
8.173338e-02 
8.181368e-02 
8.189390e-02 
8.197402e-02 
8.205406e-02 
8.213401e-02 
8.221387e-02 
8.229364e-02 
8.237333e-02 
8.245292e-02 
8.253243e-02 
8.261185e-02 
8.269118e-02 
8.277042e-02 
8.284957e-02 
8.292864e-02 
8.300762e-02 
8.308650e-02 
8.316530e-02 
8.324401e-02 
8.332263e-02 
8.340117e-02 
8.347961e-02 
8.355796e-02 
8.363623e-02 
8.371441e-02 
8.379250e-02 
8.387049e-02 
8.394840e-02 
8.402623e-02 
8.410396e-02 
8.418160e-02 
8.425915e-02 
8.433662e-02 
8.441399e-02 
8.449128e-02 
8.456848e-02 
8.464558e-02 
8.472260e-02 
8.479953e-02 
8.487637e-02 
8.495312e-02 
8.502978e-02 
8.510635e-02 
8.518284e-02 
8.525923e-02 
8.533553e-02 
8.541174e-02 
8.548787e-02 
8.556390e-02 
8.563985e-02 
8.571570e-02 
8.579147e-02 
8.586714e-02 
8.594273e-02 
8.601822e-02 
8.609363e-02 
8.616894e-02 
8.624417e-02 
8.631930e-02 
8.639435e-02 
8.646930e-02 
8.654417e-02 
8.661895e-02 
8.669363e-02 
8.676823e-02 
8.684273e-02 
8.691715e-02 
8.699147e-02 
8.706571e-02 
8.713985e-02 
8.721390e-02 
8.728787e-02 
8.736174e-02 
8.743552e-02 
8.750922e-02 
8.758282e-02 
8.765633e-02 
8.772975e-02 
8.780308e-02 
8.787632e-02 
8.794947e-02 
8.802253e-02 
8.809550e-02 
8.816838e-02 
8.824116e-02 
8.831386e-02 
8.838646e-02 
8.845898e-02 
8.853140e-02 
8.860373e-02 
8.867598e-02 
8.874813e-02 
8.882019e-02 
8.889215e-02 
8.896403e-02 
8.903582e-02 
8.910752e-02 
8.917912e-02 
8.925063e-02 
8.932206e-02 
8.939339e-02 
8.946463e-02 
8.953578e-02 
8.960683e-02 
8.967780e-02 
8.974868e-02 
8.981946e-02 
8.989015e-02 
8.996075e-02 
9.003126e-02 
9.010168e-02 
9.017201e-02 
9.024224e-02 
9.031238e-02 
9.038244e-02 
9.045240e-02 
9.052226e-02 
9.059204e-02 
9.066173e-02 
9.073132e-02 
9.080082e-02 
9.087023e-02 
9.093955e-02 
9.100878e-02 
9.107791e-02 
9.114695e-02 
9.121591e-02 
9.128476e-02 
9.135353e-02 
9.142221e-02 
9.149079e-02 
9.155928e-02 
9.162768e-02 
9.169599e-02 
9.176420e-02 
9.183232e-02 
9.190035e-02 
9.196829e-02 
9.203614e-02 
9.210389e-02 
9.217155e-02 
9.223912e-02 
9.230660e-02 
9.237398e-02 
9.244128e-02 
9.250848e-02 
9.257558e-02 
9.264260e-02 
9.270952e-02 
9.277635e-02 
9.284309e-02 
9.290973e-02 
9.297628e-02 
9.304274e-02 
9.310911e-02 
9.317538e-02 
9.324156e-02 
9.330765e-02 
9.337365e-02 
9.343955e-02 
9.350536e-02 
9.357108e-02 
9.363670e-02 
9.370223e-02 
9.376767e-02 
9.383302e-02 
9.389827e-02 
9.396343e-02 
9.402850e-02 
9.409347e-02 
9.415835e-02 
9.422314e-02 
9.428783e-02 
9.435244e-02 
9.441694e-02 
9.448136e-02 
9.454568e-02 
9.460991e-02 
9.467404e-02 
9.473808e-02 
9.480203e-02 
9.486589e-02 
9.492965e-02 
9.499332e-02 
9.505689e-02 
9.512037e-02 
9.518376e-02 
9.524706e-02 
9.531026e-02 
9.537337e-02 
9.543638e-02 
9.549930e-02 
9.556213e-02 
9.562486e-02 
9.568750e-02 
9.575004e-02 
9.581249e-02 
9.587485e-02 
9.593712e-02 
9.599929e-02 
9.606136e-02 
9.612335e-02 
9.618524e-02 
9.624703e-02 
9.630873e-02 
9.637034e-02 
9.643185e-02 
9.649327e-02 
9.655460e-02 
9.661583e-02 
9.667696e-02 
9.673801e-02 
9.679895e-02 
9.685981e-02 
9.692057e-02 
9.698124e-02 
9.704181e-02 
9.710229e-02 
9.716267e-02 
9.722296e-02 
9.728315e-02 
9.734325e-02 
9.740326e-02 
9.746317e-02 
9.752299e-02 
9.758271e-02 
9.764234e-02 
9.770187e-02 
9.776131e-02 
9.782066e-02 
9.787991e-02 
9.793906e-02 
9.799812e-02 
9.805709e-02 
9.811596e-02 
9.817474e-02 
9.823342e-02 
9.829201e-02 
9.835050e-02 
9.840890e-02 
9.846720e-02 
9.852541e-02 
9.858353e-02 
9.864155e-02 
9.869947e-02 
9.875730e-02 
9.881503e-02 
9.887267e-02 
9.893022e-02 
9.898767e-02 
9.904502e-02 
9.910228e-02 
9.915944e-02 
9.921651e-02 
9.927349e-02 
9.933037e-02 
9.938715e-02 
9.944384e-02 
9.950043e-02 
9.955693e-02 
9.961333e-02 
9.966964e-02 
9.972585e-02 
9.978197e-02 
9.983799e-02 
9.989392e-02 
9.994975e-02 
1.000055e-01 
1.000611e-01 
1.001167e-01 
1.001721e-01 
1.002275e-01 
1.002827e-01 
1.003379e-01 
1.003930e-01 
1.004479e-01 
1.005028e-01 
1.005576e-01 
1.006123e-01 
1.006669e-01 
1.007214e-01 
1.007757e-01 
1.008300e-01 
1.008843e-01 
1.009384e-01 
1.009924e-01 
1.010463e-01 
1.011001e-01 
1.011538e-01 
1.012075e-01 
1.012610e-01 
1.013145e-01 
1.013678e-01 
1.014210e-01 
1.014742e-01 
1.015272e-01 
1.015802e-01 
1.016331e-01 
1.016858e-01 
1.017385e-01 
1.017911e-01 
1.018436e-01 
1.018959e-01 
1.019482e-01 
1.020004e-01 
1.020525e-01 
1.021045e-01 
1.021564e-01 
1.022082e-01 
1.022599e-01 
1.023115e-01 
1.023631e-01 
1.024145e-01 
1.024658e-01 
1.025170e-01 
1.025682e-01 
1.026192e-01 
1.026701e-01 
1.027210e-01 
1.027717e-01 
1.028224e-01 
1.028729e-01 
1.029234e-01 
1.029737e-01 
1.030240e-01 
1.030742e-01 
1.031242e-01 
1.031742e-01 
1.032241e-01 
1.032739e-01 
1.033235e-01 
1.033731e-01 
1.034226e-01 
1.034720e-01 
1.035213e-01 
1.035705e-01 
1.036196e-01 
1.036686e-01 
1.037175e-01 
1.037663e-01 
1.038150e-01 
1.038636e-01 
1.039122e-01 
1.039606e-01 
1.040089e-01 
1.040571e-01 
1.041053e-01 
1.041533e-01 
1.042012e-01 
1.042491e-01 
1.042968e-01 
1.043445e-01 
1.043920e-01 
1.044395e-01 
1.044868e-01 
1.045341e-01 
1.045812e-01 
1.046283e-01 
1.046753e-01 
1.047221e-01 
1.047689e-01 
1.048156e-01 
1.048622e-01 
1.049086e-01 
1.049550e-01 
1.050013e-01 
1.050475e-01 
1.050936e-01 
1.051396e-01 
1.051855e-01 
1.052313e-01 
1.052770e-01 
1.053226e-01 
1.053681e-01 
1.054135e-01 
1.054588e-01 
1.055040e-01 
1.055491e-01 
1.055941e-01 
1.056390e-01 
1.056839e-01 
1.057286e-01 
1.057732e-01 
1.058177e-01 
1.058622e-01 
1.059065e-01 
1.059507e-01 
1.059949e-01 
1.060389e-01 
1.060829e-01 
1.061267e-01 
1.061704e-01 
1.062141e-01 
1.062576e-01 
1.063011e-01 
1.063444e-01 
1.063877e-01 
1.064309e-01 
1.064739e-01 
1.065169e-01 
1.065597e-01 
1.066025e-01 
1.066452e-01 
1.066877e-01 
1.067302e-01 
1.067726e-01 
1.068149e-01 
1.068570e-01 
1.068991e-01 
1.069411e-01 
1.069830e-01 
1.070248e-01 
1.070665e-01 
1.071080e-01 
1.071495e-01 
1.071909e-01 
1.072322e-01 
1.072734e-01 
1.073145e-01 
1.073555e-01 
1.073964e-01 
1.074372e-01 
1.074779e-01 
1.075185e-01 
1.075590e-01 
1.075994e-01 
1.076397e-01 
1.076800e-01 
1.077201e-01 
1.077601e-01 
1.078000e-01 
1.078398e-01 
1.078795e-01 
1.079191e-01 
1.079587e-01 
1.079981e-01 
1.080374e-01 
1.080766e-01 
1.081158e-01 
1.081548e-01 
1.081937e-01 
1.082326e-01 
1.082713e-01 
1.083099e-01 
1.083485e-01 
1.083869e-01 
1.084252e-01 
1.084635e-01 
1.085016e-01 
1.085396e-01 
1.085776e-01 
1.086154e-01 
1.086532e-01 
1.086908e-01 
1.087284e-01 
1.087658e-01 
1.088032e-01 
1.088404e-01 
1.088776e-01 
1.089146e-01 
1.089516e-01 
1.089884e-01 
1.090252e-01 
1.090618e-01 
1.090984e-01 
1.091348e-01 
1.091712e-01 
1.092075e-01 
1.092436e-01 
1.092797e-01 
1.093156e-01 
1.093515e-01 
1.093873e-01 
1.094229e-01 
1.094585e-01 
1.094940e-01 
1.095293e-01 
1.095646e-01 
1.095998e-01 
1.096348e-01 
1.096698e-01 
1.097047e-01 
1.097395e-01 
1.097741e-01 
1.098087e-01 
1.098432e-01 
1.098775e-01 
1.099118e-01 
1.099460e-01 
1.099801e-01 
1.100140e-01 
1.100479e-01 
1.100817e-01 
1.101154e-01 
1.101490e-01 
1.101824e-01 
1.102158e-01 
1.102491e-01 
1.102823e-01 
1.103154e-01 
1.103483e-01 
1.103812e-01 
1.104140e-01 
1.104467e-01 
1.104793e-01 
1.105118e-01 
1.105441e-01 
1.105764e-01 
1.106086e-01 
1.106407e-01 
1.106727e-01 
1.107046e-01 
1.107364e-01 
1.107680e-01 
1.107996e-01 
1.108311e-01 
1.108625e-01 
1.108938e-01 
1.109250e-01 
1.109561e-01 
1.109871e-01 
1.110179e-01 
1.110487e-01 
1.110794e-01 
1.111100e-01 
1.111405e-01 
1.111709e-01 
1.112012e-01 
1.112314e-01 
1.112615e-01 
1.112914e-01 
1.113213e-01 
1.113511e-01 
1.113808e-01 
1.114104e-01 
1.114399e-01 
1.114693e-01 
1.114986e-01 
1.115278e-01 
1.115569e-01 
1.115858e-01 
1.116147e-01 
1.116435e-01 
1.116722e-01 
1.117008e-01 
1.117293e-01 
1.117577e-01 
1.117860e-01 
1.118142e-01 
1.118423e-01 
1.118702e-01 
1.118981e-01 
1.119259e-01 
1.119536e-01 
1.119812e-01 
1.120087e-01 
1.120361e-01 
1.120634e-01 
1.120905e-01 
1.121176e-01 
1.121446e-01 
1.121715e-01 
1.121983e-01 
1.122250e-01 
1.122516e-01 
1.122780e-01 
1.123044e-01 
1.123307e-01 
1.123569e-01 
1.123830e-01 
1.124090e-01 
1.124349e-01 
1.124606e-01 
1.124863e-01 
1.125119e-01 
1.125374e-01 
1.125628e-01 
1.125880e-01 
1.126132e-01 
1.126383e-01 
1.126633e-01 
1.126882e-01 
1.127129e-01 
1.127376e-01 
1.127622e-01 
1.127867e-01 
1.128111e-01 
1.128353e-01 
1.128595e-01 
1.128836e-01 
1.129076e-01 
1.129314e-01 
1.129552e-01 
1.129789e-01 
1.130024e-01 
1.130259e-01 
1.130493e-01 
1.130726e-01 
1.130957e-01 
1.131188e-01 
1.131418e-01 
1.131646e-01 
1.131874e-01 
1.132101e-01 
1.132326e-01 
1.132551e-01 
1.132775e-01 
1.132997e-01 
1.133219e-01 
1.133439e-01 
1.133659e-01 
1.133878e-01 
1.134095e-01 
1.134312e-01 
1.134527e-01 
1.134742e-01 
1.134956e-01 
1.135168e-01 
1.135380e-01 
1.135590e-01 
1.135800e-01 
1.136008e-01 
1.136216e-01 
1.136422e-01 
1.136628e-01 
1.136832e-01 
1.137036e-01 
1.137238e-01 
1.137440e-01 
1.137640e-01 
1.137840e-01 
1.138038e-01 
1.138235e-01 
1.138432e-01 
1.138627e-01 
1.138822e-01 
1.139015e-01 
1.139207e-01 
1.139399e-01 
1.139589e-01 
1.139778e-01 
1.139967e-01 
1.140154e-01 
1.140340e-01 
1.140526e-01 
1.140710e-01 
1.140893e-01 
1.141076e-01 
1.141257e-01 
1.141437e-01 
1.141616e-01 
1.141795e-01 
1.141972e-01 
1.142148e-01 
1.142323e-01 
1.142497e-01 
1.142671e-01 
1.142843e-01 
1.143014e-01 
1.143184e-01 
1.143353e-01 
1.143521e-01 
1.143688e-01 
1.143854e-01 
1.144020e-01 
1.144184e-01 
1.144347e-01 
1.144509e-01 
1.144670e-01 
1.144830e-01 
1.144989e-01 
1.145147e-01 
1.145304e-01 
1.145460e-01 
1.145615e-01 
1.145769e-01 
1.145922e-01 
1.146074e-01 
1.146224e-01 
1.146374e-01 
1.146523e-01 
1.146671e-01 
1.146818e-01 
1.146964e-01 
1.147109e-01 
1.147253e-01 
1.147395e-01 
1.147537e-01 
1.147678e-01 
1.147818e-01 
1.147956e-01 
1.148094e-01 
1.148231e-01 
1.148367e-01 
1.148501e-01 
1.148635e-01 
1.148768e-01 
1.148899e-01 
1.149030e-01 
1.149160e-01 
1.149288e-01 
1.149416e-01 
1.149542e-01 
1.149668e-01 
1.149793e-01 
1.149916e-01 
1.150039e-01 
1.150160e-01 
1.150281e-01 
1.150400e-01 
1.150519e-01 
1.150636e-01 
1.150753e-01 
1.150868e-01 
1.150983e-01 
1.151096e-01 
1.151208e-01 
1.151320e-01 
1.151430e-01 
1.151539e-01 
1.151648e-01 
1.151755e-01 
1.151861e-01 
1.151967e-01 
1.152071e-01 
1.152174e-01 
1.152276e-01 
1.152378e-01 
1.152478e-01 
1.152577e-01 
1.152675e-01 
1.152772e-01 
1.152869e-01 
1.152964e-01 
1.153058e-01 
1.153151e-01 
1.153243e-01 
1.153334e-01 
1.153424e-01 
1.153513e-01 
1.153601e-01 
1.153688e-01 
1.153774e-01 
1.153859e-01 
1.153943e-01 
1.154026e-01 
1.154108e-01 
1.154189e-01 
1.154269e-01 
1.154348e-01 
1.154426e-01 
1.154503e-01 
1.154578e-01 
1.154653e-01 
1.154727e-01 
1.154800e-01 
1.154872e-01 
1.154942e-01 
1.155012e-01 
1.155081e-01 
1.155149e-01 
1.155215e-01 
1.155281e-01 
1.155346e-01 
1.155409e-01 
1.155472e-01 
1.155534e-01 
1.155594e-01 
1.155654e-01 
1.155712e-01 
1.155770e-01 
1.155826e-01 
1.155882e-01 
1.155936e-01 
1.155990e-01 
1.156042e-01 
1.156094e-01 
1.156144e-01 
1.156194e-01 
1.156242e-01 
1.156289e-01 
1.156336e-01 
1.156381e-01 
1.156425e-01 
1.156469e-01 
1.156511e-01 
1.156552e-01 
1.156593e-01 
1.156632e-01 
1.156670e-01 
1.156707e-01 
1.156744e-01 
1.156779e-01 
1.156813e-01 
1.156846e-01 
1.156878e-01 
1.156909e-01 
1.156939e-01 
1.156968e-01 
1.156996e-01 
1.157024e-01 
1.157050e-01 
1.157075e-01 
1.157099e-01 
1.157122e-01 
1.157143e-01 
1.157164e-01 
1.157184e-01 
1.157203e-01 
1.157221e-01 
1.157238e-01 
1.157254e-01 
1.157269e-01 
1.157283e-01 
1.157295e-01 
1.157307e-01 
1.157318e-01 
1.157328e-01 
1.157336e-01 
1.157344e-01 
1.157351e-01 
1.157357e-01 
1.157361e-01 
1.157365e-01 
1.157367e-01 
1.157369e-01 
1.157370e-01 
1.157369e-01 
1.157368e-01 
1.157365e-01 
1.157362e-01 
1.157357e-01 
1.157352e-01 
1.157345e-01 
1.157338e-01 
1.157329e-01 
1.157320e-01 
1.157309e-01 
1.157298e-01 
1.157285e-01 
1.157271e-01 
1.157257e-01 
1.157241e-01 
1.157224e-01 
1.157206e-01 
1.157188e-01 
1.157168e-01 
1.157147e-01 
1.157125e-01 
1.157103e-01 
1.157079e-01 
1.157054e-01 
1.157028e-01 
1.157001e-01 
1.156973e-01 
1.156945e-01 
1.156915e-01 
1.156884e-01 
1.156852e-01 
1.156819e-01 
1.156785e-01 
1.156750e-01 
1.156714e-01 
1.156677e-01 
1.156639e-01 
1.156600e-01 
1.156560e-01 
1.156518e-01 
1.156476e-01 
1.156433e-01 
1.156389e-01 
1.156344e-01 
1.156298e-01 
1.156250e-01 
1.156202e-01 
1.156153e-01 
1.156103e-01 
1.156051e-01 
1.155999e-01 
1.155946e-01 
1.155892e-01 
1.155836e-01 
1.155780e-01 
1.155722e-01 
1.155664e-01 
1.155605e-01 
1.155544e-01 
1.155483e-01 
1.155420e-01 
1.155357e-01 
1.155292e-01 
1.155227e-01 
1.155160e-01 
1.155093e-01 
1.155024e-01 
1.154955e-01 
1.154884e-01 
1.154812e-01 
1.154740e-01 
1.154666e-01 
1.154592e-01 
1.154516e-01 
1.154439e-01 
1.154362e-01 
1.154283e-01 
1.154203e-01 
1.154122e-01 
1.154041e-01 
1.153958e-01 
1.153874e-01 
1.153789e-01 
1.153703e-01 
1.153616e-01 
1.153529e-01 
1.153440e-01 
1.153350e-01 
1.153259e-01 
1.153167e-01 
1.153074e-01 
1.152980e-01 
1.152885e-01 
1.152789e-01 
1.152692e-01 
1.152594e-01 
1.152495e-01 
1.152395e-01 
1.152294e-01 
1.152192e-01 
1.152089e-01 
1.151985e-01 
1.151880e-01 
1.151773e-01 
1.151666e-01 
1.151558e-01 
1.151449e-01 
1.151339e-01 
1.151228e-01 
1.151115e-01 
1.151002e-01 
1.150888e-01 
1.150773e-01 
1.150656e-01 
1.150539e-01 
1.150421e-01 
1.150301e-01 
1.150181e-01 
1.150060e-01 
1.149937e-01 
1.149814e-01 
1.149689e-01 
1.149564e-01 
1.149438e-01 
1.149310e-01 
1.149182e-01 
1.149052e-01 
1.148922e-01 
1.148790e-01 
1.148658e-01 
1.148524e-01 
1.148390e-01 
1.148254e-01 
1.148117e-01 
1.147980e-01 
1.147841e-01 
1.147702e-01 
1.147561e-01 
1.147419e-01 
1.147277e-01 
1.147133e-01 
1.146988e-01 
1.146843e-01 
1.146696e-01 
1.146548e-01 
1.146399e-01 
1.146250e-01 
1.146099e-01 
1.145947e-01 
1.145794e-01 
1.145641e-01 
1.145486e-01 
1.145330e-01 
1.145173e-01 
1.145015e-01 
1.144856e-01 
1.144697e-01 
1.144536e-01 
1.144374e-01 
1.144211e-01 
1.144047e-01 
1.143882e-01 
1.143716e-01 
1.143549e-01 
1.143381e-01 
1.143212e-01 
1.143042e-01 
1.142871e-01 
1.142699e-01 
1.142526e-01 
1.142352e-01 
1.142177e-01 
1.142001e-01 
1.141824e-01 
1.141646e-01 
1.141467e-01 
1.141286e-01 
1.141105e-01 
1.140923e-01 
1.140740e-01 
1.140556e-01 
1.140371e-01 
1.140185e-01 
1.139997e-01 
1.139809e-01 
1.139620e-01 
1.139430e-01 
1.139239e-01 
1.139046e-01 
1.138853e-01 
1.138659e-01 
1.138464e-01 
1.138267e-01 
1.138070e-01 
1.137872e-01 
1.137672e-01 
1.137472e-01 
1.137271e-01 
1.137068e-01 
1.136865e-01 
1.136661e-01 
1.136455e-01 
1.136249e-01 
1.136042e-01 
1.135833e-01 
1.135624e-01 
1.135413e-01 
1.135202e-01 
1.134989e-01 
1.134776e-01 
1.134562e-01 
1.134346e-01 
1.134130e-01 
1.133912e-01 
1.133694e-01 
1.133474e-01 
1.133254e-01 
1.133032e-01 
1.132810e-01 
1.132586e-01 
1.132362e-01 
1.132136e-01 
1.131910e-01 
1.131682e-01 
1.131454e-01 
1.131224e-01 
1.130993e-01 
1.130762e-01 
1.130529e-01 
1.130296e-01 
1.130061e-01 
1.129825e-01 
1.129589e-01 
1.129351e-01 
1.129113e-01 
1.128873e-01 
1.128632e-01 
1.128391e-01 
1.128148e-01 
1.127904e-01 
1.127660e-01 
1.127414e-01 
1.127167e-01 
1.126920e-01 
1.126671e-01 
1.126421e-01 
1.126171e-01 
1.125919e-01 
1.125666e-01 
1.125413e-01 
1.125158e-01 
1.124902e-01 
1.124645e-01 
1.124388e-01 
1.124129e-01 
1.123869e-01 
1.123608e-01 
1.123347e-01 
1.123084e-01 
1.122820e-01 
1.122555e-01 
1.122290e-01 
1.122023e-01 
1.121755e-01 
1.121486e-01 
1.121217e-01 
1.120946e-01 
1.120674e-01 
1.120401e-01 
1.120127e-01 
1.119853e-01 
1.119577e-01 
1.119300e-01 
1.119022e-01 
1.118743e-01 
1.118464e-01 
1.118183e-01 
1.117901e-01 
1.117618e-01 
1.117334e-01 
1.117050e-01 
1.116764e-01 
1.116477e-01 
1.116189e-01 
1.115900e-01 
1.115611e-01 
1.115320e-01 
1.115028e-01 
1.114735e-01 
1.114441e-01 
1.114146e-01 
1.113851e-01 
1.113554e-01 
1.113256e-01 
1.112957e-01 
1.112657e-01 
1.112357e-01 
1.112055e-01 
1.111752e-01 
1.111448e-01 
1.111143e-01 
1.110837e-01 
1.110531e-01 
1.110223e-01 
1.109914e-01 
1.109604e-01 
1.109293e-01 
1.108982e-01 
1.108669e-01 
1.108355e-01 
1.108040e-01 
1.107724e-01 
1.107407e-01 
1.107090e-01 
1.106771e-01 
1.106451e-01 
1.106130e-01 
1.105808e-01 
1.105486e-01 
1.105162e-01 
1.104837e-01 
1.104511e-01 
1.104185e-01 
1.103857e-01 
1.103528e-01 
1.103198e-01 
1.102867e-01 
1.102536e-01 
1.102203e-01 
1.101869e-01 
1.101534e-01 
1.101199e-01 
1.100862e-01 
1.100524e-01 
1.100186e-01 
1.099846e-01 
1.099505e-01 
1.099163e-01 
1.098821e-01 
1.098477e-01 
1.098132e-01 
1.097787e-01 
1.097440e-01 
1.097092e-01 
1.096744e-01 
1.096394e-01 
1.096043e-01 
1.095692e-01 
1.095339e-01 
1.094985e-01 
1.094631e-01 
1.094275e-01 
1.093918e-01 
1.093561e-01 
1.093202e-01 
1.092843e-01 
1.092482e-01 
1.092120e-01 
1.091758e-01 
1.091394e-01 
1.091030e-01 
1.090664e-01 
1.090298e-01 
1.089930e-01 
1.089562e-01 
1.089192e-01 
1.088822e-01 
1.088450e-01 
1.088078e-01 
1.087704e-01 
1.087330e-01 
1.086954e-01 
1.086578e-01 
1.086200e-01 
1.085822e-01 
1.085443e-01 
1.085062e-01 
1.084681e-01 
1.084298e-01 
1.083915e-01 
1.083531e-01 
1.083145e-01 
1.082759e-01 
1.082372e-01 
1.081983e-01 
1.081594e-01 
1.081204e-01 
1.080813e-01 
1.080420e-01 
1.080027e-01 
1.079633e-01 
1.079238e-01 
1.078841e-01 
1.078444e-01 
1.078046e-01 
1.077647e-01 
1.077247e-01 
1.076846e-01 
1.076444e-01 
1.076040e-01 
1.075636e-01 
1.075231e-01 
1.074825e-01 
1.074418e-01 
1.074010e-01 
1.073601e-01 
1.073191e-01 
1.072780e-01 
1.072368e-01 
1.071955e-01 
1.071541e-01 
1.071126e-01 
1.070710e-01 
1.070294e-01 
1.069876e-01 
1.069457e-01 
1.069037e-01 
1.068616e-01 
1.068194e-01 
1.067772e-01 
1.067348e-01 
1.066923e-01 
1.066497e-01 
1.066071e-01 
1.065643e-01 
1.065214e-01 
1.064785e-01 
1.064354e-01 
1.063922e-01 
1.063490e-01 
1.063056e-01 
1.062622e-01 
1.062186e-01 
1.061749e-01 
1.061312e-01 
1.060874e-01 
1.060434e-01 
1.059994e-01 
1.059552e-01 
1.059110e-01 
1.058666e-01 
1.058222e-01 
1.057777e-01 
1.057330e-01 
1.056883e-01 
1.056435e-01 
1.055986e-01 
1.055535e-01 
1.055084e-01 
1.054632e-01 
1.054179e-01 
1.053725e-01 
1.053270e-01 
1.052813e-01 
1.052356e-01 
1.051898e-01 
1.051439e-01 
1.050979e-01 
1.050518e-01 
1.050056e-01 
1.049594e-01 
1.049130e-01 
1.048665e-01 
1.048199e-01 
1.047732e-01 
1.047264e-01 
1.046796e-01 
1.046326e-01 
1.045855e-01 
1.045383e-01 
1.044911e-01 
1.044437e-01 
1.043963e-01 
1.043487e-01 
1.043010e-01 
1.042533e-01 
1.042054e-01 
1.041575e-01 
1.041094e-01 
1.040613e-01 
1.040131e-01 
1.039647e-01 
1.039163e-01 
1.038678e-01 
1.038191e-01 
1.037704e-01 
1.037216e-01 
1.036727e-01 
1.036237e-01 
1.035746e-01 
1.035253e-01 
1.034760e-01 
1.034266e-01 
1.033771e-01 
1.033275e-01 
1.032778e-01 
1.032281e-01 
1.031782e-01 
1.031282e-01 
1.030781e-01 
1.030279e-01 
1.029777e-01 
1.029273e-01 
1.028768e-01 
1.028262e-01 
1.027756e-01 
1.027248e-01 
1.026740e-01 
1.026230e-01 
1.025720e-01 
1.025208e-01 
1.024696e-01 
1.024183e-01 
1.023668e-01 
1.023153e-01 
1.022637e-01 
1.022119e-01 
1.021601e-01 
1.021082e-01 
1.020562e-01 
1.020041e-01 
1.019519e-01 
1.018996e-01 
1.018472e-01 
1.017947e-01 
1.017421e-01 
1.016894e-01 
1.016366e-01 
1.015837e-01 
1.015308e-01 
1.014777e-01 
1.014245e-01 
1.013713e-01 
1.013179e-01 
1.012645e-01 
1.012109e-01 
1.011573e-01 
1.011035e-01 
1.010497e-01 
1.009957e-01 
1.009417e-01 
1.008876e-01 
1.008334e-01 
1.007790e-01 
1.007246e-01 
1.006701e-01 
1.006155e-01 
1.005608e-01 
1.005060e-01 
1.004511e-01 
1.003961e-01 
1.003410e-01 
1.002858e-01 
1.002306e-01 
1.001752e-01 
1.001197e-01 
1.000642e-01 
1.000085e-01 
9.995275e-02 
9.989690e-02 
9.984095e-02 
9.978491e-02 
9.972877e-02 
9.967254e-02 
9.961621e-02 
9.955979e-02 
9.950327e-02 
9.944665e-02 
9.938994e-02 
9.933314e-02 
9.927624e-02 
9.921924e-02 
9.916215e-02 
9.910497e-02 
9.904769e-02 
9.899031e-02 
9.893284e-02 
9.887527e-02 
9.881761e-02 
9.875985e-02 
9.870200e-02 
9.864405e-02 
9.858601e-02 
9.852787e-02 
9.846964e-02 
9.841132e-02 
9.835289e-02 
9.829438e-02 
9.823577e-02 
9.817706e-02 
9.811826e-02 
9.805936e-02 
9.800037e-02 
9.794128e-02 
9.788210e-02 
9.782283e-02 
9.776346e-02 
9.770399e-02 
9.764443e-02 
9.758478e-02 
9.752503e-02 
9.746519e-02 
9.740525e-02 
9.734522e-02 
9.728509e-02 
9.722487e-02 
9.716456e-02 
9.710415e-02 
9.704364e-02 
9.698304e-02 
9.692235e-02 
9.686156e-02 
9.680068e-02 
9.673970e-02 
9.667863e-02 
9.661747e-02 
9.655621e-02 
9.649485e-02 
9.643341e-02 
9.637187e-02 
9.631023e-02 
9.624850e-02 
9.618668e-02 
9.612476e-02 
9.606275e-02 
9.600064e-02 
9.593844e-02 
9.587615e-02 
9.581376e-02 
9.575128e-02 
9.568870e-02 
9.562603e-02 
9.556327e-02 
9.550041e-02 
9.543746e-02 
9.537441e-02 
9.531128e-02 
9.524804e-02 
9.518472e-02 
9.512130e-02 
9.505779e-02 
9.499418e-02 
9.493048e-02 
9.486668e-02 
9.480280e-02 
9.473882e-02 
9.467474e-02 
9.461057e-02 
9.454631e-02 
9.448196e-02 
9.441751e-02 
9.435297e-02 
9.428833e-02 
9.422360e-02 
9.415878e-02 
9.409387e-02 
9.402886e-02 
9.396376e-02 
9.389856e-02 
9.383328e-02 
9.376790e-02 
9.370242e-02 
9.363686e-02 
9.357120e-02 
9.350544e-02 
9.343960e-02 
9.337366e-02 
9.330763e-02 
9.324150e-02 
9.317528e-02 
9.310897e-02 
9.304257e-02 
9.297607e-02 
9.290948e-02 
9.284280e-02 
9.277603e-02 
9.270916e-02 
9.264220e-02 
9.257515e-02 
9.250800e-02 
9.244077e-02 
9.237344e-02 
9.230601e-02 
9.223850e-02 
9.217089e-02 
9.210319e-02 
9.203540e-02 
9.196751e-02 
9.189953e-02 
9.183146e-02 
9.176330e-02 
9.169505e-02 
9.162670e-02 
9.155826e-02 
9.148973e-02 
9.142110e-02 
9.135239e-02 
9.128358e-02 
9.121468e-02 
9.114569e-02 
9.107660e-02 
9.100743e-02 
9.093816e-02 
9.086880e-02 
9.079935e-02 
9.072980e-02 
9.066017e-02 
9.059044e-02 
9.052062e-02 
9.045071e-02 
9.038070e-02 
9.031061e-02 
9.024042e-02 
9.017014e-02 
9.009977e-02 
9.002931e-02 
8.995875e-02 
8.988811e-02 
8.981737e-02 
8.974654e-02 
8.967562e-02 
8.960461e-02 
8.953351e-02 
8.946231e-02 
8.939103e-02 
8.931965e-02 
8.924818e-02 
8.917662e-02 
8.910497e-02 
8.903323e-02 
8.896140e-02 
8.888947e-02 
8.881745e-02 
8.874535e-02 
8.867315e-02 
8.860086e-02 
8.852848e-02 
8.845601e-02 
8.838344e-02 
8.831079e-02 
8.823805e-02 
8.816521e-02 
8.809228e-02 
8.801927e-02 
8.794616e-02 
8.787296e-02 
8.779967e-02 
8.772629e-02 
8.765282e-02 
8.757926e-02 
8.750561e-02 
8.743186e-02 
8.735803e-02 
8.728410e-02 
8.721009e-02 
8.713598e-02 
8.706179e-02 
8.698750e-02 
8.691312e-02 
8.683866e-02 
8.676410e-02 
8.668945e-02 
8.661471e-02 
8.653989e-02 
8.646497e-02 
8.638996e-02 
8.631486e-02 
8.623967e-02 
8.616439e-02 
8.608902e-02 
8.601356e-02 
8.593801e-02 
8.586237e-02 
8.578664e-02 
8.571082e-02 
8.563491e-02 
8.555891e-02 
8.548282e-02 
8.540664e-02 
8.533037e-02 
8.525402e-02 
8.517757e-02 
8.510103e-02 
8.502440e-02 
8.494768e-02 
8.487088e-02 
8.479398e-02 
8.471699e-02 
8.463992e-02 
8.456275e-02 
8.448550e-02 
8.440815e-02 
8.433072e-02 
8.425320e-02 
8.417558e-02 
8.409788e-02 
8.402009e-02 
8.394221e-02 
8.386424e-02 
8.378618e-02 
8.370803e-02 
8.362980e-02 
8.355147e-02 
8.347305e-02 
8.339455e-02 
8.331596e-02 
8.323727e-02 
8.315850e-02 
8.307964e-02 
8.300069e-02 
8.292165e-02 
8.284253e-02 
8.276331e-02 
8.268401e-02 
8.260461e-02 
8.252513e-02 
8.244556e-02 
8.236590e-02 
8.228615e-02 
8.220632e-02 
8.212639e-02 
8.204638e-02 
8.196628e-02 
8.188609e-02 
8.180581e-02 
8.172544e-02 
8.164499e-02 
8.156444e-02 
8.148381e-02 
8.140309e-02 
8.132228e-02 
8.124138e-02 
8.116040e-02 
8.107933e-02 
8.099816e-02 
8.091691e-02 
8.083558e-02 
8.075415e-02 
8.067264e-02 
8.059104e-02 
8.050935e-02 
8.042757e-02 
8.034571e-02 
8.026375e-02 
8.018171e-02 
8.009958e-02 
8.001737e-02 
7.993506e-02 
7.985267e-02 
7.977019e-02 
7.968763e-02 
7.960497e-02 
7.952223e-02 
7.943940e-02 
7.935649e-02 
7.927348e-02 
7.919039e-02 
7.910721e-02 
7.902394e-02 
7.894059e-02 
7.885715e-02 
7.877362e-02 
7.869001e-02 
7.860631e-02 
7.852252e-02 
7.843864e-02 
7.835468e-02 
7.827063e-02 
7.818649e-02 
7.810226e-02 
7.801795e-02 
7.793355e-02 
7.784907e-02 
7.776450e-02 
7.767984e-02 
7.759509e-02 
7.751026e-02 
7.742534e-02 
7.734033e-02 
7.725524e-02 
7.717006e-02 
7.708480e-02 
7.699945e-02 
7.691401e-02 
7.682848e-02 
7.674287e-02 
7.665717e-02 
7.657139e-02 
7.648552e-02 
7.639956e-02 
7.631352e-02 
7.622739e-02 
7.614117e-02 
7.605487e-02 
7.596848e-02 
7.588201e-02 
7.579545e-02 
7.570880e-02 
7.562207e-02 
7.553525e-02 
7.544835e-02 
7.536136e-02 
7.527428e-02 
7.518712e-02 
7.509988e-02 
7.501254e-02 
7.492512e-02 
7.483762e-02 
7.475003e-02 
7.466236e-02 
7.457459e-02 
7.448675e-02 
7.439882e-02 
7.431080e-02 
7.422269e-02 
7.413451e-02 
7.404623e-02 
7.395787e-02 
7.386943e-02 
7.378090e-02 
7.369228e-02 
7.360358e-02 
7.351480e-02 
7.342593e-02 
7.333697e-02 
7.324793e-02 
7.315881e-02 
7.306960e-02 
7.298030e-02 
7.289092e-02 
7.280146e-02 
7.271191e-02 
7.262227e-02 
7.253255e-02 
7.244275e-02 
7.235286e-02 
7.226288e-02 
7.217282e-02 
7.208268e-02 
7.199245e-02 
7.190214e-02 
7.181175e-02 
7.172126e-02 
7.163070e-02 
7.154005e-02 
7.144932e-02 
7.135850e-02 
7.126759e-02 
7.117661e-02 
7.108554e-02 
7.099438e-02 
7.090314e-02 
7.081182e-02 
7.072041e-02 
7.062892e-02 
7.053734e-02 
7.044568e-02 
7.035394e-02 
7.026211e-02 
7.017020e-02 
7.007821e-02 
6.998613e-02 
6.989397e-02 
6.980172e-02 
6.970939e-02 
6.961698e-02 
6.952448e-02 
6.943190e-02 
6.933923e-02 
6.924649e-02 
6.915366e-02 
6.906074e-02 
6.896774e-02 
6.887466e-02 
6.878150e-02 
6.868825e-02 
6.859492e-02 
6.850151e-02 
6.840801e-02 
6.831443e-02 
6.822076e-02 
6.812702e-02 
6.803319e-02 
6.793928e-02 
6.784528e-02 
6.775120e-02 
6.765704e-02 
6.756280e-02 
6.746847e-02 
6.737406e-02 
6.727957e-02 
6.718500e-02 
6.709034e-02 
6.699560e-02 
6.690078e-02 
6.680587e-02 
6.671088e-02 
6.661581e-02 
6.652066e-02 
6.642543e-02 
6.633011e-02 
6.623471e-02 
6.613923e-02 
6.604367e-02 
6.594802e-02 
6.585229e-02 
6.575648e-02 
6.566059e-02 
6.556461e-02 
6.546856e-02 
6.537242e-02 
6.527620e-02 
6.517990e-02 
6.508351e-02 
6.498705e-02 
6.489050e-02 
6.479387e-02 
6.469716e-02 
6.460037e-02 
6.450350e-02 
6.440654e-02 
6.430950e-02 
6.421238e-02 
6.411518e-02 
6.401790e-02 
6.392054e-02 
6.382310e-02 
6.372557e-02 
6.362796e-02 
6.353028e-02 
6.343251e-02 
6.333466e-02 
6.323673e-02 
6.313871e-02 
6.304062e-02 
6.294245e-02 
6.284419e-02 
6.274585e-02 
6.264744e-02 
6.254894e-02 
6.245036e-02 
6.235170e-02 
6.225296e-02 
6.215414e-02 
6.205524e-02 
6.195625e-02 
6.185719e-02 
6.175805e-02 
6.165882e-02 
6.155952e-02 
6.146014e-02 
6.136067e-02 
6.126113e-02 
6.116150e-02 
6.106179e-02 
6.096201e-02 
6.086214e-02 
6.076220e-02 
6.066217e-02 
6.056206e-02 
6.046188e-02 
6.036161e-02 
6.026126e-02 
6.016084e-02 
6.006033e-02 
5.995974e-02 
5.985908e-02 
5.975833e-02 
5.965751e-02 
5.955660e-02 
5.945562e-02 
5.935455e-02 
5.925341e-02 
5.915219e-02 
5.905088e-02 
5.894950e-02 
5.884804e-02 
5.874650e-02 
5.864488e-02 
5.854318e-02 
5.844140e-02 
5.833955e-02 
5.823761e-02 
5.813559e-02 
5.803350e-02 
5.793132e-02 
5.782907e-02 
5.772674e-02 
5.762433e-02 
5.752184e-02 
5.741927e-02 
5.731662e-02 
5.721390e-02 
5.711109e-02 
5.700821e-02 
5.690525e-02 
5.680221e-02 
5.669909e-02 
5.659589e-02 
5.649261e-02 
5.638926e-02 
5.628583e-02 
5.618232e-02 
5.607873e-02 
5.597506e-02 
5.587131e-02 
5.576749e-02 
5.566359e-02 
5.555961e-02 
5.545555e-02 
5.535141e-02 
5.524720e-02 
5.514291e-02 
5.503854e-02 
5.493409e-02 
5.482956e-02 
5.472496e-02 
5.462028e-02 
5.451552e-02 
5.441069e-02 
5.430577e-02 
5.420078e-02 
5.409571e-02 
5.399056e-02 
5.388534e-02 
5.378004e-02 
5.367466e-02 
5.356921e-02 
5.346367e-02 
5.335806e-02 
5.325237e-02 
5.314661e-02 
5.304077e-02 
5.293485e-02 
5.282885e-02 
5.272278e-02 
5.261663e-02 
5.251041e-02 
5.240410e-02 
5.229772e-02 
5.219127e-02 
5.208473e-02 
5.197812e-02 
5.187143e-02 
5.176467e-02 
5.165783e-02 
5.155091e-02 
5.144392e-02 
5.133685e-02 
5.122971e-02 
5.112248e-02 
5.101519e-02 
5.090781e-02 
5.080036e-02 
5.069283e-02 
5.058523e-02 
5.047755e-02 
5.036980e-02 
5.026196e-02 
5.015406e-02 
5.004607e-02 
4.993802e-02 
4.982988e-02 
4.972167e-02 
4.961338e-02 
4.950502e-02 
4.939658e-02 
4.928807e-02 
4.917948e-02 
4.907082e-02 
4.896208e-02 
4.885326e-02 
4.874437e-02 
4.863541e-02 
4.852637e-02 
4.841725e-02 
4.830806e-02 
4.819879e-02 
4.808945e-02 
4.798003e-02 
4.787054e-02 
4.776097e-02 
4.765133e-02 
4.754161e-02 
4.743182e-02 
4.732195e-02 
4.721201e-02 
4.710200e-02 
4.699191e-02 
4.688174e-02 
4.677150e-02 
4.666118e-02 
4.655079e-02 
4.644033e-02 
4.632979e-02 
4.621918e-02 
4.610849e-02 
4.599773e-02 
4.588690e-02 
4.577599e-02 
4.566500e-02 
4.555394e-02 
4.544281e-02 
4.533160e-02 
4.522032e-02 
4.510897e-02 
4.499754e-02 
4.488604e-02 
4.477446e-02 
4.466281e-02 
4.455109e-02 
4.443929e-02 
4.432742e-02 
4.421548e-02 
4.410346e-02 
4.399137e-02 
4.387920e-02 
4.376697e-02 
4.365465e-02 
4.354227e-02 
4.342981e-02 
4.331728e-02 
4.320467e-02 
4.309200e-02 
4.297924e-02 
4.286642e-02 
4.275352e-02 
4.264055e-02 
4.252751e-02 
4.241439e-02 
4.230120e-02 
4.218794e-02 
4.207461e-02 
4.196120e-02 
4.184772e-02 
4.173417e-02 
4.162054e-02 
4.150685e-02 
4.139308e-02 
4.127923e-02 
4.116532e-02 
4.105133e-02 
4.093727e-02 
4.082314e-02 
4.070893e-02 
4.059466e-02 
4.048031e-02 
4.036589e-02 
4.025140e-02 
4.013683e-02 
4.002220e-02 
3.990749e-02 
3.979271e-02 
3.967785e-02 
3.956293e-02 
3.944793e-02 
3.933287e-02 
3.921773e-02 
3.910252e-02 
3.898724e-02 
3.887188e-02 
3.875646e-02 
3.864096e-02 
3.852539e-02 
3.840975e-02 
3.829404e-02 
3.817826e-02 
3.806241e-02 
3.794648e-02 
3.783049e-02 
3.771442e-02 
3.759829e-02 
3.748208e-02 
3.736580e-02 
3.724945e-02 
3.713303e-02 
3.701654e-02 
3.689997e-02 
3.678334e-02 
3.666664e-02 
3.654986e-02 
3.643302e-02 
3.631610e-02 
3.619912e-02 
3.608206e-02 
3.596494e-02 
3.584774e-02 
3.573047e-02 
3.561314e-02 
3.549573e-02 
3.537825e-02 
3.526070e-02 
3.514309e-02 
3.502540e-02 
3.490764e-02 
3.478981e-02 
3.467192e-02 
3.455395e-02 
3.443591e-02 
3.431781e-02 
3.419963e-02 
3.408139e-02 
3.396307e-02 
3.384469e-02 
3.372623e-02 
3.360771e-02 
3.348911e-02 
3.337045e-02 
3.325172e-02 
3.313292e-02 
3.301405e-02 
3.289511e-02 
3.277610e-02 
3.265702e-02 
3.253788e-02 
3.241866e-02 
3.229938e-02 
3.218003e-02 
3.206060e-02 
3.194111e-02 
3.182155e-02 
3.170193e-02 
3.158223e-02 
3.146246e-02 
3.134263e-02 
3.122273e-02 
3.110276e-02 
3.098272e-02 
3.086261e-02 
3.074243e-02 
3.062219e-02 
3.050188e-02 
3.038150e-02 
3.026105e-02 
3.014053e-02 
3.001995e-02 
2.989930e-02 
2.977858e-02 
2.965779e-02 
2.953693e-02 
2.941601e-02 
2.929502e-02 
2.917396e-02 
2.905283e-02 
2.893164e-02 
2.881037e-02 
2.868904e-02 
2.856765e-02 
2.844618e-02 
2.832465e-02 
2.820305e-02 
2.808139e-02 
2.795965e-02 
2.783785e-02 
2.771598e-02 
2.759405e-02 
2.747205e-02 
2.734998e-02 
2.722784e-02 
2.710564e-02 
2.698337e-02 
2.686104e-02 
2.673863e-02 
2.661616e-02 
2.649363e-02 
2.637103e-02 
2.624836e-02 
2.612562e-02 
2.600282e-02 
2.587995e-02 
2.575702e-02 
2.563402e-02 
2.551095e-02 
2.538782e-02 
2.526462e-02 
2.514135e-02 
2.501802e-02 
2.489462e-02 
2.477116e-02 
2.464763e-02 
2.452403e-02 
2.440037e-02 
2.427664e-02 
2.415285e-02 
2.402899e-02 
2.390507e-02 
2.378108e-02 
2.365703e-02 
2.353291e-02 
2.340872e-02 
2.328447e-02 
2.316015e-02 
2.303577e-02 
2.291132e-02 
2.278681e-02 
2.266224e-02 
2.253759e-02 
2.241289e-02 
2.228811e-02 
2.216328e-02 
2.203838e-02 
2.191341e-02 
2.178838e-02 
2.166328e-02 
2.153812e-02 
2.141289e-02 
2.128760e-02 
2.116225e-02 
2.103683e-02 
2.091135e-02 
2.078580e-02 
2.066019e-02 
2.053451e-02 
2.040877e-02 
2.028297e-02 
2.015710e-02 
2.003116e-02 
1.990517e-02 
1.977911e-02 
1.965298e-02 
1.952679e-02 
1.940054e-02 
1.927422e-02 
1.914784e-02 
1.902140e-02 
1.889489e-02 
1.876832e-02 
1.864169e-02 
1.851499e-02 
1.838823e-02 
1.826140e-02 
1.813452e-02 
1.800757e-02 
1.788055e-02 
1.775347e-02 
1.762633e-02 
1.749913e-02 
1.737186e-02 
1.724453e-02 
1.711714e-02 
1.698968e-02 
1.686217e-02 
1.673458e-02 
1.660694e-02 
1.647923e-02 
1.635146e-02 
1.622363e-02 
1.609574e-02 
1.596778e-02 
1.583976e-02 
1.571168e-02 
1.558354e-02 
1.545533e-02 
1.532706e-02 
1.519873e-02 
1.507034e-02 
1.494188e-02 
1.481337e-02 
1.468479e-02 
1.455615e-02 
1.442745e-02 
1.429868e-02 
1.416986e-02 
1.404097e-02 
1.391202e-02 
1.378301e-02 
1.365394e-02 
1.352480e-02 
1.339561e-02 
1.326635e-02 
1.313703e-02 
1.300765e-02 
1.287821e-02 
1.274871e-02 
1.261915e-02 
1.248952e-02 
1.235984e-02 
1.223009e-02 
1.210028e-02 
1.197042e-02 
1.184049e-02 
1.171050e-02 
1.158045e-02 
1.145034e-02 
1.132016e-02 
1.118993e-02 
1.105964e-02 
1.092928e-02 
1.079887e-02 
1.066840e-02 
1.053786e-02 
1.040727e-02 
1.027661e-02 
1.014590e-02 
1.001512e-02 
9.884287e-03 
9.753392e-03 
9.622437e-03 
9.491421e-03 
9.360346e-03 
9.229212e-03 
9.098017e-03 
8.966763e-03 
8.835449e-03 
8.704075e-03 
8.572642e-03 
8.441149e-03 
8.309597e-03 
8.177986e-03 
8.046315e-03 
7.914585e-03 
7.782796e-03 
7.650947e-03 
7.519039e-03 
7.387073e-03 
7.255047e-03 
7.122962e-03 
6.990818e-03 
6.858616e-03 
6.726355e-03 
6.594034e-03 
6.461656e-03 
6.329218e-03 
6.196722e-03 
6.064167e-03 
5.931554e-03 
5.798882e-03 
5.666152e-03 
5.533364e-03 
5.400517e-03 
5.267612e-03 
5.134649e-03 
5.001628e-03 
4.868549e-03 
4.735411e-03 
4.602216e-03 
4.468962e-03 
4.335651e-03 
4.202282e-03 
4.068855e-03 
3.935371e-03 
3.801829e-03 
3.668229e-03 
3.534572e-03 
3.400857e-03 
3.267084e-03 
3.133255e-03 
2.999368e-03 
2.865423e-03 
2.731422e-03 
2.597363e-03 
2.463247e-03 
2.329074e-03 
2.194844e-03 
2.060557e-03 
1.926213e-03 
1.791812e-03 
1.657354e-03 
1.522840e-03 
1.388269e-03 
1.253641e-03 
1.118957e-03 
9.842156e-04 
8.494181e-04 
7.145642e-04 
5.796538e-04 
4.446872e-04 
3.096642e-04 
1.745850e-04 
3.944967e-05 
0 
0 
0 
0 
0 
0 
0 
0 
0 
0 
0 
0 
0 
0 
0 
0 
0 
0 
0 
0 
0 
0 
0 
0 
0 
0 
0 
0 
0 
0 
0 
0 
0 
0 
0 
0 
0 
0 
0 
0 
0 
0 
0 
0 
0 
0 
0 
0 
0 
0 
0 
0 
0 
0 
0 
0 
0 
0 
0 
0 
0 
0 
0 
0 
0 
0 
0 
0 
0 
0 
0 
0 
0 
0 
0 
0 
0 
0 
0 
0 
0 
0 
0 
0 
0 
0 
0 
0 
0 
0 
0 
0 
0 
0 
0 
0 
0 
0 
0 
0 
0 
0 
0 
0 
0 
0 
0 
0 
0 
0 
0 
0 
0 
0 
0 
0 
0 
0 
0 
0 
0 
0 
0 
0 
0 
0 
0 
0 
0 
0 
0 
0 
0 
0 
0 
0 
0 
0 
0 
0 
0 
0 
0 
0 
0 
0 
0 
0 
0 
0 
0 
0 
0 
0 
0 
0 
0 
0 
0 
0 
0 
0 
0 
0 
0 
0 
0 
0 
0 
0 
0 
0 
0 
0 
0 
0 
0 
0 
0 
0 
0 
0 
0 
0 
0 
0 
0 
0 
0 
0 
0 
0 
0 
0 
0 
0 
0 
0 
0 
0 
0 
0 
0 
0 
0 
0 
0 
0 
0 
0 
0 
0 
0 
0 
0 
0 
0 
0 
0 
0 
0 
0 
0 
0 
0 
0 
0 
0 
0 
0 
0 
0 
0 
0 
0 
0 
0 
0 
0 
0 
0 
0 
0 
0 
0 
0 
0 
0 
0 
0 
0 
0 
0 
0 
0 
0 
0 
0 
0 
0 
0 
0 
0 
0 
0 
0 
0 
0 
0 
0 
0 
0 
0 
0 
0 
0 
0 
0 
0 
0 
0 
0 
0 
0 
0 
0 
0 
0 
0 
0 
0 
0 
0 
0 
0 
0 
0 
0 
0 
0 
0 
0 
0 
0 
0 
0 
0 
0 
0 
0 
0 
0 
0 
0 
0 
0 
0 
0 
0 
0 
0 
0 
0 
0 
0 
0 
0 
0 
0 
0 
0 
0 
0 
0 
0 
0 
0 
0 
0 
0 
0 
0 
0 
0 
0 
0 
0 
0 
0 
0 
0 
0 
0 
0 
0 
0 
0 
0 
0 
0 
0 
0 
0 
0 
0 
0 
0 
0 
0 
0 
0 
0 
0 
0 
0 
0 
0 
0 
0 
0 
0 
0 
0 
0 
0 
0 
0 
0 
0 
0 
0 
0 
0 
0 
0 
0 
0 
0 
0 
0 
0 
0 
0 
0 
0 
0 
0 
0 
0 
0 
0 
0 
0 
0 
0 
0 
0 
0 
0 
0 
0 
0 
0 
0 
0 
0 
0 
0 
0 
0 
0 
0 
0 
0 
0 
0 
0 
0 
0 
0 
0 
0 
0 
0 
0 
0 
0 
0 
0 
0 
0 
0 
0 
0 
0 
0 
0 
0 
0 
0 
0 
0 
0 
0 
0 
0 
0 
0 
0 
0 
0 
0 
0 
0 
0 
0 
0 
0 
0 
0 
0 
0 
0 
0 
0 
0 
0 
0 
0 
0 
0 
0 
0 
0 
0 
0 
0 
0 
0 
0 
0 
0 
0 
0 
0 
0 
0 
0 
0 
0 
0 
0 
0 
0 
0 
0 
0 
0 
0 
0 
0 
0 
0 
0 
0 
0 
0 
0 
0 
0 
0 
0 
0 
0 
0 
0 
0 
0 
0 
0 
0 
0 
0 
0 
0 
0 
0 
0 
0 
0 
0 
0 
0 
0 
0 
0 
0 
0 
0 
0 
0 
0 
0 
0 
0 
0 
0 
0 
0 
0 
0 
0 
0 
0 
0 
0 
0 
0 
0 
0 
0 
0 
0 
0 
0 
0 
0 
0 
0 
0 
0 
0 
0 
0 
0 
0 
0 
0 
0 
0 
0 
0 
0 
0 
0 
0 
0 
0 
0 
0 
0 
0 
0 
0 
0 
0 
0 
0 
0 
0 
0 
0 
0 
0 
0 
0 
0 
0 
0 
0 
0 
0 
0 
0 
0 
0 
0 
0 
0 
0 
0 
0 
0 
0 
0 
0 
0 
0 
0 
0 
0 
0 
0 
0 
0 
0 
0 
0 
0 
0 
0 
0 
0 
0 
0 
0 
0 
0 
0 
0 
0 
0 
0 
0 
0 
0 
0 
0 
0 
0 
0 
0 
0 
0 
0 
0 
0 
0 
0 
0 
0 
0 
0 
0 
0 
0 
0 
0 
0 
0 
0 
0 
0 
0 
0 
0 
0 
0 
0 
0 
0 
0 
0 
0 
0 
0 
0 
0 
0 
0 
0 
0 
0 
0 
0 
0 
0 
0 
0 
0 
0 
0 
0 
0 
0 
0 
0 
0 
0 
0 
0 
0 
0 
0 
0 
0 
0 
0 
0 
0 
0 
0 
0 
0 
0 
0 
0 
0 
0 
0 
0 
0 
0 
0 
0 
0 
0 
0 
0 
0 
0 
0 
0 
0 
0 
0 
0 
0 
0 
0 
0 
0 
0 
0 
0 
0 
0 
0 
0 
0 
0 
0 
0 
0 
0 
0 
0 
0 
0 
0 
0 
0 
0 
0 
0 
0 
0 
0 
0 
0 
0 
0 
0 
0 
0 
0 
0 
0 
0 
0 
0 
0 
0 
0 
0 
0 
0 
0 
0 
0 
0 
0 
0 
0 
0 
0 
0 
0 
0 
0 
0 
0 
0 
0 
0 
0 
0 
0 
0 
0 
0 
0 
0 
0 
0 
0 
0 
0 
0 
0 
0 
0 
0 
0 
0 
0 
0 
0 
0 
0 
0 
0 
0 
0 
0 
0 
0 
0 
0 
0 
0 
0 
0 
0 
0 
0 
0 
0 
0 
0 
0 
0 
0 
0 
0 
0 
0 
0 
0 
0 
0 
0 
0 
0 
0 
0 
0 
0 
0 
0 
0 
0 
0 
0 
0 
0 
0 
0 
0 
0 
0 
0 
0 
0 
0 
0 
0 
0 
0 
0 
0 
0 
0 
0 
0 
0 
0 
0 
0 
0 
0 
0 
0 
0 
0 
0 
0 
0 
0 
0 
0 
0 
0 
0 
0 
0 
0 
0 
0 
0 
0 
0 
0 
0 
0 
0 
0 
0 
0 
0 
0 
0 
0 
0 
0 
0 
0 
0 
0 
0 
0 
0 
0 
0 
0 
0 
0 
0 
0 
0 
0 
0 
0 
0 
0 
0 
0 
0 
0 
0 
0 
0 
0 
0 
0 
0 
0 
0 
0 
0 
0 
0 
0 
0 
0 
0 
0 
0 
0 
0 
0 
0 
0 
0 
0 
0 
0 
0 
0 
0 
0 
0 
0 
0 
0 
0 
0 
0 
0 
0 
0 
0 
0 
0 
0 
0 
0 
0 
0 
0 
0 
0 
0 
0 
0 
0 
0 
0 
0 
0 
0 
0 
0 
0 
0 
0 
0 
0 
0 
0 
0 
0 
0 
0 
0 
0 
0 
0 
0 
0 
0 
0 
0 
0 
0 
0 
0 
0 
0 
0 
0 
0 
0 
0 
0 
0 
0 
0 
0 
0 
0 
0 
0 
0 
0 
0 
0 
0 
0 
0 
0 
0 
0 
0 
0 
0 
0 
0 
0 
0 
0 
0 
0 
0 
0 
0 
0 
0 
0 
0 
0 
0 
0 
0 
0 
0 
0 
0 
0 
0 
0 
0 
0 
0 
0 
0 
0 
0 
0 
0 
0 
0 
0 
0 
0 
0 
0 
0 
0 
0 
0 
0 
0 
0 
0 
0 
0 
0 
0 
0 
0 
0 
0 
0 
0 
0 
0 
0 
0 
0 
0 
0 
0 
0 
0 
0 
0 
0 
0 
0 
0 
0 
0 
0 
0 
0 
0 
0 
0 
0 
0 
0 
0 
0 
0 
0 
0 
0 
0 
0 
0 
0 
0 
0 
0 
0 
0 
0 
0 
0 
0 
0 
0 
0 
0 
0 
0 
0 
0 
0 
0 
0 
0 
0 
0 
0 
0 
0 
0 
0 
0 
0 
0 
0 
0 
0 
0 
0 
0 
0 
0 
0 
0 
0 
0 
0 
0 
0 
0 
0 
0 
0 
0 
0 
0 
0 
0 
0 
0 
0 
0 
0 
0 
0 
0 
0 
0 
0 
0 
0 
0 
0 
0 
0 
0 
0 
0 
0 
0 
0 
0 
0 
0 
0 
0 
0 
0 
0 
0 
0 
0 
0 
0 
0 
0 
0 
0 
0 
0 
0 
0 
0 
0 
0 
0 
0 
0 
0 
0 
0 
0 
0 
0 
0 
0 
0 
0 
0 
0 
0 
0 
0 
0 
0 
0 
0 
0 
0 
0 
0 
0 
0 
0 
0 
0 
0 
0 
0 
0 
0 
0 
0 
0 
0 
0 
0 
0 
0 
0 
0 
0 
0 
0 
0 
0 
0 
0 
0 
0 
0 
0 
0 
0 
0 
0 
0 
0 
0 
0 
0 
0 
0 
0 
0 
0 
0 
0 
0 
0 
0 
0 
0 
0 
0 
0 
0 
0 
0 
0 
0 
0 
0 
0 
0 
0 
0 
0 
0 
0 
0 
0 
0 
0 
0 
0 
0 
0 
0 
0 
0 
0 
0 
0 
0 
0 
0 
0 
0 
0 
0 
0 
0 
0 
0 
0 
0 
0 
0 
0 
0 
0 
0 
0 
0 
0 
0 
0 
0 
0 
0 
0 
0 
0 
0 
0 
0 
0 
0 
0 
0 
0 
0 
0 
0 
0 
0 
0 
0 
0 
0 
0 
0 
0 
0 
0 
0 
0 
0 
0 
0 
0 
0 
0 
0 
0 
0 
0 
0 
0 
0 
0 
0 
0 
0 
0 
0 
0 
0 
0 
0 
0 
0 
0 
0 
0 
0 
0 
0 
0 
0 
0 
0 
0 
0 
0 
0 
0 
0 
0 
0 
0 
0 
0 
0 
0 
0 
0 
0 
0 
0 
0 
0 
0 
0 
0 
0 
0 
0 
0 
0 
0 
0 
0 
0 
0 
0 
0 
0 
0 
0 
0 
0 
0 
0 
0 
0 
0 
0 
0 
0 
0 
0 
0 
0 
0 
0 
0 
0 
0 
0 
0 
0 
0 
0 
0 
0 
0 
0 
0 
0 
0 
0 
0 
0 
0 
0 
0 
0 
0 
0 
0 
0 
0 
0 
0 
0 
0 
0 
0 
0 
0 
0 
0 
0 
0 
0 
0 
0 
0 
0 
0 
0 
0 
0 
0 
0 
0 
0 
0 
0 
0 
0 
0 
0 
0 
0 
0 
0 
0 
0 
0 
0 
0 
0 
0 
0 
0 
0 
0 
0 
0 
0 
0 
0 
0 
0 
0 
0 
0 
0 
0 
0 
0 
0 
0 
0 
0 
0 
0 
0 
0 
0 
0 
0 
0 
0 
0 
0 
0 
0 
0 
0 
0 
0 
0 
0 
0 
0 
0 
0 
0 
0 
0 
0 
0 
0 
0 
0 
0 
0 
0 
0 
0 
0 
0 
0 
0 
0 
0 
0 
0 
0 
0 
0 
0 
0 
0 
0 
0 
0 
0 
0 
0 
0 
0 
0 
0 
0 
0 
0 
0 
0 
0 
0 
0 
0 
0 
0 
0 
0 
0 
0 
0 
0 
0 
0 
0 
0 
0 
0 
0 
0 
0 
0 
0 
0 
0 
0 
0 
0 
0 
0 
0 
0 
0 
0 
0 
0 
0 
0 
0 
0 
0 
0 
0 
0 
0 
0 
0 
0 
0 
0 
0 
0 
0 
0 
0 
0 
0 
0 
0 
0 
0 
0 
0 
0 
0 
0 
0 
0 
0 
0 
0 
0 
0 
0 
0 
0 
0 
0 
0 
0 
0 
0 
0 
0 
0 
0 
0 
0 
0 
0 
0 
0 
0 
0 
0 
0 
0 
0 
0 
0 
0 
0 
0 
0 
0 
0 
0 
0 
0 
0 
0 
0 
0 
0 
0 
0 
0 
0 
0 
0 
0 
0 
0 
0 
0 
0 
0 
0 
0 
0 
0 
0 
0 
0 
0 
0 
0 
0 
0 
0 
0 
0 
0 
0 
0 
0 
0 
0 
0 
0 
0 
0 
0 
0 
0 
0 
0 
0 
0 
0 
0 
0 
0 
0 
0 
0 
0 
0 
0 
0 
0 
0 
0 
0 
0 
0 
0 
0 
0 
0 
0 
0 
0 
0 
0 
0 
0 
0 
0 
0 
0 
0 
0 
0 
0 
0 
0 
0 
0 
0 
0 
0 
0 
0 
0 
0 
0 
0 
0 
0 
0 
0 
0 
0 
0 
0 
0 
0 
0 
0 
0 
0 
0 
0 
0 
0 
0 
0 
0 
0 
0 
0 
0 
0 
0 
0 
0 
0 
0 
0 
0 
0 
0 
0 
0 
0 
0 
0 
0 
0 
0 
0 
0 
0 
0 
0 
0 
0 
0 
0 
0 
0 
0 
0 
0 
0 
0 
0 
0 
0 
0 
0 
0 
0 
0 
0 
0 
0 
0 
0 
0 
0 
0 
0 
0 
0 
0 
0 
0 
0 
0 
0 
0 
0 
0 
0 
0 
0 
0 
0 
0 
0 
0 
0 
0 
0 
0 
0 
0 
0 
0 
0 
0 
0 
0 
0 
0 
0 
0 
0 
0 
0 
0 
0 
0 
0 
0 
0 
0 
0 
0 
0 
0 
0 
0 
0 
0 
0 
0 
0 
0 
0 
0 
0 
0 
0 
0 
0 
0 
0 
0 
0 
0 
0 
0 
0 
0 
0 
0 
0 
0 
0 
0 
0 
0 
0 
0 
0 
0 
0 
0 
0 
0 
0 
0 
0 
0 
0 
0 
0 
0 
0 
0 
0 
0 
0 
0 
0 
0 
0 
0 
0 
0 
0 
0 
0 
0 
0 
0 
0 
0 
0 
0 
0 
0 
0 
0 
0 
0 
0 
0 
0 
0 
0 
0 
0 
0 
0 
0 
0 
0 
0 
0 
0 
0 
0 
0 
0 
0 
0 
0 
0 
0 
0 
0 
0 
0 
0 
0 
0 
0 
0 
0 
0 
0 
0 
0 
0 
0 
0 
0 
0 
0 
0 
0 
0 
0 
0 
0 
0 
0 
0 
0 
0 
0 
0 
0 
0 
0 
0 
0 
0 
0 
0 
0 
0 
0 
0 
0 
0 
0 
0 
0 
0 
0 
0 
0 
0 
0 
0 
0 
0 
0 
0 
0 
0 
0 
0 
0 
0 
0 
0 
0 
0 
0 
0 
0 
0 
0 
0 
0 
0 
0 
0 
0 
0 
0 
0 
0 
0 
0 
0 
0 
0 
0 
0 
0 
0 
0 
0 
0 
0 
0 
0 
0 
0 
0 
0 
0 
0 
0 
0 
0 
0 
0 
0 
0 
0 
0 
0 
0 
0 
0 
0 
0 
0 
0 
0 
0 
0 
0 
0 
0 
0 
0 
0 
0 
0 
0 
0 
0 
0 
0 
0 
0 
0 
0 
0 
0 
0 
0 
0 
0 
0 
0 
0 
0 
0 
0 
0 
0 
0 
0 
0 
0 
0 
0 
0 
0 
0 
0 
0 
0 
0 
0 
0 
0 
0 
0 
0 
0 
0 
0 
0 
0 
0 
0 
0 
0 
0 
0 
0 
0 
0 
0 
0 
0 
0 
0 
0 
0 
0 
0 
0 
0 
0 
0 
0 
0 
0 
0 
0 
0 
0 
0 
0 
0 
0 
0 
0 
0 
0 
0 
0 
0 
0 
0 
0 
0 
0 
0 
0 
0 
0 
0 
0 
0 
0 
0 
0 
0 
0 
0 
0 
0 
0 
0 
0 
0 
0 
0 
0 
0 
0 
0 
0 
0 
0 
0 
0 
0 
0 
0 
0 
0 
0 
0 
0 
0 
0 
0 
0 
0 
0 
0 
0 
0 
0 
0 
0 
0 
0 
0 
0 
0 
0 
0 
0 
0 
0 
0 
0 
0 
0 
0 
0 
0 
0 
0 
0 
0 
0 
0 
0 
0 
0 
0 
0 
0 
0 
0 
0 
0 
0 
0 
0 
0 
0 
0 
0 
0 
0 
0 
0 
0 
0 
0 
0 
0 
0 
0 
0 
0 
0 
0 
0 
0 
0 
0 
0 
0 
0 
0 
0 
0 
0 
0 
0 
0 
0 
0 
0 
0 
0 
0 
0 
0 
0 
0 
0 
0 
0 
0 
0 
0 
0 
0 
0 
0 
0 
0 
0 
0 
0 
0 
0 
0 
0 
0 
0 
0 
0 
0 
0 
0 
0 
0 
0 
0 
0 
0 
0 
0 
0 
0 
0 
0 
0 
0 
0 
0 
0 
0 
0 
0 
0 
0 
0 
0 
0 
0 
0 
0 
0 
0 
0 
0 
0 
0 
0 
0 
0 
0 
0 
0 
0 
0 
0 
0 
0 
0 
0 
0 
0 
0 
0 
0 
0 
0 
0 
0 
0 
0 
0 
0 
0 
0 
0 
0 
0 
0 
0 
0 
0 
0 
0 
0 
0 
0 
0 
0 
0 
0 
0 
0 
0 
0 
0 
0 
0 
0 
0 
0 
0 
0 
0 
0 
0 
0 
0 
0 
0 
0 
0 
0 
0 
0 
0 
0 
0 
0 
0 
0 
0 
0 
0 
0 
0 
0 
0 
0 
0 
0 
0 
0 
0 
0 
0 
0 
0 
0 
0 
0 
0 
0 
0 
0 
0 
0 
0 
0 
0 
0 
0 
0 
0 
0 
0 
0 
0 
0 
0 
0 
0 
0 
0 
0 
0 
0 
0 
0 
0 
0 
0 
0 
0 
0 
0 
0 
0 
0 
0 
0 
0 
0 
0 
0 
0 
0 
0 
0 
0 
0 
0 
0 
0 
0 
0 
0 
0 
0 
0 
0 
0 
0 
0 
0 
0 
0 
0 
0 
0 
0 
0 
0 
0 
0 
0 
0 
0 
0 
0 
0 
0 
0 
0 
0 
0 
0 
0 
0 
0 
0 
0 
0 
0 
0 
0 
0 
0 
0 
0 
0 
0 
0 
0 
0 
0 
0 
0 
0 
0 
0 
0 
0 
0 
0 
0 
0 
0 
0 
0 
0 
0 
0 
0 
0 
0 
0 
0 
0 
0 
0 
0 
0 
0 
0 
0 
0 
0 
0 
0 
0 
0 
0 
0 
0 
0 
0 
0 
0 
0 
0 
0 
0 
0 
0 
0 
0 
0 
0 
0 
0 
0 
0 
0 
0 
0 
0 
0 
0 
0 
0 
0 
0 
0 
0 
0 
0 
0 
0 
0 
0 
0 
0 
0 
0 
0 
0 
0 
0 
0 
0 
0 
0 
0 
0 
0 
0 
0 
0 
0 
0 
0 
0 
0 
0 
0 
0 
0 
0 
0 
0 
0 
0 
0 
0 
0 
0 
0 
0 
0 
0 
0 
0 
0 
0 
0 
0 
0 
0 
0 
0 
0 
0 
0 
0 
0 
0 
0 
0 
0 
0 
0 
0 
0 
0 
0 
0 
0 
0 
0 
0 
0 
0 
0 
0 
0 
0 
0 
0 
0 
0 
0 
0 
0 
0 
0 
0 
0 
0 
0 
0 
0 
0 
0 
0 
0 
0 
0 
0 
0 
0 
0 
0 
0 
0 
0 
0 
0 
0 
0 
0 
0 
0 
0 
0 
0 
0 
0 
0 
0 
0 
0 
0 
0 
0 
0 
0 
0 
0 
0 
0 
0 
0 
0 
0 
0 
0 
0 
0 
0 
0 
0 
0 
0 
0 
0 
0 
0 
0 
0 
0 
0 
0 
0 
0 
0 
0 
0 
0 
0 
0 
0 
0 
0 
0 
0 
0 
0 
0 
0 
0 
0 
0 
0 
0 
0 
0 
0 
0 
0 
0 
0 
0 
0 
0 
0 
0 
0 
0 
0 
0 
0 
0 
0 
0 
0 
0 
0 
0 
0 
0 
0 
0 
0 
0 
0 
0 
0 
0 
0 
0 
0 
0 
0 
0 
0 
0 
0 
0 
0 
0 
0 
0 
0 
0 
0 
0 
0 
0 
0 
0 
0 
0 
0 
0 
0 
0 
0 
0 
0 
0 
0 
0 
0 
0 
0 
0 
0 
0 
0 
0 
0 
0 
0 
0 
0 
0 
0 
0 
0 
0 
0 
0 
0 
0 
0 
0 
0 
0 
0 
0 
0 
0 
0 
0 
0 
0 
0 
0 
0 
0 
0 
0 
0 
0 
0 
0 
0 
0 
0 
0 
0 
0 
0 
0 
0 
0 
0 
0 
0 
0 
0 
0 
0 
0 
0 
0 
0 
0 
0 
0 
0 
0 
0 
0 
0 
0 
0 
0 
0 
0 
0 
0 
0 
0 
0 
0 
0 
0 
0 
0 
0 
0 
0 
0 
0 
0 
0 
0 
0 
0 
0 
0 
0 
0 
0 
0 
0 
0 
0 
0 
0 
0 
0 
0 
0 
0 
0 
0 
0 
0 
0 
0 
0 
0 
0 
0 
0 
0 
0 
0 
0 
0 
0 
0 
0 
0 
0 
0 
0 
0 
0 
0 
0 
0 
0 
0 
0 
0 
0 
0 
0 
0 
0 
0 
0 
0 
0 
0 
0 
0 
0 
0 
0 
0 
0 
0 
0 
0 
0 
0 
0 
0 
0 
0 
0 
0 
0 
0 
0 
0 
0 
0 
0 
0 
0 
0 
0 
0 
0 
0 
0 
0 
0 
0 
0 
0 
0 
0 
0 
0 
0 
0 
0 
0 
0 
0 
0 
0 
0 
0 
0 
0 
0 
0 
0 
0 
0 
0 
0 
0 
0 
0 
0 
0 
0 
0 
0 
0 
0 
0 
0 
0 
0 
0 
0 
0 
0 
0 
0 
0 
0 
0 
0 
0 
0 
0 
0 
0 
0 
0 
0 
0 
0 
0 
0 
0 
0 
0 
0 
0 
0 
0 
0 
0 
0 
0 
0 
0 
0 
0 
0 
0 
0 
0 
0 
0 
0 
0 
0 
0 
0 
0 
0 
0 
0 
0 
0 
0 
0 
0 
0 
0 
0 
0 
0 
0 
0 
0 
0 
0 
0 
0 
0 
0 
0 
0 
0 
0 
0 
0 
0 
0 
0 
0 
0 
0 
0 
0 
0 
0 
0 
0 
0 
0 
0 
0 
0 
0 
0 
0 
0 
0 
0 
0 
0 
0 
0 
0 
0 
0 
0 
0 
0 
0 
0 
0 
0 
0 
0 
0 
0 
0 
0 
0 
0 
0 
0 
0 
0 
0 
0 
0 
0 
0 
0 
0 
0 
0 
0 
0 
0 
0 
0 
0 
0 
0 
0 
0 
0 
0 
0 
0 
0 
0 
0 
0 
0 
0 
0 
0 
0 
0 
0 
0 
0 
0 
0 
0 
0 
0 
0 
0 
0 
0 
0 
0 
0 
0 
0 
0 
0 
0 
0 
0 
0 
0 
0 
0 
0 
0 
0 
0 
0 
0 
0 
0 
0 
0 
0 
0 
0 
0 
0 
0 
0 
0 
0 
0 
0 
0 
0 
0 
0 
0 
0 
0 
0 
0 
0 
0 
0 
0 
0 
0 
0 
0 
0 
0 
0 
0 
0 
0 
0 
0 
0 
0 
0 
0 
0 
0 
0 
0 
0 
0 
0 
0 
0 
0 
0 
0 
0 
0 
0 
0 
0 
0 
0 
0 
0 
0 
0 
0 
0 
0 
0 
0 
0 
0 
0 
0 
0 
0 
0 
0 
0 
0 
0 
0 
0 
0 
0 
0 
0 
0 
0 
0 
0 
0 
0 
0 
0 
0 
0 
0 
0 
0 
0 
0 
0 
0 
0 
0 
0 
0 
0 
0 
0 
0 
0 
0 
0 
0 
0 
0 
0 
0 
0 
0 
0 
0 
0 
0 
0 
0 
0 
0 
0 
0 
0 
0 
0 
0 
0 
0 
0 
0 
0 
0 
0 
0 
0 
0 
0 
0 
0 
0 
0 
0 
0 
0 
0 
0 
0 
0 
0 
0 
0 
0 
0 
0 
0 
0 
0 
0 
0 
0 
0 
0 
0 
0 
0 
0 
0 
0 
0 
0 
0 
0 
0 
0 
0 
0 
0 
0 
0 
0 
0 
0 
0 
0 
0 
0 
0 
0 
0 
0 
0 
0 
0 
0 
0 
0 
0 
0 
0 
0 
0 
0 
0 
0 
0 
0 
0 
0 
0 
0 
0 
0 
0 
0 
0 
0 
0 
0 
0 
0 
0 
0 
0 
0 
0 
0 
0 
0 
0 
0 
0 
0 
0 
0 
0 
0 
0 
0 
0 
0 
0 
0 
0 
0 
0 
0 
0 
0 
0 
0 
0 
0 
0 
0 
0 
0 
0 
0 
0 
0 
0 
0 
0 
0 
0 
0 
0 
0 
0 
0 
0 
0 
0 
0 
0 
0 
0 
0 
0 
0 
0 
0 
0 
0 
0 
0 
0 
0 
0 
0 
0 
0 
0 
0 
0 
0 
0 
0 
0 
0 
0 
0 
0 
0 
0 
0 
0 
0 
0 
0 
0 
0 
0 
0 
0 
0 
0 
0 
0 
0 
0 
0 
0 
0 
0 
0 
0 
0 
0 
0 
0 
0 
0 
0 
0 
0 
0 
0 
0 
0 
0 
0 
0 
0 
0 
0 
0 
0 
0 
0 
0 
0 
0 
0 
0 
0 
0 
0 
0 
0 
0 
0 
0 
0 
0 
0 
0 
0 
0 
0 
0 
0 
0 
0 
0 
0 
0 
0 
0 
0 
0 
0 
0 
0 
0 
0 
0 
0 
0 
0 
0 
0 
0 
0 
0 
0 
0 
0 
0 
0 
0 
0 
0 
0 
0 
0 
0 
0 
0 
0 
0 
0 
0 
0 
0 
0 
0 
0 
0 
0 
0 
0 
0 
0 
0 
0 
0 
0 
0 
0 
0 
0 
0 
0 
0 
0 
0 
0 
0 
0 
0 
0 
0 
0 
0 
0 
0 
0 
0 
0 
0 
0 
0 
0 
0 
0 
0 
0 
0 
0 
0 
0 
0 
0 
0 
0 
0 
0 
0 
0 
0 
0 
0 
0 
0 
0 
0 
0 
0 
0 
0 
0 
0 
0 
0 
0 
0 
0 
0 
0 
0 
0 
0 
0 
0 
0 
0 
0 
0 
0 
0 
0 
0 
0 
0 
0 
0 
0 
0 
0 
0 
0 
0 
0 
0 
0 
0 
0 
0 
0 
0 
0 
0 
0 
0 
0 
0 
0 
0 
0 
0 
0 
0 
0 
0 
0 
0 
0 
0 
0 
0 
0 
0 
0 
0 
0 
0 
0 
0 
0 
0 
0 
0 
0 
0 
0 
0 
0 
0 
0 
0 
0 
0 
0 
0 
0 
0 
0 
0 
0 
0 
0 
0 
0 
0 
0 
0 
0 
0 
0 
0 
0 
0 
0 
0 
0 
0 
0 
0 
0 
0 
0 
0 
0 
0 
0 
0 
0 
0 
0 
0 
0 
0 
0 
0 
0 
0 
0 
0 
0 
0 
0 
0 
0 
0 
0 
0 
0 
0 
0 
0 
0 
0 
0 
0 
0 
0 
0 
0 
0 
0 
0 
0 
0 
0 
0 
0 
0 
0 
0 
0 
0 
0 
0 
0 
0 
0 
0 
0 
0 
0 
0 
0 
0 
0 
0 
0 
0 
0 
0 
0 
0 
0 
0 
0 
0 
0 
0 
0 
0 
0 
0 
0 
0 
0 
0 
0 
0 
0 
0 
0 
0 
0 
0 
0 
0 
0 
0 
0 
0 
0 
0 
0 
0 
0 
0 
0 
0 
0 
0 
0 
0 
0 
0 
0 
0 
0 
0 
0 
0 
0 
0 
0 
0 
0 
0 
0 
0 
0 
0 
0 
0 
0 
0 
0 
0 
0 
0 
0 
0 
0 
0 
0 
0 
0 
0 
0 
0 
0 
0 
0 
0 
0 
0 
0 
0 
0 
0 
0 
0 
0 
0 
0 
0 
0 
0 
0 
0 
0 
0 
0 
0 
0 
0 
0 
0 
0 
0 
0 
0 
0 
0 
0 
0 
0 
0 
0 
0 
0 
0 
0 
0 
0 
0 
0 
0 
0 
0 
0 
0 
0 
0 
0 
0 
0 
0 
0 
0 
0 
0 
0 
0 
0 
0 
0 
0 
0 
0 
0 
0 
0 
0 
0 
0 
0 
0 
0 
0 
0 
0 
0 
0 
0 
0 
0 
0 
0 
0 
0 
0 
0 
0 
0 
0 
0 
0 
0 
0 
0 
0 
0 
0 
0 
0 
0 
0 
0 
0 
0 
0 
0 
0 
0 
0 
0 
0 
0 
0 
0 
0 
0 
0 
0 
0 
0 
0 
0 
0 
0 
0 
0 
0 
0 
0 
0 
0 
0 
0 
0 
0 
0 
0 
0 
0 
0 
0 
0 
0 
0 
0 
0 
0 
0 
0 
0 
0 
0 
0 
0 
0 
0 
0 
0 
0 
0 
0 
0 
0 
0 
0 
0 
0 
0 
0 
0 
0 
0 
0 
0 
0 
0 
0 
0 
0 
0 
0 
0 
0 
0 
0 
0 
0 
0 
0 
0 
0 
0 
0 
0 
0 
0 
0 
0 
0 
0 
0 
0 
0 
0 
0 
0 
0 
0 
0 
0 
0 
0 
0 
0 
0 
0 
0 
0 
0 
0 
0 
0 
0 
0 
0 
0 
0 
0 
0 
0 
0 
0 
0 
0 
0 
0 
0 
0 
0 
0 
0 
0 
0 
0 
0 
0 
0 
0 
0 
0 
0 
0 
0 
0 
0 
0 
0 
0 
0 
0 
0 
0 
0 
0 
0 
0 
0 
0 
0 
0 
0 
0 
0 
0 
0 
0 
0 
0 
0 
0 
0 
0 
0 
0 
0 
0 
0 
0 
0 
0 
0 
0 
0 
0 
0 
0 
0 
0 
0 
0 
0 
0 
0 
0 
0 
0 
0 
0 
0 
0 
0 
0 
0 
0 
0 
0 
0 
0 
0 
0 
0 
0 
0 
0 
0 
0 
0 
0 
0 
0 
0 
0 
0 
0 
0 
0 
0 
0 
0 
0 
0 
0 
0 
0 
0 
0 
0 
0 
0 
0 
0 
0 
0 
0 
0 
0 
0 
0 
0 
0 
0 
0 
0 
0 
0 
0 
0 
0 
0 
0 
0 
0 
0 
0 
0 
0 
0 
0 
0 
0 
0 
0 
0 
0 
0 
0 
0 
0 
0 
0 
0 
0 
0 
0 
0 
0 
0 
0 
0 
0 
0 
0 
0 
0 
0 
0 
0 
0 
0 
0 
0 
0 
0 
0 
0 
0 
0 
0 
0 
0 
0 
0 
0 
0 
0 
0 
0 
0 
0 
0 
0 
0 
0 
0 
0 
0 
0 
0 
0 
0 
0 
0 
0 
0 
0 
0 
0 
0 
0 
0 
0 
0 
0 
0 
0 
0 
0 
0 
0 
0 
0 
0 
0 
0 
0 
0 
0 
0 
0 
0 
0 
0 
0 
0 
0 
0 
0 
0 
0 
0 
0 
0 
0 
0 
0 
0 
0 
0 
0 
0 
0 
0 
0 
0 
0 
0 
0 
0 
0 
0 
0 
0 
0 
0 
0 
0 
0 
0 
0 
0 
0 
0 
0 
0 
0 
0 
0 
0 
0 
0 
0 
0 
0 
0 
0 
0 
0 
0 
0 
0 
0 
0 
0 
0 
0 
0 
0 
0 
0 
0 
0 
0 
0 
0 
0 
0 
0 
0 
0 
0 
0 
0 
0 
0 
0 
0 
0 
0 
0 
0 
0 
0 
0 
0 
0 
0 
0 
0 
0 
0 
0 
0 
0 
0 
0 
0 
0 
0 
0 
0 
0 
0 
0 
0 
0 
0 
0 
0 
0 
0 
0 
0 
0 
0 
0 
0 
0 
0 
0 
0 
0 
0 
0 
0 
0 
0 
0 
0 
0 
0 
0 
0 
0 
0 
0 
0 
0 
0 
0 
0 
0 
0 
0 
0 
0 
0 
0 
0 
0 
0 
0 
0 
0 
0 
0 
0 
0 
0 
0 
0 
0 
0 
0 
0 
0 
0 
0 
0 
0 
0 
0 
0 
0 
0 
0 
0 
0 
0 
0 
0 
0 
0 
0 
0 
0 
0 
0 
0 
0 
0 
0 
0 
0 
0 
0 
0 
0 
0 
0 
0 
0 
0 
0 
0 
0 
0 
0 
0 
0 
0 
0 
0 
0 
0 
0 
0 
0 
0 
0 
0 
0 
0 
0 
0 
0 
0 
0 
0 
0 
0 
0 
0 
0 
0 
0 
0 
0 
0 
0 
0 
0 
0 
0 
0 
0 
0 
0 
0 
0 
0 
0 
0 
0 
0 
0 
0 
0 
0 
0 
0 
0 
0 
0 
0 
0 
0 
0 
0 
0 
0 
0 
0 
0 
0 
0 
0 
0 
0 
0 
0 
0 
0 
0 
0 
0 
0 
0 
0 
0 
0 
0 
0 
0 
0 
0 
0 
0 
0 
0 
0 
0 
0 
0 
0 
0 
0 
0 
0 
0 
0 
0 
0 
0 
0 
0 
0 
0 
0 
0 
0 
0 
0 
0 
0 
0 
0 
0 
0 
0 
0 
0 
0 
0 
0 
0 
0 
0 
0 
0 
0 
0 
0 
0 
0 
0 
0 
0 
0 
0 
0 
0 
0 
0 
0 
0 
0 
0 
0 
0 
0 
0 
0 
0 
0 
0 
0 
0 
0 
0 
0 
0 
0 
0 
0 
0 
0 
0 
0 
0 
0 
0 
0 
0 
0 
0 
0 
0 
0 
0 
0 
0 
0 
0 
0 
0 
0 
0 
0 
0 
0 
0 
0 
0 
0 
0 
0 
0 
0 
0 
0 
0 
0 
0 
0 
0 
0 
0 
0 
0 
0 
0 
0 
0 
0 
0 
0 
0 
0 
0 
0 
0 
0 
0 
0 
0 
0 
0 
0 
0 
0 
0 
0 
0 
0 
0 
0 
0 
0 
0 
0 
0 
0 
0 
0 
0 
0 
0 
0 
0 
0 
0 
0 
0 
0 
0 
0 
0 
0 
0 
0 
0 
0 
0 
0 
0 
0 
0 
0 
0 
0 
0 
0 
0 
0 
0 
0 
0 
0 
0 
0 
0 
0 
0 
0 
0 
0 
0 
0 
0 
0 
0 
0 
0 
0 
0 
0 
0 
0 
0 
0 
0 
0 
0 
0 
0 
0 
0 
0 
0 
0 
0 
0 
0 
0 
0 
0 
0 
0 
0 
0 
0 
0 
0 
0 
0 
0 
0 
0 
0 
0 
0 
0 
0 
0 
0 
0 
0 
0 
0 
0 
0 
0 
0 
0 
0 
0 
0 
0 
0 
0 
0 
0 
0 
0 
0 
0 
0 
0 
0 
0 
0 
0 
0 
0 
0 
0 
0 
0 
0 
0 
0 
0 
0 
0 
0 
0 
0 
0 
0 
0 
0 
0 
0 
0 
0 
0 
0 
0 
0 
0 
0 
0 
0 
0 
0 
0 
0 
0 
0 
0 
0 
0 
0 
0 
0 
0 
0 
0 
0 
0 
0 
0 
0 
0 
0 
0 
0 
0 
0 
0 
0 
0 
0 
0 
0 
0 
0 
0 
0 
0 
0 
0 
0 
0 
0 
0 
0 
0 
0 
0 
0 
0 
0 
0 
0 
0 
0 
0 
0 
0 
0 
0 
0 
0 
0 
0 
0 
0 
0 
0 
0 
0 
0 
0 
0 
0 
0 
0 
0 
0 
0 
0 
0 
0 
0 
0 
0 
0 
0 
0 
0 
0 
0 
0 
0 
0 
0 
0 
0 
0 
0 
0 
0 
0 
0 
0 
0 
0 
0 
0 
0 
0 
0 
0 
0 
0 
0 
0 
0 
0 
0 
0 
0 
0 
0 
0 
0 
0 
0 
0 
0 
0 
0 
0 
0 
0 
0 
0 
0 
0 
0 
0 
0 
0 
0 
0 
0 
0 
0 
0 
0 
0 
0 
0 
0 
0 
0 
0 
0 
0 
0 
0 
0 
0 
0 
0 
0 
0 
0 
0 
0 
0 
0 
0 
0 
0 
0 
0 
0 
0 
0 
0 
0 
0 
0 
0 
0 
0 
0 
0 
0 
0 
0 
0 
0 
0 
0 
0 
0 
0 
0 
0 
0 
0 
0 
0 
0 
0 
0 
0 
0 
0 
0 
0 
0 
0 
0 
0 
0 
0 
0 
0 
0 
0 
0 
0 
0 
0 
0 
0 
0 
0 
0 
0 
0 
0 
0 
0 
0 
0 
0 
0 
0 
0 
0 
0 
0 
0 
0 
0 
0 
0 
0 
0 
0 
0 
0 
0 
0 
0 
0 
0 
0 
0 
0 
0 
0 
0 
0 
0 
0 
0 
0 
0 
0 
0 
0 
0 
0 
0 
0 
0 
0 
0 
0 
0 
0 
0 
0 
0 
0 
0 
0 
0 
0 
0 
0 
0 
0 
0 
0 
0 
0 
0 
0 
0 
0 
0 
0 
0 
0 
0 
0 
0 
0 
0 
0 
0 
0 
0 
0 
0 
0 
0 
0 
0 
0 
0 
0 
0 
0 
0 
0 
0 
0 
0 
0 
0 
0 
0 
0 
0 
0 
0 
0 
0 
0 
0 
0 
0 
0 
0 
0 
0 
0 
0 
0 
0 
0 
0 
0 
0 
0 
0 
0 
0 
0 
0 
0 
0 
0 
0 
0 
0 
0 
0 
0 
0 
0 
0 
0 
0 
0 
0 
0 
0 
0 
0 
0 
0 
0 
0 
0 
0 
0 
0 
0 
0 
0 
0 
0 
0 
0 
0 
0 
0 
0 
0 
0 
0 
0 
0 
0 
0 
0 
0 
0 
0 
0 
0 
0 
0 
0 
0 
0 
0 
0 
0 
0 
0 
0 
0 
0 
0 
0 
0 
0 
0 
0 
0 
0 
0 
0 
0 
0 
0 
0 
0 
0 
0 
0 
0 
0 
0 
0 
0 
0 
0 
0 
0 
0 
0 
0 
0 
0 
0 
0 
0 
0 
0 
0 
0 
0 
0 
0 
0 
0 
0 
0 
0 
0 
0 
0 
0 
0 
0 
0 
0 
0 
0 
0 
0 
0 
0 
0 
0 
0 
0 
0 
0 
0 
0 
0 
0 
0 
0 
0 
0 
0 
0 
0 
0 
0 
0 
0 
0 
0 
0 
0 
0 
0 
0 
0 
0 
0 
0 
0 
0 
0 
0 
0 
0 
0 
0 
0 
0 
0 
0 
0 
0 
0 
0 
0 
0 
0 
0 
0 
0 
0 
0 
0 
0 
0 
0 
0 
0 
0 
0 
0 
0 
0 
0 
0 
0 
0 
0 
0 
0 
0 
0 
0 
0 
0 
0 
0 
0 
0 
0 
0 
0 
0 
0 
0 
0 
0 
0 
0 
0 
0 
0 
0 
0 
0 
0 
0 
0 
0 
0 
0 
0 
0 
0 
0 
0 
0 
0 
0 
0 
0 
0 
0 
0 
0 
0 
0 
0 
0 
0 
0 
0 
0 
0 
0 
0 
0 
0 
0 
0 
0 
0 
0 
0 
0 
0 
0 
0 
0 
0 
0 
0 
0 
0 
0 
0 
0 
0 
0 
0 
0 
0 
0 
0 
0 
0 
0 
0 
0 
0 
0 
0 
0 
0 
0 
0 
0 
0 
0 
0 
0 
0 
0 
0 
0 
0 
0 
0 
0 
0 
0 
0 
0 
0 
0 
0 
0 
0 
0 
0 
0 
0 
0 
0 
0 
0 
0 
0 
0 
0 
0 
0 
0 
0 
0 
0 
0 
0 
0 
0 
0 
0 
0 
0 
0 
0 
0 
0 
0 
0 
0 
0 
0 
0 
0 
0 
0 
0 
0 
0 
0 
0 
0 
0 
0 
0 
0 
0 
0 
0 
0 
0 
0 
0 
0 
0 
0 
0 
0 
0 
0 
0 
0 
0 
0 
0 
0 
0 
0 
0 
0 
0 
0 
0 
0 
0 
0 
0 
0 
0 
0 
0 
0 
0 
0 
0 
0 
0 
0 
0 
0 
0 
0 
0 
0 
0 
0 
0 
0 
0 
0 
0 
0 
0 
0 
0 
0 
0 
0 
0 
0 
0 
0 
0 
0 
0 
0 
0 
0 
0 
0 
0 
0 
0 
0 
0 
0 
0 
0 
0 
0 
0 
0 
0 
0 
0 
0 
0 
0 
0 
0 
0 
0 
0 
0 
0 
0 
0 
0 
0 
0 
0 
0 
0 
0 
0 
0 
0 
0 
0 
0 
0 
0 
0 
0 
0 
0 
0 
0 
0 
0 
0 
0 
0 
0 
0 
0 
0 
0 
0 
0 
0 
0 
0 
0 
0 
0 
0 
0 
0 
0 
0 
0 
0 
0 
0 
0 
0 
0 
0 
0 
0 
0 
0 
0 
0 
0 
0 
0 
0 
0 
0 
0 
0 
0 
0 
0 
0 
0 
0 
0 
0 
0 
0 
0 
0 
0 
0 
0 
0 
0 
0 
0 
0 
0 
0 
0 
0 
0 
0 
0 
0 
0 
0 
0 
0 
0 
0 
0 
0 
0 
0 
0 
0 
0 
0 
0 
0 
0 
0 
0 
0 
0 
0 
0 
0 
0 
0 
0 
0 
0 
0 
0 
0 
0 
0 
0 
0 
0 
0 
0 
0 
0 
0 
0 
0 
0 
0 
0 
0 
0 
0 
0 
0 
0 
0 
0 
0 
0 
0 
0 
0 
0 
0 
0 
0 
0 
0 
0 
0 
0 
0 
0 
0 
0 
0 
0 
0 
0 
0 
0 
0 
0 
0 
0 
0 
0 
0 
0 
0 
0 
0 
0 
0 
0 
0 
0 
0 
0 
0 
0 
0 
0 
0 
0 
0 
0 
0 
0 
0 
0 
0 
0 
0 
0 
0 
0 
0 
0 
0 
0 
0 
0 
0 
0 
0 
0 
0 
0 
0 
0 
0 
0 
0 
0 
0 
0 
0 
0 
0 
0 
0 
0 
0 
0 
0 
0 
0 
0 
0 
0 
0 
0 
0 
0 
0 
0 
0 
0 
0 
0 
0 
0 
0 
0 
0 
0 
0 
0 
0 
0 
0 
0 
0 
0 
0 
0 
0 
0 
0 
0 
0 
0 
0 
0 
0 
0 
0 
0 
0 
0 
0 
0 
0 
0 
0 
0 
0 
0 
0 
0 
0 
0 
0 
0 
0 
0 
0 
0 
0 
0 
0 
0 
0 
0 
0 
0 
0 
0 
0 
0 
0 
0 
0 
0 
0 
0 
0 
0 
0 
0 
0 
0 
0 
0 
0 
0 
0 
0 
0 
0 
0 
0 
0 
0 
0 
0 
0 
0 
0 
0 
0 
0 
0 
0 
0 
0 
0 
0 
0 
0 
0 
0 
0 
0 
0 
0 
0 
0 
0 
0 
0 
0 
0 
0 
0 
0 
0 
0 
0 
0 
0 
0 
0 
0 
0 
0 
0 
0 
0 
0 
0 
0 
0 
0 
0 
0 
0 
0 
0 
0 
0 
0 
0 
0 
0 
0 
0 
0 
0 
0 
0 
0 
0 
0 
0 
0 
0 
0 
0 
0 
0 
0 
0 
0 
0 
0 
0 
0 
0 
0 
0 
0 
0 
0 
0 
0 
0 
0 
0 
0 
0 
0 
0 
0 
0 
0 
0 
0 
0 
0 
0 
0 
0 
0 
0 
0 
0 
0 
0 
0 
0 
0 
0 
0 
0 
0 
0 
0 
0 
0 
0 
0 
0 
0 
0 
0 
0 
0 
0 
0 
0 
0 
0 
0 
0 
0 
0 
0 
0 
0 
0 
0 
0 
0 
0 
0 
0 
0 
0 
0 
0 
0 
0 
0 
0 
0 
0 
0 
0 
0 
0 
0 
0 
0 
0 
0 
0 
0 
0 
0 
0 
0 
0 
0 
0 
0 
0 
0 
0 
0 
0 
0 
0 
0 
0 
0 
0 
0 
0 
0 
0 
0 
0 
0 
0 
0 
0 
0 
0 
0 
0 
0 
0 
0 
0 
0 
0 
0 
0 
0 
0 
0 
0 
0 
0 
0 
0 
0 
0 
0 
0 
0 
0 
0 
0 
0 
0 
0 
0 
0 
0 
0 
0 
0 
0 
0 
0 
0 
0 
0 
0 
0 
0 
0 
0 
0 
0 
0 
0 
0 
0 
0 
0 
0 
0 
0 
0 
0 
0 
0 
0 
0 
0 
0 
0 
0 
0 
0 
0 
0 
0 
0 
0 
0 
0 
0 
0 
0 
0 
0 
0 
0 
0 
0 
0 
0 
0 
0 
0 
0 
0 
0 
0 
0 
0 
0 
0 
0 
0 
0 
0 
0 
0 
0 
0 
0 
0 
0 
0 
0 
0 
0 
0 
0 
0 
0 
0 
0 
0 
0 
0 
0 
0 
0 
0 
0 
0 
0 
0 
0 
0 
3.558000e-05 
1.708713e-04 
3.061066e-04 
4.412856e-04 
5.764084e-04 
7.114750e-04 
8.464853e-04 
9.814391e-04 
1.116337e-03 
1.251178e-03 
1.385962e-03 
1.520690e-03 
1.655361e-03 
1.789975e-03 
1.924533e-03 
2.059034e-03 
2.193478e-03 
2.327865e-03 
2.462195e-03 
2.596469e-03 
2.730685e-03 
2.864844e-03 
2.998946e-03 
3.132990e-03 
3.266977e-03 
3.400907e-03 
3.534780e-03 
3.668595e-03 
3.802353e-03 
3.936053e-03 
4.069695e-03 
4.203280e-03 
4.336808e-03 
4.470277e-03 
4.603689e-03 
4.737042e-03 
4.870338e-03 
5.003576e-03 
5.136756e-03 
5.269878e-03 
5.402941e-03 
5.535947e-03 
5.668894e-03 
5.801783e-03 
5.934613e-03 
6.067386e-03 
6.200099e-03 
6.332755e-03 
6.465352e-03 
6.597890e-03 
6.730369e-03 
6.862790e-03 
6.995152e-03 
7.127455e-03 
7.259700e-03 
7.391885e-03 
7.524012e-03 
7.656079e-03 
7.788088e-03 
7.920037e-03 
8.051927e-03 
8.183758e-03 
8.315530e-03 
8.447242e-03 
8.578895e-03 
8.710489e-03 
8.842023e-03 
8.973497e-03 
9.104912e-03 
9.236267e-03 
9.367563e-03 
9.498799e-03 
9.629975e-03 
9.761091e-03 
9.892147e-03 
1.002314e-02 
1.015408e-02 
1.028496e-02 
1.041577e-02 
1.054653e-02 
1.067722e-02 
1.080786e-02 
1.093844e-02 
1.106895e-02 
1.119940e-02 
1.132980e-02 
1.146013e-02 
1.159041e-02 
1.172062e-02 
1.185077e-02 
1.198086e-02 
1.211089e-02 
1.224086e-02 
1.237077e-02 
1.250062e-02 
1.263040e-02 
1.276013e-02 
1.288979e-02 
1.301940e-02 
1.314894e-02 
1.327842e-02 
1.340784e-02 
1.353720e-02 
1.366649e-02 
1.379573e-02 
1.392490e-02 
1.405402e-02 
1.418307e-02 
1.431206e-02 
1.444098e-02 
1.456985e-02 
1.469865e-02 
1.482739e-02 
1.495608e-02 
1.508469e-02 
1.521325e-02 
1.534174e-02 
1.547018e-02 
1.559855e-02 
1.572685e-02 
1.585510e-02 
1.598328e-02 
1.611140e-02 
1.623946e-02 
1.636746e-02 
1.649539e-02 
1.662326e-02 
1.675107e-02 
1.687882e-02 
1.700650e-02 
1.713412e-02 
1.726168e-02 
1.738917e-02 
1.751660e-02 
1.764397e-02 
1.777128e-02 
1.789852e-02 
1.802570e-02 
1.815282e-02 
1.827987e-02 
1.840686e-02 
1.853379e-02 
1.866065e-02 
1.878745e-02 
1.891418e-02 
1.904086e-02 
1.916747e-02 
1.929401e-02 
1.942049e-02 
1.954691e-02 
1.967327e-02 
1.979956e-02 
1.992578e-02 
2.005195e-02 
2.017805e-02 
2.030408e-02 
2.043005e-02 
2.055596e-02 
2.068180e-02 
2.080758e-02 
2.093329e-02 
2.105894e-02 
2.118453e-02 
2.131005e-02 
2.143551e-02 
2.156090e-02 
2.168623e-02 
2.181149e-02 
2.193669e-02 
2.206182e-02 
2.218689e-02 
2.231190e-02 
2.243683e-02 
2.256171e-02 
2.268652e-02 
2.281126e-02 
2.293594e-02 
2.306056e-02 
2.318511e-02 
2.330959e-02 
2.343401e-02 
2.355836e-02 
2.368265e-02 
2.380687e-02 
2.393103e-02 
2.405512e-02 
2.417915e-02 
2.430311e-02 
2.442700e-02 
2.455083e-02 
2.467459e-02 
2.479829e-02 
2.492192e-02 
2.504549e-02 
2.516899e-02 
2.529242e-02 
2.541579e-02 
2.553909e-02 
2.566233e-02 
2.578550e-02 
2.590860e-02 
2.603164e-02 
2.615461e-02 
2.627752e-02 
2.640035e-02 
2.652313e-02 
2.664583e-02 
2.676847e-02 
2.689104e-02 
2.701355e-02 
2.713598e-02 
2.725836e-02 
2.738066e-02 
2.750290e-02 
2.762507e-02 
2.774718e-02 
2.786921e-02 
2.799118e-02 
2.811309e-02 
2.823492e-02 
2.835669e-02 
2.847839e-02 
2.860003e-02 
2.872159e-02 
2.884309e-02 
2.896453e-02 
2.908589e-02 
2.920719e-02 
2.932842e-02 
2.944958e-02 
2.957067e-02 
2.969170e-02 
2.981266e-02 
2.993355e-02 
3.005437e-02 
3.017513e-02 
3.029581e-02 
3.041643e-02 
3.053699e-02 
3.065747e-02 
3.077788e-02 
3.089823e-02 
3.101851e-02 
3.113872e-02 
3.125886e-02 
3.137893e-02 
3.149894e-02 
3.161888e-02 
3.173874e-02 
3.185854e-02 
3.197827e-02 
3.209794e-02 
3.221753e-02 
3.233705e-02 
3.245651e-02 
3.257590e-02 
3.269522e-02 
3.281446e-02 
3.293365e-02 
3.305276e-02 
3.317180e-02 
3.329077e-02 
3.340968e-02 
3.352851e-02 
3.364727e-02 
3.376597e-02 
3.388460e-02 
3.400315e-02 
3.412164e-02 
3.424006e-02 
3.435841e-02 
3.447669e-02 
3.459490e-02 
3.471304e-02 
3.483111e-02 
3.494911e-02 
3.506704e-02 
3.518490e-02 
3.530269e-02 
3.542041e-02 
3.553806e-02 
3.565564e-02 
3.577315e-02 
3.589059e-02 
3.600796e-02 
3.612526e-02 
3.624249e-02 
3.635965e-02 
3.647674e-02 
3.659375e-02 
3.671070e-02 
3.682758e-02 
3.694438e-02 
3.706112e-02 
3.717779e-02 
3.729438e-02 
3.741090e-02 
3.752736e-02 
3.764374e-02 
3.776005e-02 
3.787629e-02 
3.799246e-02 
3.810856e-02 
3.822458e-02 
3.834054e-02 
3.845642e-02 
3.857224e-02 
3.868798e-02 
3.880365e-02 
3.891925e-02 
3.903478e-02 
3.915024e-02 
3.926562e-02 
3.938093e-02 
3.949618e-02 
3.961135e-02 
3.972645e-02 
3.984147e-02 
3.995643e-02 
4.007131e-02 
4.018612e-02 
4.030086e-02 
4.041553e-02 
4.053013e-02 
4.064465e-02 
4.075910e-02 
4.087348e-02 
4.098779e-02 
4.110202e-02 
4.121619e-02 
4.133028e-02 
4.144429e-02 
4.155824e-02 
4.167211e-02 
4.178591e-02 
4.189964e-02 
4.201330e-02 
4.212688e-02 
4.224039e-02 
4.235383e-02 
4.246719e-02 
4.258049e-02 
4.269371e-02 
4.280685e-02 
4.291992e-02 
4.303293e-02 
4.314585e-02 
4.325871e-02 
4.337149e-02 
4.348420e-02 
4.359683e-02 
4.370939e-02 
4.382188e-02 
4.393430e-02 
4.404664e-02 
4.415890e-02 
4.427110e-02 
4.438322e-02 
4.449527e-02 
4.460724e-02 
4.471914e-02 
4.483097e-02 
4.494272e-02 
4.505440e-02 
4.516601e-02 
4.527754e-02 
4.538899e-02 
4.550038e-02 
4.561169e-02 
4.572292e-02 
4.583408e-02 
4.594517e-02 
4.605618e-02 
4.616712e-02 
4.627799e-02 
4.638878e-02 
4.649949e-02 
4.661013e-02 
4.672070e-02 
4.683119e-02 
4.694161e-02 
4.705195e-02 
4.716222e-02 
4.727242e-02 
4.738254e-02 
4.749258e-02 
4.760255e-02 
4.771245e-02 
4.782227e-02 
4.793201e-02 
4.804168e-02 
4.815128e-02 
4.826080e-02 
4.837024e-02 
4.847961e-02 
4.858891e-02 
4.869813e-02 
4.880727e-02 
4.891634e-02 
4.902533e-02 
4.913425e-02 
4.924309e-02 
4.935186e-02 
4.946055e-02 
4.956917e-02 
4.967771e-02 
4.978617e-02 
4.989456e-02 
5.000288e-02 
5.011111e-02 
5.021928e-02 
5.032736e-02 
5.043537e-02 
5.054331e-02 
5.065116e-02 
5.075895e-02 
5.086665e-02 
5.097428e-02 
5.108184e-02 
5.118931e-02 
5.129671e-02 
5.140404e-02 
5.151129e-02 
5.161846e-02 
5.172556e-02 
5.183258e-02 
5.193952e-02 
5.204638e-02 
5.215317e-02 
5.225989e-02 
5.236652e-02 
5.247308e-02 
5.257957e-02 
5.268597e-02 
5.279230e-02 
5.289855e-02 
5.300473e-02 
5.311083e-02 
5.321685e-02 
5.332279e-02 
5.342866e-02 
5.353445e-02 
5.364016e-02 
5.374580e-02 
5.385136e-02 
5.395684e-02 
5.406224e-02 
5.416757e-02 
5.427282e-02 
5.437799e-02 
5.448309e-02 
5.458810e-02 
5.469304e-02 
5.479790e-02 
5.490269e-02 
5.500739e-02 
5.511202e-02 
5.521657e-02 
5.532104e-02 
5.542544e-02 
5.552975e-02 
5.563399e-02 
5.573815e-02 
5.584224e-02 
5.594624e-02 
5.605017e-02 
5.615402e-02 
5.625779e-02 
5.636148e-02 
5.646509e-02 
5.656863e-02 
5.667208e-02 
5.677546e-02 
5.687876e-02 
5.698198e-02 
5.708513e-02 
5.718819e-02 
5.729118e-02 
5.739408e-02 
5.749691e-02 
5.759966e-02 
5.770233e-02 
5.780492e-02 
5.790744e-02 
5.800987e-02 
5.811223e-02 
5.821450e-02 
5.831670e-02 
5.841882e-02 
5.852086e-02 
5.862282e-02 
5.872470e-02 
5.882650e-02 
5.892822e-02 
5.902987e-02 
5.913143e-02 
5.923291e-02 
5.933432e-02 
5.943564e-02 
5.953689e-02 
5.963806e-02 
5.973914e-02 
5.984015e-02 
5.994108e-02 
6.004193e-02 
6.014269e-02 
6.024338e-02 
6.034399e-02 
6.044452e-02 
6.054497e-02 
6.064534e-02 
6.074563e-02 
6.084583e-02 
6.094596e-02 
6.104601e-02 
6.114598e-02 
6.124587e-02 
6.134568e-02 
6.144540e-02 
6.154505e-02 
6.164462e-02 
6.174410e-02 
6.184351e-02 
6.194284e-02 
6.204208e-02 
6.214125e-02 
6.224033e-02 
6.233933e-02 
6.243826e-02 
6.253710e-02 
6.263586e-02 
6.273454e-02 
6.283314e-02 
6.293166e-02 
6.303010e-02 
6.312846e-02 
6.322673e-02 
6.332493e-02 
6.342304e-02 
6.352108e-02 
6.361903e-02 
6.371690e-02 
6.381469e-02 
6.391240e-02 
6.401002e-02 
6.410757e-02 
6.420503e-02 
6.430242e-02 
6.439972e-02 
6.449694e-02 
6.459408e-02 
6.469114e-02 
6.478811e-02 
6.488500e-02 
6.498182e-02 
6.507855e-02 
6.517520e-02 
6.527176e-02 
6.536825e-02 
6.546465e-02 
6.556097e-02 
6.565721e-02 
6.575337e-02 
6.584945e-02 
6.594544e-02 
6.604135e-02 
6.613718e-02 
6.623293e-02 
6.632859e-02 
6.642418e-02 
6.651968e-02 
6.661510e-02 
6.671043e-02 
6.680569e-02 
6.690086e-02 
6.699595e-02 
6.709095e-02 
6.718588e-02 
6.728072e-02 
6.737548e-02 
6.747015e-02 
6.756474e-02 
6.765926e-02 
6.775368e-02 
6.784803e-02 
6.794229e-02 
6.803647e-02 
6.813057e-02 
6.822458e-02 
6.831851e-02 
6.841236e-02 
6.850612e-02 
6.859980e-02 
6.869340e-02 
6.878692e-02 
6.888035e-02 
6.897370e-02 
6.906696e-02 
6.916014e-02 
6.925324e-02 
6.934626e-02 
6.943919e-02 
6.953204e-02 
6.962480e-02 
6.971748e-02 
6.981008e-02 
6.990260e-02 
6.999503e-02 
7.008737e-02 
7.017964e-02 
7.027182e-02 
7.036391e-02 
7.045592e-02 
7.054785e-02 
7.063970e-02 
7.073146e-02 
7.082313e-02 
7.091472e-02 
7.100623e-02 
7.109766e-02 
7.118900e-02 
7.128025e-02 
7.137142e-02 
7.146251e-02 
7.155351e-02 
7.164443e-02 
7.173527e-02 
7.182602e-02 
7.191668e-02 
7.200727e-02 
7.209776e-02 
7.218817e-02 
7.227850e-02 
7.236875e-02 
7.245890e-02 
7.254898e-02 
7.263897e-02 
7.272887e-02 
7.281869e-02 
7.290843e-02 
7.299808e-02 
7.308764e-02 
7.317712e-02 
7.326652e-02 
7.335583e-02 
7.344505e-02 
7.353420e-02 
7.362325e-02 
7.371222e-02 
7.380111e-02 
7.388991e-02 
7.397862e-02 
7.406725e-02 
7.415579e-02 
7.424425e-02 
7.433263e-02 
7.442092e-02 
7.450912e-02 
7.459724e-02 
7.468527e-02 
7.477321e-02 
7.486107e-02 
7.494885e-02 
7.503654e-02 
7.512414e-02 
7.521166e-02 
7.529909e-02 
7.538644e-02 
7.547370e-02 
7.556088e-02 
7.564797e-02 
7.573497e-02 
7.582189e-02 
7.590872e-02 
7.599546e-02 
7.608212e-02 
7.616870e-02 
7.625518e-02 
7.634158e-02 
7.642790e-02 
7.651413e-02 
7.660027e-02 
7.668632e-02 
7.677229e-02 
7.685818e-02 
7.694397e-02 
7.702969e-02 
7.711531e-02 
7.720085e-02 
7.728630e-02 
7.737166e-02 
7.745694e-02 
7.754213e-02 
7.762724e-02 
7.771225e-02 
7.779719e-02 
7.788203e-02 
7.796679e-02 
7.805146e-02 
7.813604e-02 
7.822054e-02 
7.830495e-02 
7.838927e-02 
7.847351e-02 
7.855766e-02 
7.864172e-02 
7.872570e-02 
7.880958e-02 
7.889339e-02 
7.897710e-02 
7.906073e-02 
7.914426e-02 
7.922772e-02 
7.931108e-02 
7.939436e-02 
7.947755e-02 
7.956065e-02 
7.964367e-02 
7.972659e-02 
7.980943e-02 
7.989219e-02 
7.997485e-02 
8.005743e-02 
8.013992e-02 
8.022232e-02 
8.030463e-02 
8.038686e-02 
8.046900e-02 
8.055105e-02 
8.063301e-02 
8.071489e-02 
8.079667e-02 
8.087837e-02 
8.095998e-02 
8.104151e-02 
8.112294e-02 
8.120429e-02 
8.128555e-02 
8.136672e-02 
8.144780e-02 
8.152880e-02 
8.160970e-02 
8.169052e-02 
8.177125e-02 
8.185189e-02 
8.193245e-02 
8.201291e-02 
8.209329e-02 
8.217358e-02 
8.225378e-02 
8.233389e-02 
8.241391e-02 
8.249384e-02 
8.257369e-02 
8.265344e-02 
8.273311e-02 
8.281269e-02 
8.289218e-02 
8.297158e-02 
8.305090e-02 
8.313012e-02 
8.320925e-02 
8.328830e-02 
8.336726e-02 
8.344613e-02 
8.352491e-02 
8.360360e-02 
8.368220e-02 
8.376071e-02 
8.383913e-02 
8.391747e-02 
8.399571e-02 
8.407387e-02 
8.415193e-02 
8.422991e-02 
8.430780e-02 
8.438560e-02 
8.446331e-02 
8.454093e-02 
8.461846e-02 
8.469590e-02 
8.477325e-02 
8.485051e-02 
8.492768e-02 
8.500477e-02 
8.508176e-02 
8.515866e-02 
8.523548e-02 
8.531220e-02 
8.538884e-02 
8.546538e-02 
8.554183e-02 
8.561820e-02 
8.569448e-02 
8.577066e-02 
8.584676e-02 
8.592276e-02 
8.599868e-02 
8.607450e-02 
8.615024e-02 
8.622588e-02 
8.630144e-02 
8.637690e-02 
8.645228e-02 
8.652757e-02 
8.660276e-02 
8.667786e-02 
8.675288e-02 
8.682780e-02 
8.690264e-02 
8.697738e-02 
8.705203e-02 
8.712660e-02 
8.720107e-02 
8.727545e-02 
8.734974e-02 
8.742394e-02 
8.749805e-02 
8.757207e-02 
8.764600e-02 
8.771984e-02 
8.779359e-02 
8.786724e-02 
8.794081e-02 
8.801428e-02 
8.808767e-02 
8.816096e-02 
8.823417e-02 
8.830728e-02 
8.838030e-02 
8.845323e-02 
8.852607e-02 
8.859882e-02 
8.867147e-02 
8.874404e-02 
8.881652e-02 
8.888890e-02 
8.896119e-02 
8.903339e-02 
8.910550e-02 
8.917752e-02 
8.924945e-02 
8.932129e-02 
8.939303e-02 
8.946469e-02 
8.953625e-02 
8.960772e-02 
8.967910e-02 
8.975039e-02 
8.982159e-02 
8.989269e-02 
8.996371e-02 
9.003463e-02 
9.010546e-02 
9.017620e-02 
9.024685e-02 
9.031740e-02 
9.038787e-02 
9.045824e-02 
9.052852e-02 
9.059871e-02 
9.066881e-02 
9.073881e-02 
9.080873e-02 
9.087855e-02 
9.094828e-02 
9.101792e-02 
9.108746e-02 
9.115692e-02 
9.122628e-02 
9.129555e-02 
9.136472e-02 
9.143381e-02 
9.150280e-02 
9.157170e-02 
9.164051e-02 
9.170923e-02 
9.177786e-02 
9.184639e-02 
9.191483e-02 
9.198318e-02 
9.205143e-02 
9.211959e-02 
9.218766e-02 
9.225564e-02 
9.232353e-02 
9.239132e-02 
9.245902e-02 
9.252663e-02 
9.259414e-02 
9.266157e-02 
9.272890e-02 
9.279614e-02 
9.286328e-02 
9.293033e-02 
9.299729e-02 
9.306416e-02 
9.313093e-02 
9.319761e-02 
9.326420e-02 
9.333070e-02 
9.339710e-02 
9.346341e-02 
9.352963e-02 
9.359575e-02 
9.366178e-02 
9.372772e-02 
9.379356e-02 
9.385931e-02 
9.392497e-02 
9.399054e-02 
9.405601e-02 
9.412139e-02 
9.418668e-02 
9.425187e-02 
9.431697e-02 
9.438197e-02 
9.444689e-02 
9.451171e-02 
9.457643e-02 
9.464107e-02 
9.470560e-02 
9.477005e-02 
9.483440e-02 
9.489866e-02 
9.496283e-02 
9.502690e-02 
9.509088e-02 
9.515476e-02 
9.521855e-02 
9.528225e-02 
9.534586e-02 
9.540937e-02 
9.547278e-02 
9.553610e-02 
9.559933e-02 
9.566247e-02 
9.572551e-02 
9.578846e-02 
9.585131e-02 
9.591407e-02 
9.597674e-02 
9.603931e-02 
9.610179e-02 
9.616417e-02 
9.622646e-02 
9.628866e-02 
9.635076e-02 
9.641277e-02 
9.647468e-02 
9.653650e-02 
9.659823e-02 
9.665986e-02 
9.672140e-02 
9.678284e-02 
9.684419e-02 
9.690544e-02 
9.696660e-02 
9.702767e-02 
9.708864e-02 
9.714952e-02 
9.721030e-02 
9.727099e-02 
9.733158e-02 
9.739208e-02 
9.745248e-02 
9.751279e-02 
9.757301e-02 
9.763313e-02 
9.769316e-02 
9.775309e-02 
9.781293e-02 
9.787267e-02 
9.793232e-02 
9.799187e-02 
9.805133e-02 
9.811069e-02 
9.816996e-02 
9.822914e-02 
9.828822e-02 
9.834720e-02 
9.840609e-02 
9.846489e-02 
9.852359e-02 
9.858219e-02 
9.864070e-02 
9.869912e-02 
9.875744e-02 
9.881566e-02 
9.887379e-02 
9.893183e-02 
9.898977e-02 
9.904761e-02 
9.910536e-02 
9.916302e-02 
9.922057e-02 
9.927804e-02 
9.933541e-02 
9.939268e-02 
9.944986e-02 
9.950694e-02 
9.956393e-02 
9.962082e-02 
9.967762e-02 
9.973432e-02 
9.979093e-02 
9.984744e-02 
9.990385e-02 
9.996017e-02 
1.000164e-01 
1.000725e-01 
1.001286e-01 
1.001845e-01 
1.002403e-01 
1.002961e-01 
1.003517e-01 
1.004073e-01 
1.004627e-01 
1.005181e-01 
1.005734e-01 
1.006286e-01 
1.006836e-01 
1.007386e-01 
1.007935e-01 
1.008483e-01 
1.009030e-01 
1.009576e-01 
1.010121e-01 
1.010665e-01 
1.011208e-01 
1.011750e-01 
1.012291e-01 
1.012831e-01 
1.013371e-01 
1.013909e-01 
1.014446e-01 
1.014983e-01 
1.015518e-01 
1.016053e-01 
1.016586e-01 
1.017119e-01 
1.017650e-01 
1.018181e-01 
1.018710e-01 
1.019239e-01 
1.019767e-01 
1.020294e-01 
1.020819e-01 
1.021344e-01 
1.021868e-01 
1.022391e-01 
1.022913e-01 
1.023434e-01 
1.023954e-01 
1.024473e-01 
1.024991e-01 
1.025508e-01 
1.026024e-01 
1.026539e-01 
1.027054e-01 
1.027567e-01 
1.028079e-01 
1.028590e-01 
1.029101e-01 
1.029610e-01 
1.030119e-01 
1.030626e-01 
1.031132e-01 
1.031638e-01 
1.032143e-01 
1.032646e-01 
1.033149e-01 
1.033650e-01 
1.034151e-01 
1.034651e-01 
1.035149e-01 
1.035647e-01 
1.036144e-01 
1.036640e-01 
1.037135e-01 
1.037629e-01 
1.038122e-01 
1.038614e-01 
1.039104e-01 
1.039594e-01 
1.040084e-01 
1.040572e-01 
1.041059e-01 
1.041545e-01 
1.042030e-01 
1.042514e-01 
1.042997e-01 
1.043480e-01 
1.043961e-01 
1.044441e-01 
1.044920e-01 
1.045399e-01 
1.045876e-01 
1.046353e-01 
1.046828e-01 
1.047302e-01 
1.047776e-01 
1.048248e-01 
1.048720e-01 
1.049191e-01 
1.049660e-01 
1.050129e-01 
1.050596e-01 
1.051063e-01 
1.051529e-01 
1.051993e-01 
1.052457e-01 
1.052920e-01 
1.053382e-01 
1.053842e-01 
1.054302e-01 
1.054761e-01 
1.055219e-01 
1.055676e-01 
1.056132e-01 
1.056587e-01 
1.057041e-01 
1.057494e-01 
1.057946e-01 
1.058397e-01 
1.058847e-01 
1.059296e-01 
1.059744e-01 
1.060191e-01 
1.060637e-01 
1.061082e-01 
1.061526e-01 
1.061970e-01 
1.062412e-01 
1.062853e-01 
1.063293e-01 
1.063733e-01 
1.064171e-01 
1.064608e-01 
1.065045e-01 
1.065480e-01 
1.065914e-01 
1.066348e-01 
1.066780e-01 
1.067212e-01 
1.067642e-01 
1.068071e-01 
1.068500e-01 
1.068927e-01 
1.069354e-01 
1.069780e-01 
1.070204e-01 
1.070628e-01 
1.071050e-01 
1.071472e-01 
1.071892e-01 
1.072312e-01 
1.072731e-01 
1.073148e-01 
1.073565e-01 
1.073981e-01 
1.074396e-01 
1.074809e-01 
1.075222e-01 
1.075634e-01 
1.076045e-01 
1.076454e-01 
1.076863e-01 
1.077271e-01 
1.077678e-01 
1.078084e-01 
1.078489e-01 
1.078892e-01 
1.079295e-01 
1.079697e-01 
1.080098e-01 
1.080498e-01 
1.080897e-01 
1.081295e-01 
1.081692e-01 
1.082088e-01 
1.082483e-01 
1.082877e-01 
1.083270e-01 
1.083662e-01 
1.084053e-01 
1.084443e-01 
1.084832e-01 
1.085220e-01 
1.085607e-01 
1.085993e-01 
1.086378e-01 
1.086763e-01 
1.087146e-01 
1.087528e-01 
1.087909e-01 
1.088289e-01 
1.088668e-01 
1.089047e-01 
1.089424e-01 
1.089800e-01 
1.090175e-01 
1.090549e-01 
1.090923e-01 
1.091295e-01 
1.091666e-01 
1.092036e-01 
1.092406e-01 
1.092774e-01 
1.093141e-01 
1.093507e-01 
1.093873e-01 
1.094237e-01 
1.094600e-01 
1.094963e-01 
1.095324e-01 
1.095684e-01 
1.096044e-01 
1.096402e-01 
1.096759e-01 
1.097116e-01 
1.097471e-01 
1.097825e-01 
1.098179e-01 
1.098531e-01 
1.098883e-01 
1.099233e-01 
1.099582e-01 
1.099931e-01 
1.100278e-01 
1.100625e-01 
1.100970e-01 
1.101314e-01 
1.101658e-01 
1.102000e-01 
1.102342e-01 
1.102682e-01 
1.103022e-01 
1.103360e-01 
1.103698e-01 
1.104034e-01 
1.104370e-01 
1.104704e-01 
1.105037e-01 
1.105370e-01 
1.105701e-01 
1.106032e-01 
1.106361e-01 
1.106690e-01 
1.107017e-01 
1.107344e-01 
1.107669e-01 
1.107994e-01 
1.108317e-01 
1.108640e-01 
1.108961e-01 
1.109282e-01 
1.109601e-01 
1.109920e-01 
1.110237e-01 
1.110554e-01 
1.110869e-01 
1.111184e-01 
1.111498e-01 
1.111810e-01 
1.112122e-01 
1.112432e-01 
1.112742e-01 
1.113050e-01 
1.113358e-01 
1.113664e-01 
1.113970e-01 
1.114274e-01 
1.114578e-01 
1.114880e-01 
1.115182e-01 
1.115482e-01 
1.115782e-01 
1.116080e-01 
1.116378e-01 
1.116674e-01 
1.116970e-01 
1.117264e-01 
1.117558e-01 
1.117850e-01 
1.118142e-01 
1.118432e-01 
1.118722e-01 
1.119010e-01 
1.119298e-01 
1.119584e-01 
1.119870e-01 
1.120154e-01 
1.120438e-01 
1.120720e-01 
1.121002e-01 
1.121282e-01 
1.121562e-01 
1.121840e-01 
1.122118e-01 
1.122394e-01 
1.122670e-01 
1.122944e-01 
1.123218e-01 
1.123490e-01 
1.123761e-01 
1.124032e-01 
1.124301e-01 
1.124570e-01 
1.124837e-01 
1.125104e-01 
1.125369e-01 
1.125633e-01 
1.125897e-01 
1.126159e-01 
1.126421e-01 
1.126681e-01 
1.126940e-01 
1.127199e-01 
1.127456e-01 
1.127713e-01 
1.127968e-01 
1.128222e-01 
1.128476e-01 
1.128728e-01 
1.128979e-01 
1.129230e-01 
1.129479e-01 
1.129727e-01 
1.129975e-01 
1.130221e-01 
1.130466e-01 
1.130711e-01 
1.130954e-01 
1.131196e-01 
1.131437e-01 
1.131678e-01 
1.131917e-01 
1.132155e-01 
1.132393e-01 
1.132629e-01 
1.132864e-01 
1.133098e-01 
1.133331e-01 
1.133564e-01 
1.133795e-01 
1.134025e-01 
1.134254e-01 
1.134482e-01 
1.134710e-01 
1.134936e-01 
1.135161e-01 
1.135385e-01 
1.135608e-01 
1.135830e-01 
1.136051e-01 
1.136272e-01 
1.136491e-01 
1.136709e-01 
1.136926e-01 
1.137142e-01 
1.137357e-01 
1.137571e-01 
1.137784e-01 
1.137996e-01 
1.138207e-01 
1.138417e-01 
1.138626e-01 
1.138834e-01 
1.139041e-01 
1.139247e-01 
1.139452e-01 
1.139656e-01 
1.139859e-01 
1.140061e-01 
1.140262e-01 
1.140462e-01 
1.140661e-01 
1.140859e-01 
1.141056e-01 
1.141251e-01 
1.141446e-01 
1.141640e-01 
1.141833e-01 
1.142025e-01 
1.142216e-01 
1.142405e-01 
1.142594e-01 
1.142782e-01 
1.142969e-01 
1.143155e-01 
1.143339e-01 
1.143523e-01 
1.143706e-01 
1.143887e-01 
1.144068e-01 
1.144248e-01 
1.144427e-01 
1.144604e-01 
1.144781e-01 
1.144956e-01 
1.145131e-01 
1.145305e-01 
1.145477e-01 
1.145649e-01 
1.145819e-01 
1.145989e-01 
1.146158e-01 
1.146325e-01 
1.146492e-01 
1.146657e-01 
1.146822e-01 
1.146985e-01 
1.147148e-01 
1.147309e-01 
1.147470e-01 
1.147629e-01 
1.147787e-01 
1.147945e-01 
1.148101e-01 
1.148257e-01 
1.148411e-01 
1.148564e-01 
1.148717e-01 
1.148868e-01 
1.149018e-01 
1.149168e-01 
1.149316e-01 
1.149463e-01 
1.149609e-01 
1.149755e-01 
1.149899e-01 
1.150042e-01 
1.150184e-01 
1.150325e-01 
1.150466e-01 
1.150605e-01 
1.150743e-01 
1.150880e-01 
1.151016e-01 
1.151151e-01 
1.151285e-01 
1.151418e-01 
1.151550e-01 
1.151681e-01 
1.151811e-01 
1.151940e-01 
1.152068e-01 
1.152195e-01 
1.152321e-01 
1.152446e-01 
1.152570e-01 
1.152693e-01 
1.152815e-01 
1.152936e-01 
1.153056e-01 
1.153175e-01 
1.153292e-01 
1.153409e-01 
1.153525e-01 
1.153640e-01 
1.153754e-01 
1.153866e-01 
1.153978e-01 
1.154089e-01 
1.154199e-01 
1.154307e-01 
1.154415e-01 
1.154522e-01 
1.154627e-01 
1.154732e-01 
1.154835e-01 
1.154938e-01 
1.155040e-01 
1.155140e-01 
1.155240e-01 
1.155338e-01 
1.155436e-01 
1.155532e-01 
1.155628e-01 
1.155722e-01 
1.155816e-01 
1.155908e-01 
1.156000e-01 
1.156090e-01 
1.156179e-01 
1.156268e-01 
1.156355e-01 
1.156441e-01 
1.156527e-01 
1.156611e-01 
1.156694e-01 
1.156776e-01 
1.156858e-01 
1.156938e-01 
1.157017e-01 
1.157095e-01 
1.157173e-01 
1.157249e-01 
1.157324e-01 
1.157398e-01 
1.157471e-01 
1.157543e-01 
1.157614e-01 
1.157684e-01 
1.157753e-01 
1.157821e-01 
1.157888e-01 
1.157954e-01 
1.158019e-01 
1.158083e-01 
1.158146e-01 
1.158208e-01 
1.158269e-01 
1.158329e-01 
1.158388e-01 
1.158445e-01 
1.158502e-01 
1.158558e-01 
1.158613e-01 
1.158667e-01 
1.158719e-01 
1.158771e-01 
1.158822e-01 
1.158872e-01 
1.158920e-01 
1.158968e-01 
1.159015e-01 
1.159060e-01 
1.159105e-01 
1.159148e-01 
1.159191e-01 
1.159233e-01 
1.159273e-01 
1.159313e-01 
1.159351e-01 
1.159389e-01 
1.159425e-01 
1.159460e-01 
1.159495e-01 
1.159528e-01 
1.159561e-01 
1.159592e-01 
1.159622e-01 
1.159652e-01 
1.159680e-01 
1.159707e-01 
1.159734e-01 
1.159759e-01 
1.159783e-01 
1.159806e-01 
1.159829e-01 
1.159850e-01 
1.159870e-01 
1.159889e-01 
1.159907e-01 
1.159924e-01 
1.159940e-01 
1.159956e-01 
1.159970e-01 
1.159983e-01 
1.159995e-01 
1.160006e-01 
1.160016e-01 
1.160025e-01 
1.160033e-01 
1.160040e-01 
1.160045e-01 
1.160050e-01 
1.160054e-01 
1.160057e-01 
1.160059e-01 
1.160060e-01 
1.160060e-01 
1.160058e-01 
1.160056e-01 
1.160053e-01 
1.160049e-01 
1.160043e-01 
1.160037e-01 
1.160030e-01 
1.160021e-01 
1.160012e-01 
1.160002e-01 
1.159990e-01 
1.159978e-01 
1.159964e-01 
1.159950e-01 
1.159934e-01 
1.159918e-01 
1.159900e-01 
1.159882e-01 
1.159862e-01 
1.159842e-01 
1.159820e-01 
1.159798e-01 
1.159774e-01 
1.159749e-01 
1.159724e-01 
1.159697e-01 
1.159669e-01 
1.159641e-01 
1.159611e-01 
1.159580e-01 
1.159548e-01 
1.159516e-01 
1.159482e-01 
1.159447e-01 
1.159411e-01 
1.159374e-01 
1.159336e-01 
1.159298e-01 
1.159258e-01 
1.159217e-01 
1.159175e-01 
1.159132e-01 
1.159088e-01 
1.159043e-01 
1.158997e-01 
1.158950e-01 
1.158902e-01 
1.158853e-01 
1.158803e-01 
1.158751e-01 
1.158699e-01 
1.158646e-01 
1.158592e-01 
1.158537e-01 
1.158481e-01 
1.158423e-01 
1.158365e-01 
1.158306e-01 
1.158246e-01 
1.158184e-01 
1.158122e-01 
1.158059e-01 
1.157994e-01 
1.157929e-01 
1.157863e-01 
1.157795e-01 
1.157727e-01 
1.157658e-01 
1.157587e-01 
1.157516e-01 
1.157443e-01 
1.157370e-01 
1.157295e-01 
1.157220e-01 
1.157143e-01 
1.157066e-01 
1.156987e-01 
1.156907e-01 
1.156827e-01 
1.156745e-01 
1.156662e-01 
1.156579e-01 
1.156494e-01 
1.156408e-01 
1.156322e-01 
1.156234e-01 
1.156145e-01 
1.156055e-01 
1.155965e-01 
1.155873e-01 
1.155780e-01 
1.155686e-01 
1.155591e-01 
1.155495e-01 
1.155399e-01 
1.155301e-01 
1.155202e-01 
1.155102e-01 
1.155001e-01 
1.154899e-01 
1.154796e-01 
1.154692e-01 
1.154587e-01 
1.154481e-01 
1.154374e-01 
1.154266e-01 
1.154157e-01 
1.154047e-01 
1.153936e-01 
1.153823e-01 
1.153710e-01 
1.153596e-01 
1.153481e-01 
1.153365e-01 
1.153248e-01 
1.153129e-01 
1.153010e-01 
1.152890e-01 
1.152769e-01 
1.152646e-01 
1.152523e-01 
1.152399e-01 
1.152273e-01 
1.152147e-01 
1.152020e-01 
1.151891e-01 
1.151762e-01 
1.151631e-01 
1.151500e-01 
1.151368e-01 
1.151234e-01 
1.151100e-01 
1.150964e-01 
1.150828e-01 
1.150690e-01 
1.150552e-01 
1.150412e-01 
1.150272e-01 
1.150130e-01 
1.149987e-01 
1.149844e-01 
1.149699e-01 
1.149554e-01 
1.149407e-01 
1.149259e-01 
1.149111e-01 
1.148961e-01 
1.148810e-01 
1.148658e-01 
1.148506e-01 
1.148352e-01 
1.148197e-01 
1.148041e-01 
1.147885e-01 
1.147727e-01 
1.147568e-01 
1.147408e-01 
1.147247e-01 
1.147086e-01 
1.146923e-01 
1.146759e-01 
1.146594e-01 
1.146428e-01 
1.146261e-01 
1.146093e-01 
1.145924e-01 
1.145754e-01 
1.145583e-01 
1.145411e-01 
1.145238e-01 
1.145064e-01 
1.144889e-01 
1.144713e-01 
1.144536e-01 
1.144358e-01 
1.144179e-01 
1.143999e-01 
1.143818e-01 
1.143636e-01 
1.143453e-01 
1.143269e-01 
1.143084e-01 
1.142897e-01 
1.142710e-01 
1.142522e-01 
1.142333e-01 
1.142143e-01 
1.141951e-01 
1.141759e-01 
1.141566e-01 
1.141372e-01 
1.141177e-01 
1.140980e-01 
1.140783e-01 
1.140585e-01 
1.140385e-01 
1.140185e-01 
1.139984e-01 
1.139782e-01 
1.139578e-01 
1.139374e-01 
1.139168e-01 
1.138962e-01 
1.138755e-01 
1.138546e-01 
1.138337e-01 
1.138127e-01 
1.137915e-01 
1.137703e-01 
1.137489e-01 
1.137275e-01 
1.137059e-01 
1.136843e-01 
1.136625e-01 
1.136407e-01 
1.136187e-01 
1.135967e-01 
1.135745e-01 
1.135523e-01 
1.135299e-01 
1.135075e-01 
1.134849e-01 
1.134623e-01 
1.134395e-01 
1.134167e-01 
1.133937e-01 
1.133707e-01 
1.133475e-01 
1.133242e-01 
1.133009e-01 
1.132774e-01 
1.132538e-01 
1.132302e-01 
1.132064e-01 
1.131826e-01 
1.131586e-01 
1.131345e-01 
1.131104e-01 
1.130861e-01 
1.130617e-01 
1.130373e-01 
1.130127e-01 
1.129880e-01 
1.129632e-01 
1.129384e-01 
1.129134e-01 
1.128883e-01 
1.128632e-01 
1.128379e-01 
1.128125e-01 
1.127870e-01 
1.127615e-01 
1.127358e-01 
1.127100e-01 
1.126841e-01 
1.126582e-01 
1.126321e-01 
1.126059e-01 
1.125796e-01 
1.125532e-01 
1.125268e-01 
1.125002e-01 
1.124735e-01 
1.124467e-01 
1.124198e-01 
1.123928e-01 
1.123658e-01 
1.123386e-01 
1.123113e-01 
1.122839e-01 
1.122564e-01 
1.122288e-01 
1.122012e-01 
1.121734e-01 
1.121455e-01 
1.121175e-01 
1.120894e-01 
1.120612e-01 
1.120329e-01 
1.120046e-01 
1.119761e-01 
1.119475e-01 
1.119188e-01 
1.118900e-01 
1.118611e-01 
1.118321e-01 
1.118030e-01 
1.117739e-01 
1.117446e-01 
1.117152e-01 
1.116857e-01 
1.116561e-01 
1.116264e-01 
1.115966e-01 
1.115667e-01 
1.115367e-01 
1.115066e-01 
1.114765e-01 
1.114462e-01 
1.114158e-01 
1.113853e-01 
1.113547e-01 
1.113240e-01 
1.112932e-01 
1.112623e-01 
1.112313e-01 
1.112002e-01 
1.111691e-01 
1.111378e-01 
1.111064e-01 
1.110749e-01 
1.110433e-01 
1.110116e-01 
1.109798e-01 
1.109479e-01 
1.109159e-01 
1.108839e-01 
1.108517e-01 
1.108194e-01 
1.107870e-01 
1.107545e-01 
1.107219e-01 
1.106892e-01 
1.106564e-01 
1.106235e-01 
1.105906e-01 
1.105575e-01 
1.105243e-01 
1.104910e-01 
1.104576e-01 
1.104241e-01 
1.103905e-01 
1.103569e-01 
1.103231e-01 
1.102892e-01 
1.102552e-01 
1.102211e-01 
1.101869e-01 
1.101527e-01 
1.101183e-01 
1.100838e-01 
1.100492e-01 
1.100145e-01 
1.099798e-01 
1.099449e-01 
1.099099e-01 
1.098748e-01 
1.098397e-01 
1.098044e-01 
1.097690e-01 
1.097335e-01 
1.096980e-01 
1.096623e-01 
1.096265e-01 
1.095906e-01 
1.095547e-01 
1.095186e-01 
1.094824e-01 
1.094461e-01 
1.094098e-01 
1.093733e-01 
1.093367e-01 
1.093001e-01 
1.092633e-01 
1.092264e-01 
1.091895e-01 
1.091524e-01 
1.091153e-01 
1.090780e-01 
1.090406e-01 
1.090032e-01 
1.089656e-01 
1.089280e-01 
1.088902e-01 
1.088523e-01 
1.088144e-01 
1.087763e-01 
1.087382e-01 
1.086999e-01 
1.086616e-01 
1.086231e-01 
1.085846e-01 
1.085459e-01 
1.085072e-01 
1.084683e-01 
1.084294e-01 
1.083904e-01 
1.083512e-01 
1.083120e-01 
1.082726e-01 
1.082332e-01 
1.081937e-01 
1.081540e-01 
1.081143e-01 
1.080745e-01 
1.080345e-01 
1.079945e-01 
1.079544e-01 
1.079141e-01 
1.078738e-01 
1.078334e-01 
1.077929e-01 
1.077522e-01 
1.077115e-01 
1.076707e-01 
1.076298e-01 
1.075888e-01 
1.075476e-01 
1.075064e-01 
1.074651e-01 
1.074237e-01 
1.073822e-01 
1.073406e-01 
1.072989e-01 
1.072571e-01 
1.072152e-01 
1.071732e-01 
1.071311e-01 
1.070889e-01 
1.070466e-01 
1.070042e-01 
1.069617e-01 
1.069191e-01 
1.068764e-01 
1.068336e-01 
1.067907e-01 
1.067478e-01 
1.067047e-01 
1.066615e-01 
1.066182e-01 
1.065748e-01 
1.065314e-01 
1.064878e-01 
1.064441e-01 
1.064003e-01 
1.063565e-01 
1.063125e-01 
1.062685e-01 
1.062243e-01 
1.061800e-01 
1.061357e-01 
1.060912e-01 
1.060467e-01 
1.060020e-01 
1.059573e-01 
1.059124e-01 
1.058675e-01 
1.058224e-01 
1.057773e-01 
1.057321e-01 
1.056867e-01 
1.056413e-01 
1.055958e-01 
1.055501e-01 
1.055044e-01 
1.054586e-01 
1.054127e-01 
1.053666e-01 
1.053205e-01 
1.052743e-01 
1.052280e-01 
1.051816e-01 
1.051351e-01 
1.050885e-01 
1.050418e-01 
1.049950e-01 
1.049481e-01 
1.049011e-01 
1.048540e-01 
1.048068e-01 
1.047595e-01 
1.047121e-01 
1.046646e-01 
1.046171e-01 
1.045694e-01 
1.045216e-01 
1.044737e-01 
1.044258e-01 
1.043777e-01 
1.043295e-01 
1.042813e-01 
1.042329e-01 
1.041845e-01 
1.041359e-01 
1.040873e-01 
1.040385e-01 
1.039897e-01 
1.039407e-01 
1.038917e-01 
1.038426e-01 
1.037933e-01 
1.037440e-01 
1.036946e-01 
1.036451e-01 
1.035954e-01 
1.035457e-01 
1.034959e-01 
1.034460e-01 
1.033960e-01 
1.033459e-01 
1.032957e-01 
1.032454e-01 
1.031950e-01 
1.031445e-01 
1.030939e-01 
1.030432e-01 
1.029924e-01 
1.029416e-01 
1.028906e-01 
1.028395e-01 
1.027883e-01 
1.027371e-01 
1.026857e-01 
1.026343e-01 
1.025827e-01 
1.025311e-01 
1.024793e-01 
1.024275e-01 
1.023755e-01 
1.023235e-01 
1.022713e-01 
1.022191e-01 
1.021668e-01 
1.021144e-01 
1.020619e-01 
1.020092e-01 
1.019565e-01 
1.019037e-01 
1.018508e-01 
1.017978e-01 
1.017447e-01 
1.016915e-01 
1.016382e-01 
1.015848e-01 
1.015314e-01 
1.014778e-01 
1.014241e-01 
1.013703e-01 
1.013165e-01 
1.012625e-01 
1.012085e-01 
1.011543e-01 
1.011001e-01 
1.010457e-01 
1.009913e-01 
1.009367e-01 
1.008821e-01 
1.008274e-01 
1.007725e-01 
1.007176e-01 
1.006626e-01 
1.006075e-01 
1.005523e-01 
1.004970e-01 
1.004416e-01 
1.003861e-01 
1.003305e-01 
1.002748e-01 
1.002190e-01 
1.001631e-01 
1.001072e-01 
1.000511e-01 
9.999493e-02 
9.993867e-02 
9.988231e-02 
9.982586e-02 
9.976932e-02 
9.971267e-02 
9.965594e-02 
9.959910e-02 
9.954217e-02 
9.948515e-02 
9.942803e-02 
9.937082e-02 
9.931351e-02 
9.925610e-02 
9.919860e-02 
9.914101e-02 
9.908332e-02 
9.902553e-02 
9.896765e-02 
9.890967e-02 
9.885160e-02 
9.879344e-02 
9.873517e-02 
9.867682e-02 
9.861837e-02 
9.855982e-02 
9.850118e-02 
9.844244e-02 
9.838361e-02 
9.832469e-02 
9.826567e-02 
9.820655e-02 
9.814734e-02 
9.808804e-02 
9.802864e-02 
9.796914e-02 
9.790955e-02 
9.784987e-02 
9.779009e-02 
9.773022e-02 
9.767025e-02 
9.761019e-02 
9.755003e-02 
9.748978e-02 
9.742943e-02 
9.736899e-02 
9.730845e-02 
9.724782e-02 
9.718710e-02 
9.712628e-02 
9.706537e-02 
9.700436e-02 
9.694326e-02 
9.688206e-02 
9.682077e-02 
9.675939e-02 
9.669791e-02 
9.663634e-02 
9.657467e-02 
9.651291e-02 
9.645105e-02 
9.638910e-02 
9.632706e-02 
9.626492e-02 
9.620269e-02 
9.614037e-02 
9.607795e-02 
9.601543e-02 
9.595282e-02 
9.589012e-02 
9.582733e-02 
9.576444e-02 
9.570146e-02 
9.563838e-02 
9.557521e-02 
9.551194e-02 
9.544858e-02 
9.538513e-02 
9.532159e-02 
9.525795e-02 
9.519421e-02 
9.513039e-02 
9.506647e-02 
9.500245e-02 
9.493835e-02 
9.487414e-02 
9.480985e-02 
9.474546e-02 
9.468098e-02 
9.461641e-02 
9.455174e-02 
9.448698e-02 
9.442212e-02 
9.435717e-02 
9.429213e-02 
9.422700e-02 
9.416177e-02 
9.409645e-02 
9.403103e-02 
9.396553e-02 
9.389993e-02 
9.383423e-02 
9.376844e-02 
9.370256e-02 
9.363659e-02 
9.357053e-02 
9.350437e-02 
9.343812e-02 
9.337177e-02 
9.330533e-02 
9.323880e-02 
9.317218e-02 
9.310546e-02 
9.303865e-02 
9.297175e-02 
9.290476e-02 
9.283767e-02 
9.277049e-02 
9.270322e-02 
9.263585e-02 
9.256839e-02 
9.250084e-02 
9.243320e-02 
9.236546e-02 
9.229764e-02 
9.222972e-02 
9.216170e-02 
9.209360e-02 
9.202540e-02 
9.195711e-02 
9.188873e-02 
9.182025e-02 
9.175168e-02 
9.168302e-02 
9.161427e-02 
9.154543e-02 
9.147649e-02 
9.140746e-02 
9.133834e-02 
9.126913e-02 
9.119983e-02 
9.113043e-02 
9.106094e-02 
9.099136e-02 
9.092169e-02 
9.085192e-02 
9.078207e-02 
9.071212e-02 
9.064208e-02 
9.057195e-02 
9.050172e-02 
9.043141e-02 
9.036100e-02 
9.029050e-02 
9.021991e-02 
9.014923e-02 
9.007845e-02 
9.000759e-02 
8.993663e-02 
8.986558e-02 
8.979444e-02 
8.972321e-02 
8.965189e-02 
8.958047e-02 
8.950897e-02 
8.943737e-02 
8.936568e-02 
8.929390e-02 
8.922203e-02 
8.915007e-02 
8.907801e-02 
8.900587e-02 
8.893363e-02 
8.886131e-02 
8.878889e-02 
8.871638e-02 
8.864378e-02 
8.857109e-02 
8.849830e-02 
8.842543e-02 
8.835246e-02 
8.827941e-02 
8.820626e-02 
8.813302e-02 
8.805970e-02 
8.798628e-02 
8.791277e-02 
8.783917e-02 
8.776548e-02 
8.769169e-02 
8.761782e-02 
8.754386e-02 
8.746981e-02 
8.739566e-02 
8.732143e-02 
8.724710e-02 
8.717268e-02 
8.709818e-02 
8.702358e-02 
8.694889e-02 
8.687412e-02 
8.679925e-02 
8.672429e-02 
8.664924e-02 
8.657410e-02 
8.649887e-02 
8.642356e-02 
8.634815e-02 
8.627265e-02 
8.619706e-02 
8.612138e-02 
8.604561e-02 
8.596975e-02 
8.589380e-02 
8.581776e-02 
8.574163e-02 
8.566541e-02 
8.558910e-02 
8.551270e-02 
8.543621e-02 
8.535964e-02 
8.528297e-02 
8.520621e-02 
8.512936e-02 
8.505242e-02 
8.497540e-02 
8.489828e-02 
8.482107e-02 
8.474378e-02 
8.466639e-02 
8.458892e-02 
8.451135e-02 
8.443370e-02 
8.435596e-02 
8.427813e-02 
8.420020e-02 
8.412219e-02 
8.404409e-02 
8.396590e-02 
8.388763e-02 
8.380926e-02 
8.373080e-02 
8.365226e-02 
8.357362e-02 
8.349490e-02 
8.341608e-02 
8.333718e-02 
8.325819e-02 
8.317911e-02 
8.309994e-02 
8.302069e-02 
8.294134e-02 
8.286190e-02 
8.278238e-02 
8.270277e-02 
8.262307e-02 
8.254328e-02 
8.246340e-02 
8.238343e-02 
8.230338e-02 
8.222323e-02 
8.214300e-02 
8.206268e-02 
8.198227e-02 
8.190177e-02 
8.182118e-02 
8.174051e-02 
8.165974e-02 
8.157889e-02 
8.149795e-02 
8.141693e-02 
8.133581e-02 
8.125461e-02 
8.117331e-02 
8.109193e-02 
8.101047e-02 
8.092891e-02 
8.084726e-02 
8.076553e-02 
8.068371e-02 
8.060180e-02 
8.051981e-02 
8.043772e-02 
8.035555e-02 
8.027329e-02 
8.019095e-02 
8.010851e-02 
8.002599e-02 
7.994338e-02 
7.986068e-02 
7.977789e-02 
7.969502e-02 
7.961206e-02 
7.952901e-02 
7.944588e-02 
7.936266e-02 
7.927935e-02 
7.919595e-02 
7.911246e-02 
7.902889e-02 
7.894523e-02 
7.886149e-02 
7.877765e-02 
7.869373e-02 
7.860972e-02 
7.852563e-02 
7.844145e-02 
7.835718e-02 
7.827282e-02 
7.818838e-02 
7.810385e-02 
7.801923e-02 
7.793453e-02 
7.784974e-02 
7.776486e-02 
7.767990e-02 
7.759485e-02 
7.750971e-02 
7.742449e-02 
7.733918e-02 
7.725378e-02 
7.716829e-02 
7.708272e-02 
7.699707e-02 
7.691132e-02 
7.682550e-02 
7.673958e-02 
7.665358e-02 
7.656749e-02 
7.648131e-02 
7.639505e-02 
7.630871e-02 
7.622227e-02 
7.613575e-02 
7.604915e-02 
7.596246e-02 
7.587568e-02 
7.578882e-02 
7.570187e-02 
7.561483e-02 
7.552771e-02 
7.544050e-02 
7.535321e-02 
7.526583e-02 
7.517837e-02 
7.509082e-02 
7.500318e-02 
7.491546e-02 
7.482765e-02 
7.473976e-02 
7.465178e-02 
7.456371e-02 
7.447557e-02 
7.438733e-02 
7.429901e-02 
7.421060e-02 
7.412211e-02 
7.403354e-02 
7.394488e-02 
7.385613e-02 
7.376730e-02 
7.367838e-02 
7.358938e-02 
7.350029e-02 
7.341112e-02 
7.332186e-02 
7.323252e-02 
7.314309e-02 
7.305358e-02 
7.296398e-02 
7.287430e-02 
7.278453e-02 
7.269468e-02 
7.260474e-02 
7.251472e-02 
7.242462e-02 
7.233443e-02 
7.224415e-02 
7.215379e-02 
7.206335e-02 
7.197282e-02 
7.188221e-02 
7.179151e-02 
7.170073e-02 
7.160986e-02 
7.151891e-02 
7.142788e-02 
7.133676e-02 
7.124556e-02 
7.115427e-02 
7.106290e-02 
7.097144e-02 
7.087990e-02 
7.078828e-02 
7.069657e-02 
7.060478e-02 
7.051290e-02 
7.042094e-02 
7.032890e-02 
7.023677e-02 
7.014456e-02 
7.005227e-02 
6.995989e-02 
6.986743e-02 
6.977488e-02 
6.968225e-02 
6.958954e-02 
6.949675e-02 
6.940387e-02 
6.931090e-02 
6.921786e-02 
6.912473e-02 
6.903151e-02 
6.893822e-02 
6.884484e-02 
6.875137e-02 
6.865783e-02 
6.856420e-02 
6.847049e-02 
6.837669e-02 
6.828281e-02 
6.818885e-02 
6.809481e-02 
6.800068e-02 
6.790647e-02 
6.781218e-02 
6.771780e-02 
6.762334e-02 
6.752880e-02 
6.743418e-02 
6.733947e-02 
6.724468e-02 
6.714981e-02 
6.705485e-02 
6.695982e-02 
6.686470e-02 
6.676949e-02 
6.667421e-02 
6.657884e-02 
6.648339e-02 
6.638786e-02 
6.629225e-02 
6.619655e-02 
6.610078e-02 
6.600492e-02 
6.590897e-02 
6.581295e-02 
6.571684e-02 
6.562065e-02 
6.552438e-02 
6.542803e-02 
6.533160e-02 
6.523508e-02 
6.513849e-02 
6.504181e-02 
6.494504e-02 
6.484820e-02 
6.475128e-02 
6.465427e-02 
6.455718e-02 
6.446001e-02 
6.436276e-02 
6.426543e-02 
6.416802e-02 
6.407052e-02 
6.397295e-02 
6.387529e-02 
6.377755e-02 
6.367973e-02 
6.358183e-02 
6.348385e-02 
6.338578e-02 
6.328764e-02 
6.318941e-02 
6.309111e-02 
6.299272e-02 
6.289425e-02 
6.279570e-02 
6.269707e-02 
6.259836e-02 
6.249957e-02 
6.240070e-02 
6.230175e-02 
6.220271e-02 
6.210360e-02 
6.200440e-02 
6.190513e-02 
6.180577e-02 
6.170634e-02 
6.160682e-02 
6.150722e-02 
6.140755e-02 
6.130779e-02 
6.120795e-02 
6.110803e-02 
6.100803e-02 
6.090796e-02 
6.080780e-02 
6.070756e-02 
6.060724e-02 
6.050684e-02 
6.040636e-02 
6.030581e-02 
6.020517e-02 
6.010445e-02 
6.000365e-02 
5.990277e-02 
5.980182e-02 
5.970078e-02 
5.959966e-02 
5.949847e-02 
5.939719e-02 
5.929584e-02 
5.919440e-02 
5.909289e-02 
5.899130e-02 
5.888963e-02 
5.878787e-02 
5.868604e-02 
5.858413e-02 
5.848214e-02 
5.838007e-02 
5.827793e-02 
5.817570e-02 
5.807339e-02 
5.797101e-02 
5.786855e-02 
5.776600e-02 
5.766338e-02 
5.756068e-02 
5.745790e-02 
5.735505e-02 
5.725211e-02 
5.714909e-02 
5.704600e-02 
5.694283e-02 
5.683958e-02 
5.673625e-02 
5.663284e-02 
5.652936e-02 
5.642579e-02 
5.632215e-02 
5.621843e-02 
5.611463e-02 
5.601075e-02 
5.590680e-02 
5.580276e-02 
5.569865e-02 
5.559446e-02 
5.549019e-02 
5.538585e-02 
5.528143e-02 
5.517692e-02 
5.507234e-02 
5.496769e-02 
5.486295e-02 
5.475814e-02 
5.465325e-02 
5.454828e-02 
5.444324e-02 
5.433812e-02 
5.423291e-02 
5.412764e-02 
5.402228e-02 
5.391685e-02 
5.381134e-02 
5.370575e-02 
5.360009e-02 
5.349435e-02 
5.338853e-02 
5.328263e-02 
5.317666e-02 
5.307061e-02 
5.296448e-02 
5.285828e-02 
5.275200e-02 
5.264564e-02 
5.253921e-02 
5.243269e-02 
5.232611e-02 
5.221944e-02 
5.211270e-02 
5.200588e-02 
5.189899e-02 
5.179202e-02 
5.168497e-02 
5.157785e-02 
5.147064e-02 
5.136337e-02 
5.125601e-02 
5.114859e-02 
5.104108e-02 
5.093350e-02 
5.082584e-02 
5.071811e-02 
5.061030e-02 
5.050241e-02 
5.039445e-02 
5.028641e-02 
5.017830e-02 
5.007011e-02 
4.996184e-02 
4.985350e-02 
4.974508e-02 
4.963659e-02 
4.952802e-02 
4.941938e-02 
4.931066e-02 
4.920186e-02 
4.909299e-02 
4.898405e-02 
4.887502e-02 
4.876593e-02 
4.865676e-02 
4.854751e-02 
4.843819e-02 
4.832879e-02 
4.821932e-02 
4.810977e-02 
4.800015e-02 
4.789045e-02 
4.778068e-02 
4.767083e-02 
4.756091e-02 
4.745091e-02 
4.734084e-02 
4.723069e-02 
4.712047e-02 
4.701017e-02 
4.689980e-02 
4.678936e-02 
4.667884e-02 
4.656824e-02 
4.645757e-02 
4.634683e-02 
4.623601e-02 
4.612512e-02 
4.601415e-02 
4.590311e-02 
4.579200e-02 
4.568081e-02 
4.556955e-02 
4.545821e-02 
4.534680e-02 
4.523532e-02 
4.512376e-02 
4.501213e-02 
4.490042e-02 
4.478864e-02 
4.467679e-02 
4.456486e-02 
4.445286e-02 
4.434078e-02 
4.422864e-02 
4.411642e-02 
4.400412e-02 
4.389175e-02 
4.377931e-02 
4.366680e-02 
4.355421e-02 
4.344155e-02 
4.332881e-02 
4.321600e-02 
4.310312e-02 
4.299017e-02 
4.287714e-02 
4.276404e-02 
4.265087e-02 
4.253762e-02 
4.242430e-02 
4.231091e-02 
4.219745e-02 
4.208391e-02 
4.197030e-02 
4.185662e-02 
4.174286e-02 
4.162904e-02 
4.151514e-02 
4.140116e-02 
4.128712e-02 
4.117300e-02 
4.105881e-02 
4.094455e-02 
4.083022e-02 
4.071581e-02 
4.060134e-02 
4.048679e-02 
4.037216e-02 
4.025747e-02 
4.014270e-02 
4.002787e-02 
3.991296e-02 
3.979797e-02 
3.968292e-02 
3.956780e-02 
3.945260e-02 
3.933733e-02 
3.922199e-02 
3.910658e-02 
3.899110e-02 
3.887554e-02 
3.875992e-02 
3.864422e-02 
3.852845e-02 
3.841261e-02 
3.829670e-02 
3.818072e-02 
3.806467e-02 
3.794854e-02 
3.783235e-02 
3.771608e-02 
3.759975e-02 
3.748334e-02 
3.736686e-02 
3.725031e-02 
3.713369e-02 
3.701700e-02 
3.690024e-02 
3.678340e-02 
3.666650e-02 
3.654953e-02 
3.643249e-02 
3.631537e-02 
3.619819e-02 
3.608093e-02 
3.596361e-02 
3.584621e-02 
3.572875e-02 
3.561121e-02 
3.549360e-02 
3.537593e-02 
3.525818e-02 
3.514037e-02 
3.502248e-02 
3.490452e-02 
3.478650e-02 
3.466840e-02 
3.455024e-02 
3.443200e-02 
3.431370e-02 
3.419533e-02 
3.407688e-02 
3.395837e-02 
3.383979e-02 
3.372114e-02 
3.360242e-02 
3.348362e-02 
3.336477e-02 
3.324584e-02 
3.312684e-02 
3.300777e-02 
3.288863e-02 
3.276943e-02 
3.265016e-02 
3.253081e-02 
3.241140e-02 
3.229192e-02 
3.217237e-02 
3.205275e-02 
3.193306e-02 
3.181331e-02 
3.169348e-02 
3.157359e-02 
3.145363e-02 
3.133360e-02 
3.121350e-02 
3.109334e-02 
3.097310e-02 
3.085280e-02 
3.073243e-02 
3.061199e-02 
3.049148e-02 
3.037090e-02 
3.025026e-02 
3.012955e-02 
3.000877e-02 
2.988792e-02 
2.976700e-02 
2.964602e-02 
2.952497e-02 
2.940385e-02 
2.928266e-02 
2.916141e-02 
2.904009e-02 
2.891870e-02 
2.879724e-02 
2.867572e-02 
2.855413e-02 
2.843247e-02 
2.831074e-02 
2.818895e-02 
2.806709e-02 
2.794516e-02 
2.782317e-02 
2.770111e-02 
2.757898e-02 
2.745678e-02 
2.733452e-02 
2.721219e-02 
2.708980e-02 
2.696733e-02 
2.684480e-02 
2.672221e-02 
2.659955e-02 
2.647682e-02 
2.635402e-02 
2.623116e-02 
2.610823e-02 
2.598524e-02 
2.586218e-02 
2.573905e-02 
2.561586e-02 
2.549260e-02 
2.536927e-02 
2.524588e-02 
2.512242e-02 
2.499890e-02 
2.487531e-02 
2.475165e-02 
2.462793e-02 
2.450414e-02 
2.438029e-02 
2.425637e-02 
2.413239e-02 
2.400834e-02 
2.388422e-02 
2.376004e-02 
2.363580e-02 
2.351148e-02 
2.338711e-02 
2.326267e-02 
2.313816e-02 
2.301359e-02 
2.288895e-02 
2.276425e-02 
2.263948e-02 
2.251465e-02 
2.238975e-02 
2.226479e-02 
2.213976e-02 
2.201467e-02 
2.188951e-02 
2.176429e-02 
2.163900e-02 
2.151365e-02 
2.138824e-02 
2.126276e-02 
2.113721e-02 
2.101160e-02 
2.088593e-02 
2.076019e-02 
2.063439e-02 
2.050853e-02 
2.038260e-02 
2.025660e-02 
2.013055e-02 
2.000442e-02 
1.987824e-02 
1.975199e-02 
1.962567e-02 
1.949930e-02 
1.937286e-02 
1.924635e-02 
1.911978e-02 
1.899315e-02 
1.886646e-02 
1.873970e-02 
1.861287e-02 
1.848599e-02 
1.835904e-02 
1.823203e-02 
1.810495e-02 
1.797781e-02 
1.785061e-02 
1.772335e-02 
1.759602e-02 
1.746863e-02 
1.734117e-02 
1.721366e-02 
1.708608e-02 
1.695843e-02 
1.683073e-02 
1.670296e-02 
1.657513e-02 
1.644724e-02 
1.631928e-02 
1.619126e-02 
1.606318e-02 
1.593504e-02 
1.580683e-02 
1.567857e-02 
1.555024e-02 
1.542184e-02 
1.529339e-02 
1.516487e-02 
1.503629e-02 
1.490765e-02 
1.477895e-02 
1.465019e-02 
1.452136e-02 
1.439247e-02 
1.426353e-02 
1.413451e-02 
1.400544e-02 
1.387631e-02 
1.374711e-02 
1.361785e-02 
1.348854e-02 
1.335916e-02 
1.322971e-02 
1.310021e-02 
1.297065e-02 
1.284102e-02 
1.271134e-02 
1.258159e-02 
1.245178e-02 
1.232191e-02 
1.219198e-02 
1.206199e-02 
1.193194e-02 
1.180183e-02 
1.167165e-02 
1.154142e-02 
1.141113e-02 
1.128077e-02 
1.115036e-02 
1.101988e-02 
1.088934e-02 
1.075875e-02 
1.062809e-02 
1.049737e-02 
1.036660e-02 
1.023576e-02 
1.010486e-02 
9.973904e-03 
9.842887e-03 
9.711809e-03 
9.580672e-03 
9.449475e-03 
9.318218e-03 
9.186901e-03 
9.055525e-03 
8.924089e-03 
8.792594e-03 
8.661039e-03 
8.529425e-03 
8.397751e-03 
8.266017e-03 
8.134225e-03 
8.002373e-03 
7.870462e-03 
7.738492e-03 
7.606463e-03 
7.474375e-03 
7.342228e-03 
7.210021e-03 
7.077756e-03 
6.945433e-03 
6.813050e-03 
6.680608e-03 
6.548108e-03 
6.415550e-03 
6.282932e-03 
6.150257e-03 
6.017522e-03 
5.884730e-03 
5.751879e-03 
5.618969e-03 
5.486002e-03 
5.352976e-03 
5.219892e-03 
5.086750e-03 
4.953550e-03 
4.820292e-03 
4.686976e-03 
4.553602e-03 
4.420170e-03 
4.286680e-03 
4.153133e-03 
4.019528e-03 
3.885865e-03 
3.752145e-03 
3.618367e-03 
3.484532e-03 
3.350640e-03 
3.216690e-03 
3.082682e-03 
2.948618e-03 
2.814496e-03 
2.680317e-03 
2.546081e-03 
2.411788e-03 
2.277438e-03 
2.143031e-03 
2.008567e-03 
1.874047e-03 
1.739469e-03 
1.604835e-03 
1.470144e-03 
1.335397e-03 
1.200593e-03 
1.065732e-03 
9.308150e-04 
7.958415e-04 
6.608118e-04 
5.257257e-04 
3.905833e-04 
2.553848e-04 
1.201301e-04 
0 
0 
0 
0 
0 
0 
0 
0 
0 
0 
0 
0 
0 
0 
0 
0 
0 
0 
0 
0 
0 
0 
0 
0 
0 
0 
0 
0 
0 
0 
0 
0 
0 
0 
0 
0 
0 
0 
0 
0 
0 
0 
0 
0 
0 
0 
0 
0 
0 
0 
0 
0 
0 
0 
0 
0 
0 
0 
0 
0 
0 
0 
0 
0 
0 
0 
0 
0 
0 
0 
0 
0 
0 
0 
0 
0 
0 
0 
0 
0 
0 
0 
0 
0 
0 
0 
0 
0 
0 
0 
0 
0 
0 
0 
0 
0 
0 
0 
0 
0 
0 
0 
0 
0 
0 
0 
0 
0 
0 
0 
0 
0 
0 
0 
0 
0 
0 
0 
0 
0 
0 
0 
0 
0 
0 
0 
0 
0 
0 
0 
0 
0 
0 
0 
0 
0 
0 
0 
0 
0 
0 
0 
0 
0 
0 
0 
0 
0 
0 
0 
0 
0 
0 
0 
0 
0 
0 
0 
0 
0 
0 
0 
0 
0 
0 
0 
0 
0 
0 
0 
0 
0 
0 
0 
0 
0 
0 
0 
0 
0 
0 
0 
0 
0 
0 
0 
0 
0 
0 
0 
0 
0 
0 
0 
0 
0 
0 
0 
0 
0 
0 
0 
0 
0 
0 
0 
0 
0 
0 
0 
0 
0 
0 
0 
0 
0 
0 
0 
0 
0 
0 
0 
0 
0 
0 
0 
0 
0 
0 
0 
0 
0 
0 
0 
0 
0 
0 
0 
0 
0 
0 
0 
0 
0 
0 
0 
0 
0 
0 
0 
0 
0 
0 
0 
0 
0 
0 
0 
0 
0 
0 
0 
0 
0 
0 
0 
0 
0 
0 
0 
0 
0 
0 
0 
0 
0 
0 
0 
0 
0 
0 
0 
0 
0 
0 
0 
0 
0 
0 
0 
0 
0 
0 
0 
0 
0 
0 
0 
0 
0 
0 
0 
0 
0 
0 
0 
0 
0 
0 
0 
0 
0 
0 
0 
0 
0 
0 
0 
0 
0 
0 
0 
0 
0 
0 
0 
0 
0 
0 
0 
0 
0 
0 
0 
0 
0 
0 
0 
0 
0 
0 
0 
0 
0 
0 
0 
0 
0 
0 
0 
0 
0 
0 
0 
0 
0 
0 
0 
0 
0 
0 
0 
0 
0 
0 
0 
0 
0 
0 
0 
0 
0 
0 
0 
0 
0 
0 
0 
0 
0 
0 
0 
0 
0 
0 
0 
0 
0 
0 
0 
0 
0 
0 
0 
0 
0 
0 
0 
0 
0 
0 
0 
0 
0 
0 
0 
0 
0 
0 
0 
0 
0 
0 
0 
0 
0 
0 
0 
0 
0 
0 
0 
0 
0 
0 
0 
0 
0 
0 
0 
0 
0 
0 
0 
0 
0 
0 
0 
0 
0 
0 
0 
0 
0 
0 
0 
0 
0 
0 
0 
0 
0 
0 
0 
0 
0 
0 
0 
0 
0 
0 
0 
0 
0 
0 
0 
0 
0 
0 
0 
0 
0 
0 
0 
0 
0 
0 
0 
0 
0 
0 
0 
0 
0 
0 
0 
0 
0 
0 
0 
0 
0 
0 
0 
0 
0 
0 
0 
0 
0 
0 
0 
0 
0 
0 
0 
0 
0 
0 
0 
0 
0 
0 
0 
0 
0 
0 
0 
0 
0 
0 
0 
0 
0 
0 
0 
0 
0 
0 
0 
0 
0 
0 
0 
0 
0 
0 
0 
0 
0 
0 
0 
0 
0 
0 
0 
0 
0 
0 
0 
0 
0 
0 
0 
0 
0 
0 
0 
0 
0 
0 
0 
0 
0 
0 
0 
0 
0 
0 
0 
0 
0 
0 
0 
0 
0 
0 
0 
0 
0 
0 
0 
0 
0 
0 
0 
0 
0 
0 
0 
0 
0 
0 
0 
0 
0 
0 
0 
0 
0 
0 
0 
0 
0 
0 
0 
0 
0 
0 
0 
0 
0 
0 
0 
0 
0 
0 
0 
0 
0 
0 
0 
0 
0 
0 
0 
0 
0 
0 
0 
0 
0 
0 
0 
0 
0 
0 
0 
0 
0 
0 
0 
0 
0 
0 
0 
0 
0 
0 
0 
0 
0 
0 
0 
0 
0 
0 
0 
0 
0 
0 
0 
0 
0 
0 
0 
0 
0 
0 
0 
0 
0 
0 
0 
0 
0 
0 
0 
0 
0 
0 
0 
0 
0 
0 
0 
0 
0 
0 
0 
0 
0 
0 
0 
0 
0 
0 
0 
0 
0 
0 
0 
0 
0 
0 
0 
0 
0 
0 
0 
0 
0 
0 
0 
0 
0 
0 
0 
0 
0 
0 
0 
0 
0 
0 
0 
0 
0 
0 
0 
0 
0 
0 
0 
0 
0 
0 
0 
0 
0 
0 
0 
0 
0 
0 
0 
0 
0 
0 
0 
0 
0 
0 
0 
0 
0 
0 
0 
0 
0 
0 
0 
0 
0 
0 
0 
0 
0 
0 
0 
0 
0 
0 
0 
0 
0 
0 
0 
0 
0 
0 
0 
0 
0 
0 
0 
0 
0 
0 
0 
0 
0 
0 
0 
0 
0 
0 
0 
0 
0 
0 
0 
0 
0 
0 
0 
0 
0 
0 
0 
0 
0 
0 
0 
0 
0 
0 
0 
0 
0 
0 
0 
0 
0 
0 
0 
0 
0 
0 
0 
0 
0 
0 
0 
0 
0 
0 
0 
0 
0 
0 
0 
0 
0 
0 
0 
0 
0 
0 
0 
0 
0 
0 
0 
0 
0 
0 
0 
0 
0 
0 
0 
0 
0 
0 
0 
0 
0 
0 
0 
0 
0 
0 
0 
0 
0 
0 
0 
0 
0 
0 
0 
0 
0 
0 
0 
0 
0 
0 
0 
0 
0 
0 
0 
0 
0 
0 
0 
0 
0 
0 
0 
0 
0 
0 
0 
0 
0 
0 
0 
0 
0 
0 
0 
0 
0 
0 
0 
0 
0 
0 
0 
0 
0 
0 
0 
0 
0 
0 
0 
0 
0 
0 
0 
0 
0 
0 
0 
0 
0 
0 
0 
0 
0 
0 
0 
0 
0 
0 
0 
0 
0 
0 
0 
0 
0 
0 
0 
0 
0 
0 
0 
0 
0 
0 
0 
0 
0 
0 
0 
0 
0 
0 
0 
0 
0 
0 
0 
0 
0 
0 
0 
0 
0 
0 
0 
0 
0 
0 
0 
0 
0 
0 
0 
0 
0 
0 
0 
0 
0 
0 
0 
0 
0 
0 
0 
0 
0 
0 
0 
0 
0 
0 
0 
0 
0 
0 
0 
0 
0 
0 
0 
0 
0 
0 
0 
0 
0 
0 
0 
0 
0 
0 
0 
0 
0 
0 
0 
0 
0 
0 
0 
0 
0 
0 
0 
0 
0 
0 
0 
0 
0 
0 
0 
0 
0 
0 
0 
0 
0 
0 
0 
0 
0 
0 
0 
0 
0 
0 
0 
0 
0 
0 
0 
0 
0 
0 
0 
0 
0 
0 
0 
0 
0 
0 
0 
0 
0 
0 
0 
0 
0 
0 
0 
0 
0 
0 
0 
0 
0 
0 
0 
0 
0 
0 
0 
0 
0 
0 
0 
0 
0 
0 
0 
0 
0 
0 
0 
0 
0 
0 
0 
0 
0 
0 
0 
0 
0 
0 
0 
0 
0 
0 
0 
0 
0 
0 
0 
0 
0 
0 
0 
0 
0 
0 
0 
0 
0 
0 
0 
0 
0 
0 
0 
0 
0 
0 
0 
0 
0 
0 
0 
0 
0 
0 
0 
0 
0 
0 
0 
0 
0 
0 
0 
0 
0 
0 
0 
0 
0 
0 
0 
0 
0 
0 
0 
0 
0 
0 
0 
0 
0 
0 
0 
0 
0 
0 
0 
0 
0 
0 
0 
0 
0 
0 
0 
0 
0 
0 
0 
0 
0 
0 
0 
0 
0 
0 
0 
0 
0 
0 
0 
0 
0 
0 
0 
0 
0 
0 
0 
0 
0 
0 
0 
0 
0 
0 
0 
0 
0 
0 
0 
0 
0 
0 
0 
0 
0 
0 
0 
0 
0 
0 
0 
0 
0 
0 
0 
0 
0 
0 
0 
0 
0 
0 
0 
0 
0 
0 
0 
0 
0 
0 
0 
0 
0 
0 
0 
0 
0 
0 
0 
0 
0 
0 
0 
0 
0 
0 
0 
0 
0 
0 
0 
0 
0 
0 
0 
0 
0 
0 
0 
0 
0 
0 
0 
0 
0 
0 
0 
0 
0 
0 
0 
0 
0 
0 
0 
0 
0 
0 
0 
0 
0 
0 
0 
0 
0 
0 
0 
0 
0 
0 
0 
0 
0 
0 
0 
0 
0 
0 
0 
0 
0 
0 
0 
0 
0 
0 
0 
0 
0 
0 
0 
0 
0 
0 
0 
0 
0 
0 
0 
0 
0 
0 
0 
0 
0 
0 
0 
0 
0 
0 
0 
0 
0 
0 
0 
0 
0 
0 
0 
0 
0 
0 
0 
0 
0 
0 
0 
0 
0 
0 
0 
0 
0 
0 
0 
0 
0 
0 
0 
0 
0 
0 
0 
0 
0 
0 
0 
0 
0 
0 
0 
0 
0 
0 
0 
0 
0 
0 
0 
0 
0 
0 
0 
0 
0 
0 
0 
0 
0 
0 
0 
0 
0 
0 
0 
0 
0 
0 
0 
0 
0 
0 
0 
0 
0 
0 
0 
0 
0 
0 
0 
0 
0 
0 
0 
0 
0 
0 
0 
0 
0 
0 
0 
0 
0 
0 
0 
0 
0 
0 
0 
0 
0 
0 
0 
0 
0 
0 
0 
0 
0 
0 
0 
0 
0 
0 
0 
0 
0 
0 
0 
0 
0 
0 
0 
0 
0 
0 
0 
0 
0 
0 
0 
0 
0 
0 
0 
0 
0 
0 
0 
0 
0 
0 
0 
0 
0 
0 
0 
0 
0 
0 
0 
0 
0 
0 
0 
0 
0 
0 
0 
0 
0 
0 
0 
0 
0 
0 
0 
0 
0 
0 
0 
0 
0 
0 
0 
0 
0 
0 
0 
0 
0 
0 
0 
0 
0 
0 
0 
0 
0 
0 
0 
0 
0 
0 
0 
0 
0 
0 
0 
0 
0 
0 
0 
0 
0 
0 
0 
0 
0 
0 
0 
0 
0 
0 
0 
0 
0 
0 
0 
0 
0 
0 
0 
0 
0 
0 
0 
0 
0 
0 
0 
0 
0 
0 
0 
0 
0 
0 
0 
0 
0 
0 
0 
0 
0 
0 
0 
0 
0 
0 
0 
0 
0 
0 
0 
0 
0 
0 
0 
0 
0 
0 
0 
0 
0 
0 
0 
0 
0 
0 
0 
0 
0 
0 
0 
0 
0 
0 
0 
0 
0 
0 
0 
0 
0 
0 
0 
0 
0 
0 
0 
0 
0 
0 
0 
0 
0 
0 
0 
0 
0 
0 
0 
0 
0 
0 
0 
0 
0 
0 
0 
0 
0 
0 
0 
0 
0 
0 
0 
0 
0 
0 
0 
0 
0 
0 
0 
0 
0 
0 
0 
0 
0 
0 
0 
0 
0 
0 
0 
0 
0 
0 
0 
0 
0 
0 
0 
0 
0 
0 
0 
0 
0 
0 
0 
0 
0 
0 
0 
0 
0 
0 
0 
0 
0 
0 
0 
0 
0 
0 
0 
0 
0 
0 
0 
0 
0 
0 
0 
0 
0 
0 
0 
0 
0 
0 
0 
0 
0 
0 
0 
0 
0 
0 
0 
0 
0 
0 
0 
0 
0 
0 
0 
0 
0 
0 
0 
0 
0 
0 
0 
0 
0 
0 
0 
0 
0 
0 
0 
0 
0 
0 
0 
0 
0 
0 
0 
0 
0 
0 
0 
0 
0 
0 
0 
0 
0 
0 
0 
0 
0 
0 
0 
0 
0 
0 
0 
0 
0 
0 
0 
0 
0 
0 
0 
0 
0 
0 
0 
0 
0 
0 
0 
0 
0 
0 
0 
0 
0 
0 
0 
0 
0 
0 
0 
0 
0 
0 
0 
0 
0 
0 
0 
0 
0 
0 
0 
0 
0 
0 
0 
0 
0 
0 
0 
0 
0 
0 
0 
0 
0 
0 
0 
0 
0 
0 
0 
0 
0 
0 
0 
0 
0 
0 
0 
0 
0 
0 
0 
0 
0 
0 
0 
0 
0 
0 
0 
0 
0 
0 
0 
0 
0 
0 
0 
0 
0 
0 
0 
0 
0 
0 
0 
0 
0 
0 
0 
0 
0 
0 
0 
0 
0 
0 
0 
0 
0 
0 
0 
0 
0 
0 
0 
0 
0 
0 
0 
0 
0 
0 
0 
0 
0 
0 
0 
0 
0 
0 
0 
0 
0 
0 
0 
0 
0 
0 
0 
0 
0 
0 
0 
0 
0 
0 
0 
0 
0 
0 
0 
0 
0 
0 
0 
0 
0 
0 
0 
0 
0 
0 
0 
0 
0 
0 
0 
0 
0 
0 
0 
0 
0 
0 
0 
0 
0 
0 
0 
0 
0 
0 
0 
0 
0 
0 
0 
0 
0 
0 
0 
0 
0 
0 
0 
0 
0 
0 
0 
0 
0 
0 
0 
0 
0 
0 
0 
0 
0 
0 
0 
0 
0 
0 
0 
0 
0 
0 
0 
0 
0 
0 
0 
0 
0 
0 
0 
0 
0 
0 
0 
0 
0 
0 
0 
0 
0 
0 
0 
0 
0 
0 
0 
0 
0 
0 
0 
0 
0 
0 
0 
0 
0 
0 
0 
0 
0 
0 
0 
0 
0 
0 
0 
0 
0 
0 
0 
0 
0 
0 
0 
0 
0 
0 
0 
0 
0 
0 
0 
0 
0 
0 
0 
0 
0 
0 
0 
0 
0 
0 
0 
0 
0 
0 
0 
0 
0 
0 
0 
0 
0 
0 
0 
0 
0 
0 
0 
0 
0 
0 
0 
0 
0 
0 
0 
0 
0 
0 
0 
0 
0 
0 
0 
0 
0 
0 
0 
0 
0 
0 
0 
0 
0 
0 
0 
0 
0 
0 
0 
0 
0 
0 
0 
0 
0 
0 
0 
0 
0 
0 
0 
0 
0 
0 
0 
0 
0 
0 
0 
0 
0 
0 
0 
0 
0 
0 
0 
0 
0 
0 
0 
0 
0 
0 
0 
0 
0 
0 
0 
0 
0 
0 
0 
0 
0 
0 
0 
0 
0 
0 
0 
0 
0 
0 
0 
0 
0 
0 
0 
0 
0 
0 
0 
0 
0 
0 
0 
0 
0 
0 
0 
0 
0 
0 
0 
0 
0 
0 
0 
0 
0 
0 
0 
0 
0 
0 
0 
0 
0 
0 
0 
0 
0 
0 
0 
0 
0 
0 
0 
0 
0 
0 
0 
0 
0 
0 
0 
0 
0 
0 
0 
0 
0 
0 
0 
0 
0 
0 
0 
0 
0 
0 
0 
0 
0 
0 
0 
0 
0 
0 
0 
0 
0 
0 
0 
0 
0 
0 
0 
0 
0 
0 
0 
0 
0 
0 
0 
0 
0 
0 
0 
0 
0 
0 
0 
0 
0 
0 
0 
0 
0 
0 
0 
0 
0 
0 
0 
0 
0 
0 
0 
0 
0 
0 
0 
0 
0 
0 
0 
0 
0 
0 
0 
0 
0 
0 
0 
0 
0 
0 
0 
0 
0 
0 
0 
0 
0 
0 
0 
0 
0 
0 
0 
0 
0 
0 
0 
0 
0 
0 
0 
0 
0 
0 
0 
0 
0 
0 
0 
0 
0 
0 
0 
0 
0 
0 
0 
0 
0 
0 
0 
0 
0 
0 
0 
0 
0 
0 
0 
0 
0 
0 
0 
0 
0 
0 
0 
0 
0 
0 
0 
0 
0 
0 
0 
0 
0 
0 
0 
0 
0 
0 
0 
0 
0 
0 
0 
0 
0 
0 
0 
0 
0 
0 
0 
0 
0 
0 
0 
0 
0 
0 
0 
0 
0 
0 
0 
0 
0 
0 
0 
0 
0 
0 
0 
0 
0 
0 
0 
0 
0 
0 
0 
0 
0 
0 
0 
0 
0 
0 
0 
0 
0 
0 
0 
0 
0 
0 
0 
0 
0 
0 
0 
0 
0 
0 
0 
0 
0 
0 
0 
0 
0 
0 
0 
0 
0 
0 
0 
0 
0 
0 
0 
0 
0 
0 
0 
0 
0 
0 
0 
0 
0 
0 
0 
0 
0 
0 
0 
0 
0 
0 
0 
0 
0 
0 
0 
0 
0 
0 
0 
0 
0 
0 
0 
0 
0 
0 
0 
0 
0 
0 
0 
0 
0 
0 
0 
0 
0 
0 
0 
0 
0 
0 
0 
0 
0 
0 
0 
0 
0 
0 
0 
0 
0 
0 
0 
0 
0 
0 
0 
0 
0 
0 
0 
0 
0 
0 
0 
0 
0 
0 
0 
0 
0 
0 
0 
0 
0 
0 
0 
0 
0 
0 
0 
0 
0 
0 
0 
0 
0 
0 
0 
0 
0 
0 
0 
0 
0 
0 
0 
0 
0 
0 
0 
0 
0 
0 
0 
0 
0 
0 
0 
0 
0 
0 
0 
0 
0 
0 
0 
0 
0 
0 
0 
0 
0 
0 
0 
0 
0 
0 
0 
0 
0 
0 
0 
0 
0 
0 
0 
0 
0 
0 
0 
0 
0 
0 
0 
0 
0 
0 
0 
0 
0 
0 
0 
0 
0 
0 
0 
0 
0 
0 
0 
0 
0 
0 
0 
0 
0 
0 
0 
0 
0 
0 
0 
0 
0 
0 
0 
0 
0 
0 
0 
0 
0 
0 
0 
0 
0 
0 
0 
0 
0 
0 
0 
0 
0 
0 
0 
0 
0 
0 
0 
0 
0 
0 
0 
0 
0 
0 
0 
0 
0 
0 
0 
0 
0 
0 
0 
0 
0 
0 
0 
0 
0 
0 
0 
0 
0 
0 
0 
0 
0 
0 
0 
0 
0 
0 
0 
0 
0 
0 
0 
0 
0 
0 
0 
0 
0 
0 
0 
0 
0 
0 
0 
0 
0 
0 
0 
0 
0 
0 
0 
0 
0 
0 
0 
0 
0 
0 
0 
0 
0 
0 
0 
0 
0 
0 
0 
0 
0 
0 
0 
0 
0 
0 
0 
0 
0 
0 
0 
0 
0 
0 
0 
0 
0 
0 
0 
0 
0 
0 
0 
0 
0 
0 
0 
0 
0 
0 
0 
0 
0 
0 
0 
0 
0 
0 
0 
0 
0 
0 
0 
0 
0 
0 
0 
0 
0 
0 
0 
0 
0 
0 
0 
0 
0 
0 
0 
0 
0 
0 
0 
0 
0 
0 
0 
0 
0 
0 
0 
0 
0 
0 
0 
0 
0 
0 
0 
0 
0 
0 
0 
0 
0 
0 
0 
0 
0 
0 
0 
0 
0 
0 
0 
0 
0 
0 
0 
0 
0 
0 
0 
0 
0 
0 
0 
0 
0 
0 
0 
0 
0 
0 
0 
0 
0 
0 
0 
0 
0 
0 
0 
0 
0 
0 
0 
0 
0 
0 
0 
0 
0 
0 
0 
0 
0 
0 
0 
0 
0 
0 
0 
0 
0 
0 
0 
0 
0 
0 
0 
0 
0 
0 
0 
0 
0 
0 
0 
0 
0 
0 
0 
0 
0 
0 
0 
0 
0 
0 
0 
0 
0 
0 
0 
0 
0 
0 
0 
0 
0 
0 
0 
0 
0 
0 
0 
0 
0 
0 
0 
0 
0 
0 
0 
0 
0 
0 
0 
0 
0 
0 
0 
0 
0 
0 
0 
0 
0 
0 
0 
0 
0 
0 
0 
0 
0 
0 
0 
0 
0 
0 
0 
0 
0 
0 
0 
0 
0 
0 
0 
0 
0 
0 
0 
0 
0 
0 
0 
0 
0 
0 
0 
0 
0 
0 
0 
0 
0 
0 
0 
0 
0 
0 
0 
0 
0 
0 
0 
0 
0 
0 
0 
0 
0 
0 
0 
0 
0 
0 
0 
0 
0 
0 
0 
0 
0 
0 
0 
0 
0 
0 
0 
0 
0 
0 
0 
0 
0 
0 
0 
0 
0 
0 
0 
0 
0 
0 
0 
0 
0 
0 
0 
0 
0 
0 
0 
0 
0 
0 
0 
0 
0 
0 
0 
0 
0 
0 
0 
0 
0 
0 
0 
0 
0 
0 
0 
0 
0 
0 
0 
0 
0 
0 
0 
0 
0 
0 
0 
0 
0 
0 
0 
0 
0 
0 
0 
0 
0 
0 
0 
0 
0 
0 
0 
0 
0 
0 
0 
0 
0 
0 
0 
0 
0 
0 
0 
0 
0 
0 
0 
0 
0 
0 
0 
0 
0 
0 
0 
0 
0 
0 
0 
0 
0 
0 
0 
0 
0 
0 
0 
0 
0 
0 
0 
0 
0 
0 
0 
0 
0 
0 
0 
0 
0 
0 
0 
0 
0 
0 
0 
0 
0 
0 
0 
0 
0 
0 
0 
0 
0 
0 
0 
0 
0 
0 
0 
0 
0 
0 
0 
0 
0 
0 
0 
0 
0 
0 
0 
0 
0 
0 
0 
0 
0 
0 
0 
0 
0 
0 
0 
0 
0 
0 
0 
0 
0 
0 
0 
0 
0 
0 
0 
0 
0 
0 
0 
0 
0 
0 
0 
0 
0 
0 
0 
0 
0 
0 
0 
0 
0 
0 
0 
0 
0 
0 
0 
0 
0 
0 
0 
0 
0 
0 
0 
0 
0 
0 
0 
0 
0 
0 
0 
0 
0 
0 
0 
0 
0 
0 
0 
0 
0 
0 
0 
0 
0 
0 
0 
0 
0 
0 
0 
0 
0 
0 
0 
0 
0 
0 
0 
0 
0 
0 
0 
0 
0 
0 
0 
0 
0 
0 
0 
0 
0 
0 
0 
0 
0 
0 
0 
0 
0 
0 
0 
0 
0 
0 
0 
0 
0 
0 
0 
0 
0 
0 
0 
0 
0 
0 
0 
0 
0 
0 
0 
0 
0 
0 
0 
0 
0 
0 
0 
0 
0 
0 
0 
0 
0 
0 
0 
0 
0 
0 
0 
0 
0 
0 
0 
0 
0 
0 
0 
0 
0 
0 
0 
0 
0 
0 
0 
0 
0 
0 
0 
0 
0 
0 
0 
0 
0 
0 
0 
0 
0 
0 
0 
0 
0 
0 
0 
0 
0 
0 
0 
0 
0 
0 
0 
0 
0 
0 
0 
0 
0 
0 
0 
0 
0 
0 
0 
0 
0 
0 
0 
0 
0 
0 
0 
0 
0 
0 
0 
0 
0 
0 
0 
0 
0 
0 
0 
0 
0 
0 
0 
0 
0 
0 
0 
0 
0 
0 
0 
0 
0 
0 
0 
0 
0 
0 
0 
0 
0 
0 
0 
0 
0 
0 
0 
0 
0 
0 
0 
0 
0 
0 
0 
0 
0 
0 
0 
0 
0 
0 
0 
0 
0 
0 
0 
0 
0 
0 
0 
0 
0 
0 
0 
0 
0 
0 
0 
0 
0 
0 
0 
0 
0 
0 
0 
0 
0 
0 
0 
0 
0 
0 
0 
0 
0 
0 
0 
0 
0 
0 
0 
0 
0 
0 
0 
0 
0 
0 
0 
0 
0 
0 
0 
0 
0 
0 
0 
0 
0 
0 
0 
0 
0 
0 
0 
0 
0 
0 
0 
0 
0 
0 
0 
0 
0 
0 
0 
0 
0 
0 
0 
0 
0 
0 
0 
0 
0 
0 
0 
0 
0 
0 
0 
0 
0 
0 
0 
0 
0 
0 
0 
0 
0 
0 
0 
0 
0 
0 
0 
0 
0 
0 
0 
0 
0 
0 
0 
0 
0 
0 
0 
0 
0 
0 
0 
0 
0 
0 
0 
0 
0 
0 
0 
0 
0 
0 
0 
0 
0 
0 
0 
0 
0 
0 
0 
0 
0 
0 
0 
0 
0 
0 
0 
0 
0 
0 
0 
0 
0 
0 
0 
0 
0 
0 
0 
0 
0 
0 
0 
0 
0 
0 
0 
0 
0 
0 
0 
0 
0 
0 
0 
0 
0 
0 
0 
0 
0 
0 
0 
0 
0 
0 
0 
0 
0 
0 
0 
0 
0 
0 
0 
0 
0 
0 
0 
0 
0 
0 
0 
0 
0 
0 
0 
0 
0 
0 
0 
0 
0 
0 
0 
0 
0 
0 
0 
0 
0 
0 
0 
0 
0 
0 
0 
0 
0 
0 
0 
0 
0 
0 
0 
0 
0 
0 
0 
0 
0 
0 
0 
0 
0 
0 
0 
0 
0 
0 
0 
0 
0 
0 
0 
0 
0 
0 
0 
0 
0 
0 
0 
0 
0 
0 
0 
0 
0 
0 
0 
0 
0 
0 
0 
0 
0 
0 
0 
0 
0 
0 
0 
0 
0 
0 
0 
0 
0 
0 
0 
0 
0 
0 
0 
0 
0 
0 
0 
0 
0 
0 
0 
0 
0 
0 
0 
0 
0 
0 
0 
0 
0 
0 
0 
0 
0 
0 
0 
0 
0 
0 
0 
0 
0 
0 
0 
0 
0 
0 
0 
0 
0 
0 
0 
0 
0 
0 
0 
0 
0 
0 
0 
0 
0 
0 
0 
0 
0 
0 
0 
0 
0 
0 
0 
0 
0 
0 
0 
0 
0 
0 
0 
0 
0 
0 
0 
0 
0 
0 
0 
0 
0 
0 
0 
0 
0 
0 
0 
0 
0 
0 
0 
0 
0 
0 
0 
0 
0 
0 
0 
0 
0 
0 
0 
0 
0 
0 
0 
0 
0 
0 
0 
0 
0 
0 
0 
0 
0 
0 
0 
0 
0 
0 
0 
0 
0 
0 
0 
0 
0 
0 
0 
0 
0 
0 
0 
0 
0 
0 
0 
0 
0 
0 
0 
0 
0 
0 
0 
0 
0 
0 
0 
0 
0 
0 
0 
0 
0 
0 
0 
0 
0 
0 
0 
0 
0 
0 
0 
0 
0 
0 
0 
0 
0 
0 
0 
0 
0 
0 
0 
0 
0 
0 
0 
0 
0 
0 
0 
0 
0 
0 
0 
0 
0 
0 
0 
0 
0 
0 
0 
0 
0 
0 
0 
0 
0 
0 
0 
0 
0 
0 
0 
0 
0 
0 
0 
0 
0 
0 
0 
0 
0 
0 
0 
0 
0 
0 
0 
0 
0 
0 
0 
0 
0 
0 
0 
0 
0 
0 
0 
0 
0 
0 
0 
0 
0 
0 
0 
0 
0 
0 
0 
0 
0 
0 
0 
0 
0 
0 
0 
0 
0 
0 
0 
0 
0 
0 
0 
0 
0 
0 
0 
0 
0 
0 
0 
0 
0 
0 
0 
0 
0 
0 
0 
0 
0 
0 
0 
0 
0 
0 
0 
0 
0 
0 
0 
0 
0 
0 
0 
0 
0 
0 
0 
0 
0 
0 
0 
0 
0 
0 
0 
0 
0 
0 
0 
0 
0 
0 
0 
0 
0 
0 
0 
0 
0 
0 
0 
0 
0 
0 
0 
0 
0 
0 
0 
0 
0 
0 
0 
0 
0 
0 
0 
0 
0 
0 
0 
0 
0 
0 
0 
0 
0 
0 
0 
0 
0 
0 
0 
0 
0 
0 
0 
0 
0 
0 
0 
0 
0 
0 
0 
0 
0 
0 
0 
0 
0 
0 
0 
0 
0 
0 
0 
0 
0 
0 
0 
0 
0 
0 
0 
0 
0 
0 
0 
0 
0 
0 
0 
0 
0 
0 
0 
0 
0 
0 
0 
0 
0 
0 
0 
0 
0 
0 
0 
0 
0 
0 
0 
0 
0 
0 
0 
0 
0 
0 
0 
0 
0 
0 
0 
0 
0 
0 
0 
0 
0 
0 
0 
0 
0 
0 
0 
0 
0 
0 
0 
0 
0 
0 
0 
0 
0 
0 
0 
0 
0 
0 
0 
0 
0 
0 
0 
0 
0 
0 
0 
0 
0 
0 
0 
0 
0 
0 
0 
0 
0 
0 
0 
0 
0 
0 
0 
0 
0 
0 
0 
0 
0 
0 
0 
0 
0 
0 
0 
0 
0 
0 
0 
0 
0 
0 
0 
0 
0 
0 
0 
0 
0 
0 
0 
0 
0 
0 
0 
0 
0 
0 
0 
0 
0 
0 
0 
0 
0 
0 
0 
0 
0 
0 
0 
0 
0 
0 
0 
0 
0 
0 
0 
0 
0 
0 
0 
0 
0 
0 
0 
0 
0 
0 
0 
0 
0 
0 
0 
0 
0 
0 
0 
0 
0 
0 
0 
0 
0 
0 
0 
0 
0 
0 
0 
0 
0 
0 
0 
0 
0 
0 
0 
0 
0 
0 
0 
0 
0 
0 
0 
0 
0 
0 
0 
0 
0 
0 
0 
0 
0 
0 
0 
0 
0 
0 
0 
0 
0 
0 
0 
0 
0 
0 
0 
0 
0 
0 
0 
0 
0 
0 
0 
0 
0 
0 
0 
0 
0 
0 
0 
0 
0 
0 
0 
0 
0 
0 
0 
0 
0 
0 
0 
0 
0 
0 
0 
0 
0 
0 
0 
0 
0 
0 
0 
0 
0 
0 
0 
0 
0 
0 
0 
0 
0 
0 
0 
0 
0 
0 
0 
0 
0 
0 
0 
0 
0 
0 
0 
0 
0 
0 
0 
0 
0 
0 
0 
0 
0 
0 
0 
0 
0 
0 
0 
0 
0 
0 
0 
0 
0 
0 
0 
0 
0 
0 
0 
0 
0 
0 
0 
0 
0 
0 
0 
0 
0 
0 
0 
0 
0 
0 
0 
0 
0 
0 
0 
0 
0 
0 
0 
0 
0 
0 
0 
0 
0 
0 
0 
0 
0 
0 
0 
0 
0 
0 
0 
0 
0 
0 
0 
0 
0 
0 
0 
0 
0 
0 
0 
0 
0 
0 
0 
0 
0 
0 
0 
0 
0 
0 
0 
0 
0 
0 
0 
0 
0 
0 
0 
0 
0 
0 
0 
0 
0 
0 
0 
0 
0 
0 
0 
0 
0 
0 
0 
0 
0 
0 
0 
0 
0 
0 
0 
0 
0 
0 
0 
0 
0 
0 
0 
0 
0 
0 
0 
0 
0 
0 
0 
0 
0 
0 
0 
0 
0 
0 
0 
0 
0 
0 
0 
0 
0 
0 
0 
0 
0 
0 
0 
0 
0 
0 
0 
0 
0 
0 
0 
0 
0 
0 
0 
0 
0 
0 
0 
0 
0 
0 
0 
0 
0 
0 
0 
0 
0 
0 
0 
0 
0 
0 
0 
0 
0 
0 
0 
0 
0 
0 
0 
0 
0 
0 
0 
0 
0 
0 
0 
0 
0 
0 
0 
0 
0 
0 
0 
0 
0 
0 
0 
0 
0 
0 
0 
0 
0 
0 
0 
0 
0 
0 
0 
0 
0 
0 
0 
0 
0 
0 
0 
0 
0 
0 
0 
0 
0 
0 
0 
0 
0 
0 
0 
0 
0 
0 
0 
0 
0 
0 
0 
0 
0 
0 
0 
0 
0 
0 
0 
0 
0 
0 
0 
0 
0 
0 
0 
0 
0 
0 
0 
0 
0 
0 
0 
0 
0 
0 
0 
0 
0 
0 
0 
0 
0 
0 
0 
0 
0 
0 
0 
0 
0 
0 
0 
0 
0 
0 
0 
0 
0 
0 
0 
0 
0 
0 
0 
0 
0 
0 
0 
0 
0 
0 
0 
0 
0 
0 
0 
0 
0 
0 
0 
0 
0 
0 
0 
0 
0 
0 
0 
0 
0 
0 
0 
0 
0 
0 
0 
0 
0 
0 
0 
0 
0 
0 
0 
0 
0 
0 
0 
0 
0 
0 
0 
0 
0 
0 
0 
0 
0 
0 
0 
0 
0 
0 
0 
0 
0 
0 
0 
0 
0 
0 
0 
0 
0 
0 
0 
0 
0 
0 
0 
0 
0 
0 
0 
0 
0 
0 
0 
0 
0 
0 
0 
0 
0 
0 
0 
0 
0 
0 
0 
0 
0 
0 
0 
0 
0 
0 
0 
0 
0 
0 
0 
0 
0 
0 
0 
0 
0 
0 
0 
0 
0 
0 
0 
0 
0 
0 
0 
0 
0 
0 
0 
0 
0 
0 
0 
0 
0 
0 
0 
0 
0 
0 
0 
0 
0 
0 
0 
0 
0 
0 
0 
0 
0 
0 
0 
0 
0 
0 
0 
0 
0 
0 
0 
0 
0 
0 
0 
0 
0 
0 
0 
0 
0 
0 
0 
0 
0 
0 
0 
0 
0 
0 
0 
0 
0 
0 
0 
0 
0 
0 
0 
0 
0 
0 
0 
0 
0 
0 
0 
0 
0 
0 
0 
0 
0 
0 
0 
0 
0 
0 
0 
0 
0 
0 
0 
0 
0 
0 
0 
0 
0 
0 
0 
0 
0 
0 
0 
0 
0 
0 
0 
0 
0 
0 
0 
0 
0 
0 
0 
0 
0 
0 
0 
0 
0 
0 
0 
0 
0 
0 
0 
0 
0 
0 
0 
0 
0 
0 
0 
0 
0 
0 
0 
0 
0 
0 
0 
0 
0 
0 
0 
0 
0 
0 
0 
0 
0 
0 
0 
0 
0 
0 
0 
0 
0 
0 
0 
0 
0 
0 
0 
0 
0 
0 
0 
0 
0 
0 
0 
0 
0 
0 
0 
0 
0 
0 
0 
0 
0 
0 
0 
0 
0 
0 
0 
0 
0 
0 
0 
0 
0 
0 
0 
0 
0 
0 
0 
0 
0 
0 
0 
0 
0 
0 
0 
0 
0 
0 
0 
0 
0 
0 
0 
0 
0 
0 
0 
0 
0 
0 
0 
0 
0 
0 
0 
0 
0 
0 
0 
0 
0 
0 
0 
0 
0 
0 
0 
0 
0 
0 
0 
0 
0 
0 
0 
0 
0 
0 
0 
0 
0 
0 
0 
0 
0 
0 
0 
0 
0 
0 
0 
0 
0 
0 
0 
0 
0 
0 
0 
0 
0 
0 
0 
0 
0 
0 
0 
0 
0 
0 
0 
0 
0 
0 
0 
0 
0 
0 
0 
0 
0 
0 
0 
0 
0 
0 
0 
0 
0 
0 
0 
0 
0 
0 
0 
0 
0 
0 
0 
0 
0 
0 
0 
0 
0 
0 
0 
0 
0 
0 
0 
0 
0 
0 
0 
0 
0 
0 
0 
0 
0 
0 
0 
0 
0 
0 
0 
0 
0 
0 
0 
0 
0 
0 
0 
0 
0 
0 
0 
0 
0 
0 
0 
0 
0 
0 
0 
0 
0 
0 
0 
0 
0 
0 
0 
0 
0 
0 
0 
0 
0 
0 
0 
0 
0 
0 
0 
0 
0 
0 
0 
0 
0 
0 
0 
0 
0 
0 
0 
0 
0 
0 
0 
0 
0 
0 
0 
0 
0 
0 
0 
0 
0 
0 
0 
0 
0 
0 
0 
0 
0 
0 
0 
0 
0 
0 
0 
0 
0 
0 
0 
0 
0 
0 
0 
0 
0 
0 
0 
0 
0 
0 
0 
0 
0 
0 
0 
0 
0 
0 
0 
0 
0 
0 
0 
0 
0 
0 
0 
0 
0 
0 
0 
0 
0 
0 
0 
0 
0 
0 
0 
0 
0 
0 
0 
0 
0 
0 
0 
0 
0 
0 
0 
0 
0 
0 
0 
0 
0 
0 
0 
0 
0 
0 
0 
0 
0 
0 
0 
0 
0 
0 
0 
0 
0 
0 
0 
0 
0 
0 
0 
0 
0 
0 
0 
0 
0 
0 
0 
0 
0 
0 
0 
0 
0 
0 
0 
0 
0 
0 
0 
0 
0 
0 
0 
0 
0 
0 
0 
0 
0 
0 
0 
0 
0 
0 
0 
0 
0 
0 
0 
0 
0 
0 
0 
0 
0 
0 
0 
0 
0 
0 
0 
0 
0 
0 
0 
0 
0 
0 
0 
0 
0 
0 
0 
0 
0 
0 
0 
0 
0 
0 
0 
0 
0 
0 
0 
0 
0 
0 
0 
0 
0 
0 
0 
0 
0 
0 
0 
0 
0 
0 
0 
0 
0 
0 
0 
0 
0 
0 
0 
0 
0 
0 
0 
0 
0 
0 
0 
0 
0 
0 
0 
0 
0 
0 
0 
0 
0 
0 
0 
0 
0 
0 
0 
0 
0 
0 
0 
0 
0 
0 
0 
0 
0 
0 
0 
0 
0 
0 
0 
0 
0 
0 
0 
0 
0 
0 
0 
0 
0 
0 
0 
0 
0 
0 
0 
0 
0 
0 
0 
0 
0 
0 
0 
0 
0 
0 
0 
0 
0 
0 
0 
0 
0 
0 
0 
0 
0 
0 
0 
0 
0 
0 
0 
0 
0 
0 
0 
0 
0 
0 
0 
0 
0 
0 
0 
0 
0 
0 
0 
0 
0 
0 
0 
0 
0 
0 
0 
0 
0 
0 
0 
0 
0 
0 
0 
0 
0 
0 
0 
0 
0 
0 
0 
0 
0 
0 
0 
0 
0 
0 
0 
0 
0 
0 
0 
0 
0 
0 
0 
0 
0 
0 
0 
0 
0 
0 
0 
0 
0 
0 
0 
0 
0 
0 
0 
0 
0 
0 
0 
0 
0 
0 
0 
0 
0 
0 
0 
0 
0 
0 
0 
0 
0 
0 
0 
0 
0 
0 
0 
0 
0 
0 
0 
0 
0 
0 
0 
0 
0 
0 
0 
0 
0 
0 
0 
0 
0 
0 
0 
0 
0 
0 
0 
0 
0 
0 
0 
0 
0 
0 
0 
0 
0 
0 
0 
0 
0 
0 
0 
0 
0 
0 
0 
0 
0 
0 
0 
0 
0 
0 
0 
0 
0 
0 
0 
0 
0 
0 
0 
0 
0 
0 
0 
0 
0 
0 
0 
0 
0 
0 
0 
0 
0 
0 
0 
0 
0 
0 
0 
0 
0 
0 
0 
0 
0 
0 
0 
0 
0 
0 
0 
0 
0 
0 
0 
0 
0 
0 
0 
0 
0 
0 
0 
0 
0 
0 
0 
0 
0 
0 
0 
0 
0 
0 
0 
0 
0 
0 
0 
0 
0 
0 
0 
0 
0 
0 
0 
0 
0 
0 
0 
0 
0 
0 
0 
0 
0 
0 
0 
0 
0 
0 
0 
0 
0 
0 
0 
0 
0 
0 
0 
0 
0 
0 
0 
0 
0 
0 
0 
0 
0 
0 
0 
0 
0 
0 
0 
0 
0 
0 
0 
0 
0 
0 
0 
0 
0 
0 
0 
0 
0 
0 
0 
0 
0 
0 
0 
0 
0 
0 
0 
0 
0 
0 
0 
0 
0 
0 
0 
0 
0 
0 
0 
0 
0 
0 
0 
0 
0 
0 
0 
0 
0 
0 
0 
0 
0 
0 
0 
0 
0 
0 
0 
0 
0 
0 
0 
0 
0 
0 
0 
0 
0 
0 
0 
0 
0 
0 
0 
0 
0 
0 
0 
0 
0 
0 
0 
0 
0 
0 
0 
0 
0 
0 
0 
0 
0 
0 
0 
0 
0 
0 
0 
0 
0 
0 
0 
0 
0 
0 
0 
0 
0 
0 
0 
0 
0 
0 
0 
0 
0 
0 
0 
0 
0 
0 
0 
0 
0 
0 
0 
0 
0 
0 
0 
0 
0 
0 
0 
0 
0 
0 
0 
0 
0 
0 
0 
0 
0 
0 
0 
0 
0 
0 
0 
0 
0 
0 
0 
0 
0 
0 
0 
0 
0 
0 
0 
0 
0 
0 
0 
0 
0 
0 
0 
0 
0 
0 
0 
0 
0 
0 
0 
0 
0 
0 
0 
0 
0 
0 
0 
0 
0 
0 
0 
0 
0 
0 
0 
0 
0 
0 
0 
0 
0 
0 
0 
0 
0 
0 
0 
0 
0 
0 
0 
0 
0 
0 
0 
0 
0 
0 
0 
0 
0 
0 
0 
0 
0 
0 
0 
0 
0 
0 
0 
0 
0 
0 
0 
0 
0 
0 
0 
0 
0 
0 
0 
0 
0 
0 
0 
0 
0 
0 
0 
0 
0 
0 
0 
0 
0 
0 
0 
0 
0 
0 
0 
0 
0 
0 
0 
0 
0 
0 
0 
0 
0 
0 
0 
0 
0 
0 
0 
0 
0 
0 
0 
0 
0 
0 
0 
0 
0 
0 
0 
0 
0 
0 
0 
0 
0 
0 
0 
0 
0 
0 
0 
0 
0 
0 
0 
0 
0 
0 
0 
0 
0 
0 
0 
0 
0 
0 
0 
0 
0 
0 
0 
0 
0 
0 
0 
0 
0 
0 
0 
0 
0 
0 
0 
0 
0 
0 
0 
0 
0 
0 
0 
0 
0 
0 
0 
0 
0 
0 
0 
0 
0 
0 
0 
0 
0 
0 
0 
0 
0 
0 
0 
0 
0 
0 
0 
0 
0 
0 
0 
0 
0 
0 
0 
0 
0 
0 
0 
0 
0 
0 
0 
0 
0 
0 
0 
0 
0 
0 
0 
0 
0 
0 
0 
0 
0 
0 
0 
0 
0 
0 
0 
0 
0 
0 
0 
0 
0 
0 
0 
0 
0 
0 
0 
0 
0 
0 
0 
0 
0 
0 
0 
0 
0 
0 
0 
0 
0 
0 
0 
0 
0 
0 
0 
0 
0 
0 
0 
0 
0 
0 
0 
0 
0 
0 
0 
0 
0 
0 
0 
0 
0 
0 
0 
0 
0 
0 
0 
0 
0 
0 
0 
0 
0 
0 
0 
0 
0 
0 
0 
0 
0 
0 
0 
0 
0 
0 
0 
0 
0 
0 
0 
0 
0 
0 
0 
0 
0 
0 
0 
0 
0 
0 
0 
0 
0 
0 
0 
0 
0 
0 
0 
0 
0 
0 
0 
0 
0 
0 
0 
0 
0 
0 
0 
0 
0 
0 
0 
0 
0 
0 
0 
0 
0 
0 
0 
0 
0 
0 
0 
0 
0 
0 
0 
0 
0 
0 
0 
0 
0 
0 
0 
0 
0 
0 
0 
0 
0 
0 
0 
0 
0 
0 
0 
0 
0 
0 
0 
0 
0 
0 
0 
0 
0 
0 
0 
0 
0 
0 
0 
0 
0 
0 
0 
0 
0 
0 
0 
0 
0 
0 
0 
0 
0 
0 
0 
0 
0 
0 
0 
0 
0 
0 
0 
0 
0 
0 
0 
0 
0 
0 
0 
0 
0 
0 
0 
0 
0 
0 
0 
0 
0 
0 
0 
0 
0 
0 
0 
0 
0 
0 
0 
0 
0 
0 
0 
0 
0 
0 
0 
0 
0 
0 
0 
0 
0 
0 
0 
0 
0 
0 
0 
0 
0 
0 
0 
0 
0 
0 
0 
0 
0 
0 
0 
0 
0 
0 
0 
0 
0 
0 
0 
0 
0 
0 
0 
0 
0 
0 
0 
0 
0 
0 
0 
0 
0 
0 
0 
0 
0 
0 
0 
0 
0 
0 
0 
0 
0 
0 
0 
0 
0 
0 
0 
0 
0 
0 
0 
0 
0 
0 
0 
0 
0 
0 
0 
0 
0 
0 
0 
0 
0 
0 
0 
0 
0 
0 
0 
0 
0 
0 
0 
0 
0 
0 
0 
0 
0 
0 
0 
0 
0 
0 
0 
0 
0 
0 
0 
0 
0 
0 
0 
0 
0 
0 
0 
0 
0 
0 
0 
0 
0 
0 
0 
0 
0 
0 
0 
0 
0 
0 
0 
0 
0 
0 
0 
0 
0 
0 
0 
0 
0 
0 
0 
0 
0 
0 
0 
0 
0 
0 
0 
0 
0 
0 
0 
0 
0 
0 
0 
0 
0 
0 
0 
0 
0 
0 
0 
0 
0 
0 
0 
0 
0 
0 
0 
0 
0 
0 
0 
0 
0 
0 
0 
0 
0 
0 
0 
0 
0 
0 
0 
0 
0 
0 
0 
0 
0 
0 
0 
0 
0 
0 
0 
0 
0 
0 
0 
0 
0 
0 
0 
0 
0 
0 
0 
0 
0 
0 
0 
0 
0 
0 
0 
0 
0 
0 
0 
0 
0 
0 
0 
0 
0 
0 
0 
0 
0 
0 
0 
0 
0 
0 
0 
0 
0 
0 
0 
0 
0 
0 
0 
0 
0 
0 
0 
0 
0 
0 
0 
0 
0 
0 
0 
0 
0 
0 
0 
0 
0 
0 
0 
0 
0 
0 
0 
0 
0 
0 
0 
0 
0 
0 
0 
0 
0 
0 
0 
0 
0 
0 
0 
0 
0 
0 
0 
0 
0 
0 
0 
0 
0 
0 
0 
0 
0 
0 
0 
0 
0 
0 
0 
0 
0 
0 
0 
0 
0 
0 
0 
0 
0 
0 
0 
0 
0 
0 
0 
0 
0 
0 
0 
0 
0 
0 
0 
0 
0 
0 
0 
0 
0 
0 
0 
0 
0 
0 
0 
0 
0 
0 
0 
0 
3.557930e-05 
1.708680e-04 
3.061006e-04 
4.412770e-04 
5.763972e-04 
7.114612e-04 
8.464688e-04 
9.814200e-04 
1.116315e-03 
1.251153e-03 
1.385935e-03 
1.520660e-03 
1.655329e-03 
1.789941e-03 
1.924496e-03 
2.058994e-03 
2.193436e-03 
2.327820e-03 
2.462148e-03 
2.596418e-03 
2.730632e-03 
2.864788e-03 
2.998887e-03 
3.132930e-03 
3.266914e-03 
3.400842e-03 
3.534712e-03 
3.668524e-03 
3.802279e-03 
3.935977e-03 
4.069617e-03 
4.203199e-03 
4.336724e-03 
4.470191e-03 
4.603600e-03 
4.736951e-03 
4.870244e-03 
5.003479e-03 
5.136657e-03 
5.269776e-03 
5.402837e-03 
5.535840e-03 
5.668785e-03 
5.801671e-03 
5.934499e-03 
6.067269e-03 
6.199980e-03 
6.332633e-03 
6.465227e-03 
6.597763e-03 
6.730240e-03 
6.862658e-03 
6.995018e-03 
7.127318e-03 
7.259560e-03 
7.391743e-03 
7.523867e-03 
7.655932e-03 
7.787938e-03 
7.919885e-03 
8.051773e-03 
8.183601e-03 
8.315371e-03 
8.447080e-03 
8.578731e-03 
8.710322e-03 
8.841854e-03 
8.973326e-03 
9.104738e-03 
9.236091e-03 
9.367384e-03 
9.498617e-03 
9.629791e-03 
9.760905e-03 
9.891959e-03 
1.002295e-02 
1.015389e-02 
1.028476e-02 
1.041557e-02 
1.054633e-02 
1.067702e-02 
1.080765e-02 
1.093823e-02 
1.106874e-02 
1.119919e-02 
1.132958e-02 
1.145991e-02 
1.159019e-02 
1.172039e-02 
1.185054e-02 
1.198063e-02 
1.211066e-02 
1.224063e-02 
1.237053e-02 
1.250038e-02 
1.263016e-02 
1.275989e-02 
1.288955e-02 
1.301915e-02 
1.314869e-02 
1.327817e-02 
1.340758e-02 
1.353694e-02 
1.366623e-02 
1.379547e-02 
1.392464e-02 
1.405375e-02 
1.418280e-02 
1.431178e-02 
1.444071e-02 
1.456957e-02 
1.469838e-02 
1.482711e-02 
1.495579e-02 
1.508441e-02 
1.521296e-02 
1.534145e-02 
1.546988e-02 
1.559825e-02 
1.572656e-02 
1.585480e-02 
1.598298e-02 
1.611110e-02 
1.623916e-02 
1.636715e-02 
1.649508e-02 
1.662295e-02 
1.675076e-02 
1.687850e-02 
1.700618e-02 
1.713380e-02 
1.726135e-02 
1.738884e-02 
1.751627e-02 
1.764364e-02 
1.777094e-02 
1.789818e-02 
1.802536e-02 
1.815248e-02 
1.827953e-02 
1.840651e-02 
1.853344e-02 
1.866030e-02 
1.878710e-02 
1.891383e-02 
1.904050e-02 
1.916711e-02 
1.929365e-02 
1.942013e-02 
1.954655e-02 
1.967290e-02 
1.979919e-02 
1.992541e-02 
2.005157e-02 
2.017767e-02 
2.030370e-02 
2.042967e-02 
2.055558e-02 
2.068142e-02 
2.080719e-02 
2.093290e-02 
2.105855e-02 
2.118414e-02 
2.130965e-02 
2.143511e-02 
2.156050e-02 
2.168582e-02 
2.181108e-02 
2.193628e-02 
2.206141e-02 
2.218648e-02 
2.231148e-02 
2.243642e-02 
2.256129e-02 
2.268610e-02 
2.281084e-02 
2.293552e-02 
2.306013e-02 
2.318467e-02 
2.330916e-02 
2.343357e-02 
2.355792e-02 
2.368221e-02 
2.380643e-02 
2.393059e-02 
2.405467e-02 
2.417870e-02 
2.430266e-02 
2.442655e-02 
2.455038e-02 
2.467414e-02 
2.479783e-02 
2.492146e-02 
2.504503e-02 
2.516853e-02 
2.529196e-02 
2.541532e-02 
2.553862e-02 
2.566186e-02 
2.578502e-02 
2.590813e-02 
2.603116e-02 
2.615413e-02 
2.627703e-02 
2.639987e-02 
2.652264e-02 
2.664534e-02 
2.676798e-02 
2.689055e-02 
2.701305e-02 
2.713549e-02 
2.725786e-02 
2.738016e-02 
2.750239e-02 
2.762456e-02 
2.774667e-02 
2.786870e-02 
2.799067e-02 
2.811257e-02 
2.823440e-02 
2.835617e-02 
2.847787e-02 
2.859950e-02 
2.872107e-02 
2.884256e-02 
2.896399e-02 
2.908536e-02 
2.920665e-02 
2.932788e-02 
2.944904e-02 
2.957013e-02 
2.969116e-02 
2.981211e-02 
2.993300e-02 
3.005382e-02 
3.017458e-02 
3.029526e-02 
3.041588e-02 
3.053643e-02 
3.065691e-02 
3.077732e-02 
3.089767e-02 
3.101794e-02 
3.113815e-02 
3.125829e-02 
3.137836e-02 
3.149837e-02 
3.161830e-02 
3.173817e-02 
3.185796e-02 
3.197769e-02 
3.209735e-02 
3.221694e-02 
3.233647e-02 
3.245592e-02 
3.257531e-02 
3.269462e-02 
3.281387e-02 
3.293305e-02 
3.305216e-02 
3.317120e-02 
3.329017e-02 
3.340907e-02 
3.352790e-02 
3.364666e-02 
3.376536e-02 
3.388398e-02 
3.400254e-02 
3.412102e-02 
3.423944e-02 
3.435779e-02 
3.447606e-02 
3.459427e-02 
3.471241e-02 
3.483048e-02 
3.494847e-02 
3.506640e-02 
3.518426e-02 
3.530205e-02 
3.541977e-02 
3.553742e-02 
3.565499e-02 
3.577250e-02 
3.588994e-02 
3.600731e-02 
3.612461e-02 
3.624183e-02 
3.635899e-02 
3.647608e-02 
3.659309e-02 
3.671004e-02 
3.682691e-02 
3.694372e-02 
3.706045e-02 
3.717712e-02 
3.729371e-02 
3.741023e-02 
3.752668e-02 
3.764306e-02 
3.775937e-02 
3.787561e-02 
3.799178e-02 
3.810787e-02 
3.822390e-02 
3.833985e-02 
3.845573e-02 
3.857155e-02 
3.868729e-02 
3.880296e-02 
3.891855e-02 
3.903408e-02 
3.914953e-02 
3.926492e-02 
3.938023e-02 
3.949547e-02 
3.961064e-02 
3.972573e-02 
3.984076e-02 
3.995571e-02 
4.007059e-02 
4.018540e-02 
4.030014e-02 
4.041481e-02 
4.052940e-02 
4.064392e-02 
4.075837e-02 
4.087275e-02 
4.098706e-02 
4.110129e-02 
4.121545e-02 
4.132954e-02 
4.144356e-02 
4.155750e-02 
4.167137e-02 
4.178517e-02 
4.189890e-02 
4.201255e-02 
4.212613e-02 
4.223964e-02 
4.235307e-02 
4.246644e-02 
4.257973e-02 
4.269295e-02 
4.280609e-02 
4.291916e-02 
4.303216e-02 
4.314509e-02 
4.325794e-02 
4.337072e-02 
4.348342e-02 
4.359606e-02 
4.370862e-02 
4.382110e-02 
4.393352e-02 
4.404586e-02 
4.415812e-02 
4.427031e-02 
4.438243e-02 
4.449448e-02 
4.460645e-02 
4.471835e-02 
4.483017e-02 
4.494193e-02 
4.505360e-02 
4.516521e-02 
4.527674e-02 
4.538819e-02 
4.549957e-02 
4.561088e-02 
4.572211e-02 
4.583327e-02 
4.594436e-02 
4.605537e-02 
4.616631e-02 
4.627717e-02 
4.638796e-02 
4.649867e-02 
4.660931e-02 
4.671988e-02 
4.683037e-02 
4.694078e-02 
4.705112e-02 
4.716139e-02 
4.727158e-02 
4.738170e-02 
4.749174e-02 
4.760171e-02 
4.771161e-02 
4.782142e-02 
4.793117e-02 
4.804084e-02 
4.815043e-02 
4.825995e-02 
4.836939e-02 
4.847876e-02 
4.858805e-02 
4.869727e-02 
4.880641e-02 
4.891548e-02 
4.902447e-02 
4.913339e-02 
4.924223e-02 
4.935099e-02 
4.945968e-02 
4.956830e-02 
4.967684e-02 
4.978530e-02 
4.989369e-02 
5.000200e-02 
5.011024e-02 
5.021840e-02 
5.032648e-02 
5.043449e-02 
5.054242e-02 
5.065028e-02 
5.075806e-02 
5.086576e-02 
5.097339e-02 
5.108094e-02 
5.118842e-02 
5.129582e-02 
5.140314e-02 
5.151039e-02 
5.161756e-02 
5.172465e-02 
5.183167e-02 
5.193861e-02 
5.204548e-02 
5.215226e-02 
5.225898e-02 
5.236561e-02 
5.247217e-02 
5.257865e-02 
5.268505e-02 
5.279138e-02 
5.289763e-02 
5.300381e-02 
5.310990e-02 
5.321592e-02 
5.332187e-02 
5.342773e-02 
5.353352e-02 
5.363923e-02 
5.374487e-02 
5.385042e-02 
5.395590e-02 
5.406131e-02 
5.416663e-02 
5.427188e-02 
5.437705e-02 
5.448214e-02 
5.458715e-02 
5.469209e-02 
5.479695e-02 
5.490173e-02 
5.500644e-02 
5.511106e-02 
5.521561e-02 
5.532008e-02 
5.542448e-02 
5.552879e-02 
5.563303e-02 
5.573719e-02 
5.584127e-02 
5.594527e-02 
5.604920e-02 
5.615304e-02 
5.625681e-02 
5.636050e-02 
5.646412e-02 
5.656765e-02 
5.667110e-02 
5.677448e-02 
5.687778e-02 
5.698100e-02 
5.708414e-02 
5.718720e-02 
5.729019e-02 
5.739309e-02 
5.749592e-02 
5.759867e-02 
5.770134e-02 
5.780393e-02 
5.790644e-02 
5.800887e-02 
5.811123e-02 
5.821350e-02 
5.831570e-02 
5.841781e-02 
5.851985e-02 
5.862181e-02 
5.872369e-02 
5.882549e-02 
5.892721e-02 
5.902885e-02 
5.913041e-02 
5.923190e-02 
5.933330e-02 
5.943462e-02 
5.953587e-02 
5.963703e-02 
5.973812e-02 
5.983912e-02 
5.994005e-02 
6.004090e-02 
6.014166e-02 
6.024235e-02 
6.034296e-02 
6.044348e-02 
6.054393e-02 
6.064430e-02 
6.074458e-02 
6.084479e-02 
6.094492e-02 
6.104497e-02 
6.114493e-02 
6.124482e-02 
6.134463e-02 
6.144435e-02 
6.154400e-02 
6.164356e-02 
6.174305e-02 
6.184245e-02 
6.194178e-02 
6.204102e-02 
6.214019e-02 
6.223927e-02 
6.233827e-02 
6.243719e-02 
6.253603e-02 
6.263479e-02 
6.273347e-02 
6.283207e-02 
6.293059e-02 
6.302902e-02 
6.312738e-02 
6.322566e-02 
6.332385e-02 
6.342196e-02 
6.351999e-02 
6.361794e-02 
6.371581e-02 
6.381360e-02 
6.391131e-02 
6.400893e-02 
6.410648e-02 
6.420394e-02 
6.430132e-02 
6.439862e-02 
6.449584e-02 
6.459298e-02 
6.469004e-02 
6.478701e-02 
6.488390e-02 
6.498071e-02 
6.507744e-02 
6.517409e-02 
6.527066e-02 
6.536714e-02 
6.546354e-02 
6.555986e-02 
6.565610e-02 
6.575226e-02 
6.584833e-02 
6.594432e-02 
6.604023e-02 
6.613606e-02 
6.623181e-02 
6.632747e-02 
6.642305e-02 
6.651855e-02 
6.661397e-02 
6.670930e-02 
6.680456e-02 
6.689973e-02 
6.699481e-02 
6.708982e-02 
6.718474e-02 
6.727958e-02 
6.737434e-02 
6.746901e-02 
6.756360e-02 
6.765811e-02 
6.775254e-02 
6.784688e-02 
6.794114e-02 
6.803532e-02 
6.812942e-02 
6.822343e-02 
6.831736e-02 
6.841120e-02 
6.850497e-02 
6.859865e-02 
6.869224e-02 
6.878576e-02 
6.887919e-02 
6.897254e-02 
6.906580e-02 
6.915898e-02 
6.925208e-02 
6.934509e-02 
6.943802e-02 
6.953087e-02 
6.962363e-02 
6.971631e-02 
6.980891e-02 
6.990142e-02 
6.999385e-02 
7.008620e-02 
7.017846e-02 
7.027064e-02 
7.036273e-02 
7.045474e-02 
7.054667e-02 
7.063851e-02 
7.073027e-02 
7.082194e-02 
7.091354e-02 
7.100504e-02 
7.109646e-02 
7.118780e-02 
7.127906e-02 
7.137023e-02 
7.146131e-02 
7.155232e-02 
7.164323e-02 
7.173407e-02 
7.182482e-02 
7.191548e-02 
7.200606e-02 
7.209656e-02 
7.218697e-02 
7.227729e-02 
7.236754e-02 
7.245769e-02 
7.254777e-02 
7.263775e-02 
7.272766e-02 
7.281748e-02 
7.290721e-02 
7.299686e-02 
7.308642e-02 
7.317590e-02 
7.326530e-02 
7.335461e-02 
7.344383e-02 
7.353297e-02 
7.362202e-02 
7.371099e-02 
7.379988e-02 
7.388868e-02 
7.397739e-02 
7.406602e-02 
7.415456e-02 
7.424302e-02 
7.433139e-02 
7.441968e-02 
7.450788e-02 
7.459599e-02 
7.468403e-02 
7.477197e-02 
7.485983e-02 
7.494760e-02 
7.503529e-02 
7.512289e-02 
7.521041e-02 
7.529784e-02 
7.538519e-02 
7.547245e-02 
7.555962e-02 
7.564671e-02 
7.573371e-02 
7.582063e-02 
7.590746e-02 
7.599420e-02 
7.608086e-02 
7.616743e-02 
7.625392e-02 
7.634032e-02 
7.642663e-02 
7.651286e-02 
7.659900e-02 
7.668505e-02 
7.677102e-02 
7.685691e-02 
7.694270e-02 
7.702841e-02 
7.711403e-02 
7.719957e-02 
7.728502e-02 
7.737038e-02 
7.745566e-02 
7.754085e-02 
7.762595e-02 
7.771097e-02 
7.779590e-02 
7.788074e-02 
7.796550e-02 
7.805017e-02 
7.813475e-02 
7.821925e-02 
7.830366e-02 
7.838798e-02 
7.847221e-02 
7.855636e-02 
7.864042e-02 
7.872440e-02 
7.880828e-02 
7.889208e-02 
7.897580e-02 
7.905942e-02 
7.914296e-02 
7.922641e-02 
7.930977e-02 
7.939305e-02 
7.947624e-02 
7.955934e-02 
7.964235e-02 
7.972528e-02 
7.980812e-02 
7.989087e-02 
7.997353e-02 
8.005611e-02 
8.013860e-02 
8.022100e-02 
8.030331e-02 
8.038554e-02 
8.046768e-02 
8.054973e-02 
8.063169e-02 
8.071356e-02 
8.079535e-02 
8.087705e-02 
8.095866e-02 
8.104018e-02 
8.112161e-02 
8.120296e-02 
8.128422e-02 
8.136539e-02 
8.144647e-02 
8.152746e-02 
8.160837e-02 
8.168918e-02 
8.176991e-02 
8.185055e-02 
8.193110e-02 
8.201157e-02 
8.209194e-02 
8.217223e-02 
8.225243e-02 
8.233254e-02 
8.241256e-02 
8.249249e-02 
8.257234e-02 
8.265209e-02 
8.273176e-02 
8.281134e-02 
8.289083e-02 
8.297023e-02 
8.304954e-02 
8.312876e-02 
8.320789e-02 
8.328694e-02 
8.336590e-02 
8.344476e-02 
8.352354e-02 
8.360223e-02 
8.368083e-02 
8.375934e-02 
8.383776e-02 
8.391610e-02 
8.399434e-02 
8.407250e-02 
8.415056e-02 
8.422854e-02 
8.430642e-02 
8.438422e-02 
8.446193e-02 
8.453955e-02 
8.461708e-02 
8.469452e-02 
8.477187e-02 
8.484913e-02 
8.492630e-02 
8.500338e-02 
8.508037e-02 
8.515728e-02 
8.523409e-02 
8.531081e-02 
8.538745e-02 
8.546399e-02 
8.554044e-02 
8.561681e-02 
8.569308e-02 
8.576927e-02 
8.584536e-02 
8.592137e-02 
8.599728e-02 
8.607310e-02 
8.614884e-02 
8.622448e-02 
8.630004e-02 
8.637550e-02 
8.645088e-02 
8.652616e-02 
8.660135e-02 
8.667646e-02 
8.675147e-02 
8.682639e-02 
8.690123e-02 
8.697597e-02 
8.705062e-02 
8.712518e-02 
8.719965e-02 
8.727403e-02 
8.734833e-02 
8.742252e-02 
8.749663e-02 
8.757065e-02 
8.764458e-02 
8.771842e-02 
8.779216e-02 
8.786582e-02 
8.793939e-02 
8.801286e-02 
8.808624e-02 
8.815954e-02 
8.823274e-02 
8.830585e-02 
8.837887e-02 
8.845180e-02 
8.852464e-02 
8.859738e-02 
8.867004e-02 
8.874261e-02 
8.881508e-02 
8.888746e-02 
8.895976e-02 
8.903196e-02 
8.910407e-02 
8.917608e-02 
8.924801e-02 
8.931985e-02 
8.939159e-02 
8.946324e-02 
8.953481e-02 
8.960628e-02 
8.967766e-02 
8.974894e-02 
8.982014e-02 
8.989124e-02 
8.996226e-02 
9.003318e-02 
9.010401e-02 
9.017475e-02 
9.024539e-02 
9.031595e-02 
9.038641e-02 
9.045678e-02 
9.052706e-02 
9.059725e-02 
9.066735e-02 
9.073735e-02 
9.080727e-02 
9.087709e-02 
9.094682e-02 
9.101645e-02 
9.108600e-02 
9.115545e-02 
9.122481e-02 
9.129408e-02 
9.136326e-02 
9.143234e-02 
9.150133e-02 
9.157023e-02 
9.163904e-02 
9.170776e-02 
9.177638e-02 
9.184491e-02 
9.191335e-02 
9.198170e-02 
9.204995e-02 
9.211811e-02 
9.218618e-02 
9.225416e-02 
9.232205e-02 
9.238984e-02 
9.245754e-02 
9.252514e-02 
9.259266e-02 
9.266008e-02 
9.272741e-02 
9.279465e-02 
9.286179e-02 
9.292884e-02 
9.299580e-02 
9.306267e-02 
9.312944e-02 
9.319612e-02 
9.326271e-02 
9.332920e-02 
9.339560e-02 
9.346191e-02 
9.352813e-02 
9.359425e-02 
9.366028e-02 
9.372622e-02 
9.379206e-02 
9.385781e-02 
9.392347e-02 
9.398904e-02 
9.405451e-02 
9.411988e-02 
9.418517e-02 
9.425036e-02 
9.431546e-02 
9.438047e-02 
9.444538e-02 
9.451020e-02 
9.457492e-02 
9.463955e-02 
9.470409e-02 
9.476854e-02 
9.483289e-02 
9.489715e-02 
9.496131e-02 
9.502538e-02 
9.508936e-02 
9.515324e-02 
9.521703e-02 
9.528073e-02 
9.534433e-02 
9.540784e-02 
9.547126e-02 
9.553458e-02 
9.559781e-02 
9.566094e-02 
9.572398e-02 
9.578693e-02 
9.584978e-02 
9.591254e-02 
9.597521e-02 
9.603778e-02 
9.610026e-02 
9.616264e-02 
9.622493e-02 
9.628712e-02 
9.634923e-02 
9.641123e-02 
9.647315e-02 
9.653496e-02 
9.659669e-02 
9.665832e-02 
9.671986e-02 
9.678130e-02 
9.684265e-02 
9.690390e-02 
9.696506e-02 
9.702612e-02 
9.708709e-02 
9.714797e-02 
9.720875e-02 
9.726944e-02 
9.733003e-02 
9.739053e-02 
9.745094e-02 
9.751125e-02 
9.757146e-02 
9.763158e-02 
9.769161e-02 
9.775154e-02 
9.781137e-02 
9.787112e-02 
9.793076e-02 
9.799032e-02 
9.804977e-02 
9.810914e-02 
9.816841e-02 
9.822758e-02 
9.828666e-02 
9.834564e-02 
9.840453e-02 
9.846333e-02 
9.852202e-02 
9.858063e-02 
9.863914e-02 
9.869755e-02 
9.875587e-02 
9.881410e-02 
9.887223e-02 
9.893026e-02 
9.898820e-02 
9.904604e-02 
9.910379e-02 
9.916145e-02 
9.921900e-02 
9.927647e-02 
9.933383e-02 
9.939111e-02 
9.944829e-02 
9.950537e-02 
9.956235e-02 
9.961925e-02 
9.967604e-02 
9.973274e-02 
9.978935e-02 
9.984586e-02 
9.990227e-02 
9.995859e-02 
1.000148e-01 
1.000709e-01 
1.001270e-01 
1.001829e-01 
1.002388e-01 
1.002945e-01 
1.003501e-01 
1.004057e-01 
1.004612e-01 
1.005165e-01 
1.005718e-01 
1.006270e-01 
1.006820e-01 
1.007370e-01 
1.007919e-01 
1.008467e-01 
1.009014e-01 
1.009560e-01 
1.010105e-01 
1.010649e-01 
1.011192e-01 
1.011734e-01 
1.012275e-01 
1.012815e-01 
1.013355e-01 
1.013893e-01 
1.014430e-01 
1.014967e-01 
1.015502e-01 
1.016037e-01 
1.016570e-01 
1.017103e-01 
1.017634e-01 
1.018165e-01 
1.018694e-01 
1.019223e-01 
1.019751e-01 
1.020277e-01 
1.020803e-01 
1.021328e-01 
1.021852e-01 
1.022375e-01 
1.022897e-01 
1.023418e-01 
1.023938e-01 
1.024457e-01 
1.024975e-01 
1.025492e-01 
1.026008e-01 
1.026523e-01 
1.027037e-01 
1.027551e-01 
1.028063e-01 
1.028574e-01 
1.029085e-01 
1.029594e-01 
1.030102e-01 
1.030610e-01 
1.031116e-01 
1.031622e-01 
1.032126e-01 
1.032630e-01 
1.033133e-01 
1.033634e-01 
1.034135e-01 
1.034635e-01 
1.035133e-01 
1.035631e-01 
1.036128e-01 
1.036624e-01 
1.037118e-01 
1.037612e-01 
1.038105e-01 
1.038597e-01 
1.039088e-01 
1.039578e-01 
1.040067e-01 
1.040555e-01 
1.041042e-01 
1.041528e-01 
1.042014e-01 
1.042498e-01 
1.042981e-01 
1.043463e-01 
1.043944e-01 
1.044425e-01 
1.044904e-01 
1.045382e-01 
1.045860e-01 
1.046336e-01 
1.046812e-01 
1.047286e-01 
1.047759e-01 
1.048232e-01 
1.048704e-01 
1.049174e-01 
1.049644e-01 
1.050112e-01 
1.050580e-01 
1.051047e-01 
1.051512e-01 
1.051977e-01 
1.052441e-01 
1.052903e-01 
1.053365e-01 
1.053826e-01 
1.054286e-01 
1.054745e-01 
1.055202e-01 
1.055659e-01 
1.056115e-01 
1.056570e-01 
1.057024e-01 
1.057477e-01 
1.057929e-01 
1.058380e-01 
1.058830e-01 
1.059279e-01 
1.059727e-01 
1.060174e-01 
1.060621e-01 
1.061066e-01 
1.061510e-01 
1.061953e-01 
1.062395e-01 
1.062837e-01 
1.063277e-01 
1.063716e-01 
1.064154e-01 
1.064592e-01 
1.065028e-01 
1.065463e-01 
1.065898e-01 
1.066331e-01 
1.066763e-01 
1.067195e-01 
1.067625e-01 
1.068055e-01 
1.068483e-01 
1.068911e-01 
1.069337e-01 
1.069763e-01 
1.070187e-01 
1.070611e-01 
1.071034e-01 
1.071455e-01 
1.071876e-01 
1.072295e-01 
1.072714e-01 
1.073132e-01 
1.073548e-01 
1.073964e-01 
1.074379e-01 
1.074792e-01 
1.075205e-01 
1.075617e-01 
1.076028e-01 
1.076438e-01 
1.076846e-01 
1.077254e-01 
1.077661e-01 
1.078067e-01 
1.078472e-01 
1.078876e-01 
1.079278e-01 
1.079680e-01 
1.080081e-01 
1.080481e-01 
1.080880e-01 
1.081278e-01 
1.081675e-01 
1.082071e-01 
1.082466e-01 
1.082860e-01 
1.083253e-01 
1.083645e-01 
1.084036e-01 
1.084426e-01 
1.084815e-01 
1.085203e-01 
1.085590e-01 
1.085976e-01 
1.086362e-01 
1.086746e-01 
1.087129e-01 
1.087511e-01 
1.087892e-01 
1.088272e-01 
1.088651e-01 
1.089030e-01 
1.089407e-01 
1.089783e-01 
1.090158e-01 
1.090532e-01 
1.090906e-01 
1.091278e-01 
1.091649e-01 
1.092019e-01 
1.092389e-01 
1.092757e-01 
1.093124e-01 
1.093490e-01 
1.093856e-01 
1.094220e-01 
1.094583e-01 
1.094946e-01 
1.095307e-01 
1.095667e-01 
1.096027e-01 
1.096385e-01 
1.096742e-01 
1.097099e-01 
1.097454e-01 
1.097808e-01 
1.098162e-01 
1.098514e-01 
1.098866e-01 
1.099216e-01 
1.099565e-01 
1.099914e-01 
1.100261e-01 
1.100608e-01 
1.100953e-01 
1.101297e-01 
1.101641e-01 
1.101983e-01 
1.102325e-01 
1.102665e-01 
1.103005e-01 
1.103343e-01 
1.103680e-01 
1.104017e-01 
1.104352e-01 
1.104687e-01 
1.105020e-01 
1.105353e-01 
1.105684e-01 
1.106015e-01 
1.106344e-01 
1.106673e-01 
1.107000e-01 
1.107327e-01 
1.107652e-01 
1.107977e-01 
1.108300e-01 
1.108623e-01 
1.108944e-01 
1.109265e-01 
1.109584e-01 
1.109903e-01 
1.110220e-01 
1.110537e-01 
1.110852e-01 
1.111167e-01 
1.111480e-01 
1.111793e-01 
1.112104e-01 
1.112415e-01 
1.112724e-01 
1.113033e-01 
1.113340e-01 
1.113647e-01 
1.113952e-01 
1.114257e-01 
1.114560e-01 
1.114863e-01 
1.115164e-01 
1.115465e-01 
1.115764e-01 
1.116063e-01 
1.116360e-01 
1.116657e-01 
1.116952e-01 
1.117247e-01 
1.117540e-01 
1.117833e-01 
1.118124e-01 
1.118415e-01 
1.118704e-01 
1.118993e-01 
1.119280e-01 
1.119567e-01 
1.119852e-01 
1.120137e-01 
1.120420e-01 
1.120703e-01 
1.120984e-01 
1.121265e-01 
1.121544e-01 
1.121823e-01 
1.122100e-01 
1.122377e-01 
1.122652e-01 
1.122927e-01 
1.123200e-01 
1.123473e-01 
1.123744e-01 
1.124014e-01 
1.124284e-01 
1.124552e-01 
1.124820e-01 
1.125086e-01 
1.125352e-01 
1.125616e-01 
1.125879e-01 
1.126142e-01 
1.126403e-01 
1.126664e-01 
1.126923e-01 
1.127181e-01 
1.127439e-01 
1.127695e-01 
1.127950e-01 
1.128205e-01 
1.128458e-01 
1.128711e-01 
1.128962e-01 
1.129212e-01 
1.129462e-01 
1.129710e-01 
1.129957e-01 
1.130203e-01 
1.130449e-01 
1.130693e-01 
1.130936e-01 
1.131179e-01 
1.131420e-01 
1.131660e-01 
1.131899e-01 
1.132138e-01 
1.132375e-01 
1.132611e-01 
1.132846e-01 
1.133081e-01 
1.133314e-01 
1.133546e-01 
1.133777e-01 
1.134007e-01 
1.134237e-01 
1.134465e-01 
1.134692e-01 
1.134918e-01 
1.135143e-01 
1.135367e-01 
1.135591e-01 
1.135813e-01 
1.136034e-01 
1.136254e-01 
1.136473e-01 
1.136691e-01 
1.136908e-01 
1.137124e-01 
1.137339e-01 
1.137553e-01 
1.137766e-01 
1.137979e-01 
1.138190e-01 
1.138400e-01 
1.138609e-01 
1.138817e-01 
1.139024e-01 
1.139230e-01 
1.139434e-01 
1.139638e-01 
1.139841e-01 
1.140043e-01 
1.140244e-01 
1.140444e-01 
1.140643e-01 
1.140841e-01 
1.141038e-01 
1.141234e-01 
1.141429e-01 
1.141622e-01 
1.141815e-01 
1.142007e-01 
1.142198e-01 
1.142388e-01 
1.142576e-01 
1.142764e-01 
1.142951e-01 
1.143137e-01 
1.143322e-01 
1.143505e-01 
1.143688e-01 
1.143870e-01 
1.144050e-01 
1.144230e-01 
1.144409e-01 
1.144586e-01 
1.144763e-01 
1.144939e-01 
1.145113e-01 
1.145287e-01 
1.145460e-01 
1.145631e-01 
1.145802e-01 
1.145971e-01 
1.146140e-01 
1.146307e-01 
1.146474e-01 
1.146639e-01 
1.146804e-01 
1.146967e-01 
1.147130e-01 
1.147291e-01 
1.147452e-01 
1.147611e-01 
1.147770e-01 
1.147927e-01 
1.148083e-01 
1.148239e-01 
1.148393e-01 
1.148546e-01 
1.148699e-01 
1.148850e-01 
1.149000e-01 
1.149150e-01 
1.149298e-01 
1.149445e-01 
1.149592e-01 
1.149737e-01 
1.149881e-01 
1.150024e-01 
1.150166e-01 
1.150308e-01 
1.150448e-01 
1.150587e-01 
1.150725e-01 
1.150862e-01 
1.150998e-01 
1.151133e-01 
1.151267e-01 
1.151400e-01 
1.151533e-01 
1.151664e-01 
1.151794e-01 
1.151923e-01 
1.152051e-01 
1.152178e-01 
1.152303e-01 
1.152428e-01 
1.152552e-01 
1.152675e-01 
1.152797e-01 
1.152918e-01 
1.153038e-01 
1.153157e-01 
1.153275e-01 
1.153391e-01 
1.153507e-01 
1.153622e-01 
1.153736e-01 
1.153848e-01 
1.153960e-01 
1.154071e-01 
1.154181e-01 
1.154289e-01 
1.154397e-01 
1.154504e-01 
1.154609e-01 
1.154714e-01 
1.154818e-01 
1.154920e-01 
1.155022e-01 
1.155122e-01 
1.155222e-01 
1.155320e-01 
1.155418e-01 
1.155514e-01 
1.155610e-01 
1.155704e-01 
1.155798e-01 
1.155890e-01 
1.155982e-01 
1.156072e-01 
1.156161e-01 
1.156250e-01 
1.156337e-01 
1.156423e-01 
1.156509e-01 
1.156593e-01 
1.156676e-01 
1.156758e-01 
1.156840e-01 
1.156920e-01 
1.156999e-01 
1.157077e-01 
1.157154e-01 
1.157231e-01 
1.157306e-01 
1.157380e-01 
1.157453e-01 
1.157525e-01 
1.157596e-01 
1.157666e-01 
1.157735e-01 
1.157803e-01 
1.157870e-01 
1.157936e-01 
1.158001e-01 
1.158065e-01 
1.158128e-01 
1.158190e-01 
1.158251e-01 
1.158311e-01 
1.158370e-01 
1.158427e-01 
1.158484e-01 
1.158540e-01 
1.158595e-01 
1.158649e-01 
1.158701e-01 
1.158753e-01 
1.158804e-01 
1.158854e-01 
1.158902e-01 
1.158950e-01 
1.158996e-01 
1.159042e-01 
1.159087e-01 
1.159130e-01 
1.159173e-01 
1.159214e-01 
1.159255e-01 
1.159294e-01 
1.159333e-01 
1.159370e-01 
1.159407e-01 
1.159442e-01 
1.159477e-01 
1.159510e-01 
1.159543e-01 
1.159574e-01 
1.159604e-01 
1.159634e-01 
1.159662e-01 
1.159689e-01 
1.159716e-01 
1.159741e-01 
1.159765e-01 
1.159788e-01 
1.159810e-01 
1.159832e-01 
1.159852e-01 
1.159871e-01 
1.159889e-01 
1.159906e-01 
1.159922e-01 
1.159937e-01 
1.159951e-01 
1.159965e-01 
1.159977e-01 
1.159988e-01 
1.159998e-01 
1.160007e-01 
1.160014e-01 
1.160021e-01 
1.160027e-01 
1.160032e-01 
1.160036e-01 
1.160039e-01 
1.160041e-01 
1.160042e-01 
1.160041e-01 
1.160040e-01 
1.160038e-01 
1.160035e-01 
1.160030e-01 
1.160025e-01 
1.160019e-01 
1.160012e-01 
1.160003e-01 
1.159994e-01 
1.159983e-01 
1.159972e-01 
1.159960e-01 
1.159946e-01 
1.159932e-01 
1.159916e-01 
1.159900e-01 
1.159882e-01 
1.159864e-01 
1.159844e-01 
1.159824e-01 
1.159802e-01 
1.159779e-01 
1.159756e-01 
1.159731e-01 
1.159706e-01 
1.159679e-01 
1.159651e-01 
1.159622e-01 
1.159593e-01 
1.159562e-01 
1.159530e-01 
1.159497e-01 
1.159464e-01 
1.159429e-01 
1.159393e-01 
1.159356e-01 
1.159318e-01 
1.159279e-01 
1.159239e-01 
1.159199e-01 
1.159157e-01 
1.159114e-01 
1.159070e-01 
1.159025e-01 
1.158979e-01 
1.158932e-01 
1.158884e-01 
1.158834e-01 
1.158784e-01 
1.158733e-01 
1.158681e-01 
1.158628e-01 
1.158574e-01 
1.158519e-01 
1.158462e-01 
1.158405e-01 
1.158347e-01 
1.158288e-01 
1.158227e-01 
1.158166e-01 
1.158104e-01 
1.158041e-01 
1.157976e-01 
1.157911e-01 
1.157845e-01 
1.157777e-01 
1.157709e-01 
1.157639e-01 
1.157569e-01 
1.157497e-01 
1.157425e-01 
1.157351e-01 
1.157277e-01 
1.157201e-01 
1.157125e-01 
1.157047e-01 
1.156969e-01 
1.156889e-01 
1.156808e-01 
1.156727e-01 
1.156644e-01 
1.156561e-01 
1.156476e-01 
1.156390e-01 
1.156303e-01 
1.156216e-01 
1.156127e-01 
1.156037e-01 
1.155946e-01 
1.155855e-01 
1.155762e-01 
1.155668e-01 
1.155573e-01 
1.155477e-01 
1.155380e-01 
1.155282e-01 
1.155184e-01 
1.155084e-01 
1.154983e-01 
1.154881e-01 
1.154778e-01 
1.154674e-01 
1.154569e-01 
1.154463e-01 
1.154356e-01 
1.154248e-01 
1.154138e-01 
1.154028e-01 
1.153917e-01 
1.153805e-01 
1.153692e-01 
1.153578e-01 
1.153463e-01 
1.153346e-01 
1.153229e-01 
1.153111e-01 
1.152992e-01 
1.152872e-01 
1.152750e-01 
1.152628e-01 
1.152505e-01 
1.152380e-01 
1.152255e-01 
1.152129e-01 
1.152001e-01 
1.151873e-01 
1.151744e-01 
1.151613e-01 
1.151482e-01 
1.151349e-01 
1.151216e-01 
1.151081e-01 
1.150946e-01 
1.150809e-01 
1.150672e-01 
1.150533e-01 
1.150394e-01 
1.150253e-01 
1.150112e-01 
1.149969e-01 
1.149825e-01 
1.149681e-01 
1.149535e-01 
1.149389e-01 
1.149241e-01 
1.149092e-01 
1.148943e-01 
1.148792e-01 
1.148640e-01 
1.148487e-01 
1.148334e-01 
1.148179e-01 
1.148023e-01 
1.147866e-01 
1.147709e-01 
1.147550e-01 
1.147390e-01 
1.147229e-01 
1.147067e-01 
1.146904e-01 
1.146741e-01 
1.146576e-01 
1.146410e-01 
1.146243e-01 
1.146075e-01 
1.145906e-01 
1.145736e-01 
1.145565e-01 
1.145393e-01 
1.145220e-01 
1.145046e-01 
1.144871e-01 
1.144695e-01 
1.144518e-01 
1.144340e-01 
1.144161e-01 
1.143981e-01 
1.143800e-01 
1.143618e-01 
1.143435e-01 
1.143250e-01 
1.143065e-01 
1.142879e-01 
1.142692e-01 
1.142504e-01 
1.142315e-01 
1.142124e-01 
1.141933e-01 
1.141741e-01 
1.141548e-01 
1.141354e-01 
1.141158e-01 
1.140962e-01 
1.140765e-01 
1.140566e-01 
1.140367e-01 
1.140167e-01 
1.139966e-01 
1.139763e-01 
1.139560e-01 
1.139356e-01 
1.139150e-01 
1.138944e-01 
1.138736e-01 
1.138528e-01 
1.138319e-01 
1.138108e-01 
1.137897e-01 
1.137684e-01 
1.137471e-01 
1.137257e-01 
1.137041e-01 
1.136825e-01 
1.136607e-01 
1.136389e-01 
1.136169e-01 
1.135949e-01 
1.135727e-01 
1.135505e-01 
1.135281e-01 
1.135057e-01 
1.134831e-01 
1.134605e-01 
1.134377e-01 
1.134148e-01 
1.133919e-01 
1.133688e-01 
1.133457e-01 
1.133224e-01 
1.132990e-01 
1.132756e-01 
1.132520e-01 
1.132284e-01 
1.132046e-01 
1.131807e-01 
1.131568e-01 
1.131327e-01 
1.131085e-01 
1.130843e-01 
1.130599e-01 
1.130354e-01 
1.130109e-01 
1.129862e-01 
1.129614e-01 
1.129365e-01 
1.129116e-01 
1.128865e-01 
1.128613e-01 
1.128361e-01 
1.128107e-01 
1.127852e-01 
1.127596e-01 
1.127340e-01 
1.127082e-01 
1.126823e-01 
1.126563e-01 
1.126302e-01 
1.126041e-01 
1.125778e-01 
1.125514e-01 
1.125249e-01 
1.124983e-01 
1.124717e-01 
1.124449e-01 
1.124180e-01 
1.123910e-01 
1.123639e-01 
1.123368e-01 
1.123095e-01 
1.122821e-01 
1.122546e-01 
1.122270e-01 
1.121993e-01 
1.121715e-01 
1.121437e-01 
1.121157e-01 
1.120876e-01 
1.120594e-01 
1.120311e-01 
1.120027e-01 
1.119742e-01 
1.119457e-01 
1.119170e-01 
1.118882e-01 
1.118593e-01 
1.118303e-01 
1.118012e-01 
1.117720e-01 
1.117427e-01 
1.117133e-01 
1.116839e-01 
1.116543e-01 
1.116246e-01 
1.115948e-01 
1.115649e-01 
1.115349e-01 
1.115048e-01 
1.114746e-01 
1.114443e-01 
1.114140e-01 
1.113835e-01 
1.113529e-01 
1.113222e-01 
1.112914e-01 
1.112605e-01 
1.112295e-01 
1.111984e-01 
1.111672e-01 
1.111359e-01 
1.111046e-01 
1.110731e-01 
1.110415e-01 
1.110098e-01 
1.109780e-01 
1.109461e-01 
1.109141e-01 
1.108820e-01 
1.108498e-01 
1.108175e-01 
1.107852e-01 
1.107527e-01 
1.107201e-01 
1.106874e-01 
1.106546e-01 
1.106217e-01 
1.105887e-01 
1.105557e-01 
1.105225e-01 
1.104892e-01 
1.104558e-01 
1.104223e-01 
1.103887e-01 
1.103550e-01 
1.103213e-01 
1.102874e-01 
1.102534e-01 
1.102193e-01 
1.101851e-01 
1.101508e-01 
1.101165e-01 
1.100820e-01 
1.100474e-01 
1.100127e-01 
1.099779e-01 
1.099431e-01 
1.099081e-01 
1.098730e-01 
1.098378e-01 
1.098026e-01 
1.097672e-01 
1.097317e-01 
1.096961e-01 
1.096605e-01 
1.096247e-01 
1.095888e-01 
1.095528e-01 
1.095168e-01 
1.094806e-01 
1.094443e-01 
1.094080e-01 
1.093715e-01 
1.093349e-01 
1.092983e-01 
1.092615e-01 
1.092246e-01 
1.091877e-01 
1.091506e-01 
1.091134e-01 
1.090762e-01 
1.090388e-01 
1.090014e-01 
1.089638e-01 
1.089261e-01 
1.088884e-01 
1.088505e-01 
1.088126e-01 
1.087745e-01 
1.087364e-01 
1.086981e-01 
1.086598e-01 
1.086213e-01 
1.085828e-01 
1.085441e-01 
1.085054e-01 
1.084665e-01 
1.084276e-01 
1.083885e-01 
1.083494e-01 
1.083102e-01 
1.082708e-01 
1.082314e-01 
1.081918e-01 
1.081522e-01 
1.081125e-01 
1.080726e-01 
1.080327e-01 
1.079927e-01 
1.079525e-01 
1.079123e-01 
1.078720e-01 
1.078316e-01 
1.077910e-01 
1.077504e-01 
1.077097e-01 
1.076689e-01 
1.076280e-01 
1.075869e-01 
1.075458e-01 
1.075046e-01 
1.074633e-01 
1.074219e-01 
1.073804e-01 
1.073388e-01 
1.072971e-01 
1.072553e-01 
1.072134e-01 
1.071714e-01 
1.071293e-01 
1.070871e-01 
1.070448e-01 
1.070024e-01 
1.069599e-01 
1.069173e-01 
1.068746e-01 
1.068318e-01 
1.067889e-01 
1.067459e-01 
1.067029e-01 
1.066597e-01 
1.066164e-01 
1.065730e-01 
1.065295e-01 
1.064860e-01 
1.064423e-01 
1.063985e-01 
1.063547e-01 
1.063107e-01 
1.062666e-01 
1.062225e-01 
1.061782e-01 
1.061339e-01 
1.060894e-01 
1.060449e-01 
1.060002e-01 
1.059555e-01 
1.059106e-01 
1.058657e-01 
1.058206e-01 
1.057755e-01 
1.057302e-01 
1.056849e-01 
1.056395e-01 
1.055939e-01 
1.055483e-01 
1.055026e-01 
1.054568e-01 
1.054108e-01 
1.053648e-01 
1.053187e-01 
1.052725e-01 
1.052262e-01 
1.051798e-01 
1.051333e-01 
1.050867e-01 
1.050400e-01 
1.049932e-01 
1.049463e-01 
1.048993e-01 
1.048522e-01 
1.048050e-01 
1.047577e-01 
1.047103e-01 
1.046628e-01 
1.046152e-01 
1.045676e-01 
1.045198e-01 
1.044719e-01 
1.044240e-01 
1.043759e-01 
1.043277e-01 
1.042795e-01 
1.042311e-01 
1.041827e-01 
1.041341e-01 
1.040855e-01 
1.040367e-01 
1.039879e-01 
1.039389e-01 
1.038899e-01 
1.038408e-01 
1.037915e-01 
1.037422e-01 
1.036928e-01 
1.036432e-01 
1.035936e-01 
1.035439e-01 
1.034941e-01 
1.034442e-01 
1.033942e-01 
1.033441e-01 
1.032939e-01 
1.032436e-01 
1.031932e-01 
1.031427e-01 
1.030921e-01 
1.030414e-01 
1.029906e-01 
1.029398e-01 
1.028888e-01 
1.028377e-01 
1.027865e-01 
1.027353e-01 
1.026839e-01 
1.026325e-01 
1.025809e-01 
1.025292e-01 
1.024775e-01 
1.024257e-01 
1.023737e-01 
1.023217e-01 
1.022695e-01 
1.022173e-01 
1.021650e-01 
1.021126e-01 
1.020600e-01 
1.020074e-01 
1.019547e-01 
1.019019e-01 
1.018490e-01 
1.017960e-01 
1.017429e-01 
1.016897e-01 
1.016364e-01 
1.015830e-01 
1.015296e-01 
1.014760e-01 
1.014223e-01 
1.013685e-01 
1.013147e-01 
1.012607e-01 
1.012067e-01 
1.011525e-01 
1.010983e-01 
1.010439e-01 
1.009895e-01 
1.009349e-01 
1.008803e-01 
1.008256e-01 
1.007707e-01 
1.007158e-01 
1.006608e-01 
1.006057e-01 
1.005505e-01 
1.004952e-01 
1.004398e-01 
1.003843e-01 
1.003287e-01 
1.002730e-01 
1.002172e-01 
1.001613e-01 
1.001054e-01 
1.000493e-01 
9.999313e-02 
9.993687e-02 
9.988052e-02 
9.982407e-02 
9.976752e-02 
9.971088e-02 
9.965414e-02 
9.959731e-02 
9.954038e-02 
9.948336e-02 
9.942624e-02 
9.936902e-02 
9.931171e-02 
9.925431e-02 
9.919681e-02 
9.913921e-02 
9.908152e-02 
9.902374e-02 
9.896586e-02 
9.890788e-02 
9.884981e-02 
9.879164e-02 
9.873338e-02 
9.867503e-02 
9.861658e-02 
9.855803e-02 
9.849939e-02 
9.844065e-02 
9.838182e-02 
9.832290e-02 
9.826388e-02 
9.820476e-02 
9.814555e-02 
9.808625e-02 
9.802685e-02 
9.796735e-02 
9.790776e-02 
9.784808e-02 
9.778830e-02 
9.772843e-02 
9.766846e-02 
9.760840e-02 
9.754824e-02 
9.748799e-02 
9.742764e-02 
9.736720e-02 
9.730667e-02 
9.724604e-02 
9.718531e-02 
9.712450e-02 
9.706358e-02 
9.700258e-02 
9.694148e-02 
9.688028e-02 
9.681899e-02 
9.675761e-02 
9.669613e-02 
9.663455e-02 
9.657289e-02 
9.651113e-02 
9.644927e-02 
9.638732e-02 
9.632528e-02 
9.626314e-02 
9.620091e-02 
9.613858e-02 
9.607616e-02 
9.601365e-02 
9.595104e-02 
9.588834e-02 
9.582555e-02 
9.576266e-02 
9.569967e-02 
9.563660e-02 
9.557343e-02 
9.551016e-02 
9.544680e-02 
9.538335e-02 
9.531981e-02 
9.525617e-02 
9.519243e-02 
9.512861e-02 
9.506469e-02 
9.500067e-02 
9.493657e-02 
9.487237e-02 
9.480807e-02 
9.474368e-02 
9.467920e-02 
9.461463e-02 
9.454996e-02 
9.448520e-02 
9.442035e-02 
9.435540e-02 
9.429036e-02 
9.422522e-02 
9.415999e-02 
9.409467e-02 
9.402926e-02 
9.396375e-02 
9.389815e-02 
9.383246e-02 
9.376667e-02 
9.370079e-02 
9.363482e-02 
9.356875e-02 
9.350259e-02 
9.343634e-02 
9.337000e-02 
9.330356e-02 
9.323703e-02 
9.317041e-02 
9.310369e-02 
9.303688e-02 
9.296998e-02 
9.290299e-02 
9.283590e-02 
9.276872e-02 
9.270145e-02 
9.263408e-02 
9.256662e-02 
9.249907e-02 
9.243143e-02 
9.236369e-02 
9.229587e-02 
9.222795e-02 
9.215993e-02 
9.209183e-02 
9.202363e-02 
9.195534e-02 
9.188696e-02 
9.181848e-02 
9.174992e-02 
9.168126e-02 
9.161251e-02 
9.154366e-02 
9.147473e-02 
9.140570e-02 
9.133658e-02 
9.126737e-02 
9.119806e-02 
9.112867e-02 
9.105918e-02 
9.098960e-02 
9.091992e-02 
9.085016e-02 
9.078030e-02 
9.071036e-02 
9.064032e-02 
9.057018e-02 
9.049996e-02 
9.042965e-02 
9.035924e-02 
9.028874e-02 
9.021815e-02 
9.014747e-02 
9.007669e-02 
9.000583e-02 
8.993487e-02 
8.986382e-02 
8.979268e-02 
8.972145e-02 
8.965013e-02 
8.957871e-02 
8.950721e-02 
8.943561e-02 
8.936392e-02 
8.929214e-02 
8.922027e-02 
8.914831e-02 
8.907626e-02 
8.900411e-02 
8.893188e-02 
8.885955e-02 
8.878713e-02 
8.871462e-02 
8.864202e-02 
8.856933e-02 
8.849655e-02 
8.842367e-02 
8.835071e-02 
8.827765e-02 
8.820451e-02 
8.813127e-02 
8.805794e-02 
8.798452e-02 
8.791101e-02 
8.783741e-02 
8.776372e-02 
8.768994e-02 
8.761607e-02 
8.754211e-02 
8.746805e-02 
8.739391e-02 
8.731967e-02 
8.724535e-02 
8.717093e-02 
8.709643e-02 
8.702183e-02 
8.694714e-02 
8.687237e-02 
8.679750e-02 
8.672254e-02 
8.664749e-02 
8.657235e-02 
8.649713e-02 
8.642181e-02 
8.634640e-02 
8.627090e-02 
8.619531e-02 
8.611963e-02 
8.604386e-02 
8.596800e-02 
8.589205e-02 
8.581601e-02 
8.573988e-02 
8.566367e-02 
8.558736e-02 
8.551096e-02 
8.543447e-02 
8.535789e-02 
8.528122e-02 
8.520446e-02 
8.512762e-02 
8.505068e-02 
8.497365e-02 
8.489654e-02 
8.481933e-02 
8.474204e-02 
8.466465e-02 
8.458718e-02 
8.450961e-02 
8.443196e-02 
8.435422e-02 
8.427639e-02 
8.419846e-02 
8.412045e-02 
8.404235e-02 
8.396416e-02 
8.388589e-02 
8.380752e-02 
8.372906e-02 
8.365052e-02 
8.357188e-02 
8.349316e-02 
8.341435e-02 
8.333544e-02 
8.325645e-02 
8.317737e-02 
8.309821e-02 
8.301895e-02 
8.293960e-02 
8.286017e-02 
8.278064e-02 
8.270103e-02 
8.262133e-02 
8.254154e-02 
8.246166e-02 
8.238170e-02 
8.230164e-02 
8.222150e-02 
8.214126e-02 
8.206094e-02 
8.198053e-02 
8.190004e-02 
8.181945e-02 
8.173878e-02 
8.165801e-02 
8.157716e-02 
8.149622e-02 
8.141520e-02 
8.133408e-02 
8.125288e-02 
8.117158e-02 
8.109020e-02 
8.100874e-02 
8.092718e-02 
8.084554e-02 
8.076380e-02 
8.068198e-02 
8.060008e-02 
8.051808e-02 
8.043600e-02 
8.035382e-02 
8.027157e-02 
8.018922e-02 
8.010678e-02 
8.002426e-02 
7.994165e-02 
7.985895e-02 
7.977617e-02 
7.969330e-02 
7.961034e-02 
7.952729e-02 
7.944415e-02 
7.936093e-02 
7.927762e-02 
7.919423e-02 
7.911074e-02 
7.902717e-02 
7.894351e-02 
7.885976e-02 
7.877593e-02 
7.869201e-02 
7.860800e-02 
7.852391e-02 
7.843973e-02 
7.835546e-02 
7.827110e-02 
7.818666e-02 
7.810213e-02 
7.801751e-02 
7.793281e-02 
7.784802e-02 
7.776314e-02 
7.767818e-02 
7.759313e-02 
7.750799e-02 
7.742277e-02 
7.733746e-02 
7.725206e-02 
7.716658e-02 
7.708101e-02 
7.699535e-02 
7.690961e-02 
7.682378e-02 
7.673787e-02 
7.665186e-02 
7.656578e-02 
7.647960e-02 
7.639334e-02 
7.630699e-02 
7.622056e-02 
7.613404e-02 
7.604744e-02 
7.596075e-02 
7.587397e-02 
7.578710e-02 
7.570016e-02 
7.561312e-02 
7.552600e-02 
7.543879e-02 
7.535150e-02 
7.526412e-02 
7.517666e-02 
7.508911e-02 
7.500147e-02 
7.491375e-02 
7.482594e-02 
7.473805e-02 
7.465007e-02 
7.456201e-02 
7.447386e-02 
7.438563e-02 
7.429731e-02 
7.420890e-02 
7.412041e-02 
7.403183e-02 
7.394317e-02 
7.385443e-02 
7.376559e-02 
7.367668e-02 
7.358768e-02 
7.349859e-02 
7.340942e-02 
7.332016e-02 
7.323082e-02 
7.314139e-02 
7.305188e-02 
7.296228e-02 
7.287260e-02 
7.278283e-02 
7.269298e-02 
7.260305e-02 
7.251302e-02 
7.242292e-02 
7.233273e-02 
7.224245e-02 
7.215210e-02 
7.206165e-02 
7.197112e-02 
7.188051e-02 
7.178981e-02 
7.169903e-02 
7.160817e-02 
7.151722e-02 
7.142618e-02 
7.133506e-02 
7.124386e-02 
7.115257e-02 
7.106120e-02 
7.096975e-02 
7.087821e-02 
7.078659e-02 
7.069488e-02 
7.060309e-02 
7.051121e-02 
7.041925e-02 
7.032721e-02 
7.023508e-02 
7.014287e-02 
7.005058e-02 
6.995820e-02 
6.986574e-02 
6.977319e-02 
6.968056e-02 
6.958785e-02 
6.949506e-02 
6.940218e-02 
6.930921e-02 
6.921617e-02 
6.912304e-02 
6.902983e-02 
6.893653e-02 
6.884315e-02 
6.874969e-02 
6.865614e-02 
6.856251e-02 
6.846880e-02 
6.837501e-02 
6.828113e-02 
6.818717e-02 
6.809312e-02 
6.799900e-02 
6.790479e-02 
6.781049e-02 
6.771612e-02 
6.762166e-02 
6.752712e-02 
6.743249e-02 
6.733779e-02 
6.724300e-02 
6.714813e-02 
6.705317e-02 
6.695814e-02 
6.686302e-02 
6.676782e-02 
6.667253e-02 
6.657717e-02 
6.648172e-02 
6.638619e-02 
6.629057e-02 
6.619488e-02 
6.609910e-02 
6.600324e-02 
6.590730e-02 
6.581127e-02 
6.571517e-02 
6.561898e-02 
6.552271e-02 
6.542636e-02 
6.532992e-02 
6.523341e-02 
6.513681e-02 
6.504013e-02 
6.494337e-02 
6.484653e-02 
6.474961e-02 
6.465260e-02 
6.455551e-02 
6.445834e-02 
6.436109e-02 
6.426376e-02 
6.416635e-02 
6.406885e-02 
6.397128e-02 
6.387362e-02 
6.377588e-02 
6.367806e-02 
6.358016e-02 
6.348218e-02 
6.338412e-02 
6.328597e-02 
6.318775e-02 
6.308944e-02 
6.299106e-02 
6.289259e-02 
6.279404e-02 
6.269541e-02 
6.259670e-02 
6.249791e-02 
6.239904e-02 
6.230008e-02 
6.220105e-02 
6.210194e-02 
6.200274e-02 
6.190347e-02 
6.180411e-02 
6.170468e-02 
6.160516e-02 
6.150556e-02 
6.140589e-02 
6.130613e-02 
6.120629e-02 
6.110637e-02 
6.100638e-02 
6.090630e-02 
6.080614e-02 
6.070590e-02 
6.060558e-02 
6.050519e-02 
6.040471e-02 
6.030415e-02 
6.020351e-02 
6.010279e-02 
6.000200e-02 
5.990112e-02 
5.980016e-02 
5.969913e-02 
5.959801e-02 
5.949682e-02 
5.939554e-02 
5.929419e-02 
5.919275e-02 
5.909124e-02 
5.898965e-02 
5.888797e-02 
5.878622e-02 
5.868439e-02 
5.858248e-02 
5.848049e-02 
5.837842e-02 
5.827628e-02 
5.817405e-02 
5.807175e-02 
5.796936e-02 
5.786690e-02 
5.776436e-02 
5.766174e-02 
5.755904e-02 
5.745626e-02 
5.735340e-02 
5.725046e-02 
5.714745e-02 
5.704436e-02 
5.694119e-02 
5.683793e-02 
5.673461e-02 
5.663120e-02 
5.652771e-02 
5.642415e-02 
5.632051e-02 
5.621679e-02 
5.611299e-02 
5.600911e-02 
5.590516e-02 
5.580112e-02 
5.569701e-02 
5.559282e-02 
5.548856e-02 
5.538421e-02 
5.527979e-02 
5.517529e-02 
5.507071e-02 
5.496605e-02 
5.486132e-02 
5.475650e-02 
5.465161e-02 
5.454665e-02 
5.444160e-02 
5.433648e-02 
5.423128e-02 
5.412600e-02 
5.402065e-02 
5.391522e-02 
5.380971e-02 
5.370412e-02 
5.359846e-02 
5.349271e-02 
5.338690e-02 
5.328100e-02 
5.317503e-02 
5.306898e-02 
5.296285e-02 
5.285665e-02 
5.275037e-02 
5.264401e-02 
5.253758e-02 
5.243107e-02 
5.232448e-02 
5.221781e-02 
5.211107e-02 
5.200426e-02 
5.189736e-02 
5.179039e-02 
5.168334e-02 
5.157622e-02 
5.146902e-02 
5.136174e-02 
5.125439e-02 
5.114696e-02 
5.103946e-02 
5.093187e-02 
5.082422e-02 
5.071648e-02 
5.060867e-02 
5.050079e-02 
5.039283e-02 
5.028479e-02 
5.017667e-02 
5.006849e-02 
4.996022e-02 
4.985188e-02 
4.974346e-02 
4.963497e-02 
4.952640e-02 
4.941776e-02 
4.930904e-02 
4.920024e-02 
4.909137e-02 
4.898243e-02 
4.887341e-02 
4.876431e-02 
4.865514e-02 
4.854589e-02 
4.843657e-02 
4.832717e-02 
4.821770e-02 
4.810815e-02 
4.799853e-02 
4.788883e-02 
4.777906e-02 
4.766922e-02 
4.755929e-02 
4.744930e-02 
4.733922e-02 
4.722908e-02 
4.711886e-02 
4.700856e-02 
4.689819e-02 
4.678775e-02 
4.667723e-02 
4.656663e-02 
4.645596e-02 
4.634522e-02 
4.623440e-02 
4.612351e-02 
4.601255e-02 
4.590151e-02 
4.579039e-02 
4.567921e-02 
4.556794e-02 
4.545661e-02 
4.534520e-02 
4.523371e-02 
4.512216e-02 
4.501052e-02 
4.489882e-02 
4.478704e-02 
4.467518e-02 
4.456326e-02 
4.445126e-02 
4.433918e-02 
4.422704e-02 
4.411481e-02 
4.400252e-02 
4.389015e-02 
4.377771e-02 
4.366520e-02 
4.355261e-02 
4.343995e-02 
4.332721e-02 
4.321441e-02 
4.310152e-02 
4.298857e-02 
4.287554e-02 
4.276244e-02 
4.264927e-02 
4.253603e-02 
4.242271e-02 
4.230932e-02 
4.219585e-02 
4.208232e-02 
4.196871e-02 
4.185503e-02 
4.174127e-02 
4.162744e-02 
4.151355e-02 
4.139957e-02 
4.128553e-02 
4.117141e-02 
4.105722e-02 
4.094296e-02 
4.082863e-02 
4.071422e-02 
4.059975e-02 
4.048520e-02 
4.037058e-02 
4.025588e-02 
4.014112e-02 
4.002628e-02 
3.991137e-02 
3.979639e-02 
3.968134e-02 
3.956621e-02 
3.945102e-02 
3.933575e-02 
3.922041e-02 
3.910500e-02 
3.898951e-02 
3.887396e-02 
3.875834e-02 
3.864264e-02 
3.852687e-02 
3.841103e-02 
3.829512e-02 
3.817914e-02 
3.806309e-02 
3.794696e-02 
3.783077e-02 
3.771450e-02 
3.759817e-02 
3.748176e-02 
3.736528e-02 
3.724873e-02 
3.713211e-02 
3.701542e-02 
3.689866e-02 
3.678183e-02 
3.666493e-02 
3.654795e-02 
3.643091e-02 
3.631380e-02 
3.619661e-02 
3.607936e-02 
3.596203e-02 
3.584464e-02 
3.572717e-02 
3.560964e-02 
3.549203e-02 
3.537436e-02 
3.525661e-02 
3.513880e-02 
3.502091e-02 
3.490296e-02 
3.478493e-02 
3.466684e-02 
3.454867e-02 
3.443044e-02 
3.431213e-02 
3.419376e-02 
3.407532e-02 
3.395680e-02 
3.383822e-02 
3.371957e-02 
3.360085e-02 
3.348206e-02 
3.336320e-02 
3.324427e-02 
3.312527e-02 
3.300621e-02 
3.288707e-02 
3.276787e-02 
3.264859e-02 
3.252925e-02 
3.240984e-02 
3.229036e-02 
3.217081e-02 
3.205119e-02 
3.193150e-02 
3.181175e-02 
3.169193e-02 
3.157203e-02 
3.145207e-02 
3.133204e-02 
3.121194e-02 
3.109178e-02 
3.097154e-02 
3.085124e-02 
3.073087e-02 
3.061043e-02 
3.048992e-02 
3.036935e-02 
3.024870e-02 
3.012799e-02 
3.000721e-02 
2.988637e-02 
2.976545e-02 
2.964447e-02 
2.952342e-02 
2.940230e-02 
2.928111e-02 
2.915986e-02 
2.903854e-02 
2.891715e-02 
2.879569e-02 
2.867417e-02 
2.855258e-02 
2.843092e-02 
2.830920e-02 
2.818740e-02 
2.806554e-02 
2.794362e-02 
2.782162e-02 
2.769956e-02 
2.757743e-02 
2.745524e-02 
2.733298e-02 
2.721065e-02 
2.708825e-02 
2.696579e-02 
2.684326e-02 
2.672067e-02 
2.659800e-02 
2.647528e-02 
2.635248e-02 
2.622962e-02 
2.610669e-02 
2.598370e-02 
2.586064e-02 
2.573751e-02 
2.561432e-02 
2.549106e-02 
2.536773e-02 
2.524434e-02 
2.512088e-02 
2.499736e-02 
2.487377e-02 
2.475012e-02 
2.462639e-02 
2.450261e-02 
2.437876e-02 
2.425484e-02 
2.413085e-02 
2.400680e-02 
2.388269e-02 
2.375851e-02 
2.363426e-02 
2.350995e-02 
2.338558e-02 
2.326113e-02 
2.313663e-02 
2.301206e-02 
2.288742e-02 
2.276272e-02 
2.263795e-02 
2.251312e-02 
2.238822e-02 
2.226326e-02 
2.213823e-02 
2.201314e-02 
2.188798e-02 
2.176276e-02 
2.163748e-02 
2.151213e-02 
2.138671e-02 
2.126123e-02 
2.113569e-02 
2.101008e-02 
2.088441e-02 
2.075867e-02 
2.063287e-02 
2.050700e-02 
2.038108e-02 
2.025508e-02 
2.012902e-02 
2.000290e-02 
1.987672e-02 
1.975047e-02 
1.962416e-02 
1.949778e-02 
1.937134e-02 
1.924483e-02 
1.911827e-02 
1.899163e-02 
1.886494e-02 
1.873818e-02 
1.861136e-02 
1.848447e-02 
1.835752e-02 
1.823051e-02 
1.810344e-02 
1.797630e-02 
1.784910e-02 
1.772183e-02 
1.759450e-02 
1.746711e-02 
1.733966e-02 
1.721214e-02 
1.708456e-02 
1.695692e-02 
1.682922e-02 
1.670145e-02 
1.657362e-02 
1.644573e-02 
1.631777e-02 
1.618975e-02 
1.606167e-02 
1.593353e-02 
1.580533e-02 
1.567706e-02 
1.554873e-02 
1.542034e-02 
1.529188e-02 
1.516337e-02 
1.503479e-02 
1.490615e-02 
1.477745e-02 
1.464869e-02 
1.451986e-02 
1.439097e-02 
1.426202e-02 
1.413301e-02 
1.400394e-02 
1.387481e-02 
1.374561e-02 
1.361636e-02 
1.348704e-02 
1.335766e-02 
1.322822e-02 
1.309871e-02 
1.296915e-02 
1.283953e-02 
1.270984e-02 
1.258009e-02 
1.245029e-02 
1.232042e-02 
1.219049e-02 
1.206050e-02 
1.193045e-02 
1.180033e-02 
1.167016e-02 
1.153993e-02 
1.140963e-02 
1.127928e-02 
1.114887e-02 
1.101839e-02 
1.088785e-02 
1.075726e-02 
1.062660e-02 
1.049588e-02 
1.036511e-02 
1.023427e-02 
1.010337e-02 
9.972417e-03 
9.841400e-03 
9.710323e-03 
9.579186e-03 
9.447989e-03 
9.316733e-03 
9.185416e-03 
9.054041e-03 
8.922605e-03 
8.791110e-03 
8.659555e-03 
8.527941e-03 
8.396268e-03 
8.264535e-03 
8.132743e-03 
8.000892e-03 
7.868981e-03 
7.737012e-03 
7.604983e-03 
7.472895e-03 
7.340748e-03 
7.208543e-03 
7.076278e-03 
6.943955e-03 
6.811572e-03 
6.679131e-03 
6.546632e-03 
6.414073e-03 
6.281457e-03 
6.148781e-03 
6.016047e-03 
5.883255e-03 
5.750404e-03 
5.617496e-03 
5.484528e-03 
5.351503e-03 
5.218419e-03 
5.085278e-03 
4.952078e-03 
4.818820e-03 
4.685505e-03 
4.552131e-03 
4.418700e-03 
4.285211e-03 
4.151664e-03 
4.018059e-03 
3.884397e-03 
3.750677e-03 
3.616900e-03 
3.483065e-03 
3.349173e-03 
3.215223e-03 
3.081217e-03 
2.947153e-03 
2.813031e-03 
2.678853e-03 
2.544617e-03 
2.410325e-03 
2.275975e-03 
2.141568e-03 
2.007105e-03 
1.872585e-03 
1.738008e-03 
1.603374e-03 
1.468684e-03 
1.333936e-03 
1.199133e-03 
1.064273e-03 
9.293561e-04 
7.943831e-04 
6.593537e-04 
5.242680e-04 
3.891261e-04 
2.539280e-04 
1.186737e-04 
0 
0 
0 
0 
0 
0 
0 
0 
0 
0 
0 
0 
0 
0 
0 
0 
0 
0 
0 
0 
0 
0 
0 
0 
0 
0 
0 
0 
0 
0 
0 
0 
0 
0 
0 
0 
0 
0 
0 
0 
0 
0 
0 
0 
0 
0 
0 
0 
0 
0 
0 
0 
0 
0 
0 
0 
0 
0 
0 
0 
0 
0 
0 
0 
0 
0 
0 
0 
0 
0 
0 
0 
0 
0 
0 
0 
0 
0 
0 
0 
0 
0 
0 
0 
0 
0 
0 
0 
0 
0 
0 
0 
0 
0 
0 
0 
0 
0 
0 
0 
0 
0 
0 
0 
0 
0 
0 
0 
0 
0 
0 
0 
0 
0 
0 
0 
0 
0 
0 
0 
0 
0 
0 
0 
0 
0 
0 
0 
0 
0 
0 
0 
0 
0 
0 
0 
0 
0 
0 
0 
0 
0 
0 
0 
0 
0 
0 
0 
0 
0 
0 
0 
0 
0 
0 
0 
0 
0 
0 
0 
0 
0 
0 
0 
0 
0 
0 
0 
0 
0 
0 
0 
0 
0 
0 
0 
0 
0 
0 
0 
0 
0 
0 
0 
0 
0 
0 
0 
0 
0 
0 
0 
0 
0 
0 
0 
0 
0 
0 
0 
0 
0 
0 
0 
0 
0 
0 
0 
0 
0 
0 
0 
0 
0 
0 
0 
0 
0 
0 
0 
0 
0 
0 
0 
0 
0 
0 
0 
0 
0 
0 
0 
0 
0 
0 
0 
0 
0 
0 
0 
0 
0 
0 
0 
0 
0 
0 
0 
0 
0 
0 
0 
0 
0 
0 
0 
0 
0 
0 
0 
0 
0 
0 
0 
0 
0 
0 
0 
0 
0 
0 
0 
0 
0 
0 
0 
0 
0 
0 
0 
0 
0 
0 
0 
0 
0 
0 
0 
0 
0 
0 
0 
0 
0 
0 
0 
0 
0 
0 
0 
0 
0 
0 
0 
0 
0 
0 
0 
0 
0 
0 
0 
0 
0 
0 
0 
0 
0 
0 
0 
0 
0 
0 
0 
0 
0 
0 
0 
0 
0 
0 
0 
0 
0 
0 
0 
0 
0 
0 
0 
0 
0 
0 
0 
0 
0 
0 
0 
0 
0 
0 
0 
0 
0 
0 
0 
0 
0 
0 
0 
0 
0 
0 
0 
0 
0 
0 
0 
0 
0 
0 
0 
0 
0 
0 
0 
0 
0 
0 
0 
0 
0 
0 
0 
0 
0 
0 
0 
0 
0 
0 
0 
0 
0 
0 
0 
0 
0 
0 
0 
0 
0 
0 
0 
0 
0 
0 
0 
0 
0 
0 
0 
0 
0 
0 
0 
0 
0 
0 
0 
0 
0 
0 
0 
0 
0 
0 
0 
0 
0 
0 
0 
0 
0 
0 
0 
0 
0 
0 
0 
0 
0 
0 
0 
0 
0 
0 
0 
0 
0 
0 
0 
0 
0 
0 
0 
0 
0 
0 
0 
0 
0 
0 
0 
0 
0 
0 
0 
0 
0 
0 
0 
0 
0 
0 
0 
0 
0 
0 
0 
0 
0 
0 
0 
0 
0 
0 
0 
0 
0 
0 
0 
0 
0 
0 
0 
0 
0 
0 
0 
0 
0 
0 
0 
0 
0 
0 
0 
0 
0 
0 
0 
0 
0 
0 
0 
0 
0 
0 
0 
0 
0 
0 
0 
0 
0 
0 
0 
0 
0 
0 
0 
0 
0 
0 
0 
0 
0 
0 
0 
0 
0 
0 
0 
0 
0 
0 
0 
0 
0 
0 
0 
0 
0 
0 
0 
0 
0 
0 
0 
0 
0 
0 
0 
0 
0 
0 
0 
0 
0 
0 
0 
0 
0 
0 
0 
0 
0 
0 
0 
0 
0 
0 
0 
0 
0 
0 
0 
0 
0 
0 
0 
0 
0 
0 
0 
0 
0 
0 
0 
0 
0 
0 
0 
0 
0 
0 
0 
0 
0 
0 
0 
0 
0 
0 
0 
0 
0 
0 
0 
0 
0 
0 
0 
0 
0 
0 
0 
0 
0 
0 
0 
0 
0 
0 
0 
0 
0 
0 
0 
0 
0 
0 
0 
0 
0 
0 
0 
0 
0 
0 
0 
0 
0 
0 
0 
0 
0 
0 
0 
0 
0 
0 
0 
0 
0 
0 
0 
0 
0 
0 
0 
0 
0 
0 
0 
0 
0 
0 
0 
0 
0 
0 
0 
0 
0 
0 
0 
0 
0 
0 
0 
0 
0 
0 
0 
0 
0 
0 
0 
0 
0 
0 
0 
0 
0 
0 
0 
0 
0 
0 
0 
0 
0 
0 
0 
0 
0 
0 
0 
0 
0 
0 
0 
0 
0 
0 
0 
0 
0 
0 
0 
0 
0 
0 
0 
0 
0 
0 
0 
0 
0 
0 
0 
0 
0 
0 
0 
0 
0 
0 
0 
0 
0 
0 
0 
0 
0 
0 
0 
0 
0 
0 
0 
0 
0 
0 
0 
0 
0 
0 
0 
0 
0 
0 
0 
0 
0 
0 
0 
0 
0 
0 
0 
0 
0 
0 
0 
0 
0 
0 
0 
0 
0 
0 
0 
0 
0 
0 
0 
0 
0 
0 
0 
0 
0 
0 
0 
0 
0 
0 
0 
0 
0 
0 
0 
0 
0 
0 
0 
0 
0 
0 
0 
0 
0 
0 
0 
0 
0 
0 
0 
0 
0 
0 
0 
0 
0 
0 
0 
0 
0 
0 
0 
0 
0 
0 
0 
0 
0 
0 
0 
0 
0 
0 
0 
0 
0 
0 
0 
0 
0 
0 
0 
0 
0 
0 
0 
0 
0 
0 
0 
0 
0 
0 
0 
0 
0 
0 
0 
0 
0 
0 
0 
0 
0 
0 
0 
0 
0 
0 
0 
0 
0 
0 
0 
0 
0 
0 
0 
0 
0 
0 
0 
0 
0 
0 
0 
0 
0 
0 
0 
0 
0 
0 
0 
0 
0 
0 
0 
0 
0 
0 
0 
0 
0 
0 
0 
0 
0 
0 
0 
0 
0 
0 
0 
0 
0 
0 
0 
0 
0 
0 
0 
0 
0 
0 
0 
0 
0 
0 
0 
0 
0 
0 
0 
0 
0 
0 
0 
0 
0 
0 
0 
0 
0 
0 
0 
0 
0 
0 
0 
0 
0 
0 
0 
0 
0 
0 
0 
0 
0 
0 
0 
0 
0 
0 
0 
0 
0 
0 
0 
0 
0 
0 
0 
0 
0 
0 
0 
0 
0 
0 
0 
0 
0 
0 
0 
0 
0 
0 
0 
0 
0 
0 
0 
0 
0 
0 
0 
0 
0 
0 
0 
0 
0 
0 
0 
0 
0 
0 
0 
0 
0 
0 
0 
0 
0 
0 
0 
0 
0 
0 
0 
0 
0 
0 
0 
0 
0 
0 
0 
0 
0 
0 
0 
0 
0 
0 
0 
0 
0 
0 
0 
0 
0 
0 
0 
0 
0 
0 
0 
0 
0 
0 
0 
0 
0 
0 
0 
0 
0 
0 
0 
0 
0 
0 
0 
0 
0 
0 
0 
0 
0 
0 
0 
0 
0 
0 
0 
0 
0 
0 
0 
0 
0 
0 
0 
0 
0 
0 
0 
0 
0 
0 
0 
0 
0 
0 
0 
0 
0 
0 
0 
0 
0 
0 
0 
0 
0 
0 
0 
0 
0 
0 
0 
0 
0 
0 
0 
0 
0 
0 
0 
0 
0 
0 
0 
0 
0 
0 
0 
0 
0 
0 
0 
0 
0 
0 
0 
0 
0 
0 
0 
0 
0 
0 
0 
0 
0 
0 
0 
0 
0 
0 
0 
0 
0 
0 
0 
0 
0 
0 
0 
0 
0 
0 
0 
0 
0 
0 
0 
0 
0 
0 
0 
0 
0 
0 
0 
0 
0 
0 
0 
0 
0 
0 
0 
0 
0 
0 
0 
0 
0 
0 
0 
0 
0 
0 
0 
0 
0 
0 
0 
0 
0 
0 
0 
0 
0 
0 
0 
0 
0 
0 
0 
0 
0 
0 
0 
0 
0 
0 
0 
0 
0 
0 
0 
0 
0 
0 
0 
0 
0 
0 
0 
0 
0 
0 
0 
0 
0 
0 
0 
0 
0 
0 
0 
0 
0 
0 
0 
0 
0 
0 
0 
0 
0 
0 
0 
0 
0 
0 
0 
0 
0 
0 
0 
0 
0 
0 
0 
0 
0 
0 
0 
0 
0 
0 
0 
0 
0 
0 
0 
0 
0 
0 
0 
0 
0 
0 
0 
0 
0 
0 
0 
0 
0 
0 
0 
0 
0 
0 
0 
0 
0 
0 
0 
0 
0 
0 
0 
0 
0 
0 
0 
0 
0 
0 
0 
0 
0 
0 
0 
0 
0 
0 
0 
0 
0 
0 
0 
0 
0 
0 
0 
0 
0 
0 
0 
0 
0 
0 
0 
0 
0 
0 
0 
0 
0 
0 
0 
0 
0 
0 
0 
0 
0 
0 
0 
0 
0 
0 
0 
0 
0 
0 
0 
0 
0 
0 
0 
0 
0 
0 
0 
0 
0 
0 
0 
0 
0 
0 
0 
0 
0 
0 
0 
0 
0 
0 
0 
0 
0 
0 
0 
0 
0 
0 
0 
0 
0 
0 
0 
0 
0 
0 
0 
0 
0 
0 
0 
0 
0 
0 
0 
0 
0 
0 
0 
0 
0 
0 
0 
0 
0 
0 
0 
0 
0 
0 
0 
0 
0 
0 
0 
0 
0 
0 
0 
0 
0 
0 
0 
0 
0 
0 
0 
0 
0 
0 
0 
0 
0 
0 
0 
0 
0 
0 
0 
0 
0 
0 
0 
0 
0 
0 
0 
0 
0 
0 
0 
0 
0 
0 
0 
0 
0 
0 
0 
0 
0 
0 
0 
0 
0 
0 
0 
0 
0 
0 
0 
0 
0 
0 
0 
0 
0 
0 
0 
0 
0 
0 
0 
0 
0 
0 
0 
0 
0 
0 
0 
0 
0 
0 
0 
0 
0 
0 
0 
0 
0 
0 
0 
0 
0 
0 
0 
0 
0 
0 
0 
0 
0 
0 
0 
0 
0 
0 
0 
0 
0 
0 
0 
0 
0 
0 
0 
0 
0 
0 
0 
0 
0 
0 
0 
0 
0 
0 
0 
0 
0 
0 
0 
0 
0 
0 
0 
0 
0 
0 
0 
0 
0 
0 
0 
0 
0 
0 
0 
0 
0 
0 
0 
0 
0 
0 
0 
0 
0 
0 
0 
0 
0 
0 
0 
0 
0 
0 
0 
0 
0 
0 
0 
0 
0 
0 
0 
0 
0 
0 
0 
0 
0 
0 
0 
0 
0 
0 
0 
0 
0 
0 
0 
0 
0 
0 
0 
0 
0 
0 
0 
0 
0 
0 
0 
0 
0 
0 
0 
0 
0 
0 
0 
0 
0 
0 
0 
0 
0 
0 
0 
0 
0 
0 
0 
0 
0 
0 
0 
0 
0 
0 
0 
0 
0 
0 
0 
0 
0 
0 
0 
0 
0 
0 
0 
0 
0 
0 
0 
0 
0 
0 
0 
0 
0 
0 
0 
0 
0 
0 
0 
0 
0 
0 
0 
0 
0 
0 
0 
0 
0 
0 
0 
0 
0 
0 
0 
0 
0 
0 
0 
0 
0 
0 
0 
0 
0 
0 
0 
0 
0 
0 
0 
0 
0 
0 
0 
0 
0 
0 
0 
0 
0 
0 
0 
0 
0 
0 
0 
0 
0 
0 
0 
0 
0 
0 
0 
0 
0 
0 
0 
0 
0 
0 
0 
0 
0 
0 
0 
0 
0 
0 
0 
0 
0 
0 
0 
0 
0 
0 
0 
0 
0 
0 
0 
0 
0 
0 
0 
0 
0 
0 
0 
0 
0 
0 
0 
0 
0 
0 
0 
0 
0 
0 
0 
0 
0 
0 
0 
0 
0 
0 
0 
0 
0 
0 
0 
0 
0 
0 
0 
0 
0 
0 
0 
0 
0 
0 
0 
0 
0 
0 
0 
0 
0 
0 
0 
0 
0 
0 
0 
0 
0 
0 
0 
0 
0 
0 
0 
0 
0 
0 
0 
0 
0 
0 
0 
0 
0 
0 
0 
0 
0 
0 
0 
0 
0 
0 
0 
0 
0 
0 
0 
0 
0 
0 
0 
0 
0 
0 
0 
0 
0 
0 
0 
0 
0 
0 
0 
0 
0 
0 
0 
0 
0 
0 
0 
0 
0 
0 
0 
0 
0 
0 
0 
0 
0 
0 
0 
0 
0 
0 
0 
0 
0 
0 
0 
0 
0 
0 
0 
0 
0 
0 
0 
0 
0 
0 
0 
0 
0 
0 
0 
0 
0 
0 
0 
0 
0 
0 
0 
0 
0 
0 
0 
0 
0 
0 
0 
0 
0 
0 
0 
0 
0 
0 
0 
0 
0 
0 
0 
0 
0 
0 
0 
0 
0 
0 
0 
0 
0 
0 
0 
0 
0 
0 
0 
0 
0 
0 
0 
0 
0 
0 
0 
0 
0 
0 
0 
0 
0 
0 
0 
0 
0 
0 
0 
0 
0 
0 
0 
0 
0 
0 
0 
0 
0 
0 
0 
0 
0 
0 
0 
0 
0 
0 
0 
0 
0 
0 
0 
0 
0 
0 
0 
0 
0 
0 
0 
0 
0 
0 
0 
0 
0 
0 
0 
0 
0 
0 
0 
0 
0 
0 
0 
0 
0 
0 
0 
0 
0 
0 
0 
0 
0 
0 
0 
0 
0 
0 
0 
0 
0 
0 
0 
0 
0 
0 
0 
0 
0 
0 
0 
0 
0 
0 
0 
0 
0 
0 
0 
0 
0 
0 
0 
0 
0 
0 
0 
0 
0 
0 
0 
0 
0 
0 
0 
0 
0 
0 
0 
0 
0 
0 
0 
0 
0 
0 
0 
0 
0 
0 
0 
0 
0 
0 
0 
0 
0 
0 
0 
0 
0 
0 
0 
0 
0 
0 
0 
0 
0 
0 
0 
0 
0 
0 
0 
0 
0 
0 
0 
0 
0 
0 
0 
0 
0 
0 
0 
0 
0 
0 
0 
0 
0 
0 
0 
0 
0 
0 
0 
0 
0 
0 
0 
0 
0 
0 
0 
0 
0 
0 
0 
0 
0 
0 
0 
0 
0 
0 
0 
0 
0 
0 
0 
0 
0 
0 
0 
0 
0 
0 
0 
0 
0 
0 
0 
0 
0 
0 
0 
0 
0 
0 
0 
0 
0 
0 
0 
0 
0 
0 
0 
0 
0 
0 
0 
0 
0 
0 
0 
0 
0 
0 
0 
0 
0 
0 
0 
0 
0 
0 
0 
0 
0 
0 
0 
0 
0 
0 
0 
0 
0 
0 
0 
0 
0 
0 
0 
0 
0 
0 
0 
0 
0 
0 
0 
0 
0 
0 
0 
0 
0 
0 
0 
0 
0 
0 
0 
0 
0 
0 
0 
0 
0 
0 
0 
0 
0 
0 
0 
0 
0 
0 
0 
0 
0 
0 
0 
0 
0 
0 
0 
0 
0 
0 
0 
0 
0 
0 
0 
0 
0 
0 
0 
0 
0 
0 
0 
0 
0 
0 
0 
0 
0 
0 
0 
0 
0 
0 
0 
0 
0 
0 
0 
0 
0 
0 
0 
0 
0 
0 
0 
0 
0 
0 
0 
0 
0 
0 
0 
0 
0 
0 
0 
0 
0 
0 
0 
0 
0 
0 
0 
0 
0 
0 
0 
0 
0 
0 
0 
0 
0 
0 
0 
0 
0 
0 
0 
0 
0 
0 
0 
0 
0 
0 
0 
0 
0 
0 
0 
0 
0 
0 
0 
0 
0 
0 
0 
0 
0 
0 
0 
0 
0 
0 
0 
0 
0 
0 
0 
0 
0 
0 
0 
0 
0 
0 
0 
0 
0 
0 
0 
0 
0 
0 
0 
0 
0 
0 
0 
0 
0 
0 
0 
0 
0 
0 
0 
0 
0 
0 
0 
0 
0 
0 
0 
0 
0 
0 
0 
0 
0 
0 
0 
0 
0 
0 
0 
0 
0 
0 
0 
0 
0 
0 
0 
0 
0 
0 
0 
0 
0 
0 
0 
0 
0 
0 
0 
0 
0 
0 
0 
0 
0 
0 
0 
0 
0 
0 
0 
0 
0 
0 
0 
0 
0 
0 
0 
0 
0 
0 
0 
0 
0 
0 
0 
0 
0 
0 
0 
0 
0 
0 
0 
0 
0 
0 
0 
0 
0 
0 
0 
0 
0 
0 
0 
0 
0 
0 
0 
0 
0 
0 
0 
0 
0 
0 
0 
0 
0 
0 
0 
0 
0 
0 
0 
0 
0 
0 
0 
0 
0 
0 
0 
0 
0 
0 
0 
0 
0 
0 
0 
0 
0 
0 
0 
0 
0 
0 
0 
0 
0 
0 
0 
0 
0 
0 
0 
0 
0 
0 
0 
0 
0 
0 
0 
0 
0 
0 
0 
0 
0 
0 
0 
0 
0 
0 
0 
0 
0 
0 
0 
0 
0 
0 
0 
0 
0 
0 
0 
0 
0 
0 
0 
0 
0 
0 
0 
0 
0 
0 
0 
0 
0 
0 
0 
0 
0 
0 
0 
0 
0 
0 
0 
0 
0 
0 
0 
0 
0 
0 
0 
0 
0 
0 
0 
0 
0 
0 
0 
0 
0 
0 
0 
0 
0 
0 
0 
0 
0 
0 
0 
0 
0 
0 
0 
0 
0 
0 
0 
0 
0 
0 
0 
0 
0 
0 
0 
0 
0 
0 
0 
0 
0 
0 
0 
0 
0 
0 
0 
0 
0 
0 
0 
0 
0 
0 
0 
0 
0 
0 
0 
0 
0 
0 
0 
0 
0 
0 
0 
0 
0 
0 
0 
0 
0 
0 
0 
0 
0 
0 
0 
0 
0 
0 
0 
0 
0 
0 
0 
0 
0 
0 
0 
0 
0 
0 
0 
0 
0 
0 
0 
0 
0 
0 
0 
0 
0 
0 
0 
0 
0 
0 
0 
0 
0 
0 
0 
0 
0 
0 
0 
0 
0 
0 
0 
0 
0 
0 
0 
0 
0 
0 
0 
0 
0 
0 
0 
0 
0 
0 
0 
0 
0 
0 
0 
0 
0 
0 
0 
0 
0 
0 
0 
0 
0 
0 
0 
0 
0 
0 
0 
0 
0 
0 
0 
0 
0 
0 
0 
0 
0 
0 
0 
0 
0 
0 
0 
0 
0 
0 
0 
0 
0 
0 
0 
0 
0 
0 
0 
0 
0 
0 
0 
0 
0 
0 
0 
0 
0 
0 
0 
0 
0 
0 
0 
0 
0 
0 
0 
0 
0 
0 
0 
0 
0 
0 
0 
0 
0 
0 
0 
0 
0 
0 
0 
0 
0 
0 
0 
0 
0 
0 
0 
0 
0 
0 
0 
0 
0 
0 
0 
0 
0 
0 
0 
0 
0 
0 
0 
0 
0 
0 
0 
0 
0 
0 
0 
0 
0 
0 
0 
0 
0 
0 
0 
0 
0 
0 
0 
0 
0 
0 
0 
0 
0 
0 
0 
0 
0 
0 
0 
0 
0 
0 
0 
0 
0 
0 
0 
0 
0 
0 
0 
0 
0 
0 
0 
0 
0 
0 
0 
0 
0 
0 
0 
0 
0 
0 
0 
0 
0 
0 
0 
0 
0 
0 
0 
0 
0 
0 
0 
0 
0 
0 
0 
0 
0 
0 
0 
0 
0 
0 
0 
0 
0 
0 
0 
0 
0 
0 
0 
0 
0 
0 
0 
0 
0 
0 
0 
0 
0 
0 
0 
0 
0 
0 
0 
0 
0 
0 
0 
0 
0 
0 
0 
0 
0 
0 
0 
0 
0 
0 
0 
0 
0 
0 
0 
0 
0 
0 
0 
0 
0 
0 
0 
0 
0 
0 
0 
0 
0 
0 
0 
0 
0 
0 
0 
0 
0 
0 
0 
0 
0 
0 
0 
0 
0 
0 
0 
0 
0 
0 
0 
0 
0 
0 
0 
0 
0 
0 
0 
0 
0 
0 
0 
0 
0 
0 
0 
0 
0 
0 
0 
0 
0 
0 
0 
0 
0 
0 
0 
0 
0 
0 
0 
0 
0 
0 
0 
0 
0 
0 
0 
0 
0 
0 
0 
0 
0 
0 
0 
0 
0 
0 
0 
0 
0 
0 
0 
0 
0 
0 
0 
0 
0 
0 
0 
0 
0 
0 
0 
0 
0 
0 
0 
0 
0 
0 
0 
0 
0 
0 
0 
0 
0 
0 
0 
0 
0 
0 
0 
0 
0 
0 
0 
0 
0 
0 
0 
0 
0 
0 
0 
0 
0 
0 
0 
0 
0 
0 
0 
0 
0 
0 
0 
0 
0 
0 
0 
0 
0 
0 
0 
0 
0 
0 
0 
0 
0 
0 
0 
0 
0 
0 
0 
0 
0 
0 
0 
0 
0 
0 
0 
0 
0 
0 
0 
0 
0 
0 
0 
0 
0 
0 
0 
0 
0 
0 
0 
0 
0 
0 
0 
0 
0 
0 
0 
0 
0 
0 
0 
0 
0 
0 
0 
0 
0 
0 
0 
0 
0 
0 
0 
0 
0 
0 
0 
0 
0 
0 
0 
0 
0 
0 
0 
0 
0 
0 
0 
0 
0 
0 
0 
0 
0 
0 
0 
0 
0 
0 
0 
0 
0 
0 
0 
0 
0 
0 
0 
0 
0 
0 
0 
0 
0 
0 
0 
0 
0 
0 
0 
0 
0 
0 
0 
0 
0 
0 
0 
0 
0 
0 
0 
0 
0 
0 
0 
0 
0 
0 
0 
0 
0 
0 
0 
0 
0 
0 
0 
0 
0 
0 
0 
0 
0 
0 
0 
0 
0 
0 
0 
0 
0 
0 
0 
0 
0 
0 
0 
0 
0 
0 
0 
0 
0 
0 
0 
0 
0 
0 
0 
0 
0 
0 
0 
0 
0 
0 
0 
0 
0 
0 
0 
0 
0 
0 
0 
0 
0 
0 
0 
0 
0 
0 
0 
0 
0 
0 
0 
0 
0 
0 
0 
0 
0 
0 
0 
0 
0 
0 
0 
0 
0 
0 
0 
0 
0 
0 
0 
0 
0 
0 
0 
0 
0 
0 
0 
0 
0 
0 
0 
0 
0 
0 
0 
0 
0 
0 
0 
0 
0 
0 
0 
0 
0 
0 
0 
0 
0 
0 
0 
0 
0 
0 
0 
0 
0 
0 
0 
0 
0 
0 
0 
0 
0 
0 
0 
0 
0 
0 
0 
0 
0 
0 
0 
0 
0 
0 
0 
0 
0 
0 
0 
0 
0 
0 
0 
0 
0 
0 
0 
0 
0 
0 
0 
0 
0 
0 
0 
0 
0 
0 
0 
0 
0 
0 
0 
0 
0 
0 
0 
0 
0 
0 
0 
0 
0 
0 
0 
0 
0 
0 
0 
0 
0 
0 
0 
0 
0 
0 
0 
0 
0 
0 
0 
0 
0 
0 
0 
0 
0 
0 
0 
0 
0 
0 
0 
0 
0 
0 
0 
0 
0 
0 
0 
0 
0 
0 
0 
0 
0 
0 
0 
0 
0 
0 
0 
0 
0 
0 
0 
0 
0 
0 
0 
0 
0 
0 
0 
0 
0 
0 
0 
0 
0 
0 
0 
0 
0 
0 
0 
0 
0 
0 
0 
0 
0 
0 
0 
0 
0 
0 
0 
0 
0 
0 
0 
0 
0 
0 
0 
0 
0 
0 
0 
0 
0 
0 
0 
0 
0 
0 
0 
0 
0 
0 
0 
0 
0 
0 
0 
0 
0 
0 
0 
0 
0 
0 
0 
0 
0 
0 
0 
0 
0 
0 
0 
0 
0 
0 
0 
0 
0 
0 
0 
0 
0 
0 
0 
0 
0 
0 
0 
0 
0 
0 
0 
0 
0 
0 
0 
0 
0 
0 
0 
0 
0 
0 
0 
0 
0 
0 
0 
0 
0 
0 
0 
0 
0 
0 
0 
0 
0 
0 
0 
0 
0 
0 
0 
0 
0 
0 
0 
0 
0 
0 
0 
0 
0 
0 
0 
0 
0 
0 
0 
0 
0 
0 
0 
0 
0 
0 
0 
0 
0 
0 
0 
0 
0 
0 
0 
0 
0 
0 
0 
0 
0 
0 
0 
0 
0 
0 
0 
0 
0 
0 
0 
0 
0 
0 
0 
0 
0 
0 
0 
0 
0 
0 
0 
0 
0 
0 
0 
0 
0 
0 
0 
0 
0 
0 
0 
0 
0 
0 
0 
0 
0 
0 
0 
0 
0 
0 
0 
0 
0 
0 
0 
0 
0 
0 
0 
0 
0 
0 
0 
0 
0 
0 
0 
0 
0 
0 
0 
0 
0 
0 
0 
0 
0 
0 
0 
0 
0 
0 
0 
0 
0 
0 
0 
0 
0 
0 
0 
0 
0 
0 
0 
0 
0 
0 
0 
0 
0 
0 
0 
0 
0 
0 
0 
0 
0 
0 
0 
0 
0 
0 
0 
0 
0 
0 
0 
0 
0 
0 
0 
0 
0 
0 
0 
0 
0 
0 
0 
0 
0 
0 
0 
0 
0 
0 
0 
0 
0 
0 
0 
0 
0 
0 
0 
0 
0 
0 
0 
0 
0 
0 
0 
0 
0 
0 
0 
0 
0 
0 
0 
0 
0 
0 
0 
0 
0 
0 
0 
0 
0 
0 
0 
0 
0 
0 
0 
0 
0 
0 
0 
0 
0 
0 
0 
0 
0 
0 
0 
0 
0 
0 
0 
0 
0 
0 
0 
0 
0 
0 
0 
0 
0 
0 
0 
0 
0 
0 
0 
0 
0 
0 
0 
0 
0 
0 
0 
0 
0 
0 
0 
0 
0 
0 
0 
0 
0 
0 
0 
0 
0 
0 
0 
0 
0 
0 
0 
0 
0 
0 
0 
0 
0 
0 
0 
0 
0 
0 
0 
0 
0 
0 
0 
0 
0 
0 
0 
0 
0 
0 
0 
0 
0 
0 
0 
0 
0 
0 
0 
0 
0 
0 
0 
0 
0 
0 
0 
0 
0 
0 
0 
0 
0 
0 
0 
0 
0 
0 
0 
0 
0 
0 
0 
0 
0 
0 
0 
0 
0 
0 
0 
0 
0 
0 
0 
0 
0 
0 
0 
0 
0 
0 
0 
0 
0 
0 
0 
0 
0 
0 
0 
0 
0 
0 
0 
0 
0 
0 
0 
0 
0 
0 
0 
0 
0 
0 
0 
0 
0 
0 
0 
0 
0 
0 
0 
0 
0 
0 
0 
0 
0 
0 
0 
0 
0 
0 
0 
0 
0 
0 
0 
0 
0 
0 
0 
0 
0 
0 
0 
0 
0 
0 
0 
0 
0 
0 
0 
0 
0 
0 
0 
0 
0 
0 
0 
0 
0 
0 
0 
0 
0 
0 
0 
0 
0 
0 
0 
0 
0 
0 
0 
0 
0 
0 
0 
0 
0 
0 
0 
0 
0 
0 
0 
0 
0 
0 
0 
0 
0 
0 
0 
0 
0 
0 
0 
0 
0 
0 
0 
0 
0 
0 
0 
0 
0 
0 
0 
0 
0 
0 
0 
0 
0 
0 
0 
0 
0 
0 
0 
0 
0 
0 
0 
0 
0 
0 
0 
0 
0 
0 
0 
0 
0 
0 
0 
0 
0 
0 
0 
0 
0 
0 
0 
0 
0 
0 
0 
0 
0 
0 
0 
0 
0 
0 
0 
0 
0 
0 
0 
0 
0 
0 
0 
0 
0 
0 
0 
0 
0 
0 
0 
0 
0 
0 
0 
0 
0 
0 
0 
0 
0 
0 
0 
0 
0 
0 
0 
0 
0 
0 
0 
0 
0 
0 
0 
0 
0 
0 
0 
0 
0 
0 
0 
0 
0 
0 
0 
0 
0 
0 
0 
0 
0 
0 
0 
0 
0 
0 
0 
0 
0 
0 
0 
0 
0 
0 
0 
0 
0 
0 
0 
0 
0 
0 
0 
0 
0 
0 
0 
0 
0 
0 
0 
0 
0 
0 
0 
0 
0 
0 
0 
0 
0 
0 
0 
0 
0 
0 
0 
0 
0 
0 
0 
0 
0 
0 
0 
0 
0 
0 
0 
0 
0 
0 
0 
0 
0 
0 
0 
0 
0 
0 
0 
0 
0 
0 
0 
0 
0 
0 
0 
0 
0 
0 
0 
0 
0 
0 
0 
0 
0 
0 
0 
0 
0 
0 
0 
0 
0 
0 
0 
0 
0 
0 
0 
0 
0 
0 
0 
0 
0 
0 
0 
0 
0 
0 
0 
0 
0 
0 
0 
0 
0 
0 
0 
0 
0 
0 
0 
0 
0 
0 
0 
0 
0 
0 
0 
0 
0 
0 
0 
0 
0 
0 
0 
0 
0 
0 
0 
0 
0 
0 
0 
0 
0 
0 
0 
0 
0 
0 
0 
0 
0 
0 
0 
0 
0 
0 
0 
0 
0 
0 
0 
0 
0 
0 
0 
0 
0 
0 
0 
0 
0 
0 
0 
0 
0 
0 
0 
0 
0 
0 
0 
0 
0 
0 
0 
0 
0 
0 
0 
0 
0 
0 
0 
0 
0 
0 
0 
0 
0 
0 
0 
0 
0 
0 
0 
0 
0 
0 
0 
0 
0 
0 
0 
0 
0 
0 
0 
0 
0 
0 
0 
0 
0 
0 
0 
0 
0 
0 
0 
0 
0 
0 
0 
0 
0 
0 
0 
0 
0 
0 
0 
0 
0 
0 
0 
0 
0 
0 
0 
0 
0 
0 
0 
0 
0 
0 
0 
0 
0 
0 
0 
0 
0 
0 
0 
0 
0 
0 
0 
0 
0 
0 
0 
0 
0 
0 
0 
0 
0 
0 
0 
0 
0 
0 
0 
0 
0 
0 
0 
0 
0 
0 
0 
0 
0 
0 
0 
0 
0 
0 
0 
0 
0 
0 
0 
0 
0 
0 
0 
0 
0 
0 
0 
0 
0 
0 
0 
0 
0 
0 
0 
0 
0 
0 
0 
0 
0 
0 
0 
0 
0 
0 
0 
0 
0 
0 
0 
0 
0 
0 
0 
0 
0 
0 
0 
0 
0 
0 
0 
0 
0 
0 
0 
0 
0 
0 
0 
0 
0 
0 
0 
0 
0 
0 
0 
0 
0 
0 
0 
0 
0 
0 
0 
0 
0 
0 
0 
0 
0 
0 
0 
0 
0 
0 
0 
0 
0 
0 
0 
0 
0 
0 
0 
0 
0 
0 
0 
0 
0 
0 
0 
0 
0 
0 
0 
0 
0 
0 
0 
0 
0 
0 
0 
0 
0 
0 
0 
0 
0 
0 
0 
0 
0 
0 
0 
0 
0 
0 
0 
0 
0 
0 
0 
0 
0 
0 
0 
0 
0 
0 
0 
0 
0 
0 
0 
0 
0 
0 
0 
0 
0 
0 
0 
0 
0 
0 
0 
0 
0 
0 
0 
0 
0 
0 
0 
0 
0 
0 
0 
0 
0 
0 
0 
0 
0 
0 
0 
0 
0 
0 
0 
0 
0 
0 
0 
0 
0 
0 
0 
0 
0 
0 
0 
0 
0 
0 
0 
0 
0 
0 
0 
0 
0 
0 
0 
0 
0 
0 
0 
0 
0 
0 
0 
0 
0 
0 
0 
0 
0 
0 
0 
0 
0 
0 
0 
0 
0 
0 
0 
0 
0 
0 
0 
0 
0 
0 
0 
0 
0 
0 
0 
0 
0 
0 
0 
0 
0 
0 
0 
0 
0 
0 
0 
0 
0 
0 
0 
0 
0 
0 
0 
0 
0 
0 
0 
0 
0 
0 
0 
0 
0 
0 
0 
0 
0 
0 
0 
0 
0 
0 
0 
0 
0 
0 
0 
0 
0 
0 
0 
0 
0 
0 
0 
0 
0 
0 
0 
0 
0 
0 
0 
0 
0 
0 
0 
0 
0 
0 
0 
0 
0 
0 
0 
0 
0 
0 
0 
0 
0 
0 
0 
0 
0 
0 
0 
0 
0 
0 
0 
0 
0 
0 
0 
0 
0 
0 
0 
0 
0 
0 
0 
0 
0 
0 
0 
0 
0 
0 
0 
0 
0 
0 
0 
0 
0 
0 
0 
0 
0 
0 
0 
0 
0 
0 
0 
0 
0 
0 
0 
0 
0 
0 
0 
0 
0 
0 
0 
0 
0 
0 
0 
0 
0 
0 
0 
0 
0 
0 
0 
0 
0 
0 
0 
0 
0 
0 
0 
0 
0 
0 
0 
0 
0 
0 
0 
0 
0 
0 
0 
0 
0 
0 
0 
0 
0 
0 
0 
0 
0 
0 
0 
0 
0 
0 
0 
0 
0 
0 
0 
0 
0 
0 
0 
0 
0 
0 
0 
0 
0 
0 
0 
0 
0 
0 
0 
0 
0 
0 
0 
0 
0 
0 
0 
0 
0 
0 
0 
0 
0 
0 
0 
0 
0 
0 
0 
0 
0 
0 
0 
0 
0 
0 
0 
0 
0 
0 
0 
0 
0 
0 
0 
0 
0 
0 
0 
0 
0 
0 
0 
0 
0 
0 
0 
0 
0 
0 
0 
0 
0 
0 
0 
0 
0 
0 
0 
0 
0 
0 
0 
0 
0 
0 
0 
0 
0 
0 
0 
0 
0 
0 
0 
0 
0 
0 
0 
0 
0 
0 
0 
0 
0 
0 
0 
0 
0 
0 
0 
0 
0 
0 
0 
0 
0 
0 
0 
0 
0 
0 
0 
0 
0 
0 
0 
0 
0 
0 
0 
0 
0 
0 
0 
0 
0 
0 
0 
0 
0 
0 
0 
0 
0 
0 
0 
0 
0 
0 
0 
0 
0 
0 
0 
0 
0 
0 
0 
0 
0 
0 
0 
0 
0 
0 
0 
0 
0 
0 
0 
0 
0 
0 
0 
0 
0 
0 
0 
0 
0 
0 
0 
0 
0 
0 
0 
0 
0 
0 
0 
0 
0 
0 
0 
0 
0 
0 
0 
0 
0 
0 
0 
0 
0 
0 
0 
0 
0 
0 
0 
0 
0 
0 
0 
0 
0 
0 
0 
0 
0 
0 
0 
0 
0 
0 
0 
0 
0 
0 
0 
0 
0 
0 
0 
0 
0 
0 
0 
0 
0 
0 
0 
0 
0 
0 
0 
0 
0 
0 
0 
0 
0 
0 
0 
0 
0 
0 
0 
0 
0 
0 
0 
0 
0 
0 
0 
0 
0 
0 
0 
0 
0 
0 
0 
0 
0 
0 
0 
0 
0 
0 
0 
0 
0 
0 
0 
0 
0 
0 
0 
0 
0 
0 
0 
0 
0 
0 
0 
0 
0 
0 
0 
0 
0 
0 
0 
0 
0 
0 
0 
0 
0 
0 
0 
0 
0 
0 
0 
0 
0 
0 
0 
0 
0 
0 
0 
0 
0 
0 
0 
0 
0 
0 
0 
0 
0 
0 
0 
0 
0 
0 
0 
0 
0 
0 
0 
0 
0 
0 
0 
0 
0 
0 
0 
0 
0 
0 
0 
0 
0 
0 
0 
0 
0 
0 
0 
0 
0 
0 
0 
0 
0 
0 
0 
0 
0 
0 
0 
0 
0 
0 
0 
0 
0 
0 
0 
0 
0 
0 
0 
0 
0 
0 
0 
0 
0 
0 
0 
0 
0 
0 
0 
0 
0 
0 
0 
0 
0 
0 
0 
0 
0 
0 
0 
0 
0 
0 
0 
0 
0 
0 
0 
0 
0 
0 
0 
0 
0 
0 
0 
0 
0 
0 
0 
0 
0 
0 
0 
0 
0 
0 
0 
0 
0 
0 
0 
0 
0 
0 
0 
0 
0 
0 
0 
0 
0 
0 
0 
0 
0 
0 
0 
0 
0 
0 
0 
0 
0 
0 
0 
0 
0 
0 
0 
0 
0 
0 
0 
0 
0 
0 
0 
0 
0 
0 
0 
0 
0 
0 
0 
0 
0 
0 
0 
0 
0 
0 
0 
0 
0 
0 
0 
0 
0 
0 
0 
0 
0 
0 
0 
0 
0 
0 
0 
0 
0 
0 
0 
0 
0 
0 
0 
0 
0 
0 
0 
0 
0 
0 
0 
0 
0 
0 
0 
0 
0 
0 
0 
0 
0 
0 
0 
0 
0 
0 
0 
0 
0 
0 
0 
0 
0 
0 
0 
0 
0 
0 
0 
0 
0 
0 
0 
0 
0 
0 
0 
0 
0 
0 
0 
0 
0 
0 
0 
0 
0 
0 
0 
0 
0 
0 
0 
0 
0 
0 
0 
0 
0 
0 
0 
0 
0 
0 
0 
0 
0 
0 
0 
0 
0 
0 
0 
0 
0 
0 
0 
0 
0 
0 
0 
0 
0 
0 
0 
0 
0 
0 
0 
0 
0 
0 
0 
0 
0 
0 
0 
0 
0 
0 
0 
0 
0 
0 
0 
0 
0 
0 
0 
0 
0 
0 
0 
0 
0 
0 
0 
0 
0 
0 
0 
0 
0 
0 
0 
0 
0 
0 
0 
0 
0 
0 
0 
0 
0 
0 
0 
0 
0 
0 
0 
0 
0 
0 
0 
0 
0 
0 
0 
0 
0 
0 
0 
0 
0 
0 
0 
0 
0 
0 
0 
0 
0 
0 
0 
0 
0 
0 
0 
0 
0 
0 
0 
0 
0 
0 
0 
0 
0 
0 
0 
0 
0 
0 
0 
0 
0 
0 
0 
0 
0 
0 
0 
0 
0 
0 
0 
0 
0 
0 
0 
0 
0 
0 
0 
0 
0 
0 
0 
0 
0 
0 
0 
0 
0 
0 
0 
0 
0 
0 
0 
0 
0 
0 
0 
0 
0 
0 
0 
0 
0 
0 
0 
0 
0 
0 
0 
0 
0 
0 
0 
0 
0 
0 
0 
0 
0 
0 
0 
0 
0 
0 
0 
0 
0 
0 
0 
0 
0 
0 
0 
0 
0 
0 
0 
0 
0 
0 
0 
0 
0 
0 
0 
0 
0 
0 
0 
0 
0 
0 
0 
0 
0 
0 
0 
0 
0 
0 
0 
0 
0 
0 
0 
0 
0 
0 
0 
0 
0 
0 
0 
0 
0 
0 
0 
0 
0 
0 
0 
0 
0 
0 
0 
0 
0 
0 
0 
0 
0 
0 
0 
0 
0 
0 
0 
0 
0 
0 
0 
0 
0 
0 
0 
0 
0 
0 
0 
0 
0 
0 
0 
0 
0 
0 
0 
0 
0 
0 
0 
0 
0 
0 
0 
0 
0 
0 
0 
0 
0 
0 
0 
0 
0 
0 
0 
0 
0 
0 
0 
0 
0 
0 
0 
0 
0 
0 
0 
0 
0 
0 
0 
0 
0 
0 
0 
0 
0 
0 
0 
0 
0 
0 
0 
0 
0 
0 
0 
0 
0 
0 
0 
0 
0 
0 
0 
0 
0 
0 
0 
0 
0 
0 
0 
0 
0 
0 
0 
0 
0 
0 
0 
0 
0 
0 
0 
0 
0 
0 
0 
0 
0 
0 
0 
0 
0 
0 
0 
0 
0 
0 
0 
0 
0 
0 
0 
0 
0 
0 
0 
0 
0 
0 
0 
0 
0 
0 
0 
0 
0 
0 
0 
0 
0 
0 
0 
0 
0 
0 
0 
0 
0 
0 
0 
0 
0 
0 
0 
0 
0 
0 
0 
0 
0 
0 
0 
0 
0 
0 
0 
0 
0 
0 
0 
0 
0 
0 
0 
0 
0 
0 
0 
0 
0 
0 
0 
0 
0 
0 
0 
0 
0 
0 
0 
0 
0 
0 
0 
0 
0 
0 
0 
0 
0 
0 
0 
0 
0 
0 
0 
0 
0 
0 
0 
0 
0 
0 
0 
0 
0 
0 
0 
0 
0 
0 
0 
0 
0 
0 
0 
0 
0 
0 
0 
0 
0 
0 
0 
0 
0 
0 
0 
0 
0 
0 
0 
0 
0 
0 
0 
0 
0 
0 
0 
0 
0 
0 
0 
0 
0 
0 
0 
0 
0 
0 
0 
0 
0 
0 
0 
0 
0 
0 
0 
0 
0 
0 
0 
0 
0 
0 
0 
0 
0 
0 
0 
0 
0 
0 
0 
0 
0 
0 
0 
0 
0 
0 
0 
0 
0 
0 
0 
0 
0 
0 
0 
0 
0 
0 
0 
0 
0 
0 
0 
0 
0 
0 
0 
0 
0 
0 
0 
0 
0 
0 
0 
0 
0 
0 
0 
0 
0 
0 
0 
0 
0 
0 
0 
0 
0 
0 
0 
0 
0 
0 
0 
0 
0 
0 
0 
0 
0 
0 
0 
0 
0 
0 
0 
0 
0 
0 
0 
0 
0 
0 
0 
0 
0 
0 
0 
0 
0 
0 
0 
0 
0 
0 
0 
0 
0 
0 
0 
0 
0 
0 
0 
0 
0 
0 
0 
0 
0 
0 
0 
0 
0 
0 
0 
0 
0 
0 
0 
0 
0 
0 
0 
0 
0 
0 
0 
0 
0 
0 
0 
0 
0 
0 
0 
0 
0 
0 
0 
0 
0 
0 
0 
0 
0 
0 
0 
0 
0 
0 
0 
0 
0 
0 
0 
0 
0 
0 
0 
0 
0 
0 
0 
0 
0 
0 
0 
0 
0 
0 
0 
0 
0 
0 
0 
0 
0 
0 
0 
0 
0 
0 
0 
0 
0 
0 
0 
0 
0 
0 
0 
0 
0 
0 
0 
0 
0 
0 
0 
0 
0 
0 
0 
0 
0 
0 
0 
0 
0 
0 
0 
0 
0 
0 
0 
0 
0 
0 
0 
0 
0 
0 
0 
0 
0 
0 
0 
0 
0 
0 
0 
0 
0 
0 
0 
0 
0 
0 
0 
0 
0 
0 
0 
0 
0 
0 
0 
0 
0 
0 
0 
0 
0 
0 
0 
0 
0 
0 
0 
0 
0 
0 
0 
0 
0 
0 
0 
0 
0 
0 
0 
0 
0 
0 
0 
0 
0 
0 
0 
0 
0 
0 
0 
0 
0 
0 
0 
0 
0 
0 
0 
0 
0 
0 
0 
0 
0 
0 
0 
0 
0 
0 
0 
0 
0 
0 
0 
0 
0 
0 
0 
0 
0 
0 
0 
0 
0 
0 
0 
0 
0 
0 
0 
0 
0 
0 
0 
0 
0 
0 
0 
0 
0 
0 
0 
0 
0 
0 
0 
0 
0 
0 
0 
0 
0 
0 
0 
0 
0 
0 
0 
0 
0 
0 
0 
0 
0 
0 
0 
0 
0 
0 
0 
0 
0 
0 
0 
0 
0 
0 
0 
0 
0 
0 
0 
0 
0 
0 
0 
0 
0 
0 
0 
0 
0 
0 
0 
0 
0 
0 
0 
0 
0 
0 
0 
0 
0 
0 
0 
0 
0 
0 
0 
0 
0 
0 
0 
0 
0 
0 
0 
0 
0 
0 
0 
0 
0 
0 
0 
0 
0 
0 
0 
0 
0 
0 
0 
0 
0 
0 
0 
0 
0 
0 
0 
0 
0 
0 
0 
0 
0 
0 
0 
0 
0 
0 
0 
0 
0 
0 
0 
0 
0 
0 
0 
0 
0 
0 
0 
0 
0 
0 
0 
0 
0 
0 
0 
0 
0 
0 
0 
0 
0 
0 
0 
0 
0 
0 
0 
0 
0 
0 
0 
0 
0 
0 
0 
0 
0 
0 
0 
0 
0 
0 
0 
0 
0 
0 
0 
0 
0 
0 
0 
0 
0 
0 
0 
0 
0 
0 
0 
0 
0 
0 
0 
0 
0 
0 
0 
0 
0 
0 
0 
0 
0 
0 
0 
0 
0 
0 
0 
0 
0 
0 
0 
0 
0 
0 
0 
0 
0 
0 
0 
0 
0 
0 
0 
0 
0 
0 
0 
0 
0 
0 
0 
0 
0 
0 
0 
0 
0 
0 
0 
0 
0 
0 
0 
0 
0 
0 
0 
0 
0 
0 
0 
0 
0 
0 
0 
0 
0 
0 
0 
0 
0 
0 
0 
0 
0 
0 
0 
0 
0 
0 
0 
0 
0 
0 
0 
0 
0 
0 
0 
0 
0 
0 
0 
0 
0 
0 
0 
0 
0 
0 
0 
0 
0 
0 
0 
0 
0 
0 
0 
0 
0 
0 
0 
0 
0 
0 
0 
0 
0 
0 
0 
0 
0 
0 
0 
0 
0 
0 
0 
0 
0 
0 
0 
0 
0 
0 
0 
0 
0 
0 
0 
0 
0 
0 
0 
0 
0 
0 
0 
0 
0 
0 
0 
0 
0 
0 
0 
0 
0 
0 
0 
0 
0 
0 
0 
0 
0 
0 
0 
0 
0 
0 
0 
0 
0 
0 
0 
0 
0 
0 
0 
0 
0 
0 
0 
0 
0 
0 
0 
0 
0 
0 
0 
0 
0 
0 
0 
0 
0 
0 
0 
0 
0 
0 
0 
0 
0 
0 
0 
0 
0 
0 
0 
0 
0 
0 
0 
0 
0 
0 
0 
0 
0 
0 
0 
0 
0 
0 
0 
0 
0 
0 
0 
0 
0 
0 
0 
0 
0 
0 
0 
0 
0 
0 
0 
0 
0 
0 
0 
0 
0 
0 
0 
0 
0 
0 
0 
0 
0 
0 
0 
0 
0 
0 
0 
0 
0 
0 
0 
0 
0 
0 
0 
0 
0 
0 
0 
0 
0 
0 
0 
0 
0 
0 
0 
0 
0 
0 
0 
0 
0 
0 
0 
0 
0 
0 
0 
0 
0 
0 
0 
0 
0 
0 
0 
0 
0 
0 
0 
0 
0 
0 
0 
0 
0 
0 
0 
0 
0 
0 
0 
0 
0 
0 
0 
0 
0 
0 
0 
0 
0 
0 
0 
0 
0 
0 
0 
0 
0 
0 
0 
0 
0 
0 
0 
0 
0 
0 
0 
0 
0 
0 
0 
0 
0 
0 
0 
0 
0 
0 
0 
0 
0 
0 
0 
0 
0 
0 
0 
0 
0 
0 
0 
0 
0 
0 
0 
0 
0 
0 
0 
0 
0 
0 
0 
0 
0 
0 
0 
0 
0 
0 
0 
0 
0 
0 
0 
0 
0 
0 
0 
0 
0 
0 
0 
0 
0 
0 
0 
0 
0 
0 
0 
0 
0 
0 
0 
0 
0 
0 
0 
0 
0 
0 
0 
0 
0 
0 
0 
0 
0 
0 
0 
0 
0 
0 
0 
0 
0 
0 
0 
0 
0 
0 
0 
0 
0 
0 
0 
0 
0 
0 
0 
0 
0 
0 
0 
0 
0 
0 
0 
0 
0 
0 
0 
0 
0 
0 
0 
0 
0 
0 
0 
0 
0 
0 
0 
0 
0 
0 
0 
0 
0 
0 
0 
0 
0 
0 
0 
0 
0 
0 
0 
0 
0 
0 
0 
0 
0 
0 
0 
0 
0 
0 
0 
0 
0 
0 
0 
0 
0 
0 
0 
0 
0 
0 
0 
0 
0 
0 
0 
0 
0 
0 
0 
0 
0 
0 
0 
0 
0 
0 
0 
0 
0 
0 
0 
0 
0 
0 
0 
0 
0 
0 
0 
0 
0 
0 
0 
0 
0 
0 
0 
0 
0 
0 
0 
0 
0 
0 
0 
0 
0 
0 
0 
0 
0 
0 
0 
0 
0 
0 
0 
0 
0 
0 
0 
0 
0 
0 
0 
0 
0 
0 
0 
0 
0 
0 
0 
0 
0 
0 
0 
0 
0 
0 
0 
0 
0 
0 
0 
0 
0 
0 
0 
0 
0 
0 
0 
0 
0 
0 
0 
0 
0 
0 
0 
0 
0 
0 
0 
0 
0 
0 
0 
0 
0 
0 
0 
0 
0 
0 
0 
0 
0 
0 
0 
0 
0 
0 
0 
0 
0 
0 
0 
0 
0 
0 
0 
0 
0 
0 
0 
0 
0 
0 
0 
0 
0 
0 
0 
0 
0 
0 
0 
0 
0 
0 
0 
0 
0 
0 
0 
0 
0 
0 
0 
0 
0 
0 
0 
0 
0 
0 
0 
0 
0 
0 
0 
0 
0 
0 
0 
0 
0 
0 
0 
0 
0 
0 
0 
0 
0 
0 
0 
0 
0 
0 
0 
0 
0 
0 
0 
0 
0 
0 
0 
0 
0 
0 
0 
0 
0 
0 
0 
0 
0 
0 
0 
0 
0 
0 
0 
0 
0 
0 
0 
0 
0 
0 
0 
0 
0 
0 
0 
0 
0 
0 
0 
0 
0 
0 
0 
0 
0 
0 
0 
0 
0 
0 
0 
0 
0 
0 
0 
0 
0 
0 
0 
0 
0 
0 
0 
0 
0 
0 
0 
0 
0 
0 
0 
0 
0 
0 
0 
0 
0 
0 
0 
0 
0 
0 
0 
0 
0 
0 
0 
0 
0 
0 
0 
0 
0 
0 
0 
0 
0 
0 
0 
0 
0 
0 
0 
0 
0 
0 
0 
0 
0 
0 
0 
0 
0 
0 
0 
0 
0 
0 
0 
0 
0 
0 
0 
0 
0 
0 
0 
0 
0 
0 
0 
0 
0 
0 
0 
0 
0 
0 
0 
0 
0 
0 
0 
0 
0 
0 
0 
0 
0 
0 
0 
0 
0 
0 
0 
0 
0 
0 
0 
0 
0 
0 
0 
0 
0 
0 
0 
0 
0 
0 
0 
0 
0 
0 
0 
0 
0 
0 
0 
0 
0 
0 
0 
0 
0 
0 
0 
0 
0 
0 
0 
0 
0 
0 
0 
0 
0 
0 
0 
0 
0 
0 
0 
0 
0 
0 
0 
0 
0 
0 
0 
0 
0 
0 
0 
0 
0 
0 
0 
0 
0 
0 
0 
0 
0 
0 
0 
0 
0 
0 
0 
0 
0 
0 
0 
0 
0 
0 
0 
0 
0 
0 
0 
0 
0 
0 
0 
0 
0 
0 
0 
0 
0 
0 
0 
0 
0 
0 
0 
0 
0 
0 
0 
0 
0 
0 
0 
0 
0 
0 
0 
0 
0 
0 
0 
0 
0 
0 
0 
0 
0 
0 
0 
0 
0 
0 
0 
0 
0 
0 
0 
0 
0 
0 
0 
0 
0 
0 
0 
0 
0 
0 
0 
0 
0 
0 
0 
0 
0 
0 
0 
0 
0 
0 
0 
0 
0 
0 
0 
0 
0 
0 
0 
0 
0 
0 
0 
0 
0 
0 
0 
0 
0 
0 
0 
0 
0 
0 
0 
0 
0 
0 
0 
0 
0 
0 
0 
0 
0 
0 
0 
0 
0 
0 
0 
0 
0 
0 
0 
0 
0 
0 
0 
0 
0 
0 
0 
0 
0 
0 
0 
0 
0 
0 
0 
0 
0 
0 
0 
0 
0 
0 
0 
0 
0 
0 
0 
0 
0 
0 
0 
0 
0 
0 
0 
0 
0 
0 
0 
0 
0 
0 
0 
0 
0 
0 
0 
0 
0 
0 
0 
0 
0 
0 
0 
0 
0 
0 
0 
0 
0 
0 
0 
0 
0 
0 
0 
0 
0 
0 
0 
0 
0 
0 
0 
0 
0 
0 
0 
0 
0 
0 
0 
0 
0 
0 
0 
0 
0 
0 
0 
0 
0 
0 
0 
0 
0 
0 
0 
0 
0 
0 
0 
0 
0 
0 
0 
0 
0 
0 
0 
0 
0 
0 
0 
0 
0 
0 
0 
0 
0 
0 
0 
0 
0 
0 
0 
0 
0 
0 
0 
0 
0 
0 
0 
0 
0 
0 
0 
0 
0 
0 
0 
0 
0 
0 
0 
0 
0 
0 
0 
0 
0 
0 
0 
0 
0 
0 
0 
0 
0 
0 
0 
0 
0 
0 
0 
0 
0 
0 
0 
0 
0 
0 
0 
0 
0 
0 
0 
0 
0 
0 
0 
0 
0 
0 
0 
0 
0 
0 
0 
0 
0 
0 
0 
0 
0 
0 
0 
0 
0 
0 
0 
0 
0 
0 
0 
0 
0 
0 
0 
0 
0 
0 
0 
0 
0 
0 
0 
0 
0 
0 
0 
0 
0 
0 
0 
0 
0 
0 
0 
0 
0 
0 
0 
0 
0 
0 
0 
0 
0 
0 
0 
0 
0 
0 
0 
0 
0 
0 
0 
0 
0 
0 
0 
0 
0 
0 
0 
0 
0 
0 
0 
0 
0 
0 
0 
0 
0 
0 
0 
0 
0 
0 
0 
0 
0 
0 
0 
0 
0 
0 
0 
0 
0 
0 
0 
0 
0 
0 
0 
0 
0 
0 
0 
0 
0 
0 
0 
0 
0 
0 
0 
0 
0 
0 
0 
0 
0 
0 
0 
0 
0 
0 
0 
0 
0 
0 
0 
0 
0 
0 
0 
0 
0 
0 
0 
0 
0 
0 
0 
0 
0 
0 
0 
0 
0 
0 
0 
0 
0 
0 
0 
0 
0 
0 
0 
0 
0 
0 
0 
0 
0 
0 
0 
0 
0 
0 
0 
0 
0 
0 
0 
0 
0 
0 
0 
0 
0 
0 
0 
0 
0 
0 
0 
0 
0 
0 
0 
0 
0 
0 
0 
0 
0 
0 
0 
0 
0 
0 
0 
0 
0 
0 
0 
0 
0 
0 
0 
0 
0 
0 
0 
0 
0 
0 
0 
0 
0 
0 
0 
0 
0 
0 
0 
0 
0 
0 
0 
0 
0 
0 
0 
0 
0 
0 
0 
0 
0 
0 
0 
0 
0 
0 
0 
0 
0 
0 
0 
0 
0 
0 
0 
0 
0 
0 
0 
0 
0 
0 
0 
0 
0 
0 
0 
0 
0 
0 
0 
0 
0 
0 
0 
0 
0 
0 
0 
0 
0 
0 
0 
0 
0 
0 
0 
0 
0 
0 
0 
0 
0 
0 
0 
0 
0 
0 
0 
0 
0 
0 
0 
0 
0 
0 
0 
0 
0 
0 
0 
0 
0 
0 
0 
0 
0 
0 
0 
0 
0 
0 
0 
0 
0 
0 
0 
0 
0 
0 
0 
0 
0 
0 
0 
0 
0 
0 
0 
0 
0 
0 
0 
0 
0 
0 
0 
0 
0 
0 
0 
0 
0 
0 
0 
0 
0 
0 
0 
0 
0 
0 
0 
0 
0 
0 
0 
0 
0 
0 
0 
0 
0 
0 
0 
0 
0 
0 
0 
0 
0 
0 
0 
0 
0 
0 
0 
0 
0 
0 
0 
0 
0 
0 
0 
0 
0 
0 
0 
0 
0 
0 
0 
0 
0 
0 
0 
0 
0 
0 
0 
0 
0 
0 
0 
0 
0 
0 
0 
0 
0 
0 
0 
0 
0 
0 
0 
0 
0 
0 
0 
0 
0 
0 
0 
0 
0 
0 
0 
0 
0 
0 
0 
0 
0 
0 
0 
0 
0 
0 
0 
0 
0 
0 
0 
0 
0 
0 
0 
0 
0 
0 
0 
0 
0 
0 
0 
0 
0 
0 
0 
0 
0 
0 
0 
0 
0 
0 
0 
0 
0 
0 
0 
0 
0 
0 
0 
0 
0 
0 
0 
0 
0 
0 
0 
0 
0 
0 
0 
0 
0 
0 
0 
0 
0 
0 
0 
0 
0 
0 
0 
0 
0 
0 
0 
0 
0 
0 
0 
0 
0 
0 
0 
0 
0 
0 
0 
0 
0 
0 
0 
0 
0 
0 
0 
0 
0 
0 
0 
0 
0 
0 
0 
0 
0 
0 
0 
0 
0 
0 
0 
0 
0 
0 
0 
0 
0 
0 
0 
0 
0 
0 
0 
0 
0 
0 
0 
0 
0 
0 
0 
0 
0 
0 
0 
0 
0 
0 
0 
0 
0 
0 
0 
0 
0 
0 
0 
0 
0 
0 
0 
0 
0 
0 
0 
0 
0 
0 
0 
0 
0 
0 
0 
0 
0 
0 
0 
0 
0 
0 
0 
0 
0 
0 
0 
0 
0 
0 
0 
0 
0 
0 
0 
0 
0 
0 
0 
0 
0 
0 
0 
0 
0 
0 
0 
0 
0 
0 
0 
0 
0 
0 
0 
0 
0 
0 
0 
0 
0 
0 
0 
0 
0 
0 
0 
0 
0 
0 
0 
0 
0 
0 
0 
0 
0 
0 
0 
0 
0 
0 
0 
0 
0 
0 
0 
0 
0 
0 
0 
0 
0 
0 
0 
0 
0 
0 
0 
0 
0 
0 
0 
0 
0 
0 
0 
0 
0 
0 
0 
0 
0 
0 
0 
0 
0 
0 
0 
0 
0 
0 
0 
0 
0 
0 
0 
0 
0 
0 
0 
0 
0 
0 
0 
0 
0 
0 
0 
0 
0 
0 
0 
0 
0 
0 
0 
0 
0 
0 
0 
0 
0 
0 
0 
0 
0 
0 
0 
0 
0 
0 
0 
0 
0 
0 
0 
0 
0 
0 
0 
0 
0 
0 
0 
0 
0 
0 
0 
0 
0 
0 
0 
0 
0 
0 
0 
0 
0 
0 
0 
0 
0 
0 
0 
0 
0 
0 
0 
0 
0 
0 
0 
0 
0 
0 
0 
0 
0 
0 
0 
0 
0 
0 
0 
0 
0 
0 
0 
0 
0 
0 
0 
0 
0 
0 
0 
0 
0 
0 
0 
0 
0 
0 
0 
0 
0 
0 
0 
0 
0 
0 
0 
0 
0 
0 
0 
0 
0 
0 
0 
0 
0 
0 
0 
0 
0 
0 
0 
0 
0 
0 
0 
0 
0 
0 
0 
0 
0 
0 
0 
0 
0 
0 
0 
0 
0 
0 
0 
0 
0 
0 
0 
0 
0 
0 
0 
0 
0 
0 
0 
0 
0 
0 
0 
0 
0 
0 
0 
0 
0 
0 
0 
0 
0 
0 
0 
0 
0 
0 
0 
0 
0 
0 
0 
0 
0 
0 
0 
0 
0 
0 
0 
0 
0 
0 
0 
0 
0 
0 
0 
0 
0 
0 
0 
0 
0 
0 
0 
0 
0 
0 
0 
0 
0 
0 
0 
0 
0 
0 
0 
0 
0 
0 
0 
0 
0 
0 
0 
0 
0 
0 
0 
0 
0 
0 
0 
0 
0 
0 
0 
0 
0 
0 
0 
0 
0 
0 
0 
0 
0 
0 
0 
0 
0 
0 
0 
0 
0 
0 
0 
0 
0 
0 
0 
0 
0 
0 
0 
0 
0 
0 
0 
0 
0 
0 
0 
0 
0 
0 
0 
0 
0 
0 
0 
0 
0 
0 
0 
0 
0 
0 
0 
0 
0 
0 
0 
0 
0 
0 
0 
0 
0 
0 
0 
0 
0 
0 
0 
0 
0 
0 
0 
0 
0 
0 
0 
0 
0 
0 
0 
0 
0 
0 
0 
0 
0 
0 
0 
0 
0 
0 
0 
0 
0 
0 
0 
0 
0 
0 
0 
0 
0 
0 
0 
0 
0 
0 
0 
0 
0 
0 
0 
0 
0 
0 
0 
0 
0 
0 
0 
0 
0 
0 
0 
0 
0 
0 
0 
0 
0 
0 
0 
0 
0 
0 
0 
0 
0 
0 
0 
0 
0 
0 
0 
0 
0 
0 
0 
0 
0 
0 
0 
0 
0 
0 
0 
0 
0 
0 
0 
0 
0 
0 
0 
0 
0 
0 
0 
0 
0 
0 
0 
0 
0 
0 
0 
0 
0 
0 
0 
0 
0 
0 
0 
0 
0 
0 
0 
0 
0 
0 
0 
0 
0 
0 
0 
0 
0 
0 
0 
0 
0 
0 
0 
0 
0 
0 
0 
0 
0 
0 
0 
0 
0 
0 
0 
0 
0 
0 
0 
0 
0 
0 
0 
0 
0 
0 
0 
0 
0 
0 
0 
0 
0 
0 
0 
0 
0 
0 
0 
0 
0 
0 
0 
0 
0 
0 
0 
0 
0 
0 
0 
0 
0 
0 
0 
0 
0 
0 
0 
0 
0 
0 
0 
0 
0 
0 
0 
0 
0 
0 
0 
0 
0 
0 
0 
0 
0 
0 
0 
0 
0 
0 
0 
0 
0 
0 
0 
0 
0 
0 
0 
0 
0 
0 
0 
0 
0 
0 
0 
0 
0 
0 
0 
0 
0 
0 
0 
0 
0 
0 
0 
0 
0 
0 
0 
0 
0 
0 
0 
0 
0 
0 
0 
0 
0 
0 
0 
0 
0 
0 
0 
0 
0 
0 
0 
0 
0 
0 
0 
0 
0 
0 
0 
0 
0 
0 
0 
0 
0 
0 
0 
0 
0 
0 
0 
0 
0 
0 
0 
0 
0 
0 
0 
0 
0 
0 
0 
0 
0 
0 
0 
0 
0 
0 
0 
0 
0 
0 
0 
0 
0 
0 
0 
0 
0 
0 
0 
0 
0 
0 
0 
0 
0 
0 
0 
0 
0 
0 
0 
0 
0 
0 
0 
0 
0 
0 
0 
0 
0 
0 
0 
0 
0 
0 
0 
0 
0 
0 
0 
0 
0 
0 
0 
0 
0 
0 
0 
0 
0 
0 
0 
0 
0 
0 
0 
0 
0 
0 
0 
0 
0 
0 
0 
0 
0 
0 
0 
0 
0 
0 
0 
0 
0 
0 
0 
0 
0 
0 
0 
0 
0 
0 
0 
0 
0 
0 
0 
0 
0 
0 
0 
0 
0 
0 
0 
0 
0 
0 
0 
0 
0 
0 
0 
0 
0 
0 
0 
0 
0 
0 
0 
0 
0 
0 
0 
0 
0 
0 
0 
0 
0 
0 
0 
0 
0 
0 
0 
0 
0 
0 
0 
0 
0 
0 
0 
0 
0 
0 
0 
0 
0 
0 
0 
0 
0 
0 
0 
0 
0 
0 
0 
0 
0 
0 
0 
0 
0 
0 
0 
0 
0 
0 
0 
0 
0 
0 
0 
0 
0 
0 
0 
0 
0 
0 
0 
0 
0 
0 
0 
0 
0 
0 
0 
0 
0 
0 
0 
0 
0 
0 
0 
0 
0 
0 
0 
0 
0 
0 
0 
0 
0 
0 
0 
0 
0 
0 
0 
0 
0 
0 
0 
0 
0 
0 
0 
0 
0 
0 
0 
0 
0 
0 
0 
0 
0 
0 
0 
0 
0 
0 
0 
0 
0 
0 
0 
0 
0 
0 
0 
0 
0 
0 
0 
0 
0 
0 
0 
0 
0 
0 
0 
0 
0 
0 
0 
0 
0 
0 
0 
0 
0 
0 
0 
0 
0 
0 
0 
0 
0 
0 
0 
0 
0 
0 
0 
0 
0 
0 
0 
0 
0 
0 
0 
0 
0 
0 
0 
0 
0 
0 
0 
0 
0 
0 
0 
0 
0 
0 
0 
0 
0 
0 
0 
0 
0 
0 
0 
0 
0 
0 
0 
0 
0 
0 
0 
0 
0 
0 
0 
0 
0 
0 
0 
0 
0 
0 
0 
0 
0 
0 
0 
0 
0 
0 
0 
0 
0 
0 
0 
0 
0 
0 
0 
0 
0 
0 
0 
0 
0 
0 
0 
0 
0 
0 
0 
0 
0 
0 
0 
0 
0 
0 
0 
0 
0 
0 
0 
0 
0 
0 
0 
0 
0 
0 
0 
0 
0 
0 
0 
0 
0 
0 
0 
0 
0 
0 
0 
0 
0 
0 
0 
0 
0 
0 
0 
0 
0 
0 
0 
0 
0 
0 
0 
0 
0
[truncated: 727,198 more chars]
