# Supplementary material for: Wide-Field Motion Integration in Fly VS Cells: Insights from an Inverse Approach
Source: PLoS Comput Biol. 2010 Sep 30;6(9):e1000932. doi: 10.1371/journal.pcbi.1000932 (PMC2947983; doi:10.1371/journal.pcbi.1000932)
Supplement: Dataset S1 — The passive and active optimized model to reproduce Figures 2 and 3 of the manuscript. (11.65 MB ZIP) [file pcbi.1000932.s001.zip › models/emd_traces/emd_trace_all_inh_13.dat]

0 
0 
0 
0 
0 
0 
0 
0 
0 
0 
0 
0 
0 
0 
0 
0 
0 
0 
0 
0 
0 
0 
0 
0 
0 
0 
0 
0 
0 
0 
0 
0 
0 
0 
0 
0 
0 
0 
0 
0 
0 
0 
0 
0 
0 
0 
0 
0 
0 
0 
0 
0 
0 
0 
0 
0 
0 
0 
0 
0 
0 
0 
0 
0 
0 
0 
0 
0 
0 
0 
0 
0 
0 
0 
0 
0 
0 
0 
0 
0 
0 
0 
0 
0 
0 
0 
0 
0 
0 
0 
0 
0 
0 
0 
0 
0 
0 
0 
0 
0 
0 
0 
0 
0 
0 
0 
0 
0 
0 
0 
0 
0 
0 
0 
0 
0 
0 
0 
0 
0 
0 
0 
0 
0 
0 
0 
0 
0 
0 
0 
0 
0 
0 
0 
0 
0 
0 
0 
0 
0 
0 
0 
0 
0 
0 
0 
0 
0 
0 
0 
0 
0 
0 
0 
0 
0 
0 
0 
0 
0 
0 
0 
0 
0 
0 
0 
0 
0 
0 
0 
0 
0 
0 
0 
0 
0 
0 
0 
0 
0 
0 
0 
0 
0 
0 
0 
0 
0 
0 
0 
0 
0 
0 
0 
0 
0 
0 
0 
0 
0 
0 
0 
0 
0 
0 
0 
0 
0 
0 
0 
0 
0 
0 
0 
0 
0 
0 
0 
0 
0 
0 
0 
0 
0 
0 
0 
0 
0 
0 
0 
0 
0 
0 
0 
0 
0 
0 
0 
0 
0 
0 
0 
0 
0 
0 
0 
0 
0 
0 
0 
0 
0 
0 
0 
0 
0 
0 
0 
0 
0 
0 
0 
0 
0 
0 
0 
0 
0 
0 
0 
0 
0 
0 
0 
0 
0 
0 
0 
0 
0 
0 
0 
0 
0 
0 
0 
0 
0 
0 
0 
0 
0 
0 
0 
0 
0 
0 
0 
0 
0 
0 
0 
0 
0 
0 
0 
0 
0 
0 
0 
0 
0 
0 
0 
0 
0 
0 
0 
0 
0 
0 
0 
0 
0 
0 
0 
0 
0 
0 
0 
0 
0 
0 
0 
0 
0 
0 
0 
0 
0 
0 
0 
0 
0 
0 
0 
0 
0 
0 
0 
0 
0 
0 
0 
0 
0 
0 
0 
0 
0 
0 
0 
0 
0 
0 
0 
0 
0 
0 
0 
0 
0 
0 
0 
0 
0 
0 
0 
0 
0 
0 
0 
0 
0 
0 
0 
0 
0 
0 
0 
0 
0 
0 
0 
0 
0 
0 
0 
0 
0 
0 
0 
0 
0 
0 
0 
0 
0 
0 
0 
0 
0 
0 
0 
0 
0 
0 
0 
0 
0 
0 
0 
0 
0 
0 
0 
0 
0 
0 
0 
0 
0 
0 
0 
0 
0 
0 
0 
0 
0 
0 
0 
0 
0 
0 
0 
0 
0 
0 
0 
0 
0 
0 
0 
0 
0 
0 
0 
0 
0 
0 
0 
0 
0 
0 
0 
0 
0 
0 
0 
0 
0 
0 
0 
0 
0 
0 
0 
0 
0 
0 
0 
0 
0 
0 
0 
0 
0 
0 
0 
0 
0 
0 
0 
0 
0 
0 
0 
0 
0 
0 
0 
0 
0 
0 
0 
0 
0 
0 
0 
0 
0 
0 
0 
0 
0 
0 
0 
0 
0 
0 
0 
0 
0 
0 
0 
0 
0 
0 
0 
0 
0 
0 
0 
0 
0 
0 
0 
0 
0 
0 
0 
0 
0 
0 
0 
0 
0 
0 
0 
0 
0 
0 
0 
0 
0 
0 
0 
0 
0 
0 
0 
0 
0 
0 
0 
0 
0 
0 
0 
0 
0 
0 
0 
0 
0 
0 
0 
0 
0 
0 
0 
0 
0 
0 
0 
0 
0 
0 
0 
0 
0 
0 
0 
0 
0 
0 
0 
0 
0 
0 
0 
0 
0 
0 
0 
0 
0 
0 
0 
0 
0 
0 
0 
0 
0 
0 
0 
0 
0 
0 
0 
0 
0 
0 
0 
0 
0 
0 
0 
0 
0 
0 
0 
0 
0 
0 
0 
0 
0 
0 
0 
0 
0 
0 
0 
0 
0 
0 
0 
0 
0 
0 
0 
0 
0 
0 
0 
0 
0 
0 
0 
0 
0 
0 
0 
0 
0 
0 
0 
0 
0 
0 
0 
0 
0 
0 
0 
0 
0 
0 
0 
0 
0 
0 
0 
0 
0 
0 
0 
0 
0 
0 
0 
0 
0 
0 
0 
0 
0 
0 
0 
0 
0 
0 
0 
0 
0 
0 
0 
0 
0 
0 
0 
0 
0 
0 
0 
0 
0 
0 
0 
0 
0 
0 
0 
0 
0 
0 
0 
0 
0 
0 
0 
0 
0 
0 
0 
0 
0 
0 
0 
0 
0 
0 
0 
0 
0 
0 
0 
0 
0 
0 
0 
0 
0 
0 
0 
0 
0 
0 
0 
0 
0 
0 
0 
0 
0 
0 
0 
0 
0 
0 
0 
0 
0 
0 
0 
0 
0 
0 
0 
0 
0 
0 
0 
0 
0 
0 
0 
0 
0 
0 
0 
0 
0 
0 
0 
0 
0 
0 
0 
0 
0 
0 
0 
0 
0 
0 
0 
0 
0 
0 
0 
0 
0 
0 
0 
0 
0 
0 
0 
0 
0 
0 
0 
0 
0 
0 
0 
0 
0 
0 
0 
0 
0 
0 
0 
0 
0 
0 
0 
0 
0 
0 
0 
0 
0 
0 
0 
0 
0 
0 
0 
0 
0 
0 
0 
0 
0 
0 
0 
0 
0 
0 
0 
0 
0 
0 
0 
0 
0 
0 
0 
0 
0 
0 
0 
0 
0 
0 
0 
0 
0 
0 
0 
0 
0 
0 
0 
0 
0 
0 
0 
0 
0 
0 
0 
0 
0 
0 
0 
0 
0 
0 
0 
0 
0 
0 
0 
0 
0 
0 
0 
0 
0 
0 
0 
0 
0 
0 
0 
0 
0 
0 
0 
0 
0 
0 
0 
0 
0 
0 
0 
0 
0 
0 
0 
0 
0 
0 
0 
0 
0 
0 
0 
0 
0 
0 
0 
0 
0 
0 
0 
0 
0 
0 
0 
0 
0 
0 
0 
0 
0 
0 
0 
0 
0 
0 
0 
0 
0 
0 
0 
0 
0 
0 
0 
0 
0 
0 
0 
0 
0 
0 
0 
0 
0 
0 
0 
0 
0 
0 
0 
0 
0 
0 
0 
0 
0 
0 
0 
0 
0 
0 
0 
0 
0 
0 
0 
0 
0 
0 
0 
0 
0 
0 
0 
0 
0 
0 
0 
0 
0 
0 
0 
0 
0 
0 
0 
0 
0 
0 
0 
0 
0 
0 
0 
0 
0 
0 
0 
0 
0 
0 
0 
0 
0 
0 
0 
0 
0 
0 
0 
0 
0 
0 
0 
0 
0 
0 
0 
0 
0 
0 
0 
0 
0 
0 
0 
0 
0 
0 
0 
0 
0 
0 
0 
0 
0 
0 
0 
0 
0 
0 
0 
0 
0 
0 
0 
0 
0 
0 
0 
0 
0 
0 
0 
0 
0 
0 
0 
0 
0 
0 
0 
0 
0 
0 
0 
0 
0 
0 
0 
0 
0 
0 
0 
0 
0 
0 
0 
0 
0 
0 
0 
0 
0 
0 
0 
0 
0 
0 
0 
0 
0 
0 
0 
0 
0 
0 
0 
0 
0 
0 
0 
0 
0 
0 
0 
0 
0 
0 
0 
0 
0 
0 
0 
0 
0 
0 
0 
0 
0 
0 
0 
0 
0 
0 
0 
0 
0 
0 
0 
0 
0 
0 
0 
0 
0 
0 
0 
0 
0 
0 
0 
0 
0 
0 
0 
0 
0 
0 
0 
0 
0 
0 
0 
0 
0 
0 
0 
0 
0 
0 
0 
0 
0 
0 
0 
0 
0 
0 
0 
0 
0 
0 
0 
0 
0 
0 
0 
0 
0 
0 
0 
0 
0 
0 
0 
0 
0 
0 
0 
0 
0 
0 
0 
0 
0 
0 
0 
0 
0 
0 
0 
0 
0 
0 
0 
0 
0 
0 
0 
0 
0 
0 
0 
0 
0 
0 
0 
0 
0 
0 
0 
0 
0 
0 
0 
0 
0 
0 
0 
0 
0 
0 
0 
0 
0 
0 
0 
0 
0 
0 
0 
0 
0 
0 
0 
0 
0 
0 
0 
0 
0 
0 
0 
0 
0 
0 
0 
0 
0 
0 
0 
0 
0 
0 
0 
0 
0 
0 
0 
0 
0 
0 
0 
0 
0 
0 
0 
0 
0 
0 
0 
0 
0 
0 
0 
0 
0 
0 
0 
0 
0 
0 
0 
0 
0 
0 
0 
0 
0 
0 
0 
0 
0 
0 
0 
0 
0 
0 
0 
0 
0 
0 
0 
0 
0 
0 
0 
0 
0 
0 
0 
0 
0 
0 
0 
0 
0 
0 
0 
0 
0 
0 
0 
0 
0 
0 
0 
0 
0 
0 
0 
0 
0 
0 
0 
0 
0 
0 
0 
0 
0 
0 
0 
0 
0 
0 
0 
0 
0 
0 
0 
0 
0 
0 
0 
0 
0 
0 
0 
0 
0 
0 
0 
0 
0 
0 
0 
0 
0 
0 
0 
0 
0 
0 
0 
0 
0 
0 
0 
0 
0 
0 
0 
0 
0 
0 
0 
0 
0 
0 
0 
0 
0 
0 
0 
0 
0 
0 
0 
0 
0 
0 
0 
0 
0 
0 
0 
0 
0 
0 
0 
0 
0 
0 
0 
0 
0 
0 
0 
0 
0 
0 
0 
0 
0 
0 
0 
0 
0 
0 
0 
0 
0 
0 
0 
0 
0 
0 
0 
0 
0 
0 
0 
0 
0 
0 
0 
0 
0 
0 
0 
0 
0 
0 
0 
0 
0 
0 
0 
0 
0 
0 
0 
0 
0 
0 
0 
0 
0 
0 
0 
0 
0 
0 
0 
0 
0 
0 
0 
0 
0 
0 
0 
0 
0 
0 
0 
0 
0 
0 
0 
0 
0 
0 
0 
0 
0 
0 
0 
0 
0 
0 
0 
0 
0 
0 
0 
0 
0 
0 
0 
0 
0 
0 
0 
0 
0 
0 
0 
0 
0 
0 
0 
0 
0 
0 
0 
0 
0 
0 
0 
0 
0 
0 
0 
0 
0 
0 
0 
0 
0 
0 
0 
0 
0 
0 
0 
0 
0 
0 
0 
0 
0 
0 
0 
0 
0 
0 
0 
0 
0 
0 
0 
0 
0 
0 
0 
0 
0 
0 
0 
0 
0 
0 
0 
0 
0 
0 
0 
0 
0 
0 
0 
0 
0 
0 
0 
0 
0 
0 
0 
0 
0 
0 
0 
0 
0 
0 
0 
0 
0 
0 
0 
0 
0 
0 
0 
0 
0 
0 
0 
0 
0 
0 
0 
0 
0 
0 
0 
0 
0 
0 
0 
0 
0 
0 
0 
0 
0 
0 
0 
0 
0 
0 
0 
0 
0 
0 
0 
0 
0 
0 
0 
0 
0 
0 
0 
0 
0 
0 
0 
0 
0 
0 
0 
0 
0 
0 
0 
0 
0 
0 
0 
0 
0 
0 
0 
0 
0 
0 
0 
0 
0 
0 
0 
0 
0 
0 
0 
0 
0 
0 
0 
0 
0 
0 
0 
0 
0 
0 
0 
0 
0 
0 
0 
0 
0 
0 
0 
0 
0 
0 
0 
0 
0 
0 
0 
0 
0 
0 
0 
0 
0 
0 
0 
0 
0 
0 
0 
0 
0 
0 
0 
0 
0 
0 
0 
0 
0 
0 
0 
0 
0 
0 
0 
0 
0 
0 
0 
0 
0 
0 
0 
0 
0 
0 
0 
0 
0 
0 
0 
0 
0 
0 
0 
0 
0 
0 
0 
0 
0 
0 
0 
0 
0 
0 
0 
0 
0 
0 
0 
0 
0 
0 
0 
0 
0 
0 
0 
0 
0 
0 
0 
0 
0 
0 
0 
0 
0 
0 
0 
0 
0 
0 
0 
0 
0 
0 
0 
0 
0 
0 
0 
0 
0 
0 
0 
0 
0 
0 
0 
0 
0 
0 
0 
0 
0 
0 
0 
0 
0 
0 
0 
0 
0 
0 
0 
0 
0 
0 
0 
0 
0 
0 
0 
0 
0 
0 
0 
0 
0 
0 
0 
0 
0 
0 
0 
0 
0 
0 
0 
0 
0 
0 
0 
0 
0 
0 
0 
0 
0 
0 
0 
0 
0 
0 
0 
0 
0 
0 
0 
0 
0 
0 
0 
0 
0 
0 
0 
0 
0 
0 
0 
0 
0 
0 
0 
0 
0 
0 
0 
0 
0 
0 
0 
0 
0 
0 
0 
0 
0 
0 
0 
0 
0 
0 
0 
0 
0 
0 
0 
0 
0 
0 
0 
0 
0 
0 
0 
0 
0 
0 
0 
0 
0 
0 
0 
0 
0 
0 
0 
0 
0 
0 
0 
0 
0 
0 
0 
0 
0 
0 
0 
0 
0 
0 
0 
0 
0 
0 
0 
0 
0 
0 
0 
0 
0 
0 
0 
0 
0 
0 
0 
0 
0 
0 
0 
0 
0 
0 
0 
0 
0 
0 
0 
0 
0 
0 
0 
0 
0 
0 
0 
0 
0 
0 
0 
0 
0 
0 
0 
0 
0 
0 
0 
0 
0 
0 
0 
0 
0 
0 
0 
0 
0 
0 
0 
0 
0 
0 
0 
0 
0 
0 
0 
0 
0 
0 
0 
0 
0 
0 
0 
0 
0 
0 
0 
0 
0 
0 
0 
0 
0 
0 
0 
0 
0 
0 
0 
0 
0 
0 
0 
0 
0 
0 
0 
0 
0 
0 
0 
0 
0 
0 
0 
0 
0 
0 
0 
0 
0 
0 
0 
0 
0 
0 
0 
0 
0 
0 
0 
0 
0 
0 
0 
0 
0 
0 
0 
0 
0 
0 
0 
0 
0 
0 
0 
0 
0 
0 
0 
0 
0 
0 
0 
0 
0 
0 
0 
0 
0 
0 
0 
0 
0 
0 
0 
0 
0 
0 
0 
0 
0 
0 
0 
0 
0 
0 
0 
0 
0 
0 
0 
0 
0 
0 
0 
0 
0 
0 
0 
0 
0 
0 
0 
0 
0 
0 
0 
0 
0 
0 
0 
0 
0 
0 
0 
0 
0 
0 
0 
0 
0 
0 
0 
0 
0 
0 
0 
0 
0 
0 
0 
0 
0 
0 
0 
0 
0 
0 
0 
0 
0 
0 
0 
0 
0 
0 
0 
0 
0 
0 
0 
0 
0 
0 
0 
0 
0 
0 
0 
0 
0 
0 
0 
0 
0 
0 
0 
0 
0 
0 
0 
0 
0 
0 
0 
0 
0 
0 
0 
0 
0 
0 
0 
0 
0 
0 
0 
0 
0 
0 
0 
0 
0 
0 
0 
0 
0 
0 
0 
0 
0 
0 
0 
0 
0 
0 
0 
0 
0 
0 
0 
0 
0 
0 
0 
0 
0 
0 
0 
0 
0 
0 
0 
0 
0 
0 
0 
0 
0 
0 
0 
0 
0 
0 
0 
0 
0 
0 
0 
0 
0 
0 
0 
0 
0 
0 
0 
0 
0 
0 
0 
0 
0 
0 
0 
0 
0 
0 
0 
0 
0 
0 
0 
0 
0 
0 
0 
0 
0 
0 
0 
0 
0 
0 
0 
0 
0 
0 
0 
0 
0 
0 
0 
0 
0 
0 
0 
0 
0 
0 
0 
0 
0 
0 
0 
0 
0 
0 
0 
0 
0 
0 
0 
0 
0 
0 
0 
0 
0 
0 
0 
0 
0 
0 
0 
0 
0 
0 
0 
0 
0 
0 
0 
0 
0 
0 
0 
0 
0 
0 
0 
0 
0 
0 
0 
0 
0 
0 
0 
0 
0 
0 
0 
0 
0 
0 
0 
0 
0 
0 
0 
0 
0 
0 
0 
0 
0 
0 
0 
0 
0 
0 
0 
0 
0 
0 
0 
0 
0 
0 
0 
0 
0 
0 
0 
0 
0 
0 
0 
0 
0 
0 
0 
0 
0 
0 
0 
0 
0 
0 
0 
0 
0 
0 
0 
0 
0 
0 
0 
0 
0 
0 
0 
0 
0 
0 
0 
0 
0 
0 
0 
0 
0 
0 
0 
0 
0 
0 
0 
0 
0 
0 
0 
0 
0 
0 
0 
0 
0 
0 
0 
0 
0 
0 
0 
0 
0 
0 
0 
0 
0 
0 
0 
0 
0 
0 
0 
0 
0 
0 
0 
0 
0 
0 
0 
0 
0 
0 
0 
0 
0 
0 
0 
0 
0 
0 
0 
0 
0 
0 
0 
0 
0 
0 
0 
0 
0 
0 
0 
0 
0 
0 
0 
0 
0 
0 
0 
0 
0 
0 
0 
0 
0 
0 
0 
0 
0 
0 
0 
0 
0 
0 
0 
0 
0 
0 
0 
0 
0 
0 
0 
0 
0 
0 
0 
0 
0 
0 
0 
0 
0 
0 
0 
0 
0 
0 
0 
0 
0 
0 
0 
0 
0 
0 
0 
0 
0 
0 
0 
0 
0 
0 
0 
0 
0 
0 
0 
0 
0 
0 
0 
0 
0 
0 
0 
0 
0 
0 
0 
0 
0 
0 
0 
0 
0 
0 
0 
0 
0 
0 
0 
0 
0 
0 
0 
0 
0 
0 
0 
0 
0 
0 
0 
0 
0 
0 
0 
0 
0 
0 
0 
0 
0 
0 
0 
0 
0 
0 
0 
0 
0 
0 
0 
0 
0 
0 
0 
0 
0 
0 
0 
0 
0 
0 
0 
0 
0 
0 
0 
0 
0 
0 
0 
0 
0 
0 
0 
0 
0 
0 
0 
0 
0 
0 
0 
0 
0 
0 
0 
0 
0 
0 
0 
0 
0 
0 
0 
0 
0 
0 
0 
0 
0 
0 
0 
0 
0 
0 
0 
0 
0 
0 
0 
0 
0 
0 
0 
0 
0 
0 
0 
0 
0 
0 
0 
0 
0 
0 
0 
0 
0 
0 
0 
0 
0 
0 
0 
0 
0 
0 
0 
0 
0 
0 
0 
0 
0 
0 
0 
0 
0 
0 
0 
0 
0 
0 
0 
0 
0 
0 
0 
0 
0 
0 
0 
0 
0 
0 
0 
0 
0 
0 
0 
0 
0 
0 
0 
0 
0 
0 
0 
0 
0 
0 
0 
0 
0 
0 
0 
0 
0 
0 
0 
0 
0 
0 
0 
0 
0 
0 
0 
0 
0 
0 
0 
0 
0 
0 
0 
0 
0 
0 
0 
0 
0 
0 
0 
0 
0 
0 
0 
0 
0 
0 
0 
0 
0 
0 
0 
0 
0 
0 
0 
0 
0 
0 
0 
0 
0 
0 
0 
0 
0 
0 
0 
0 
0 
0 
0 
0 
0 
0 
0 
0 
0 
0 
0 
0 
0 
0 
0 
0 
0 
0 
0 
0 
0 
0 
0 
0 
0 
0 
0 
0 
0 
0 
0 
0 
0 
0 
0 
0 
0 
0 
0 
0 
0 
0 
0 
0 
0 
0 
0 
0 
0 
0 
0 
0 
0 
0 
0 
0 
0 
0 
0 
0 
0 
0 
0 
0 
0 
0 
0 
0 
0 
0 
0 
0 
0 
0 
0 
0 
0 
0 
0 
0 
0 
0 
0 
0 
0 
0 
0 
0 
0 
0 
0 
0 
0 
0 
0 
0 
0 
0 
0 
0 
0 
0 
0 
0 
0 
0 
0 
0 
0 
0 
0 
0 
0 
0 
0 
0 
0 
0 
0 
0 
0 
0 
0 
0 
0 
0 
0 
0 
0 
0 
0 
0 
0 
0 
0 
0 
0 
0 
0 
0 
0 
0 
0 
0 
0 
0 
0 
0 
0 
0 
0 
0 
0 
0 
0 
0 
0 
0 
0 
0 
0 
0 
0 
0 
0 
0 
0 
0 
0 
0 
0 
0 
0 
0 
0 
0 
0 
0 
0 
0 
0 
0 
0 
0 
0 
0 
0 
0 
0 
0 
0 
0 
0 
0 
0 
0 
0 
0 
0 
0 
0 
0 
0 
0 
0 
0 
0 
0 
0 
0 
0 
0 
0 
0 
0 
0 
0 
0 
0 
0 
0 
0 
0 
0 
0 
0 
0 
0 
0 
0 
0 
0 
0 
0 
0 
0 
0 
0 
0 
0 
0 
0 
0 
0 
0 
0 
0 
0 
0 
0 
0 
0 
0 
0 
0 
0 
0 
0 
0 
0 
0 
0 
0 
0 
0 
0 
0 
0 
0 
0 
0 
0 
0 
0 
0 
0 
0 
0 
0 
0 
0 
0 
0 
0 
0 
0 
0 
0 
0 
0 
0 
0 
0 
0 
0 
0 
0 
0 
0 
0 
0 
0 
0 
0 
0 
0 
0 
0 
0 
0 
0 
0 
0 
0 
0 
0 
0 
0 
0 
0 
0 
0 
0 
0 
0 
0 
0 
0 
0 
0 
0 
0 
0 
0 
0 
0 
0 
0 
0 
0 
0 
0 
0 
0 
0 
0 
0 
0 
0 
0 
0 
0 
0 
0 
0 
0 
0 
0 
0 
0 
0 
0 
0 
0 
0 
0 
0 
0 
0 
0 
0 
0 
0 
0 
0 
0 
0 
0 
0 
0 
0 
0 
0 
0 
0 
0 
0 
0 
0 
0 
0 
0 
0 
0 
0 
0 
0 
0 
0 
0 
0 
0 
0 
0 
0 
0 
0 
0 
0 
0 
0 
0 
0 
0 
0 
0 
0 
0 
0 
0 
0 
0 
0 
0 
0 
0 
0 
0 
0 
0 
0 
0 
0 
0 
0 
0 
0 
0 
0 
0 
0 
0 
0 
0 
0 
0 
0 
0 
0 
0 
0 
0 
0 
0 
0 
0 
0 
0 
0 
0 
0 
0 
0 
0 
0 
0 
0 
0 
0 
0 
0 
0 
0 
0 
0 
0 
0 
0 
0 
0 
0 
0 
0 
0 
0 
0 
0 
0 
0 
0 
0 
0 
0 
0 
0 
0 
0 
0 
0 
0 
0 
0 
0 
0 
0 
0 
0 
0 
0 
0 
0 
0 
0 
0 
0 
0 
0 
0 
0 
0 
0 
0 
0 
0 
0 
0 
0 
0 
0 
0 
0 
0 
0 
0 
0 
0 
0 
0 
0 
0 
0 
0 
0 
0 
0 
0 
0 
0 
0 
0 
0 
0 
0 
0 
0 
0 
0 
0 
0 
0 
0 
0 
0 
0 
0 
0 
0 
0 
0 
0 
0 
0 
0 
0 
0 
0 
0 
0 
0 
0 
0 
0 
0 
0 
0 
0 
0 
0 
0 
0 
0 
0 
0 
0 
0 
0 
0 
0 
0 
0 
0 
0 
0 
0 
0 
0 
0 
0 
0 
0 
0 
0 
0 
0 
0 
0 
0 
0 
0 
0 
0 
0 
0 
0 
0 
0 
0 
0 
0 
0 
0 
0 
0 
0 
0 
0 
0 
0 
0 
0 
0 
0 
0 
0 
0 
0 
0 
0 
0 
0 
0 
0 
0 
0 
0 
0 
0 
0 
0 
0 
0 
0 
0 
0 
0 
0 
0 
0 
0 
0 
0 
0 
0 
0 
0 
0 
0 
0 
0 
0 
0 
0 
0 
0 
0 
0 
0 
0 
0 
0 
0 
0 
0 
0 
0 
0 
0 
0 
0 
0 
0 
0 
0 
0 
0 
0 
0 
0 
0 
0 
0 
0 
0 
0 
0 
0 
0 
0 
0 
0 
0 
0 
0 
0 
0 
0 
0 
0 
0 
0 
0 
0 
0 
0 
0 
0 
0 
0 
0 
0 
0 
0 
0 
0 
0 
0 
0 
0 
0 
0 
0 
0 
0 
0 
0 
0 
0 
0 
0 
0 
0 
0 
0 
0 
0 
0 
0 
0 
0 
0 
0 
0 
0 
0 
0 
0 
0 
0 
0 
0 
0 
0 
0 
0 
0 
0 
0 
0 
0 
0 
0 
0 
0 
0 
0 
0 
0 
0 
0 
0 
0 
0 
0 
0 
0 
0 
0 
0 
0 
0 
0 
0 
0 
0 
0 
0 
0 
0 
0 
0 
0 
0 
0 
0 
0 
0 
0 
0 
0 
0 
0 
0 
0 
0 
0 
0 
0 
0 
0 
0 
0 
0 
0 
0 
0 
0 
0 
0 
0 
0 
0 
0 
0 
0 
0 
0 
0 
0 
0 
0 
0 
0 
0 
0 
0 
0 
0 
0 
0 
0 
0 
0 
0 
0 
0 
0 
0 
0 
0 
0 
0 
0 
0 
0 
0 
0 
0 
0 
0 
0 
0 
0 
0 
0 
0 
0 
0 
0 
0 
0 
0 
0 
0 
0 
0 
0 
0 
0 
0 
0 
0 
0 
0 
0 
0 
0 
0 
0 
0 
0 
0 
0 
0 
0 
0 
0 
0 
0 
0 
0 
0 
0 
0 
0 
0 
0 
0 
0 
0 
0 
0 
0 
0 
0 
0 
0 
0 
0 
0 
0 
0 
0 
0 
0 
0 
0 
0 
0 
0 
0 
0 
0 
0 
0 
0 
0 
0 
0 
0 
0 
0 
0 
0 
0 
0 
0 
0 
0 
0 
0 
0 
0 
0 
0 
0 
0 
0 
0 
0 
0 
0 
0 
0 
0 
0 
0 
0 
0 
0 
0 
0 
0 
0 
0 
0 
0 
0 
0 
0 
0 
0 
0 
0 
0 
0 
0 
0 
0 
0 
0 
0 
0 
0 
0 
0 
0 
0 
0 
0 
0 
0 
0 
0 
0 
0 
0 
0 
0 
0 
0 
0 
0 
0 
0 
0 
0 
0 
0 
0 
0 
0 
0 
0 
0 
0 
0 
0 
0 
0 
0 
0 
0 
0 
0 
0 
0 
0 
0 
0 
0 
0 
0 
0 
0 
0 
0 
0 
0 
0 
0 
0 
0 
0 
0 
0 
0 
0 
0 
0 
0 
0 
0 
0 
0 
0 
0 
0 
0 
0 
0 
0 
0 
0 
0 
0 
0 
0 
0 
0 
0 
0 
0 
0 
0 
0 
0 
0 
0 
0 
0 
0 
0 
0 
0 
0 
0 
0 
0 
0 
0 
0 
0 
0 
0 
0 
0 
0 
0 
0 
0 
0 
0 
0 
0 
0 
0 
0 
0 
0 
0 
0 
0 
0 
0 
0 
0 
0 
0 
0 
0 
0 
0 
0 
0 
0 
0 
0 
0 
0 
0 
0 
0 
0 
0 
0 
0 
0 
0 
0 
0 
0 
0 
0 
0 
0 
0 
0 
0 
0 
0 
0 
0 
0 
0 
0 
0 
0 
0 
0 
0 
0 
0 
0 
0 
0 
0 
0 
0 
0 
0 
0 
0 
0 
0 
0 
0 
0 
0 
0 
0 
0 
0 
0 
0 
0 
0 
0 
0 
0 
0 
0 
0 
0 
0 
0 
0 
0 
0 
0 
0 
0 
0 
0 
0 
0 
0 
0 
0 
0 
0 
0 
0 
0 
0 
0 
0 
0 
0 
0 
0 
0 
0 
0 
0 
0 
0 
0 
0 
0 
0 
0 
0 
0 
0 
0 
0 
0 
0 
0 
0 
0 
0 
0 
0 
0 
0 
0 
0 
0 
0 
0 
0 
0 
0 
0 
0 
0 
0 
0 
0 
0 
0 
0 
0 
0 
0 
0 
0 
0 
0 
0 
0 
0 
0 
0 
0 
0 
0 
0 
0 
0 
0 
0 
0 
0 
0 
0 
0 
0 
0 
0 
0 
0 
0 
0 
0 
0 
0 
0 
0 
0 
0 
0 
0 
0 
0 
0 
0 
0 
0 
0 
0 
0 
0 
0 
0 
0 
0 
0 
0 
0 
0 
0 
0 
0 
0 
0 
0 
0 
0 
0 
0 
0 
0 
0 
0 
0 
0 
0 
0 
0 
0 
0 
0 
0 
0 
0 
0 
0 
0 
0 
0 
0 
0 
0 
0 
0 
0 
0 
0 
0 
0 
0 
0 
0 
0 
0 
0 
0 
0 
0 
0 
0 
0 
0 
0 
0 
0 
0 
0 
0 
0 
0 
0 
0 
0 
0 
0 
0 
0 
0 
0 
0 
0 
0 
0 
0 
0 
0 
0 
0 
0 
0 
0 
0 
0 
0 
0 
0 
0 
0 
0 
0 
0 
0 
0 
0 
0 
0 
0 
0 
0 
0 
0 
0 
0 
0 
0 
0 
0 
0 
0 
0 
0 
0 
0 
0 
0 
0 
0 
0 
0 
0 
0 
0 
0 
0 
0 
0 
0 
0 
0 
0 
0 
0 
0 
0 
0 
0 
0 
0 
0 
0 
0 
0 
0 
0 
0 
0 
0 
0 
0 
0 
0 
0 
0 
0 
0 
0 
0 
0 
0 
0 
0 
0 
0 
0 
0 
0 
0 
0 
0 
0 
0 
0 
0 
0 
0 
0 
0 
0 
0 
0 
0 
0 
0 
0 
0 
0 
0 
0 
0 
0 
0 
0 
0 
0 
0 
0 
0 
0 
0 
0 
0 
0 
0 
0 
0 
0 
0 
0 
0 
0 
0 
0 
0 
0 
0 
0 
0 
0 
0 
0 
0 
0 
0 
0 
0 
0 
0 
0 
0 
0 
0 
0 
0 
0 
0 
0 
0 
0 
0 
0 
0 
0 
0 
0 
0 
0 
0 
0 
0 
0 
0 
0 
0 
0 
0 
0 
0 
0 
0 
0 
0 
0 
0 
0 
0 
0 
0 
0 
0 
0 
0 
0 
0 
0 
0 
0 
0 
0 
0 
0 
0 
0 
0 
0 
0 
0 
0 
0 
0 
0 
0 
0 
0 
0 
0 
0 
0 
0 
0 
0 
0 
0 
0 
0 
0 
0 
0 
0 
0 
0 
0 
0 
0 
0 
0 
0 
0 
0 
0 
0 
0 
0 
0 
0 
0 
0 
0 
0 
0 
0 
0 
0 
0 
0 
0 
0 
0 
0 
0 
0 
0 
0 
0 
0 
0 
0 
0 
0 
0 
0 
0 
0 
0 
0 
0 
0 
0 
0 
0 
0 
0 
0 
0 
0 
0 
0 
0 
0 
0 
0 
0 
0 
0 
0 
0 
0 
0 
0 
0 
0 
0 
0 
0 
0 
0 
0 
0 
0 
0 
0 
0 
0 
0 
0 
0 
0 
0 
0 
0 
0 
0 
0 
0 
0 
0 
0 
0 
0 
0 
0 
0 
0 
0 
0 
0 
0 
0 
0 
0 
0 
0 
0 
0 
0 
0 
0 
0 
0 
0 
0 
0 
0 
0 
0 
0 
0 
0 
0 
0 
0 
0 
0 
0 
0 
0 
0 
0 
0 
0 
0 
0 
0 
0 
0 
0 
0 
0 
0 
0 
0 
0 
0 
0 
0 
0 
0 
0 
0 
0 
0 
0 
0 
0 
0 
0 
0 
0 
0 
0 
0 
0 
0 
0 
0 
0 
0 
0 
0 
0 
0 
0 
0 
0 
0 
0 
0 
0 
0 
0 
0 
0 
0 
0 
0 
0 
0 
0 
0 
0 
0 
0 
0 
0 
0 
0 
0 
0 
0 
0 
0 
0 
0 
0 
0 
0 
0 
0 
0 
0 
0 
0 
0 
0 
0 
0 
0 
0 
0 
0 
0 
0 
0 
0 
0 
0 
0 
0 
0 
0 
0 
0 
0 
0 
0 
0 
0 
0 
0 
0 
0 
0 
0 
0 
0 
0 
0 
0 
0 
0 
0 
0 
0 
0 
0 
0 
0 
0 
0 
0 
0 
0 
0 
0 
0 
0 
0 
0 
0 
0 
0 
0 
0 
0 
0 
0 
0 
0 
0 
0 
0 
0 
0 
0 
0 
0 
0 
0 
0 
0 
0 
0 
0 
0 
0 
0 
0 
0 
0 
0 
0 
0 
0 
0 
0 
0 
0 
0 
0 
0 
0 
0 
0 
0 
0 
0 
0 
0 
0 
0 
0 
0 
0 
0 
0 
0 
0 
0 
0 
0 
0 
0 
0 
0 
0 
0 
0 
0 
0 
0 
0 
0 
0 
0 
0 
0 
0 
0 
0 
0 
0 
0 
0 
0 
0 
0 
0 
0 
0 
0 
0 
0 
0 
0 
0 
0 
0 
0 
0 
0 
0 
0 
0 
0 
0 
0 
0 
0 
0 
0 
0 
0 
0 
0 
0 
0 
0 
0 
0 
0 
0 
0 
0 
0 
0 
0 
0 
0 
0 
0 
0 
0 
0 
0 
0 
0 
0 
0 
0 
0 
0 
0 
0 
0 
0 
0 
0 
0 
0 
0 
0 
0 
0 
0 
0 
0 
0 
0 
0 
0 
0 
0 
0 
0 
0 
0 
0 
0 
0 
0 
0 
0 
0 
0 
0 
0 
0 
0 
0 
0 
0 
0 
0 
0 
0 
0 
0 
0 
0 
0 
0 
0 
0 
0 
0 
0 
0 
0 
0 
0 
0 
0 
0 
0 
0 
0 
0 
0 
0 
0 
0 
0 
0 
0 
0 
0 
0 
0 
0 
0 
0 
0 
0 
0 
0 
0 
0 
0 
0 
0 
0 
0 
0 
0 
0 
0 
0 
0 
0 
0 
0 
0 
0 
0 
0 
0 
0 
0 
0 
0 
0 
0 
0 
0 
0 
0 
0 
0 
0 
0 
0 
0 
0 
0 
0 
0 
0 
0 
0 
0 
0 
0 
0 
0 
0 
0 
0 
0 
0 
0 
0 
0 
0 
0 
0 
0 
0 
0 
0 
0 
0 
0 
0 
0 
0 
0 
0 
0 
0 
0 
0 
0 
0 
0 
0 
0 
0 
0 
0 
0 
0 
0 
0 
0 
0 
0 
0 
0 
0 
0 
0 
0 
0 
0 
0 
0 
0 
0 
0 
0 
0 
0 
0 
0 
0 
0 
0 
0 
0 
0 
0 
0 
0 
0 
0 
0 
0 
0 
0 
0 
0 
0 
0 
0 
0 
0 
0 
0 
0 
0 
0 
0 
0 
0 
0 
0 
0 
0 
0 
0 
0 
0 
0 
0 
0 
0 
0 
0 
0 
0 
0 
0 
0 
0 
0 
0 
0 
0 
0 
0 
0 
0 
0 
0 
0 
0 
0 
0 
0 
0 
0 
0 
0 
0 
0 
0 
0 
0 
0 
0 
0 
0 
0 
0 
0 
0 
0 
0 
0 
0 
0 
0 
0 
0 
0 
0 
0 
0 
0 
0 
0 
0 
0 
0 
0 
0 
0 
0 
0 
0 
0 
0 
0 
0 
0 
0 
0 
0 
0 
0 
0 
0 
0 
0 
0 
0 
0 
0 
0 
0 
0 
0 
0 
0 
0 
0 
0 
0 
0 
0 
0 
0 
0 
0 
0 
0 
0 
0 
0 
0 
0 
0 
0 
0 
0 
0 
0 
0 
0 
0 
0 
0 
0 
0 
0 
0 
0 
0 
0 
0 
0 
0 
0 
0 
0 
0 
0 
0 
0 
0 
0 
0 
0 
0 
0 
0 
0 
0 
0 
0 
0 
0 
0 
0 
0 
0 
0 
0 
0 
0 
0 
0 
0 
0 
0 
0 
0 
0 
0 
0 
0 
0 
0 
0 
0 
0 
0 
0 
0 
0 
0 
0 
0 
0 
0 
0 
0 
0 
0 
0 
0 
0 
0 
0 
0 
0 
0 
0 
0 
0 
0 
0 
0 
0 
0 
0 
0 
0 
0 
0 
0 
0 
0 
0 
0 
0 
0 
0 
0 
0 
0 
0 
0 
0 
0 
0 
0 
0 
0 
0 
0 
0 
0 
0 
0 
0 
0 
0 
0 
0 
0 
0 
0 
0 
0 
0 
0 
0 
0 
0 
0 
0 
0 
0 
0 
0 
0 
0 
0 
0 
0 
0 
0 
0 
0 
0 
0 
0 
0 
0 
0 
0 
0 
0 
0 
0 
0 
0 
0 
0 
0 
0 
0 
0 
0 
0 
0 
0 
0 
0 
0 
0 
0 
0 
0 
0 
0 
0 
0 
0 
0 
0 
0 
0 
0 
0 
0 
0 
0 
0 
0 
0 
0 
0 
0 
0 
0 
0 
0 
0 
0 
0 
0 
0 
0 
0 
0 
0 
0 
0 
0 
0 
0 
0 
0 
0 
0 
0 
0 
0 
0 
0 
0 
0 
0 
0 
0 
0 
0 
0 
0 
0 
0 
0 
0 
0 
0 
0 
0 
0 
0 
0 
0 
0 
0 
0 
0 
0 
0 
0 
0 
0 
0 
0 
0 
0 
0 
0 
0 
0 
0 
0 
0 
0 
0 
0 
0 
0 
0 
0 
0 
0 
0 
0 
0 
0 
0 
0 
0 
0 
0 
0 
0 
0 
0 
0 
0 
0 
0 
0 
0 
0 
0 
0 
0 
0 
0 
0 
0 
0 
0 
0 
0 
0 
0 
0 
0 
0 
0 
0 
0 
0 
0 
0 
0 
0 
0 
0 
0 
0 
0 
0 
0 
0 
0 
0 
0 
0 
0 
0 
0 
0 
0 
0 
0 
0 
0 
0 
0 
0 
0 
0 
0 
0 
0 
0 
0 
0 
0 
0 
0 
0 
0 
0 
0 
0 
0 
0 
0 
0 
0 
0 
0 
0 
0 
0 
0 
0 
0 
0 
0 
0 
0 
0 
0 
0 
0 
0 
0 
0 
0 
0 
0 
0 
0 
0 
0 
0 
0 
0 
0 
0 
0 
0 
0 
0 
0 
0 
0 
0 
0 
0 
0 
0 
0 
0 
0 
0 
0 
0 
0 
0 
0 
0 
0 
0 
0 
0 
0 
0 
0 
0 
0 
0 
0 
0 
0 
0 
0 
0 
0 
0 
0 
0 
0 
0 
0 
0 
0 
0 
0 
0 
0 
0 
0 
0 
0 
0 
0 
0 
0 
0 
0 
0 
0 
0 
0 
0 
0 
0 
0 
0 
0 
0 
0 
0 
0 
0 
0 
0 
0 
0 
0 
0 
0 
0 
0 
0 
0 
0 
0 
0 
0 
0 
0 
0 
0 
0 
0 
0 
0 
0 
0 
0 
0 
0 
0 
0 
0 
0 
0 
0 
0 
0 
0 
0 
0 
0 
0 
0 
0 
0 
0 
0 
0 
0 
0 
0 
0 
0 
0 
0 
0 
0 
0 
0 
0 
0 
0 
0 
0 
0 
0 
0 
0 
0 
0 
0 
0 
0 
0 
0 
0 
0 
0 
0 
0 
0 
0 
0 
0 
0 
0 
0 
0 
0 
0 
0 
0 
0 
0 
0 
0 
0 
0 
0 
0 
0 
0 
0 
0 
0 
0 
0 
0 
0 
0 
0 
0 
0 
0 
0 
0 
0 
0 
0 
0 
0 
0 
0 
0 
0 
0 
0 
0 
0 
0 
0 
0 
0 
0 
0 
0 
0 
0 
0 
0 
0 
0 
0 
0 
0 
0 
0 
0 
0 
0 
0 
0 
0 
0 
0 
0 
0 
0 
0 
0 
0 
0 
0 
0 
0 
0 
0 
0 
0 
0 
0 
0 
0 
0 
0 
0 
0 
0 
0 
0 
0 
0 
0 
0 
0 
0 
0 
0 
0 
0 
0 
0 
0 
0 
0 
0 
0 
0 
0 
0 
0 
0 
0 
0 
0 
0 
0 
0 
0 
0 
0 
0 
0 
0 
0 
0 
0 
0 
0 
0 
0 
0 
0 
0 
0 
0 
0 
0 
0 
0 
0 
0 
0 
0 
0 
0 
0 
0 
0 
0 
0 
0 
0 
0 
0 
0 
0 
0 
0 
0 
0 
0 
0 
0 
0 
0 
0 
0 
0 
0 
0 
0 
0 
0 
0 
0 
0 
0 
0 
0 
0 
0 
0 
0 
0 
0 
0 
0 
0 
0 
0 
0 
0 
0 
0 
0 
0 
0 
0 
0 
0 
0 
0 
0 
0 
0 
0 
0 
0 
0 
0 
0 
0 
0 
0 
0 
0 
0 
0 
0 
0 
0 
0 
0 
0 
0 
0 
0 
0 
0 
0 
0 
0 
0 
0 
0 
0 
0 
0 
0 
0 
0 
0 
0 
0 
0 
0 
0 
0 
0 
0 
0 
0 
0 
0 
0 
0 
0 
0 
0 
0 
0 
0 
0 
0 
0 
0 
0 
0 
0 
0 
0 
0 
0 
0 
0 
0 
0 
0 
0 
0 
0 
0 
0 
0 
0 
0 
0 
0 
0 
0 
0 
0 
0 
0 
0 
0 
0 
0 
0 
0 
0 
0 
0 
0 
0 
0 
0 
0 
0 
0 
0 
0 
0 
0 
0 
0 
0 
0 
0 
0 
0 
0 
0 
0 
0 
0 
0 
0 
0 
0 
0 
0 
0 
0 
0 
0 
0 
0 
0 
0 
0 
0 
0 
0 
0 
0 
0 
0 
0 
0 
0 
0 
0 
0 
0 
0 
0 
0 
0 
0 
0 
0 
0 
0 
0 
0 
0 
0 
0 
0 
0 
0 
0 
0 
0 
0 
0 
0 
0 
0 
0 
0 
0 
0 
0 
0 
0 
0 
0 
0 
0 
0 
0 
0 
0 
0 
0 
0 
0 
0 
0 
0 
0 
0 
0 
0 
0 
0 
0 
0 
0 
0 
0 
0 
0 
0 
0 
0 
0 
0 
0 
0 
0 
0 
0 
0 
0 
0 
0 
0 
0 
0 
0 
0 
0 
0 
0 
0 
0 
0 
0 
0 
0 
0 
0 
0 
0 
0 
0 
0 
0 
0 
0 
0 
0 
0 
0 
0 
0 
0 
0 
0 
0 
0 
0 
0 
0 
0 
0 
0 
0 
0 
0 
0 
0 
0 
0 
0 
0 
0 
0 
0 
0 
0 
0 
0 
0 
0 
0 
0 
0 
0 
0 
0 
0 
0 
0 
0 
0 
0 
0 
0 
0 
0 
0 
0 
0 
0 
0 
0 
0 
0 
0 
0 
0 
0 
0 
0 
0 
0 
0 
0 
0 
0 
0 
0 
0 
0 
0 
0 
0 
0 
0 
0 
0 
0 
0 
0 
0 
0 
0 
0 
0 
0 
0 
0 
0 
0 
0 
0 
0 
0 
0 
0 
0 
0 
0 
0 
0 
0 
0 
0 
0 
0 
0 
0 
0 
0 
0 
0 
0 
0 
0 
0 
0 
0 
0 
0 
0 
0 
0 
0 
0 
0 
0 
0 
0 
0 
0 
0 
0 
0 
0 
0 
0 
0 
0 
0 
0 
0 
0 
0 
0 
0 
0 
0 
0 
0 
0 
0 
0 
0 
0 
0 
0 
0 
0 
0 
0 
0 
0 
0 
0 
0 
0 
0 
0 
0 
0 
0 
0 
0 
0 
0 
0 
0 
0 
0 
0 
0 
0 
0 
0 
0 
0 
0 
0 
0 
0 
0 
0 
0 
0 
0 
0 
0 
0 
0 
0 
0 
0 
0 
0 
0 
0 
0 
0 
0 
0 
0 
0 
0 
0 
0 
0 
0 
0 
0 
0 
0 
0 
0 
0 
0 
0 
0 
0 
0 
0 
0 
0 
0 
0 
0 
0 
0 
0 
0 
0 
0 
0 
0 
0 
0 
0 
0 
0 
0 
0 
0 
0 
0 
0 
0 
0 
0 
0 
0 
0 
0 
0 
0 
0 
0 
0 
0 
0 
0 
0 
0 
0 
0 
0 
0 
0 
0 
0 
0 
0 
0 
0 
0 
0 
0 
0 
0 
0 
0 
0 
0 
0 
0 
0 
0 
0 
0 
0 
0 
0 
0 
0 
0 
0 
0 
0 
0 
0 
0 
0 
0 
0 
0 
0 
0 
0 
0 
0 
0 
0 
0 
0 
0 
0 
0 
0 
0 
0 
0 
0 
0 
0 
0 
0 
0 
0 
0 
0 
0 
0 
0 
0 
0 
0 
0 
0 
0 
0 
0 
0 
0 
0 
0 
0 
0 
0 
0 
0 
0 
0 
0 
0 
0 
0 
0 
0 
0 
0 
0 
0 
0 
0 
0 
0 
0 
0 
0 
0 
0 
0 
0 
0 
0 
0 
0 
0 
0 
0 
0 
0 
0 
0 
0 
0 
0 
0 
0 
0 
0 
0 
0 
0 
0 
0 
0 
0 
0 
0 
0 
0 
0 
0 
0 
0 
0 
0 
0 
0 
0 
0 
0 
0 
0 
0 
0 
0 
0 
0 
0 
0 
0 
0 
0 
0 
0 
0 
0 
0 
0 
0 
0 
0 
0 
0 
0 
0 
0 
0 
0 
0 
0 
0 
0 
0 
0 
0 
0 
0 
0 
0 
0 
0 
0 
0 
0 
0 
0 
0 
0 
0 
0 
0 
0 
0 
0 
0 
0 
0 
0 
0 
0 
0 
0 
0 
0 
0 
0 
0 
0 
0 
0 
0 
0 
0 
0 
0 
0 
0 
0 
0 
0 
0 
0 
0 
0 
0 
0 
0 
0 
0 
0 
0 
0 
0 
0 
0 
0 
0 
0 
0 
0 
0 
0 
0 
0 
0 
0 
0 
0 
0 
0 
0 
0 
0 
0 
0 
0 
0 
0 
0 
0 
0 
0 
0 
0 
0 
0 
0 
0 
0 
0 
0 
0 
0 
0 
0 
0 
0 
0 
0 
0 
0 
0 
0 
0 
0 
0 
0 
0 
0 
0 
0 
0 
0 
0 
0 
0 
0 
0 
0 
0 
0 
0 
0 
0 
0 
0 
0 
0 
0 
0 
0 
0 
0 
0 
0 
0 
0 
0 
0 
0 
0 
0 
0 
0 
0 
0 
0 
0 
0 
0 
0 
0 
0 
0 
0 
0 
0 
0 
0 
0 
0 
0 
0 
0 
0 
0 
0 
0 
0 
0 
0 
0 
0 
0 
0 
0 
0 
0 
0 
0 
0 
0 
0 
0 
0 
0 
0 
0 
0 
0 
0 
0 
0 
0 
0 
0 
0 
0 
0 
0 
0 
0 
0 
0 
0 
0 
0 
0 
0 
0 
0 
0 
0 
0 
0 
0 
0 
0 
0 
0 
0 
0 
0 
0 
0 
0 
0 
0 
0 
0 
0 
0 
0 
0 
0 
0 
0 
0 
0 
0 
0 
0 
0 
0 
0 
0 
0 
0 
0 
0 
0 
0 
0 
0 
0 
0 
0 
0 
0 
0 
0 
0 
0 
0 
0 
0 
0 
0 
0 
0 
0 
0 
0 
0 
0 
0 
0 
0 
0 
0 
0 
0 
0 
0 
0 
0 
0 
0 
0 
0 
0 
0 
0 
0 
0 
0 
0 
0 
0 
0 
0 
0 
0 
0 
0 
0 
0 
0 
0 
0 
0 
0 
0 
0 
0 
0 
0 
0 
0 
0 
0 
0 
0 
0 
0 
0 
0 
0 
0 
0 
0 
0 
0 
0 
0 
0 
0 
0 
0 
0 
0 
0 
0 
0 
0 
0 
0 
0 
0 
0 
0 
0 
0 
0 
0 
0 
0 
0 
0 
0 
0 
0 
0 
0 
0 
0 
0 
0 
0 
0 
0 
0 
0 
0 
0 
0 
0 
0 
0 
0 
0 
0 
0 
0 
0 
0 
0 
0 
0 
0 
0 
0 
0 
0 
0 
0 
0 
0 
0 
0 
0 
0 
0 
0 
0 
0 
0 
0 
0 
0 
0 
0 
0 
0 
0 
0 
0 
0 
0 
0 
0 
0 
0 
0 
0 
0 
0 
0 
0 
0 
0 
0 
0 
0 
0 
0 
0 
0 
0 
0 
0 
0 
0 
0 
0 
0 
0 
0 
0 
0 
0 
0 
0 
0 
0 
0 
0 
0 
0 
0 
0 
0 
0 
0 
0 
0 
0 
0 
0 
0 
0 
0 
0 
0 
0 
0 
0 
0 
0 
0 
0 
0 
0 
0 
0 
0 
0 
0 
0 
0 
0 
0 
0 
0 
0 
0 
0 
0 
0 
0 
0 
0 
0 
0 
0 
0 
0 
0 
0 
0 
0 
0 
0 
0 
0 
0 
0 
0 
0 
0 
0 
0 
0 
0 
0 
0 
0 
0 
0 
0 
0 
0 
0 
0 
0 
0 
0 
0 
0 
0 
0 
0 
0 
0 
0 
0 
0 
0 
0 
0 
0 
0 
0 
0 
0 
0 
0 
0 
0 
0 
0 
0 
0 
0 
0 
0 
0 
0 
0 
0 
0 
0 
0 
0 
0 
0 
0 
0 
0 
0 
0 
0 
0 
0 
0 
0 
0 
0 
0 
0 
0 
0 
0 
0 
0 
0 
0 
0 
0 
0 
0 
0 
0 
0 
0 
0 
0 
0 
0 
0 
0 
0 
0 
0 
0 
0 
0 
0 
0 
0 
0 
0 
0 
0 
0 
0 
0 
0 
0 
0 
0 
0 
0 
0 
0 
0 
0 
0 
0 
0 
0 
0 
0 
0 
0 
0 
0 
0 
0 
0 
0 
0 
0 
0 
0 
0 
0 
0 
0 
0 
0 
0 
0 
0 
0 
0 
0 
0 
0 
0 
0 
0 
0 
0 
0 
0 
0 
0 
0 
0 
0 
0 
0 
0 
0 
0 
0 
0 
0 
0 
0 
0 
0 
0 
0 
0 
0 
0 
0 
0 
0 
0 
0 
0 
0 
0 
0 
0 
0 
0 
0 
0 
0 
0 
0 
0 
0 
0 
0 
0 
0 
0 
0 
0 
0 
0 
0 
0 
0 
0 
0 
0 
0 
0 
0 
0 
0 
0 
0 
0 
0 
0 
0 
0 
0 
0 
0 
0 
0 
0 
0 
0 
0 
0 
0 
0 
0 
0 
0 
0 
0 
0 
0 
0 
0 
0 
0 
0 
0 
0 
0 
0 
0 
0 
0 
0 
0 
0 
0 
0 
0 
0 
0 
0 
0 
0 
0 
0 
0 
0 
0 
0 
0 
0 
0 
0 
0 
0 
0 
0 
0 
0 
0 
0 
0 
0 
0 
0 
0 
0 
0 
0 
0 
0 
0 
0 
0 
0 
0 
0 
0 
0 
0 
0 
0 
0 
0 
0 
0 
0 
0 
0 
0 
0 
0 
0 
0 
0 
0 
0 
0 
0 
0 
0 
0 
0 
0 
0 
0 
0 
0 
0 
0 
0 
0 
0 
0 
0 
0 
0 
0 
0 
0 
0 
0 
0 
0 
0 
0 
0 
0 
0 
0 
0 
0 
0 
0 
0 
0 
0 
0 
0 
0 
0 
0 
0 
0 
0 
0 
0 
0 
0 
0 
0 
0 
0 
0 
0 
0 
0 
0 
0 
0 
0 
0 
0 
0 
0 
0 
0 
0 
0 
0 
0 
0 
0 
0 
0 
0 
0 
0 
0 
0 
0 
0 
0 
0 
0 
0 
0 
0 
0 
0 
0 
0 
0 
0 
0 
0 
0 
0 
0 
0 
0 
0 
0 
0 
0 
0 
0 
0 
0 
0 
0 
0 
0 
0 
0 
0 
0 
0 
0 
0 
0 
0 
0 
0 
0 
0 
0 
0 
0 
0 
0 
0 
0 
0 
0 
0 
0 
0 
0 
0 
0 
0 
0 
0 
0 
0 
0 
0 
0 
0 
0 
0 
0 
0 
0 
0 
0 
0 
0 
0 
0 
0 
0 
0 
0 
0 
0 
0 
0 
0 
0 
0 
0 
0 
0 
0 
0 
0 
0 
0 
0 
0 
0 
0 
0 
0 
0 
0 
0 
0 
0 
0 
0 
0 
0 
0 
0 
0 
0 
0 
0 
0 
0 
0 
0 
0 
0 
0 
0 
0 
0 
0 
0 
0 
0 
0 
0 
0 
0 
0 
0 
0 
0 
0 
0 
0 
0 
0 
0 
0 
0 
0 
0 
0 
0 
0 
0 
0 
0 
0 
0 
0 
0 
0 
0 
0 
0 
0 
0 
0 
0 
0 
0 
0 
0 
0 
0 
0 
0 
0 
0 
0 
0 
0 
0 
0 
0 
0 
0 
0 
0 
0 
0 
0 
0 
0 
0 
0 
0 
0 
0 
0 
0 
0 
0 
0 
0 
0 
0 
0 
0 
0 
0 
0 
0 
0 
0 
0 
0 
0 
0 
0 
0 
0 
0 
0 
0 
0 
0 
0 
0 
0 
0 
0 
0 
0 
0 
0 
0 
0 
0 
0 
0 
0 
0 
0 
0 
0 
0 
0 
0 
0 
0 
0 
0 
0 
0 
0 
0 
0 
0 
0 
0 
0 
0 
0 
0 
0 
0 
0 
0 
0 
0 
0 
0 
0 
0 
0 
0 
0 
0 
0 
0 
0 
0 
0 
0 
0 
0 
0 
0 
0 
0 
0 
0 
0 
0 
0 
0 
0 
0 
0 
0 
0 
0 
0 
0 
0 
0 
0 
0 
0 
0 
0 
0 
0 
0 
0 
0 
0 
0 
0 
0 
0 
0 
0 
0 
0 
0 
0 
0 
0 
0 
0 
0 
0 
0 
0 
0 
0 
0 
0 
0 
0 
0 
0 
0 
0 
0 
0 
0 
0 
0 
0 
0 
0 
0 
0 
0 
0 
0 
0 
0 
0 
0 
0 
0 
0 
0 
0 
0 
0 
0 
0 
0 
0 
0 
0 
0 
0 
0 
0 
0 
0 
0 
0 
0 
0 
0 
0 
0 
0 
0 
0 
0 
0 
0 
0 
0 
0 
0 
0 
0 
0 
0 
0 
0 
0 
0 
0 
0 
0 
0 
0 
0 
0 
0 
0 
0 
0 
0 
0 
0 
0 
0 
0 
0 
0 
0 
0 
0 
0 
0 
0 
0 
0 
0 
0 
0 
0 
0 
0 
0 
0 
0 
0 
0 
0 
0 
0 
0 
0 
0 
0 
0 
0 
0 
0 
0 
0 
0 
0 
0 
0 
0 
0 
0 
0 
0 
0 
0 
0 
0 
0 
0 
0 
0 
0 
0 
0 
0 
0 
0 
0 
0 
0 
0 
0 
0 
0 
0 
0 
0 
0 
0 
0 
0 
0 
0 
0 
0 
0 
0 
0 
0 
0 
0 
0 
0 
0 
0 
0 
0 
0 
0 
0 
0 
0 
0 
0 
0 
0 
0 
0 
0 
0 
0 
0 
0 
0 
0 
0 
0 
0 
0 
0 
0 
0 
0 
0 
0 
0 
0 
0 
0 
0 
0 
0 
0 
0 
0 
0 
0 
0 
0 
0 
0 
0 
0 
0 
0 
0 
0 
0 
0 
0 
0 
0 
0 
0 
0 
0 
0 
0 
0 
0 
0 
0 
0 
0 
0 
0 
0 
0 
0 
0 
0 
0 
0 
0 
0 
0 
0 
0 
0 
0 
0 
0 
0 
0 
0 
0 
0 
0 
0 
0 
0 
0 
0 
0 
0 
0 
0 
0 
0 
0 
0 
0 
0 
0 
0 
0 
0 
0 
0 
0 
0 
0 
0 
0 
0 
0 
0 
0 
0 
0 
0 
0 
0 
0 
0 
0 
0 
0 
0 
0 
0 
0 
0 
0 
0 
0 
0 
0 
0 
0 
0 
0 
0 
0 
0 
0 
0 
0 
0 
0 
0 
0 
0 
0 
0 
0 
0 
0 
0 
0 
0 
0 
0 
0 
0 
0 
0 
0 
0 
0 
0 
0 
0 
0 
0 
0 
0 
0 
0 
0 
0 
0 
0 
0 
0 
0 
0 
0 
0 
0 
0 
0 
0 
0 
0 
0 
0 
0 
0 
0 
0 
0 
0 
0 
0 
0 
0 
0 
0 
0 
0 
0 
0 
0 
0 
0 
0 
0 
0 
0 
0 
0 
0 
0 
0 
0 
0 
0 
0 
0 
0 
0 
0 
0 
0 
0 
0 
0 
0 
0 
0 
0 
0 
0 
0 
0 
0 
0 
0 
0 
0 
0 
0 
0 
0 
0 
0 
0 
0 
0 
0 
0 
0 
0 
0 
0 
0 
0 
0 
0 
0 
0 
0 
0 
0 
0 
0 
0 
0 
0 
0 
0 
0 
0 
0 
0 
0 
0 
0 
0 
0 
0 
0 
0 
0 
0 
0 
0 
0 
0 
0 
0 
0 
0 
0 
0 
0 
0 
0 
0 
0 
0 
0 
0 
0 
0 
0 
0 
0 
0 
0 
0 
0 
0 
0 
0 
0 
0 
0 
0 
0 
0 
0 
0 
0 
0 
0 
0 
0 
0 
0 
0 
0 
0 
0 
0 
0 
0 
0 
0 
0 
0 
0 
0 
0 
0 
0 
0 
0 
0 
0 
0 
0 
0 
0 
0 
0 
0 
0 
0 
0 
0 
0 
0 
0 
0 
0 
0 
0 
0 
0 
0 
0 
0 
0 
0 
0 
0 
0 
0 
0 
0 
0 
0 
0 
0 
0 
0 
0 
0 
0 
0 
0 
0 
0 
0 
0 
0 
0 
0 
0 
0 
0 
0 
0 
0 
0 
0 
0 
0 
0 
0 
0 
0 
0 
0 
0 
0 
0 
0 
0 
0 
0 
0 
0 
0 
0 
0 
0 
0 
0 
0 
0 
0 
0 
0 
0 
0 
0 
0 
0 
0 
0 
0 
0 
0 
0 
0 
0 
0 
0 
0 
0 
0 
0 
0 
0 
0 
0 
0 
0 
0 
0 
0 
0 
0 
0 
0 
0 
0 
0 
0 
0 
0 
0 
0 
0 
0 
0 
0 
0 
0 
0 
0 
0 
0 
0 
0 
0 
0 
0 
0 
0 
0 
0 
0 
0 
0 
0 
0 
0 
0 
0 
0 
0 
0 
0 
0 
0 
0 
0 
0 
0 
0 
0 
0 
0 
0 
0 
0 
0 
0 
0 
0 
0 
0 
0 
0 
0 
0 
0 
0 
0 
0 
0 
0 
0 
0 
0 
0 
0 
0 
0 
0 
0 
0 
0 
0 
0 
0 
0 
0 
0 
0 
0 
0 
0 
0 
0 
0 
0 
0 
0 
0 
0 
0 
0 
0 
0 
0 
0 
0 
0 
0 
0 
0 
0 
0 
0 
0 
0 
0 
0 
0 
0 
0 
0 
0 
0 
0 
0 
0 
0 
0 
0 
0 
0 
0 
0 
0 
0 
0 
0 
0 
0 
0 
0 
0 
0 
0 
0 
0 
0 
0 
0 
0 
0 
0 
0 
0 
0 
0 
0 
0 
0 
0 
0 
0 
0 
0 
0 
0 
0 
0 
0 
0 
0 
0 
0 
0 
0 
0 
0 
0 
0 
0 
0 
0 
0 
0 
0 
0 
0 
0 
0 
0 
0 
0 
0 
0 
0 
0 
0 
0 
0 
0 
0 
0 
0 
0 
0 
0 
0 
0 
0 
0 
0 
0 
0 
0 
0 
0 
0 
0 
0 
0 
0 
0 
0 
0 
0 
0 
0 
0 
0 
0 
0 
0 
0 
0 
0 
0 
0 
0 
0 
0 
0 
0 
0 
0 
0 
0 
0 
0 
0 
0 
0 
0 
0 
0 
0 
0 
0 
0 
0 
0 
0 
0 
0 
0 
0 
0 
0 
0 
0 
0 
0 
0 
0 
0 
0 
0 
0 
0 
0 
0 
0 
0 
0 
0 
0 
0 
0 
0 
0 
0 
0 
0 
0 
0 
0 
0 
0 
0 
0 
0 
0 
0 
0 
0 
0 
0 
0 
0 
0 
0 
0 
0 
0 
0 
0 
0 
0 
0 
0 
0 
0 
0 
0 
0 
0 
0 
0 
0 
0 
0 
0 
0 
0 
0 
0 
0 
0 
0 
0 
0 
0 
0 
0 
0 
0 
0 
0 
0 
0 
0 
0 
0 
0 
0 
0 
0 
0 
0 
0 
0 
0 
0 
0 
0 
0 
0 
0 
0 
0 
0 
0 
0 
0 
0 
0 
0 
0 
0 
0 
0 
0 
0 
0 
0 
0 
0 
0 
0 
0 
0 
0 
0 
0 
0 
0 
0 
0 
0 
0 
0 
0 
0 
0 
0 
0 
0 
0 
0 
0 
0 
0 
0 
0 
0 
0 
0 
0 
0 
0 
0 
0 
0 
0 
0 
0 
0 
0 
0 
0 
0 
0 
0 
0 
0 
0 
0 
0 
0 
0 
0 
0 
0 
0 
0 
0 
0 
0 
0 
0 
0 
0 
0 
0 
0 
0 
0 
0 
0 
0 
0 
0 
0 
0 
0 
0 
0 
0 
0 
0 
0 
0 
0 
0 
0 
0 
0 
0 
0 
0 
0 
0 
0 
0 
0 
0 
0 
0 
0 
0 
0 
0 
0 
0 
0 
0 
0 
0 
0 
0 
0 
0 
0 
0 
0 
0 
0 
0 
0 
0 
0 
0 
0 
0 
0 
0 
0 
0 
0 
0 
0 
0 
0 
0 
0 
0 
0 
0 
0 
0 
0 
0 
0 
0 
0 
0 
0 
0 
0 
0 
0 
0 
0 
0 
0 
0 
0 
0 
0 
0 
0 
0 
0 
0 
0 
0 
0 
0 
0 
0 
0 
0 
0 
0 
0 
0 
0 
0 
0 
0 
0 
0 
0 
0 
0 
0 
0 
0 
0 
0 
0 
0 
0 
0 
0 
0 
0 
0 
0 
0 
0 
0 
0 
0 
0 
0 
0 
0 
0 
0 
0 
0 
0 
0 
0 
0 
0 
0 
0 
0 
0 
0 
0 
0 
0 
0 
0 
0 
0 
0 
0 
0 
0 
0 
0 
0 
0 
0 
0 
0 
0 
0 
0 
0 
0 
0 
0 
0 
0 
0 
0 
0 
0 
0 
0 
0 
0 
0 
0 
0 
0 
0 
0 
0 
0 
0 
0 
0 
0 
0 
0 
0 
0 
0 
0 
0 
0 
0 
0 
0 
0 
0 
0 
0 
0 
0 
0 
0 
0 
0 
0 
0 
0 
0 
0 
0 
0 
0 
0 
0 
0 
0 
0 
0 
0 
0 
0 
0 
0 
0 
0 
0 
0 
0 
0 
0 
0 
0 
0 
0 
0 
0 
0 
0 
0 
0 
0 
0 
0 
0 
0 
0 
0 
0 
0 
0 
0 
0 
0 
0 
0 
0 
0 
0 
0 
0 
0 
0 
0 
0 
0 
0 
0 
0 
0 
0 
0 
0 
0 
0 
0 
0 
0 
0 
0 
0 
0 
0 
0 
0 
0 
0 
0 
0 
0 
0 
0 
0 
0 
0 
0 
0 
0 
0 
0 
0 
0 
0 
0 
0 
0 
0 
0 
0 
0 
0 
0 
0 
0 
0 
0 
0 
0 
0 
0 
0 
0 
0 
0 
0 
0 
0 
0 
0 
0 
0 
0 
0 
0 
0 
0 
0 
0 
0 
0 
0 
0 
0 
0 
0 
0 
0 
0 
0 
0 
0 
0 
0 
0 
0 
0 
0 
0 
0 
0 
0 
0 
0 
0 
0 
0 
0 
0 
0 
0 
0 
0 
0 
0 
0 
0 
0 
0 
0 
0 
0 
0 
0 
0 
0 
0 
0 
0 
0 
0 
0 
0 
0 
0 
0 
0 
0 
0 
0 
0 
0 
0 
0 
0 
0 
0 
0 
0 
0 
0 
0 
0 
0 
0 
0 
0 
0 
0 
0 
0 
0 
0 
0 
0 
0 
0 
0 
0 
0 
0 
0 
0 
0 
0 
0 
0 
0 
0 
0 
0 
0 
0 
0 
0 
0 
0 
0 
0 
0 
0 
0 
0 
0 
0 
0 
0 
0 
0 
0 
0 
0 
0 
0 
0 
0 
0 
0 
0 
0 
0 
0 
0 
0 
0 
0 
0 
0 
0 
0 
0 
0 
0 
0 
0 
0 
0 
0 
0 
0 
0 
0 
0 
0 
0 
0 
0 
0 
0 
0 
0 
0 
0 
0 
0 
0 
0 
0 
0 
0 
0 
0 
0 
0 
0 
0 
0 
0 
0 
0 
0 
0 
0 
0 
0 
0 
0 
0 
0 
0 
0 
0 
0 
0 
0 
0 
0 
0 
0 
0 
0 
0 
0 
0 
0 
0 
0 
0 
0 
0 
0 
0 
0 
0 
0 
0 
0 
0 
0 
0 
0 
0 
0 
0 
0 
0 
0 
0 
0 
0 
0 
0 
0 
0 
0 
0 
0 
0 
0 
0 
0 
0 
0 
0 
0 
0 
0 
0 
0 
0 
0 
0 
0 
0 
0 
0 
0 
0 
0 
0 
0 
0 
0 
0 
0 
0 
0 
0 
0 
0 
0 
0 
0 
0 
0 
0 
0 
0 
0 
0 
0 
0 
0 
0 
0 
0 
0 
0 
0 
0 
0 
0 
0 
0 
0 
0 
0 
0 
0 
0 
0 
0 
0 
0 
0 
0 
0 
0 
0 
0 
0 
0 
0 
0 
0 
0 
0 
0 
0 
0 
0 
0 
0 
0 
0 
0 
0 
0 
0 
0 
0 
0 
0 
0 
0 
0 
0 
0 
0 
0 
0 
0 
0 
0 
0 
0 
0 
0 
0 
0 
0 
0 
0 
0 
0 
0 
0 
0 
0 
0 
0 
0 
0 
0 
0 
0 
0 
0 
0 
0 
0 
0 
0 
0 
0 
0 
0 
0 
0 
0 
0 
0 
0 
0 
0 
0 
0 
0 
0 
0 
0 
0 
0 
0 
0 
0 
0 
0 
0 
0 
0 
0 
0 
0 
0 
0 
0 
0 
0 
0 
0 
0 
0 
0 
0 
0 
0 
0 
0 
0 
0 
0 
0 
0 
0 
0 
0 
0 
0 
0 
0 
0 
0 
0 
0 
0 
0 
0 
0 
0 
0 
0 
0 
0 
0 
0 
0 
0 
0 
0 
0 
0 
0 
0 
0 
0 
0 
0 
0 
0 
0 
0 
0 
0 
0 
0 
0 
0 
0 
0 
0 
0 
0 
0 
0 
0 
0 
0 
0 
0 
0 
0 
0 
0 
0 
0 
0 
0 
0 
0 
0 
0 
0 
0 
0 
0 
0 
0 
0 
0 
0 
0 
0 
0 
0 
0 
0 
0 
0 
0 
0 
0 
0 
0 
0 
0 
0 
0 
0 
0 
0 
0 
0 
0 
0 
0 
0 
0 
0 
0 
0 
0 
0 
0 
0 
0 
0 
0 
0 
0 
0 
0 
0 
0 
0 
0 
0 
0 
0 
0 
0 
0 
0 
0 
0 
0 
0 
0 
0 
0 
0 
0 
0 
0 
0 
0 
0 
0 
0 
0 
0 
0 
0 
0 
0 
0 
0 
0 
0 
0 
0 
0 
0 
0 
0 
0 
0 
0 
0 
0 
0 
0 
0 
0 
0 
0 
0 
0 
0 
0 
0 
0 
0 
0 
0 
0 
0 
0 
0 
0 
0 
0 
0 
0 
0 
0 
0 
0 
0 
0 
0 
0 
0 
0 
0 
0 
0 
0 
0 
0 
0 
0 
0 
0 
0 
0 
0 
0 
0 
0 
0 
0 
0 
0 
0 
0 
0 
0 
0 
0 
0 
0 
0 
0 
0 
0 
0 
0 
0 
0 
0 
0 
0 
0 
0 
0 
0 
0 
0 
0 
0 
0 
0 
0 
0 
0 
0 
0 
0 
0 
0 
0 
0 
0 
0 
0 
0 
0 
0 
0 
0 
0 
0 
0 
0 
0 
0 
0 
0 
0 
0 
0 
0 
0 
0 
0 
0 
0 
0 
0 
0 
0 
0 
0 
0 
0 
0 
0 
0 
0 
0 
0 
0 
0 
0 
0 
0 
0 
0 
0 
0 
0 
0 
0 
0 
0 
0 
0 
0 
0 
0 
0 
0 
0 
0 
0 
0 
0 
0 
0 
0 
0 
0 
0 
0 
0 
0 
0 
0 
0 
0 
0 
0 
0 
0 
0 
0 
0 
0 
0 
0 
0 
0 
0 
0 
0 
0 
0 
0 
0 
0 
0 
0 
0 
0 
0 
0 
0 
0 
0 
0 
0 
0 
0 
0 
0 
0 
0 
0 
0 
0 
0 
0 
0 
0 
0 
0 
0 
0 
0 
0 
0 
0 
0 
0 
0 
0 
0 
0 
0 
0 
0 
0 
0 
0 
0 
0 
0 
0 
0 
0 
0 
0 
0 
0 
0 
0 
0 
0 
0 
0 
0 
0 
0 
0 
0 
0 
0 
0 
0 
0 
0 
0 
0 
0 
0 
0 
0 
0 
0 
0 
0 
0 
0 
0 
0 
0 
0 
0 
0 
0 
0 
0 
0 
0 
0 
0 
0 
0 
0 
0 
0 
0 
0 
0 
0 
0 
0 
0 
0 
0 
0 
0 
0 
0 
0 
0 
0 
0 
0 
0 
0 
0 
0 
0 
0 
0 
0 
0 
0 
0 
0 
0 
0 
0 
0 
0 
0 
0 
0 
0 
0 
0 
0 
0 
0 
0 
0 
0 
0 
0 
0 
0 
0 
0 
0 
0 
0 
0 
0 
0 
0 
0 
0 
0 
0 
0 
0 
0 
0 
0 
0 
0 
0 
0 
0 
0 
0 
0 
0 
0 
0 
0 
0 
0 
0 
0 
0 
0 
0 
0 
0 
0 
0 
0 
0 
0 
0 
0 
0 
0 
0 
0 
0 
0 
0 
0 
0 
0 
0 
0 
0 
0 
0 
0 
0 
0 
0 
0 
0 
0 
0 
0 
0 
0 
0 
0 
0 
0 
0 
0 
0 
0 
0 
0 
0 
0 
0 
0 
0 
0 
0 
0 
0 
0 
0 
0 
0 
0 
0 
0 
0 
0 
0 
0 
0 
0 
0 
0 
0 
0 
0 
0 
0 
0 
0 
0 
0 
0 
0 
0 
0 
0 
0 
0 
0 
0 
0 
0 
0 
0 
0 
0 
0 
0 
0 
0 
0 
0 
0 
0 
0 
0 
0 
0 
0 
0 
0 
0 
0 
0 
0 
0 
0 
0 
0 
0 
0 
0 
0 
0 
0 
0 
0 
0 
0 
0 
0 
0 
0 
0 
0 
0 
0 
0 
0 
0 
0 
0 
0 
0 
0 
0 
0 
0 
0 
0 
0 
0 
0 
0 
0 
0 
0 
0 
0 
0 
0 
0 
0 
0 
0 
0 
0 
0 
0 
0 
0 
0 
0 
0 
0 
0 
0 
0 
0 
0 
0 
0 
0 
0 
0 
0 
0 
0 
0 
0 
0 
0 
0 
0 
0 
0 
0 
0 
0 
0 
0 
0 
0 
0 
0 
0 
0 
0 
0 
0 
0 
0 
0 
0 
0 
0 
0 
0 
0 
0 
0 
0 
0 
0 
0 
0 
0 
0 
0 
0 
0 
0 
0 
0 
0 
0 
0 
0 
0 
0 
0 
0 
0 
0 
0 
0 
0 
0 
0 
0 
0 
0 
0 
0 
0 
0 
0 
0 
0 
0 
0 
0 
0 
0 
0 
0 
0 
0 
0 
0 
0 
0 
0 
0 
0 
0 
0 
0 
0 
0 
0 
0 
0 
0 
0 
0 
0 
0 
0 
0 
0 
0 
0 
0 
0 
0 
0 
0 
0 
0 
0 
0 
0 
0 
0 
0 
0 
0 
0 
0 
0 
0 
0 
0 
0 
0 
0 
0 
0 
0 
0 
0 
0 
0 
0 
0 
0 
0 
0 
0 
0 
0 
0 
0 
0 
0 
0 
0 
0 
0 
0 
0 
0 
0 
0 
0 
0 
0 
0 
0 
0 
0 
0 
0 
0 
0 
0 
0 
0 
0 
0 
0 
0 
0 
0 
0 
0 
0 
0 
0 
0 
0 
0 
0 
0 
0 
0 
0 
0 
0 
0 
0 
0 
0 
0 
0 
0 
0 
0 
0 
0 
0 
0 
0 
0 
0 
0 
0 
0 
0 
0 
0 
0 
0 
0 
0 
0 
0 
0 
0 
0 
0 
0 
0 
0 
0 
0 
0 
0 
0 
0 
0 
0 
0 
0 
0 
0 
0 
0 
0 
0 
0 
0 
0 
0 
0 
0 
0 
0 
0 
0 
0 
0 
0 
0 
0 
0 
0 
0 
0 
0 
0 
0 
0 
0 
0 
0 
0 
0 
0 
0 
0 
0 
0 
0 
0 
0 
0 
0 
0 
0 
0 
0 
0 
0 
0 
0 
0 
0 
0 
0 
0 
0 
0 
0 
0 
0 
0 
0 
0 
0 
0 
0 
0 
0 
0 
0 
0 
0 
0 
0 
0 
0 
0 
0 
0 
0 
0 
0 
0 
0 
0 
0 
0 
0 
0 
0 
0 
0 
0 
0 
0 
0 
0 
0 
0 
0 
0 
0 
0 
0 
0 
0 
0 
0 
0 
0 
0 
0 
0 
0 
0 
0 
0 
0 
0 
0 
0 
0 
0 
0 
0 
0 
0 
0 
0 
0 
0 
0 
0 
0 
0 
0 
0 
0 
0 
0 
0 
0 
0 
0 
0 
0 
0 
0 
0 
0 
0 
0 
0 
0 
0 
0 
0 
0 
0 
0 
0 
0 
0 
0 
0 
0 
0 
0 
0 
0 
0 
0 
0 
0 
0 
0 
0 
0 
0 
0 
0 
0 
0 
0 
0 
0 
0 
0 
0 
0 
0 
0 
0 
0 
0 
0 
0 
0 
0 
0 
0 
0 
0 
0 
0 
0 
0 
0 
0 
0 
0 
0 
0 
0 
0 
0 
0 
0 
0 
0 
0 
0 
0 
0 
0 
0 
0 
0 
0 
0 
0 
0 
0 
0 
0 
0 
0 
0 
0 
0 
0 
0 
0 
0 
0 
0 
0 
0 
0 
0 
0 
0 
0 
0 
0 
0 
0 
0 
0 
0 
0 
0 
0 
0 
0 
0 
0 
0 
0 
0 
0 
0 
0 
0 
0 
0 
0 
0 
0 
0 
0 
0 
0 
0 
0 
0 
0 
0 
0 
0 
0 
0 
0 
0 
0 
0 
0 
0 
0 
0 
0 
0 
0 
0 
0 
0 
0 
0 
0 
0 
0 
0 
0 
0 
0 
0 
0 
0 
0 
0 
0 
0 
0 
0 
0 
0 
0 
0 
0 
0 
0 
0 
0 
0 
0 
0 
0 
0 
0 
0 
0 
0 
0 
0 
0 
0 
0 
0 
0 
0 
0 
0 
0 
0 
0 
0 
0 
0 
0 
0 
0 
0 
0 
0 
0 
0 
0 
0 
0 
0 
0 
0 
0 
0 
0 
0 
0 
0 
0 
0 
0 
0 
0 
0 
0 
0 
0 
0 
0 
0 
0 
0 
0 
0 
0 
0 
0 
0 
0 
0 
0 
0 
0 
0 
0 
0 
0 
0 
0 
0 
0 
0 
0 
0 
0 
0 
0 
0 
0 
0 
0 
0 
0 
0 
0 
0 
0 
0 
0 
0 
0 
0 
0 
0 
0 
0 
0 
0 
0 
0 
0 
0 
0 
0 
0 
0 
0 
0 
0 
0 
0 
0 
0 
0 
0 
0 
0 
0 
0 
0 
0 
0 
0 
0 
0 
0 
0 
0 
0 
0 
0 
0 
0 
0 
0 
0 
0 
0 
0 
0 
0 
0 
0 
0 
0 
0 
0 
0 
0 
0 
0 
0 
0 
0 
0 
0 
0 
0 
0 
0 
0 
0 
0 
0 
0 
0 
0 
0 
0 
0 
0 
0 
0 
0 
0 
0 
0 
0 
0 
0 
0 
0 
0 
0 
0 
0 
0 
0 
0 
0 
0 
0 
0 
0 
0 
0 
0 
0 
0 
0 
0 
0 
0 
0 
0 
0 
0 
0 
0 
0 
0 
0 
0 
0 
0 
0 
0 
0 
0 
0 
0 
0 
0 
0 
0 
0 
0 
0 
0 
0 
0 
0 
0 
0 
0 
0 
0 
0 
0 
0 
0 
0 
0 
0 
0 
0 
0 
0 
0 
0 
0 
0 
0 
0 
0 
0 
0 
0 
0 
0 
0 
0 
0 
0 
0 
0 
0 
0 
0 
0 
0 
0 
0 
0 
0 
0 
0 
0 
0 
0 
0 
0 
0 
0 
0 
0 
0 
0 
0 
0 
0 
0 
0 
0 
0 
0 
0 
0 
0 
0 
0 
0 
0 
0 
0 
0 
0 
0 
0 
0 
0 
0 
0 
0 
0 
0 
0 
0 
0 
0 
0 
0 
0 
0 
0 
0 
0 
0 
0 
0 
0 
0 
0 
0 
0 
0 
0 
0 
0 
0 
0 
0 
0 
0 
0 
0 
0 
0 
0 
0 
0 
0 
0 
0 
0 
0 
0 
0 
0 
0 
0 
0 
0 
0 
0 
0 
0 
0 
0 
0 
0 
0 
0 
0 
0 
0 
0 
0 
0 
0 
0 
0 
0 
0 
0 
0 
0 
0 
0 
0 
0 
0 
0 
0 
0 
0 
0 
0 
0 
0 
0 
0 
0 
0 
0 
0 
0 
0 
0 
0 
0 
0 
0 
0 
0 
0 
0 
0 
0 
0 
0 
0 
0 
0 
0 
0 
0 
0 
0 
0 
0 
0 
0 
0 
0 
0 
0 
0 
0 
0 
0 
0 
0 
0 
0 
0 
0 
0 
0 
0 
0 
0 
0 
0 
0 
0 
0 
0 
0 
0 
0 
0 
0 
0 
0 
0 
0 
0 
0 
0 
0 
0 
0 
0 
0 
0 
0 
0 
0 
0 
0 
0 
0 
0 
0 
0 
0 
0 
0 
0 
0 
0 
0 
0 
0 
0 
0 
0 
0 
0 
0 
0 
0 
0 
0 
0 
0 
0 
0 
0 
0 
0 
0 
0 
0 
0 
0 
0 
0 
0 
0 
0 
0 
0 
0 
0 
0 
0 
0 
0 
0 
0 
0 
0 
0 
0 
0 
0 
0 
0 
0 
0 
0 
0 
0 
0 
0 
0 
0 
0 
0 
0 
0 
0 
0 
0 
0 
0 
0 
0 
0 
0 
0 
0 
0 
0 
0 
0 
0 
0 
0 
0 
0 
0 
0 
0 
0 
0 
0 
0 
0 
0 
0 
0 
0 
0 
0 
0 
0 
0 
0 
0 
0 
0 
0 
0 
0 
0 
0 
0 
0 
0 
0 
0 
0 
0 
0 
0 
0 
0 
0 
0 
0 
0 
0 
0 
0 
0 
0 
0 
0 
0 
0 
0 
0 
0 
0 
0 
0 
0 
0 
0 
0 
0 
0 
0 
0 
0 
0 
0 
0 
0 
0 
0 
0 
0 
0 
0 
0 
0 
0 
0 
0 
0 
0 
0 
0 
0 
0 
0 
0 
0 
0 
0 
0 
0 
0 
0 
0 
0 
0 
0 
0 
0 
0 
0 
0 
0 
0 
0 
0 
0 
0 
0 
0 
0 
0 
0 
0 
0 
0 
0 
0 
0 
0 
0 
0 
0 
0 
0 
0 
0 
0 
0 
0 
0 
0 
0 
0 
0 
0 
0 
0 
0 
0 
0 
0 
0 
0 
0 
0 
0 
0 
0 
0 
0 
0 
0 
0 
0 
0 
0 
0 
0 
0 
0 
0 
0 
0 
0 
0 
0 
0 
0 
0 
0 
0 
0 
0 
0 
0 
0 
0 
0 
0 
0 
0 
0 
0 
0 
0 
0 
0 
0 
0 
0 
0 
0 
0 
0 
0 
0 
0 
0 
0 
0 
0 
0 
0 
0 
0 
0 
0 
0 
0 
0 
0 
0 
0 
0 
0 
0 
0 
0 
0 
0 
0 
0 
0 
0 
0 
0 
0 
0 
0 
0 
0 
0 
0 
0 
0 
0 
0 
0 
0 
0 
0 
0 
0 
0 
0 
0 
0 
0 
0 
0 
0 
0 
0 
0 
0 
0 
0 
0 
0 
0 
0 
0 
0 
0 
0 
0 
0 
0 
0 
0 
0 
0 
0 
0 
0 
0 
0 
0 
0 
0 
0 
0 
0 
0 
0 
0 
0 
0 
0 
0 
0 
0 
0 
0 
0 
0 
0 
0 
0 
0 
0 
0 
0 
0 
0 
0 
0 
0 
0 
0 
0 
0 
0 
0 
0 
0 
0 
0 
0 
0 
0 
0 
0 
0 
0 
0 
0 
0 
0 
0 
0 
0 
0 
0 
0 
0 
0 
0 
0 
0 
0 
0 
0 
0 
0 
0 
0 
0 
0 
0 
0 
0 
0 
0 
0 
0 
0 
0 
0 
0 
0 
0 
0 
0 
0 
0 
0 
0 
0 
0 
0 
0 
0 
0 
0 
0 
0 
0 
0 
0 
0 
0 
0 
0 
0 
0 
0 
0 
0 
0 
0 
0 
0 
0 
0 
0 
0 
0 
0 
0 
0 
0 
0 
0 
0 
0 
0 
0 
0 
0 
0 
0 
0 
0 
0 
0 
0 
0 
0 
0 
0 
0 
0 
0 
0 
0 
0 
0 
0 
0 
0 
0 
0 
0 
0 
0 
0 
0 
0 
0 
0 
0 
0 
0 
0 
0 
0 
0 
0 
0 
0 
0 
0 
0 
0 
0 
0 
0 
0 
0 
0 
0 
0 
0 
0 
0 
0 
0 
0 
0 
0 
0 
0 
0 
0 
0 
0 
0 
0 
0 
0 
0 
0 
0 
0 
0 
0 
0 
0 
0 
0 
0 
0 
0 
0 
0 
0 
0 
0 
0 
0 
0 
0 
0 
0 
0 
0 
0 
0 
0 
0 
0 
0 
0 
0 
0 
0 
0 
0 
0 
0 
0 
0 
0 
0 
0 
0 
0 
0 
0 
0 
0 
0 
0 
0 
0 
0 
0 
0 
0 
0 
0 
0 
0 
0 
0 
0 
0 
0 
0 
0 
0 
0 
0 
0 
0 
0 
0 
0 
0 
0 
0 
0 
0 
0 
0 
0 
0 
0 
0 
0 
0 
0 
0 
0 
0 
0 
0 
0 
0 
0 
0 
0 
0 
0 
0 
0 
0 
0 
0 
0 
0 
0 
0 
0 
0 
0 
0 
0 
0 
0 
0 
0 
0 
0 
0 
0 
0 
0 
0 
0 
0 
0 
0 
0 
0 
0 
0 
0 
0 
0 
0 
0 
0 
0 
0 
0 
0 
0 
0 
0 
0 
0 
0 
0 
0 
0 
0 
0 
0 
0 
0 
0 
0 
0 
0 
0 
0 
0 
0 
0 
0 
0 
0 
0 
0 
0 
0 
0 
0 
0 
0 
0 
0 
0 
0 
0 
0 
0 
0 
0 
0 
0 
0 
0 
0 
0 
0 
0 
0 
0 
0 
0 
0 
0 
0 
0 
0 
0 
0 
0 
0 
0 
0 
0 
0 
0 
0 
0 
0 
0 
0 
0 
0 
0 
0 
0 
0 
0 
0 
0 
0 
0 
0 
0 
0 
0 
0 
0 
0 
0 
0 
0 
0 
0 
0 
0 
0 
0 
0 
0 
0 
0 
0 
0 
0 
0 
0 
0 
0 
0 
0 
0 
0 
0 
0 
0 
0 
0 
0 
0 
0 
0 
0 
0 
0 
0 
0 
0 
0 
0 
0 
0 
0 
0 
0 
0 
0 
0 
0 
0 
0 
0 
0 
0 
0 
0 
0 
0 
0 
0 
0 
0 
0 
0 
0 
0 
0 
0 
0 
0 
0 
0 
0 
0 
0 
0 
0 
0 
0 
0 
0 
0 
0 
0 
0 
0 
0 
0 
0 
0 
0 
0 
0 
0 
0 
0 
0 
0 
0 
0 
0 
0 
0 
0 
0 
0 
0 
0 
0 
0 
0 
0 
0 
0 
0 
0 
0 
0 
0 
0 
0 
0 
0 
0 
0 
0 
0 
0 
0 
0 
0 
0 
0 
0 
0 
0 
0 
0 
0 
0 
0 
0 
0 
0 
0 
0 
0 
0 
0 
0 
0 
0 
0 
0 
0 
0 
0 
0 
0 
0 
0 
0 
0 
0 
0 
0 
0 
0 
0 
0 
0 
0 
0 
0 
0 
0 
0 
0 
0 
0 
0 
0 
0 
0 
0 
0 
0 
0 
0 
0 
0 
0 
0 
0 
0 
0 
0 
0 
0 
0 
0 
0 
0 
0 
0 
0 
0 
0 
0 
0 
0 
0 
0 
0 
0 
0 
0 
0 
0 
0 
0 
0 
0 
0 
0 
0 
0 
0 
0 
0 
0 
0 
0 
0 
0 
0 
0 
0 
0 
0 
0 
0 
0 
0 
0 
0 
0 
0 
0 
0 
0 
0 
0 
0 
0 
0 
0 
0 
0 
0 
0 
0 
0 
0 
0 
0 
0 
0 
0 
0 
0 
0 
0 
0 
0 
0 
0 
0 
0 
0 
0 
0 
0 
0 
0 
0 
0 
0 
0 
0 
0 
0 
0 
0 
0 
0 
0 
0 
0 
0 
0 
0 
0 
0 
0 
0 
0 
0 
0 
0 
0 
0 
0 
0 
0 
0 
0 
0 
0 
0 
0 
0 
0 
0 
0 
0 
0 
0 
0 
0 
0 
0 
0 
0 
0 
0 
0 
0 
0 
0 
0 
0 
0 
0 
0 
0 
0 
0 
0 
0 
0 
0 
0 
0 
0 
0 
0 
0 
0 
0 
0 
0 
0 
0 
0 
0 
0 
0 
0 
0 
0 
0 
0 
0 
0 
0 
0 
0 
0 
0 
0 
0 
0 
0 
0 
0 
0 
0 
0 
0 
0 
0 
0 
0 
0 
0 
0 
0 
0 
0 
0 
0 
0 
0 
0 
0 
0 
0 
0 
0 
0 
0 
0 
0 
0 
0 
0 
0 
0 
0 
0 
0 
0 
0 
0 
0 
0 
0 
0 
0 
0 
0 
0 
0 
0 
0 
0 
0 
0 
0 
0 
0 
0 
0 
0 
0 
0 
0 
0 
0 
0 
0 
0 
0 
0 
0 
0 
0 
0 
0 
0 
0 
0 
0 
0 
0 
0 
0 
0 
0 
0 
0 
0 
0 
0 
0 
0 
0 
0 
0 
0 
0 
0 
0 
0 
0 
0 
0 
0 
0 
0 
0 
0 
0 
0 
0 
0 
0 
0 
0 
0 
0 
0 
0 
0 
0 
0 
0 
0 
0 
0 
0 
0 
0 
0 
0 
0 
0 
0 
0 
0 
0 
0 
0 
0 
0 
0 
0 
0 
0 
0 
0 
0 
0 
0 
0 
0 
0 
0 
0 
0 
0 
0 
0 
0 
0 
0 
0 
0 
0 
0 
0 
0 
0 
0 
0 
0 
0 
0 
0 
0 
0 
0 
0 
0 
0 
0 
0 
0 
0 
0 
0 
0 
0 
0 
0 
0 
0 
0 
0 
0 
0 
0 
0 
0 
0 
0 
0 
0 
0 
0 
0 
0 
0 
0 
0 
0 
0 
0 
0 
0 
0 
0 
0 
0 
0 
0 
0 
0 
0 
0 
0 
0 
0 
0 
0 
0 
0 
0 
0 
0 
0 
0 
0 
0 
0 
0 
0 
0 
0 
0 
0 
0 
0 
0 
0 
0 
0 
0 
0 
0 
0 
0 
0 
0 
0 
0 
0 
0 
0 
0 
0 
0 
0 
0 
0 
0 
0 
0 
0 
0 
0 
0 
0 
0 
0 
0 
0 
0 
0 
0 
0 
0 
0 
0 
0 
0 
0 
0 
0 
0 
0 
0 
0 
0 
0 
0 
0 
0 
0 
0 
0 
0 
0 
0 
0 
0 
0 
0 
0 
0 
0 
0 
0 
0 
0 
0 
0 
0 
0 
0 
0 
0 
0 
0 
0 
0 
0 
0 
0 
0 
0 
0 
0 
0 
0 
0 
0 
0 
0 
0 
0 
0 
0 
0 
0 
0 
0 
0 
0 
0 
0 
0 
0 
0 
0 
0 
0 
0 
0 
0 
0 
0 
0 
0 
0 
0 
0 
0 
0 
0 
0 
0 
0 
0 
0 
0 
0 
0 
0 
0 
0 
0 
0 
0 
0 
0 
0 
0 
0 
0 
0 
0 
0 
0 
0 
0 
0 
0 
0 
0 
0 
0 
0 
0 
0 
0 
0 
0 
0 
0 
0 
0 
0 
0 
0 
0 
0 
0 
0 
0 
0 
0 
0 
0 
0 
0 
0 
0 
0 
0 
0 
0 
0 
0 
0 
0 
0 
0 
0 
0 
0 
0 
0 
0 
0 
0 
0 
0 
0 
0 
0 
0 
0 
0 
0 
0 
0 
0 
0 
0 
0 
0 
0 
0 
0 
0 
0 
0 
0 
0 
0 
0 
0 
0 
0 
0 
0 
0 
0 
0 
0 
0 
0 
0 
0 
0 
0 
0 
0 
0 
0 
0 
0 
0 
0 
0 
0 
0 
0 
0 
0 
0 
0 
0 
0 
0 
0 
0 
0 
0 
0 
0 
0 
0 
0 
0 
0 
0 
0 
0 
0 
0 
0 
0 
0 
0 
0 
0 
0 
0 
0 
0 
0 
0 
0 
0 
0 
0 
0 
0 
0 
0 
0 
0 
0 
0 
0 
0 
0 
0 
0 
0 
0 
0 
0 
0 
0 
0 
0 
0 
0 
0 
0 
0 
0 
0 
0 
0 
0 
0 
0 
0 
0 
0 
0 
0 
0 
0 
0 
0 
0 
0 
0 
0 
0 
0 
0 
0 
0 
0 
0 
0 
0 
0 
0 
0 
0 
0 
0 
0 
0 
0 
0 
0 
0 
0 
0 
0 
0 
0 
0 
0 
0 
0 
0 
0 
0 
0 
0 
0 
0 
0 
0 
0 
0 
0 
0 
0 
0 
0 
0 
0 
0 
0 
0 
0 
0 
0 
0 
0 
0 
0 
0 
0 
0 
0 
0 
0 
0 
0 
0 
0 
0 
0 
0 
0 
0 
0 
0 
0 
0 
0 
0 
0 
0 
0 
0 
0 
0 
0 
0 
0 
0 
0 
0 
0 
0 
0 
0 
0 
0 
0 
0 
0 
0 
0 
0 
0 
0 
0 
0 
0 
0 
0 
0 
0 
0 
0 
0 
0 
0 
0 
0 
0 
0 
0 
0 
0 
0 
0 
0 
0 
0 
0 
0 
0 
0 
0 
0 
0 
0 
0 
0 
0 
0 
0 
0 
0 
0 
0 
0 
0 
0 
0 
0 
0 
0 
0 
0 
0 
0 
0 
0 
0 
0 
0 
0 
0 
0 
0 
0 
0 
0 
0 
0 
0 
0 
0 
0 
0 
0 
0 
0 
0 
0 
0 
0 
0 
0 
0 
0 
0 
0 
0 
0 
0 
0 
0 
0 
0 
0 
0 
0 
0 
0 
0 
0 
0 
0 
0 
0 
0 
0 
0 
0 
0 
0 
0 
0 
0 
0 
0 
0 
0 
0 
0 
0 
0 
0 
0 
0 
0 
0 
0 
0 
0 
0 
0 
0 
0 
0 
0 
0 
0 
0 
0 
0 
0 
0 
0 
0 
0 
0 
0 
0 
0 
0 
0 
0 
0 
0 
0 
0 
0 
0 
0 
0 
0 
0 
0 
0 
0 
0 
0 
0 
0 
0 
0 
0 
0 
0 
0 
0 
0 
0 
0 
0 
0 
0 
0 
0 
0 
0 
0 
0 
0 
0 
0 
0 
0 
0 
0 
0 
0 
0 
0 
0 
0 
0 
0 
0 
0 
0 
0 
0 
0 
0 
0 
0 
0 
0 
0 
0 
0 
0 
0 
0 
0 
0 
0 
0 
0 
0 
0 
0 
0 
0 
0 
0 
0 
0 
0 
0 
0 
0 
0 
0 
0 
0 
0 
0 
0 
0 
0 
0 
0 
0 
0 
0 
0 
0 
0 
0 
0 
0 
0 
0 
0 
0 
0 
0 
0 
0 
0 
0 
0 
0 
0 
0 
0 
0 
0 
0 
0 
0 
0 
0 
0 
0 
0 
0 
0 
0 
0 
0 
0 
0 
0 
0 
0 
0 
0 
0 
0 
0 
0 
0 
0 
0 
0 
0 
0 
0 
0 
0 
0 
0 
0 
0 
0 
0 
0 
0 
0 
0 
0 
0 
0 
0 
0 
0 
0 
0 
0 
0 
0 
0 
0 
0 
0 
0 
0 
0 
0 
0 
0 
0 
0 
0 
0 
0 
0 
0 
0 
0 
0 
0 
0 
0 
0 
0 
0 
0 
0 
0 
0 
0 
0 
0 
0 
0 
0 
0 
0 
0 
0 
0 
0 
0 
0 
0 
0 
0 
0 
0 
0 
0 
0 
0 
0 
0 
0 
0 
0 
0 
0 
0 
0 
0 
0 
0 
0 
0 
0 
0 
0 
0 
0 
0 
0 
0 
0 
0 
0 
0 
0 
0 
0 
0 
0 
0 
0 
0 
0 
0 
0 
0 
0 
0 
0 
0 
0 
0 
0 
0 
0 
0 
0 
0 
0 
0 
0 
0 
0 
0 
0 
0 
0 
0 
0 
0 
0 
0 
0 
0 
0 
0 
0 
0 
0 
0 
0 
0 
0 
0 
0 
0 
0 
0 
0 
0 
0 
0 
0 
0 
0 
0 
0 
0 
0 
0 
0 
0 
0 
0 
0 
0 
0 
0 
0 
0 
0 
0 
0 
0 
0 
0 
0 
0 
0 
0 
0 
0 
0 
0 
0 
0 
0 
0 
0 
0 
0 
0 
0 
0 
0 
0 
0 
0 
0 
0 
0 
0 
0 
0 
0 
0 
0 
0 
0 
0 
0 
0 
0 
0 
0 
0 
0 
0 
0 
0 
0 
0 
0 
0 
0 
0 
0 
0 
0 
0 
0 
0 
0 
0 
0 
0 
0 
0 
0 
0 
0 
0 
0 
0 
0 
0 
0 
0 
0 
0 
0 
0 
0 
0 
0 
0 
0 
0 
0 
0 
0 
0 
0 
0 
0 
0 
0 
0 
0 
0 
0 
0 
0 
0 
0 
0 
0 
0 
0 
0 
0 
0 
0 
0 
0 
0 
0 
0 
0 
0 
0 
0 
0 
0 
0 
0 
0 
0 
0 
0 
0 
0 
0 
0 
0 
0 
0 
0 
0 
0 
0 
0 
0 
0 
0 
0 
0 
0 
0 
0 
0 
0 
0 
0 
0 
0 
0 
0 
0 
0 
0 
0 
0 
0 
0 
0 
0 
0 
0 
0 
0 
0 
0 
0 
0 
0 
0 
0 
0 
0 
0 
0 
0 
0 
0 
0 
0 
0 
0 
0 
0 
0 
0 
0 
0 
0 
0 
0 
0 
0 
0 
0 
0 
0 
0 
0 
0 
0 
0 
0 
0 
0 
0 
0 
0 
0 
0 
0 
0 
0 
0 
0 
0 
0 
0 
0 
0 
0 
0 
0 
0 
0 
0 
0 
0 
0 
0 
0 
0 
0 
0 
0 
0 
0 
0 
0 
0 
0 
0 
0 
0 
0 
0 
0 
0 
0 
0 
0 
0 
0 
0 
0 
0 
0 
0 
0 
0 
0 
0 
0 
0 
0 
0 
0 
0 
0 
0 
0 
0 
0 
0 
0 
0 
0 
0 
0 
0 
0 
0 
0 
0 
0 
0 
0 
0 
0 
0 
0 
0 
0 
0 
0 
0 
0 
0 
0 
0 
0 
0 
0 
0 
0 
0 
0 
0 
0 
0 
0 
0 
0 
0 
0 
0 
0 
0 
0 
0 
0 
0 
0 
0 
0 
0 
0 
0 
0 
0 
0 
0 
0 
0 
0 
0 
0 
0 
0 
0 
0 
0 
0 
0 
0 
0 
0 
0 
0 
0 
0 
0 
0 
0 
0 
0 
0 
0 
0 
0 
0 
0 
0 
0 
0 
0 
0 
0 
0 
0 
0 
0 
0 
0 
0 
0 
0 
0 
0 
0 
0 
0 
0 
0 
0 
0 
0 
0 
0 
0 
0 
0 
0 
0 
0 
0 
0 
0 
0 
0 
0 
0 
0 
0 
0 
0 
0 
0 
0 
0 
0 
0 
0 
0 
0 
0 
0 
0 
0 
0 
0 
0 
0 
0 
0 
0 
0 
0 
0 
0 
0 
0 
0 
0 
0 
0 
0 
0 
0 
0 
0 
0 
0 
0 
0 
0 
0 
0 
0 
0 
0 
0 
0 
0 
0 
0 
0 
0 
0 
0 
0 
0 
0 
0 
0 
0 
0 
0 
0 
0 
0 
0 
0 
0 
0 
0 
0 
0 
0 
0 
0 
0 
0 
0 
0 
0 
0 
0 
0 
0 
0 
0 
0 
0 
0 
0 
0 
0 
0 
0 
0 
0 
0 
0 
0 
0 
0 
0 
0 
0 
0 
0 
0 
0 
0 
0 
0 
0 
0 
0 
0 
0 
0 
0 
0 
0 
0 
0 
0 
0 
0 
0 
0 
0 
0 
0 
0 
0 
0 
0 
0 
0 
0 
0 
0 
0 
0 
0 
0 
0 
0 
0 
0 
0 
0 
0 
0 
0 
0 
0 
0 
0 
0 
0 
0 
0 
0 
0 
0 
0 
0 
0 
0 
0 
0 
0 
0 
0 
0 
0 
0 
0 
0 
0 
0 
0 
0 
0 
0 
0 
0 
0 
0 
0 
0 
0 
0 
0 
0 
0 
0 
0 
0 
0 
0 
0 
0 
0 
0 
0 
0 
0 
0 
0 
0 
0 
0 
0 
0 
0 
0 
0 
0 
0 
0 
0 
0 
0 
0 
0 
0 
0 
0 
0 
0 
0 
0 
0 
0 
0 
0 
0 
0 
0 
0 
0 
0 
0 
0 
0 
0 
0 
0 
0 
0 
0 
0 
0 
0 
0 
0 
0 
0 
0 
0 
0 
0 
0 
0 
0 
0 
0 
0 
0 
0 
0 
0 
0 
0 
0 
0 
0 
0 
0 
0 
0 
0 
0 
0 
0 
0 
0 
0 
0 
0 
0 
0 
0 
0 
0 
0 
0 
0 
0 
0 
0 
0 
0 
0 
0 
0 
0 
0 
0 
0 
0 
0 
0 
0 
0 
0 
0 
0 
0 
0 
0 
0 
0 
0 
0 
0 
0 
0 
0 
0 
0 
0 
0 
0 
0 
0 
0 
0 
0 
0 
0 
0 
0 
0 
0 
0 
0 
0 
0 
0 
0 
0 
0 
0 
0 
0 
0 
0 
0 
0 
0 
0 
0 
0 
0 
0 
0 
0 
0 
0 
0 
0 
0 
0 
0 
0 
0 
0 
0 
0 
0 
0 
0 
0 
0 
0 
0 
0 
0 
0 
0 
0 
0 
0 
0 
0 
0 
0 
0 
0 
0 
0 
0 
0 
0 
0 
0 
0 
0 
0 
0 
0 
0 
0 
0 
0 
0 
0 
0 
0 
0 
0 
0 
0 
0 
0 
0 
0 
0 
0 
0 
0 
0 
0 
0 
0 
0 
0 
0 
0 
0 
0 
0 
0 
0 
0 
0 
0 
0 
0 
0 
0 
0 
0 
0 
0 
0 
0 
0 
0 
0 
0 
0 
0 
0 
0 
0 
0 
0 
0 
0 
0 
0 
0 
0 
0 
0 
0 
0 
0 
0 
0 
0 
0 
0 
0 
0 
0 
0 
0 
0 
0 
0 
0 
0 
0 
0 
0 
0 
0 
0 
0 
0 
0 
0 
0 
0 
0 
0 
0 
0 
0 
0 
0 
0 
0 
0 
0 
0 
0 
0 
0 
0 
0 
0 
0 
0 
0 
0 
0 
0 
0 
0 
0 
0 
0 
0 
0 
0 
0 
0 
0 
0 
0 
0 
0 
0 
0 
0 
0 
0 
0 
0 
0 
0 
0 
0 
0 
0 
0 
0 
0 
0 
0 
0 
0 
0 
0 
0 
0 
0 
0 
0 
0 
0 
0 
0 
0 
0 
0 
0 
0 
0 
0 
0 
0 
0 
0 
0 
0 
0 
0 
0 
0 
0 
0 
0 
0 
0 
0 
0 
0 
0 
0 
0 
0 
0 
0 
0 
0 
0 
0 
0 
0 
0 
0 
0 
0 
0 
0 
0 
0 
0 
0 
0 
0 
0 
0 
0 
0 
0 
0 
0 
0 
0 
0 
0 
0 
0 
0 
0 
0 
0 
0 
0 
0 
0 
0 
0 
0 
0 
0 
0 
0 
0 
0 
0 
0 
0 
0 
0 
0 
0 
0 
0 
0 
0 
0 
0 
0 
0 
0 
0 
0 
0 
0 
0 
0 
0 
0 
0 
0 
0 
0 
0 
0 
0 
0 
0 
0 
0 
0 
0 
0 
0 
0 
0 
0 
0 
0 
0 
0 
0 
0 
0 
0 
0 
0 
0 
0 
0 
0 
0 
0 
0 
0 
0 
0 
0 
0 
0 
0 
0 
0 
0 
0 
0 
0 
0 
0 
0 
0 
0 
0 
0 
0 
0 
0 
0 
0 
0 
0 
0 
0 
0 
0 
0 
0 
0 
0 
0 
0 
0 
0 
0 
0 
0 
0 
0 
0 
0 
0 
0 
0 
0 
0 
0 
0 
0 
0 
0 
0 
0 
0 
0 
0 
0 
0 
0 
0 
0 
0 
0 
0 
0 
0 
0 
0 
0 
0 
0 
0 
0 
0 
0 
0 
0 
0 
0 
0 
0 
0 
0 
0 
0 
0 
0 
0 
0 
0 
0 
0 
0 
0 
0 
0 
0 
0 
0 
0 
0 
0 
0 
0 
0 
0 
0 
0 
0 
0 
0 
0 
0 
0 
0 
0 
0 
0 
0 
0 
0 
0 
0 
0 
0 
0 
0 
0 
0 
0 
0 
0 
0 
0 
0 
0 
0 
0 
0 
0 
0 
0 
0 
0 
0 
0 
0 
0 
0 
0 
0 
0 
0 
0 
0 
0 
0 
0 
0 
0 
0 
0 
0 
0 
0 
0 
0 
0 
0 
0 
0 
0 
0 
0 
0 
0 
0 
0 
0 
0 
0 
0 
0 
0 
0 
0 
0 
0 
0 
0 
0 
0 
0 
0 
0 
0 
0 
0 
0 
0 
0 
0 
0 
0 
0 
0 
0 
0 
0 
0 
0 
0 
0 
0 
0 
0 
0 
0 
0 
0 
0 
0 
0 
0 
0 
0 
0 
0 
0 
0 
0 
0 
0 
0 
0 
0 
0 
0 
0 
0 
0 
0 
0 
0 
0 
0 
0 
0 
0 
0 
0 
0 
0 
0 
0 
0 
0 
0 
0 
0 
0 
0 
0 
0 
0 
0 
0 
0 
0 
0 
0 
0 
0 
0 
0 
0 
0 
0 
0 
0 
0 
0 
0 
0 
0 
0 
0 
0 
0 
0 
0 
0 
0 
0 
0 
0 
0 
0 
0 
0 
0 
0 
0 
0 
0 
0 
0 
0 
0 
0 
0 
0 
0 
0 
0 
0 
0 
0 
0 
0 
0 
0 
0 
0 
0 
0 
0 
0 
0 
0 
0 
0 
0 
0 
0 
0 
0 
0 
0 
0 
0 
0 
0 
0 
0 
0 
0 
0 
0 
0 
0 
0 
0 
0 
0 
0 
0 
0 
0 
0 
0 
0 
0 
0 
0 
0 
0 
0 
0 
0 
0 
0 
0 
0 
0 
0 
0 
0 
0 
0 
0 
0 
0 
0 
0 
0 
0 
0 
0 
0 
0 
0 
0 
0 
0 
0 
0 
0 
0 
0 
0 
0 
0 
0 
0 
0 
0 
0 
0 
0 
0 
0 
0 
0 
0 
0 
0 
0 
0 
0 
0 
0 
0 
0 
0 
0 
0 
0 
0 
0 
0 
0 
0 
0 
0 
0 
0 
0 
0 
0 
0 
0 
0 
0 
0 
0 
0 
0 
0 
0 
0 
0 
0 
0 
0 
0 
0 
0 
0 
0 
0 
0 
0 
0 
0 
0 
0 
0 
0 
0 
0 
0 
0 
0 
0 
0 
0 
0 
0 
0 
0 
0 
0 
0 
0 
0 
0 
0 
0 
0 
0 
0 
0 
0 
0 
0 
0 
0 
0 
0 
0 
0 
0 
0 
0 
0 
0 
0 
0 
0 
0 
0 
0 
0 
0 
0 
0 
0 
0 
0 
0 
0 
0 
0 
0 
0 
0 
0 
0 
0 
0 
0 
0 
0 
0 
0 
0 
0 
0 
0 
0 
0 
0 
0 
0 
0 
0 
0 
0 
0 
0 
0 
0 
0 
0 
0 
0 
0 
0 
0 
0 
0 
0 
0 
0 
0 
0 
0 
0 
0 
0 
0 
0 
0 
0 
0 
0 
0 
0 
0 
0 
0 
0 
0 
0 
0 
0 
0 
0 
0 
0 
0 
0 
0 
0 
0 
0 
0 
0 
0 
0 
0 
0 
0 
0 
0 
0 
0 
0 
0 
0 
0 
0 
0 
0 
0 
0 
0 
0 
0 
0 
0 
0 
0 
0 
0 
0 
0 
0 
0 
0 
0 
0 
0 
0 
0 
0 
0 
0 
0 
0 
0 
0 
0 
0 
0 
0 
0 
0 
0 
0 
0 
0 
0 
0 
0 
0 
0 
0 
0 
0 
0 
0 
0 
0 
0 
0 
0 
0 
0 
0 
0 
0 
0 
0 
0 
0 
0 
0 
0 
0 
0 
0 
0 
0 
0 
0 
0 
0 
0 
0 
0 
0 
0 
0 
0 
0 
0 
0 
0 
0 
0 
0 
0 
0 
0 
0 
0 
0 
0 
0 
0 
0 
0 
0 
0 
0 
0 
0 
0 
0 
0 
0 
0 
0 
0 
0 
0 
0 
0 
0 
0 
0 
0 
0 
0 
0 
0 
0 
0 
0 
0 
0 
0 
0 
0 
0 
0 
0 
0 
0 
0 
0 
0 
0 
0 
0 
0 
0 
0 
0 
0 
0 
0 
0 
0 
0 
0 
0 
0 
0 
0 
0 
0 
0 
0 
0 
0 
0 
0 
0 
0 
0 
0 
0 
0 
0 
0 
0 
0 
0 
0 
0 
0 
0 
0 
0 
0 
0 
0 
0 
0 
0 
0 
0 
0 
0 
0 
0 
0 
0 
0 
0 
0 
0 
0 
0 
0 
0 
0 
0 
0 
0 
0 
0 
0 
0 
0 
0 
0 
0 
0 
0 
0 
0 
0 
0 
0 
0 
0 
0 
0 
0 
0 
0 
0 
0 
0 
0 
0 
0 
0 
0 
0 
0 
0 
0 
0 
0 
0 
0 
0 
0 
0 
0 
0 
0 
0 
0 
0 
0 
0 
0 
0 
0 
0 
0 
0 
0 
0 
0 
0 
0 
0 
0 
0 
0 
0 
0 
0 
0 
0 
0 
0 
0 
0 
0 
0 
0 
0 
0 
0 
0 
0 
0 
0 
0 
0 
0 
0 
0 
0 
0 
0 
0 
0 
0 
0 
0 
0 
0 
0 
0 
0 
0 
0 
0 
0 
0 
0 
0 
0 
0 
0 
0 
0 
0 
0 
0 
0 
0 
0 
0 
0 
0 
0 
0 
0 
0 
0 
0 
0 
0 
0 
0 
0 
0 
0 
0 
0 
0 
0 
0 
0 
0 
0 
0 
0 
0 
0 
0 
0 
0 
0 
0 
0 
0 
0 
0 
0 
0 
0 
0 
0 
0 
0 
0 
0 
0 
0 
0 
0 
0 
0 
0 
0 
0 
0 
0 
0 
0 
0 
0 
0 
0 
0 
0 
0 
0 
0 
0 
0 
0 
0 
0 
0 
0 
0 
0 
0 
0 
0 
0 
0 
0 
0 
0 
0 
0 
0 
0 
0 
0 
0 
0 
0 
0 
0 
0 
0 
0 
0 
0 
0 
0 
0 
0 
0 
0 
0 
0 
0 
0 
0 
0 
0 
0 
0 
0 
0 
0 
0 
0 
0 
0 
0 
0 
0 
0 
0 
0 
0 
0 
0 
0 
0 
0 
0 
0 
0 
0 
0 
0 
0 
0 
0 
0 
0 
0 
0 
0 
0 
0 
0 
0 
0 
0 
0 
0 
0 
0 
0 
0 
0 
0 
0 
0 
0 
0 
0 
0 
0 
0 
0 
0 
0 
0 
0 
0 
0 
0 
0 
0 
0 
0 
0 
0 
0 
0 
0 
0 
0 
0 
0 
0 
0 
0 
0 
0 
0 
0 
0 
0 
0 
0 
0 
0 
0 
0 
0 
0 
0 
0 
0 
0 
0 
0 
0 
0 
0 
0 
0 
0 
0 
0 
0 
0 
0 
0 
0 
0 
0 
0 
0 
0 
0 
0 
0 
0 
0 
0 
0 
0 
0 
0 
0 
0 
0 
0 
0 
0 
0 
0 
0 
0 
0 
0 
0 
0 
0 
0 
0 
0 
0 
0 
0 
0 
0 
0 
0 
0 
0 
0 
0 
0 
0 
0 
0 
0 
0 
0 
0 
0 
0 
0 
0 
0 
0 
0 
0 
0 
0 
0 
0 
0 
0 
0 
0 
0 
0 
0 
0 
0 
0 
0 
0 
0 
0 
0 
0 
0 
0 
0 
0 
0 
0 
0 
0 
0 
0 
0 
0 
0 
0 
0 
0 
0 
0 
0 
0 
0 
0 
0 
0 
0 
0 
0 
0 
0 
0 
0 
0 
0 
0 
0 
0 
0 
0 
0 
0 
0 
0 
0 
0 
0 
0 
0 
0 
0 
0 
0 
0 
0 
0 
0 
0 
0 
0 
0 
0 
0 
0 
0 
0 
0 
0 
0 
0 
0 
0 
0 
0 
0 
0 
0 
0 
0 
0 
0 
0 
0 
0 
0 
0 
0 
0 
0 
0 
0 
0 
0 
0 
0 
0 
0 
0 
0 
0 
0 
0 
0 
0 
0 
0 
0 
0 
0 
0 
0 
0 
0 
0 
0 
0 
0 
0 
0 
0 
0 
0 
0 
0 
0 
0 
0 
0 
0 
0 
0 
0 
0 
0 
0 
0 
0 
0 
0 
0 
0 
0 
0 
0 
0 
0 
0 
0 
0 
0 
0 
0 
0 
0 
0 
0 
0 
0 
0 
0 
0 
0 
0 
0 
0 
0 
0 
0 
0 
0 
0 
0 
0 
0 
0 
0 
0 
0 
0 
0 
0 
0 
0 
0 
0 
0 
0 
0 
0 
0 
0 
0 
0 
0 
0 
0 
0 
0 
0 
0 
0 
0 
0 
0 
0 
0 
0 
0 
0 
0 
0 
0 
0 
0 
0 
0 
0 
0 
0 
0 
0 
0 
0 
0 
0 
0 
0 
0 
0 
0 
0 
0 
0 
0 
0 
0 
0 
0 
0 
0 
0 
0 
0 
0 
0 
0 
0 
0 
0 
0 
0 
0 
0 
0 
0 
0 
0 
0 
0 
0 
0 
0 
0 
0 
0 
0 
0 
0 
0 
0 
0 
0 
0 
0 
0 
0 
0 
0 
0 
0 
0 
0 
0 
0 
0 
0 
0 
0 
0 
0 
0 
0 
0 
0 
0 
0 
0 
0 
0 
0 
0 
0 
0 
0 
0 
0 
0 
0 
0 
0 
0 
0 
0 
0 
0 
0 
0 
0 
0 
0 
0 
0 
0 
0 
0 
0 
0 
0 
0 
0 
0 
0 
0 
0 
0 
0 
0 
0 
0 
0 
0 
0 
0 
0 
0 
0 
0 
0 
0 
0 
0 
0 
0 
0 
0 
0 
0 
0 
0 
0 
0 
0 
0 
0 
0 
0 
0 
0 
0 
0 
0 
0 
0 
0 
0 
0 
0 
0 
0 
0 
0 
0 
0 
0 
0 
0 
0 
0 
0 
0 
0 
0 
0 
0 
0 
0 
0 
0 
0 
0 
0 
0 
0 
0 
0 
0 
0 
0 
0 
0 
0 
0 
0 
0 
0 
0 
0 
0 
0 
0 
0 
0 
0 
0 
0 
0 
0 
0 
0 
0 
0 
0 
0 
0 
0 
0 
0 
0 
0 
0 
0 
0 
0 
0 
0 
0 
0 
0 
0 
0 
0 
0 
0 
0 
0 
0 
0 
0 
0 
0 
0 
0 
0 
0 
0 
0 
0 
0 
0 
0 
0 
0 
0 
0 
0 
0 
0 
0 
0 
0 
0 
0 
0 
0 
0 
0 
0 
0 
0 
0 
0 
0 
0 
0 
0 
0 
0 
0 
0 
0 
0 
0 
0 
0 
0 
0 
0 
0 
0 
0 
0 
0 
0 
0 
0 
0 
0 
0 
0 
0 
0 
0 
0 
0 
0 
0 
0 
0 
0 
0 
0 
0 
0 
0 
0 
0 
0 
0 
0 
0 
0 
0 
0 
0 
0 
0 
0 
0 
0 
0 
0 
0 
0 
0 
0 
0 
0 
0 
0 
0 
0 
0 
0 
0 
0 
0 
0 
0 
0 
0 
0 
0 
0 
0 
0 
0 
0 
0 
0 
0 
0 
0 
0 
0 
0 
0 
0 
0 
0 
0 
0 
0 
0 
0 
0 
0 
0 
0 
0 
0 
0 
0 
0 
0 
0 
0 
0 
0 
0 
0 
0 
0 
0 
0 
0 
0 
0 
0 
0 
0 
0 
0 
0 
0 
0 
0 
0 
0 
0 
0 
0 
0 
0 
0 
0 
0 
0 
0 
0 
0 
0 
0 
0 
0 
0 
0 
0 
0 
0 
0 
0 
0 
0 
0 
0 
0 
0 
0 
0 
0 
0 
0 
0 
0 
0 
0 
0 
0 
0 
0 
0 
0 
0 
0 
0 
0 
0 
0 
0 
0 
0 
0 
0 
0 
0 
0 
0 
0 
0 
0 
0 
0 
0 
0 
0 
0 
0 
0 
0 
0 
0 
0 
0 
0 
0 
0 
0 
0 
0 
0 
0 
0 
0 
0 
0 
0 
0 
0 
0 
0 
0 
0 
0 
0 
0 
0 
0 
0 
0 
0 
0 
0 
0 
0 
0 
0 
0 
0 
0 
0 
0 
0 
0 
0 
0 
0 
0 
0 
0 
0 
0 
0 
0 
0 
0 
0 
0 
0 
0 
0 
0 
0 
0 
0 
0 
0 
0 
0 
0 
0 
0 
0 
0 
0 
0 
0 
0 
0 
0 
0 
0 
0 
0 
0 
0 
0 
0 
0 
0 
0 
0 
0 
0 
0 
0 
0 
0 
0 
0 
0 
0 
0 
0 
0 
0 
0 
0 
0 
0 
0 
0 
0 
0 
0 
0 
0 
0 
0 
0 
0 
0 
0 
0 
0 
0 
0 
0 
0 
0 
0 
0 
0 
0 
0 
0 
0 
0 
0 
0 
0 
0 
0 
0 
0 
0 
0 
0 
0 
0 
0 
0 
0 
0 
0 
0 
0 
0 
0 
0 
0 
0 
0 
0 
0 
0 
0 
0 
0 
0 
0 
0 
0 
0 
0 
0 
0 
0 
0 
0 
0 
0 
0 
0 
0 
0 
0 
0 
0 
0 
0 
0 
0 
0 
0 
0 
0 
0 
0 
0 
0 
0 
0 
0 
0 
0 
0 
0 
0 
0 
0 
0 
0 
0 
0 
0 
0 
0 
0 
0 
0 
0 
0 
0 
0 
0 
0 
0 
0 
0 
0 
0 
0 
0 
0 
0 
0 
0 
0 
0 
0 
0 
0 
0 
0 
0 
0 
0 
0 
0 
0 
0 
0 
0 
0 
0 
0 
0 
0 
0 
0 
0 
0 
0 
0 
0 
0 
0 
0 
0 
0 
0 
0 
0 
0 
0 
0 
0 
0 
0 
0 
0 
0 
0 
0 
0 
0 
0 
0 
0 
0 
0 
0 
0 
0 
0 
0 
0 
0 
0 
0 
0 
0 
0 
0 
0 
0 
0 
0 
0 
0 
0 
0 
0 
0 
0 
0 
0 
0 
0 
0 
0 
0 
0 
0 
0 
0 
0 
0 
0 
0 
0 
0 
0 
0 
0 
0 
0 
0 
0 
0 
0 
0 
0 
0 
0 
0 
0 
0 
0 
0 
0 
0 
0 
0 
0 
0 
0 
0 
0 
0 
0 
0 
0 
0 
0 
0 
0 
0 
0 
0 
0 
0 
0 
0 
0 
0 
0 
0 
0 
0 
0 
0 
0 
0 
0 
0 
0 
0 
0 
0 
0 
0 
0 
0 
0 
0 
0 
0 
0 
0 
0 
0 
0 
0 
0 
0 
0 
0 
0 
0 
0 
0 
0 
0 
0 
0 
0 
0 
0 
0 
0 
0 
0 
0 
0 
0 
0 
0 
0 
0 
0 
0 
0 
0 
0 
0 
0 
0 
0 
0 
0 
0 
0 
0 
0 
0 
0 
0 
0 
0 
0 
0 
0 
0 
0 
0 
0 
0 
0 
0 
0 
0 
0 
0 
0 
0 
0 
0 
0 
0 
0 
0 
0 
0 
0 
0 
0 
0 
0 
0 
0 
0 
0 
0 
0 
0 
0 
0 
0 
0 
0 
0 
0 
0 
0 
0 
0 
0 
0 
0 
0 
0 
0 
0 
0 
0 
0 
0 
0 
0 
0 
0 
0 
0 
0 
0 
0 
0 
0 
0 
0 
0 
0 
0 
0 
0 
0 
0 
0 
0 
0 
0 
0 
0 
0 
0 
0 
0 
0 
0 
0 
0 
0 
0 
0 
0 
0 
0 
0 
0 
0 
0 
0 
0 
0 
0 
0 
0 
0 
0 
0 
0 
0 
0 
0 
0 
0 
0 
0 
0 
0 
0 
0 
0 
0 
0 
0 
0 
0 
0 
0 
0 
0 
0 
0 
0 
0 
0 
0 
0 
0 
0 
0 
0 
0 
0 
0 
0 
0 
0 
0 
0 
0 
0 
0 
0 
0 
0 
0 
0 
0 
0 
0 
0 
0 
0 
0 
0 
0 
0 
0 
0 
0 
0 
0 
0 
0 
0 
0 
0 
0 
0 
0 
0 
0 
0 
0 
0 
0 
0 
0 
0 
0 
0 
0 
0 
0 
0 
0 
0 
0 
0 
0 
0 
0 
0 
0 
0 
0 
0 
0 
0 
0 
0 
0 
0 
0 
0 
0 
0 
0 
0 
0 
0 
0 
0 
0 
0 
0 
0 
0 
0 
0 
0 
0 
0 
0 
0 
0 
0 
0 
0 
0 
0 
0 
0 
0 
0 
0 
0 
0 
0 
0 
0 
0 
0 
0 
0 
0 
0 
0 
0 
0 
0 
0 
0 
0 
0 
0 
0 
0 
0 
0 
0 
0 
0 
0 
0 
0 
0 
0 
0 
0 
0 
0 
0 
0 
0 
0 
0 
0 
0 
0 
0 
0 
0 
0 
0 
0 
0 
0 
0 
0 
0 
0 
0 
0 
0 
0 
0 
0 
0 
0 
0 
0 
0 
0 
0 
0 
0 
0 
0 
0 
0 
0 
0 
0 
0 
0 
0 
0 
0 
0 
0 
0 
0 
0 
0 
0 
0 
0 
0 
0 
0 
0 
0 
0 
0 
0 
0 
0 
0 
0 
0 
0 
0 
0 
0 
0 
0 
0 
0 
0 
0 
0 
0 
0 
0 
0 
0 
0 
0 
0 
0 
0 
0 
0 
0 
0 
0 
0 
0 
0 
0 
0 
0 
0 
0 
0 
0 
0 
0 
0 
0 
0 
0 
0 
0 
0 
0 
0 
0 
0 
0 
0 
0 
0 
0 
0 
0 
0 
0 
0 
0 
0 
0 
0 
0 
0 
0 
0 
0 
0 
0 
0 
0 
0 
0 
0 
0 
0 
0 
0 
0 
0 
0 
0 
0 
0 
0 
0 
0 
0 
0 
0 
0 
0 
0 
0 
0 
0 
0 
0 
0 
0 
0 
0 
0 
0 
0 
0 
0 
0 
0 
0 
0 
0 
0 
0 
0 
0 
0 
0 
0 
0 
0 
0 
0 
0 
0 
0 
0 
0 
0 
0 
0 
0 
0 
0 
0 
0 
0 
0 
0 
0 
0 
0 
0 
0 
0 
0 
0 
0 
0 
0 
0 
0 
0 
0 
0 
0 
0 
0 
0 
0 
0 
0 
0 
0 
0 
0 
0 
0 
0 
0 
0 
0 
0 
0 
0 
0 
0 
0 
0 
0 
0 
0 
0 
0 
0 
0 
0 
0 
0 
0 
0 
0 
0 
0 
0 
0 
0 
0 
0 
0 
0 
0 
0 
0 
0 
0 
0 
0 
0 
0 
0 
0 
0 
0 
0 
0 
0 
0 
0 
0 
0 
0 
0 
0 
0 
0 
0 
0 
0 
0 
0 
0 
0 
0 
0 
0 
0 
0 
0 
0 
0 
0 
0 
0 
0 
0 
0 
0 
0 
0 
0 
0 
0 
0 
0 
0 
0 
0 
0 
0 
0 
0 
0 
0 
0 
0 
0 
0 
0 
0 
0 
0 
0 
0 
0 
0 
0 
0 
0 
0 
0 
0 
0 
0 
0 
0 
0 
0 
0 
0 
0 
0 
0 
0 
0 
0 
0 
0 
0 
0 
0 
0 
0 
0 
0 
0 
0 
0 
0 
0 
0 
0 
0 
0 
0 
0 
0 
0 
0 
0 
0 
0 
0 
0 
0 
0 
0 
0 
0 
0 
0 
0 
0 
0 
0 
0 
0 
0 
0 
0 
0 
0 
0 
0 
0 
0 
0 
0 
0 
0 
0 
0 
0 
0 
0 
0 
0 
0 
0 
0 
0 
0 
0 
0 
0 
0 
0 
0 
0 
0 
0 
0 
0 
0 
0 
0 
0 
0 
0 
0 
0 
0 
0 
0 
0 
0 
0 
0 
0 
0 
0 
0 
0 
0 
0 
0 
0 
0 
0 
0 
0 
0 
0 
0 
0 
0 
0 
0 
0 
0 
0 
0 
0 
0 
0 
0 
0 
0 
0 
0 
0 
0 
0 
0 
0 
0 
0 
0 
0 
0 
0 
0 
0 
0 
0 
0 
0 
0 
0 
0 
0 
0 
0 
0 
0 
0 
0 
0 
0 
0 
0 
0 
0 
0 
0 
0 
0 
0 
0 
0 
0 
0 
0 
0 
0 
0 
0 
0 
0 
0 
0 
0 
0 
0 
0 
0 
0 
0 
0 
0 
0 
0 
0 
0 
0 
0 
0 
0 
0 
0 
0 
0 
0 
0 
0 
0 
0 
0 
0 
0 
0 
0 
0 
0 
0 
0 
0 
0 
0 
0 
0 
0 
0 
0 
0 
0 
0 
0 
0 
0 
0 
0 
0 
0 
0 
0 
0 
0 
0 
0 
0 
0 
0 
0 
0 
0 
0 
0 
0 
0 
0 
0 
0 
0 
0 
0 
0 
0 
0 
0 
0 
0 
0 
0 
0 
0 
0 
0 
0 
0 
0 
0 
0 
0 
0 
0 
0 
0 
0 
0 
0 
0 
0 
0 
0 
0 
0 
0 
0 
0 
0 
0 
0 
0 
0 
0 
0 
0 
0 
0 
0 
0 
0 
0 
0 
0 
0 
0 
0 
0 
0 
0 
0 
0 
0 
0 
0 
0 
0 
0 
0 
0 
0 
0 
0 
0 
0 
0 
0 
0 
0 
0 
0 
0 
0 
0 
0 
0 
0 
0 
0 
0 
0 
0 
0 
0 
0 
0 
0 
0 
0 
0 
0 
0 
0 
0 
0 
0 
0 
0 
0 
0 
0 
0 
0 
0 
0 
0 
0 
0 
0 
0 
0 
0 
0 
0 
0 
0 
0 
0 
0 
0 
0 
0 
0 
0 
0 
0 
0 
0 
0 
0 
0 
0 
0 
0 
0 
0 
0 
0 
0 
0 
0 
0 
0 
0 
0 
0 
0 
0 
0 
0 
0 
0 
0 
0 
0 
0 
0 
0 
0 
0 
0 
0 
0 
0 
0 
0 
0 
0 
0 
0 
0 
0 
0 
0 
0 
0 
0 
0 
0 
0 
0 
0 
0 
0 
0 
0 
0 
0 
0 
0 
0 
0 
0 
0 
0 
0 
0 
0 
0 
0 
0 
0 
0 
0 
0 
0 
0 
0 
0 
0 
0 
0 
0 
0 
0 
0 
0 
0 
0 
0 
0 
0 
0 
0 
0 
0 
0 
0 
0 
0 
0 
0 
0 
0 
0 
0 
0 
0 
0 
0 
0 
0 
0 
0 
0 
0 
0 
0 
0 
0 
0 
0 
0 
0 
0 
0 
0 
0 
0 
0 
0 
0 
0 
0 
0 
0 
0 
0 
0 
0 
0 
0 
0 
0 
0 
0 
0 
0 
0 
0 
0 
0 
0 
0 
0 
0 
0 
0 
0 
0 
0 
0 
0 
0 
0 
0 
0 
0 
0 
0 
0 
0 
0 
0 
0 
0 
0 
0 
0 
0 
0 
0 
0 
0 
0 
0 
0 
0 
0 
0 
0 
0 
0 
0 
0 
0 
0 
0 
0 
0 
0 
0 
0 
0 
0 
0 
0 
0 
0 
0 
0 
0 
0 
0 
0 
0 
0 
0 
0 
0 
0 
0 
0 
0 
0 
0 
0 
0 
0 
0 
0 
0 
0 
0 
0 
0 
0 
0 
0 
0 
0 
0 
0 
0 
0 
0 
0 
0 
0 
0 
0 
0 
0 
0 
0 
0 
0 
0 
0 
0 
0 
0 
0 
0 
0 
0 
0 
0 
0 
0 
0 
0 
0 
0 
0 
0 
0 
0 
0 
0 
0 
0 
0 
0 
0 
0 
0 
0 
0 
0 
0 
0 
0 
0 
0 
0 
0 
0 
0 
0 
0 
0 
0 
0 
0 
0 
0 
0 
0 
0 
0 
0 
0 
0 
0 
0 
0 
0 
0 
0 
0 
0 
0 
0 
0 
0 
0 
0 
0 
0 
0 
0 
0 
0 
0 
0 
0 
0 
0 
0 
0 
0 
0 
0 
0 
0 
0 
0 
0 
0 
0 
0 
0 
0 
0 
0 
0 
0 
0 
0 
0 
0 
0 
0 
0 
0 
0 
0 
0 
0 
0 
0 
0 
0 
0 
0 
0 
0 
0 
0 
0 
0 
0 
0 
0 
0 
0 
0 
0 
0 
0 
0 
0 
0 
0 
0 
0 
0 
0 
0 
0 
0 
0 
0 
0 
0 
0 
0 
0 
0 
0 
0 
0 
0 
0 
0 
0 
0 
0 
0 
0 
0 
0 
0 
0 
0 
0 
0 
0 
0 
0 
0 
0 
0 
0 
0 
0 
0 
0 
0 
0 
0 
0 
0 
0 
0 
0 
0 
0 
0 
0 
0 
0 
0 
0 
0 
0 
0 
0 
0 
0 
0 
0 
0 
0 
0 
0 
0 
0 
0 
0 
0 
0 
0 
0 
0 
0 
0 
0 
0 
0 
0 
0 
0 
0 
0 
0 
0 
0 
0 
0 
0 
0 
0 
0 
0 
0 
0 
0 
0 
0 
0 
0 
0 
0 
0 
0 
0 
0 
0 
0 
0 
0 
0 
0 
0 
0 
0 
0 
0 
0 
0 
0 
0 
0 
0 
0 
0 
0 
0 
0 
0 
0 
0 
0 
0 
0 
0 
0 
0 
0 
0 
0 
0 
0 
0 
0 
0 
0 
0 
0 
0 
0 
0 
0 
0 
0 
0 
0 
0 
0 
0 
0 
0 
0 
0 
0 
0 
0 
0 
0 
0 
0 
0 
0 
0 
0 
0 
0 
0 
0 
0 
0 
0 
0 
0 
0 
0 
0 
0 
0 
0 
0 
0 
0 
0 
0 
0 
0 
0 
0 
0 
0 
0 
0 
0 
0 
0 
0 
0 
0 
0 
0 
0 
0 
0 
0 
0 
0 
0 
0 
0 
0 
0 
0 
0 
0 
0 
0 
0 
0 
0 
0 
0 
0 
0 
0 
0 
0 
0 
0 
0 
0 
0 
0 
0 
0 
0 
0 
0 
0 
0 
0 
0 
0 
0 
0 
0 
0 
0 
0 
0 
0 
0 
0 
0 
0 
0 
0 
0 
0 
0 
0 
0 
0 
0 
0 
0 
0 
0 
0 
0 
0 
0 
0 
0 
0 
0 
0 
0 
0 
0 
0 
0 
0 
0 
0 
0 
0 
0 
0 
0 
0 
0 
0 
0 
0 
0 
0 
0 
0 
0 
0 
0 
0 
0 
0 
0 
0 
0 
0 
0 
0 
0 
0 
0 
0 
0 
0 
0 
0 
0 
0 
0 
0 
0 
0 
0 
0 
0 
0 
0 
0 
0 
0 
0 
0 
0 
0 
0 
0 
0 
0 
0 
0 
0 
0 
0 
0 
0 
0 
0 
0 
0 
0 
0 
0 
0 
0 
0 
0 
0 
0 
0 
0 
0 
0 
0 
0 
0 
0 
0 
0 
0 
0 
0 
0 
0 
0 
0 
0 
0 
0 
0 
0 
0 
0 
0 
0 
0 
0 
0 
0 
0 
0 
0 
0 
0 
0 
0 
0 
0 
0 
0 
0 
0 
0 
0 
0 
0 
0 
0 
0 
0 
0 
0 
0 
0 
0 
0 
0 
0 
0 
0 
0 
0 
0 
0 
0 
0 
0 
0 
0 
0 
0 
0 
0 
0 
0 
0 
0 
0 
0 
0 
0 
0 
0 
0 
0 
0 
0 
0 
0 
0 
0 
0 
0 
0 
0 
0 
0 
0 
0 
0 
0 
0 
0 
0 
0 
0 
0 
0 
0 
0 
0 
0 
0 
0 
0 
0 
0 
0 
0 
0 
0 
0 
0 
0 
0 
0 
0 
0 
0 
0 
0 
0 
0 
0 
0 
0 
0 
0 
0 
0 
0 
0 
0 
0 
0 
0 
0 
0 
0 
0 
0 
0 
0 
0 
0 
0 
0 
0 
0 
0 
0 
0 
0 
0 
0 
0 
0 
0 
0 
0 
0 
0 
0 
0 
0 
0 
0 
0 
0 
0 
0 
0 
0 
0 
0 
0 
0 
0 
0 
0 
0 
0 
0 
0 
0 
0 
0 
0 
0 
0 
0 
0 
0 
0 
0 
0 
0 
0 
0 
0 
0 
0 
0 
0 
0 
0 
0 
0 
0 
0 
0 
0 
0 
0 
0 
0 
0 
0 
0 
0 
0 
0 
0 
0 
0 
0 
0 
0 
0 
0 
0 
0 
0 
0 
0 
0 
0 
0 
0 
0 
0 
0 
0 
0 
0 
0 
0 
0 
0 
0 
0 
0 
0 
0 
0 
0 
0 
0 
0 
0 
0 
0 
0 
0 
0 
0 
0 
0 
0 
0 
0 
0 
0 
0 
0 
0 
0 
0 
0 
0 
0 
0 
0 
0 
0 
0 
0 
0 
0 
0 
0 
0 
0 
0 
0 
0 
0 
0 
0 
0 
0 
0 
0 
0 
0 
0 
0 
0 
0 
0 
0 
0 
0 
0 
0 
0 
0 
0 
0 
0 
0 
0 
0 
0 
0 
0 
0 
0 
0 
0 
0 
0 
0 
0 
0 
0 
0 
0 
0 
0 
0 
0 
0 
0 
0 
0 
0 
0 
0 
0 
0 
0 
0 
0 
0 
0 
0 
0 
0 
0 
0 
0 
0 
0 
0 
0 
0 
0 
0 
0 
0 
0 
0 
0 
0 
0 
0 
0 
0 
0 
0 
0 
0 
0 
0 
0 
0 
0 
0 
0 
0 
0 
0 
0 
0 
0 
0 
0 
0 
0 
0 
0 
0 
0 
0 
0 
0 
0 
0 
0 
0 
0 
0 
0 
0 
0 
0 
0 
0 
0 
0 
0 
0 
0 
0 
0 
0 
0 
0 
0 
0 
0 
0 
0 
0 
0 
0 
0 
0 
0 
0 
0 
0 
0 
0 
0 
0 
0 
0 
0 
0 
0 
0 
0 
0 
0 
0 
0 
0 
0 
0 
0 
0 
0 
0 
0 
0 
0 
0 
0 
0 
0 
0 
0 
0 
0 
0 
0 
0 
0 
0 
0 
0 
0 
0 
0 
0 
0 
0 
0 
0 
0 
0 
0 
0 
0 
0 
0 
0 
0 
0 
0 
0 
0 
0 
0 
0 
0 
0 
0 
0 
0 
0 
0 
0 
0 
0 
0 
0 
0 
0 
0 
0 
0 
0 
0 
0 
0 
0 
0 
0 
0 
0 
0 
0 
0 
0 
0 
0 
0 
0 
0 
0 
0 
0 
0 
0 
0 
0 
0 
0 
0 
0 
0 
0 
0 
0 
0 
0 
0 
0 
0 
0 
0 
0 
0 
0 
0 
0 
0 
0 
0 
0 
0 
0 
0 
0 
0 
0 
0 
0 
0 
0 
0 
0 
0 
0 
0 
0 
0 
0 
0 
0 
0 
0 
0 
0 
0 
0 
0 
0 
0 
0 
0 
0 
0 
0 
0 
0 
0 
0 
0 
0 
0 
0 
0 
0 
0 
0 
0 
0 
0 
0 
0 
0 
0 
0 
0 
0 
0 
0 
0 
0 
0 
0 
0 
0 
0 
0 
0 
0 
0 
0 
0 
0 
0 
0 
0 
0 
0 
0 
0 
0 
0 
0 
0 
0 
0 
0 
0 
0 
0 
0 
0 
0 
0 
0 
0 
0 
0 
0 
0 
0 
0 
0 
0 
0 
0 
0 
0 
0 
0 
0 
0 
0 
0 
0 
0 
0 
0 
0 
0 
0 
0 
0 
0 
0 
0 
0 
0 
0 
0 
0 
0 
0 
0 
0 
0 
0 
0 
0 
0 
0 
0 
0 
0 
0 
0 
0 
0 
0 
0 
0 
0 
0 
0 
0 
0 
0 
0 
0 
0 
0 
0 
0 
0 
0 
0 
0 
0 
0 
0 
0 
0 
0 
0 
0 
0 
0 
0 
0 
0 
0 
0 
0 
0 
0 
0 
0 
0 
0 
0 
0 
0 
0 
0 
0 
0 
0 
0 
0 
0 
0 
0 
0 
0 
0 
0 
0 
0 
0 
0 
0 
0 
0 
0 
0 
0 
0 
0 
0 
0 
0 
0 
0 
0 
0 
0 
0 
0 
0 
0 
0 
0 
0 
0 
0 
0 
0 
0 
0 
0 
0 
0 
0 
0 
0 
0 
0 
0 
0 
0 
0 
0 
0 
0 
0 
0 
0 
0 
0 
0 
0 
0 
0 
0 
0 
0 
0 
0 
0 
0 
0 
0 
0 
0 
0 
0 
0 
0 
0 
0 
0 
0 
0 
0 
0 
0 
0 
0 
0 
0 
0 
0 
0 
0 
0 
0 
0 
0 
0 
0 
0 
0 
0 
0 
0 
0 
0 
0 
0 
0 
0 
0 
0 
0 
0 
0 
0 
0 
0 
0 
0 
0 
0 
0 
0 
0 
0 
0 
0 
0 
0 
0 
0 
0 
0 
0 
0 
0 
0 
0 
0 
0 
0 
0 
0 
0 
0 
0 
0 
0 
0 
0 
0 
0 
0 
0 
0 
0 
0 
0 
0 
0 
0 
0 
0 
0 
0 
0 
0 
0 
0 
0 
0 
0 
0 
0 
0 
0 
0 
0 
0 
0 
0 
0 
0 
0 
0 
0 
0 
0 
0 
0 
0 
0 
0 
0 
0 
0 
0 
0 
0 
0 
0 
0 
0 
0 
0 
0 
0 
0 
0 
0 
0 
0 
0 
0 
0 
0 
0 
0 
0 
0 
0 
0 
0 
0 
0 
0 
0 
0 
0 
0 
0 
0 
0 
0 
0 
0 
0 
0 
0 
0 
0 
0 
0 
0 
0 
0 
0 
0 
0 
0 
0 
0 
0 
0 
0 
0 
0 
0 
0 
0 
0 
0 
0 
0 
0 
0 
0 
0 
0 
0 
0 
0 
0 
0 
0 
0 
0 
0 
0 
0 
0 
0 
0 
0 
0 
0 
0 
0 
0 
0 
0 
0 
0 
0 
0 
0 
0 
0 
0 
0 
0 
0 
0 
0 
0 
0 
0 
0 
0 
0 
0 
0 
0 
0 
0 
0 
0 
0 
0 
0 
0 
0 
0 
0 
0 
0 
0 
0 
0 
0 
0 
0 
0 
0 
0 
0 
0 
0 
0 
0 
0 
0 
0 
0 
0 
0 
0 
0 
0 
0 
0 
0 
0 
0 
0 
0 
0 
0 
0 
0 
0 
0 
0 
0 
0 
0 
0 
0 
0 
0 
0 
0 
0 
0 
0 
0 
0 
0 
0 
0 
0 
0 
0 
0 
0 
0 
0 
0 
0 
0 
0 
0 
0 
0 
0 
0 
0 
0 
0 
0 
0 
0 
0 
0 
0 
0 
0 
0 
0 
0 
0 
0 
0 
0 
0 
0 
0 
0 
0 
0 
0 
0 
0 
0 
0 
0 
0 
0 
0 
0 
0 
0 
0 
0 
0 
0 
0 
0 
0 
0 
0 
0 
0 
0 
0 
0 
0 
0 
0 
0 
0 
0 
0 
0 
0 
0 
0 
0 
0 
0 
0 
0 
0 
0 
0 
0 
0 
0 
0 
0 
0 
0 
0 
0 
0 
0 
0 
0 
0 
0 
0 
0 
0 
0 
0 
0 
0 
0 
0 
0 
0 
0 
0 
0 
0 
0 
0 
0 
0 
0 
0 
0 
0 
0 
0 
0 
0 
0 
0 
0 
0 
0 
0 
0 
0 
0 
0 
0 
0 
0 
0 
0 
0 
0 
0 
0 
0 
0 
0 
0 
0 
0 
0 
0 
0 
0 
0 
0 
0 
0 
0 
0 
0 
0 
0 
0 
0 
0 
0 
0 
0 
0 
0 
0 
0 
0 
0 
0 
0 
0 
0 
0 
0 
0 
0 
0 
0 
0 
0 
0 
0 
0 
0 
0 
0 
0 
0 
0 
0 
0 
0 
0 
0 
0 
0 
0 
0 
0 
0 
0 
0 
0 
0 
0 
0 
0 
0 
0 
0 
0 
0 
0 
0 
0 
0 
0 
0 
0 
0 
0 
0 
0 
0 
0 
0 
0 
0 
0 
0 
0 
0 
0 
0 
0 
0 
0 
0 
0 
0 
0 
0 
0 
0 
0 
0 
0 
0 
0 
0 
0 
0 
0 
0 
0 
0 
0 
0 
0 
0 
0 
0 
0 
0 
0 
0 
0 
0 
0 
0 
0 
0 
0 
0 
0 
0 
0 
0 
0 
0 
0 
0 
0 
0 
0 
0 
0 
0 
0 
0 
0 
0 
0 
0 
0 
0 
0 
0 
0 
0 
0 
0 
0 
0 
0 
0 
0 
0 
0 
0 
0 
0 
0 
0 
0 
0 
0 
0 
0 
0 
0 
0 
0 
0 
0 
0 
0 
0 
0 
0 
0 
0 
0 
0 
0 
0 
0 
0 
0 
0 
0 
0 
0 
0 
0 
0 
0 
0 
0 
0 
0 
0 
0 
0 
0 
0 
0 
0 
0 
0 
0 
0 
0 
0 
0 
0 
0 
0 
0 
0 
0 
0 
0 
0 
0 
0 
0 
0 
0 
0 
0 
0 
0 
0 
0 
0 
0 
0 
0 
0 
0 
0 
0 
0 
0 
0 
0 
0 
0 
0 
0 
0 
0 
0 
0 
0 
0 
0 
0 
0 
0 
0 
0 
0 
0 
0 
0 
0 
0 
0 
0 
0 
0 
0 
0 
0 
0 
0 
0 
0 
0 
0 
0 
0 
0 
0 
0 
0 
0 
0 
0 
0 
0 
0 
0 
0 
0 
0 
0 
0 
0 
0 
0 
0 
0 
0 
0 
0 
0 
0 
0 
0 
0 
0 
0 
0 
0 
0 
0 
0 
0 
0 
0 
0 
0 
0 
0 
0 
0 
0 
0 
0 
0 
0 
0 
0 
0 
0 
0 
0 
0 
0 
0 
0 
0 
0 
0 
0 
0 
0 
0 
0 
0 
0 
0 
0 
0 
0 
0 
0 
0 
0 
0 
0 
0 
0 
0 
0 
0 
0 
0 
0 
0 
0 
0 
0 
0 
0 
0 
0 
0 
0 
0 
0 
0 
0 
0 
0 
0 
0 
0 
0 
0 
0 
0 
0 
0 
0 
0 
0 
0 
0 
0 
0 
0 
0 
0 
0 
0 
0 
0 
0 
0 
0 
0 
0 
0 
0 
0 
0 
0 
0 
0 
0 
0 
0 
0 
0 
0 
0 
0 
0 
0 
0 
0 
0 
0 
0 
0 
0 
0 
0 
0 
0 
0 
0 
0 
0 
0 
0 
0 
0 
0 
0 
0 
0 
0 
0 
0 
0 
0 
0 
0 
0 
0 
0 
0 
0 
0 
0 
0 
0 
0 
0 
0 
0 
0 
0 
0 
0 
0 
0 
0 
0 
0 
0 
0 
0 
0 
0 
0 
0 
0 
0 
0 
0 
0 
0 
0 
0 
0 
0 
0 
0 
0 
0 
0 
0 
0 
0 
0 
0 
0 
0 
0 
0 
0 
0 
0 
0 
0 
0 
0 
0 
0 
0 
0 
0 
0 
0 
0 
0 
0 
0 
0 
0 
0 
0 
0 
0 
0 
0 
0 
0 
0 
0 
0 
0 
0 
0 
0 
0 
0 
0 
0 
0 
0 
0 
0 
0 
0 
0 
0 
0 
0 
0 
0 
0 
0 
0 
0 
0 
0 
0 
0 
0 
0 
0 
0 
0 
0 
0 
0 
0 
0 
0 
0 
0 
0 
0 
0 
0 
0 
0 
0 
0 
0 
0 
0 
0 
0 
0 
0 
0 
0 
0 
0 
0 
0 
0 
0 
0 
0 
0 
0 
0 
0 
0 
0 
0 
0 
0 
0 
0 
0 
0 
0 
0 
0 
0 
0 
0 
0 
0 
0 
0 
0 
0 
0 
0 
0 
0 
0 
0 
0 
0 
0 
0 
0 
0 
0 
0 
0 
0 
0 
0 
0 
0 
0 
0 
0 
0 
0 
0 
0 
0 
0 
0 
0 
0 
0 
0 
0 
0 
0 
0 
0 
0 
0 
0 
0 
0 
0 
0 
0 
0 
0 
0 
0 
0 
0 
0 
0 
0 
0 
0 
0 
0 
0 
0 
0 
0 
0 
0 
0 
0 
0 
0 
0 
0 
0 
0 
0 
0 
0 
0 
0 
0 
0 
0 
0 
0 
0 
0 
0 
0 
0 
0 
0 
0 
0 
0 
0 
0 
0 
0 
0 
0 
0 
0 
0 
0 
0 
0 
0 
0 
0 
0 
0 
0 
0 
0 
0 
0 
0 
0 
0 
0 
0 
0 
0 
0 
0 
0 
0 
0 
0 
0 
0 
0 
0 
0 
0 
0 
0 
0 
0 
0 
0 
0 
0 
0 
0 
0 
0 
0 
0 
0 
0 
0 
0 
0 
0 
0 
0 
0 
0 
0 
0 
0 
0 
0 
0 
0 
0 
0 
0 
0 
0 
0 
0 
0 
0 
0 
0 
0 
0 
0 
0 
0 
0 
0 
0 
0 
0 
0 
0 
0 
0 
0 
0 
0 
0 
0 
0 
0 
0 
0 
0 
0 
0 
0 
0 
0 
0 
0 
0 
0 
0 
0 
0 
0 
0 
0 
0 
0 
0 
0 
0 
0 
0 
0 
0 
0 
0 
0 
0 
0 
0 
0 
0 
0 
0 
0 
0 
0 
0 
0 
0 
0 
0 
0 
0 
0 
0 
0 
0 
0 
0 
0 
0 
0 
0 
0 
0 
0 
0 
0 
0 
0 
0 
0 
0 
0 
0 
0 
0 
0 
0 
0 
0 
0 
0 
0 
0 
0 
0 
0 
0 
0 
0 
0 
0 
0 
0 
0 
0 
0 
0 
0 
0 
0 
0 
0 
0 
0 
0 
0 
0 
0 
0 
0 
0 
0 
0 
0 
0 
0 
0 
0 
0 
0 
0 
0 
0 
0 
0 
0 
0 
0 
0 
0 
0 
0 
0 
0 
0 
0 
0 
0 
0 
0 
0 
0 
0 
0 
0 
0 
0 
0 
0 
0 
0 
0 
0 
0 
0 
0 
0 
0 
0 
0 
0 
0 
0 
0 
0 
0 
0 
0 
0 
0 
0 
0 
0 
0 
0 
0 
0 
0 
0 
0 
0 
0 
0 
0 
0 
0 
0 
0 
0 
0 
0 
0 
0 
0 
0 
0 
0 
0 
0 
0 
0 
0 
0 
0 
0 
0 
0 
0 
0 
0 
0 
0 
0 
0 
0 
0 
0 
0 
0 
0 
0 
0 
0 
0 
0 
0 
0 
0 
0 
0 
0 
0 
0 
0 
0 
0 
0 
0 
0 
0 
0 
0 
0 
0 
0 
0 
0 
0 
0 
0 
0 
0 
0 
0 
0 
0 
0 
0 
0 
0 
0 
0 
0 
0 
0 
0 
0 
0 
0 
0 
0 
0 
0 
0 
0 
0 
0 
0 
0 
0 
0 
0 
0 
0 
0 
0 
0 
0 
0 
0 
0 
0 
0 
0 
0 
0 
0 
0 
0 
0 
0 
0 
0 
0 
0 
0 
0 
0 
0 
0 
0 
0 
0 
0 
0 
0 
0 
0 
0 
0 
0 
0 
0 
0 
0 
0 
0 
0 
0 
0 
0 
0 
0 
0 
0 
0 
0 
0 
0 
0 
0 
0 
0 
0 
0 
0 
0 
0 
0 
0 
0 
0 
0 
0 
0 
0 
0 
0 
0 
0 
0 
0 
0 
0 
0 
0 
0 
0 
0 
0 
0 
0 
0 
0 
0 
0 
0 
0 
0 
0 
0 
0 
0 
0 
0 
0 
0 
0 
0 
0 
0 
0 
0 
0 
0 
0 
0 
0 
0 
0 
0 
0 
0 
0 
0 
0 
0 
0 
0 
0 
0 
0 
0 
0 
0 
0 
0 
0 
0 
0 
0 
0 
0 
0 
0 
0 
0 
0 
0 
0 
0 
0 
0 
0 
0 
0 
0 
0 
0 
0 
0 
0 
0 
0 
0 
0 
0 
0 
0 
0 
0 
0 
0 
0 
0 
0 
0 
0 
0 
0 
0 
0 
0 
0 
0 
0 
0 
0 
0 
0 
0 
0 
0 
0 
0 
0 
0 
0 
0 
0 
0 
0 
0 
0 
0 
0 
0 
0 
0 
0 
0 
0 
0 
0 
0 
0 
0 
0 
0 
0 
0 
0 
0 
0 
0 
0 
0 
0 
0 
0 
0 
0 
0 
0 
0 
0 
0 
0 
0 
0 
0 
0 
0 
0 
0 
0 
0 
0 
0 
0 
0 
0 
0 
0 
0 
0 
0 
0 
0 
0 
0 
0 
0 
0 
0 
0 
0 
0 
0 
0 
0 
0 
0 
0 
0 
0 
0 
0 
0 
0 
0 
0 
0 
0 
0 
0 
0 
0 
0 
0 
0 
0 
0 
0 
0 
0 
0 
0 
0 
0 
0 
0 
0 
0 
0 
0 
0 
0 
0 
0 
0 
0 
0 
0 
0 
0 
0 
0 
0 
0 
0 
0 
0 
0 
0 
0 
0 
0 
0 
0 
0 
0 
0 
0 
0 
0 
0 
0 
0 
0 
0 
0 
0 
0 
0 
0 
0 
0 
0 
0 
0 
0 
0 
0 
0 
0 
0 
0 
0 
0 
0 
0 
0 
0 
0 
0 
0 
0 
0 
0 
0 
0 
0 
0 
0 
0 
0 
0 
0 
0 
0 
0 
0 
0 
0 
0 
0 
0 
0 
0 
0 
0 
0 
0 
0 
0 
0 
0 
0 
0 
0 
0 
0 
0 
0 
0 
0 
0 
0 
0 
0 
0 
0 
0 
0 
0 
0 
0 
0 
0 
0 
0 
0 
0 
0 
0 
0 
0 
0 
0 
0 
0 
0 
0 
0 
0 
0 
0 
0 
0 
0 
0 
0 
0 
0 
0 
0 
0 
0 
0 
0 
0 
0 
0 
0 
0 
0 
0 
0 
0 
0 
0 
0 
0 
0 
0 
0 
0 
0 
0 
0 
0 
0 
0 
0 
0 
0 
0 
0 
0 
0 
0 
0 
0 
0 
0 
0 
0 
0 
0 
0 
0 
0 
0 
0 
0 
0 
0 
0 
0 
0 
0 
0 
0 
0 
0 
0 
0 
0 
0 
0 
0 
0 
0 
0 
0 
0 
0 
0 
0 
0 
0 
0 
0 
0 
0 
0 
0 
0 
0 
0 
0 
0 
0 
0 
0 
0 
0 
0 
0 
0 
0 
0 
0 
0 
0 
0 
0 
0 
0 
0 
0 
0 
0 
0 
0 
0 
0 
0 
0 
0 
0 
0 
0 
0 
0 
0 
0 
0 
0 
0 
0 
0 
0 
0 
0 
0 
0 
0 
0 
0 
0 
0 
0 
0 
0 
0 
0 
0 
0 
0 
0 
0 
0 
0 
0 
0 
0 
0 
0 
0 
0 
0 
0 
0 
0 
0 
0 
0 
0 
0 
0 
0 
0 
0 
0 
0 
0 
0 
0 
0 
0 
0 
0 
0 
0 
0 
0 
0 
0 
0 
0 
0 
0 
0 
0 
0 
0 
0 
0 
0 
0 
0 
0 
0 
0 
0 
0 
0 
0 
0 
0 
0 
0 
0 
0 
0 
0 
0 
0 
0 
0 
0 
0 
0 
0 
0 
0 
0 
0 
0 
0 
0 
0 
0 
0 
0 
0 
0 
0 
0 
0 
0 
0 
0 
0 
0 
0 
0 
0 
0 
0 
0 
0 
0 
0 
0 
0 
0 
0 
0 
0 
0 
0 
0 
0 
0 
0 
0 
0 
0 
0 
0 
0 
0 
0 
0 
0 
0 
0 
0 
0 
0 
0 
0 
0 
0 
0 
0 
0 
0 
0 
0 
0 
0 
0 
0 
0 
0 
0 
0 
0 
0 
0 
0 
0 
0 
0 
0 
0 
0 
0 
0 
0 
0 
0 
0 
0 
0 
0 
0 
0 
0 
0 
0 
0 
0 
0 
0 
0 
0 
0 
0 
0 
0 
0 
0 
0 
0 
0 
0 
0 
0 
0 
0 
0 
0 
0 
0 
0 
0 
0 
0 
0 
0 
0 
0 
0 
0 
0 
0 
0 
0 
0 
0 
0 
0 
0 
0 
0 
0 
0 
0 
0 
0 
0 
0 
0 
0 
0 
0 
0 
0 
0 
0 
0 
0 
0 
0 
0 
0 
0 
0 
0 
0 
0 
0 
0 
0 
0 
0 
0 
0 
0 
0 
0 
0 
0 
0 
0 
0 
0 
0 
0 
0 
0 
0 
0 
0 
0 
0 
0 
0 
0 
0 
0 
0 
0 
0 
0 
0 
0 
0 
0 
0 
0 
0 
0 
0 
0 
0 
0 
0 
0 
0 
0 
0 
0 
0 
0 
0 
0 
0 
0 
0 
0 
0 
0 
0 
0 
0 
0 
0 
0 
0 
0 
0 
0 
0 
0 
0 
0 
0 
0 
0 
0 
0 
0 
0 
0 
0 
0 
0 
0 
0 
0 
0 
0 
0 
0 
0 
0 
0 
0 
0 
0 
0 
0 
0 
0 
0 
0 
0 
0 
0 
0 
0 
0 
0 
0 
0 
0 
0 
0 
0 
0 
0 
0 
0 
0 
0 
0 
0 
0 
0 
0 
0 
0 
0 
0 
0 
0 
0 
0 
0 
0 
0 
0 
0 
0 
0 
0 
0 
0 
0 
0 
0 
0 
0 
0 
0 
0 
0 
0 
0 
0 
0 
0 
0 
0 
0 
0 
0 
0 
0 
0 
0 
0 
0 
0 
0 
0 
0 
0 
0 
0 
0 
0 
0 
0 
0 
0 
0 
0 
0 
0 
0 
0 
0 
0 
0 
0 
0 
0 
0 
0 
0 
0 
0 
0 
0 
0 
0 
0 
0 
0 
0 
0 
0 
0 
0 
0 
0 
0 
0 
0 
0 
0 
0 
0 
0 
0 
0 
0 
0 
0 
0 
0 
0 
0 
0 
0 
0 
0 
0 
0 
0 
0 
0 
0 
0 
0 
0 
0 
0 
0 
0 
0 
0 
0 
0 
0 
0 
0 
0 
0 
0 
0 
0 
0 
0 
0 
0 
0 
0 
0 
0 
0 
0 
0 
0 
0 
0 
0 
0 
0 
0 
0 
0 
0 
0 
0 
0 
0 
0 
0 
0 
0 
0 
0 
0 
0 
0 
0 
0 
0 
0 
0 
0 
0 
0 
0 
0 
0 
0 
0 
0 
0 
0 
0 
0 
0 
0 
0 
0 
0 
0 
0 
0 
0 
0 
0 
0 
0 
0 
0 
0 
0 
0 
0 
0 
0 
0 
0 
0 
0 
0 
0 
0 
0 
0 
0 
0 
0 
0 
0 
0 
0 
0 
0 
0 
0 
0 
0 
0 
0 
0 
0 
0 
0 
0 
0 
0 
0 
0 
0 
0 
0 
0 
0 
0 
0 
0 
0 
0 
0 
0 
0 
0 
0 
0 
0 
0 
0 
0 
0 
0 
0 
0 
0 
0 
0 
0 
0 
0 
0 
0 
0 
0 
0 
0 
0 
0 
0 
0 
0 
0 
0 
0 
0 
0 
0 
0 
0 
0 
0 
0 
0 
0 
0 
0 
0 
0 
0 
0 
0 
0 
0 
0 
0 
0 
0 
0 
0 
0 
0 
0 
0 
0 
0 
0 
0 
0 
0 
0 
0 
0 
0 
0 
0 
0 
0 
0 
0 
0 
0 
0 
0 
0 
0 
0 
0 
0 
0 
0 
0 
0 
0 
0 
0 
0 
0 
0 
0 
0 
0 
0 
0 
0 
0 
0 
0 
0 
0 
0 
0 
0 
0 
0 
0 
0 
0 
0 
0 
0 
0 
0 
0 
0 
0 
0 
0 
0 
0 
0 
0 
0 
0 
0 
0 
0 
0 
0 
0 
0 
0 
0 
0 
0 
0 
0 
0 
0 
0 
0 
0 
0 
0 
0 
0 
0 
0 
0 
0 
0 
0 
0 
0 
0 
0 
0 
0 
0 
0 
0 
0 
0 
0 
0 
0 
0 
0 
0 
0 
0 
0 
0 
0 
0 
0 
0 
0 
0 
0 
0 
0 
0 
0 
0 
0 
0 
0 
0 
0 
0 
0 
0 
0 
0 
0 
0 
0 
0 
0 
0 
0 
0 
0 
0 
0 
0 
0 
0 
0 
0 
0 
0 
0 
0 
0 
0 
0 
0 
0 
0 
0 
0 
0 
0 
0 
0 
0 
0 
0 
0 
0 
0 
0 
0 
0 
0 
0 
0 
0 
0 
0 
0 
0 
0 
0 
0 
0 
0 
0 
0 
0 
0 
0 
0 
0 
0 
0 
0 
0 
0 
0 
0 
0 
0 
0 
0 
0 
0 
0 
0 
0 
0 
0 
0 
0 
0 
0 
0 
0 
0 
0 
0 
0 
0 
0 
0 
0 
0 
0 
0 
0 
0 
0 
0 
0 
0 
0 
0 
0 
0 
0 
0 
0 
0 
0 
0 
0 
0 
0 
0 
0 
0 
0 
0 
0 
0 
0 
0 
0 
0 
0 
0 
0 
0 
0 
0 
0 
0 
0 
0 
0 
0 
0 
0 
0 
0 
0 
0 
0 
0 
0 
0 
0 
0 
0 
0 
0 
0 
0 
0 
0 
0 
0 
0 
0 
0 
0 
0 
0 
0 
0 
0 
0 
0 
0 
0 
0 
0 
0 
0 
0 
0 
0 
0 
0 
0 
0 
0 
0 
0 
0 
0 
0 
0 
0 
0 
0 
0 
0 
0 
0 
0 
0 
0 
0 
0 
0 
0 
0 
0 
0 
0 
0 
0 
0 
0 
0 
0 
0 
0 
0 
0 
0 
0 
0 
0 
0 
0 
0 
0 
0 
0 
0 
0 
0 
0 
0 
0 
0 
0 
0 
0 
0 
0 
0 
0 
0 
0 
0 
0 
0 
0 
0 
0 
0 
0 
0 
0 
0 
0 
0 
0 
0 
0 
0 
0 
0 
0 
0 
0 
0 
0 
0 
0 
0 
0 
0 
0 
0 
0 
0 
0 
0 
0 
0 
0 
0 
0 
0 
0 
0 
0 
0 
0 
0 
0 
0 
0 
0 
0 
0 
0 
0 
0 
0 
0 
0 
0 
0 
0 
0 
0 
0 
0 
0 
0 
0 
0 
0 
0 
0 
0 
0 
0 
0 
0 
0 
0 
0 
0 
0 
0 
0 
0 
0 
0 
0 
0 
0 
0 
0 
0 
0 
0 
0 
0 
0 
0 
0 
0 
0 
0 
0 
0 
0 
0 
0 
0 
0 
0 
0 
0 
0 
0 
0 
0 
0 
0 
0 
0 
0 
0 
0 
0 
0 
0 
0 
0 
0 
0 
0 
0 
0 
0 
0 
0 
0 
0 
0 
0 
0 
0 
0 
0 
0 
0 
0 
0 
0 
0 
0 
0 
0 
0 
0 
0 
0 
0 
0 
0 
0 
0 
0 
0 
0 
0 
0 
0 
0 
0 
0 
0 
0 
0 
0 
0 
0 
0 
0 
0 
0 
0 
0 
0 
0 
0 
0 
0 
0 
0 
0 
0 
0 
0 
0 
0 
0 
0 
0 
0 
0 
0 
0 
0 
0 
0 
0 
0 
0 
0 
0 
0 
0 
0 
0 
0 
0 
0 
0 
0 
0 
0 
0 
0 
0 
0 
0 
0 
0 
0 
0 
0 
0 
0 
0 
0 
0 
0 
0 
0 
0 
0 
0 
0 
0 
0 
0 
0 
0 
0 
0 
0 
0 
0 
0 
0 
0 
0 
0 
0 
0 
0 
0 
0 
0 
0 
0 
0 
0 
0 
0 
0 
0 
0 
0 
0 
0 
0 
0 
0 
0 
0 
0 
0 
0 
0 
0 
0 
0 
0 
0 
0 
0 
0 
0 
0 
0 
0 
0 
0 
0 
0 
0 
0 
0 
0 
0 
0 
0 
0 
0 
0 
0 
0 
0 
0 
0 
0 
0 
0 
0 
0 
0 
0 
0 
0 
0 
0 
0 
0 
0 
0 
0 
0 
0 
0 
0 
0 
0 
0 
0 
0 
0 
0 
0 
0 
0 
0 
0 
0 
0 
0 
0 
0 
0 
0 
0 
0 
0 
0 
0 
0 
0 
0 
0 
0 
0 
0 
0 
0 
0 
0 
0 
0 
0 
0 
0 
0 
0 
0 
0 
0 
0 
0 
0 
0 
0 
0 
0 
0 
0 
0 
0 
0 
0 
0 
0 
0 
0 
0 
0 
0 
0 
0 
0 
0 
0 
0 
0 
0 
0 
0 
0 
0 
0 
0 
0 
0 
0 
0 
0 
0 
0 
0 
0 
0 
0 
0 
0 
0 
0 
0 
0 
0 
0 
0 
0 
0 
0 
0 
0 
0 
0 
0 
0 
0 
0 
0 
0 
0 
0 
0 
0 
0 
0 
0 
0 
0 
0 
0 
0 
0 
0 
0 
0 
0 
0 
0 
0 
0 
0 
0 
0 
0 
0 
0 
0 
0 
0 
0 
0 
0 
0 
0 
0 
0 
0 
0 
0 
0 
0 
0 
0 
0 
0 
0 
0 
0 
0 
0 
0 
0 
0 
0 
0 
0 
0 
0 
0 
0 
0 
0 
0 
0 
0 
0 
0 
0 
0 
0 
0 
0 
0 
0 
0 
0 
0 
0 
0 
0 
0 
0 
0 
0 
0 
0 
0 
0 
0 
0 
0 
0 
0 
0 
0 
0 
0 
0 
0 
0 
0 
0 
0 
0 
0 
0 
0 
0 
0 
0 
0 
0 
0 
0 
0 
0 
0 
0 
0 
0 
0 
0 
0 
0 
0 
0 
0 
0 
0 
0 
0 
0 
0 
0 
0 
0 
0 
0 
0 
0 
0 
0 
0 
0 
0 
0 
0 
0 
0 
0 
0 
0 
0 
0 
0 
0 
0 
0 
0 
0 
0 
0 
0 
0 
0 
0 
0 
0 
0 
0 
0 
0 
0 
0 
0 
0 
0 
0 
0 
0 
0 
0 
0 
0 
0 
0 
0 
0 
0 
0 
0 
0 
0 
0 
0 
0 
0 
0 
0 
0 
0 
0 
0 
0 
0 
0 
0 
0 
0 
0 
0 
0 
0 
0 
0 
0 
0 
0 
0 
0 
0 
0 
0 
0 
0 
0 
0 
0 
0 
0 
0 
0 
0 
0 
0 
0 
0 
0 
0 
0 
0 
0 
0 
0 
0 
0 
0 
0 
0 
0 
0 
0 
0 
0 
0 
0 
0 
0 
0 
0 
0 
0 
0 
0 
0 
0 
0 
0 
0 
0 
0 
0 
0 
0 
0 
0 
0 
0 
0 
0 
0 
0 
0 
0 
0 
0 
0 
0 
0 
0 
0 
0 
0 
0 
0 
0 
0 
0 
0 
0 
0 
0 
0 
0 
0 
0 
0 
0 
0 
0 
0 
0 
0 
0 
0 
0 
0 
0 
0 
0 
0 
0 
0 
0 
0 
0 
0 
0 
0 
0 
0 
0 
0 
0 
0 
0 
0 
0 
0 
0 
0 
0 
0 
0 
0 
0 
0 
0 
0 
0 
0 
0 
0 
0 
0 
0 
0 
0 
0 
0 
0 
0 
0 
0 
0 
0 
0 
0 
0 
0 
0 
0 
0 
0 
0 
0 
0 
0 
0 
0 
0 
0 
0 
0 
0 
0 
0 
0 
0 
0 
0 
0 
0 
0 
0 
0 
0 
0 
0 
0 
0 
0 
0 
0 
0 
0 
0 
0 
0 
0 
0 
0 
0 
0 
0 
0 
0 
0 
0 
0 
0 
0 
0 
0 
0 
0 
0 
0 
0 
0 
0 
0 
0 
0 
0 
0 
0 
0 
0 
0 
0 
0 
0 
0 
0 
0 
0 
0 
0 
0 
0 
0 
0 
0 
0 
0 
0 
0 
0 
0 
0 
0 
0 
0 
0 
0 
0 
0 
0 
0 
0 
0 
0 
0 
0 
0 
0 
0 
0 
0 
0 
0 
0 
0 
0 
0 
0 
0 
0 
0 
0 
0 
0 
0 
0 
0 
0 
0 
0 
0 
0 
0 
0 
0 
0 
0 
0 
0 
0 
0 
0 
0 
0 
0 
0 
0 
0 
0 
0 
0 
0 
0 
0 
0 
0 
0 
0 
0 
0 
0 
0 
0 
0 
0 
0 
0 
0 
0 
0 
0 
0 
0 
0 
0 
0 
0 
0 
0 
0 
0 
0 
0 
0 
0 
0 
0 
0 
0 
0 
0 
0 
0 
0 
0 
0 
0 
0 
0 
0 
0 
0 
0 
0 
0 
0 
0 
0 
0 
0 
0 
0 
0 
0 
0 
0 
0 
0 
0 
0 
0 
0 
0 
0 
0 
0 
0 
0 
0 
0 
0 
0 
0 
0 
0 
0 
0 
0 
0 
0 
0 
0 
0 
0 
0 
0 
0 
0 
0 
0 
0 
0 
0 
0 
0 
0 
0 
0 
0 
0 
0 
0 
0 
0 
0 
0 
0 
0 
0 
0 
0 
0 
0 
0 
0 
0 
0 
0 
0 
0 
0 
0 
0 
0 
0 
0 
0 
0 
0 
0 
0 
0 
0 
0 
0 
0 
0 
0 
0 
0 
0 
0 
0 
0 
0 
0 
0 
0 
0 
0 
0 
0 
0 
0 
0 
0 
0 
0 
0 
0 
0 
0 
0 
0 
0 
0 
0 
0 
0 
0 
0 
0 
0 
0 
0 
0 
0 
0 
0 
0 
0 
0 
0 
0 
0 
0 
0 
0 
0 
0 
0 
0 
0 
0 
0 
0 
0 
0 
0 
0 
0 
0 
0 
0 
0 
0 
0 
0 
0 
0 
0 
0 
0 
0 
0 
0 
0 
0 
0 
0 
0 
0 
0 
0 
0 
0 
0 
0 
0 
0 
0 
0 
0 
0 
0 
0 
0 
0 
0 
0 
0 
0 
0 
0 
0 
0 
0 
0 
0 
0 
0 
0 
0 
0 
0 
0 
0 
0 
0 
0 
0 
0 
0 
0 
0 
0 
0 
0 
0 
0 
0 
0 
0 
0 
0 
0 
0 
0 
0 
0 
0 
0 
0 
0 
0 
0 
0 
0 
0 
0 
0 
0 
0 
0 
0 
0 
0 
0 
0 
0 
0 
0 
0 
0 
0 
0 
0 
0 
0 
0 
0 
0 
0 
0 
0 
0 
0 
0 
0 
0 
0 
0 
0 
0 
0 
0 
0 
0 
0 
0 
0 
0 
0 
0 
0 
0 
0 
0 
0 
0 
0 
0 
0 
0 
0 
0 
0 
0 
0 
0 
0 
0 
0 
0 
0 
0 
0 
0 
0 
0 
0 
0 
0 
0 
0 
0 
0 
0 
0 
0 
0 
0 
0 
0 
0 
0 
0 
0 
0 
0 
0 
0 
0 
0 
0 
0 
0 
0 
0 
0 
0 
0 
0 
0 
0 
0 
0 
0 
0 
0 
0 
0 
0 
0 
0 
0 
0 
0 
0 
0 
0 
0 
0 
0 
0 
0 
0 
0 
0 
0 
0 
0 
0 
0 
0 
0 
0 
0 
0 
0 
0 
0 
0 
0 
0 
0 
0 
0 
0 
0 
0 
0 
0 
0 
0 
0 
0 
0 
0 
0 
0 
0 
0 
0 
0 
0 
0 
0 
0 
0 
0 
0 
0 
0 
0 
0 
0 
0 
0 
0 
0 
0 
0 
0 
0 
0 
0 
0 
0 
0 
0 
0 
0 
0 
0 
0 
0 
0 
0 
0 
0 
0 
0 
0 
0 
0 
0 
0 
0 
0 
0 
0 
0 
0 
0 
0 
0 
0 
0 
0 
0 
0 
0 
0 
0 
0 
0 
0 
0 
0 
0 
0 
0 
0 
0 
0 
0 
0 
0 
0 
0 
0 
0 
0 
0 
0 
0 
0 
0 
0 
0 
0 
0 
0 
0 
0 
0 
0 
0 
0 
0 
0 
0 
0 
0 
0 
0 
0 
0 
0 
0 
0 
0 
0 
0 
0 
0 
0 
0 
0 
0 
0 
0 
0 
0 
0 
0 
0 
0 
0 
0 
0 
0 
0 
0 
0 
0 
0 
0 
0 
0 
0 
0 
0 
0 
0 
0 
0 
0 
0 
0 
0 
0 
0 
0 
0 
0 
0 
0 
0 
0 
0 
0 
0 
0 
0 
0 
0 
0 
0 
0 
0 
0 
0 
0 
0 
0 
0 
0 
0 
0 
0 
0 
0 
0 
0 
0 
0 
0 
0 
0 
0 
0 
0 
0 
0 
0 
0 
0 
0 
0 
0 
0 
0 
0 
0 
0 
0 
0 
0 
0 
0 
0 
0 
0 
0 
0 
0 
0 
0 
0 
0 
0 
0 
0 
0 
0 
0 
0 
0 
0 
0 
0 
0 
0 
0 
0 
0 
0 
0 
0 
0 
0 
0 
0 
0 
0 
0 
0 
0 
0 
0 
0 
0 
0 
0 
0 
0 
0 
0 
0 
0 
0 
0 
0 
0 
0 
0 
0 
0 
0 
0 
0 
0 
0 
0 
0 
0 
0 
0 
0 
0 
0 
0 
0 
0 
0 
0 
0 
0 
0 
0 
0 
0 
0 
0 
0 
0 
0 
0 
0 
0 
0 
0 
0 
0 
0 
0 
0 
0 
0 
0 
0 
0 
0 
0 
0 
0 
0 
0 
0 
0 
0 
0 
0 
0 
0 
0 
0 
0 
0 
0 
0 
0 
0 
0 
0 
0 
0 
0 
0 
0 
0 
0 
0 
0 
0 
0 
0 
0 
0 
0 
0 
0 
0 
0 
0 
0 
0 
0 
0 
0 
0 
0 
0 
0 
0 
0 
0 
0 
0 
0 
0 
0 
0 
0 
0 
0 
0 
0 
0 
0 
0 
0 
0 
0 
0 
0 
0 
0 
0 
0 
0 
0 
0 
0 
0 
0 
0 
0 
0 
0 
0 
0 
0 
0 
0 
0 
0 
0 
0 
0 
0 
0 
0 
0 
0 
0 
0 
0 
0 
0 
0 
0 
0 
0 
0 
0 
0 
0 
0 
0 
0 
0 
0 
0 
0 
0 
0 
0 
0 
0 
0 
0 
0 
0 
0 
0 
0 
0 
0 
0 
0 
0 
0 
0 
0 
0 
0 
0 
0 
0 
0 
0 
0 
0 
0 
0 
0 
0 
0 
0 
0 
0 
0 
0 
0 
0 
0 
0 
0 
0 
0 
0 
0 
0 
0 
0 
0 
0 
0 
0 
0 
0 
0 
0 
0 
0 
0 
0 
0 
0 
0 
0 
0 
0 
0 
0 
0 
0 
0 
0 
0 
0 
0 
0 
0 
0 
0 
0 
0 
0 
0 
0 
0 
0 
0 
0 
0 
0 
0 
0 
0 
0 
0 
0 
0 
0 
0 
0 
0 
0 
0 
0 
0 
0 
0 
0 
0 
0 
0 
0 
0 
0 
0 
0 
0 
0 
0 
0 
0 
0 
0 
0 
0 
0 
0 
0 
0 
0 
0 
0 
0 
0 
0 
0 
0 
0 
0 
0 
0 
0 
0 
0 
0 
0 
0 
0 
0 
0 
0 
0 
0 
0 
0 
0 
0 
0 
0 
0 
0 
0 
0 
0 
0 
0 
0 
0 
0 
0 
0 
0 
0 
0 
0 
0 
0 
0 
0 
0 
0 
0 
0 
0 
0 
0 
0 
0 
0 
0 
0 
0 
0 
0 
0 
0 
0 
0 
0 
0 
0 
0 
0 
0 
0 
0 
0 
0 
0 
0 
0 
0 
0 
0 
0 
0 
0 
0 
0 
0 
0 
0 
0 
0 
0 
0 
0 
0 
0 
0 
0 
0 
0 
0 
0 
0 
0 
0 
0 
0 
0 
0 
0 
0 
0 
0 
0 
0 
0 
0 
0 
0 
0 
0 
0 
0 
0 
0 
0 
0 
0 
0 
0 
0 
0 
0 
0 
0 
0 
0 
0 
0 
0 
0 
0 
0 
0 
0 
0 
0 
0 
0 
0 
0 
0 
0 
0 
0 
0 
0 
0 
0 
0 
0 
0 
0 
0 
0 
0 
0 
0 
0 
0 
0 
0 
0 
0 
0 
0 
0 
0 
0 
0 
0 
0 
0 
0 
0 
0 
0 
0 
0 
0 
0 
0 
0 
0 
0 
0 
0 
0 
0 
0 
0 
0 
0 
0 
0 
0 
0 
0 
0 
0 
0 
0 
0 
0 
0 
0 
0 
0 
0 
0 
0 
0 
0 
0 
0 
0 
0 
0 
0 
0 
0 
0 
0 
0 
0 
0 
0 
0 
0 
0 
0 
0 
0 
0 
0 
0 
0 
0 
0 
0 
0 
0 
0 
0 
0 
0 
0 
0 
0 
0 
0 
0 
0 
0 
0 
0 
0 
0 
0 
0 
0 
0 
0 
0 
0 
0 
0 
0 
0 
0 
0 
0 
0 
0 
0 
0 
0 
0 
0 
0 
0 
0 
0 
0 
0 
0 
0 
0 
0 
0 
0 
0 
0 
0 
0 
0 
0 
0 
0 
0 
0 
0 
0 
0 
0 
0 
0 
0 
0 
0 
0 
0 
0 
0 
0 
0 
0 
0 
0 
0 
0 
0 
0 
0 
0 
0 
0 
0 
0 
0 
0 
0 
0 
0 
0 
0 
0 
0 
0 
0 
0 
0 
0 
0 
0 
0 
0 
0 
0 
0 
0 
0 
0 
0 
0 
0 
0 
0 
0 
0 
0 
0 
0 
0 
0 
0 
0 
0 
0 
0 
0 
0 
0 
0 
0 
0 
0 
0 
0 
0 
0 
0 
0 
0 
0 
0 
0 
0 
0 
0 
0 
0 
0 
0 
0 
0 
0 
0 
0 
0 
0 
0 
0 
0 
0 
0 
0 
0 
0 
0 
0 
0 
0 
0 
0 
0 
0 
0 
0 
0 
0 
0 
0 
0 
0 
0 
0 
0 
0 
0 
0 
0 
0 
0 
0 
0 
0 
0 
0 
0 
0 
0 
0 
0 
0 
0 
0 
0 
0 
0 
0 
0 
0 
0 
0 
0 
0 
0 
0 
0 
0 
0 
0 
0 
0 
0 
0 
0 
0 
0 
0 
0 
0 
0 
0 
0 
0 
0 
0 
0 
0 
0 
0 
0 
0 
0 
0 
0 
0 
0 
0 
0 
0 
0 
0 
0 
0 
0 
0 
0 
0 
0 
0 
0 
0 
0 
0 
0 
0 
0 
0 
0 
0 
0 
0 
0 
0 
0 
0 
0 
0 
0 
0 
0 
0 
0 
0 
0 
0 
0 
0 
0 
0 
0 
0 
0 
0 
0 
0 
0 
0 
0 
0 
0 
0 
0 
0 
0 
0 
0 
0 
0 
0 
0 
0 
0 
0 
0 
0 
0 
0 
0 
0 
0 
0 
0 
0 
0 
0 
0 
0 
0 
0 
0 
0 
0 
0 
0 
0 
0 
0 
0 
0 
0 
0 
0 
0 
0 
0 
0 
0 
0 
0 
0 
0 
0 
0 
0 
0 
0 
0 
0 
0 
0 
0 
0 
0 
0 
0 
0 
0 
0 
0 
0 
0 
0 
0 
0 
0 
0 
0 
0 
0 
0 
0 
0 
0 
0 
0 
0 
0 
0 
0 
0 
0 
0 
0 
0 
0 
0 
0 
0 
0 
0 
0 
0 
0 
0 
0 
0 
0 
0 
0 
0 
0 
0 
0 
0 
0 
0 
0 
0 
0 
0 
0 
0 
0 
0 
0 
0 
0 
0 
0 
0 
0 
0 
0 
0 
0 
0 
0 
0 
0 
0 
0 
0 
0 
0 
0 
0 
0 
0 
0 
0 
0 
0 
0 
0 
0 
0 
0 
0 
0 
0 
0 
0 
0 
0 
0 
0 
0 
0 
0 
0 
0 
0 
0 
0 
0 
0 
0 
0 
0 
0 
0 
0 
0 
0 
0 
0 
0 
0 
0 
0 
0 
0 
0 
0 
0 
0 
0 
0 
0 
0 
0 
0 
0 
0 
0 
0 
0 
0 
0 
0 
0 
0 
0 
0 
0 
0 
0 
0 
0 
0 
0 
0 
0 
0 
0 
0 
0 
0 
0 
0 
0 
0 
0 
0 
0 
0 
0 
0 
0 
0 
0 
0 
0 
0 
0 
0 
0 
0 
0 
0 
0 
0 
0 
0 
0 
0 
0 
0 
0 
0 
0 
0 
0 
0 
0 
0 
0 
0 
0 
0 
0 
0 
0 
0 
0 
0 
0 
0 
0 
0 
0 
0 
0 
0 
0 
0 
0 
0 
0 
0 
0 
0 
0 
0 
0 
0 
0 
0 
0 
0 
0 
0 
0 
0 
0 
0 
0 
0 
0 
0 
0 
0 
0 
0 
0 
0 
0 
0 
0 
0 
0 
0 
0 
0 
0 
0 
0 
0 
0 
0 
0 
0 
0 
0 
0 
0 
0 
0 
0 
0 
0 
0 
0 
0 
0 
0 
0 
0 
0 
0 
0 
0 
0 
0 
0 
0 
0 
0 
0 
0 
0 
0 
0 
0 
0 
0 
0 
0 
0 
0 
0 
0 
0 
0 
0 
0 
0 
0 
0 
0 
0 
0 
0 
0 
0 
0 
0 
0 
0 
0 
0 
0 
0 
0 
0 
0 
0 
0 
0 
0 
0 
0 
0 
0 
0 
0 
0 
0 
0 
0 
0 
0 
0 
0 
0 
0 
0 
0 
0 
0 
0 
0 
0 
0 
0 
0 
0 
0 
0 
0 
0 
0 
0 
0 
0 
0 
0 
0 
0 
0 
0 
0 
0 
0 
0 
0 
0 
0 
0 
0 
0 
0 
0 
0 
0 
0 
0 
0 
0 
0 
0 
0 
0 
0 
0 
0 
0 
0 
0 
0 
0 
0 
0 
0 
0 
0 
0 
0 
0 
0 
0 
0 
0 
0 
0 
0 
0 
0 
0 
0 
0 
0 
0 
0 
0 
0 
0 
0 
0 
0 
0 
0 
0 
0 
0 
0 
0 
0 
0 
0 
0 
0 
0 
0 
0 
0 
0 
0 
0 
0 
0 
0 
0 
0 
0 
0 
0 
0 
0 
0 
0 
0 
0 
0 
0 
0 
0 
0 
0 
0 
0 
0 
0 
0 
0 
0 
0 
0 
0 
0 
0 
0 
0 
0 
0 
0 
0 
0 
0 
0 
0 
0 
0 
0 
0 
0 
0 
0 
0 
0 
0 
0 
0 
0 
0 
0 
0 
0 
0 
0 
0 
0 
0 
0 
0 
0 
0 
0 
0 
0 
0 
0 
0 
0 
0 
0 
0 
0 
0 
0 
0 
0 
0 
0 
0 
0 
0 
0 
0 
0 
0 
0 
0 
0 
0 
0 
0 
0 
0 
0 
0 
0 
0 
0 
0 
0 
0 
0 
0 
0 
0 
0 
0 
0 
0 
0 
0 
0 
0 
0 
0 
0 
0 
0 
0 
0 
0 
0 
0 
0 
0 
0 
0 
0 
0 
0 
0 
0 
0 
0 
0 
0 
0 
0 
0 
0 
0 
0 
0 
0 
0 
0 
0 
0 
0 
0 
0 
0 
0 
0 
0 
0 
0 
0 
0 
0 
0 
0 
0 
0 
0 
0 
0 
0 
0 
0 
0 
0 
0 
0 
0 
0 
0 
0 
0 
0 
0 
0 
0 
0 
0 
0 
0 
0 
0 
0 
0 
0 
0 
0 
0 
0 
0 
0 
0 
0 
0 
0 
0 
0 
0 
0 
0 
0 
0 
0 
0 
0 
0 
0 
0 
0 
0 
0 
0 
0 
0 
0 
0 
0 
0 
0 
0 
0 
0 
0 
0 
0 
0 
0 
0 
0 
0 
0 
0 
0 
0 
0 
0 
0 
0 
0 
0 
0 
0 
0 
0 
0 
0 
0 
0 
0 
0 
0 
0 
0 
0 
0 
0 
0 
0 
0 
0 
0 
0 
0 
0 
0 
0 
0 
0 
0 
0 
0 
0 
0 
0 
0 
0 
0 
0 
0 
0 
0 
0 
0 
0 
0 
0 
0 
0 
0 
0 
0 
0 
0 
0 
0 
0 
0 
0 
0 
0 
0 
0 
0 
0 
0 
0 
0 
0 
0 
0 
0 
0 
0 
0 
0 
0 
0 
0 
0 
0 
0 
0 
0 
0 
0 
0 
0 
0 
0 
0 
0 
0 
0 
0 
0 
0 
0 
0 
0 
0 
0 
0 
0 
0 
0 
0 
0 
0 
0 
0 
0 
0 
0 
0 
0 
0 
0 
0 
0 
0 
0 
0 
0 
0 
0 
0 
0 
0 
0 
0 
0 
0 
0 
0 
0 
0 
0 
0 
0 
0 
0 
0 
0 
0 
0 
0 
0 
0 
0 
0 
0 
0 
0 
0 
0 
0 
0 
0 
0 
0 
0 
0 
0 
0 
0 
0 
0 
0 
0 
0 
0 
0 
0 
0 
0 
0 
0 
0 
0 
0 
0 
0 
0 
0 
0 
0 
0 
0 
0 
0 
0 
0 
0 
0 
0 
0 
0 
0 
0 
0 
0 
0 
0 
0 
0 
0 
0 
0 
0 
0 
0 
0 
0 
0 
0 
0 
0 
0 
0 
0 
0 
0 
0 
0 
0 
0 
0 
0 
0 
0 
0 
0 
0 
0 
0 
0 
0 
0 
0 
0 
0 
0 
0 
0 
0 
0 
0 
0 
0 
0 
0 
0 
0 
0 
0 
0 
0 
0 
0 
0 
0 
0 
0 
0 
0 
0 
0 
0 
0 
0 
0 
0 
0 
0 
0 
0 
0 
0 
0 
0 
0 
0 
0 
0 
0 
0 
0 
0 
0 
0 
0 
0 
0 
0 
0 
0 
0 
0 
0 
0 
0 
0 
0 
0 
0 
0 
0 
0 
0 
0 
0 
0 
0 
0 
0 
0 
0 
0 
0 
0 
0 
0 
0 
0 
0 
0 
0 
0 
0 
0 
0 
0 
0 
0 
0 
0 
0 
0 
0 
0 
0 
0 
0 
0 
0 
0 
0 
0 
0 
0 
0 
0 
0 
0 
0 
0 
0 
0 
0 
0 
0 
0 
0 
0 
0 
0 
0 
0 
0 
0 
0 
0 
0 
0 
0 
0 
0 
0 
0 
0 
0 
0 
0 
0 
0 
0 
0 
0 
0 
0 
0 
0 
0 
0 
0 
0 
0 
0 
0 
0 
0 
0 
0 
0 
0 
0 
0 
0 
0 
0 
0 
0 
0 
0 
0 
0 
0 
0 
0 
0 
0 
0 
0 
0 
0 
0 
0 
0 
0 
0 
0 
0 
0 
0 
0 
0 
0 
0 
0 
0 
0 
0 
0 
0 
0 
0 
0 
0 
0 
0 
0 
0 
0 
0 
0 
0 
0 
0 
0 
0 
0 
0 
0 
0 
0 
0 
0 
0 
0 
0 
0 
0 
0 
0 
0 
0 
0 
0 
0 
0 
0 
0 
0 
0 
0 
0 
0 
0 
0 
0 
0 
0 
0 
0 
0 
0 
0 
0 
0 
0 
0 
0 
0 
0 
0 
0 
0 
0 
0 
0 
0 
0 
0 
0 
0 
0 
0 
0 
0 
0 
0 
0 
0 
0 
0 
0 
0 
0 
0 
0 
0 
0 
0 
0 
0 
0 
0 
0 
0 
0 
0 
0 
0 
0 
0 
0 
0 
0 
0 
0 
0 
0 
0 
0 
0 
0 
0 
0 
0 
0 
0 
0 
0 
0 
0 
0 
0 
0 
0 
0 
0 
0 
0 
0 
0 
0 
0 
0 
0 
0 
0 
0 
0 
0 
0 
0 
0 
0 
0 
0 
0 
0 
0 
0 
0 
0 
0 
0 
0 
0 
0 
0 
0 
0 
0 
0 
0 
0 
0 
0 
0 
0 
0 
0 
0 
0 
0 
0 
0 
0 
0 
0 
0 
0 
0 
0 
0 
0 
0 
0 
0 
0 
0 
0 
0 
0 
0 
0 
0 
0 
0 
0 
0 
0 
0 
0 
0 
0 
0 
0 
0 
0 
0 
0 
0 
0 
0 
0 
0 
0 
0 
0 
0 
0 
0 
0 
0 
0 
0 
0 
0 
0 
0 
0 
0 
0 
0 
0 
0 
0 
0 
0 
0 
0 
0 
0 
0 
0 
0 
0 
0 
0 
0 
0 
0 
0 
0 
0 
0 
0 
0 
0 
0 
0 
0 
0 
0 
0 
0 
0 
0 
0 
0 
0 
0 
0 
0 
0 
0 
0 
0 
0 
0 
0 
0 
0 
0 
0 
0 
0 
0 
0 
0 
0 
0 
0 
0 
0 
0 
0 
0 
0 
0 
0 
0 
0 
0 
0 
0 
0 
0 
0 
0 
0 
0 
0 
0 
0 
0 
0 
0 
0 
0 
0 
0 
0 
0 
0 
0 
0 
0 
0 
0 
0 
0 
0 
0 
0 
0 
0 
0 
0 
0 
0 
0 
0 
0 
0 
0 
0 
0 
0 
0 
0 
0 
0 
0 
0 
0 
0 
0 
0 
0 
0 
0 
0 
0 
0 
0 
0 
0 
0 
0 
0 
0 
0 
0 
0 
0 
0 
0 
0 
0 
0 
0 
0 
0 
0 
0 
0 
0 
0 
0 
0 
0 
0 
0 
0 
0 
0 
0 
0 
0 
0 
0 
0 
0 
0 
0 
0 
0 
0 
0 
0 
0 
0 
0 
0 
0 
0 
0 
0 
0 
0 
0 
0 
0 
0 
0 
0 
0 
0 
0 
0 
0 
0 
0 
0 
0 
0 
0 
0 
0 
0 
0 
0 
0 
0 
0 
0 
0 
0 
0 
0 
0 
0 
0 
0 
0 
0 
0 
0 
0 
0 
0 
0 
0 
0 
0 
0 
0 
0 
0 
0 
0 
0 
0 
0 
0 
0 
0 
0 
0 
0 
0 
0 
0 
0 
0 
0 
0 
0 
0 
0 
0 
0 
0 
0 
0 
0 
0 
0 
0 
0 
0 
0 
0 
0 
0 
0 
0 
0 
0 
0 
0 
0 
0 
0 
0 
0 
0 
0 
0 
0 
0 
0 
0 
0 
0 
0 
0 
0 
0 
0 
0 
0 
0 
0 
0 
0 
0 
0 
0 
0 
0 
0 
0 
0 
0 
0 
0 
0 
0 
0 
0 
0 
0 
0 
0 
0 
0 
0 
0 
0 
0 
0 
0 
0 
0 
0 
0 
0 
0 
0 
0 
0 
0 
0 
0 
0 
0 
0 
0 
0 
0 
0 
0 
0 
0 
0 
0 
0 
0 
0 
0 
0 
0 
0 
0 
0 
0 
0 
0 
0 
0 
0 
0 
0 
0 
0 
0 
0 
0 
0 
0 
0 
0 
0 
0 
0 
0 
0 
0 
0 
0 
0 
0 
0 
0 
0 
0 
0 
0 
0 
0 
0 
0 
0 
0 
0 
0 
0 
0 
0 
0 
0 
0 
0 
0 
0 
0 
0 
0 
0 
0 
0 
0 
0 
0 
0 
0 
0 
0 
0 
0 
0 
0 
0 
0 
0 
0 
0 
0 
0 
0 
0 
0 
0 
0 
0 
0 
0 
0 
0 
0 
0 
0 
0 
0 
0 
0 
0 
0 
0 
0 
0 
0 
0 
0 
0 
0 
0 
0 
0 
0 
0 
0 
0 
0 
0 
0 
0 
0 
0 
0 
0 
0 
0 
0 
0 
0 
0 
0 
0 
0 
0 
0 
0 
0 
0 
0 
0 
0 
0 
0 
0 
0 
0 
0 
0 
0 
0 
0 
0 
0 
0 
0 
0 
0 
0 
0 
0 
0 
0 
0 
0 
0 
0 
0 
0 
0 
0 
0 
0 
0 
0 
0 
0 
0 
0 
0 
0 
0 
0 
0 
0 
0 
0 
0 
0 
0 
0 
0 
0 
0 
0 
0 
0 
0 
0 
0 
0 
0 
0 
0 
0 
0 
0 
0 
0 
0 
0 
0 
0 
0 
0 
0 
0 
0 
0 
0 
0 
0 
0 
0 
0 
0 
0 
0 
0 
0 
0 
0 
0 
0 
0 
0 
0 
0 
0 
0 
0 
0 
0 
0 
0 
0 
0 
0 
0 
0 
0 
0 
0 
0 
0 
0 
0 
0 
0 
0 
0 
0 
0 
0 
0 
0 
0 
0 
0 
0 
0 
0 
0 
0 
0 
0 
0 
0 
0 
0 
0 
0 
0 
0 
0 
0 
0 
0 
0 
0 
0 
0 
0 
0 
0 
0 
0 
0 
0 
0 
0 
0 
0 
0 
0 
0 
0 
0 
0 
0 
0 
0 
0 
0 
0 
0 
0 
0 
0 
0 
0 
0 
0 
0 
0 
0 
0 
0 
0 
0 
0 
0 
0 
0 
0 
0 
0 
0 
0 
0 
0 
0 
0 
0 
0 
0 
0 
0 
0 
0 
0 
0 
0 
0 
0 
0 
0 
0 
0 
0 
0 
0 
0 
0 
0 
0 
0 
0 
0 
0 
0 
0 
0 
0 
0 
0 
0 
0 
0 
0 
0 
0 
0 
0 
0 
0 
0 
0 
0 
0 
0 
0 
0 
0 
0 
0 
0 
0 
0 
0 
0 
0 
0 
0 
0 
0 
0 
0 
0 
0 
0 
0 
0 
0 
0 
0 
0 
0 
0 
0 
0 
0 
0 
0 
0 
0 
0 
0 
0 
0 
0 
0 
0 
0 
0 
0 
0 
0 
0 
0 
0 
0 
0 
0 
0 
0 
0 
0 
0 
0 
0 
0 
0 
0 
0 
0 
0 
0 
0 
0 
0 
0 
0 
0 
0 
0 
0 
0 
0 
0 
0 
0 
0 
0 
0 
0 
0 
0 
0 
0 
0 
0 
0 
0 
0 
0 
0 
0 
0 
0 
0 
0 
0 
0 
0 
0 
0 
0 
0 
0 
0 
0 
0 
0 
0 
0 
0 
0 
0 
0 
0 
0 
0 
0 
0 
0 
0 
0 
0 
0 
0 
0 
0 
0 
0 
0 
0 
0 
0 
0 
0 
0 
0 
0 
0 
0 
0 
0 
0 
0 
0 
0 
0 
0 
0 
0 
0 
0 
0 
0 
0 
0 
0 
0 
0 
0 
0 
0 
0 
0 
0 
0 
0 
0 
0 
0 
0 
0 
0 
0 
0 
0 
0 
0 
0 
0 
0 
0 
0 
0 
0 
0 
0 
0 
0 
0 
0 
0 
0 
0 
0 
0 
0 
0 
0 
0 
0 
0 
0 
0 
0 
0 
0 
0 
0 
0 
0 
0 
0 
0 
0 
0 
0 
0 
0 
0 
0 
0 
0 
0 
0 
0 
0 
0 
0 
0 
0 
0 
0 
0 
0 
0 
0 
0 
0 
0 
0 
0 
0 
0 
0 
0 
0 
0 
0 
0 
0 
0 
0 
0 
0 
0 
0 
0 
0 
0 
0 
0 
0 
0 
0 
0 
0 
0 
0 
0 
0 
0 
0 
0 
0 
0 
0 
0 
0 
0 
0 
0 
0 
0 
0 
0 
0 
0 
0 
0 
0 
0 
0 
0 
0 
0 
0 
0 
0 
0 
0 
0 
0 
0 
0 
0 
0 
0 
0 
0 
0 
0 
0 
0 
0 
0 
0 
0 
0 
0 
0 
0 
0 
0 
0 
0 
0 
0 
0 
0 
0 
0 
0 
0 
0 
0 
0 
0 
0 
0 
0 
0 
0 
0 
0 
0 
0 
0 
0 
0 
0 
0 
0 
0 
0 
0 
0 
0 
0 
0 
0 
0 
0 
0 
0 
0 
0 
0 
0 
0 
0 
0 
0 
0 
0 
0 
0 
0 
0 
0 
0 
0 
0 
0 
0 
0 
0 
0 
0 
0 
0 
0 
0 
0 
0 
0 
0 
0 
0 
0 
0 
0 
0 
0 
0 
0 
0 
0 
0 
0 
0 
0 
0 
0 
0 
0 
0 
0 
0 
0 
0 
0 
0 
0 
0 
0 
0 
0 
0 
0 
0 
0 
0 
0 
0 
0 
0 
0 
0 
0 
0 
0 
0 
0 
0 
0 
0 
0 
0 
0 
0 
0 
0 
0 
0 
0 
0 
0 
0 
0 
0 
0 
0 
0 
0 
0 
0 
0 
0 
0 
0 
0 
0 
0 
0 
0 
0 
0 
0 
0 
0 
0 
0 
0 
0 
0 
0 
0 
0 
0 
0 
0 
0 
0 
0 
0 
0 
0 
0 
0 
0 
0 
0 
0 
0 
0 
0 
0 
0 
0 
0 
0 
0 
0 
0 
0 
0 
0 
0 
0 
0 
0 
0 
0 
0 
0 
0 
0 
0 
0 
0 
0 
0 
0 
0 
0 
0 
0 
0 
0 
0 
0 
0 
0 
0 
0 
0 
0 
0 
0 
0 
0 
0 
0 
0 
0 
0 
0 
0 
0 
0 
0 
0 
0 
0 
0 
0 
0 
0 
0 
0 
0 
0 
0 
0 
0 
0 
0 
0 
0 
0 
0 
0 
0 
0 
0 
0 
0 
0 
0 
0 
0 
0 
0 
0 
0 
0 
0 
0 
0 
0 
0 
0 
0 
0 
0 
0 
0 
0 
0 
0 
0 
0 
0 
0 
0 
0 
0 
0 
0 
0 
0 
0 
0 
0 
0 
0 
0 
0 
0 
0 
0 
0 
0 
0 
0 
0 
0 
0 
0 
0 
0 
0 
0 
0 
0 
0 
0 
0 
0 
0 
0 
0 
0 
0 
0 
0 
0 
0 
0 
0 
0 
0 
0 
0 
0 
0 
0 
0 
0 
0 
0 
0 
0 
0 
0 
0 
0 
0 
0 
0 
0 
0 
0 
0 
0 
0 
0 
0 
0 
0 
0 
0 
0 
0 
0 
0 
0 
0 
0 
0 
0 
0 
0 
0 
0 
0 
0 
0 
0 
0 
0 
0 
0 
0 
0 
0 
0 
0 
0 
0 
0 
0 
0 
0 
0 
0 
0 
0 
0 
0 
0 
0 
0 
0 
0 
0 
0 
0 
0 
0 
0 
0 
0 
0 
0 
0 
0 
0 
0 
0 
0 
0 
0 
0 
0 
0 
0 
0 
0 
0 
0 
0 
0 
0 
0 
0 
0 
0 
0 
0 
0 
0 
0 
0 
0 
0 
0 
0 
0 
0 
0 
0 
0 
0 
0 
0 
0 
0 
0 
0 
0 
0 
0 
0 
0 
0 
0 
0 
0 
0 
0 
0 
0 
0 
0 
0 
0 
0 
0 
0 
0 
0 
0 
0 
0 
0 
0 
0 
0 
0 
0 
0 
0 
0 
0 
0 
0 
0 
0 
0 
0 
0 
0 
0 
0 
0 
0 
0 
0 
0 
0 
0 
0 
0 
0 
0 
0 
0 
0 
0 
0 
0 
0 
0 
0 
0 
0 
0 
0 
0 
0 
0 
0 
0 
0 
0 
0 
0 
0 
0 
0 
0 
0 
0 
0 
0 
0 
0 
0 
0 
0 
0 
0 
0 
0 
0 
0 
0 
0 
0 
0 
0 
0 
0 
0 
0 
0 
0 
0 
0 
0 
0 
0 
0 
0 
0 
0 
0 
0 
0 
0 
0 
0 
0 
0 
0 
0 
0 
0 
0 
0 
0 
0 
0 
0 
0 
0 
0 
0 
0 
0 
0 
0 
0 
0 
0 
0 
0 
0 
0 
0 
0 
0 
0 
0 
0 
0 
0 
0 
0 
0 
0 
0 
0 
0 
0 
0 
0 
0 
0 
0 
0 
0 
0 
0 
0 
0 
0 
0 
0 
0 
0 
0 
0 
0 
0 
0 
0 
0 
0 
0 
0 
0 
0 
0 
0 
0 
0 
0 
0 
0 
0 
0 
0 
0 
0 
0 
0 
0 
0 
0 
0 
0 
0 
0 
0 
0 
0 
0 
0 
0 
0 
0 
0 
0 
0 
0 
0 
0 
0 
0 
0 
0 
0 
0 
0 
0 
0 
0 
0 
0 
0 
0 
0 
0 
0 
0 
0 
0 
0 
0 
0 
0 
0 
0 
0 
0 
0 
0 
0 
0 
0 
0 
0 
0 
0 
0 
0 
0 
0 
0 
0 
0 
0 
0 
0 
0 
0 
0 
0 
0 
0 
0 
0 
0 
0 
0 
0 
0 
0 
0 
0 
0 
0 
0 
0 
0 
0 
0 
0 
0 
0 
0 
0 
0 
0 
0 
0 
0 
0 
0 
0 
0 
0 
0 
0 
0 
0 
0 
0 
0 
0 
0 
0 
0 
0 
0 
0 
0 
0 
0 
0 
0 
0 
0 
0 
0 
0 
0 
0 
0 
0 
0 
0 
0 
0 
0 
0 
0 
0 
0 
0 
0 
0 
0 
0 
0 
0 
0 
0 
0 
0 
0 
0 
0 
0 
0 
0 
0 
0 
0 
0 
0 
0 
0 
0 
0 
0 
0 
0 
0 
0 
0 
0 
0 
0 
0 
0 
0 
0 
0 
0 
0 
0 
0 
0 
0 
0 
0 
0 
0 
0 
0 
0 
0 
0 
0 
0 
0 
0 
0 
0 
0 
0 
0 
0 
0 
0 
0 
0 
0 
0 
0 
0 
0 
0 
0 
0 
0 
0 
0 
0 
0 
0 
0 
0 
0 
0 
0 
0 
0 
0 
0 
0 
0 
0 
0 
0 
0 
0 
0 
0 
0 
0 
0 
0 
0 
0 
0 
0 
0 
0 
0 
0 
0 
0 
0 
0 
0 
0 
0 
0 
0 
0 
0 
0 
0 
0 
0 
0 
0 
0 
0 
0 
0 
0 
0 
0 
0 
0 
0 
0 
0 
0 
0 
0 
0 
0 
0 
0 
0 
0 
0 
0 
0 
0 
0 
0 
0 
0 
0 
0 
0 
0 
0 
0 
0 
0 
0 
0 
0 
0 
0 
0 
0 
0 
0 
0 
0 
0 
0 
0 
0 
0 
0 
0 
0 
0 
0 
0 
0 
0 
0 
0 
0 
0 
0 
0 
0 
0 
0 
0 
0 
0 
0 
0 
0 
0 
0 
0 
0 
0 
0 
0 
0 
0 
0 
0 
0 
0 
0 
0 
0 
0 
0 
0 
0 
0 
0 
0 
0 
0 
0 
0 
0 
0 
0 
0 
0 
0 
0 
0 
0 
0 
0 
0 
0 
0 
0 
0 
0 
0 
0 
0 
0 
0 
0 
0 
0 
0 
0 
0 
0 
0 
0 
0 
0 
0 
0 
0 
0 
0 
0 
0 
0 
0 
0 
0 
0 
0 
0 
0 
0 
0 
0 
0 
0 
0 
0 
0 
0 
0 
0 
0 
0 
0 
0 
0 
0 
0 
0 
0 
0 
0 
0 
0 
0 
0 
0 
0 
0 
0 
0 
0 
0 
0 
0 
0 
0 
0 
0 
0 
0 
0 
0 
0 
0 
0 
0 
0 
0 
0 
0 
0 
0 
0 
0 
0 
0 
0 
0 
0 
0 
0 
0 
0 
0 
0 
0 
0 
0 
0 
0 
0 
0 
0 
0 
0 
0 
0 
0 
0 
0 
0 
0 
0 
0 
0 
0 
0 
0 
0 
0 
0 
0 
0 
0 
0 
0 
0 
0 
0 
0 
0 
0 
0 
0 
0 
0 
0 
0 
0 
0 
0 
0 
0 
0 
0 
0 
0 
0 
0 
0 
0 
0 
0 
0 
0 
0 
0 
0 
0 
0 
0 
0 
0 
0 
0 
0 
0 
0 
0 
0 
0 
0 
0 
0 
0 
0 
0 
0 
0 
0 
0 
0 
0 
0 
0 
0 
0 
0 
0 
0 
0 
0 
0 
0 
0 
0 
0 
0 
0 
0 
0 
0 
0 
0 
0 
0 
0 
0 
0 
0 
0 
0 
0 
0 
0 
0 
0 
0 
0 
0 
0 
0 
0 
0 
0 
0 
0 
0 
0 
0 
0 
0 
0 
0 
0 
0 
0 
0 
0 
0 
0 
0 
0 
0 
0 
0 
0 
0 
0 
0 
0 
0 
0 
0 
0 
0 
0 
0 
0 
0 
0 
0 
0 
0 
0 
0 
0 
0 
0 
0 
0 
0 
0 
0 
0 
0 
0 
0 
0 
0 
0 
0 
0 
0 
0 
0 
0 
0 
0 
0 
0 
0 
0 
0 
0 
0 
0 
0 
0 
0 
0 
0 
0 
0 
0 
0 
0 
0 
0 
0 
0 
0 
0 
0 
0 
0 
0 
0 
0 
0 
0 
0 
0 
0 
0 
0 
0 
0 
0 
0 
0 
0 
0 
0 
0 
0 
0 
0 
0 
0 
0 
0 
0 
0 
0 
0 
0 
0 
0 
0 
0 
0 
0 
0 
0 
0 
0 
0 
0 
0 
0 
0 
0 
0 
0 
0 
0 
0 
0 
0 
0 
0 
0 
0 
0 
0 
0 
0 
0 
0 
0 
0 
0 
0 
0 
0 
0 
0 
0 
0 
0 
0 
0 
0 
0 
0 
0 
0 
0 
0 
0 
0 
0 
0 
0 
0 
0 
0 
0 
0 
0 
0 
0 
0 
0 
0 
0 
0 
0 
0 
0 
0 
0 
0 
0 
0 
0 
0 
0 
0 
0 
0 
0 
0 
0 
0 
0 
0 
0 
0 
0 
0 
0 
0 
0 
0 
0 
0 
0 
0 
0 
0 
0 
0 
0 
0 
0 
0 
0 
0 
0 
0 
0 
0 
0 
0 
0 
0 
0 
0 
0 
0 
0 
0 
0 
0 
0 
0 
0 
0 
0 
0 
0 
0 
0 
0 
0 
0 
0 
0 
0 
0 
0 
0 
0 
0 
0 
0 
0 
0 
0 
0 
0 
0 
0 
0 
0 
0 
0 
0 
0 
0 
0 
0 
0 
0 
0 
0 
0 
0 
0 
0 
0 
0 
0 
0 
0 
0 
0 
0 
0 
0 
0 
0 
0 
0 
0 
0 
0 
0 
0 
0 
0 
0 
0 
0 
0 
0 
0 
0 
0 
0 
0 
0 
0 
0 
0 
0 
0 
0 
0 
0 
0 
0 
0 
0 
0 
0 
0 
0 
0 
0 
0 
0 
0 
0 
0 
0 
0 
0 
0 
0 
0 
0 
0 
0 
0 
0 
0 
0 
0 
0 
0 
0 
0 
0 
0 
0 
0 
0 
0 
0 
0 
0 
0 
0 
0 
0 
0 
0 
0 
0 
0 
0 
0 
0 
0 
0 
0 
0 
0 
0 
0 
0 
0 
0 
0 
0 
0 
0 
0 
0 
0 
0 
0 
0 
0 
0 
0 
0 
0 
0 
0 
0 
0 
0 
0 
0 
0 
0 
0 
0 
0 
0 
0 
0 
0 
0 
0 
0 
0 
0 
0 
0 
0 
0 
0 
0 
0 
0 
0 
0 
0 
0 
0 
0 
0 
0 
0 
0 
0 
0 
0 
0 
0 
0 
0 
0 
0 
0 
0 
0 
0 
0 
0 
0 
0 
0 
0 
0 
0 
0 
0 
0 
0 
0 
0 
0 
0 
0 
0 
0 
0 
0 
0 
0 
0 
0 
0 
0 
0 
0 
0 
0 
0 
0 
0 
0 
0 
0 
0 
0 
0 
0 
0 
0 
0 
0 
0 
0 
0 
0 
0 
0 
0 
0 
0 
0 
0 
0 
0 
0 
0 
0 
0 
0 
0 
0 
0 
0 
0 
0 
0 
0 
0 
0 
0 
0 
0 
0 
0 
0 
0 
0 
0 
0 
0 
0 
0 
0 
0 
0 
0 
0 
0 
0 
0 
0 
0 
0 
0 
0 
0 
0 
0 
0 
0 
0 
0 
0 
0 
0 
0 
0 
0 
0 
0 
0 
0 
0 
0 
0 
0 
0 
0 
0 
0 
0 
0 
0 
0 
0 
0 
0 
0 
0 
0 
0 
0 
0 
0 
0 
0 
0 
0 
0 
0 
0 
0 
0 
0 
0 
0 
0 
0 
0 
0 
0 
0 
0 
0 
0 
0 
0 
0 
0 
0 
0 
0 
0 
0 
0 
0 
0 
0 
0 
0 
0 
0 
0 
0 
0 
0 
0 
0 
0 
0 
0 
0 
0 
0 
0 
0 
0 
0 
0 
0 
0 
0 
0 
0 
0 
0 
0 
0 
0 
0 
0 
0 
0 
0 
0 
0 
0 
0 
0 
0 
0 
0 
0 
0 
0 
0 
0 
0 
0 
0 
0 
0 
0 
0 
0 
0 
0 
0 
0 
0 
0 
0 
0 
0 
0 
0 
0 
0 
0 
0 
0 
0 
0 
0 
0 
0 
0 
0 
0 
0 
0 
0 
0 
0 
0 
0 
0 
0 
0 
0 
0 
0 
0 
0 
0 
0 
0 
0 
0 
0 
0 
0 
0 
0 
0 
0 
0 
0 
0 
0 
0 
0 
0 
0 
0 
0 
0 
0 
0 
0 
0 
0 
0 
0 
0 
0 
0 
0 
0 
0 
0 
0 
0 
0 
0 
0 
0 
0 
0 
0 
0 
0 
0 
0 
0 
0 
0 
0 
0 
0 
0 
0 
0 
0 
0 
0 
0 
0 
0 
0 
0 
0 
0 
0 
0 
0 
0 
0 
0 
0 
0 
0 
0 
0 
0 
0 
0 
0 
0 
0 
0 
0 
0 
0 
0 
0 
0 
0 
0 
0 
0 
0 
0 
0 
0 
0 
0 
0 
0 
0 
0 
0 
0 
0 
0 
0 
0 
0 
0 
0 
0 
0 
0 
0 
0 
0 
0 
0 
0 
0 
0 
0 
0 
0 
0 
0 
0 
0 
0 
0 
0 
0 
0 
0 
0 
0 
0 
0 
0 
0 
0 
0 
0 
0 
0 
0 
0 
0 
0 
0 
0 
0 
0 
0 
0 
0 
0 
0 
0 
0 
0 
0 
0 
0 
0 
0 
0 
0 
0 
0 
0 
0 
0 
0 
0 
0 
0 
0 
0 
0 
0 
0 
0 
0 
0 
0 
0 
0 
0 
0 
0 
0 
0 
0 
0 
0 
0 
0 
0 
0 
0 
0 
0 
0 
0 
0 
0 
0 
0 
0 
0 
0 
0 
0 
0 
0 
0 
0 
0 
0 
0 
0 
0 
0 
0 
0 
0 
0 
0 
0 
0 
0 
0 
0 
0 
0 
0 
0 
0 
0 
0 
0 
0 
0 
0 
0 
0 
0 
0 
0 
0 
0 
0 
0 
0 
0 
0 
0 
0 
0 
0 
0 
0 
0 
0 
0 
0 
0 
0 
0 
0 
0 
0 
0 
0 
0 
0 
0 
0 
0 
0 
0 
0 
0 
0 
0 
0 
0 
0 
0 
0 
0 
0 
0 
0 
0 
0 
0 
0 
0 
0 
0 
0 
0 
0 
0 
0 
0 
0 
0 
0 
0 
0 
0 
0 
0 
0 
0 
0 
0 
0 
0 
0 
0 
0 
0 
0 
0 
0 
0 
0 
0 
0 
0 
0 
0 
0 
0 
0 
0 
0 
0 
0 
0 
0 
0 
0 
0 
0 
0 
0 
0 
0 
0 
0 
0 
0 
0 
0 
0 
0 
0 
0 
0 
0 
0 
0 
0 
0 
0 
0 
0 
0 
0 
0 
0 
0 
0 
0 
0 
0 
0 
0 
0 
0 
0 
0 
0 
0 
0 
0 
0 
0 
0 
0 
0 
0 
0 
0 
0 
0 
0 
0 
0 
0 
0 
0 
0 
0 
0 
0 
0 
0 
0 
0 
0 
0 
0 
0 
0 
0 
0 
0 
0 
0 
0 
0 
0 
0 
0 
0 
0 
0 
0 
0 
0 
0 
0 
0 
0 
0 
0 
0 
0 
0 
0 
0 
0 
0 
0 
0 
0 
0 
0 
0 
0 
0 
0 
0 
0 
0 
0 
0 
0 
0 
0 
0 
0 
0 
0 
0 
0 
0 
0 
0 
0 
0 
0 
0 
0 
0 
0 
0 
0 
0 
0 
0 
0 
0 
0 
0 
0 
0 
0 
0 
0 
0 
0 
0 
0 
0 
0 
0 
0 
0 
0 
0 
0 
0 
0 
0 
0 
0 
0 
0 
0 
0 
0 
0 
0 
0 
0 
0 
0 
0 
0 
0 
0 
0 
0 
0 
0 
0 
0 
0 
0 
0 
0 
0 
0 
0 
0 
0 
0 
0 
0 
0 
0 
0 
0 
0 
0 
0 
0 
0 
0 
0 
0 
0 
0 
0 
0 
0 
0 
0 
0 
0 
0 
0 
0 
0 
0 
0 
0 
0 
0 
0 
0 
0 
0 
0 
0 
0 
0 
0 
0 
0 
0 
0 
0 
0 
0 
0 
0 
0 
0 
0 
0 
0 
0 
0 
0 
0 
0 
0 
0 
0 
0 
0 
0 
0 
0 
0 
0 
0 
0 
0 
0 
0 
0 
0 
0 
0 
0 
0 
0 
0 
0 
0 
0 
0 
0 
0 
0 
0 
0 
0 
0 
0 
0 
0 
0 
0 
0 
0 
0 
0 
0 
0 
0 
0 
0 
0 
0 
0 
0 
0 
0 
0 
0 
0 
0 
0 
0 
0 
0 
0 
0 
0 
0 
0 
0 
0 
0 
0 
0 
0 
0 
0 
0 
0 
0 
0 
0 
0 
0 
0 
0 
0 
0 
0 
0 
0 
0 
0 
0 
0 
0 
0 
0 
0 
0 
0 
0 
0 
0 
0 
0 
0 
0 
0 
0 
0 
0 
0 
0 
0 
0 
0 
0 
0 
0 
0 
0 
0 
0 
0 
0 
0 
0 
0 
0 
0 
0 
0 
0 
0 
0 
0 
0 
0 
0 
0 
0 
0 
0 
0 
0 
0 
0 
0 
0 
0 
0 
0 
0 
0 
0 
0 
0 
0 
0 
0 
0 
0 
0 
0 
0 
0 
0 
0 
0 
0 
0 
0 
0 
0 
0 
0 
0 
0 
0 
0 
0 
0 
0 
0 
0 
0 
0 
0 
0 
0 
0 
0 
0 
0 
0 
0 
0 
0 
0 
0 
0 
0 
0 
0 
0 
0 
0 
0 
0 
0 
0 
0 
0 
0 
0 
0 
0 
0 
0 
0 
0 
0 
0 
0 
0 
0 
0 
0 
0 
0 
0 
0 
0 
0 
0 
0 
0 
0 
0 
0 
0 
0 
0 
0 
0 
0 
0 
0 
0 
0 
0 
0 
0 
0 
0 
0 
0 
0 
0 
0 
0 
0 
0 
0 
0 
0 
0 
0 
0 
0 
0 
0 
0 
0 
0 
0 
0 
0 
0 
0 
0 
0 
0 
0 
0 
0 
0 
0 
0 
0 
0 
0 
0 
0 
0 
0 
0 
0 
0 
0 
0 
0 
0 
0 
0 
0 
0 
0 
0 
0 
0 
0 
0 
0 
0 
0 
0 
0 
0 
0 
0 
0 
0 
0 
0 
0 
0 
0 
0 
0 
0 
0 
0 
0 
0 
0 
0 
0 
0 
0 
0 
0 
0 
0 
0 
0 
0 
0 
0 
0 
0 
0 
0 
0 
0 
0 
0 
0 
0 
0 
0 
0 
0 
0 
0 
0 
0 
0 
0 
0 
0 
0 
0 
0 
0 
0 
0 
0 
0 
0 
0 
0 
0 
0 
0 
0 
0 
0 
0 
0 
0 
0 
0 
0 
0 
0 
0 
0 
0 
0 
0 
0 
0 
0 
0 
0 
0 
0 
0 
0 
0 
0 
0 
0 
0 
0 
0 
0 
0 
0 
0 
0 
0 
0 
0 
0 
0 
0 
0 
0 
0 
0 
0 
0 
0 
0 
0 
0 
0 
0 
0 
0 
0 
0 
0 
0 
0 
0 
0 
0 
0 
0 
0 
0 
0 
0 
0 
0 
0 
0 
0 
0 
0 
0 
0 
0 
0 
0 
0 
0 
0 
0 
0 
0 
0 
0 
0 
0 
0 
0 
0 
0 
0 
0 
0 
0 
0 
0 
0 
0 
0 
0 
0 
0 
0 
0 
0 
0 
0 
0 
0 
0 
0 
0 
0 
0 
0 
0 
0 
0 
0 
0 
0 
0 
0 
0 
0 
0 
0 
0 
0 
0 
0 
0 
0 
0 
0 
0 
0 
0 
0 
0 
0 
0 
0 
0 
0 
0 
0 
0 
0 
0 
0 
0 
0 
0 
0 
0 
0 
0 
0 
0 
0 
0 
0 
0 
0 
0 
0 
0 
0 
0 
0 
0 
0 
0 
0 
0 
0 
0 
0 
0 
0 
0 
0 
0 
0 
0 
0 
0 
0 
0 
0 
0 
0 
0 
0 
0 
0 
0 
0 
0 
0 
0 
0 
0 
0 
0 
0 
0 
0 
0 
0 
0 
0 
0 
0 
0 
0 
0 
0 
0 
0 
0 
0 
0 
0 
0 
0 
0 
0 
0 
0 
0 
0 
0 
0 
0 
0 
0 
0 
0 
0 
0 
0 
0 
0 
0 
0 
0 
0 
0 
0 
0 
0 
0 
0 
0 
0 
0 
0 
0 
0 
0 
0 
0 
0 
0 
0 
0 
0 
0 
0 
0 
0 
0 
0 
0 
0 
0 
0 
0 
0 
0 
0 
0 
0 
0 
0 
0 
0 
0 
0 
0 
0 
0 
0 
0 
0 
0 
0 
0 
0 
0 
0 
0 
0 
0 
0 
0 
0 
0 
0 
0 
0 
0 
0 
0 
0 
0 
0 
0 
0 
0 
0 
0 
0 
0 
0 
0 
0 
0 
0 
0 
0 
0 
0 
0 
0 
0 
0 
0 
0 
0 
0 
0 
0 
0 
0 
0 
0 
0 
0 
0 
0 
0 
0 
0 
0 
0 
0 
0 
0 
0 
0 
0 
0 
0 
0 
0 
0 
0 
0 
0 
0 
0 
0 
0 
0 
0 
0 
0 
0 
0 
0 
0 
0 
0 
0 
0 
0 
0 
0 
0 
0 
0 
0 
0 
0 
0 
0 
0 
0 
0 
0 
0 
0 
0 
0 
0 
0 
0 
0 
0 
0 
0 
0 
0 
0 
0 
0 
0 
0 
0 
0 
0 
0 
0 
0 
0 
0 
0 
0 
0 
0 
0 
0 
0 
0 
0 
0 
0 
0 
0 
0 
0 
0 
0 
0 
0 
0 
0 
0 
0 
0 
0 
0 
0 
0 
0 
0 
0 
0 
0 
0 
0 
0 
0 
0 
0 
0 
0 
0 
0 
0 
0 
0 
0 
0 
0 
0 
0 
0 
0 
0 
0 
0 
0 
0 
0 
0 
0 
0 
0 
0 
0 
0 
0 
0 
0 
0 
0 
0 
0 
0 
0 
0 
0 
0 
0 
0 
0 
0 
0 
0 
0 
0 
0 
0 
0 
0 
0 
0 
0 
0 
0 
0 
0 
0 
0 
0 
0 
0 
0 
0 
0 
0 
0 
0 
0 
0 
0 
0 
0 
0 
0 
0 
0 
0 
0 
0 
0 
0 
0 
0 
0 
0 
0 
0 
0 
0 
0 
0 
0 
0 
0 
0 
0 
0 
0 
0 
0 
0 
0 
0 
0 
0 
0 
0 
0 
0 
0 
0 
0 
0 
0 
0 
0 
0 
0 
0 
0 
0 
0 
0 
0 
0 
0 
0 
0 
0 
0 
0 
0 
0 
0 
0 
0 
0 
0 
0 
0 
0 
0 
0 
0 
0 
0 
0 
0 
0 
0 
0 
0 
0 
0 
0 
0 
0 
0 
0 
0 
0 
0 
0 
0 
0 
0 
0 
0 
0 
0 
0 
0 
0 
0 
0 
0 
0 
0 
0 
0 
0 
0 
0 
0 
0 
0 
0 
0 
0 
0 
0 
0 
0 
0 
0 
0 
0 
0 
0 
0 
0 
0 
0 
0 
0 
0 
0 
0 
0 
0 
0 
0 
0 
0 
0 
0 
0 
0 
0 
0 
0 
0 
0 
0 
0 
0 
0 
0 
0 
0 
0 
0 
0 
0 
0 
0 
0 
0 
0 
0 
0 
0 
0 
0 
0 
0 
0 
0 
0 
0 
0 
0 
0 
0 
0 
0 
0 
0 
0 
0 
0 
0 
0 
0 
0 
0 
0 
0 
0 
0 
0 
0 
0 
0 
0 
0 
0 
0 
0 
0 
0 
0 
0 
0 
0 
0 
0 
0 
0 
0 
0 
0 
0 
0 
0 
0 
0 
0 
0 
0 
0 
0 
0 
0 
0 
0 
0 
0 
0 
0 
0 
0 
0 
0 
0 
0 
0 
0 
0 
0 
0 
0 
0 
0 
0 
0 
0 
0 
0 
0 
0 
0 
0 
0 
0 
0 
0 
0 
0 
0 
0 
0 
0 
0 
0 
0 
0 
0 
0 
0 
0 
0 
0 
0 
0 
0 
0 
0 
0 
0 
0 
0 
0 
0 
0 
0 
0 
0 
0 
0 
0 
0 
0 
0 
0 
0 
0 
0 
0 
0 
0 
0 
0 
0 
0 
0 
0 
0 
0 
0 
0 
0 
0 
0 
0 
0 
0 
0 
0 
0 
0 
0 
0 
0 
0 
0 
0 
0 
0 
0 
0 
0 
0 
0 
0 
0 
0 
0 
0 
0 
0 
0 
0 
0 
0 
0 
0 
0 
0 
0 
0 
0 
0 
0 
0 
0 
0 
0 
0 
0 
0 
0 
0 
0 
0 
0 
0 
0 
0 
0 
0 
0 
0 
0 
0 
0 
0 
0 
0 
0 
0 
0 
0 
0 
0 
0 
0 
0 
0 
0 
0 
0 
0 
0 
0 
0 
0 
0 
0 
0 
0 
0 
0 
0 
0 
0 
0 
0 
0 
0 
0 
0 
0 
0 
0 
0 
0 
0 
0 
0 
0 
0 
0 
0 
0 
0 
0 
0 
0 
0 
0 
0 
0 
0 
0 
0 
0 
0 
0 
0 
0 
0 
0 
0 
0 
0 
0 
0 
0 
0 
0 
0 
0 
0 
0 
0 
0 
0 
0 
0 
0 
0 
0 
0 
0 
0 
0 
0 
0 
0 
0 
0 
0 
0 
0 
0 
0 
0 
0 
0 
0 
0 
0 
0 
0 
0 
0 
0 
0 
0 
0 
0 
0 
0 
0 
0 
0 
0 
0 
0 
0 
0 
0 
0 
0 
0 
0 
0 
0 
0 
0 
0 
0 
0 
0 
0 
0 
0 
0 
0 
0 
0 
0 
0 
0 
0 
0 
0 
0 
0 
0 
0 
0 
0 
0 
0 
0 
0 
0 
0 
0 
0 
0 
0 
0 
0 
0 
0 
0 
0 
0 
0 
0 
0 
0 
0 
0 
0 
0 
0 
0 
0 
0 
0 
0 
0 
0 
0 
0 
0 
0 
0 
0 
0 
0 
0 
0 
0 
0 
0 
0 
0 
0 
0 
0 
0 
0 
0 
0 
0 
0 
0 
0 
0 
0 
0 
0 
0 
0 
0 
0 
0 
0 
0 
0 
0 
0 
0 
0 
0 
0 
0 
0 
0 
0 
0 
0 
0 
0 
0 
0 
0 
0 
0 
0 
0 
0 
0 
0 
0 
0 
0 
0 
0 
0 
0 
0 
0 
0 
0 
0 
0 
0 
0 
0 
0 
0 
0 
0 
0 
0 
0 
0 
0 
0 
0 
0 
0 
0 
0 
0 
0 
0 
0 
0 
0 
0 
0 
0 
0 
0 
0 
0 
0 
0 
0 
0 
0 
0 
0 
0 
0 
0 
0 
0 
0 
0 
0 
0 
0 
0 
0 
0 
0 
0 
0 
0 
0 
0 
0 
0 
0 
0 
0 
0 
0 
0 
0 
0 
0 
0 
0 
0 
0 
0 
0 
0 
0 
0 
0 
0 
0 
0 
0 
0 
0 
0 
0 
0 
0 
0 
0 
0 
0 
0 
0 
0 
0 
0 
0 
0 
0 
0 
0 
0 
0 
0 
0 
0 
0 
0 
0 
0 
0 
0 
0 
0 
0 
0 
0 
0 
0 
0 
0 
0 
0 
0 
0 
0 
0 
0 
0 
0 
0 
0 
0 
0 
0 
0 
0 
0 
0 
0 
0 
0 
0 
0 
0 
0 
0 
0 
0 
0 
0 
0 
0 
0 
0 
0 
0 
0 
0 
0 
0 
0 
0 
0 
0 
0 
0 
0 
0 
0 
0 
0 
0 
0 
0 
0 
0 
0 
0 
0 
0 
0 
0 
0 
0 
0 
0 
0 
0 
0 
0 
0 
0 
0 
0 
0 
0 
0 
0 
0 
0 
0 
0 
0 
0 
0 
0 
0 
0 
0 
0 
0 
0 
0 
0 
0 
0 
0 
0 
0 
0 
0 
0 
0 
0 
0 
0 
0 
0 
0 
0 
0 
0 
0 
0 
0 
0 
0 
0 
0 
0 
0 
0 
0 
0 
0 
0 
0 
0 
0 
0 
0 
0 
0 
0 
0 
0 
0 
0 
0 
0 
0 
0 
0 
0 
0 
0 
0 
0 
0 
0 
0 
0 
0 
0 
0 
0 
0 
0 
0 
0 
0 
0 
0 
0 
0 
0 
0 
0 
0 
0 
0 
0 
0 
0 
0 
0 
0 
0 
0 
0 
0 
0 
0 
0 
0 
0 
0 
0 
0 
0 
0 
0 
0 
0 
0 
0 
0 
0 
0 
0 
0 
0 
0 
0 
0 
0 
0 
0 
0 
0 
0 
0 
0 
0 
0 
0 
0 
0 
0 
0 
0 
0 
0 
0 
0 
0 
0 
0 
0 
0 
0 
0 
0 
0 
0 
0 
0 
0 
0 
0 
0 
0 
0 
0 
0 
0 
0 
0 
0 
0 
0 
0 
0 
0 
0 
0 
0 
0 
0 
0 
0 
0 
0 
0 
0 
0 
0 
0 
0 
0 
0 
0 
0 
0 
0 
0 
0 
0 
0 
0 
0 
0 
0 
0 
0 
0 
0 
0 
0 
0 
0 
0 
0 
0 
0 
0 
0 
0 
0 
0 
0 
0 
0 
0 
0 
0 
0 
0 
0 
0 
0 
0 
0 
0 
0 
0 
0 
0 
0 
0 
0 
0 
0 
0 
0 
0 
0 
0 
0 
0 
0 
0 
0 
0 
0 
0 
0 
0 
0 
0 
0 
0 
0 
0 
0 
0 
0 
0 
0 
0 
0 
0 
0 
0 
0 
0 
0 
0 
0 
0 
0 
0 
0 
0 
0 
0 
0 
0 
0 
0 
0 
0 
0 
0 
0 
0 
0 
0 
0 
0 
0 
0 
0 
0 
0 
0 
0 
0 
0 
0 
0 
0 
0 
0 
0 
0 
0 
0 
0 
0 
0 
0 
0 
0 
0 
0 
0 
0 
0 
0 
0 
0 
0 
0 
0 
0 
0 
0 
0 
0 
0 
0 
0 
0 
0 
0 
0 
0 
0 
0 
0 
0 
0 
0 
0 
0 
0 
0 
0 
0 
0 
0 
0 
0 
0 
0 
0 
0 
0 
0 
0 
0 
0 
0 
0 
0 
0 
0 
0 
0 
0 
0 
0 
0 
0 
0 
0 
0 
0 
0 
0 
0 
0 
0 
0 
0 
0 
0 
0 
0 
0 
0 
0 
0 
0 
0 
0 
0 
0 
0 
0 
0 
0 
0 
0 
0 
0 
0 
0 
0 
0 
0 
0 
0 
0 
0 
0 
0 
0 
0 
0 
0 
0 
0 
0 
0 
0 
0 
0 
0 
0 
0 
0 
0 
0 
0 
0 
0 
0 
0 
0 
0 
0 
0 
0 
0 
0 
0 
0 
0 
0 
0 
0 
0 
0 
0 
0 
0 
0 
0 
0 
0 
0 
0 
0 
0 
0 
0 
0 
0 
0 
0 
0 
0 
0 
0 
0 
0 
0 
0 
0 
0 
0 
0 
0 
0 
0 
0 
0 
0 
0 
0 
0 
0 
0 
0 
0 
0 
0 
0 
0 
0 
0 
0 
0 
0 
0 
0 
0 
0 
0 
0 
0 
0 
0 
0 
0 
0 
0 
0 
0 
0 
0 
0 
0 
0 
0 
0 
0 
0 
0 
0 
0 
0 
0 
0 
0 
0 
0 
0 
0 
0 
0 
0 
0 
0 
0 
0 
0 
0 
0 
0 
0 
0 
0 
0 
0 
0 
0 
0 
0 
0 
0 
0 
0 
0 
0 
0 
0 
0 
0 
0 
0 
0 
0 
0 
0 
0 
0 
0 
0 
0 
0 
0 
0 
0 
0 
0 
0 
0 
0 
0 
0 
0 
0 
0 
0 
0 
0 
0 
0 
0 
0 
0 
0 
0 
0 
0 
0 
0 
0 
0 
0 
0 
0 
0 
0 
0 
0 
0 
0 
0 
0 
0 
0 
0 
0 
0 
0 
0 
0 
0 
0 
0 
0 
0 
0 
0 
0 
0 
0 
0 
0 
0 
0 
0 
0 
0 
0 
0 
0 
0 
0 
0 
0 
0 
0 
0 
0 
0 
0 
0 
0 
0 
0 
0 
0 
0 
0 
0 
0 
0 
0 
0 
0 
0 
0 
0 
0 
0 
0 
0 
0 
0 
0 
0 
0 
0 
0 
0 
0 
0 
0 
0 
0 
0 
0 
0 
0 
0 
0 
0 
0 
0 
0 
0 
0 
0 
0 
0 
0 
0 
0 
0 
0 
0 
0 
0 
0 
0 
0 
0 
0 
0 
0 
0 
0 
0 
0 
0 
0 
0 
0 
0 
0 
0 
0 
0 
0 
0 
0 
0 
0 
0 
0 
0 
0 
0 
0 
0 
0 
0 
0 
0 
0 
0 
0 
0 
0 
0 
0 
0 
0 
0 
0 
0 
0 
0 
0 
0 
0 
0 
0 
0 
0 
0 
0 
0 
0 
0 
0 
0 
0 
0 
0 
0 
0 
0 
0 
0 
0 
0 
0 
0 
0 
0 
0 
0 
0 
0 
0 
0 
0 
0 
0 
0 
0 
0 
0 
0 
0 
0 
0 
0 
0 
0 
0 
0 
0 
0 
0 
0 
0 
0 
0 
0 
0 
0 
0 
0 
0 
0 
0 
0 
0 
0 
0 
0 
0 
0 
0 
0 
0 
0 
0 
0 
0 
0 
0 
0 
0 
0 
0 
0 
0 
0 
0 
0 
0 
0 
0 
0 
0 
0 
0 
0 
0 
0 
0 
0 
0 
0 
0 
0 
0 
0 
0 
0 
0 
0 
0 
0 
0 
0 
0 
0 
0 
0 
0 
0 
0 
0 
0 
0 
0 
0 
0 
0 
0 
0 
0 
0 
0 
0 
0 
0 
0 
0 
0 
0 
0 
0 
0 
0 
0 
0 
0 
0 
0 
0 
0 
0 
0 
0 
0 
0 
0 
0 
0 
0 
0 
0 
0 
0 
0 
0 
0 
0 
0 
0 
0 
0 
0 
0 
0 
0 
0 
0 
0 
0 
0 
0 
0 
0 
0 
0 
0 
0 
0 
0 
0 
0 
0 
0 
0 
0 
0 
0 
0 
0 
0 
0 
0 
0 
0 
0 
0 
0 
0 
0 
0 
0 
0 
0 
0 
0 
0 
0 
0 
0 
0 
0 
0 
0 
0 
0 
0 
0 
0 
0 
0 
0 
0 
0 
0 
0 
0 
0 
0 
0 
0 
0 
0 
0 
0 
0 
0 
0 
0 
0 
0 
0 
0 
0 
0 
0 
0 
0 
0 
0 
0 
0 
0 
0 
0 
0 
0 
0 
0 
0 
0 
0 
0 
0 
0 
0 
0 
0 
0 
0 
0 
0 
0 
0 
0 
0 
0 
0 
0 
0 
0 
0 
0 
0 
0 
0 
0 
0 
0 
0 
0 
0 
0 
0 
0 
0 
0 
0 
0 
0 
0 
0 
0 
0 
0 
0 
0 
0 
0 
0 
0 
0 
0 
0 
0 
0 
0 
0 
0 
0 
0 
0 
0 
0 
0 
0 
0 
0 
0 
0 
0 
0 
0 
0 
0 
0 
0 
0 
0 
0 
0 
0 
0 
0 
0 
0 
0 
0 
0 
0 
0 
0 
0 
0 
0 
0 
0 
0 
0 
0 
0 
0 
0 
0 
0 
0 
0 
0 
0 
0 
0 
0 
0 
0 
0 
0 
0 
0 
0 
0 
0 
0 
0 
0 
0 
0 
0 
0 
0 
0 
0 
0 
0 
0 
0 
0 
0 
0 
0 
0 
0 
0 
0 
0 
0 
0 
0 
0 
0 
0 
0 
0 
0 
0 
0 
0 
0 
0 
0 
0 
0 
0 
0 
0 
0 
0 
0 
0 
0 
0 
0 
0 
0 
0 
0 
0 
0 
0 
0 
0 
0 
0 
0 
0 
0 
0 
0 
0 
0 
0 
0 
0 
0 
0 
0 
0 
0 
0 
0 
0 
0 
0 
0 
0 
0 
0 
0 
0 
0 
0 
0 
0 
0 
0 
0 
0 
0 
0 
0 
0 
0 
0 
0 
0 
0 
0 
0 
0 
0 
0 
0 
0 
0 
0 
0 
0 
0 
0 
0 
0 
0 
0 
0 
0 
0 
0 
0 
0 
0 
0 
0 
0 
0 
0 
0 
0 
0 
0 
0 
0 
0 
0 
0 
0 
0 
0 
0 
0 
0 
0 
0 
0 
0 
0 
0 
0 
0 
0 
0 
0 
0 
0 
0 
0 
0 
0 
0 
0 
0 
0 
0 
0 
0 
0 
0 
0 
0 
0 
0 
0 
0 
0 
0 
0 
0 
0 
0 
0 
0 
0 
0 
0 
0 
0 
0 
0 
0 
0 
0 
0 
0 
0 
0 
0 
0 
0 
0 
0 
0 
0 
0 
0 
0 
0 
0 
0 
0 
0 
0 
0 
0 
0 
0 
0 
0 
0 
0 
0 
0 
0 
0 
0 
0 
0 
0 
0 
0 
0 
0 
0 
0 
0 
0 
0 
0 
0 
0 
0 
0 
0 
0 
0 
0 
0 
0 
0 
0 
0 
0 
0 
0 
0 
0 
0 
0 
0 
0 
0 
0 
0 
0 
0 
0 
0 
0 
0 
0 
0 
0 
0 
0 
0 
0 
0 
0 
0 
0 
0 
0 
0 
0 
0 
0 
0 
0 
0 
0 
0 
0 
0 
0 
0 
0 
0 
0 
0 
0 
0 
0 
0 
0 
0 
0 
0 
0 
0 
0 
0 
0 
0 
0 
0 
0 
0 
0 
0 
0 
0 
0 
0 
0 
0 
0 
0 
0 
0 
0 
0 
0 
0 
0 
0 
0 
0 
0 
0 
0 
0 
0 
0 
0 
0 
0 
0 
0 
0 
0 
0 
0 
0 
0 
0 
0 
0 
0 
0 
0 
0 
0 
0 
0 
0 
0 
0 
0 
0 
0 
0 
0 
0 
0 
0 
0 
0 
0 
0 
0 
0 
0 
0 
0 
0 
0 
0 
0 
0 
0 
0 
0 
0 
0 
0 
0 
0 
0 
0 
0 
0 
0 
0 
0 
0 
0 
0 
0 
0 
0 
0 
0 
0 
0 
0 
0 
0 
0 
0 
0 
0 
0 
0 
0 
0 
0 
0 
0 
0 
0 
0 
0 
0 
0 
0 
0 
0 
0 
0 
0 
0 
0 
0 
0 
0 
0 
0 
0 
0 
0 
0 
0 
0 
0 
0 
0 
0 
0 
0 
0 
0 
0 
0 
0 
0 
0 
0 
0 
0 
0 
0 
0 
0 
0 
0 
0 
0 
0 
0 
0 
0 
0 
0 
0 
0 
0 
0 
0 
0 
0 
0 
0 
0 
0 
0 
0 
0 
0 
0 
0 
0 
0 
0 
0 
0 
0 
0 
0 
0 
0 
0 
0 
0 
0 
0 
0 
0 
0 
0 
0 
0 
0 
0 
0 
0 
0 
0 
0 
0 
0 
0 
0 
0 
0 
0 
0 
0 
0 
0 
0 
0 
0 
0 
0 
0 
0 
0 
0 
0 
0 
0 
0 
0 
0 
0 
0 
0 
0 
0 
0 
0 
0 
0 
0 
0 
0 
0 
0 
0 
0 
0 
0 
0 
0 
0 
0 
0 
0 
0 
0 
0 
0 
0 
0 
0 
0 
0 
0 
0 
0 
0 
0 
0 
0 
0 
0 
0 
0 
0 
0 
0 
0 
0 
0 
0 
0 
0 
0 
0 
0 
0 
0 
0 
0 
0 
0 
0 
0 
0 
0 
0 
0 
0 
0 
0 
0 
0 
0 
0 
0 
0 
0 
0 
0 
0 
0 
0 
0 
0 
0 
0 
0 
0 
0 
0 
0 
0 
0 
0 
0 
0 
0 
0 
0 
0 
0 
0 
0 
0 
0 
0 
0 
0 
0 
0 
0 
0 
0 
0 
0 
0 
0 
0 
0 
0 
0 
0 
0 
0 
0 
0 
0 
0 
0 
0 
0 
0 
0 
0 
0 
0 
0 
0 
0 
0 
0 
0 
0 
0 
0 
0 
0 
0 
0 
0 
0 
0 
0 
0 
0 
0 
0 
0 
0 
0 
0 
0 
0 
0 
0 
0 
0 
0 
0 
0 
0 
0 
0 
0 
0 
0 
0 
0 
0 
0 
0 
0 
0 
0 
0 
0 
0 
0 
0 
0 
0 
0 
0 
0 
0 
0 
0 
0 
0 
0 
0 
0 
0 
0 
0 
0 
0 
0 
0 
0 
0 
0 
0 
0 
0 
0 
0 
0 
0 
0 
0 
0 
0 
0 
0 
0 
0 
0 
0 
0 
0 
0 
0 
0 
0 
0 
0 
0 
0 
0 
0 
0 
0 
0 
0 
0 
0 
0 
0 
0 
0 
0 
0 
0 
0 
0 
0 
0 
0 
0 
0 
0 
0 
0 
0 
0 
0 
0 
0 
0 
0 
0 
0 
0 
0 
0 
0 
0 
0 
0 
0 
0 
0 
0 
0 
0 
0 
0 
0 
0 
0 
0 
0 
0 
0 
0 
0 
0 
0 
0 
0 
0 
0 
0 
0 
0 
0 
0 
0 
0 
0 
0 
0 
0 
0 
0 
0 
0 
0 
0 
0 
0 
0 
0 
0 
0 
0 
0 
0 
0 
0 
0 
0 
0 
0 
0 
0 
0 
0 
0 
0 
0 
0 
0 
0 
0 
0 
0 
0 
0 
0 
0 
0 
0 
0 
0 
0 
0 
0 
0 
0 
0 
0 
0 
0 
0 
0 
0 
0 
0 
0 
0 
0 
0 
0 
0 
0 
0 
0 
0 
0 
0 
0 
0 
0 
0 
0 
0 
0 
0 
0 
0 
0 
0 
0 
0 
0 
0 
0 
0 
0 
0 
0 
0 
0 
0 
0 
0 
0 
0 
0 
0 
0 
0 
0 
0 
0 
0 
0 
0 
0 
0 
0 
0 
0 
0 
0 
0 
0 
0 
0 
0 
0 
0 
0 
0 
0 
0 
0 
0 
0 
0 
0 
0 
0 
0 
0 
0 
0 
0 
0 
0 
0 
0 
0 
0 
0 
0 
0 
0 
0 
0 
0 
0 
0 
0 
0 
0 
0 
0 
0 
0 
0 
0 
0 
0 
0 
0 
0 
0 
0 
0 
0 
0 
0 
0 
0 
0 
0 
0 
0 
0 
0 
0 
0 
0 
0 
0 
0 
0 
0 
0 
0 
0 
0 
0 
0 
0 
0 
0 
0 
0 
0 
0 
0 
0 
0 
0 
0 
0 
0 
0 
0 
0 
0 
0 
0 
0 
0 
0 
0 
0 
0 
0 
0 
0 
0 
0 
0 
0 
0 
0 
0 
0 
0 
0 
0 
0 
0 
0 
0 
0 
0 
0 
0 
0 
0 
0 
0 
0 
0 
0 
0 
0 
0 
0 
0 
0 
0 
0 
0 
0 
0 
0 
0 
0 
0 
0 
0 
0 
0 
0 
0 
0 
0 
0 
0 
0 
0 
0 
0 
0 
0 
0 
0 
0 
0 
0 
0 
0 
0 
0 
0 
0 
0 
0 
0 
0 
0 
0 
0 
0 
0 
0 
0 
0 
0 
0 
0 
0 
0 
0 
0 
0 
0 
0 
0 
0 
0 
0 
0 
0 
0 
0 
0 
0 
0 
0 
0 
0 
0 
0 
0 
0 
0 
0 
0 
0 
0 
0 
0 
0 
0 
0 
0 
0 
0 
0 
0 
0 
0 
0 
0 
0 
0 
0 
0 
0 
0 
0 
0 
0 
0 
0 
0 
0 
0 
0 
0 
0 
0 
0 
0 
0 
0 
0 
0 
0 
0 
0 
0 
0 
0 
0 
0 
0 
0 
0 
0 
0 
0 
0 
0 
0 
0 
0 
0 
0 
0 
0 
0 
0 
0 
0 
0 
0 
0 
0 
0 
0 
0 
0 
0 
0 
0 
0 
0 
0 
0 
0 
0 
0 
0 
0 
0 
0 
0 
0 
0 
0 
0 
0 
0 
0 
0 
0 
0 
0 
0 
0 
0 
0 
0 
0 
0 
0 
0 
0 
0 
0 
0 
0 
0 
0 
0 
0 
0 
0 
0 
0 
0 
0 
0 
0 
0 
0 
0 
0 
0 
0 
0 
0 
0 
0 
0 
0 
0 
0 
0 
0 
0 
0 
0 
0 
0 
0 
0 
0 
0 
0 
0 
0 
0 
0 
0 
0 
0 
0 
0 
0 
0 
0 
0 
0 
0 
0 
0 
0 
0 
0 
0 
0 
0 
0 
0 
0 
0 
0 
0 
0 
0 
0 
0 
0 
0 
0 
0 
0 
0 
0 
0 
0 
0 
0 
0 
0 
0 
0 
0 
0 
0 
0 
0 
0 
0 
0 
0 
0 
0 
0 
0 
0 
0 
0 
0 
0 
0 
0 
0 
0 
0 
0 
0 
0 
0 
0 
0 
0 
0 
0 
0 
0 
0 
0 
0 
0 
0 
0 
0 
0 
0 
0 
0 
0 
0 
0 
0 
0 
0 
0 
0 
0 
0 
0 
0 
0 
0 
0 
0 
0 
0 
0 
0 
0 
0 
0 
0 
0 
0 
0 
0 
0 
0 
0 
0 
0 
0 
0 
0 
0 
0 
0 
0 
0 
0 
0 
0 
0 
0 
0 
0 
0 
0 
0 
0 
0 
0 
0 
0 
0 
0 
0 
0 
0 
0 
0 
0 
0 
0 
0 
0 
0 
0 
0 
0 
0 
0 
0 
0 
0 
0 
0 
0 
0 
0 
0 
0 
0 
0 
0 
0 
0 
0 
0 
0 
0 
0 
0 
0 
0 
0 
0 
0 
0 
0 
0 
0 
0 
0 
0 
0 
0 
0 
0 
0 
0 
0 
0 
0 
0 
0 
0 
0 
0 
0 
0 
0 
0 
0 
0 
0 
0 
0 
0 
0 
0 
0 
0 
0 
0 
0 
0 
0 
0 
0 
0 
0 
0 
0 
0 
0 
0 
0 
0 
0 
0 
0 
0 
0 
0 
0 
0 
0 
0 
0 
0 
0 
0 
0 
0 
0 
0 
0 
0 
0 
0 
0 
0 
0 
0 
0 
0 
0 
0 
0 
0 
0 
0 
0 
0 
0 
0 
0 
0 
0 
0 
0 
0 
0 
0 
0 
0 
0 
0 
0 
0 
0 
0 
0 
0 
0 
0 
0 
0 
0 
0 
0 
0 
0 
0 
0 
0 
0 
0 
0 
0 
0 
0 
0 
0 
0 
0 
0 
0 
0 
0 
0 
0 
0 
0 
0 
0 
0 
0 
0 
0 
0 
0 
0 
0 
0 
0 
0 
0 
0 
0 
0 
0 
0 
0 
0 
0 
0 
0 
0 
0 
0 
0 
0 
0 
0 
0 
0 
0 
0 
0 
0 
0 
0 
0 
0 
0 
0 
0 
0 
0 
0 
0 
0 
0 
0 
0 
0 
0 
0 
0 
0 
0 
0 
0 
0 
0 
0 
0 
0 
0 
0 
0 
0 
0 
0 
0 
0 
0 
0 
0 
0 
0 
0 
0 
0 
0 
0 
0 
0 
0 
0 
0 
0 
0 
0 
0 
0 
0 
0 
0 
0 
0 
0 
0 
0 
0 
0 
0 
0 
0 
0 
0 
0 
0 
0 
0 
0 
0 
0 
0 
0 
0 
0 
0 
0 
0 
0 
0 
0 
0 
0 
0 
0 
0 
0 
0 
0 
0 
0 
0 
0 
0 
0 
0 
0 
0 
0 
0 
0 
0 
0 
0 
0 
0 
0 
0 
0 
0 
0 
0 
0 
0 
0 
0 
0 
0 
0 
0 
0 
0 
0 
0 
0 
0 
0 
0 
0 
0 
0 
0 
0 
0 
0 
0 
0 
0 
0 
0 
0 
0 
0 
0 
0 
0 
0 
0 
0 
0 
0 
0 
0 
0 
0 
0 
0 
0 
0 
0 
0 
0 
0 
0 
0 
0 
0 
0 
0 
0 
0 
0 
0 
0 
0 
0 
0 
0 
0 
0 
0 
0 
0 
0 
0 
0 
0 
0 
0 
0 
0 
0 
0 
0 
0 
0 
0 
0 
0 
0 
0 
0 
0 
0 
0 
0 
0 
0 
0 
0 
0 
0 
0 
0 
0 
0 
0 
0 
0 
0 
0 
0 
0 
0 
0 
0 
0 
0 
0 
0 
0 
0 
0 
0 
0 
0 
0 
0 
0 
0 
0 
0 
0 
0 
0 
0 
0 
0 
0 
0 
0 
0 
0 
0 
0 
0 
0 
0 
0 
0 
0 
0 
0 
0 
0 
0 
0 
0 
0 
0 
0 
0 
0 
0 
0 
0 
0 
0 
0 
0 
0 
0 
0 
0 
0 
0 
0 
0 
0 
0 
0 
0 
0 
0 
0 
0 
0 
0 
0 
0 
0 
0 
0 
0 
0 
0 
0 
0 
0 
0 
0 
0 
0 
0 
0 
0 
0 
0 
0 
0 
0 
0 
0 
0 
0 
0 
0 
0 
0 
0 
0 
0 
0 
0 
0 
0 
0 
0 
0 
0 
0 
0 
0 
0 
0 
0 
0 
0 
0 
0 
0 
0 
0 
0 
0 
0 
0 
0 
0 
0 
0 
0 
0 
0 
0 
0 
0 
0 
0 
0 
0 
0 
0 
0 
0 
0 
0 
0 
0 
0 
0 
0 
0 
0 
0 
0 
0 
0 
0 
0 
0 
0 
0 
0 
0 
0 
0 
0 
0 
0 
0 
0 
0 
0 
0 
0 
0 
0 
0 
0 
0 
0 
0 
0 
0 
0 
0 
0 
0 
0 
0 
0 
0 
0 
0 
0 
0 
0 
0 
0 
0 
0 
0 
0 
0 
0 
0 
0 
0 
0 
0 
0 
0 
0 
0 
0 
0 
0 
0 
0 
0 
0 
0 
0 
0 
0 
0 
0 
0 
0 
0 
0 
0 
0 
0 
0 
0 
0 
0 
0 
0 
0 
0 
0 
0 
0 
0 
0 
0 
0 
0 
0 
0 
0 
0 
0 
0 
0 
0 
0 
0 
0 
0 
0 
0 
0 
0 
0 
0 
0 
0 
0 
0 
0 
0 
0 
0 
0 
0 
0 
0 
0 
0 
0 
0 
0 
0 
0 
0 
0 
0 
0 
0 
0 
0 
0 
0 
0 
0 
0 
0 
0 
0 
0 
0 
0 
0 
0 
0 
0 
0 
0 
0 
0 
0 
0 
0 
0 
0 
0 
0 
0 
0 
0 
0 
0 
0 
0 
0 
0 
0 
0 
0 
0 
0 
0 
0 
0 
0 
0 
0 
0 
0 
0 
0 
0 
0 
0 
0 
0 
0 
0 
0 
0 
0 
0 
0 
0 
0 
0 
0 
0 
0 
0 
0 
0 
0 
0 
0 
0 
0 
0 
0 
0 
0 
0 
0 
0 
0 
0 
0 
0 
0 
0 
0 
0 
0 
0 
0 
0 
0 
0 
0 
0 
0 
0 
0 
0 
0 
0 
0 
0 
0 
0 
0 
0 
0 
0 
0 
0 
0 
0 
0 
0 
0 
0 
0 
0 
0 
0 
0 
0 
0 
0 
0 
0 
0 
0 
0 
0 
0 
0 
0 
0 
0 
0 
0 
0 
0 
0 
0 
0 
0 
0 
0 
0 
0 
0 
0 
0 
0 
0 
0 
0 
0 
0 
0 
0 
0 
0 
0 
0 
0 
0 
0 
0 
0 
0 
0 
0 
0 
0 
0 
0 
0 
0 
0 
0 
0 
0 
0 
0 
0 
0 
0 
0 
0 
0 
0 
0 
0 
0 
0 
0 
0 
0 
0 
0 
0 
0 
0 
0 
0 
0 
0 
0 
0 
0 
0 
0 
0 
0 
0 
0 
0 
0 
0 
0 
0 
0 
0 
0 
0 
0 
0 
0 
0 
0 
0 
0 
0 
0 
0 
0 
0 
0 
0 
0 
0 
0 
0 
0 
0 
0 
0 
0 
0 
0 
0 
0 
0 
0 
0 
0 
0 
0 
0 
0 
0 
0 
0 
0 
0 
0 
0 
0 
0 
0 
0 
0 
0 
0 
0 
0 
0 
0 
0 
0 
0 
0 
0 
0 
0 
0 
0 
0 
0 
0 
0 
0 
0 
0 
0 
0 
0 
0 
0 
0 
0 
0 
0 
0 
0 
0 
0 
0 
0 
0 
0 
0 
0 
0 
0 
0 
0 
0 
0 
0 
0 
0 
0 
0 
0 
0 
0 
0 
0 
0 
0 
0 
0 
0 
0 
0 
0 
0 
0 
0 
0 
0 
0 
0 
0 
0 
0 
0 
0 
0 
0 
0 
0 
0 
0 
0 
0 
0 
0 
0 
0 
0 
0 
0 
0 
0 
0 
0 
0 
0 
0 
0 
0 
0 
0 
0 
0 
0 
0 
0 
0 
0 
0 
0 
0 
0 
0 
0 
0 
0 
0 
0 
0 
0 
0 
0 
0 
0 
0 
0 
0 
0 
0 
0 
0 
0 
0 
0 
0 
0 
0 
0 
0 
0 
0 
0 
0 
0 
0 
0 
0 
0 
0 
0 
0 
0 
0 
0 
0 
0 
0 
0 
0 
0 
0 
0 
0 
0 
0 
0 
0 
0 
0 
0 
0 
0 
0 
0 
0 
0 
0 
0 
0 
0 
0 
0 
0 
0 
0 
0 
0 
0 
0 
0 
0 
0 
0 
0 
0 
0 
0 
0 
0 
0 
0 
0 
0 
0 
0 
0 
0 
0 
0 
0 
0 
0 
0 
0 
0 
0 
0 
0 
0 
0 
0 
0 
0 
0 
0 
0 
0 
0 
0 
0 
0 
0 
0 
0 
0 
0 
0 
0 
0 
0 
0 
0 
0 
0 
0 
0 
0 
0 
0 
0 
0 
0 
0 
0 
0 
0 
0 
0 
0 
0 
0 
0 
0 
0 
0 
0 
0 
0 
0 
0 
0 
0 
0 
0 
0 
0 
0 
0 
0 
0 
0 
0 
0 
0 
0 
0 
0 
0 
0 
0 
0 
0 
0 
0 
0 
0 
0 
0 
0 
0 
0 
0 
0 
0 
0 
0 
0 
0 
0 
0 
0 
0 
0 
0 
0 
0 
0 
0 
0 
0 
0 
0 
0 
0 
0 
0 
0 
0 
0 
0 
0 
0 
0 
0 
0 
0 
0 
0 
0 
0 
0 
0 
0 
0 
0 
0 
0 
0 
0 
0 
0 
0 
0 
0 
0 
0 
0 
0 
0 
0 
0 
0 
0 
0 
0 
0 
0 
0 
0 
0 
0 
0 
0 
0 
0 
0 
0 
0 
0 
0 
0 
0 
0 
0 
0 
0 
0 
0 
0 
0 
0 
0 
0 
0 
0 
0 
0 
0 
0 
0 
0 
0 
0 
0 
0 
0 
0 
0 
0 
0 
0 
0 
0 
0 
0 
0 
0 
0 
0 
0 
0 
0 
0 
0 
0 
0 
0 
0 
0 
0 
0 
0 
0 
0 
0 
0 
0 
0 
0 
0 
0 
0 
0 
0 
0 
0 
0 
0 
0 
0 
0 
0 
0 
0 
0 
0 
0 
0 
0 
0 
0 
0 
0 
0 
0 
0 
0 
0 
0 
0 
0 
0 
0 
0 
0 
0 
0 
0 
0 
0 
0 
0 
0 
0 
0 
0 
0 
0 
0 
0 
0 
0 
0 
0 
0 
0 
0 
0 
0 
0 
0 
0 
0 
0 
0 
0 
0 
0 
0 
0 
0 
0 
0 
0 
0 
0 
0 
0 
0 
0 
0 
0 
0 
0 
0 
0 
0 
0 
0 
0 
0 
0 
0 
0 
0 
0 
0 
0 
0 
0 
0 
0 
0 
0 
0 
0 
0 
0 
0 
0 
0 
0 
0 
0 
0 
0 
0 
0 
0 
0 
0 
0 
0 
0 
0 
0 
0 
0 
0 
0 
0 
0 
0 
0 
0 
0 
0 
0 
0 
0 
0 
0 
0 
0 
0 
0 
0 
0 
0 
0 
0 
0 
0 
0 
0 
0 
0 
0 
0 
0 
0 
0 
0 
0 
0 
0 
0 
0 
0 
0 
0 
0 
0 
0 
0 
0 
0 
0 
0 
0 
0 
0 
0 
0 
0 
0 
0 
0 
0 
0 
0 
0 
0 
0 
0 
0 
0 
0 
0 
0 
0 
0 
0 
0 
0 
0 
0 
0 
0 
0 
0 
0 
0 
0 
0 
0 
0 
0 
0 
0 
0 
0 
0 
0 
0 
0 
0 
0 
0 
0 
0 
0 
0 
0 
0 
0 
0 
0 
0 
0 
0 
0 
0 
0 
0 
0 
0 
0 
0 
0 
0 
0 
0 
0 
0 
0 
0 
0 
0 
0 
0 
0 
0 
0 
0 
0 
0 
0 
0 
0 
0 
0 
0 
0 
0 
0 
0 
0 
0 
0 
0 
0 
0 
0 
0 
0 
0 
0 
0 
0 
0 
0 
0 
0 
0 
0 
0 
0 
0 
0 
0 
0 
0 
0 
0 
0 
0 
0 
0 
0 
0 
0 
0 
0 
0 
0 
0 
0 
0 
0 
0 
0 
0 
0 
0 
0 
0 
0 
0 
0 
0 
0 
0 
0 
0 
0 
0 
0 
0 
0 
0 
0 
0 
0 
0 
0 
0 
0 
0 
0 
0 
0 
0 
0 
0 
0 
0 
0 
0 
0 
0 
0 
0 
0 
0 
0 
0 
0 
0 
0 
0 
0 
0 
0 
0 
0 
0 
0 
0 
0 
0 
0 
0 
0 
0 
0 
0 
0 
0 
0 
0 
0 
0 
0 
0 
0 
0 
0 
0 
0 
0 
0 
0 
0 
0 
0 
0 
0 
0 
0 
0 
0 
0 
0 
0 
0 
0 
0 
0 
0 
0 
0 
0 
0 
0 
0 
0 
0 
0 
0 
0 
0 
0 
0 
0 
0 
0 
0 
0 
0 
0 
0 
0 
0 
0 
0 
0 
0 
0 
0 
0 
0 
0 
0 
0 
0 
0 
0 
0 
0 
0 
0 
0 
0 
0 
0 
0 
0 
0 
0 
0 
0 
0 
0 
0 
0 
0 
0 
0 
0 
0 
0 
0 
0 
0 
0 
0 
0 
0 
0 
0 
0 
0 
0 
0 
0 
0 
0 
0 
0 
0 
0 
0 
0 
0 
0 
0 
0 
0 
0 
0 
0 
0 
0 
0 
0 
0 
0 
0 
0 
0 
0 
0 
0 
0 
0 
0 
0 
0 
0 
0 
0 
0 
0 
0 
0 
0 
0 
0 
0 
0 
0 
0 
0 
0 
0 
0 
0 
0 
0 
0 
0 
0 
0 
0 
0 
0 
0 
0 
0 
0 
0 
0 
0 
0 
0 
0 
0 
0 
0 
0 
0 
0 
0 
0 
0 
0 
0 
0 
0 
0 
0 
0 
0 
0 
0 
0 
0 
0 
0 
0 
0 
0 
0 
0 
0 
0 
0 
0 
0 
0 
0 
0 
0 
0 
0 
0 
0 
0 
0 
0 
0 
0 
0 
0 
0 
0 
0 
0 
0 
0 
0 
0 
0 
0 
0 
0 
0 
0 
0 
0 
0 
0 
0 
0 
0 
0 
0 
0 
0 
0 
0 
0 
0 
0 
0 
0 
0 
0 
0 
0 
0 
0 
0 
0 
0 
0 
0 
0 
0 
0 
0 
0 
0 
0 
0 
0 
0 
0 
0 
0 
0 
0 
0 
0 
0 
0 
0 
0 
0 
0 
0 
0 
0 
0 
0 
0 
0 
0 
0 
0 
0 
0 
0 
0 
0 
0 
0 
0 
0 
0 
0 
0 
0 
0 
0 
0 
0 
0 
0 
0 
0 
0 
0 
0 
0 
0 
0 
0 
0 
0 
0 
0 
0 
0 
0 
0 
0 
0 
0 
0 
0 
0 
0 
0 
0 
0 
0 
0 
0 
0 
0 
0 
0 
0 
0 
0 
0 
0 
0 
0 
0 
0 
0 
0 
0 
0 
0 
0 
0 
0 
0 
0 
0 
0 
0 
0 
0 
0 
0 
0 
0 
0 
0 
0 
0 
0 
0 
0 
0 
0 
0 
0 
0 
0 
0 
0 
0 
0 
0 
0 
0 
0 
0 
0 
0 
0 
0 
0 
0 
0 
0 
0 
0 
0 
0 
0 
0 
0 
0 
0 
0 
0 
0 
0 
0 
0 
0 
0 
0 
0 
0 
0 
0 
0 
0 
0 
0 
0 
0 
0 
0 
0 
0 
0 
0 
0 
0 
0 
0 
0 
0 
0 
0 
0 
0 
0 
0 
0 
0 
0 
0 
0 
0 
0 
0 
0 
0 
0 
0 
0 
0 
0 
0 
0 
0 
0 
0 
0 
0 
0 
0 
0 
0 
0 
0 
0 
0 
0 
0 
0 
0 
0 
0 
0 
0 
0 
0 
0 
0 
0 
0 
0 
0 
0 
0 
0 
0 
0 
0 
0 
0 
0 
0 
0 
0 
0 
0 
0 
0 
0 
0 
0 
0 
0 
0 
0 
0 
0 
0 
0 
0 
0 
0 
0 
0 
0 
0 
0 
0 
0 
0 
0 
0 
0 
0 
0 
0 
0 
0 
0 
0 
0 
0 
0 
0 
0 
0 
0 
0 
0 
0 
0 
0 
0 
0 
0 
0 
0 
0 
0 
0 
0 
0 
0 
0 
0 
0 
0 
0 
0 
0 
0 
0 
0 
0 
0 
0 
0 
0 
0 
0 
0 
0 
0 
0 
0 
0 
0 
0 
0 
0 
0 
0 
0 
0 
0 
0 
0 
0 
0 
0 
0 
0 
0 
0 
0 
0 
0 
0 
0 
0 
0 
0 
0 
0 
0 
0 
0 
0 
0 
0 
0 
0 
0 
0 
0 
0 
0 
0 
0 
0 
0 
0 
0 
0 
0 
0 
0 
0 
0 
0 
0 
0 
0 
0 
0 
0 
0 
0 
0 
0 
0 
0 
0 
0 
0 
0 
0 
0 
0 
0 
0 
0 
0 
0 
0 
0 
0 
0 
0 
0 
0 
0 
0 
0 
0 
0 
0 
0 
0 
0 
0 
0 
0 
0 
0 
0 
0 
0 
0 
0 
0 
0 
0 
0 
0 
0 
0 
0 
0 
0 
0 
0 
0 
0 
0 
0 
0 
0 
0 
0 
0 
0 
0 
0 
0 
0 
0 
0 
0 
0 
0 
0 
0 
0 
0 
0 
0 
0 
0 
0 
0 
0 
0 
0 
0 
0 
0 
0 
0 
0 
0 
0 
0 
0 
0 
0 
0 
0 
0 
0 
0 
0 
0 
0 
0 
0 
0 
0 
0 
0 
0 
0 
0 
0 
0 
0 
0 
0 
0 
0 
0 
0 
0 
0 
0 
0 
0 
0 
0 
0 
0 
0 
0 
0 
0 
0 
0 
0 
0 
0 
0 
0 
0 
0 
0 
0 
0 
0 
0 
0 
0 
0 
0 
0 
0 
0 
0 
0 
0 
0 
0 
0 
0 
0 
0 
0 
0 
0 
0 
0 
0 
0 
0 
0 
0 
0 
0 
0 
0 
0 
0 
0 
0 
0 
0 
0 
0 
0 
0 
0 
0 
0 
0 
0 
0 
0 
0 
0 
0 
0 
0 
0 
0 
0 
0 
0 
0 
0 
0 
0 
0 
0 
0 
0 
0 
0 
0 
0 
0 
0 
0 
0 
0 
0 
0 
0 
0 
0 
0 
0 
0 
0 
0 
0 
0 
0 
0 
0 
0 
0 
0 
0 
0 
0 
0 
0 
0 
0 
0 
0 
0 
0 
0 
0 
0 
0 
0 
0 
0 
0 
0 
0 
0 
0 
0 
0 
0 
0 
0 
0 
0 
0 
0 
0 
0 
0 
0 
0 
0 
0 
0 
0 
0 
0 
0 
0 
0 
0 
0 
0 
0 
0 
0 
0 
0 
0 
0 
0 
0 
0 
0 
0 
0 
0 
0 
0 
0 
0 
0 
0 
0 
0 
0 
0 
0 
0 
0 
0 
0 
0 
0 
0 
0 
0 
0 
0 
0 
0 
0 
0 
0 
0 
0 
0 
0 
0 
0 
0 
0 
0 
0 
0 
0 
0 
0 
0 
0 
0 
0 
0 
0 
0 
0 
0 
0 
0 
0 
0 
0 
0 
0 
0 
0 
0 
0 
0 
0 
0 
0 
0 
0 
0 
0 
0 
0 
0 
0 
0 
0 
0 
0 
0 
0 
0 
0 
0 
0 
0 
0 
0 
0 
0 
0 
0 
0 
0 
0 
0 
0 
0 
0 
0 
0 
0 
0 
0 
0 
0 
0 
0 
0 
0 
0 
0 
0 
0 
0 
0 
0 
0 
0 
0 
0 
0 
0 
0 
0 
0 
0 
0 
0 
0 
0 
0 
0 
0 
0 
0 
0 
0 
0 
0 
0 
0 
0 
0 
0 
0 
0 
0 
0 
0 
0 
0 
0 
0 
0 
0 
0 
0 
0 
0 
0 
0 
0 
0 
0 
0 
0 
0 
0 
0 
0 
0 
0 
0 
0 
0 
0 
0 
0 
0 
0 
0 
0 
0 
0 
0 
0 
0 
0 
0 
0 
0 
0 
0 
0 
0 
0 
0 
0 
0 
0 
0 
0 
0 
0 
0 
0 
0 
0 
0 
0 
0 
0 
0 
0 
0 
0 
0 
0 
0 
0 
0 
0 
0 
0 
0 
0 
0 
0 
0 
0 
0 
0 
0 
0 
0 
0 
0 
0 
0 
0 
0 
0 
0 
0 
0 
0 
0 
0 
0 
0 
0 
0 
0 
0 
0 
0 
0 
0 
0 
0 
0 
0 
0 
0 
0 
0 
0 
0 
0 
0 
0 
0 
0 
0 
0 
0 
0 
0 
0 
0 
0 
0 
0 
0 
0 
0 
0 
0 
0 
0 
0 
0 
0 
0 
0 
0 
0 
0 
0 
0 
0 
0 
0 
0 
0 
0 
0 
0 
0 
0 
0 
0 
0 
0 
0 
0 
0 
0 
0 
0 
0 
0 
0 
0 
0 
0 
0 
0 
0 
0 
0 
0 
0 
0 
0 
0 
0 
0 
0 
0 
0 
0 
0 
0 
0 
0 
0 
0 
0 
0 
0 
0 
0 
0 
0 
0 
0 
0 
0 
0 
0 
0 
0 
0 
0 
0 
0 
0 
0 
0 
0 
0 
0 
0 
0 
0 
0 
0 
0 
0 
0 
0 
0 
0 
0 
0 
0 
0 
0 
0 
0 
0 
0 
0 
0 
0 
0 
0 
0 
0 
0 
0 
0 
0 
0 
0 
0 
0 
0 
0 
0 
0 
0 
0 
0 
0 
0 
0 
0 
0 
0 
0 
0 
0 
0 
0 
0 
0 
0 
0 
0 
0 
0 
0 
0 
0 
0 
0 
0 
0 
0 
0 
0 
0 
0 
0 
0 
0 
0 
0 
0 
0 
0 
0 
0 
0 
0 
0 
0 
0 
0 
0 
0 
0 
0 
0 
0 
0 
0 
0 
0 
0 
0 
0 
0 
0 
0 
0 
0 
0 
0 
0 
0 
0 
0 
0 
0 
0 
0 
0 
0 
0 
0 
0 
0 
0 
0 
0 
0 
0 
0 
0 
0 
0 
0 
0 
0 
0 
0 
0 
0 
0 
0 
0 
0 
0 
0 
0 
0 
0 
0 
0 
0 
0 
0 
0 
0 
0 
0 
0 
0 
0 
0 
0 
0 
0 
0 
0 
0 
0 
0 
0 
0 
0 
0 
0 
0 
0 
0 
0 
0 
0 
0 
0 
0 
0 
0 
0 
0 
0 
0 
0 
0 
0 
0 
0 
0 
0 
0 
0 
0 
0 
0 
0 
0 
0 
0 
0 
0 
0 
0 
0 
0 
0 
0 
0 
0 
0 
0 
0 
0 
0 
0 
0 
0 
0 
0 
0 
0 
0 
0 
0 
0 
0 
0 
0 
0 
0 
0 
0 
0 
0 
0 
0 
0 
0 
0 
0 
0 
0 
0 
0 
0 
0 
0 
0 
0 
0 
0 
0 
0 
0 
0 
0 
0 
0 
0 
0 
0 
0 
0 
0 
0 
0 
0 
0 
0 
0 
0 
0 
0 
0 
0 
0 
0 
0 
0 
0 
0 
0 
0 
0 
0 
0 
0 
0 
0 
0 
0 
0 
0 
0 
0 
0 
0 
0 
0 
0 
0 
0 
0 
0 
0 
0 
0 
0 
0 
0 
0 
0 
0 
0 
0 
0 
0 
0 
0 
0 
0 
0 
0 
0 
0 
0 
0 
0 
0 
0 
0 
0 
0 
0 
0 
0 
0 
0 
0 
0 
0 
0 
0 
0 
0 
0 
0 
0 
0 
0 
0 
0 
0 
0 
0 
0 
0 
0 
0 
0 
0 
0 
0 
0 
0 
0 
0 
0 
0 
0 
0 
0 
0 
0 
0 
0 
0 
0 
0 
0 
0 
0 
0 
0 
0 
0 
0 
0 
0 
0 
0 
0 
0 
0 
0 
0 
0 
0 
0 
0 
0 
0 
0 
0 
0 
0 
0 
0 
0 
0 
0 
0 
0 
0 
0 
0 
0 
0 
0 
0 
0 
0 
0 
0 
0 
0 
0 
0 
0 
0 
0 
0 
0 
0 
0 
0 
0 
0 
0 
0 
0 
0 
0 
0 
0 
0 
0 
0 
0 
0 
0 
0 
0 
0 
0 
0 
0 
0 
0 
0 
0 
0 
0 
0 
0 
0 
0 
0 
0 
0 
0 
0 
0 
0 
0 
0 
0 
0 
0 
0 
0 
0 
0 
0 
0 
0 
0 
0 
0 
0 
0 
0 
0 
0 
0 
0 
0 
0 
0 
0 
0 
0 
0 
0 
0 
0 
0 
0 
0 
0 
0 
0 
0 
0 
0 
0 
0 
0 
0 
0 
0 
0 
0 
0 
0 
0 
0 
0 
0 
0 
0 
0 
0 
0 
0 
0 
0 
0 
0 
0 
0 
0 
0 
0 
0 
0 
0 
0 
0 
0 
0 
0 
0 
0 
0 
0 
0 
0 
0 
0 
0 
0 
0 
0 
0 
0 
0 
0 
0 
0 
0 
0 
0 
0 
0 
0 
0 
0 
0 
0 
0 
0 
0 
0 
0 
0 
0 
0 
0 
0 
0 
0 
0 
0 
0 
0 
0 
0 
0 
0 
0 
0 
0 
0 
0 
0 
0 
0 
0 
0 
0 
0 
0 
0 
0 
0 
0 
0 
0 
0 
0 
0 
0 
0 
0 
0 
0 
0 
0 
0 
0 
0 
0 
0 
0 
0 
0 
0 
0 
0 
0 
0 
0 
0 
0 
0 
0 
0 
0 
0 
0 
0 
0 
0 
0 
0 
0 
0 
0 
0 
0 
0 
0 
0 
0 
0 
0 
0 
0 
0 
0 
0 
0 
0 
0 
0 
0 
0 
0 
0 
0 
0 
0 
0 
0 
0 
0 
0 
0 
0 
0 
0 
0 
0 
0 
0 
0 
0 
0 
0 
0 
0 
0 
0 
0 
0 
0 
0 
0 
0 
0 
0 
0 
0 
0 
0 
0 
0 
0 
0 
0 
0 
0 
0 
0 
0 
0 
0 
0 
0 
0 
0 
0 
0 
0 
0 
0 
0 
0 
0 
0 
0 
0 
0 
0 
0 
0 
0 
0 
0 
0 
0 
0 
0 
0 
0 
0 
0 
0 
0 
0 
0 
0 
0 
0 
0 
0 
0 
0 
0 
0 
0 
0 
0 
0 
0 
0 
0 
0 
0 
0 
0 
0 
0 
0 
0 
0 
0 
0 
0 
0 
0 
0 
0 
0 
0 
0 
0 
0 
0 
0 
0 
0 
0 
0 
0 
0 
0 
0 
0 
0 
0 
0 
0 
0 
0 
0 
0 
0 
0 
0 
0 
0 
0 
0 
0 
0 
0 
0 
0 
0 
0 
0 
0 
0 
0 
0 
0 
0 
0 
0 
0 
0 
0 
0 
0 
0 
0 
0 
0 
0 
0 
0 
0 
0 
0 
0 
0 
0 
0 
0 
0 
0 
0 
0 
0 
0 
0 
0 
0 
0 
0 
0 
0 
0 
0 
0 
0 
0 
0 
0 
0 
0 
0 
0 
0 
0 
0 
0 
0 
0 
0 
0 
0 
0 
0 
0 
0 
0 
0 
0 
0 
0 
0 
0 
0 
0 
0 
0 
0 
0 
0 
0 
0 
0 
0 
0 
0 
0 
0 
0 
0 
0 
0 
0 
0 
0 
0 
0 
0 
0 
0 
0 
0 
0 
0 
0 
0 
0 
0 
0 
0 
0 
0 
0 
0 
0 
0 
0 
0 
0 
0 
0 
0 
0 
0 
0 
0 
0 
0 
0 
0 
0 
0 
0 
0 
0 
0 
0 
0 
0 
0 
0 
0 
0 
0 
0 
0 
0 
0 
0 
0 
0 
0 
0 
0 
0 
0 
0 
0 
0 
0 
0 
0 
0 
0 
0 
0 
0 
0 
0 
0 
0 
0 
0 
0 
0 
0 
0 
0 
0 
0 
0 
0 
0 
0 
0 
0 
0 
0 
0 
0 
0 
0 
0 
0 
0 
0 
0 
0 
0 
0 
0 
0 
0 
0 
0 
0 
0 
0 
0 
0 
0 
0 
0 
0 
0 
4.230054e-01 
4.225181e-01 
4.220310e-01 
4.215441e-01 
4.210573e-01 
4.205707e-01 
4.200842e-01 
4.195979e-01 
4.191118e-01 
4.186259e-01 
4.181401e-01 
4.176544e-01 
4.171690e-01 
4.166837e-01 
4.161986e-01 
4.157136e-01 
4.152288e-01 
4.147441e-01 
4.142597e-01 
4.137754e-01 
4.132912e-01 
4.128072e-01 
4.123234e-01 
4.118398e-01 
4.113563e-01 
4.108730e-01 
4.103898e-01 
4.099068e-01 
4.094240e-01 
4.089414e-01 
4.084589e-01 
4.079766e-01 
4.074944e-01 
4.070124e-01 
4.065306e-01 
4.060489e-01 
4.055674e-01 
4.050861e-01 
4.046049e-01 
4.041239e-01 
4.036431e-01 
4.031624e-01 
4.026819e-01 
4.022016e-01 
4.017214e-01 
4.012414e-01 
4.007616e-01 
4.002819e-01 
3.998024e-01 
3.993231e-01 
3.988439e-01 
3.983649e-01 
3.978861e-01 
3.974074e-01 
3.969289e-01 
3.964506e-01 
3.959724e-01 
3.954944e-01 
3.950166e-01 
3.945389e-01 
3.940614e-01 
3.935841e-01 
3.931069e-01 
3.926299e-01 
3.921531e-01 
3.916764e-01 
3.911999e-01 
3.907236e-01 
3.902474e-01 
3.897714e-01 
3.892956e-01 
3.888199e-01 
3.883445e-01 
3.878691e-01 
3.873940e-01 
3.869190e-01 
3.864442e-01 
3.859695e-01 
3.854950e-01 
3.850207e-01 
3.845466e-01 
3.840726e-01 
3.835988e-01 
3.831251e-01 
3.826516e-01 
3.821783e-01 
3.817052e-01 
3.812322e-01 
3.807594e-01 
3.802868e-01 
3.798143e-01 
3.793420e-01 
3.788699e-01 
3.783979e-01 
3.779262e-01 
3.774545e-01 
3.769831e-01 
3.765118e-01 
3.760407e-01 
3.755697e-01 
3.750989e-01 
3.746283e-01 
3.741579e-01 
3.736876e-01 
3.732175e-01 
3.727476e-01 
3.722778e-01 
3.718082e-01 
3.713388e-01 
3.708696e-01 
3.704005e-01 
3.699316e-01 
3.694628e-01 
3.689942e-01 
3.685258e-01 
3.680576e-01 
3.675895e-01 
3.671216e-01 
3.666539e-01 
3.661864e-01 
3.657190e-01 
3.652518e-01 
3.647847e-01 
3.643178e-01 
3.638511e-01 
3.633846e-01 
3.629182e-01 
3.624520e-01 
3.619860e-01 
3.615201e-01 
3.610545e-01 
3.605889e-01 
3.601236e-01 
3.596584e-01 
3.591934e-01 
3.587286e-01 
3.582639e-01 
3.577994e-01 
3.573351e-01 
3.568710e-01 
3.564070e-01 
3.559432e-01 
3.554796e-01 
3.550161e-01 
3.545528e-01 
3.540897e-01 
3.536267e-01 
3.531640e-01 
3.527013e-01 
3.522389e-01 
3.517766e-01 
3.513146e-01 
3.508526e-01 
3.503909e-01 
3.499293e-01 
3.494679e-01 
3.490067e-01 
3.485456e-01 
3.480847e-01 
3.476240e-01 
3.471634e-01 
3.467031e-01 
3.462429e-01 
3.457828e-01 
3.453230e-01 
3.448633e-01 
3.444038e-01 
3.439444e-01 
3.434852e-01 
3.430262e-01 
3.425674e-01 
3.421088e-01 
3.416503e-01 
3.411920e-01 
3.407338e-01 
3.402759e-01 
3.398181e-01 
3.393605e-01 
3.389030e-01 
3.384457e-01 
3.379886e-01 
3.375317e-01 
3.370750e-01 
3.366184e-01 
3.361620e-01 
3.357057e-01 
3.352497e-01 
3.347938e-01 
3.343381e-01 
3.338825e-01 
3.334271e-01 
3.329719e-01 
3.325169e-01 
3.320621e-01 
3.316074e-01 
3.311529e-01 
3.306986e-01 
3.302444e-01 
3.297904e-01 
3.293366e-01 
3.288830e-01 
3.284295e-01 
3.279762e-01 
3.275231e-01 
3.270702e-01 
3.266174e-01 
3.261648e-01 
3.257124e-01 
3.252601e-01 
3.248081e-01 
3.243562e-01 
3.239045e-01 
3.234529e-01 
3.230015e-01 
3.225503e-01 
3.220993e-01 
3.216485e-01 
3.211978e-01 
3.207473e-01 
3.202970e-01 
3.198468e-01 
3.193968e-01 
3.189470e-01 
3.184974e-01 
3.180479e-01 
3.175987e-01 
3.171496e-01 
3.167006e-01 
3.162519e-01 
3.158033e-01 
3.153549e-01 
3.149067e-01 
3.144586e-01 
3.140107e-01 
3.135630e-01 
3.131155e-01 
3.126681e-01 
3.122210e-01 
3.117740e-01 
3.113271e-01 
3.108805e-01 
3.104340e-01 
3.099877e-01 
3.095416e-01 
3.090956e-01 
3.086499e-01 
3.082043e-01 
3.077588e-01 
3.073136e-01 
3.068685e-01 
3.064236e-01 
3.059789e-01 
3.055344e-01 
3.050900e-01 
3.046458e-01 
3.042018e-01 
3.037580e-01 
3.033143e-01 
3.028708e-01 
3.024275e-01 
3.019844e-01 
3.015414e-01 
3.010986e-01 
3.006560e-01 
3.002136e-01 
2.997713e-01 
2.993293e-01 
2.988874e-01 
2.984457e-01 
2.980041e-01 
2.975627e-01 
2.971215e-01 
2.966805e-01 
2.962397e-01 
2.957990e-01 
2.953585e-01 
2.949182e-01 
2.944781e-01 
2.940382e-01 
2.935984e-01 
2.931588e-01 
2.927194e-01 
2.922801e-01 
2.918410e-01 
2.914022e-01 
2.909634e-01 
2.905249e-01 
2.900866e-01 
2.896484e-01 
2.892104e-01 
2.887725e-01 
2.883349e-01 
2.878974e-01 
2.874601e-01 
2.870230e-01 
2.865861e-01 
2.861493e-01 
2.857127e-01 
2.852763e-01 
2.848401e-01 
2.844041e-01 
2.839682e-01 
2.835325e-01 
2.830970e-01 
2.826617e-01 
2.822265e-01 
2.817915e-01 
2.813567e-01 
2.809221e-01 
2.804876e-01 
2.800534e-01 
2.796193e-01 
2.791854e-01 
2.787517e-01 
2.783181e-01 
2.778847e-01 
2.774515e-01 
2.770185e-01 
2.765857e-01 
2.761530e-01 
2.757205e-01 
2.752882e-01 
2.748561e-01 
2.744242e-01 
2.739924e-01 
2.735608e-01 
2.731294e-01 
2.726982e-01 
2.722671e-01 
2.718363e-01 
2.714056e-01 
2.709751e-01 
2.705447e-01 
2.701146e-01 
2.696846e-01 
2.692548e-01 
2.688252e-01 
2.683958e-01 
2.679665e-01 
2.675374e-01 
2.671085e-01 
2.666798e-01 
2.662513e-01 
2.658229e-01 
2.653947e-01 
2.649667e-01 
2.645389e-01 
2.641113e-01 
2.636838e-01 
2.632565e-01 
2.628294e-01 
2.624025e-01 
2.619758e-01 
2.615492e-01 
2.611228e-01 
2.606966e-01 
2.602706e-01 
2.598448e-01 
2.594191e-01 
2.589936e-01 
2.585683e-01 
2.581432e-01 
2.577183e-01 
2.572935e-01 
2.568689e-01 
2.564445e-01 
2.560203e-01 
2.555963e-01 
2.551724e-01 
2.547488e-01 
2.543253e-01 
2.539020e-01 
2.534788e-01 
2.530559e-01 
2.526331e-01 
2.522105e-01 
2.517881e-01 
2.513659e-01 
2.509438e-01 
2.505220e-01 
2.501003e-01 
2.496788e-01 
2.492574e-01 
2.488363e-01 
2.484153e-01 
2.479946e-01 
2.475740e-01 
2.471535e-01 
2.467333e-01 
2.463133e-01 
2.458934e-01 
2.454737e-01 
2.450542e-01 
2.446348e-01 
2.442157e-01 
2.437967e-01 
2.433779e-01 
2.429593e-01 
2.425409e-01 
2.421227e-01 
2.417046e-01 
2.412867e-01 
2.408691e-01 
2.404515e-01 
2.400342e-01 
2.396171e-01 
2.392001e-01 
2.387833e-01 
2.383667e-01 
2.379503e-01 
2.375341e-01 
2.371180e-01 
2.367021e-01 
2.362864e-01 
2.358709e-01 
2.354556e-01 
2.350404e-01 
2.346255e-01 
2.342107e-01 
2.337961e-01 
2.333817e-01 
2.329675e-01 
2.325534e-01 
2.321395e-01 
2.317259e-01 
2.313124e-01 
2.308990e-01 
2.304859e-01 
2.300729e-01 
2.296602e-01 
2.292476e-01 
2.288352e-01 
2.284229e-01 
2.280109e-01 
2.275991e-01 
2.271874e-01 
2.267759e-01 
2.263646e-01 
2.259535e-01 
2.255425e-01 
2.251317e-01 
2.247212e-01 
2.243108e-01 
2.239006e-01 
2.234905e-01 
2.230807e-01 
2.226710e-01 
2.222616e-01 
2.218523e-01 
2.214432e-01 
2.210342e-01 
2.206255e-01 
2.202169e-01 
2.198086e-01 
2.194004e-01 
2.189924e-01 
2.185845e-01 
2.181769e-01 
2.177694e-01 
2.173622e-01 
2.169551e-01 
2.165482e-01 
2.161414e-01 
2.157349e-01 
2.153286e-01 
2.149224e-01 
2.145164e-01 
2.141106e-01 
2.137050e-01 
2.132995e-01 
2.128943e-01 
2.124892e-01 
2.120843e-01 
2.116796e-01 
2.112751e-01 
2.108708e-01 
2.104667e-01 
2.100627e-01 
2.096589e-01 
2.092553e-01 
2.088519e-01 
2.084487e-01 
2.080457e-01 
2.076428e-01 
2.072401e-01 
2.068377e-01 
2.064354e-01 
2.060332e-01 
2.056313e-01 
2.052296e-01 
2.048280e-01 
2.044266e-01 
2.040254e-01 
2.036244e-01 
2.032236e-01 
2.028230e-01 
2.024225e-01 
2.020223e-01 
2.016222e-01 
2.012223e-01 
2.008226e-01 
2.004230e-01 
2.000237e-01 
1.996245e-01 
1.992256e-01 
1.988268e-01 
1.984282e-01 
1.980298e-01 
1.976315e-01 
1.972335e-01 
1.968356e-01 
1.964380e-01 
1.960405e-01 
1.956432e-01 
1.952461e-01 
1.948491e-01 
1.944524e-01 
1.940558e-01 
1.936594e-01 
1.932633e-01 
1.928673e-01 
1.924714e-01 
1.920758e-01 
1.916804e-01 
1.912851e-01 
1.908900e-01 
1.904951e-01 
1.901004e-01 
1.897059e-01 
1.893116e-01 
1.889174e-01 
1.885235e-01 
1.881297e-01 
1.877361e-01 
1.873427e-01 
1.869495e-01 
1.865565e-01 
1.861636e-01 
1.857710e-01 
1.853785e-01 
1.849862e-01 
1.845941e-01 
1.842022e-01 
1.838105e-01 
1.834190e-01 
1.830276e-01 
1.826364e-01 
1.822455e-01 
1.818547e-01 
1.814641e-01 
1.810736e-01 
1.806834e-01 
1.802934e-01 
1.799035e-01 
1.795138e-01 
1.791243e-01 
1.787350e-01 
1.783459e-01 
1.779570e-01 
1.775683e-01 
1.771797e-01 
1.767914e-01 
1.764032e-01 
1.760152e-01 
1.756274e-01 
1.752398e-01 
1.748523e-01 
1.744651e-01 
1.740780e-01 
1.736912e-01 
1.733045e-01 
1.729180e-01 
1.725317e-01 
1.721456e-01 
1.717596e-01 
1.713739e-01 
1.709883e-01 
1.706029e-01 
1.702178e-01 
1.698328e-01 
1.694480e-01 
1.690633e-01 
1.686789e-01 
1.682947e-01 
1.679106e-01 
1.675267e-01 
1.671430e-01 
1.667595e-01 
1.663762e-01 
1.659931e-01 
1.656102e-01 
1.652274e-01 
1.648449e-01 
1.644625e-01 
1.640803e-01 
1.636983e-01 
1.633165e-01 
1.629349e-01 
1.625535e-01 
1.621722e-01 
1.617912e-01 
1.614103e-01 
1.610296e-01 
1.606491e-01 
1.602688e-01 
1.598887e-01 
1.595088e-01 
1.591290e-01 
1.587495e-01 
1.583701e-01 
1.579910e-01 
1.576120e-01 
1.572332e-01 
1.568546e-01 
1.564761e-01 
1.560979e-01 
1.557199e-01 
1.553420e-01 
1.549643e-01 
1.545868e-01 
1.542096e-01 
1.538325e-01 
1.534555e-01 
1.530788e-01 
1.527023e-01 
1.523259e-01 
1.519498e-01 
1.515738e-01 
1.511980e-01 
1.508224e-01 
1.504470e-01 
1.500718e-01 
1.496968e-01 
1.493219e-01 
1.489473e-01 
1.485728e-01 
1.481985e-01 
1.478244e-01 
1.474506e-01 
1.470768e-01 
1.467033e-01 
1.463300e-01 
1.459569e-01 
1.455839e-01 
1.452111e-01 
1.448386e-01 
1.444662e-01 
1.440940e-01 
1.437220e-01 
1.433502e-01 
1.429785e-01 
1.426071e-01 
1.422359e-01 
1.418648e-01 
1.414939e-01 
1.411233e-01 
1.407528e-01 
1.403825e-01 
1.400123e-01 
1.396424e-01 
1.392727e-01 
1.389031e-01 
1.385338e-01 
1.381646e-01 
1.377956e-01 
1.374269e-01 
1.370583e-01 
1.366899e-01 
1.363216e-01 
1.359536e-01 
1.355858e-01 
1.352181e-01 
1.348507e-01 
1.344834e-01 
1.341163e-01 
1.337494e-01 
1.333827e-01 
1.330162e-01 
1.326499e-01 
1.322838e-01 
1.319178e-01 
1.315521e-01 
1.311865e-01 
1.308211e-01 
1.304559e-01 
1.300910e-01 
1.297262e-01 
1.293615e-01 
1.289971e-01 
1.286329e-01 
1.282688e-01 
1.279050e-01 
1.275413e-01 
1.271779e-01 
1.268146e-01 
1.264515e-01 
1.260886e-01 
1.257259e-01 
1.253634e-01 
1.250010e-01 
1.246389e-01 
1.242769e-01 
1.239152e-01 
1.235536e-01 
1.231922e-01 
1.228310e-01 
1.224701e-01 
1.221092e-01 
1.217486e-01 
1.213882e-01 
1.210280e-01 
1.206679e-01 
1.203081e-01 
1.199484e-01 
1.195889e-01 
1.192296e-01 
1.188706e-01 
1.185117e-01 
1.181529e-01 
1.177944e-01 
1.174361e-01 
1.170780e-01 
1.167200e-01 
1.163623e-01 
1.160047e-01 
1.156473e-01 
1.152901e-01 
1.149331e-01 
1.145763e-01 
1.142197e-01 
1.138633e-01 
1.135071e-01 
1.131510e-01 
1.127952e-01 
1.124395e-01 
1.120841e-01 
1.117288e-01 
1.113737e-01 
1.110188e-01 
1.106641e-01 
1.103096e-01 
1.099553e-01 
1.096011e-01 
1.092472e-01 
1.088935e-01 
1.085399e-01 
1.081865e-01 
1.078334e-01 
1.074804e-01 
1.071276e-01 
1.067750e-01 
1.064226e-01 
1.060704e-01 
1.057183e-01 
1.053665e-01 
1.050149e-01 
1.046634e-01 
1.043122e-01 
1.039611e-01 
1.036102e-01 
1.032595e-01 
1.029090e-01 
1.025587e-01 
1.022086e-01 
1.018587e-01 
1.015090e-01 
1.011594e-01 
1.008101e-01 
1.004609e-01 
1.001120e-01 
9.976322e-02 
9.941464e-02 
9.906625e-02 
9.871806e-02 
9.837006e-02 
9.802225e-02 
9.767463e-02 
9.732720e-02 
9.697996e-02 
9.663292e-02 
9.628607e-02 
9.593941e-02 
9.559294e-02 
9.524667e-02 
9.490058e-02 
9.455469e-02 
9.420899e-02 
9.386348e-02 
9.351816e-02 
9.317304e-02 
9.282811e-02 
9.248337e-02 
9.213882e-02 
9.179446e-02 
9.145030e-02 
9.110633e-02 
9.076255e-02 
9.041896e-02 
9.007556e-02 
8.973236e-02 
8.938935e-02 
8.904653e-02 
8.870390e-02 
8.836146e-02 
8.801922e-02 
8.767717e-02 
8.733531e-02 
8.699365e-02 
8.665217e-02 
8.631089e-02 
8.596980e-02 
8.562891e-02 
8.528820e-02 
8.494769e-02 
8.460737e-02 
8.426724e-02 
8.392731e-02 
8.358757e-02 
8.324802e-02 
8.290866e-02 
8.256950e-02 
8.223052e-02 
8.189174e-02 
8.155316e-02 
8.121476e-02 
8.087656e-02 
8.053855e-02 
8.020073e-02 
7.986311e-02 
7.952568e-02 
7.918844e-02 
7.885139e-02 
7.851454e-02 
7.817787e-02 
7.784141e-02 
7.750513e-02 
7.716905e-02 
7.683316e-02 
7.649746e-02 
7.616195e-02 
7.582664e-02 
7.549152e-02 
7.515660e-02 
7.482186e-02 
7.448732e-02 
7.415297e-02 
7.381882e-02 
7.348486e-02 
7.315109e-02 
7.281751e-02 
7.248413e-02 
7.215093e-02 
7.181794e-02 
7.148513e-02 
7.115252e-02 
7.082010e-02 
7.048788e-02 
7.015584e-02 
6.982400e-02 
6.949236e-02 
6.916090e-02 
6.882964e-02 
6.849857e-02 
6.816770e-02 
6.783702e-02 
6.750653e-02 
6.717623e-02 
6.684613e-02 
6.651622e-02 
6.618651e-02 
6.585699e-02 
6.552766e-02 
6.519852e-02 
6.486958e-02 
6.454083e-02 
6.421227e-02 
6.388391e-02 
6.355574e-02 
6.322776e-02 
6.289998e-02 
6.257239e-02 
6.224499e-02 
6.191779e-02 
6.159078e-02 
6.126396e-02 
6.093734e-02 
6.061091e-02 
6.028467e-02 
5.995863e-02 
5.963278e-02 
5.930712e-02 
5.898166e-02 
5.865639e-02 
5.833131e-02 
5.800643e-02 
5.768174e-02 
5.735725e-02 
5.703295e-02 
5.670884e-02 
5.638492e-02 
5.606120e-02 
5.573767e-02 
5.541434e-02 
5.509120e-02 
5.476825e-02 
5.444550e-02 
5.412294e-02 
5.380057e-02 
5.347840e-02 
5.315642e-02 
5.283463e-02 
5.251304e-02 
5.219164e-02 
5.187044e-02 
5.154943e-02 
5.122861e-02 
5.090799e-02 
5.058756e-02 
5.026732e-02 
4.994728e-02 
4.962743e-02 
4.930778e-02 
4.898832e-02 
4.866905e-02 
4.834998e-02 
4.803110e-02 
4.771241e-02 
4.739392e-02 
4.707562e-02 
4.675752e-02 
4.643961e-02 
4.612189e-02 
4.580437e-02 
4.548704e-02 
4.516991e-02 
4.485297e-02 
4.453622e-02 
4.421967e-02 
4.390331e-02 
4.358714e-02 
4.327117e-02 
4.295539e-02 
4.263981e-02 
4.232442e-02 
4.200923e-02 
4.169422e-02 
4.137942e-02 
4.106480e-02 
4.075039e-02 
4.043616e-02 
4.012213e-02 
3.980829e-02 
3.949465e-02 
3.918120e-02 
3.886795e-02 
3.855488e-02 
3.824202e-02 
3.792935e-02 
3.761687e-02 
3.730458e-02 
3.699249e-02 
3.668060e-02 
3.636889e-02 
3.605739e-02 
3.574607e-02 
3.543495e-02 
3.512403e-02 
3.481330e-02 
3.450276e-02 
3.419242e-02 
3.388227e-02 
3.357231e-02 
3.326255e-02 
3.295299e-02 
3.264362e-02 
3.233444e-02 
3.202546e-02 
3.171667e-02 
3.140807e-02 
3.109967e-02 
3.079147e-02 
3.048346e-02 
3.017564e-02 
2.986802e-02 
2.956059e-02 
2.925335e-02 
2.894631e-02 
2.863947e-02 
2.833281e-02 
2.802636e-02 
2.772009e-02 
2.741403e-02 
2.710815e-02 
2.680247e-02 
2.649699e-02 
2.619170e-02 
2.588660e-02 
2.558170e-02 
2.527699e-02 
2.497248e-02 
2.466816e-02 
2.436403e-02 
2.406010e-02 
2.375637e-02 
2.345283e-02 
2.314948e-02 
2.284633e-02 
2.254337e-02 
2.224061e-02 
2.193804e-02 
2.163566e-02 
2.133348e-02 
2.103150e-02 
2.072971e-02 
2.042811e-02 
2.012671e-02 
1.982550e-02 
1.952449e-02 
1.922367e-02 
1.892305e-02 
1.862262e-02 
1.832238e-02 
1.802234e-02 
1.772250e-02 
1.742285e-02 
1.712339e-02 
1.682413e-02 
1.652506e-02 
1.622619e-02 
1.592751e-02 
1.562903e-02 
1.533074e-02 
1.503264e-02 
1.473474e-02 
1.443704e-02 
1.413953e-02 
1.384221e-02 
1.354509e-02 
1.324816e-02 
1.295143e-02 
1.265489e-02 
1.235855e-02 
1.206240e-02 
1.176645e-02 
1.147069e-02 
1.117513e-02 
1.087976e-02 
1.058458e-02 
1.028960e-02 
9.994816e-03 
9.700225e-03 
9.405829e-03 
9.111627e-03 
8.817621e-03 
8.523808e-03 
8.230191e-03 
7.936768e-03 
7.643540e-03 
7.350507e-03 
7.057668e-03 
6.765024e-03 
6.472575e-03 
6.180320e-03 
5.888260e-03 
5.596395e-03 
5.304725e-03 
5.013249e-03 
4.721968e-03 
4.430882e-03 
4.139990e-03 
3.849294e-03 
3.558792e-03 
3.268484e-03 
2.978372e-03 
2.688454e-03 
2.398731e-03 
2.109203e-03 
1.819869e-03 
1.530731e-03 
1.241787e-03 
9.530374e-04 
6.644829e-04 
3.761233e-04 
8.795838e-05 
0 
0 
0 
0 
0 
0 
0 
0 
0 
0 
0 
0 
0 
0 
0 
0 
0 
0 
0 
0 
0 
0 
0 
0 
0 
0 
0 
0 
0 
0 
0 
0 
0 
0 
0 
0 
0 
0 
0 
0 
0 
0 
0 
0 
0 
0 
0 
0 
0 
0 
0 
0 
0 
0 
0 
0 
0 
0 
0 
0 
0 
0 
0 
0 
0 
0 
0 
0 
0 
0 
0 
0 
0 
0 
0 
0 
0 
0 
0 
0 
0 
0 
0 
0 
0 
0 
0 
0 
0 
0 
0 
0 
0 
0 
0 
0 
0 
0 
0 
0 
0 
0 
0 
0 
0 
0 
0 
0 
0 
0 
0 
0 
0 
0 
0 
0 
0 
0 
0 
0 
0 
0 
0 
0 
0 
0 
0 
0 
0 
0 
0 
0 
0 
0 
0 
0 
0 
0 
0 
0 
0 
0 
0 
0 
0 
0 
0 
0 
0 
0 
0 
0 
0 
0 
0 
0 
0 
0 
0 
0 
0 
0 
0 
0 
0 
0 
0 
0 
0 
0 
0 
0 
0 
0 
0 
0 
0 
0 
0 
0 
0 
0 
0 
0 
0 
0 
0 
0 
0 
0 
0 
0 
0 
0 
0 
0 
0 
0 
0 
0 
0 
0 
0 
0 
0 
0 
0 
0 
0 
0 
0 
0 
0 
0 
0 
0 
0 
0 
0 
0 
0 
0 
0 
0 
0 
0 
0 
0 
0 
0 
0 
0 
0 
0 
0 
0 
0 
0 
0 
0 
0 
0 
0 
0 
0 
0 
0 
0 
0 
0 
0 
0 
0 
0 
0 
0 
0 
0 
0 
0 
0 
0 
0 
0 
0 
0 
0 
0 
0 
0 
0 
0 
0 
0 
0 
0 
0 
0 
0 
0 
0 
0 
0 
0 
0 
0 
0 
0 
0 
0 
0 
0 
0 
0 
0 
0 
0 
0 
0 
0 
0 
0 
0 
0 
0 
0 
0 
0 
0 
0 
0 
0 
0 
0 
0 
0 
0 
0 
0 
0 
0 
0 
0 
0 
0 
0 
0 
0 
0 
0 
0 
0 
0 
0 
0 
0 
0 
0 
0 
0 
0 
0 
0 
0 
0 
0 
0 
0 
0 
0 
0 
0 
0 
0 
0 
0 
0 
0 
0 
0 
0 
0 
0 
0 
0 
0 
0 
0 
0 
0 
0 
0 
0 
0 
0 
0 
0 
0 
0 
0 
0 
0 
0 
0 
0 
0 
0 
0 
0 
0 
0 
0 
0 
0 
0 
0 
0 
0 
0 
0 
0 
0 
0 
0 
0 
0 
0 
0 
0 
0 
0 
0 
0 
0 
0 
0 
0 
0 
0 
0 
0 
0 
0 
0 
0 
0 
0 
0 
0 
0 
0 
0 
0 
0 
0 
0 
0 
0 
0 
0 
0 
0 
0 
0 
0 
0 
0 
0 
0 
0 
0 
0 
0 
0 
0 
0 
0 
0 
0 
0 
0 
0 
0 
0 
0 
0 
0 
0 
0 
0 
0 
0 
0 
0 
0 
0 
0 
0 
0 
0 
0 
0 
0 
0 
0 
0 
0 
0 
0 
0 
0 
0 
0 
0 
0 
0 
0 
0 
0 
0 
0 
0 
0 
0 
0 
0 
0 
0 
0 
0 
0 
0 
0 
0 
0 
0 
0 
0 
0 
0 
0 
0 
0 
0 
0 
0 
0 
0 
0 
0 
0 
0 
0 
0 
0 
0 
0 
0 
0 
0 
0 
0 
0 
0 
0 
0 
0 
0 
0 
0 
0 
0 
0 
0 
0 
0 
0 
0 
0 
0 
0 
0 
0 
0 
0 
0 
0 
0 
0 
0 
0 
0 
0 
0 
0 
0 
0 
0 
0 
0 
0 
0 
0 
0 
0 
0 
0 
0 
0 
0 
0 
0 
0 
0 
0 
0 
0 
0 
0 
0 
0 
0 
0 
0 
0 
0 
0 
0 
0 
0 
0 
0 
0 
0 
0 
0 
0 
0 
0 
0 
0 
0 
0 
0 
0 
0 
0 
0 
0 
0 
0 
0 
0 
0 
0 
0 
0 
0 
0 
0 
0 
0 
0 
0 
0 
0 
0 
0 
0 
0 
0 
0 
0 
0 
0 
0 
0 
0 
0 
0 
0 
0 
0 
0 
0 
0 
0 
0 
0 
0 
0 
0 
0 
0 
0 
0 
0 
0 
0 
0 
0 
0 
0 
0 
0 
0 
0 
0 
0 
0 
0 
0 
0 
0 
0 
0 
0 
0 
0 
0 
0 
0 
0 
0 
0 
0 
0 
0 
0 
0 
0 
0 
0 
0 
0 
0 
0 
0 
0 
0 
0 
0 
0 
0 
0 
0 
0 
0 
0 
0 
0 
0 
0 
0 
0 
0 
0 
0 
0 
0 
0 
0 
0 
0 
0 
0 
0 
0 
0 
0 
0 
0 
0 
0 
0 
0 
0 
0 
0 
0 
0 
0 
0 
0 
0 
0 
0 
0 
0 
0 
0 
0 
0 
0 
0 
0 
0 
0 
0 
0 
0 
0 
0 
0 
0 
0 
0 
0 
0 
0 
0 
0 
0 
0 
0 
0 
0 
0 
0 
0 
0 
0 
0 
0 
0 
0 
0 
0 
0 
0 
0 
0 
0 
0 
0 
0 
0 
0 
0 
0 
0 
0 
0 
0 
0 
0 
0 
0 
0 
0 
0 
0 
0 
0 
0 
0 
0 
0 
0 
0 
0 
0 
0 
0 
0 
0 
0 
0 
0 
0 
0 
0 
0 
0 
0 
0 
0 
0 
0 
0 
0 
0 
0 
0 
0 
0 
0 
0 
0 
0 
0 
0 
0 
0 
0 
0 
0 
0 
0 
0 
0 
0 
0 
0 
0 
0 
0 
0 
0 
0 
0 
0 
0 
0 
0 
0 
0 
0 
0 
0 
0 
0 
0 
0 
0 
0 
0 
0 
0 
0 
0 
0 
0 
0 
0 
0 
0 
0 
0 
0 
0 
0 
0 
0 
0 
0 
0 
0 
0 
0 
0 
0 
0 
0 
0 
0 
0 
0 
0 
0 
0 
0 
0 
0 
0 
0 
0 
0 
0 
0 
0 
0 
0 
0 
0 
0 
0 
0 
0 
0 
0 
0 
0 
0 
0 
0 
0 
0 
0 
0 
0 
0 
0 
0 
0 
0 
0 
0 
0 
0 
0 
0 
0 
0 
0 
0 
0 
0 
0 
0 
0 
0 
0 
0 
0 
0 
0 
0 
0 
0 
0 
0 
0 
0 
0 
0 
0 
0 
0 
0 
0 
0 
0 
0 
0 
0 
0 
0 
0 
0 
0 
0 
0 
0 
0 
0 
0 
0 
0 
0 
0 
0 
0 
0 
0 
0 
0 
0 
0 
0 
0 
0 
0 
0 
0 
0 
0 
0 
0 
0 
0 
0 
0 
0 
0 
0 
0 
0 
0 
0 
0 
0 
0 
0 
0 
0 
0 
0 
0 
0 
0 
0 
0 
0 
0 
0 
0 
0 
0 
0 
0 
0 
0 
0 
0 
0 
0 
0 
0 
0 
0 
0 
0 
0 
0 
0 
0 
0 
0 
0 
0 
0 
0 
0 
0 
0 
0 
0 
0 
0 
0 
0 
0 
0 
0 
0 
0 
0 
0 
0 
0 
0 
0 
0 
0 
0 
0 
0 
0 
0 
0 
0 
0 
0 
0 
0 
0 
0 
0 
0 
0 
0 
0 
0 
0 
0 
0 
0 
0 
0 
0 
0 
0 
0 
0 
0 
0 
0 
0 
0 
0 
0 
0 
0 
0 
0 
0 
0 
0 
0 
0 
0 
0 
0 
0 
0 
0 
0 
0 
0 
0 
0 
0 
0 
0 
0 
0 
0 
0 
0 
0 
0 
0 
0 
0 
0 
0 
0 
0 
0 
0 
0 
0 
0 
0 
0 
0 
0 
0 
0 
0 
0 
0 
0 
0 
0 
0 
0 
0 
0 
0 
0 
0 
0 
0 
0 
0 
0 
0 
0 
0 
0 
0 
0 
0 
0 
0 
0 
0 
0 
0 
0 
0 
0 
0 
0 
0 
0 
0 
0 
0 
0 
0 
0 
0 
0 
0 
0 
0 
0 
0 
0 
0 
0 
0 
0 
0 
0 
0 
0 
0 
0 
0 
0 
0 
0 
0 
0 
0 
0 
0 
0 
0 
0 
0 
0 
0 
0 
0 
0 
0 
0 
0 
0 
0 
0 
0 
0 
0 
0 
0 
0 
0 
0 
0 
0 
0 
0 
0 
0 
0 
0 
0 
0 
0 
0 
0 
0 
0 
0 
0 
0 
0 
0 
0 
0 
0 
0 
0 
0 
0 
0 
0 
0 
0 
0 
0 
0 
0 
0 
0 
0 
0 
0 
0 
0 
0 
0 
0 
0 
0 
0 
0 
0 
0 
0 
0 
0 
0 
0 
0 
0 
0 
0 
0 
0 
0 
0 
0 
0 
0 
0 
0 
0 
0 
0 
0 
0 
0 
0 
0 
0 
0 
0 
0 
0 
0 
0 
0 
0 
0 
0 
0 
0 
0 
0 
0 
0 
0 
0 
0 
0 
0 
0 
0 
0 
0 
0 
0 
0 
0 
0 
0 
0 
0 
0 
0 
0 
0 
0 
0 
0 
0 
0 
0 
0 
0 
0 
0 
0 
0 
0 
0 
0 
0 
0 
0 
0 
0 
0 
0 
0 
0 
0 
0 
0 
0 
0 
0 
0 
0 
0 
0 
0 
0 
0 
0 
0 
0 
0 
0 
0 
0 
0 
0 
0 
0 
0 
0 
0 
0 
0 
0 
0 
0 
0 
0 
0 
0 
0 
0 
0 
0 
0 
0 
0 
0 
0 
0 
0 
0 
0 
0 
0 
0 
0 
0 
0 
0 
0 
0 
0 
0 
0 
0 
0 
0 
0 
0 
0 
0 
0 
0 
0 
0 
0 
0 
0 
0 
0 
0 
0 
0 
0 
0 
0 
0 
0 
0 
0 
0 
0 
0 
0 
0 
0 
0 
0 
0 
0 
0 
0 
0 
0 
0 
0 
0 
0 
0 
0 
0 
0 
0 
0 
0 
0 
0 
0 
0 
0 
0 
0 
0 
0 
0 
0 
0 
0 
0 
0 
0 
0 
0 
0 
0 
0 
0 
0 
0 
0 
0 
0 
0 
0 
0 
0 
0 
0 
0 
0 
0 
0 
0 
0 
0 
0 
0 
0 
0 
0 
0 
0 
0 
0 
0 
0 
0 
0 
0 
0 
0 
0 
0 
0 
0 
0 
0 
0 
0 
0 
0 
0 
0 
0 
0 
0 
0 
0 
0 
0 
0 
0 
0 
0 
0 
0 
0 
0 
0 
0 
0 
0 
0 
0 
0 
0 
0 
0 
0 
0 
0 
0 
0 
0 
0 
0 
0 
0 
0 
0 
0 
0 
0 
0 
0 
0 
0 
0 
0 
0 
0 
0 
0 
0 
0 
0 
0 
0 
0 
0 
0 
0 
0 
0 
0 
0 
0 
0 
0 
0 
0 
0 
0 
0 
0 
0 
0 
0 
0 
0 
0 
0 
0 
0 
0 
0 
0 
0 
0 
0 
0 
0 
0 
0 
0 
0 
0 
0 
0 
0 
0 
0 
0 
0 
0 
0 
0 
0 
0 
0 
0 
0 
0 
0 
0 
0 
0 
0 
0 
0 
0 
0 
0 
0 
0 
0 
0 
0 
0 
0 
0 
0 
0 
0 
0 
0 
0 
0 
0 
0 
0 
0 
0 
0 
0 
0 
0 
0 
0 
0 
0 
0 
0 
0 
0 
0 
0 
0 
0 
0 
0 
0 
0 
0 
0 
0 
0 
0 
0 
0 
0 
0 
0 
0 
0 
0 
0 
0 
0 
0 
0 
0 
0 
0 
0 
0 
0 
0 
0 
0 
0 
0 
0 
0 
0 
0 
0 
0 
0 
0 
0 
0 
0 
0 
0 
0 
0 
0 
0 
0 
0 
0 
0 
0 
0 
0 
0 
0 
0 
0 
0 
0 
0 
0 
0 
0 
0 
0 
0 
0 
0 
0 
0 
0 
0 
0 
0 
0 
0 
0 
0 
0 
0 
0 
0 
0 
0 
0 
0 
0 
0 
0 
0 
0 
0 
0 
0 
0 
0 
0 
0 
0 
0 
0 
0 
0 
0 
0 
0 
0 
0 
0 
0 
0 
0 
0 
0 
0 
0 
0 
0 
0 
0 
0 
0 
0 
0 
0 
0 
0 
0 
0 
0 
0 
0 
0 
0 
0 
0 
0 
0 
0 
0 
0 
0 
0 
0 
0 
0 
0 
0 
0 
0 
0 
0 
0 
0 
0 
0 
0 
0 
0 
0 
0 
0 
0 
0 
0 
0 
0 
0 
0 
0 
0 
0 
0 
0 
0 
0 
0 
0 
0 
0 
0 
0 
0 
0 
0 
0 
0 
0 
0 
0 
0 
0 
0 
0 
0 
0 
0 
0 
0 
0 
0 
0 
0 
0 
0 
0 
0 
0 
0 
0 
0 
0 
0 
0 
0 
0 
0 
0 
0 
0 
0 
0 
0 
0 
0 
0 
0 
0 
0 
0 
0 
0 
0 
0 
0 
0 
0 
0 
0 
0 
0 
0 
0 
0 
0 
0 
0 
0 
0 
0 
0 
0 
0 
0 
0 
0 
0 
0 
0 
0 
0 
0 
0 
0 
0 
0 
0 
0 
0 
0 
0 
0 
0 
0 
0 
0 
0 
0 
0 
0 
0 
0 
0 
0 
0 
0 
0 
0 
0 
0 
0 
0 
0 
0 
0 
0 
0 
0 
0 
0 
0 
0 
0 
0 
0 
0 
0 
0 
0 
0 
0 
0 
0 
0 
0 
0 
0 
0 
0 
0 
0 
0 
0 
0 
0 
0 
0 
0 
0 
0 
0 
0 
0 
0 
0 
0 
0 
0 
0 
0 
0 
0 
0 
0 
0 
0 
0 
0 
0 
0 
0 
0 
0 
0 
0 
0 
0 
0 
0 
0 
0 
0 
0 
0 
0 
0 
0 
0 
0 
0 
0 
0 
0 
0 
0 
0 
0 
0 
0 
0 
0 
0 
0 
0 
0 
0 
0 
0 
0 
0 
0 
0 
0 
0 
0 
0 
0 
0 
0 
0 
0 
0 
0 
0 
0 
0 
0 
0 
0 
0 
0 
0 
0 
0 
0 
0 
0 
0 
0 
0 
0 
0 
0 
0 
0 
0 
0 
0 
0 
0 
0 
0 
0 
0 
0 
0 
0 
0 
0 
0 
0 
0 
0 
0 
0 
0 
0 
0 
0 
0 
0 
0 
0 
0 
0 
0 
0 
0 
0 
0 
0 
0 
0 
0 
0 
0 
0 
0 
0 
0 
0 
0 
0 
0 
0 
0 
0 
0 
0 
0 
0 
0 
0 
0 
0 
0 
0 
0 
0 
0 
0 
0 
0 
0 
0 
0 
0 
0 
0 
0 
0 
0 
0 
0 
0 
0 
0 
0 
0 
0 
0 
0 
0 
0 
0 
0 
0 
0 
0 
0 
0 
0 
0 
0 
0 
0 
0 
0 
0 
0 
0 
0 
0 
0 
0 
0 
0 
0 
0 
0 
0 
0 
0 
0 
0 
0 
0 
0 
0 
0 
0 
0 
0 
0 
0 
0 
0 
0 
0 
0 
0 
0 
0 
0 
0 
0 
0 
0 
0 
0 
0 
0 
0 
0 
0 
0 
0 
0 
0 
0 
0 
0 
0 
0 
0 
0 
0 
0 
0 
0 
0 
0 
0 
0 
0 
0 
0 
0 
0 
0 
0 
0 
0 
0 
0 
0 
0 
0 
0 
0 
0 
0 
0 
0 
0 
0 
0 
0 
0 
0 
0 
0 
0 
0 
0 
0 
0 
0 
0 
0 
0 
0 
0 
0 
0 
0 
0 
0 
0 
0 
0 
0 
0 
0 
0 
0 
0 
0 
0 
0 
0 
0 
0 
0 
0 
0 
0 
0 
0 
0 
0 
0 
0 
0 
0 
0 
0 
0 
0 
0 
0 
0 
0 
0 
0 
0 
0 
0 
0 
0 
0 
0 
0 
0 
0 
0 
0 
0 
0 
0 
0 
0 
0 
0 
0 
0 
0 
0 
0 
0 
0 
0 
0 
0 
0 
0 
0 
0 
0 
0 
0 
0 
0 
0 
0 
0 
0 
0 
0 
0 
0 
0 
0 
0 
0 
0 
0 
0 
0 
0 
0 
0 
0 
0 
0 
0 
0 
0 
0 
0 
0 
0 
0 
0 
0 
0 
0 
0 
0 
0 
0 
0 
0 
0 
0 
0 
0 
0 
0 
0 
0 
0 
0 
0 
0 
0 
0 
0 
0 
0 
0 
0 
0 
0 
0 
0 
0 
0 
0 
0 
0 
0 
0 
0 
0 
0 
0 
0 
0 
0 
0 
0 
0 
0 
0 
0 
0 
0 
0 
0 
0 
0 
0 
0 
0 
0 
0 
0 
0 
0 
0 
0 
0 
0 
0 
0 
0 
0 
0 
0 
0 
0 
0 
0 
0 
0 
0 
0 
0 
0 
0 
0 
0 
0 
0 
0 
0 
0 
0 
0 
0 
0 
0 
0 
0 
0 
0 
0 
0 
0 
0 
0 
0 
0 
0 
0 
0 
0 
0 
0 
0 
0 
0 
0 
0 
0 
0 
0 
0 
0 
0 
0 
0 
0 
0 
0 
0 
0 
0 
0 
0 
0 
0 
0 
0 
0 
0 
0 
0 
0 
0 
0 
0 
0 
0 
0 
0 
0 
0 
0 
0 
0 
0 
0 
0 
0 
0 
0 
0 
0 
0 
0 
0 
0 
0 
0 
0 
0 
0 
0 
0 
0 
0 
0 
0 
0 
0 
0 
0 
0 
0 
0 
0 
0 
0 
0 
0 
0 
0 
0 
0 
0 
0 
0 
0 
0 
0 
0 
0 
0 
0 
0 
0 
0 
0 
0 
0 
0 
0 
0 
0 
0 
0 
0 
0 
0 
0 
0 
0 
0 
0 
0 
0 
0 
0 
0 
0 
0 
0 
0 
0 
0 
0 
0 
0 
0 
0 
0 
0 
0 
0 
0 
0 
0 
0 
0 
0 
0 
0 
0 
0 
0 
0 
0 
0 
0 
0 
0 
0 
0 
0 
0 
0 
0 
0 
0 
0 
0 
0 
0 
0 
0 
0 
0 
0 
0 
0 
0 
0 
0 
0 
0 
0 
0 
0 
0 
0 
0 
0 
0 
0 
0 
0 
0 
0 
0 
0 
0 
0 
0 
0 
0 
0 
0 
0 
0 
0 
0 
0 
0 
0 
0 
0 
0 
0 
0 
0 
0 
0 
0 
0 
0 
0 
0 
0 
0 
0 
0 
0 
0 
0 
0 
0 
0 
0 
0 
0 
0 
0 
0 
0 
0 
0 
0 
0 
0 
0 
0 
0 
0 
0 
0 
0 
0 
0 
0 
0 
0 
0 
0 
0 
0 
0 
0 
0 
0 
0 
0 
0 
0 
0 
0 
0 
0 
0 
0 
0 
0 
0 
0 
0 
0 
0 
0 
0 
0 
0 
0 
0 
0 
0 
0 
0 
0 
0 
0 
0 
0 
0 
0 
0 
0 
0 
0 
0 
0 
0 
0 
0 
0 
0 
0 
0 
0 
0 
0 
0 
0 
0 
0 
0 
0 
0 
0 
0 
0 
0 
0 
0 
0 
0 
0 
0 
0 
0 
0 
0 
0 
0 
0 
0 
0 
0 
0 
0 
0 
0 
0 
0 
0 
0 
0 
0 
0 
0 
0 
0 
0 
0 
0 
0 
0 
0 
0 
0 
0 
0 
0 
0 
0 
0 
0 
0 
0 
0 
0 
0 
0 
0 
0 
0 
0 
0 
0 
0 
0 
0 
0 
0 
0 
0 
0 
0 
0 
0 
0 
0 
0 
0 
0 
0 
0 
0 
0 
0 
0 
0 
0 
0 
0 
0 
0 
0 
0 
0 
0 
0 
0 
0 
0 
0 
0 
0 
0 
0 
0 
0 
0 
0 
0 
0 
0 
0 
0 
0 
0 
0 
0 
0 
0 
0 
0 
0 
0 
0 
0 
0 
0 
0 
0 
0 
0 
0 
0 
0 
0 
0 
0 
0 
0 
0 
0 
0 
0 
0 
0 
0 
0 
0 
0 
0 
0 
0 
0 
0 
0 
0 
0 
0 
0 
0 
0 
0 
0 
0 
0 
0 
0 
0 
0 
0 
0 
0 
0 
0 
0 
0 
0 
0 
0 
0 
0 
0 
0 
0 
0 
0 
0 
0 
0 
0 
0 
0 
0 
0 
0 
0 
0 
0 
0 
0 
0 
0 
0 
0 
0 
0 
0 
0 
0 
0 
0 
0 
0 
0 
0 
0 
0 
0 
0 
0 
0 
0 
0 
0 
0 
0 
0 
0 
0 
0 
0 
0 
0 
0 
0 
0 
0 
0 
0 
0 
0 
0 
0 
0 
0 
0 
0 
0 
0 
0 
0 
0 
0 
0 
0 
0 
0 
0 
0 
0 
0 
0 
0 
0 
0 
0 
0 
0 
0 
0 
0 
0 
0 
0 
0 
0 
0 
0 
0 
0 
0 
0 
0 
0 
0 
0 
0 
0 
0 
0 
0 
0 
0 
0 
0 
0 
0 
0 
0 
0 
0 
0 
0 
0 
0 
0 
0 
0 
0 
0 
0 
0 
0 
0 
0 
0 
0 
0 
0 
0 
0 
0 
0 
0 
0 
0 
0 
0 
0 
0 
0 
0 
0 
0 
0 
0 
0 
0 
0 
0 
0 
0 
0 
0 
0 
0 
0 
0 
0 
0 
0 
0 
0 
0 
0 
0 
0 
0 
0 
0 
0 
0 
0 
0 
0 
0 
0 
0 
0 
0 
0 
0 
0 
0 
0 
0 
0 
0 
0 
0 
0 
0 
0 
0 
0 
0 
0 
0 
0 
0 
0 
0 
0 
0 
0 
0 
0 
0 
0 
0 
0 
0 
0 
0 
0 
0 
0 
0 
0 
0 
0 
0 
0 
0 
0 
0 
0 
0 
0 
0 
0 
0 
0 
0 
0 
0 
0 
0 
0 
0 
0 
0 
0 
0 
0 
0 
0 
0 
0 
0 
0 
0 
0 
0 
0 
0 
0 
0 
0 
0 
0 
0 
0 
0 
0 
0 
0 
0 
0 
0 
0 
0 
0 
0 
0 
0 
0 
0 
0 
0 
0 
0 
0 
0 
0 
0 
0 
0 
0 
0 
0 
0 
0 
0 
0 
0 
0 
0 
0 
0 
0 
0 
0 
0 
0 
0 
0 
0 
0 
0 
0 
0 
0 
0 
0 
0 
0 
0 
0 
0 
0 
0 
0 
0 
0 
0 
0 
0 
0 
0 
0 
0 
0 
0 
0 
0 
0 
0 
0 
0 
0 
0 
0 
0 
0 
0 
0 
0 
0 
0 
0 
0 
0 
0 
0 
0 
0 
0 
0 
0 
0 
0 
0 
0 
0 
0 
0 
0 
0 
0 
0 
0 
0 
0 
0 
0 
0 
0 
0 
0 
0 
0 
0 
0 
0 
0 
0 
0 
0 
0 
0 
0 
0 
0 
0 
0 
0 
0 
0 
0 
0 
0 
0 
0 
0 
0 
0 
0 
0 
0 
0 
0 
0 
0 
0 
0 
0 
0 
0 
0 
0 
0 
0 
0 
0 
0 
0 
0 
0 
0 
0 
0 
0 
0 
0 
0 
0 
0 
0 
0 
0 
0 
0 
0 
0 
0 
0 
0 
0 
0 
0 
0 
0 
0 
0 
0 
0 
0 
0 
0 
0 
0 
0 
0 
0 
0 
0 
0 
0 
0 
0 
0 
0 
0 
0 
0 
0 
0 
0 
0 
0 
0 
0 
0 
0 
0 
0 
0 
0 
0 
0 
0 
0 
0 
0 
0 
0 
0 
0 
0 
0 
0 
0 
0 
0 
0 
0 
0 
0 
0 
0 
0 
0 
0 
0 
0 
0 
0 
0 
0 
0 
0 
0 
0 
0 
0 
0 
0 
0 
0 
0 
0 
0 
0 
0 
0 
0 
0 
0 
0 
0 
0 
0 
0 
0 
0 
0 
0 
0 
0 
0 
0 
0 
0 
0 
0 
0 
0 
0 
0 
0 
0 
0 
0 
0 
0 
0 
0 
0 
0 
0 
0 
0 
0 
0 
0 
0 
0 
0 
0 
0 
0 
0 
0 
0 
0 
0 
0 
0 
0 
0 
0 
0 
0 
0 
0 
0 
0 
0 
0 
0 
0 
0 
0 
0 
0 
0 
0 
0 
0 
0 
0 
0 
0 
0 
0 
0 
0 
0 
0 
0 
0 
0 
0 
0 
0 
0 
0 
0 
0 
0 
0 
0 
0 
0 
0 
0 
0 
0 
0 
0 
0 
0 
0 
0 
0 
0 
0 
0 
0 
0 
0 
0 
0 
0 
0 
0 
0 
0 
0 
0 
0 
0 
0 
0 
0 
0 
0 
0 
0 
0 
0 
0 
0 
0 
0 
0 
0 
0 
0 
0 
0 
0 
0 
0 
0 
0 
0 
0 
0 
0 
0 
0 
0 
0 
0 
0 
0 
0 
0 
0 
0 
0 
0 
0 
0 
0 
0 
0 
0 
0 
0 
0 
0 
0 
0 
0 
0 
0 
0 
0 
0 
0 
0 
0 
0 
0 
0 
0 
0 
0 
0 
0 
0 
0 
0 
0 
0 
0 
0 
0 
0 
0 
0 
0 
0 
0 
0 
0 
0 
0 
0 
0 
0 
0 
0 
0 
0 
0 
0 
0 
0 
0 
0 
0 
0 
0 
0 
0 
0 
0 
0 
0 
0 
0 
0 
0 
0 
0 
0 
0 
0 
0 
0 
0 
0 
0 
0 
0 
0 
0 
0 
0 
0 
0 
0 
0 
0 
0 
0 
0 
0 
0 
0 
0 
0 
0 
0 
0 
0 
0 
0 
0 
0 
0 
0 
0 
0 
0 
0 
0 
0 
0 
0 
0 
0 
0 
0 
0 
0 
0 
0 
0 
0 
0 
0 
0 
0 
0 
0 
0 
0 
6.105189e-05 
1.790206e-04 
2.969505e-04 
4.148415e-04 
5.326935e-04 
6.505065e-04 
7.682804e-04 
8.860152e-04 
1.003711e-03 
1.121367e-03 
1.238984e-03 
1.356562e-03 
1.474100e-03 
1.591598e-03 
1.709057e-03 
1.826476e-03 
1.943856e-03 
2.061196e-03 
2.178496e-03 
2.295756e-03 
2.412976e-03 
2.530156e-03 
2.647295e-03 
2.764395e-03 
2.881454e-03 
2.998474e-03 
3.115452e-03 
3.232391e-03 
3.349288e-03 
3.466146e-03 
3.582962e-03 
3.699738e-03 
3.816473e-03 
3.933168e-03 
4.049821e-03 
4.166434e-03 
4.283005e-03 
4.399536e-03 
4.516025e-03 
4.632473e-03 
4.748880e-03 
4.865246e-03 
4.981570e-03 
5.097853e-03 
5.214094e-03 
5.330294e-03 
5.446451e-03 
5.562568e-03 
5.678642e-03 
5.794675e-03 
5.910666e-03 
6.026614e-03 
6.142521e-03 
6.258386e-03 
6.374209e-03 
6.489989e-03 
6.605727e-03 
6.721423e-03 
6.837076e-03 
6.952687e-03 
7.068255e-03 
7.183781e-03 
7.299264e-03 
7.414704e-03 
7.530102e-03 
7.645457e-03 
7.760768e-03 
7.876037e-03 
7.991263e-03 
8.106446e-03 
8.221585e-03 
8.336682e-03 
8.451735e-03 
8.566745e-03 
8.681711e-03 
8.796634e-03 
8.911513e-03 
9.026349e-03 
9.141141e-03 
9.255889e-03 
9.370594e-03 
9.485255e-03 
9.599871e-03 
9.714444e-03 
9.828973e-03 
9.943458e-03 
1.005790e-02 
1.017229e-02 
1.028665e-02 
1.040095e-02 
1.051522e-02 
1.062944e-02 
1.074361e-02 
1.085774e-02 
1.097183e-02 
1.108587e-02 
1.119986e-02 
1.131381e-02 
1.142772e-02 
1.154158e-02 
1.165539e-02 
1.176917e-02 
1.188289e-02 
1.199657e-02 
1.211021e-02 
1.222380e-02 
1.233734e-02 
1.245084e-02 
1.256429e-02 
1.267770e-02 
1.279106e-02 
1.290438e-02 
1.301765e-02 
1.313087e-02 
1.324405e-02 
1.335719e-02 
1.347027e-02 
1.358331e-02 
1.369631e-02 
1.380926e-02 
1.392216e-02 
1.403502e-02 
1.414783e-02 
1.426059e-02 
1.437331e-02 
1.448598e-02 
1.459860e-02 
1.471118e-02 
1.482371e-02 
1.493619e-02 
1.504863e-02 
1.516102e-02 
1.527336e-02 
1.538565e-02 
1.549790e-02 
1.561010e-02 
1.572226e-02 
1.583436e-02 
1.594642e-02 
1.605843e-02 
1.617040e-02 
1.628232e-02 
1.639418e-02 
1.650601e-02 
1.661778e-02 
1.672951e-02 
1.684118e-02 
1.695281e-02 
1.706440e-02 
1.717593e-02 
1.728742e-02 
1.739886e-02 
1.751025e-02 
1.762159e-02 
1.773288e-02 
1.784413e-02 
1.795532e-02 
1.806647e-02 
1.817757e-02 
1.828862e-02 
1.839962e-02 
1.851058e-02 
1.862148e-02 
1.873234e-02 
1.884314e-02 
1.895390e-02 
1.906461e-02 
1.917527e-02 
1.928588e-02 
1.939644e-02 
1.950695e-02 
1.961741e-02 
1.972783e-02 
1.983819e-02 
1.994851e-02 
2.005877e-02 
2.016898e-02 
2.027915e-02 
2.038927e-02 
2.049933e-02 
2.060935e-02 
2.071931e-02 
2.082923e-02 
2.093909e-02 
2.104891e-02 
2.115868e-02 
2.126839e-02 
2.137806e-02 
2.148767e-02 
2.159723e-02 
2.170675e-02 
2.181621e-02 
2.192562e-02 
2.203499e-02 
2.214430e-02 
2.225356e-02 
2.236277e-02 
2.247193e-02 
2.258103e-02 
2.269009e-02 
2.279910e-02 
2.290805e-02 
2.301695e-02 
2.312581e-02 
2.323461e-02 
2.334336e-02 
2.345205e-02 
2.356070e-02 
2.366930e-02 
2.377784e-02 
2.388633e-02 
2.399477e-02 
2.410316e-02 
2.421150e-02 
2.431978e-02 
2.442801e-02 
2.453619e-02 
2.464432e-02 
2.475240e-02 
2.486042e-02 
2.496840e-02 
2.507632e-02 
2.518418e-02 
2.529200e-02 
2.539976e-02 
2.550747e-02 
2.561513e-02 
2.572273e-02 
2.583029e-02 
2.593778e-02 
2.604523e-02 
2.615263e-02 
2.625997e-02 
2.636725e-02 
2.647449e-02 
2.658167e-02 
2.668880e-02 
2.679587e-02 
2.690290e-02 
2.700986e-02 
2.711678e-02 
2.722364e-02 
2.733045e-02 
2.743720e-02 
2.754390e-02 
2.765055e-02 
2.775715e-02 
2.786369e-02 
2.797017e-02 
2.807660e-02 
2.818298e-02 
2.828931e-02 
2.839558e-02 
2.850179e-02 
2.860795e-02 
2.871406e-02 
2.882011e-02 
2.892611e-02 
2.903206e-02 
2.913795e-02 
2.924378e-02 
2.934956e-02 
2.945529e-02 
2.956096e-02 
2.966658e-02 
2.977214e-02 
2.987764e-02 
2.998310e-02 
3.008849e-02 
3.019384e-02 
3.029912e-02 
3.040435e-02 
3.050953e-02 
3.061465e-02 
3.071972e-02 
3.082473e-02 
3.092968e-02 
3.103458e-02 
3.113943e-02 
3.124421e-02 
3.134895e-02 
3.145362e-02 
3.155824e-02 
3.166281e-02 
3.176732e-02 
3.187177e-02 
3.197617e-02 
3.208051e-02 
3.218480e-02 
3.228902e-02 
3.239320e-02 
3.249731e-02 
3.260137e-02 
3.270538e-02 
3.280932e-02 
3.291321e-02 
3.301705e-02 
3.312083e-02 
3.322455e-02 
3.332821e-02 
3.343182e-02 
3.353537e-02 
3.363886e-02 
3.374230e-02 
3.384568e-02 
3.394900e-02 
3.405227e-02 
3.415548e-02 
3.425863e-02 
3.436172e-02 
3.446476e-02 
3.456774e-02 
3.467066e-02 
3.477352e-02 
3.487633e-02 
3.497908e-02 
3.508177e-02 
3.518440e-02 
3.528698e-02 
3.538949e-02 
3.549195e-02 
3.559436e-02 
3.569670e-02 
3.579898e-02 
3.590121e-02 
3.600338e-02 
3.610549e-02 
3.620755e-02 
3.630954e-02 
3.641148e-02 
3.651335e-02 
3.661517e-02 
3.671693e-02 
3.681864e-02 
3.692028e-02 
3.702187e-02 
3.712339e-02 
3.722486e-02 
3.732627e-02 
3.742762e-02 
3.752891e-02 
3.763014e-02 
3.773131e-02 
3.783242e-02 
3.793348e-02 
3.803447e-02 
3.813541e-02 
3.823628e-02 
3.833710e-02 
3.843786e-02 
3.853855e-02 
3.863919e-02 
3.873977e-02 
3.884029e-02 
3.894075e-02 
3.904115e-02 
3.914148e-02 
3.924176e-02 
3.934198e-02 
3.944214e-02 
3.954224e-02 
3.964228e-02 
3.974226e-02 
3.984218e-02 
3.994204e-02 
4.004183e-02 
4.014157e-02 
4.024125e-02 
4.034087e-02 
4.044042e-02 
4.053992e-02 
4.063935e-02 
4.073873e-02 
4.083804e-02 
4.093729e-02 
4.103648e-02 
4.113561e-02 
4.123468e-02 
4.133369e-02 
4.143264e-02 
4.153153e-02 
4.163035e-02 
4.172912e-02 
4.182782e-02 
4.192646e-02 
4.202504e-02 
4.212356e-02 
4.222202e-02 
4.232041e-02 
4.241874e-02 
4.251702e-02 
4.261523e-02 
4.271338e-02 
4.281146e-02 
4.290949e-02 
4.300745e-02 
4.310535e-02 
4.320319e-02 
4.330097e-02 
4.339868e-02 
4.349634e-02 
4.359393e-02 
4.369145e-02 
4.378892e-02 
4.388632e-02 
4.398366e-02 
4.408094e-02 
4.417816e-02 
4.427531e-02 
4.437240e-02 
4.446943e-02 
4.456639e-02 
4.466330e-02 
4.476014e-02 
4.485691e-02 
4.495363e-02 
4.505028e-02 
4.514686e-02 
4.524339e-02 
4.533985e-02 
4.543625e-02 
4.553258e-02 
4.562885e-02 
4.572506e-02 
4.582121e-02 
4.591729e-02 
4.601330e-02 
4.610926e-02 
4.620515e-02 
4.630097e-02 
4.639674e-02 
4.649244e-02 
4.658807e-02 
4.668364e-02 
4.677915e-02 
4.687459e-02 
4.696997e-02 
4.706529e-02 
4.716054e-02 
4.725572e-02 
4.735085e-02 
4.744591e-02 
4.754090e-02 
4.763583e-02 
4.773069e-02 
4.782549e-02 
4.792023e-02 
4.801490e-02 
4.810951e-02 
4.820405e-02 
4.829853e-02 
4.839294e-02 
4.848729e-02 
4.858157e-02 
4.867579e-02 
4.876994e-02 
4.886403e-02 
4.895805e-02 
4.905201e-02 
4.914590e-02 
4.923972e-02 
4.933349e-02 
4.942718e-02 
4.952081e-02 
4.961438e-02 
4.970788e-02 
4.980131e-02 
4.989468e-02 
4.998798e-02 
5.008122e-02 
5.017439e-02 
5.026750e-02 
5.036054e-02 
5.045351e-02 
5.054642e-02 
5.063926e-02 
5.073204e-02 
5.082474e-02 
5.091739e-02 
5.100997e-02 
5.110248e-02 
5.119492e-02 
5.128730e-02 
5.137961e-02 
5.147186e-02 
5.156403e-02 
5.165615e-02 
5.174819e-02 
5.184017e-02 
5.193208e-02 
5.202393e-02 
5.211571e-02 
5.220742e-02 
5.229907e-02 
5.239064e-02 
5.248215e-02 
5.257360e-02 
5.266498e-02 
5.275628e-02 
5.284753e-02 
5.293870e-02 
5.302981e-02 
5.312085e-02 
5.321182e-02 
5.330273e-02 
5.339357e-02 
5.348434e-02 
5.357504e-02 
5.366568e-02 
5.375625e-02 
5.384675e-02 
5.393718e-02 
5.402754e-02 
5.411784e-02 
5.420807e-02 
5.429823e-02 
5.438832e-02 
5.447835e-02 
5.456830e-02 
5.465819e-02 
5.474801e-02 
5.483776e-02 
5.492745e-02 
5.501706e-02 
5.510661e-02 
5.519609e-02 
5.528550e-02 
5.537484e-02 
5.546411e-02 
5.555332e-02 
5.564245e-02 
5.573152e-02 
5.582052e-02 
5.590944e-02 
5.599831e-02 
5.608710e-02 
5.617582e-02 
5.626447e-02 
5.635306e-02 
5.644157e-02 
5.653002e-02 
5.661839e-02 
5.670670e-02 
5.679494e-02 
5.688311e-02 
5.697121e-02 
5.705924e-02 
5.714720e-02 
5.723509e-02 
5.732291e-02 
5.741066e-02 
5.749834e-02 
5.758595e-02 
5.767350e-02 
5.776097e-02 
5.784837e-02 
5.793570e-02 
5.802297e-02 
5.811016e-02 
5.819728e-02 
5.828434e-02 
5.837132e-02 
5.845823e-02 
5.854507e-02 
5.863184e-02 
5.871855e-02 
5.880518e-02 
5.889174e-02 
5.897823e-02 
5.906465e-02 
5.915100e-02 
5.923727e-02 
5.932348e-02 
5.940962e-02 
5.949568e-02 
5.958168e-02 
5.966760e-02 
5.975346e-02 
5.983924e-02 
5.992495e-02 
6.001059e-02 
6.009616e-02 
6.018166e-02 
6.026709e-02 
6.035245e-02 
6.043773e-02 
6.052294e-02 
6.060809e-02 
6.069316e-02 
6.077816e-02 
6.086308e-02 
6.094794e-02 
6.103273e-02 
6.111744e-02 
6.120208e-02 
6.128665e-02 
6.137115e-02 
6.145557e-02 
6.153993e-02 
6.162421e-02 
6.170842e-02 
6.179256e-02 
6.187663e-02 
6.196062e-02 
6.204454e-02 
6.212839e-02 
6.221217e-02 
6.229588e-02 
6.237951e-02 
6.246307e-02 
6.254656e-02 
6.262998e-02 
6.271332e-02 
6.279659e-02 
6.287979e-02 
6.296292e-02 
6.304597e-02 
6.312895e-02 
6.321186e-02 
6.329469e-02 
6.337745e-02 
6.346014e-02 
6.354276e-02 
6.362530e-02 
6.370777e-02 
6.379017e-02 
6.387250e-02 
6.395475e-02 
6.403693e-02 
6.411903e-02 
6.420106e-02 
6.428302e-02 
6.436490e-02 
6.444672e-02 
6.452845e-02 
6.461012e-02 
6.469171e-02 
6.477323e-02 
6.485467e-02 
6.493604e-02 
6.501734e-02 
6.509856e-02 
6.517971e-02 
6.526078e-02 
6.534178e-02 
6.542271e-02 
6.550356e-02 
6.558434e-02 
6.566505e-02 
6.574568e-02 
6.582624e-02 
6.590672e-02 
6.598713e-02 
6.606746e-02 
6.614772e-02 
6.622790e-02 
6.630802e-02 
6.638805e-02 
6.646801e-02 
6.654790e-02 
6.662771e-02 
6.670745e-02 
6.678712e-02 
6.686671e-02 
6.694622e-02 
6.702566e-02 
6.710502e-02 
6.718431e-02 
6.726353e-02 
6.734267e-02 
6.742173e-02 
6.750072e-02 
6.757964e-02 
6.765848e-02 
6.773724e-02 
6.781593e-02 
6.789454e-02 
6.797308e-02 
6.805154e-02 
6.812993e-02 
6.820824e-02 
6.828648e-02 
6.836464e-02 
6.844273e-02 
6.852074e-02 
6.859867e-02 
6.867653e-02 
6.875431e-02 
6.883202e-02 
6.890965e-02 
6.898721e-02 
6.906469e-02 
6.914209e-02 
6.921942e-02 
6.929667e-02 
6.937385e-02 
6.945095e-02 
6.952797e-02 
6.960492e-02 
6.968179e-02 
6.975859e-02 
6.983530e-02 
6.991195e-02 
6.998851e-02 
7.006500e-02 
7.014141e-02 
7.021775e-02 
7.029401e-02 
7.037019e-02 
7.044630e-02 
7.052233e-02 
7.059828e-02 
7.067416e-02 
7.074996e-02 
7.082568e-02 
7.090133e-02 
7.097690e-02 
7.105239e-02 
7.112781e-02 
7.120314e-02 
7.127841e-02 
7.135359e-02 
7.142870e-02 
7.150373e-02 
7.157868e-02 
7.165355e-02 
7.172835e-02 
7.180307e-02 
7.187771e-02 
7.195228e-02 
7.202677e-02 
7.210118e-02 
7.217551e-02 
7.224977e-02 
7.232394e-02 
7.239804e-02 
7.247207e-02 
7.254601e-02 
7.261988e-02 
7.269367e-02 
7.276738e-02 
7.284101e-02 
7.291456e-02 
7.298804e-02 
7.306144e-02 
7.313476e-02 
7.320800e-02 
7.328117e-02 
7.335426e-02 
7.342726e-02 
7.350019e-02 
7.357304e-02 
7.364582e-02 
7.371851e-02 
7.379113e-02 
7.386367e-02 
7.393613e-02 
7.400851e-02 
7.408081e-02 
7.415303e-02 
7.422518e-02 
7.429724e-02 
7.436923e-02 
7.444114e-02 
7.451297e-02 
7.458472e-02 
7.465639e-02 
7.472799e-02 
7.479950e-02 
7.487094e-02 
7.494229e-02 
7.501357e-02 
7.508477e-02 
7.515588e-02 
7.522692e-02 
7.529788e-02 
7.536877e-02 
7.543957e-02 
7.551029e-02 
7.558093e-02 
7.565150e-02 
7.572198e-02 
7.579238e-02 
7.586271e-02 
7.593295e-02 
7.600312e-02 
7.607320e-02 
7.614321e-02 
7.621314e-02 
7.628298e-02 
7.635275e-02 
7.642244e-02 
7.649204e-02 
7.656157e-02 
7.663102e-02 
7.670039e-02 
7.676967e-02 
7.683888e-02 
7.690801e-02 
7.697705e-02 
7.704602e-02 
7.711491e-02 
7.718371e-02 
7.725244e-02 
7.732108e-02 
7.738965e-02 
7.745813e-02 
7.752654e-02 
7.759486e-02 
7.766310e-02 
7.773127e-02 
7.779935e-02 
7.786735e-02 
7.793527e-02 
7.800311e-02 
7.807087e-02 
7.813855e-02 
7.820614e-02 
7.827366e-02 
7.834109e-02 
7.840845e-02 
7.847572e-02 
7.854292e-02 
7.861003e-02 
7.867706e-02 
7.874401e-02 
7.881088e-02 
7.887766e-02 
7.894437e-02 
7.901099e-02 
7.907754e-02 
7.914400e-02 
7.921038e-02 
7.927668e-02 
7.934290e-02 
7.940903e-02 
7.947509e-02 
7.954106e-02 
7.960695e-02 
7.967276e-02 
7.973849e-02 
7.980414e-02 
7.986970e-02 
7.993518e-02 
8.000058e-02 
8.006590e-02 
8.013114e-02 
8.019630e-02 
8.026137e-02 
8.032636e-02 
8.039127e-02 
8.045610e-02 
8.052084e-02 
8.058551e-02 
8.065009e-02 
8.071459e-02 
8.077900e-02 
8.084334e-02 
8.090759e-02 
8.097176e-02 
8.103585e-02 
8.109985e-02 
8.116378e-02 
8.122762e-02 
8.129137e-02 
8.135505e-02 
8.141864e-02 
8.148215e-02 
8.154558e-02 
8.160892e-02 
8.167218e-02 
8.173536e-02 
8.179846e-02 
8.186147e-02 
8.192440e-02 
8.198725e-02 
8.205002e-02 
8.211270e-02 
8.217530e-02 
8.223781e-02 
8.230024e-02 
8.236259e-02 
8.242486e-02 
8.248704e-02 
8.254914e-02 
8.261116e-02 
8.267309e-02 
8.273494e-02 
8.279671e-02 
8.285840e-02 
8.292000e-02 
8.298151e-02 
8.304295e-02 
8.310430e-02 
8.316556e-02 
8.322674e-02 
8.328784e-02 
8.334886e-02 
8.340979e-02 
8.347064e-02 
8.353140e-02 
8.359208e-02 
8.365268e-02 
8.371319e-02 
8.377362e-02 
8.383397e-02 
8.389423e-02 
8.395440e-02 
8.401450e-02 
8.407451e-02 
8.413443e-02 
8.419427e-02 
8.425403e-02 
8.431370e-02 
8.437329e-02 
8.443279e-02 
8.449221e-02 
8.455155e-02 
8.461080e-02 
8.466997e-02 
8.472905e-02 
8.478805e-02 
8.484696e-02 
8.490579e-02 
8.496454e-02 
8.502320e-02 
8.508177e-02 
8.514026e-02 
8.519867e-02 
8.525699e-02 
8.531523e-02 
8.537338e-02 
8.543144e-02 
8.548943e-02 
8.554732e-02 
8.560514e-02 
8.566286e-02 
8.572051e-02 
8.577806e-02 
8.583554e-02 
8.589293e-02 
8.595023e-02 
8.600745e-02 
8.606458e-02 
8.612162e-02 
8.617859e-02 
8.623546e-02 
8.629225e-02 
8.634896e-02 
8.640558e-02 
8.646212e-02 
8.651857e-02 
8.657493e-02 
8.663121e-02 
8.668740e-02 
8.674351e-02 
8.679954e-02 
8.685547e-02 
8.691132e-02 
8.696709e-02 
8.702277e-02 
8.707836e-02 
8.713387e-02 
8.718930e-02 
8.724463e-02 
8.729988e-02 
8.735505e-02 
8.741013e-02 
8.746512e-02 
8.752003e-02 
8.757485e-02 
8.762959e-02 
8.768424e-02 
8.773880e-02 
8.779328e-02 
8.784767e-02 
8.790198e-02 
8.795619e-02 
8.801033e-02 
8.806437e-02 
8.811833e-02 
8.817221e-02 
8.822600e-02 
8.827970e-02 
8.833331e-02 
8.838684e-02 
8.844028e-02 
8.849364e-02 
8.854691e-02 
8.860009e-02 
8.865319e-02 
8.870619e-02 
8.875912e-02 
8.881195e-02 
8.886470e-02 
8.891736e-02 
8.896994e-02 
8.902243e-02 
8.907483e-02 
8.912715e-02 
8.917937e-02 
8.923152e-02 
8.928357e-02 
8.933554e-02 
8.938742e-02 
8.943921e-02 
8.949092e-02 
8.954254e-02 
8.959407e-02 
8.964552e-02 
8.969687e-02 
8.974814e-02 
8.979933e-02 
8.985042e-02 
8.990143e-02 
8.995236e-02 
9.000319e-02 
9.005394e-02 
9.010460e-02 
9.015517e-02 
9.020565e-02 
9.025605e-02 
9.030636e-02 
9.035658e-02 
9.040672e-02 
9.045676e-02 
9.050672e-02 
9.055660e-02 
9.060638e-02 
9.065608e-02 
9.070568e-02 
9.075521e-02 
9.080464e-02 
9.085398e-02 
9.090324e-02 
9.095241e-02 
9.100149e-02 
9.105049e-02 
9.109939e-02 
9.114821e-02 
9.119694e-02 
9.124558e-02 
9.129413e-02 
9.134260e-02 
9.139098e-02 
9.143927e-02 
9.148747e-02 
9.153558e-02 
9.158361e-02 
9.163154e-02 
9.167939e-02 
9.172715e-02 
9.177482e-02 
9.182240e-02 
9.186990e-02 
9.191731e-02 
9.196462e-02 
9.201185e-02 
9.205899e-02 
9.210605e-02 
9.215301e-02 
9.219988e-02 
9.224667e-02 
9.229337e-02 
9.233998e-02 
9.238650e-02 
9.243293e-02 
9.247927e-02 
9.252553e-02 
9.257169e-02 
9.261777e-02 
9.266376e-02 
9.270966e-02 
9.275547e-02 
9.280119e-02 
9.284682e-02 
9.289236e-02 
9.293782e-02 
9.298318e-02 
9.302846e-02 
9.307365e-02 
9.311874e-02 
9.316375e-02 
9.320867e-02 
9.325350e-02 
9.329824e-02 
9.334290e-02 
9.338746e-02 
9.343193e-02 
9.347632e-02 
9.352061e-02 
9.356482e-02 
9.360893e-02 
9.365296e-02 
9.369690e-02 
9.374074e-02 
9.378450e-02 
9.382817e-02 
9.387175e-02 
9.391524e-02 
9.395864e-02 
9.400195e-02 
9.404517e-02 
9.408830e-02 
9.413134e-02 
9.417429e-02 
9.421715e-02 
9.425993e-02 
9.430261e-02 
9.434520e-02 
9.438770e-02 
9.443012e-02 
9.447244e-02 
9.451467e-02 
9.455681e-02 
9.459887e-02 
9.464083e-02 
9.468270e-02 
9.472449e-02 
9.476618e-02 
9.480778e-02 
9.484929e-02 
9.489072e-02 
9.493205e-02 
9.497329e-02 
9.501444e-02 
9.505551e-02 
9.509648e-02 
9.513736e-02 
9.517815e-02 
9.521885e-02 
9.525946e-02 
9.529998e-02 
9.534041e-02 
9.538075e-02 
9.542100e-02 
9.546115e-02 
9.550122e-02 
9.554120e-02 
9.558108e-02 
9.562088e-02 
9.566059e-02 
9.570020e-02 
9.573972e-02 
9.577916e-02 
9.581850e-02 
9.585775e-02 
9.589691e-02 
9.593598e-02 
9.597496e-02 
9.601385e-02 
9.605265e-02 
9.609136e-02 
9.612998e-02 
9.616850e-02 
9.620694e-02 
9.624528e-02 
9.628353e-02 
9.632169e-02 
9.635976e-02 
9.639774e-02 
9.643563e-02 
9.647343e-02 
9.651114e-02 
9.654875e-02 
9.658628e-02 
9.662371e-02 
9.666105e-02 
9.669830e-02 
9.673546e-02 
9.677253e-02 
9.680951e-02 
9.684639e-02 
9.688319e-02 
9.691989e-02 
9.695650e-02 
9.699302e-02 
9.702945e-02 
9.706579e-02 
9.710203e-02 
9.713819e-02 
9.717425e-02 
9.721022e-02 
9.724610e-02 
9.728189e-02 
9.731759e-02 
9.735319e-02 
9.738871e-02 
9.742413e-02 
9.745946e-02 
9.749470e-02 
9.752984e-02 
9.756490e-02 
9.759986e-02 
9.763473e-02 
9.766951e-02 
9.770420e-02 
9.773880e-02 
9.777330e-02 
9.780771e-02 
9.784203e-02 
9.787626e-02 
9.791040e-02 
9.794445e-02 
9.797840e-02 
9.801226e-02 
9.804603e-02 
9.807970e-02 
9.811329e-02 
9.814678e-02 
9.818018e-02 
9.821349e-02 
9.824671e-02 
9.827983e-02 
9.831286e-02 
9.834580e-02 
9.837865e-02 
9.841140e-02 
9.844407e-02 
9.847664e-02 
9.850912e-02 
9.854150e-02 
9.857380e-02 
9.860600e-02 
9.863811e-02 
9.867012e-02 
9.870205e-02 
9.873388e-02 
9.876562e-02 
9.879726e-02 
9.882882e-02 
9.886028e-02 
9.889165e-02 
9.892293e-02 
9.895411e-02 
9.898520e-02 
9.901620e-02 
9.904711e-02 
9.907792e-02 
9.910864e-02 
9.913927e-02 
9.916980e-02 
9.920025e-02 
9.923060e-02 
9.926085e-02 
9.929102e-02 
9.932109e-02 
9.935107e-02 
9.938095e-02 
9.941075e-02 
9.944045e-02 
9.947005e-02 
9.949957e-02 
9.952899e-02 
9.955832e-02 
9.958755e-02 
9.961669e-02 
9.964574e-02 
9.967470e-02 
9.970356e-02 
9.973233e-02 
9.976101e-02 
9.978959e-02 
9.981809e-02 
9.984648e-02 
9.987479e-02 
9.990300e-02 
9.993112e-02 
9.995914e-02 
9.998707e-02 
1.000149e-01 
1.000427e-01 
1.000703e-01 
1.000979e-01 
1.001253e-01 
1.001527e-01 
1.001800e-01 
1.002072e-01 
1.002343e-01 
1.002613e-01 
1.002882e-01 
1.003150e-01 
1.003417e-01 
1.003683e-01 
1.003948e-01 
1.004213e-01 
1.004476e-01 
1.004739e-01 
1.005000e-01 
1.005261e-01 
1.005521e-01 
1.005779e-01 
1.006037e-01 
1.006294e-01 
1.006550e-01 
1.006805e-01 
1.007059e-01 
1.007312e-01 
1.007565e-01 
1.007816e-01 
1.008066e-01 
1.008316e-01 
1.008564e-01 
1.008812e-01 
1.009058e-01 
1.009304e-01 
1.009548e-01 
1.009792e-01 
1.010035e-01 
1.010277e-01 
1.010518e-01 
1.010758e-01 
1.010997e-01 
1.011235e-01 
1.011472e-01 
1.011708e-01 
1.011944e-01 
1.012178e-01 
1.012412e-01 
1.012644e-01 
1.012876e-01 
1.013106e-01 
1.013336e-01 
1.013565e-01 
1.013792e-01 
1.014019e-01 
1.014245e-01 
1.014470e-01 
1.014694e-01 
1.014917e-01 
1.015139e-01 
1.015360e-01 
1.015581e-01 
1.015800e-01 
1.016018e-01 
1.016236e-01 
1.016452e-01 
1.016668e-01 
1.016882e-01 
1.017096e-01 
1.017308e-01 
1.017520e-01 
1.017731e-01 
1.017941e-01 
1.018150e-01 
1.018358e-01 
1.018565e-01 
1.018771e-01 
1.018976e-01 
1.019180e-01 
1.019383e-01 
1.019586e-01 
1.019787e-01 
1.019987e-01 
1.020187e-01 
1.020385e-01 
1.020583e-01 
1.020780e-01 
1.020975e-01 
1.021170e-01 
1.021364e-01 
1.021557e-01 
1.021749e-01 
1.021939e-01 
1.022129e-01 
1.022318e-01 
1.022507e-01 
1.022694e-01 
1.022880e-01 
1.023065e-01 
1.023249e-01 
1.023433e-01 
1.023615e-01 
1.023797e-01 
1.023977e-01 
1.024157e-01 
1.024335e-01 
1.024513e-01 
1.024690e-01 
1.024865e-01 
1.025040e-01 
1.025214e-01 
1.025387e-01 
1.025559e-01 
1.025730e-01 
1.025900e-01 
1.026069e-01 
1.026237e-01 
1.026405e-01 
1.026571e-01 
1.026736e-01 
1.026901e-01 
1.027064e-01 
1.027226e-01 
1.027388e-01 
1.027548e-01 
1.027708e-01 
1.027867e-01 
1.028024e-01 
1.028181e-01 
1.028337e-01 
1.028492e-01 
1.028646e-01 
1.028799e-01 
1.028951e-01 
1.029102e-01 
1.029252e-01 
1.029401e-01 
1.029549e-01 
1.029696e-01 
1.029842e-01 
1.029988e-01 
1.030132e-01 
1.030276e-01 
1.030418e-01 
1.030559e-01 
1.030700e-01 
1.030840e-01 
1.030978e-01 
1.031116e-01 
1.031253e-01 
1.031388e-01 
1.031523e-01 
1.031657e-01 
1.031790e-01 
1.031922e-01 
1.032053e-01 
1.032183e-01 
1.032312e-01 
1.032440e-01 
1.032567e-01 
1.032694e-01 
1.032819e-01 
1.032943e-01 
1.033066e-01 
1.033189e-01 
1.033310e-01 
1.033431e-01 
1.033550e-01 
1.033669e-01 
1.033787e-01 
1.033903e-01 
1.034019e-01 
1.034134e-01 
1.034247e-01 
1.034360e-01 
1.034472e-01 
1.034583e-01 
1.034693e-01 
1.034802e-01 
1.034910e-01 
1.035017e-01 
1.035123e-01 
1.035228e-01 
1.035333e-01 
1.035436e-01 
1.035538e-01 
1.035639e-01 
1.035740e-01 
1.035839e-01 
1.035938e-01 
1.036035e-01 
1.036132e-01 
1.036227e-01 
1.036322e-01 
1.036416e-01 
1.036508e-01 
1.036600e-01 
1.036691e-01 
1.036781e-01 
1.036869e-01 
1.036957e-01 
1.037044e-01 
1.037130e-01 
1.037215e-01 
1.037299e-01 
1.037383e-01 
1.037465e-01 
1.037546e-01 
1.037626e-01 
1.037705e-01 
1.037784e-01 
1.037861e-01 
1.037937e-01 
1.038013e-01 
1.038087e-01 
1.038161e-01 
1.038233e-01 
1.038305e-01 
1.038375e-01 
1.038445e-01 
1.038514e-01 
1.038581e-01 
1.038648e-01 
1.038714e-01 
1.038779e-01 
1.038843e-01 
1.038906e-01 
1.038968e-01 
1.039029e-01 
1.039089e-01 
1.039148e-01 
1.039206e-01 
1.039263e-01 
1.039319e-01 
1.039374e-01 
1.039429e-01 
1.039482e-01 
1.039534e-01 
1.039586e-01 
1.039636e-01 
1.039686e-01 
1.039734e-01 
1.039782e-01 
1.039828e-01 
1.039874e-01 
1.039918e-01 
1.039962e-01 
1.040005e-01 
1.040046e-01 
1.040087e-01 
1.040127e-01 
1.040166e-01 
1.040204e-01 
1.040241e-01 
1.040277e-01 
1.040312e-01 
1.040346e-01 
1.040379e-01 
1.040411e-01 
1.040442e-01 
1.040472e-01 
1.040501e-01 
1.040529e-01 
1.040557e-01 
1.040583e-01 
1.040608e-01 
1.040633e-01 
1.040656e-01 
1.040679e-01 
1.040700e-01 
1.040721e-01 
1.040740e-01 
1.040759e-01 
1.040776e-01 
1.040793e-01 
1.040809e-01 
1.040823e-01 
1.040837e-01 
1.040850e-01 
1.040862e-01 
1.040873e-01 
1.040883e-01 
1.040891e-01 
1.040899e-01 
1.040906e-01 
1.040912e-01 
1.040918e-01 
1.040922e-01 
1.040925e-01 
1.040927e-01 
1.040928e-01 
1.040928e-01 
1.040928e-01 
1.040926e-01 
1.040923e-01 
1.040920e-01 
1.040915e-01 
1.040909e-01 
1.040903e-01 
1.040895e-01 
1.040887e-01 
1.040878e-01 
1.040867e-01 
1.040856e-01 
1.040843e-01 
1.040830e-01 
1.040816e-01 
1.040801e-01 
1.040784e-01 
1.040767e-01 
1.040749e-01 
1.040730e-01 
1.040710e-01 
1.040689e-01 
1.040667e-01 
1.040644e-01 
1.040620e-01 
1.040595e-01 
1.040569e-01 
1.040542e-01 
1.040515e-01 
1.040486e-01 
1.040456e-01 
1.040425e-01 
1.040394e-01 
1.040361e-01 
1.040327e-01 
1.040293e-01 
1.040257e-01 
1.040221e-01 
1.040183e-01 
1.040145e-01 
1.040105e-01 
1.040065e-01 
1.040024e-01 
1.039981e-01 
1.039938e-01 
1.039894e-01 
1.039848e-01 
1.039802e-01 
1.039755e-01 
1.039707e-01 
1.039658e-01 
1.039608e-01 
1.039557e-01 
1.039505e-01 
1.039452e-01 
1.039398e-01 
1.039343e-01 
1.039287e-01 
1.039230e-01 
1.039172e-01 
1.039113e-01 
1.039054e-01 
1.038993e-01 
1.038931e-01 
1.038869e-01 
1.038805e-01 
1.038740e-01 
1.038675e-01 
1.038608e-01 
1.038541e-01 
1.038472e-01 
1.038403e-01 
1.038332e-01 
1.038261e-01 
1.038189e-01 
1.038115e-01 
1.038041e-01 
1.037966e-01 
1.037889e-01 
1.037812e-01 
1.037734e-01 
1.037655e-01 
1.037575e-01 
1.037494e-01 
1.037412e-01 
1.037329e-01 
1.037245e-01 
1.037160e-01 
1.037074e-01 
1.036987e-01 
1.036899e-01 
1.036810e-01 
1.036720e-01 
1.036630e-01 
1.036538e-01 
1.036445e-01 
1.036351e-01 
1.036257e-01 
1.036161e-01 
1.036065e-01 
1.035967e-01 
1.035868e-01 
1.035769e-01 
1.035668e-01 
1.035567e-01 
1.035465e-01 
1.035361e-01 
1.035257e-01 
1.035152e-01 
1.035045e-01 
1.034938e-01 
1.034830e-01 
1.034721e-01 
1.034610e-01 
1.034499e-01 
1.034387e-01 
1.034274e-01 
1.034160e-01 
1.034045e-01 
1.033929e-01 
1.033812e-01 
1.033694e-01 
1.033575e-01 
1.033455e-01 
1.033335e-01 
1.033213e-01 
1.033090e-01 
1.032966e-01 
1.032842e-01 
1.032716e-01 
1.032589e-01 
1.032462e-01 
1.032333e-01 
1.032203e-01 
1.032073e-01 
1.031941e-01 
1.031809e-01 
1.031676e-01 
1.031541e-01 
1.031406e-01 
1.031269e-01 
1.031132e-01 
1.030994e-01 
1.030855e-01 
1.030714e-01 
1.030573e-01 
1.030431e-01 
1.030288e-01 
1.030144e-01 
1.029999e-01 
1.029853e-01 
1.029706e-01 
1.029558e-01 
1.029409e-01 
1.029259e-01 
1.029108e-01 
1.028956e-01 
1.028803e-01 
1.028649e-01 
1.028495e-01 
1.028339e-01 
1.028182e-01 
1.028025e-01 
1.027866e-01 
1.027706e-01 
1.027546e-01 
1.027384e-01 
1.027222e-01 
1.027058e-01 
1.026894e-01 
1.026728e-01 
1.026562e-01 
1.026394e-01 
1.026226e-01 
1.026057e-01 
1.025887e-01 
1.025715e-01 
1.025543e-01 
1.025370e-01 
1.025196e-01 
1.025021e-01 
1.024845e-01 
1.024668e-01 
1.024490e-01 
1.024311e-01 
1.024131e-01 
1.023950e-01 
1.023768e-01 
1.023585e-01 
1.023401e-01 
1.023216e-01 
1.023030e-01 
1.022844e-01 
1.022656e-01 
1.022467e-01 
1.022278e-01 
1.022087e-01 
1.021896e-01 
1.021703e-01 
1.021509e-01 
1.021315e-01 
1.021120e-01 
1.020923e-01 
1.020726e-01 
1.020527e-01 
1.020328e-01 
1.020128e-01 
1.019926e-01 
1.019724e-01 
1.019521e-01 
1.019317e-01 
1.019112e-01 
1.018906e-01 
1.018699e-01 
1.018491e-01 
1.018282e-01 
1.018072e-01 
1.017861e-01 
1.017649e-01 
1.017436e-01 
1.017222e-01 
1.017007e-01 
1.016791e-01 
1.016575e-01 
1.016357e-01 
1.016138e-01 
1.015919e-01 
1.015698e-01 
1.015476e-01 
1.015254e-01 
1.015030e-01 
1.014806e-01 
1.014580e-01 
1.014354e-01 
1.014127e-01 
1.013898e-01 
1.013669e-01 
1.013439e-01 
1.013207e-01 
1.012975e-01 
1.012742e-01 
1.012508e-01 
1.012273e-01 
1.012037e-01 
1.011800e-01 
1.011562e-01 
1.011323e-01 
1.011083e-01 
1.010842e-01 
1.010600e-01 
1.010357e-01 
1.010113e-01 
1.009868e-01 
1.009623e-01 
1.009376e-01 
1.009128e-01 
1.008880e-01 
1.008630e-01 
1.008379e-01 
1.008128e-01 
1.007875e-01 
1.007622e-01 
1.007368e-01 
1.007112e-01 
1.006856e-01 
1.006598e-01 
1.006340e-01 
1.006081e-01 
1.005821e-01 
1.005559e-01 
1.005297e-01 
1.005034e-01 
1.004770e-01 
1.004505e-01 
1.004239e-01 
1.003972e-01 
1.003704e-01 
1.003435e-01 
1.003165e-01 
1.002895e-01 
1.002623e-01 
1.002350e-01 
1.002076e-01 
1.001802e-01 
1.001526e-01 
1.001249e-01 
1.000972e-01 
1.000693e-01 
1.000414e-01 
1.000133e-01 
9.998517e-02 
9.995693e-02 
9.992860e-02 
9.990016e-02 
9.987163e-02 
9.984301e-02 
9.981429e-02 
9.978547e-02 
9.975655e-02 
9.972754e-02 
9.969844e-02 
9.966923e-02 
9.963993e-02 
9.961054e-02 
9.958105e-02 
9.955146e-02 
9.952177e-02 
9.949199e-02 
9.946212e-02 
9.943214e-02 
9.940207e-02 
9.937191e-02 
9.934165e-02 
9.931129e-02 
9.928083e-02 
9.925028e-02 
9.921964e-02 
9.918890e-02 
9.915806e-02 
9.912712e-02 
9.909609e-02 
9.906497e-02 
9.903374e-02 
9.900242e-02 
9.897101e-02 
9.893950e-02 
9.890789e-02 
9.887619e-02 
9.884439e-02 
9.881249e-02 
9.878050e-02 
9.874841e-02 
9.871623e-02 
9.868395e-02 
9.865157e-02 
9.861910e-02 
9.858654e-02 
9.855387e-02 
9.852111e-02 
9.848826e-02 
9.845531e-02 
9.842226e-02 
9.838912e-02 
9.835588e-02 
9.832254e-02 
9.828911e-02 
9.825558e-02 
9.822196e-02 
9.818824e-02 
9.815443e-02 
9.812052e-02 
9.808651e-02 
9.805241e-02 
9.801821e-02 
9.798392e-02 
9.794953e-02 
9.791505e-02 
9.788047e-02 
9.784579e-02 
9.781102e-02 
9.777615e-02 
9.774119e-02 
9.770613e-02 
9.767097e-02 
9.763572e-02 
9.760037e-02 
9.756493e-02 
9.752939e-02 
9.749376e-02 
9.745803e-02 
9.742221e-02 
9.738629e-02 
9.735027e-02 
9.731416e-02 
9.727795e-02 
9.724165e-02 
9.720525e-02 
9.716875e-02 
9.713217e-02 
9.709548e-02 
9.705870e-02 
9.702182e-02 
9.698485e-02 
9.694778e-02 
9.691062e-02 
9.687336e-02 
9.683601e-02 
9.679856e-02 
9.676102e-02 
9.672338e-02 
9.668564e-02 
9.664781e-02 
9.660988e-02 
9.657186e-02 
9.653375e-02 
9.649553e-02 
9.645723e-02 
9.641882e-02 
9.638032e-02 
9.634173e-02 
9.630304e-02 
9.626426e-02 
9.622538e-02 
9.618640e-02 
9.614733e-02 
9.610817e-02 
9.606891e-02 
9.602955e-02 
9.599010e-02 
9.595055e-02 
9.591091e-02 
9.587118e-02 
9.583134e-02 
9.579142e-02 
9.575140e-02 
9.571128e-02 
9.567107e-02 
9.563076e-02 
9.559036e-02 
9.554986e-02 
9.550927e-02 
9.546858e-02 
9.542780e-02 
9.538692e-02 
9.534595e-02 
9.530488e-02 
9.526372e-02 
9.522246e-02 
9.518111e-02 
9.513966e-02 
9.509812e-02 
9.505648e-02 
9.501475e-02 
9.497292e-02 
9.493100e-02 
9.488898e-02 
9.484687e-02 
9.480466e-02 
9.476236e-02 
9.471996e-02 
9.467747e-02 
9.463489e-02 
9.459221e-02 
9.454943e-02 
9.450656e-02 
9.446360e-02 
9.442054e-02 
9.437738e-02 
9.433413e-02 
9.429079e-02 
9.424735e-02 
9.420382e-02 
9.416019e-02 
9.411647e-02 
9.407265e-02 
9.402874e-02 
9.398474e-02 
9.394064e-02 
9.389644e-02 
9.385215e-02 
9.380777e-02 
9.376329e-02 
9.371871e-02 
9.367405e-02 
9.362928e-02 
9.358443e-02 
9.353948e-02 
9.349443e-02 
9.344929e-02 
9.340406e-02 
9.335873e-02 
9.331331e-02 
9.326779e-02 
9.322218e-02 
9.317647e-02 
9.313067e-02 
9.308478e-02 
9.303879e-02 
9.299270e-02 
9.294653e-02 
9.290026e-02 
9.285389e-02 
9.280743e-02 
9.276088e-02 
9.271423e-02 
9.266749e-02 
9.262065e-02 
9.257372e-02 
9.252669e-02 
9.247957e-02 
9.243236e-02 
9.238505e-02 
9.233765e-02 
9.229016e-02 
9.224257e-02 
9.219489e-02 
9.214711e-02 
9.209924e-02 
9.205127e-02 
9.200321e-02 
9.195506e-02 
9.190681e-02 
9.185847e-02 
9.181004e-02 
9.176151e-02 
9.171289e-02 
9.166417e-02 
9.161536e-02 
9.156646e-02 
9.151746e-02 
9.146837e-02 
9.141918e-02 
9.136991e-02 
9.132053e-02 
9.127107e-02 
9.122151e-02 
9.117185e-02 
9.112211e-02 
9.107227e-02 
9.102233e-02 
9.097230e-02 
9.092218e-02 
9.087197e-02 
9.082166e-02 
9.077126e-02 
9.072076e-02 
9.067017e-02 
9.061949e-02 
9.056871e-02 
9.051784e-02 
9.046688e-02 
9.041583e-02 
9.036468e-02 
9.031343e-02 
9.026210e-02 
9.021067e-02 
9.015914e-02 
9.010753e-02 
9.005582e-02 
9.000402e-02 
8.995212e-02 
8.990013e-02 
8.984805e-02 
8.979587e-02 
8.974360e-02 
8.969124e-02 
8.963878e-02 
8.958624e-02 
8.953359e-02 
8.948086e-02 
8.942803e-02 
8.937511e-02 
8.932210e-02 
8.926899e-02 
8.921579e-02 
8.916250e-02 
8.910911e-02 
8.905563e-02 
8.900206e-02 
8.894840e-02 
8.889464e-02 
8.884079e-02 
8.878685e-02 
8.873281e-02 
8.867868e-02 
8.862446e-02 
8.857015e-02 
8.851574e-02 
8.846124e-02 
8.840665e-02 
8.835196e-02 
8.829718e-02 
8.824231e-02 
8.818735e-02 
8.813229e-02 
8.807714e-02 
8.802190e-02 
8.796657e-02 
8.791114e-02 
8.785562e-02 
8.780001e-02 
8.774431e-02 
8.768851e-02 
8.763262e-02 
8.757664e-02 
8.752057e-02 
8.746440e-02 
8.740814e-02 
8.735179e-02 
8.729535e-02 
8.723882e-02 
8.718219e-02 
8.712547e-02 
8.706866e-02 
8.701175e-02 
8.695475e-02 
8.689767e-02 
8.684048e-02 
8.678321e-02 
8.672585e-02 
8.666839e-02 
8.661084e-02 
8.655320e-02 
8.649546e-02 
8.643764e-02 
8.637972e-02 
8.632171e-02 
8.626361e-02 
8.620541e-02 
8.614713e-02 
8.608875e-02 
8.603028e-02 
8.597172e-02 
8.591306e-02 
8.585432e-02 
8.579548e-02 
8.573655e-02 
8.567753e-02 
8.561842e-02 
8.555922e-02 
8.549992e-02 
8.544053e-02 
8.538105e-02 
8.532148e-02 
8.526182e-02 
8.520207e-02 
8.514222e-02 
8.508228e-02 
8.502225e-02 
8.496213e-02 
8.490192e-02 
8.484162e-02 
8.478122e-02 
8.472074e-02 
8.466016e-02 
8.459949e-02 
8.453873e-02 
8.447788e-02 
8.441693e-02 
8.435590e-02 
8.429477e-02 
8.423356e-02 
8.417225e-02 
8.411085e-02 
8.404936e-02 
8.398777e-02 
8.392610e-02 
8.386434e-02 
8.380248e-02 
8.374054e-02 
8.367850e-02 
8.361637e-02 
8.355415e-02 
8.349184e-02 
8.342944e-02 
8.336694e-02 
8.330436e-02 
8.324169e-02 
8.317892e-02 
8.311606e-02 
8.305312e-02 
8.299008e-02 
8.292695e-02 
8.286373e-02 
8.280042e-02 
8.273702e-02 
8.267353e-02 
8.260994e-02 
8.254627e-02 
8.248251e-02 
8.241865e-02 
8.235471e-02 
8.229067e-02 
8.222654e-02 
8.216233e-02 
8.209802e-02 
8.203362e-02 
8.196913e-02 
8.190455e-02 
8.183989e-02 
8.177513e-02 
8.171028e-02 
8.164533e-02 
8.158030e-02 
8.151518e-02 
8.144997e-02 
8.138467e-02 
8.131928e-02 
8.125380e-02 
8.118822e-02 
8.112256e-02 
8.105681e-02 
8.099097e-02 
8.092503e-02 
8.085901e-02 
8.079290e-02 
8.072669e-02 
8.066040e-02 
8.059402e-02 
8.052755e-02 
8.046098e-02 
8.039433e-02 
8.032759e-02 
8.026075e-02 
8.019383e-02 
8.012682e-02 
8.005972e-02 
7.999253e-02 
7.992524e-02 
7.985787e-02 
7.979041e-02 
7.972286e-02 
7.965522e-02 
7.958749e-02 
7.951967e-02 
7.945176e-02 
7.938376e-02 
7.931568e-02 
7.924750e-02 
7.917923e-02 
7.911087e-02 
7.904243e-02 
7.897389e-02 
7.890527e-02 
7.883655e-02 
7.876775e-02 
7.869886e-02 
7.862988e-02 
7.856080e-02 
7.849164e-02 
7.842239e-02 
7.835306e-02 
7.828363e-02 
7.821411e-02 
7.814450e-02 
7.807481e-02 
7.800502e-02 
7.793515e-02 
7.786519e-02 
7.779514e-02 
7.772500e-02 
7.765477e-02 
7.758445e-02 
7.751404e-02 
7.744355e-02 
7.737296e-02 
7.730229e-02 
7.723153e-02 
7.716067e-02 
7.708974e-02 
7.701871e-02 
7.694759e-02 
7.687638e-02 
7.680509e-02 
7.673371e-02 
7.666223e-02 
7.659067e-02 
7.651903e-02 
7.644729e-02 
7.637546e-02 
7.630355e-02 
7.623155e-02 
7.615946e-02 
7.608728e-02 
7.601501e-02 
7.594265e-02 
7.587021e-02 
7.579768e-02 
7.572506e-02 
7.565235e-02 
7.557955e-02 
7.550667e-02 
7.543369e-02 
7.536063e-02 
7.528748e-02 
7.521424e-02 
7.514092e-02 
7.506751e-02 
7.499400e-02 
7.492042e-02 
7.484674e-02 
7.477297e-02 
7.469912e-02 
7.462518e-02 
7.455115e-02 
7.447704e-02 
7.440283e-02 
7.432854e-02 
7.425416e-02 
7.417969e-02 
7.410514e-02 
7.403050e-02 
7.395577e-02 
7.388095e-02 
7.380604e-02 
7.373105e-02 
7.365597e-02 
7.358080e-02 
7.350555e-02 
7.343021e-02 
7.335478e-02 
7.327926e-02 
7.320366e-02 
7.312796e-02 
7.305219e-02 
7.297632e-02 
7.290037e-02 
7.282433e-02 
7.274820e-02 
7.267198e-02 
7.259568e-02 
7.251929e-02 
7.244282e-02 
7.236626e-02 
7.228961e-02 
7.221287e-02 
7.213605e-02 
7.205914e-02 
7.198214e-02 
7.190505e-02 
7.182788e-02 
7.175063e-02 
7.167328e-02 
7.159585e-02 
7.151833e-02 
7.144073e-02 
7.136304e-02 
7.128526e-02 
7.120739e-02 
7.112944e-02 
7.105141e-02 
7.097328e-02 
7.089507e-02 
7.081678e-02 
7.073839e-02 
7.065992e-02 
7.058137e-02 
7.050272e-02 
7.042400e-02 
7.034518e-02 
7.026628e-02 
7.018729e-02 
7.010822e-02 
7.002906e-02 
6.994982e-02 
6.987048e-02 
6.979107e-02 
6.971156e-02 
6.963197e-02 
6.955230e-02 
6.947254e-02 
6.939269e-02 
6.931276e-02 
6.923274e-02 
6.915263e-02 
6.907244e-02 
6.899216e-02 
6.891180e-02 
6.883135e-02 
6.875082e-02 
6.867020e-02 
6.858950e-02 
6.850871e-02 
6.842783e-02 
6.834687e-02 
6.826582e-02 
6.818469e-02 
6.810347e-02 
6.802217e-02 
6.794078e-02 
6.785931e-02 
6.777775e-02 
6.769610e-02 
6.761437e-02 
6.753256e-02 
6.745066e-02 
6.736867e-02 
6.728660e-02 
6.720445e-02 
6.712221e-02 
6.703988e-02 
6.695747e-02 
6.687498e-02 
6.679240e-02 
6.670973e-02 
6.662698e-02 
6.654415e-02 
6.646123e-02 
6.637822e-02 
6.629513e-02 
6.621196e-02 
6.612870e-02 
6.604536e-02 
6.596193e-02 
6.587841e-02 
6.579482e-02 
6.571114e-02 
6.562737e-02 
6.554352e-02 
6.545958e-02 
6.537556e-02 
6.529146e-02 
6.520727e-02 
6.512300e-02 
6.503864e-02 
6.495420e-02 
6.486968e-02 
6.478507e-02 
6.470037e-02 
6.461559e-02 
6.453073e-02 
6.444579e-02 
6.436076e-02 
6.427564e-02 
6.419044e-02 
6.410516e-02 
6.401980e-02 
6.393435e-02 
6.384881e-02 
6.376320e-02 
6.367749e-02 
6.359171e-02 
6.350584e-02 
6.341989e-02 
6.333385e-02 
6.324773e-02 
6.316153e-02 
6.307524e-02 
6.298887e-02 
6.290242e-02 
6.281588e-02 
6.272926e-02 
6.264256e-02 
6.255577e-02 
6.246890e-02 
6.238195e-02 
6.229491e-02 
6.220779e-02 
6.212059e-02 
6.203330e-02 
6.194593e-02 
6.185848e-02 
6.177094e-02 
6.168332e-02 
6.159562e-02 
6.150783e-02 
6.141997e-02 
6.133201e-02 
6.124398e-02 
6.115586e-02 
6.106767e-02 
6.097938e-02 
6.089102e-02 
6.080257e-02 
6.071404e-02 
6.062543e-02 
6.053673e-02 
6.044795e-02 
6.035909e-02 
6.027015e-02 
6.018113e-02 
6.009202e-02 
6.000283e-02 
5.991355e-02 
5.982420e-02 
5.973476e-02 
5.964524e-02 
5.955564e-02 
5.946596e-02 
5.937619e-02 
5.928634e-02 
5.919641e-02 
5.910640e-02 
5.901630e-02 
5.892613e-02 
5.883587e-02 
5.874553e-02 
5.865511e-02 
5.856460e-02 
5.847402e-02 
5.838335e-02 
5.829260e-02 
5.820177e-02 
5.811086e-02 
5.801986e-02 
5.792879e-02 
5.783763e-02 
5.774639e-02 
5.765507e-02 
5.756367e-02 
5.747218e-02 
5.738062e-02 
5.728897e-02 
5.719724e-02 
5.710543e-02 
5.701354e-02 
5.692157e-02 
5.682952e-02 
5.673738e-02 
5.664517e-02 
5.655287e-02 
5.646050e-02 
5.636804e-02 
5.627550e-02 
5.618288e-02 
5.609018e-02 
5.599739e-02 
5.590453e-02 
5.581159e-02 
5.571856e-02 
5.562546e-02 
5.553227e-02 
5.543900e-02 
5.534566e-02 
5.525223e-02 
5.515872e-02 
5.506513e-02 
5.497146e-02 
5.487771e-02 
5.478388e-02 
5.468997e-02 
5.459598e-02 
5.450191e-02 
5.440776e-02 
5.431352e-02 
5.421921e-02 
5.412482e-02 
5.403035e-02 
5.393579e-02 
5.384116e-02 
5.374645e-02 
5.365166e-02 
5.355678e-02 
5.346183e-02 
5.336680e-02 
5.327168e-02 
5.317649e-02 
5.308122e-02 
5.298587e-02 
5.289044e-02 
5.279493e-02 
5.269933e-02 
5.260366e-02 
5.250791e-02 
5.241208e-02 
5.231618e-02 
5.222019e-02 
5.212412e-02 
5.202797e-02 
5.193174e-02 
5.183544e-02 
5.173905e-02 
5.164259e-02 
5.154605e-02 
5.144942e-02 
5.135272e-02 
5.125594e-02 
5.115908e-02 
5.106214e-02 
5.096512e-02 
5.086802e-02 
5.077085e-02 
5.067359e-02 
5.057626e-02 
5.047885e-02 
5.038136e-02 
5.028379e-02 
5.018614e-02 
5.008841e-02 
4.999060e-02 
4.989272e-02 
4.979476e-02 
4.969671e-02 
4.959859e-02 
4.950040e-02 
4.940212e-02 
4.930376e-02 
4.920533e-02 
4.910682e-02 
4.900823e-02 
4.890956e-02 
4.881081e-02 
4.871199e-02 
4.861309e-02 
4.851411e-02 
4.841505e-02 
4.831591e-02 
4.821670e-02 
4.811740e-02 
4.801803e-02 
4.791859e-02 
4.781906e-02 
4.771946e-02 
4.761977e-02 
4.752002e-02 
4.742018e-02 
4.732026e-02 
4.722027e-02 
4.712020e-02 
4.702006e-02 
4.691983e-02 
4.681953e-02 
4.671915e-02 
4.661869e-02 
4.651816e-02 
4.641755e-02 
4.631686e-02 
4.621610e-02 
4.611525e-02 
4.601433e-02 
4.591334e-02 
4.581226e-02 
4.571111e-02 
4.560989e-02 
4.550858e-02 
4.540720e-02 
4.530574e-02 
4.520421e-02 
4.510260e-02 
4.500091e-02 
4.489914e-02 
4.479730e-02 
4.469538e-02 
4.459339e-02 
4.449132e-02 
4.438917e-02 
4.428694e-02 
4.418464e-02 
4.408227e-02 
4.397981e-02 
4.387728e-02 
4.377468e-02 
4.367199e-02 
4.356924e-02 
4.346640e-02 
4.336349e-02 
4.326050e-02 
4.315744e-02 
4.305430e-02 
4.295109e-02 
4.284780e-02 
4.274443e-02 
4.264099e-02 
4.253747e-02 
4.243388e-02 
4.233021e-02 
4.222647e-02 
4.212265e-02 
4.201875e-02 
4.191478e-02 
4.181073e-02 
4.170661e-02 
4.160241e-02 
4.149814e-02 
4.139379e-02 
4.128936e-02 
4.118487e-02 
4.108029e-02 
4.097564e-02 
4.087092e-02 
4.076612e-02 
4.066124e-02 
4.055629e-02 
4.045127e-02 
4.034617e-02 
4.024099e-02 
4.013574e-02 
4.003042e-02 
3.992502e-02 
3.981955e-02 
3.971400e-02 
3.960838e-02 
3.950268e-02 
3.939691e-02 
3.929106e-02 
3.918514e-02 
3.907914e-02 
3.897307e-02 
3.886693e-02 
3.876071e-02 
3.865442e-02 
3.854805e-02 
3.844161e-02 
3.833509e-02 
3.822850e-02 
3.812184e-02 
3.801510e-02 
3.790829e-02 
3.780140e-02 
3.769444e-02 
3.758741e-02 
3.748030e-02 
3.737312e-02 
3.726586e-02 
3.715854e-02 
3.705113e-02 
3.694366e-02 
3.683611e-02 
3.672849e-02 
3.662079e-02 
3.651302e-02 
3.640518e-02 
3.629726e-02 
3.618927e-02 
3.608120e-02 
3.597307e-02 
3.586486e-02 
3.575657e-02 
3.564822e-02 
3.553979e-02 
3.543129e-02 
3.532271e-02 
3.521406e-02 
3.510534e-02 
3.499655e-02 
3.488768e-02 
3.477874e-02 
3.466973e-02 
3.456064e-02 
3.445149e-02 
3.434226e-02 
3.423295e-02 
3.412358e-02 
3.401413e-02 
3.390461e-02 
3.379501e-02 
3.368535e-02 
3.357561e-02 
3.346580e-02 
3.335592e-02 
3.324597e-02 
3.313594e-02 
3.302584e-02 
3.291567e-02 
3.280543e-02 
3.269511e-02 
3.258472e-02 
3.247427e-02 
3.236374e-02 
3.225313e-02 
3.214246e-02 
3.203171e-02 
3.192090e-02 
3.181001e-02 
3.169905e-02 
3.158801e-02 
3.147691e-02 
3.136573e-02 
3.125449e-02 
3.114317e-02 
3.103178e-02 
3.092032e-02 
3.080879e-02 
3.069718e-02 
3.058551e-02 
3.047376e-02 
3.036195e-02 
3.025006e-02 
3.013810e-02 
3.002607e-02 
2.991397e-02 
2.980180e-02 
2.968956e-02 
2.957724e-02 
2.946486e-02 
2.935241e-02 
2.923988e-02 
2.912728e-02 
2.901462e-02 
2.890188e-02 
2.878907e-02 
2.867620e-02 
2.856325e-02 
2.845023e-02 
2.833714e-02 
2.822398e-02 
2.811075e-02 
2.799745e-02 
2.788408e-02 
2.777064e-02 
2.765713e-02 
2.754355e-02 
2.742990e-02 
2.731618e-02 
2.720239e-02 
2.708853e-02 
2.697461e-02 
2.686061e-02 
2.674654e-02 
2.663240e-02 
2.651819e-02 
2.640391e-02 
2.628957e-02 
2.617515e-02 
2.606066e-02 
2.594611e-02 
2.583148e-02 
2.571679e-02 
2.560203e-02 
2.548720e-02 
2.537229e-02 
2.525732e-02 
2.514228e-02 
2.502718e-02 
2.491200e-02 
2.479675e-02 
2.468144e-02 
2.456605e-02 
2.445060e-02 
2.433508e-02 
2.421949e-02 
2.410383e-02 
2.398810e-02 
2.387230e-02 
2.375644e-02 
2.364050e-02 
2.352450e-02 
2.340843e-02 
2.329229e-02 
2.317608e-02 
2.305981e-02 
2.294347e-02 
2.282705e-02 
2.271057e-02 
2.259403e-02 
2.247741e-02 
2.236073e-02 
2.224397e-02 
2.212715e-02 
2.201027e-02 
2.189331e-02 
2.177629e-02 
2.165920e-02 
2.154204e-02 
2.142481e-02 
2.130752e-02 
2.119016e-02 
2.107273e-02 
2.095523e-02 
2.083767e-02 
2.072003e-02 
2.060234e-02 
2.048457e-02 
2.036674e-02 
2.024884e-02 
2.013087e-02 
2.001284e-02 
1.989473e-02 
1.977657e-02 
1.965833e-02 
1.954003e-02 
1.942166e-02 
1.930322e-02 
1.918472e-02 
1.906615e-02 
1.894751e-02 
1.882881e-02 
1.871004e-02 
1.859121e-02 
1.847230e-02 
1.835333e-02 
1.823430e-02 
1.811520e-02 
1.799603e-02 
1.787680e-02 
1.775750e-02 
1.763813e-02 
1.751870e-02 
1.739920e-02 
1.727963e-02 
1.716000e-02 
1.704030e-02 
1.692054e-02 
1.680071e-02 
1.668082e-02 
1.656086e-02 
1.644083e-02 
1.632074e-02 
1.620059e-02 
1.608036e-02 
1.596008e-02 
1.583972e-02 
1.571930e-02 
1.559882e-02 
1.547827e-02 
1.535765e-02 
1.523697e-02 
1.511623e-02 
1.499542e-02 
1.487454e-02 
1.475360e-02 
1.463260e-02 
1.451153e-02 
1.439039e-02 
1.426919e-02 
1.414793e-02 
1.402660e-02 
1.390520e-02 
1.378374e-02 
1.366222e-02 
1.354063e-02 
1.341898e-02 
1.329726e-02 
1.317548e-02 
1.305363e-02 
1.293172e-02 
1.280975e-02 
1.268771e-02 
1.256560e-02 
1.244344e-02 
1.232120e-02 
1.219891e-02 
1.207655e-02 
1.195413e-02 
1.183164e-02 
1.170909e-02 
1.158647e-02 
1.146379e-02 
1.134105e-02 
1.121824e-02 
1.109537e-02 
1.097244e-02 
1.084944e-02 
1.072638e-02 
1.060326e-02 
1.048007e-02 
1.035682e-02 
1.023351e-02 
1.011013e-02 
9.986689e-03 
9.863185e-03 
9.739619e-03 
9.615989e-03 
9.492296e-03 
9.368540e-03 
9.244722e-03 
9.120841e-03 
8.996896e-03 
8.872889e-03 
8.748820e-03 
8.624687e-03 
8.500492e-03 
8.376235e-03 
8.251915e-03 
8.127532e-03 
8.003087e-03 
7.878580e-03 
7.754010e-03 
7.629379e-03 
7.504684e-03 
7.379928e-03 
7.255110e-03 
7.130229e-03 
7.005287e-03 
6.880282e-03 
6.755216e-03 
6.630087e-03 
6.504897e-03 
6.379645e-03 
6.254332e-03 
6.128956e-03 
6.003519e-03 
5.878020e-03 
5.752460e-03 
5.626839e-03 
5.501156e-03 
5.375411e-03 
5.249605e-03 
5.123738e-03 
4.997810e-03 
4.871820e-03 
4.745769e-03 
4.619658e-03 
4.493485e-03 
4.367251e-03 
4.240956e-03 
4.114600e-03 
3.988184e-03 
3.861706e-03 
3.735168e-03 
3.608569e-03 
3.481910e-03 
3.355189e-03 
3.228409e-03 
3.101568e-03 
2.974666e-03 
2.847704e-03 
2.720681e-03 
2.593599e-03 
2.466456e-03 
2.339252e-03 
2.211989e-03 
2.084666e-03 
1.957282e-03 
1.829838e-03 
1.702335e-03 
1.574771e-03 
1.447148e-03 
1.319465e-03 
1.191722e-03 
1.063920e-03 
9.360573e-04 
8.081354e-04 
6.801540e-04 
5.521131e-04 
4.240126e-04 
2.958528e-04 
1.676336e-04 
3.935513e-05 
0 
0 
0 
0 
0 
0 
0 
0 
0 
0 
0 
0 
0 
0 
0 
0 
0 
0 
0 
0 
0 
0 
0 
0 
0 
0 
0 
0 
0 
0 
0 
0 
0 
0 
0 
0 
0 
0 
0 
0 
0 
0 
0 
0 
0 
0 
0 
0 
0 
0 
0 
0 
0 
0 
0 
0 
0 
0 
0 
0 
0 
0 
0 
0 
0 
0 
0 
0 
0 
0 
0 
0 
0 
0 
0 
0 
0 
0 
0 
0 
0 
0 
0 
0 
0 
0 
0 
0 
0 
0 
0 
0 
0 
0 
0 
0 
0 
0 
0 
0 
0 
0 
0 
0 
0 
0 
0 
0 
0 
0 
0 
0 
0 
0 
0 
0 
0 
0 
0 
0 
0 
0 
0 
0 
0 
0 
0 
0 
0 
0 
0 
0 
0 
0 
0 
0 
0 
0 
0 
0 
0 
0 
0 
0 
0 
0 
0 
0 
0 
0 
0 
0 
0 
0 
0 
0 
0 
0 
0 
0 
0 
0 
0 
0 
0 
0 
0 
0 
0 
0 
0 
0 
0 
0 
0 
0 
0 
0 
0 
0 
0 
0 
0 
0 
0 
0 
0 
0 
0 
0 
0 
0 
0 
0 
0 
0 
0 
0 
0 
0 
0 
0 
0 
0 
0 
0 
0 
0 
0 
0 
0 
0 
0 
0 
0 
0 
0 
0 
0 
0 
0 
0 
0 
0 
0 
0 
0 
0 
0 
0 
0 
0 
0 
0 
0 
0 
0 
0 
0 
0 
0 
0 
0 
0 
0 
0 
0 
0 
0 
0 
0 
0 
0 
0 
0 
0 
0 
0 
0 
0 
0 
0 
0 
0 
0 
0 
0 
0 
0 
0 
0 
0 
0 
0 
0 
0 
0 
0 
0 
0 
0 
0 
0 
0 
0 
0 
0 
0 
0 
0 
0 
0 
0 
0 
0 
0 
0 
0 
0 
0 
0 
0 
0 
0 
0 
0 
0 
0 
0 
0 
0 
0 
0 
0 
0 
0 
0 
0 
0 
0 
0 
0 
0 
0 
0 
0 
0 
0 
0 
0 
0 
0 
0 
0 
0 
0 
0 
0 
0 
0 
0 
0 
0 
0 
0 
0 
0 
0 
0 
0 
0 
0 
0 
0 
0 
0 
0 
0 
0 
0 
0 
0 
0 
0 
0 
0 
0 
0 
0 
0 
0 
0 
0 
0 
0 
0 
0 
0 
0 
0 
0 
0 
0 
0 
0 
0 
0 
0 
0 
0 
0 
0 
0 
0 
0 
0 
0 
0 
0 
0 
0 
0 
0 
0 
0 
0 
0 
0 
0 
0 
0 
0 
0 
0 
0 
0 
0 
0 
0 
0 
0 
0 
0 
0 
0 
0 
0 
0 
0 
0 
0 
0 
0 
0 
0 
0 
0 
0 
0 
0 
0 
0 
0 
0 
0 
0 
0 
0 
0 
0 
0 
0 
0 
0 
0 
0 
0 
0 
0 
0 
0 
0 
0 
0 
0 
0 
0 
0 
0 
0 
0 
0 
0 
0 
0 
0 
0 
0 
0 
0 
0 
0 
0 
0 
0 
0 
0 
0 
0 
0 
0 
0 
0 
0 
0 
0 
0 
0 
0 
0 
0 
0 
0 
0 
0 
0 
0 
0 
0 
0 
0 
0 
0 
0 
0 
0 
0 
0 
0 
0 
0 
0 
0 
0 
0 
0 
0 
0 
0 
0 
0 
0 
0 
0 
0 
0 
0 
0 
0 
0 
0 
0 
0 
0 
0 
0 
0 
0 
0 
0 
0 
0 
0 
0 
0 
0 
0 
0 
0 
0 
0 
0 
0 
0 
0 
0 
0 
0 
0 
0 
0 
0 
0 
0 
0 
0 
0 
0 
0 
0 
0 
0 
0 
0 
0 
0 
0 
0 
0 
0 
0 
0 
0 
0 
0 
0 
0 
0 
0 
0 
0 
0 
0 
0 
0 
0 
0 
0 
0 
0 
0 
0 
0 
0 
0 
0 
0 
0 
0 
0 
0 
0 
0 
0 
0 
0 
0 
0 
0 
0 
0 
0 
0 
0 
0 
0 
0 
0 
0 
0 
0 
0 
0 
0 
0 
0 
0 
0 
0 
0 
0 
0 
0 
0 
0 
0 
0 
0 
0 
0 
0 
0 
0 
0 
0 
0 
0 
0 
0 
0 
0 
0 
0 
0 
0 
0 
0 
0 
0 
0 
0 
0 
0 
0 
0 
0 
0 
0 
0 
0 
0 
0 
0 
0 
0 
0 
0 
0 
0 
0 
0 
0 
0 
0 
0 
0 
0 
0 
0 
0 
0 
0 
0 
0 
0 
0 
0 
0 
0 
0 
0 
0 
0 
0 
0 
0 
0 
0 
0 
0 
0 
0 
0 
0 
0 
0 
0 
0 
0 
0 
0 
0 
0 
0 
0 
0 
0 
0 
0 
0 
0 
0 
0 
0 
0 
0 
0 
0 
0 
0 
0 
0 
0 
0 
0 
0 
0 
0 
0 
0 
0 
0 
0 
0 
0 
0 
0 
0 
0 
0 
0 
0 
0 
0 
0 
0 
0 
0 
0 
0 
0 
0 
0 
0 
0 
0 
0 
0 
0 
0 
0 
0 
0 
0 
0 
0 
0 
0 
0 
0 
0 
0 
0 
0 
0 
0 
0 
0 
0 
0 
0 
0 
0 
0 
0 
0 
0 
0 
0 
0 
0 
0 
0 
0 
0 
0 
0 
0 
0 
0 
0 
0 
0 
0 
0 
0 
0 
0 
0 
0 
0 
0 
0 
0 
0 
0 
0 
0 
0 
0 
0 
0 
0 
0 
0 
0 
0 
0 
0 
0 
0 
0 
0 
0 
0 
0 
0 
0 
0 
0 
0 
0 
0 
0 
0 
0 
0 
0 
0 
0 
0 
0 
0 
0 
0 
0 
0 
0 
0 
0 
0 
0 
0 
0 
0 
0 
0 
0 
0 
0 
0 
0 
0 
0 
0 
0 
0 
0 
0 
0 
0 
0 
0 
0 
0 
0 
0 
0 
0 
0 
0 
0 
0 
0 
0 
0 
0 
0 
0 
0 
0 
0 
0 
0 
0 
0 
0 
0 
0 
0 
0 
0 
0 
0 
0 
0 
0 
0 
0 
0 
0 
0 
0 
0 
0 
0 
0 
0 
0 
0 
0 
0 
0 
0 
0 
0 
0 
0 
0 
0 
0 
0 
0 
0 
0 
0 
0 
0 
0 
0 
0 
0 
0 
0 
0 
0 
0 
0 
0 
0 
0 
0 
0 
0 
0 
0 
0 
0 
0 
0 
0 
0 
0 
0 
0 
0 
0 
0 
0 
0 
0 
0 
0 
0 
0 
0 
0 
0 
0 
0 
0 
0 
0 
0 
0 
0 
0 
0 
0 
0 
0 
0 
0 
0 
0 
0 
0 
0 
0 
0 
0 
0 
0 
0 
0 
0 
0 
0 
0 
0 
0 
0 
0 
0 
0 
0 
0 
0 
0 
0 
0 
0 
0 
0 
0 
0 
0 
0 
0 
0 
0 
0 
0 
0 
0 
0 
0 
0 
0 
0 
0 
0 
0 
0 
0 
0 
0 
0 
0 
0 
0 
0 
0 
0 
0 
0 
0 
0 
0 
0 
0 
0 
0 
0 
0 
0 
0 
0 
0 
0 
0 
0 
0 
0 
0 
0 
0 
0 
0 
0 
0 
0 
0 
0 
0 
0 
0 
0 
0 
0 
0 
0 
0 
0 
0 
0 
0 
0 
0 
0 
0 
0 
0 
0 
0 
0 
0 
0 
0 
0 
0 
0 
0 
0 
0 
0 
0 
0 
0 
0 
0 
0 
0 
0 
0 
0 
0 
0 
0 
0 
0 
0 
0 
0 
0 
0 
0 
0 
0 
0 
0 
0 
0 
0 
0 
0 
0 
0 
0 
0 
0 
0 
0 
0 
0 
0 
0 
0 
0 
0 
0 
0 
0 
0 
0 
0 
0 
0 
0 
0 
0 
0 
0 
0 
0 
0 
0 
0 
0 
0 
0 
0 
0 
0 
0 
0 
0 
0 
0 
0 
0 
0 
0 
0 
0 
0 
0 
0 
0 
0 
0 
0 
0 
0 
0 
0 
0 
0 
0 
0 
0 
0 
0 
0 
0 
0 
0 
0 
0 
0 
0 
0 
0 
0 
0 
0 
0 
0 
0 
0 
0 
0 
0 
0 
0 
0 
0 
0 
0 
0 
0 
0 
0 
0 
0 
0 
0 
0 
0 
0 
0 
0 
0 
0 
0 
0 
0 
0 
0 
0 
0 
0 
0 
0 
0 
0 
0 
0 
0 
0 
0 
0 
0 
0 
0 
0 
0 
0 
0 
0 
0 
0 
0 
0 
0 
0 
0 
0 
0 
0 
0 
0 
0 
0 
0 
0 
0 
0 
0 
0 
0 
0 
0 
0 
0 
0 
0 
0 
0 
0 
0 
0 
0 
0 
0 
0 
0 
0 
0 
0 
0 
0 
0 
0 
0 
0 
0 
0 
0 
0 
0 
0 
0 
0 
0 
0 
0 
0 
0 
0 
0 
0 
0 
0 
0 
0 
0 
0 
0 
0 
0 
0 
0 
0 
0 
0 
0 
0 
0 
0 
0 
0 
0 
0 
0 
0 
0 
0 
0 
0 
0 
0 
0 
0 
0 
0 
0 
0 
0 
0 
0 
0 
0 
0 
0 
0 
0 
0 
0 
0 
0 
0 
0 
0 
0 
0 
0 
0 
0 
0 
0 
0 
0 
0 
0 
0 
0 
0 
0 
0 
0 
0 
0 
0 
0 
0 
0 
0 
0 
0 
0 
0 
0 
0 
0 
0 
0 
0 
0 
0 
0 
0 
0 
0 
0 
0 
0 
0 
0 
0 
0 
0 
0 
0 
0 
0 
0 
0 
0 
0 
0 
0 
0 
0 
0 
0 
0 
0 
0 
0 
0 
0 
0 
0 
0 
0 
0 
0 
0 
0 
0 
0 
0 
0 
0 
0 
0 
0 
0 
0 
0 
0 
0 
0 
0 
0 
0 
0 
0 
0 
0 
0 
0 
0 
0 
0 
0 
0 
0 
0 
0 
0 
0 
0 
0 
0 
0 
0 
0 
0 
0 
0 
0 
0 
0 
0 
0 
0 
0 
0 
0 
0 
0 
0 
0 
0 
0 
0 
0 
0 
0 
0 
0 
0 
0 
0 
0 
0 
0 
0 
0 
0 
0 
0 
0 
0 
0 
0 
0 
0 
0 
0 
0 
0 
0 
0 
0 
0 
0 
0 
0 
0 
0 
0 
0 
0 
0 
0 
0 
0 
0 
0 
0 
0 
0 
0 
0 
0 
0 
0 
0 
0 
0 
0 
0 
0 
0 
0 
0 
0 
0 
0 
0 
0 
0 
0 
0 
0 
0 
0 
0 
0 
0 
0 
0 
0 
0 
0 
0 
0 
0 
0 
0 
0 
0 
0 
0 
0 
0 
0 
0 
0 
0 
0 
0 
0 
0 
0 
0 
0 
0 
0 
0 
0 
0 
0 
0 
0 
0 
0 
0 
0 
0 
0 
0 
0 
0 
0 
0 
0 
0 
0 
0 
0 
0 
0 
0 
0 
0 
0 
0 
0 
0 
0 
0 
0 
0 
0 
0 
0 
0 
0 
0 
0 
0 
0 
0 
0 
0 
0 
0 
0 
0 
0 
0 
0 
0 
0 
0 
0 
0 
0 
0 
0 
0 
0 
0 
0 
0 
0 
0 
0 
0 
0 
0 
0 
0 
0 
0 
0 
0 
0 
0 
0 
0 
0 
0 
0 
0 
0 
0 
0 
0 
0 
0 
0 
0 
0 
0 
0 
0 
0 
0 
0 
0 
0 
0 
0 
0 
0 
0 
0 
0 
0 
0 
0 
0 
0 
0 
0 
0 
0 
0 
0 
0 
0 
0 
0 
0 
0 
0 
0 
0 
0 
0 
0 
0 
0 
0 
0 
0 
0 
0 
0 
0 
0 
0 
0 
0 
0 
0 
0 
0 
0 
0 
0 
0 
0 
0 
0 
0 
0 
0 
0 
0 
0 
0 
0 
0 
0 
0 
0 
0 
0 
0 
0 
0 
0 
0 
0 
0 
0 
0 
0 
0 
0 
0 
0 
0 
0 
0 
0 
0 
0 
0 
0 
0 
0 
0 
0 
0 
0 
0 
0 
0 
0 
0 
0 
0 
0 
0 
0 
0 
0 
0 
0 
0 
0 
0 
0 
0 
0 
0 
0 
0 
0 
0 
0 
0 
0 
0 
0 
0 
0 
0 
0 
0 
0 
0 
0 
0 
0 
0 
0 
0 
0 
0 
0 
0 
0 
0 
0 
0 
0 
0 
0 
0 
0 
0 
0 
0 
0 
0 
0 
0 
0 
0 
0 
0 
0 
0 
0 
0 
0 
0 
0 
0 
0 
0 
0 
0 
0 
0 
0 
0 
0 
0 
0 
0 
0 
0 
0 
0 
0 
0 
0 
0 
0 
0 
0 
0 
0 
0 
0 
0 
0 
0 
0 
0 
0 
0 
0 
0 
0 
0 
0 
0 
0 
0 
0 
0 
0 
0 
0 
0 
0 
0 
0 
0 
0 
0 
0 
0 
0 
0 
0 
0 
0 
0 
0 
0 
0 
0 
0 
0 
0 
0 
0 
0 
0 
0 
0 
0 
0 
0 
0 
0 
0 
0 
0 
0 
0 
0 
0 
0 
0 
0 
0 
0 
0 
0 
0 
0 
0 
0 
0 
0 
0 
0 
0 
0 
0 
0 
0 
0 
0 
0 
0 
0 
0 
0 
0 
0 
0 
0 
0 
0 
0 
0 
0 
0 
0 
0 
0 
0 
0 
0 
0 
0 
0 
0 
0 
0 
0 
0 
0 
0 
0 
0 
0 
0 
0 
0 
0 
0 
0 
0 
0 
0 
0 
0 
0 
0 
0 
0 
0 
0 
0 
0 
0 
0 
0 
0 
0 
0 
0 
0 
0 
0 
0 
0 
0 
0 
0 
0 
0 
0 
0 
0 
0 
0 
0 
0 
0 
0 
0 
0 
0 
0 
0 
0 
0 
0 
0 
0 
0 
0 
0 
0 
0 
0 
0 
0 
0 
0 
0 
0 
0 
0 
0 
0 
0 
0 
0 
0 
0 
0 
0 
0 
0 
0 
0 
0 
0 
0 
0 
0 
0 
0 
0 
0 
0 
0 
0 
0 
0 
0 
0 
0 
0 
0 
0 
0 
0 
0 
0 
0 
0 
0 
0 
0 
0 
0 
0 
0 
0 
0 
0 
0 
0 
0 
0 
0 
0 
0 
0 
0 
0 
0 
0 
0 
0 
0 
0 
0 
0 
0 
0 
0 
0 
0 
0 
0 
0 
0 
0 
0 
0 
0 
0 
0 
0 
0 
0 
0 
0 
0 
0 
0 
0 
0 
0 
0 
0 
0 
0 
0 
0 
0 
0 
0 
0 
0 
0 
0 
0 
0 
0 
0 
0 
0 
0 
0 
0 
0 
0 
0 
0 
0 
0 
0 
0 
0 
0 
0 
0 
0 
0 
0 
0 
0 
0 
0 
0 
0 
0 
0 
0 
0 
0 
0 
0 
0 
0 
0 
0 
0 
0 
0 
0 
0 
0 
0 
0 
0 
0 
0 
0 
0 
0 
0 
0 
0 
0 
0 
0 
0 
0 
0 
0 
0 
0 
0 
0 
0 
0 
0 
0 
0 
0 
0 
0 
0 
0 
0 
0 
0 
0 
0 
0 
0 
0 
0 
0 
0 
0 
0 
0 
0 
0 
0 
0 
0 
0 
0 
0 
0 
0 
0 
0 
0 
0 
0 
0 
0 
0 
0 
0 
0 
0 
0 
0 
0 
0 
0 
0 
0 
0 
0 
0 
0 
0 
0 
0 
0 
0 
0 
0 
0 
0 
0 
0 
0 
0 
0 
0 
0 
0 
0 
0 
0 
0 
0 
0 
0 
0 
0 
0 
0 
0 
0 
0 
0 
0 
0 
0 
0 
0 
0 
0 
0 
0 
0 
0 
0 
0 
0 
0 
0 
0 
0 
0 
0 
0 
0 
0 
0 
0 
0 
0 
0 
0 
0 
0 
0 
0 
0 
0 
0 
0 
0 
0 
0 
0 
0 
0 
0 
0 
0 
0 
0 
0 
0 
0 
0 
0 
0 
0 
0 
0 
0 
0 
0 
0 
0 
0 
0 
0 
0 
0 
0 
0 
0 
0 
0 
0 
0 
0 
0 
0 
0 
0 
0 
0 
0 
0 
0 
0 
0 
0 
0 
0 
0 
0 
0 
0 
0 
0 
0 
0 
0 
0 
0 
0 
0 
0 
0 
0 
0 
0 
0 
0 
0 
0 
0 
0 
0 
0 
0 
0 
0 
0 
0 
0 
0 
0 
0 
0 
0 
0 
0 
0 
0 
0 
0 
0 
0 
0 
0 
0 
0 
0 
0 
0 
0 
0 
0 
0 
0 
0 
0 
0 
0 
0 
0 
0 
0 
0 
0 
0 
0 
0 
0 
0 
0 
0 
0 
0 
0 
0 
0 
0 
0 
0 
0 
0 
0 
0 
0 
0 
0 
0 
0 
0 
0 
0 
0 
0 
0 
0 
0 
0 
0 
0 
0 
0 
0 
0 
0 
0 
0 
0 
0 
0 
0 
0 
0 
0 
0 
0 
0 
0 
0 
0 
0 
0 
0 
0 
0 
0 
0 
0 
0 
0 
0 
0 
0 
0 
0 
0 
0 
0 
0 
0 
0 
0 
0 
0 
0 
0 
0 
0 
0 
0 
0 
0 
0 
0 
0 
0 
0 
0 
0 
0 
0 
0 
0 
0 
0 
0 
0 
0 
0 
0 
0 
0 
0 
0 
0 
0 
0 
0 
0 
0 
0 
0 
0 
0 
0 
0 
0 
0 
0 
0 
0 
0 
0 
0 
0 
0 
0 
0 
0 
0 
0 
0 
0 
0 
0 
0 
0 
0 
0 
0 
0 
0 
0 
0 
0 
0 
0 
0 
0 
0 
0 
0 
0 
0 
0 
0 
0 
0 
0 
0 
0 
0 
0 
0 
0 
0 
0 
0 
0 
0 
0 
0 
0 
0 
0 
0 
0 
0 
0 
0 
0 
0 
0 
0 
0 
0 
0 
0 
0 
0 
0 
0 
0 
0 
0 
0 
0 
0 
0 
0 
0 
0 
0 
0 
0 
0 
0 
0 
0 
0 
0 
0 
0 
0 
0 
0 
0 
0 
0 
0 
0 
0 
0 
0 
0 
0 
0 
0 
0 
0 
0 
0 
0 
0 
0 
0 
0 
0 
0 
0 
0 
0 
0 
0 
0 
0 
0 
0 
0 
0 
0 
0 
0 
0 
0 
0 
0 
0 
0 
0 
0 
0 
0 
0 
0 
0 
0 
0 
0 
0 
0 
0 
0 
0 
0 
0 
0 
0 
0 
0 
0 
0 
0 
0 
0 
0 
0 
0 
0 
0 
0 
0 
0 
0 
0 
0 
0 
0 
0 
0 
0 
0 
0 
0 
0 
0 
0 
0 
0 
0 
0 
0 
0 
0 
0 
0 
0 
0 
0 
0 
0 
0 
0 
0 
0 
0 
0 
0 
0 
0 
0 
0 
0 
0 
0 
0 
0 
0 
0 
0 
0 
0 
0 
0 
0 
0 
0 
0 
0 
0 
0 
0 
0 
0 
0 
0 
0 
0 
0 
0 
0 
0 
0 
0 
0 
0 
0 
0 
0 
0 
0 
0 
0 
0 
0 
0 
0 
0 
0 
0 
0 
0 
0 
0 
0 
0 
0 
0 
0 
0 
0 
0 
0 
0 
0 
0 
0 
0 
0 
0 
0 
0 
0 
0 
0 
0 
0 
0 
0 
0 
0 
0 
0 
0 
0 
0 
0 
0 
0 
0 
0 
0 
0 
0 
0 
0 
0 
0 
0 
0 
0 
0 
0 
0 
0 
0 
0 
0 
0 
0 
0 
0 
0 
0 
0 
0 
0 
0 
0 
0 
0 
0 
0 
0 
0 
0 
0 
0 
0 
0 
0 
0 
0 
0 
0 
0 
0 
0 
0 
0 
0 
0 
0 
0 
0 
0 
0 
0 
0 
0 
0 
0 
0 
0 
0 
0 
0 
0 
0 
0 
0 
0 
0 
0 
0 
0 
0 
0 
0 
0 
0 
0 
0 
0 
0 
0 
0 
0 
0 
0 
0 
0 
0 
0 
0 
0 
0 
0 
0 
0 
0 
0 
0 
0 
0 
0 
0 
0 
0 
0 
0 
0 
0 
0 
0 
0 
0 
0 
0 
0 
0 
0 
0 
0 
0 
0 
0 
0 
0 
0 
0 
0 
0 
0 
0 
0 
0 
0 
0 
0 
0 
0 
0 
0 
0 
0 
0 
0 
0 
0 
0 
0 
0 
0 
0 
0 
0 
0 
0 
0 
0 
0 
0 
0 
0 
0 
0 
0 
0 
0 
0 
0 
0 
0 
0 
0 
0 
0 
0 
0 
0 
0 
0 
0 
0 
0 
0 
0 
0 
0 
0 
0 
0 
0 
0 
0 
0 
0 
0 
0 
0 
0 
0 
0 
0 
0 
0 
0 
0 
0 
0 
0 
0 
0 
0 
0 
0 
0 
0 
0 
0 
0 
0 
0 
0 
0 
0 
0 
0 
0 
0 
0 
0 
0 
0 
0 
0 
0 
0 
0 
0 
0 
0 
0 
0 
0 
0 
0 
0 
0 
0 
0 
0 
0 
0 
0 
0 
0 
0 
0 
0 
0 
0 
0 
0 
0 
0 
0 
0 
0 
0 
0 
0 
0 
0 
0 
0 
0 
0 
0 
0 
0 
0 
0 
0 
0 
0 
0 
0 
0 
0 
0 
0 
0 
0 
0 
0 
0 
0 
0 
0 
0 
0 
0 
0 
0 
0 
0 
0 
0 
0 
0 
0 
0 
0 
0 
0 
0 
0 
0 
0 
0 
0 
0 
0 
0 
0 
0 
0 
0 
0 
0 
0 
0 
0 
0 
0 
0 
0 
0 
0 
0 
0 
0 
0 
0 
0 
0 
0 
0 
0 
0 
0 
0 
0 
0 
0 
0 
0 
0 
0 
0 
0 
0 
0 
0 
0 
0 
0 
0 
0 
0 
0 
0 
0 
0 
0 
0 
0 
0 
0 
0 
0 
0 
0 
0 
0 
0 
0 
0 
0 
0 
0 
0 
0 
0 
0 
0 
0 
0 
0 
0 
0 
0 
0 
0 
0 
0 
0 
0 
0 
0 
0 
0 
0 
0 
0 
0 
0 
0 
0 
0 
0 
0 
0 
0 
0 
0 
0 
0 
0 
0 
0 
0 
0 
0 
0 
0 
0 
0 
0 
0 
0 
0 
0 
0 
0 
0 
0 
0 
0 
0 
0 
0 
0 
0 
0 
0 
0 
0 
0 
0 
0 
0 
0 
0 
0 
0 
0 
0 
0 
0 
0 
0 
0 
0 
0 
0 
0 
0 
0 
0 
0 
0 
0 
0 
0 
0 
0 
0 
0 
0 
0 
0 
0 
0 
0 
0 
0 
0 
0 
0 
0 
0 
0 
0 
0 
0 
0 
0 
0 
0 
0 
0 
0 
0 
0 
0 
0 
0 
0 
0 
0 
0 
0 
0 
0 
0 
0 
0 
0 
0 
0 
0 
0 
0 
0 
0 
0 
0 
0 
0 
0 
0 
0 
0 
0 
0 
0 
0 
0 
0 
0 
0 
0 
0 
0 
0 
0 
0 
0 
0 
0 
0 
0 
0 
0 
0 
0 
0 
0 
0 
0 
0 
0 
0 
0 
0 
0 
0 
0 
0 
0 
0 
0 
0 
0 
0 
0 
0 
0 
0 
0 
0 
0 
0 
0 
0 
0 
0 
0 
0 
0 
0 
0 
0 
0 
0 
0 
0 
0 
0 
0 
0 
0 
0 
0 
0 
0 
0 
0 
0 
0 
0 
0 
0 
0 
0 
0 
0 
0 
0 
0 
0 
0 
0 
0 
0 
0 
0 
0 
0 
0 
0 
0 
0 
0 
0 
0 
0 
0 
0 
0 
0 
0 
0 
0 
0 
0 
0 
0 
0 
0 
0 
0 
0 
0 
0 
0 
0 
0 
0 
0 
0 
0 
0 
0 
0 
0 
0 
0 
0 
0 
0 
0 
0 
0 
0 
0 
0 
0 
0 
0 
0 
0 
0 
0 
0 
0 
0 
0 
0 
0 
0 
0 
0 
0 
0 
0 
0 
0 
0 
0 
0 
0 
0 
0 
0 
0 
0 
0 
0 
0 
0 
0 
0 
0 
0 
0 
0 
0 
0 
0 
0 
0 
0 
0 
0 
0 
0 
0 
0 
0 
0 
0 
0 
0 
0 
0 
0 
0 
0 
0 
0 
0 
0 
0 
0 
0 
0 
0 
0 
0 
0 
0 
0 
0 
0 
0 
0 
0 
0 
0 
0 
0 
0 
0 
0 
0 
0 
0 
0 
0 
0 
0 
0 
0 
0 
0 
0 
0 
0 
0 
0 
0 
0 
0 
0 
0 
0 
0 
0 
0 
0 
0 
0 
0 
0 
0 
0 
0 
0 
0 
0 
0 
0 
0 
0 
0 
0 
0 
0 
0 
0 
0 
0 
0 
0 
0 
0 
0 
0 
0 
0 
0 
0 
0 
0 
0 
0 
0 
0 
0 
0 
0 
0 
0 
0 
0 
0 
0 
0 
0 
0 
0 
0 
0 
0 
0 
0 
0 
0 
0 
0 
0 
0 
0 
0 
0 
0 
0 
0 
0 
0 
0 
0 
0 
0 
0 
0 
0 
0 
0 
0 
0 
0 
0 
0 
0 
0 
0 
0 
0 
0 
0 
0 
0 
0 
0 
0 
0 
0 
0 
0 
0 
0 
0 
0 
0 
0 
0 
0 
0 
0 
0 
0 
0 
0 
0 
0 
0 
0 
0 
0 
0 
0 
0 
0 
0 
0 
0 
0 
0 
0 
0 
0 
0 
0 
0 
0 
0 
0 
0 
0 
0 
0 
0 
0 
0 
0 
0 
0 
0 
0 
0 
0 
0 
0 
0 
0 
0 
0 
0 
0 
0 
0 
0 
0 
0 
0 
0 
0 
0 
0 
0 
0 
0 
0 
0 
0 
0 
0 
0 
0 
0 
0 
0 
0 
0 
0 
0 
0 
0 
0 
0 
0 
0 
0 
0 
0 
0 
0 
0 
0 
0 
0 
0 
0 
0 
0 
0 
0 
0 
0 
0 
0 
0 
0 
0 
0 
0 
0 
0 
0 
0 
0 
0 
0 
0 
0 
0 
0 
0 
0 
0 
0 
0 
0 
0 
0 
0 
0 
0 
0 
0 
0 
0 
0 
0 
0 
0 
0 
0 
0 
0 
0 
0 
0 
0 
0 
0 
0 
0 
0 
0 
0 
0 
0 
0 
0 
0 
0 
0 
0 
0 
0 
0 
0 
0 
0 
0 
0 
0 
0 
0 
0 
0 
0 
0 
0 
0 
0 
0 
0 
0 
0 
0 
0 
0 
0 
0 
0 
0 
0 
0 
0 
0 
0 
0 
0 
0 
0 
0 
0 
0 
0 
0 
0 
0 
0 
0 
0 
0 
0 
0 
0 
0 
0 
0 
0 
0 
0 
0 
0 
0 
0 
0 
0 
0 
0 
0 
0 
0 
0 
0 
0 
0 
0 
0 
0 
0 
0 
0 
0 
0 
0 
0 
0 
0 
0 
0 
0 
0 
0 
0 
0 
0 
0 
0 
0 
0 
0 
0 
0 
0 
0 
0 
0 
0 
0 
0 
0 
0 
0 
0 
0 
0 
0 
0 
0 
0 
0 
0 
0 
0 
0 
0 
0 
0 
0 
0 
0 
0 
0 
0 
0 
0 
0 
0 
0 
0 
0 
0 
0 
0 
0 
0 
0 
0 
0 
0 
0 
0 
0 
0 
0 
0 
0 
0 
0 
0 
0 
0 
0 
0 
0 
0 
0 
0 
0 
0 
0 
0 
0 
0 
0 
0 
0 
0 
0 
0 
0 
0 
0 
0 
0 
0 
0 
0 
0 
0 
0 
0 
0 
0 
0 
0 
0 
0 
0 
0 
0 
0 
0 
0 
0 
0 
0 
0 
0 
0 
0 
0 
0 
0 
0 
0 
0 
0 
0 
0 
0 
0 
0 
0 
0 
0 
0 
0 
0 
0 
0 
0 
0 
0 
0 
0 
0 
0 
0 
0 
0 
0 
0 
0 
0 
0 
0 
0 
0 
0 
0 
0 
0 
0 
0 
0 
0 
0 
0 
0 
0 
0 
0 
0 
0 
0 
0 
0 
0 
0 
0 
0 
0 
0 
0 
0 
0 
0 
0 
0 
0 
0 
0 
0 
0 
0 
0 
0 
0 
0 
0 
0 
0 
0 
0 
0 
0 
0 
0 
0 
0 
0 
0 
0 
0 
0 
0 
0 
0 
0 
0 
0 
0 
0 
0 
0 
0 
0 
0 
0 
0 
0 
0 
0 
0 
0 
0 
0 
0 
0 
0 
0 
0 
0 
0 
0 
0 
0 
0 
0 
0 
0 
0 
0 
0 
0 
0 
0 
0 
0 
0 
0 
0 
0 
0 
0 
0 
0 
0 
0 
0 
0 
0 
0 
0 
0 
0 
0 
0 
0 
0 
0 
0 
0 
0 
0 
0 
0 
0 
0 
0 
0 
0 
0 
0 
0 
0 
0 
0 
0 
0 
0 
0 
0 
0 
0 
0 
0 
0 
0 
0 
0 
0 
0 
0 
0 
0 
0 
0 
0 
0 
0 
0 
0 
0 
0 
0 
0 
0 
0 
0 
0 
0 
0 
0 
0 
0 
0 
0 
0 
0 
0 
0 
0 
0 
0 
0 
0 
0 
0 
0 
0 
0 
0 
0 
0 
0 
0 
0 
0 
0 
0 
0 
0 
0 
0 
0 
0 
0 
0 
0 
0 
0 
0 
0 
0 
0 
0 
0 
0 
0 
0 
0 
0 
0 
0 
0 
0 
0 
0 
0 
0 
0 
0 
0 
0 
0 
0 
0 
0 
0 
0 
0 
0 
0 
0 
0 
0 
0 
0 
0 
0 
0 
0 
0 
0 
0 
0 
0 
0 
0 
0 
0 
0 
0 
0 
0 
0 
0 
0 
0 
0 
0 
0 
0 
0 
0 
0 
0 
0 
0 
0 
0 
0 
0 
0 
0 
0 
0 
0 
0 
0 
0 
0 
0 
0 
0 
0 
0 
0 
0 
0 
0 
0 
0 
0 
0 
0 
0 
0 
0 
0 
0 
0 
0 
0 
0 
0 
0 
0 
0 
0 
0 
0 
0 
0 
0 
0 
0 
0 
0 
0 
0 
0 
0 
0 
0 
0 
0 
0 
0 
0 
0 
0 
0 
0 
0 
0 
0 
0 
0 
0 
0 
0 
0 
0 
0 
0 
0 
0 
0 
0 
0 
0 
0 
0 
0 
0 
0 
0 
0 
0 
0 
0 
0 
0 
0 
0 
0 
0 
0 
0 
0 
0 
0 
0 
0 
0 
0 
0 
0 
0 
0 
0 
0 
0 
0 
0 
0 
0 
0 
0 
0 
0 
0 
0 
0 
0 
0 
0 
0 
0 
0 
0 
0 
0 
0 
0 
0 
0 
0 
0 
0 
0 
0 
0 
0 
0 
0 
0 
0 
0 
0 
0 
0 
0 
0 
0 
0 
0 
0 
0 
0 
0 
0 
0 
0 
0 
0 
0 
0 
0 
0 
0 
0 
0 
0 
0 
0 
0 
0 
0 
0 
0 
0 
0 
0 
0 
0 
0 
0 
0 
0 
0 
0 
0 
0 
0 
0 
0 
0 
0 
0 
0 
0 
0 
0 
0 
0 
0 
0 
0 
0 
0 
0 
0 
0 
0 
0 
0 
0 
0 
0 
0 
0 
0 
0 
0 
0 
0 
0 
0 
0 
0 
0 
0 
0 
0 
0 
0 
0 
0 
0 
0 
0 
0 
0 
0 
0 
0 
0 
0 
0 
0 
0 
0 
0 
0 
0 
0 
0 
0 
0 
0 
0 
0 
0 
0 
0 
0 
0 
0 
0 
0 
0 
0 
0 
0 
0 
0 
0 
0 
0 
0 
0 
0 
0 
0 
0 
0 
0 
0 
0 
0 
0 
0 
0 
0 
0 
0 
0 
0 
0 
0 
0 
0 
0 
0 
0 
0 
0 
0 
0 
0 
0 
0 
0 
0 
0 
0 
0 
0 
0 
0 
0 
0 
0 
0 
0 
0 
0 
0 
0 
0 
0 
0 
0 
0 
0 
0 
0 
0 
0 
0 
0 
0 
0 
0 
0 
0 
0 
0 
0 
0 
0 
0 
0 
0 
0 
0 
0 
0 
0 
0 
0 
0 
0 
0 
0 
0 
0 
0 
0 
0 
0 
0 
0 
0 
0 
0 
0 
0 
0 
0 
0 
0 
0 
0 
0 
0 
0 
0 
0 
0 
0 
0 
0 
0 
0 
0 
0 
0 
0 
0 
0 
0 
0 
0 
0 
0 
0 
0 
0 
0 
0 
0 
0 
0 
0 
0 
0 
0 
0 
0 
0 
0 
0 
0 
0 
0 
0 
0 
0 
0 
0 
0 
0 
0 
0 
0 
0 
0 
0 
0 
0 
0 
0 
0 
0 
0 
0 
0 
0 
0 
0 
0 
0 
0 
0 
0 
0 
0 
0 
0 
0 
0 
0 
0 
0 
0 
0 
0 
0 
0 
0 
0 
0 
0 
0 
0 
0 
0 
0 
0 
0 
0 
0 
0 
0 
0 
0 
0 
0 
0 
0 
0 
0 
0 
0 
0 
0 
0 
0 
0 
0 
0 
0 
0 
0 
0 
0 
0 
0 
0 
0 
0 
0 
0 
0 
0 
0 
0 
0 
0 
0 
0 
0 
0 
0 
0 
0 
0 
0 
0 
0 
0 
0 
0 
0 
0 
0 
0 
0 
0 
0 
0 
0 
0 
0 
0 
0 
0 
0 
0 
0 
0 
0 
0 
0 
0 
0 
0 
0 
0 
0 
0 
0 
0 
0 
0 
0 
0 
0 
0 
0 
0 
0 
0 
0 
0 
0 
0 
0 
0 
0 
0 
0 
0 
0 
0 
0 
0 
0 
0 
0 
0 
0 
0 
0 
0 
0 
0 
0 
0 
0 
0 
0 
0 
0 
0 
0 
0 
0 
0 
0 
0 
0 
0 
0 
0 
0 
0 
0 
0 
0 
0 
0 
0 
0 
0 
0 
0 
0 
0 
0 
0 
0 
0 
0 
0 
0 
0 
0 
0 
0 
0 
0 
0 
0 
0 
0 
0 
0 
0 
0 
0 
0 
0 
0 
0 
0 
0 
0 
0 
0 
0 
0 
0 
0 
0 
0 
0 
0 
0 
0 
0 
0 
0 
0 
0 
0 
0 
0 
0 
0 
0 
0 
0 
0 
0 
0 
0 
0 
0 
0 
0 
0 
0 
0 
0 
0 
0 
0 
0 
0 
0 
0 
0 
0 
0 
0 
0 
0 
0 
0 
0 
0 
0 
0 
0 
0 
0 
0 
0 
0 
0 
0 
0 
0 
0 
0 
0 
0 
0 
0 
0 
0 
0 
0 
0 
0 
0 
0 
0 
0 
0 
0 
0 
0 
0 
0 
0 
0 
0 
0 
0 
0 
0 
0 
0 
0 
0 
0 
0 
0 
0 
0 
0 
0 
0 
0 
0 
0 
0 
0 
0 
0 
0 
0 
0 
0 
0 
0 
0 
0 
0 
0 
0 
0 
0 
0 
0 
0 
0 
0 
0 
0 
0 
0 
0 
0 
0 
0 
0 
0 
0 
0 
0 
0 
0 
0 
0 
0 
0 
0 
0 
0 
0 
0 
0 
0 
0 
0 
0 
0 
0 
0 
0 
0 
0 
0 
0 
0 
0 
0 
0 
0 
0 
0 
0 
0 
0 
0 
0 
0 
0 
0 
0 
0 
0 
0 
0 
0 
0 
0 
0 
0 
0 
0 
0 
0 
0 
0 
0 
0 
0 
0 
0 
0 
0 
0 
0 
0 
0 
0 
0 
0 
0 
0 
0 
0 
0 
0 
0 
0 
0 
0 
0 
0 
0 
0 
0 
0 
0 
0 
0 
0 
0 
0 
0 
0 
0 
0 
0 
0 
0 
0 
0 
0 
0 
0 
0 
0 
0 
0 
0 
0 
0 
0 
0 
0 
0 
0 
0 
0 
0 
0 
0 
0 
0 
0 
0 
0 
0 
0 
0 
0 
0 
0 
0 
0 
0 
0 
0 
0 
0 
0 
0 
0 
0 
0 
0 
0 
0 
0 
0 
0 
0 
0 
0 
0 
0 
0 
0 
0 
0 
0 
0 
0 
0 
0 
0 
0 
0 
0 
0 
0 
0 
0 
0 
0 
0 
0 
0 
0 
0 
0 
0 
0 
0 
0 
0 
0 
0 
0 
0 
0 
0 
0 
0 
0 
0 
0 
0 
0 
0 
0 
0 
0 
0 
0 
0 
0 
0 
0 
0 
0 
0 
0 
0 
0 
0 
0 
0 
0 
0 
0 
0 
0 
0 
0 
0 
0 
0 
0 
0 
0 
0 
0 
0 
0 
0 
0 
0 
0 
0 
0 
0 
0 
0 
0 
0 
0 
0 
0 
0 
0 
0 
0 
0 
0 
0 
0 
0 
0 
0 
0 
0 
0 
0 
0 
0 
0 
0 
0 
0 
0 
0 
0 
0 
0 
0 
0 
0 
0 
0 
0 
0 
0 
0 
0 
0 
0 
0 
0 
0 
0 
0 
0 
0 
0 
0 
0 
0 
0 
0 
0 
0 
0 
0 
0 
0 
0 
0 
0 
0 
0 
0 
0 
0 
0 
0 
0 
0 
0 
0 
0 
0 
0 
0 
0 
0 
0 
0 
0 
0 
0 
0 
0 
0 
0 
0 
0 
0 
0 
0 
0 
0 
0 
0 
0 
0 
0 
0 
0 
0 
0 
0 
0 
0 
0 
0 
0 
0 
0 
0 
0 
0 
0 
0 
0 
0 
0 
0 
0 
0 
0 
0 
0 
0 
0 
0 
0 
0 
0 
0 
0 
0 
0 
0 
0 
0 
0 
0 
0 
0 
0 
0 
0 
0 
0 
0 
0 
0 
0 
0 
0 
0 
0 
0 
0 
0 
0 
0 
0 
0 
0 
0 
0 
0 
0 
0 
0 
0 
0 
0 
0 
0 
0 
0 
0 
0 
0 
0 
0 
0 
0 
0 
0 
0 
0 
0 
0 
0 
0 
0 
0 
0 
0 
0 
0 
0 
0 
0 
0 
0 
0 
0 
0 
0 
0 
0 
0 
0 
0 
0 
0 
0 
0 
0 
0 
0 
0 
0 
0 
0 
0 
0 
0 
0 
0 
0 
0 
0 
0 
0 
0 
0 
0 
0 
0 
0 
0 
0 
0 
0 
0 
0 
0 
0 
0 
0 
0 
0 
0 
0 
0 
0 
0 
0 
0 
0 
0 
0 
0 
0 
0 
0 
0 
0 
0 
0 
0 
0 
0 
0 
0 
0 
0 
0 
0 
0 
0 
0 
0 
0 
0 
0 
0 
0 
0 
0 
0 
0 
0 
0 
0 
0 
0 
0 
0 
0 
0 
0 
0 
0 
0 
0 
0 
0 
0 
0 
0 
0 
0 
0 
0 
0 
0 
0 
0 
0 
0 
0 
0 
0 
0 
0 
0 
0 
0 
0 
0 
0 
0 
0 
0 
0 
0 
0 
0 
0 
0 
0 
0 
0 
0 
0 
0 
0 
0 
0 
0 
0 
0 
0 
0 
0 
0 
0 
0 
0 
0 
0 
0 
0 
0 
0 
0 
0 
0 
0 
0 
0 
0 
0 
0 
0 
0 
0 
0 
0 
0 
0 
0 
0 
0 
0 
0 
0 
0 
0 
0 
0 
0 
0 
0 
0 
0 
0 
0 
0 
0 
0 
0 
0 
0 
0 
0 
0 
0 
0 
0 
0 
0 
0 
0 
0 
0 
0 
0 
0 
0 
0 
0 
0 
0 
0 
0 
0 
0 
0 
0 
0 
0 
0 
0 
0 
0 
0 
0 
0 
0 
0 
0 
0 
0 
0 
0 
0 
0 
0 
0 
0 
0 
0 
0 
0 
0 
0 
0 
0 
0 
0 
0 
0 
0 
0 
0 
0 
0 
0 
0 
0 
0 
0 
0 
0 
0 
0 
0 
0 
0 
0 
0 
0 
0 
0 
0 
0 
0 
0 
0 
0 
0 
0 
0 
0 
0 
0 
0 
0 
0 
0 
0 
0 
0 
0 
0 
0 
0 
0 
0 
0 
0 
0 
0 
0 
0 
0 
0 
0 
0 
0 
0 
0 
0 
0 
0 
0 
0 
0 
0 
0 
0 
0 
0 
0 
0 
0 
0 
0 
0 
0 
0 
0 
0 
0 
0 
0 
0 
0 
0 
0 
0 
0 
0 
0 
0 
0 
0 
0 
0 
0 
0 
0 
0 
0 
0 
0 
0 
0 
0 
0 
0 
0 
0 
0 
0 
0 
0 
0 
0 
0 
0 
0 
0 
0 
0 
0 
0 
0 
0 
0 
0 
0 
0 
0 
0 
0 
0 
0 
0 
0 
0 
0 
0 
0 
0 
0 
0 
0 
0 
0 
0 
0 
0 
0 
0 
0 
0 
0 
0 
0 
0 
0 
0 
0 
0 
0 
0 
0 
0 
0 
0 
0 
0 
0 
0 
0 
0 
0 
0 
0 
0 
0 
0 
0 
0 
0 
0 
0 
0 
0 
0 
0 
0 
0 
0 
0 
0 
0 
0 
0 
0 
0 
0 
0 
0 
0 
0 
0 
0 
0 
0 
0 
0 
0 
0 
0 
0 
0 
0 
0 
0 
0 
0 
0 
0 
0 
0 
0 
0 
0 
0 
0 
0 
0 
0 
0 
0 
0 
0 
0 
0 
0 
0 
0 
0 
0 
0 
0 
0 
0 
0 
0 
0 
0 
0 
0 
0 
0 
0 
0 
0 
0 
0 
0 
0 
0 
0 
0 
0 
0 
0 
0 
0 
0 
0 
0 
0 
0 
0 
0 
0 
0 
0 
0 
0 
0 
0 
0 
0 
0 
0 
0 
0 
0 
0 
0 
0 
0 
0 
0 
0 
0 
0 
0 
0 
0 
0 
0 
0 
0 
0 
0 
0 
0 
0 
0 
0 
0 
0 
0 
0 
0 
0 
0 
0 
0 
0 
0 
0 
0 
0 
0 
0 
0 
0 
0 
0 
0 
0 
0 
0 
0 
0 
0 
0 
0 
0 
0 
0 
0 
0 
0 
0 
0 
0 
0 
0 
0 
0 
0 
0 
0 
0 
0 
0 
0 
0 
0 
0 
0 
0 
0 
0 
0 
0 
0 
0 
0 
0 
0 
0 
0 
0 
0 
0 
0 
0 
0 
0 
0 
0 
0 
0 
0 
0 
0 
0 
0 
0 
0 
0 
0 
0 
0 
0 
0 
0 
0 
0 
0 
0 
0 
0 
0 
0 
0 
0 
0 
0 
0 
0 
0 
0 
0 
0 
0 
0 
0 
0 
0 
0 
0 
0 
0 
0 
0 
0 
0 
0 
0 
0 
0 
0 
0 
0 
0 
0 
0 
0 
0 
0 
0 
0 
0 
0 
0 
0 
0 
0 
0 
0 
0 
0 
0 
0 
0 
0 
0 
0 
0 
0 
0 
0 
0 
0 
0 
0 
0 
0 
0 
0 
0 
0 
0 
0 
0 
0 
0 
0 
0 
0 
0 
0 
0 
0 
0 
0 
0 
0 
0 
0 
0 
0 
0 
0 
0 
0 
0 
0 
0 
0 
0 
0 
0 
0 
0 
0 
0 
0 
0 
0 
0 
0 
0 
0 
0 
0 
0 
0 
0 
0 
0 
0 
0 
0 
0 
0 
0 
0 
0 
0 
0 
0 
0 
0 
0 
0 
0 
0 
0 
0 
0 
0 
0 
0 
0 
0 
0 
0 
0 
0 
0 
0 
0 
0 
0 
0 
0 
0 
0 
0 
0 
0 
0 
0 
0 
0 
0 
0 
0 
0 
0 
0 
0 
0 
0 
0 
0 
0 
0 
0 
0 
0 
0 
0 
0 
0 
0 
0 
0 
0 
0 
0 
0 
0 
0 
0 
0 
0 
0 
0 
0 
0 
0 
0 
0 
0 
0 
0 
0 
0 
0 
0 
0 
0 
0 
0 
0 
0 
0 
0 
0 
0 
0 
0 
0 
0 
0 
0 
0 
0 
0 
0 
0 
0 
0 
0 
0 
0 
0 
0 
0 
0 
0 
0 
0 
0 
0 
0 
0 
0 
0 
0 
0 
0 
0 
0 
0 
0 
0 
0 
0 
0 
0 
0 
0 
0 
0 
0 
0 
0 
0 
0 
0 
0 
0 
0 
0 
0 
0 
0 
0 
0 
0 
0 
0 
0 
0 
0 
0 
0 
0 
0 
0 
0 
0 
0 
0 
0 
0 
0 
0 
0 
0 
0 
0 
0 
0 
0 
0 
0 
0 
0 
0 
0 
0 
0 
0 
0 
0 
0 
0 
0 
0 
0 
0 
0 
0 
0 
0 
0 
0 
0 
0 
0 
0 
0 
0 
0 
0 
0 
0 
0 
0 
0 
0 
0 
0 
0 
0 
0 
0 
0 
0 
0 
0 
0 
0 
0 
0 
0 
0 
0 
0 
0 
0 
0 
0 
0 
0 
0 
0 
0 
0 
0 
0 
0 
0 
0 
0 
0 
0 
0 
0 
0 
0 
0 
0 
0 
7.430308e-05 
2.096925e-04 
3.450258e-04 
4.803027e-04 
6.155233e-04 
7.506875e-04 
8.857952e-04 
1.020846e-03 
1.155841e-03 
1.290779e-03 
1.425660e-03 
1.560485e-03 
1.695253e-03 
1.829964e-03 
1.964618e-03 
2.099216e-03 
2.233756e-03 
2.368239e-03 
2.502665e-03 
2.637034e-03 
2.771346e-03 
2.905601e-03 
3.039798e-03 
3.173938e-03 
3.308020e-03 
3.442045e-03 
3.576013e-03 
3.709923e-03 
3.843775e-03 
3.977570e-03 
4.111306e-03 
4.244986e-03 
4.378607e-03 
4.512170e-03 
4.645676e-03 
4.779123e-03 
4.912513e-03 
5.045844e-03 
5.179117e-03 
5.312333e-03 
5.445489e-03 
5.578588e-03 
5.711628e-03 
5.844610e-03 
5.977533e-03 
6.110398e-03 
6.243204e-03 
6.375951e-03 
6.508640e-03 
6.641270e-03 
6.773842e-03 
6.906354e-03 
7.038808e-03 
7.171203e-03 
7.303539e-03 
7.435815e-03 
7.568033e-03 
7.700192e-03 
7.832291e-03 
7.964331e-03 
8.096312e-03 
8.228233e-03 
8.360095e-03 
8.491898e-03 
8.623641e-03 
8.755325e-03 
8.886948e-03 
9.018513e-03 
9.150017e-03 
9.281462e-03 
9.412847e-03 
9.544172e-03 
9.675437e-03 
9.806643e-03 
9.937788e-03 
1.006887e-02 
1.019990e-02 
1.033086e-02 
1.046177e-02 
1.059261e-02 
1.072340e-02 
1.085412e-02 
1.098478e-02 
1.111539e-02 
1.124593e-02 
1.137641e-02 
1.150683e-02 
1.163719e-02 
1.176749e-02 
1.189773e-02 
1.202791e-02 
1.215802e-02 
1.228808e-02 
1.241807e-02 
1.254801e-02 
1.267788e-02 
1.280769e-02 
1.293744e-02 
1.306713e-02 
1.319676e-02 
1.332633e-02 
1.345583e-02 
1.358528e-02 
1.371466e-02 
1.384398e-02 
1.397324e-02 
1.410244e-02 
1.423157e-02 
1.436065e-02 
1.448966e-02 
1.461861e-02 
1.474750e-02 
1.487632e-02 
1.500509e-02 
1.513379e-02 
1.526243e-02 
1.539101e-02 
1.551952e-02 
1.564798e-02 
1.577637e-02 
1.590470e-02 
1.603296e-02 
1.616117e-02 
1.628931e-02 
1.641739e-02 
1.654540e-02 
1.667336e-02 
1.680125e-02 
1.692908e-02 
1.705684e-02 
1.718454e-02 
1.731218e-02 
1.743976e-02 
1.756727e-02 
1.769472e-02 
1.782211e-02 
1.794943e-02 
1.807669e-02 
1.820389e-02 
1.833103e-02 
1.845810e-02 
1.858510e-02 
1.871205e-02 
1.883893e-02 
1.896574e-02 
1.909250e-02 
1.921919e-02 
1.934581e-02 
1.947238e-02 
1.959887e-02 
1.972531e-02 
1.985168e-02 
1.997798e-02 
2.010423e-02 
2.023040e-02 
2.035652e-02 
2.048257e-02 
2.060855e-02 
2.073448e-02 
2.086033e-02 
2.098613e-02 
2.111185e-02 
2.123752e-02 
2.136312e-02 
2.148865e-02 
2.161412e-02 
2.173953e-02 
2.186487e-02 
2.199014e-02 
2.211536e-02 
2.224050e-02 
2.236558e-02 
2.249060e-02 
2.261555e-02 
2.274044e-02 
2.286526e-02 
2.299001e-02 
2.311470e-02 
2.323933e-02 
2.336389e-02 
2.348839e-02 
2.361281e-02 
2.373718e-02 
2.386148e-02 
2.398571e-02 
2.410988e-02 
2.423398e-02 
2.435802e-02 
2.448199e-02 
2.460589e-02 
2.472973e-02 
2.485350e-02 
2.497721e-02 
2.510085e-02 
2.522442e-02 
2.534793e-02 
2.547137e-02 
2.559475e-02 
2.571806e-02 
2.584130e-02 
2.596448e-02 
2.608759e-02 
2.621064e-02 
2.633362e-02 
2.645653e-02 
2.657937e-02 
2.670215e-02 
2.682486e-02 
2.694751e-02 
2.707008e-02 
2.719260e-02 
2.731504e-02 
2.743742e-02 
2.755973e-02 
2.768197e-02 
2.780415e-02 
2.792626e-02 
2.804830e-02 
2.817028e-02 
2.829218e-02 
2.841402e-02 
2.853580e-02 
2.865750e-02 
2.877914e-02 
2.890071e-02 
2.902221e-02 
2.914365e-02 
2.926502e-02 
2.938632e-02 
2.950755e-02 
2.962872e-02 
2.974981e-02 
2.987084e-02 
2.999180e-02 
3.011270e-02 
3.023352e-02 
3.035428e-02 
3.047497e-02 
3.059559e-02 
3.071614e-02 
3.083663e-02 
3.095704e-02 
3.107739e-02 
3.119767e-02 
3.131788e-02 
3.143802e-02 
3.155810e-02 
3.167810e-02 
3.179804e-02 
3.191791e-02 
3.203771e-02 
3.215744e-02 
3.227710e-02 
3.239669e-02 
3.251621e-02 
3.263567e-02 
3.275505e-02 
3.287437e-02 
3.299362e-02 
3.311280e-02 
3.323191e-02 
3.335095e-02 
3.346992e-02 
3.358882e-02 
3.370765e-02 
3.382641e-02 
3.394511e-02 
3.406373e-02 
3.418228e-02 
3.430077e-02 
3.441918e-02 
3.453753e-02 
3.465580e-02 
3.477401e-02 
3.489214e-02 
3.501021e-02 
3.512821e-02 
3.524613e-02 
3.536399e-02 
3.548177e-02 
3.559949e-02 
3.571713e-02 
3.583471e-02 
3.595221e-02 
3.606965e-02 
3.618701e-02 
3.630431e-02 
3.642153e-02 
3.653868e-02 
3.665576e-02 
3.677278e-02 
3.688972e-02 
3.700659e-02 
3.712339e-02 
3.724012e-02 
3.735677e-02 
3.747336e-02 
3.758988e-02 
3.770632e-02 
3.782270e-02 
3.793900e-02 
3.805523e-02 
3.817139e-02 
3.828748e-02 
3.840350e-02 
3.851945e-02 
3.863532e-02 
3.875113e-02 
3.886686e-02 
3.898252e-02 
3.909811e-02 
3.921363e-02 
3.932908e-02 
3.944445e-02 
3.955976e-02 
3.967499e-02 
3.979015e-02 
3.990524e-02 
4.002025e-02 
4.013520e-02 
4.025007e-02 
4.036487e-02 
4.047960e-02 
4.059425e-02 
4.070884e-02 
4.082335e-02 
4.093779e-02 
4.105216e-02 
4.116645e-02 
4.128067e-02 
4.139482e-02 
4.150890e-02 
4.162291e-02 
4.173684e-02 
4.185070e-02 
4.196449e-02 
4.207820e-02 
4.219184e-02 
4.230541e-02 
4.241891e-02 
4.253233e-02 
4.264568e-02 
4.275896e-02 
4.287217e-02 
4.298530e-02 
4.309836e-02 
4.321134e-02 
4.332425e-02 
4.343709e-02 
4.354986e-02 
4.366255e-02 
4.377517e-02 
4.388772e-02 
4.400019e-02 
4.411259e-02 
4.422491e-02 
4.433716e-02 
4.444934e-02 
4.456145e-02 
4.467348e-02 
4.478543e-02 
4.489732e-02 
4.500913e-02 
4.512086e-02 
4.523252e-02 
4.534411e-02 
4.545562e-02 
4.556706e-02 
4.567843e-02 
4.578972e-02 
4.590094e-02 
4.601208e-02 
4.612315e-02 
4.623414e-02 
4.634506e-02 
4.645591e-02 
4.656668e-02 
4.667737e-02 
4.678799e-02 
4.689854e-02 
4.700901e-02 
4.711941e-02 
4.722973e-02 
4.733998e-02 
4.745016e-02 
4.756026e-02 
4.767028e-02 
4.778023e-02 
4.789010e-02 
4.799990e-02 
4.810962e-02 
4.821927e-02 
4.832885e-02 
4.843835e-02 
4.854777e-02 
4.865712e-02 
4.876639e-02 
4.887559e-02 
4.898471e-02 
4.909375e-02 
4.920272e-02 
4.931162e-02 
4.942044e-02 
4.952918e-02 
4.963785e-02 
4.974644e-02 
4.985496e-02 
4.996340e-02 
5.007177e-02 
5.018006e-02 
5.028827e-02 
5.039641e-02 
5.050447e-02 
5.061246e-02 
5.072036e-02 
5.082820e-02 
5.093595e-02 
5.104364e-02 
5.115124e-02 
5.125877e-02 
5.136622e-02 
5.147360e-02 
5.158089e-02 
5.168812e-02 
5.179526e-02 
5.190233e-02 
5.200933e-02 
5.211624e-02 
5.222308e-02 
5.232984e-02 
5.243653e-02 
5.254314e-02 
5.264967e-02 
5.275613e-02 
5.286251e-02 
5.296881e-02 
5.307503e-02 
5.318118e-02 
5.328725e-02 
5.339324e-02 
5.349916e-02 
5.360500e-02 
5.371076e-02 
5.381644e-02 
5.392205e-02 
5.402758e-02 
5.413303e-02 
5.423841e-02 
5.434370e-02 
5.444892e-02 
5.455407e-02 
5.465913e-02 
5.476412e-02 
5.486902e-02 
5.497386e-02 
5.507861e-02 
5.518328e-02 
5.528788e-02 
5.539240e-02 
5.549684e-02 
5.560121e-02 
5.570549e-02 
5.580970e-02 
5.591383e-02 
5.601788e-02 
5.612185e-02 
5.622575e-02 
5.632956e-02 
5.643330e-02 
5.653696e-02 
5.664054e-02 
5.674404e-02 
5.684747e-02 
5.695081e-02 
5.705408e-02 
5.715727e-02 
5.726038e-02 
5.736341e-02 
5.746636e-02 
5.756923e-02 
5.767203e-02 
5.777474e-02 
5.787738e-02 
5.797994e-02 
5.808242e-02 
5.818482e-02 
5.828714e-02 
5.838938e-02 
5.849154e-02 
5.859363e-02 
5.869563e-02 
5.879755e-02 
5.889940e-02 
5.900117e-02 
5.910285e-02 
5.920446e-02 
5.930599e-02 
5.940744e-02 
5.950880e-02 
5.961009e-02 
5.971130e-02 
5.981243e-02 
5.991348e-02 
6.001445e-02 
6.011534e-02 
6.021615e-02 
6.031688e-02 
6.041753e-02 
6.051811e-02 
6.061860e-02 
6.071901e-02 
6.081934e-02 
6.091959e-02 
6.101976e-02 
6.111985e-02 
6.121986e-02 
6.131979e-02 
6.141964e-02 
6.151941e-02 
6.161910e-02 
6.171870e-02 
6.181823e-02 
6.191768e-02 
6.201705e-02 
6.211633e-02 
6.221554e-02 
6.231466e-02 
6.241371e-02 
6.251267e-02 
6.261155e-02 
6.271035e-02 
6.280907e-02 
6.290771e-02 
6.300627e-02 
6.310475e-02 
6.320315e-02 
6.330147e-02 
6.339970e-02 
6.349785e-02 
6.359593e-02 
6.369392e-02 
6.379183e-02 
6.388966e-02 
6.398740e-02 
6.408507e-02 
6.418266e-02 
6.428016e-02 
6.437758e-02 
6.447492e-02 
6.457218e-02 
6.466936e-02 
6.476645e-02 
6.486347e-02 
6.496040e-02 
6.505725e-02 
6.515402e-02 
6.525070e-02 
6.534731e-02 
6.544383e-02 
6.554027e-02 
6.563663e-02 
6.573291e-02 
6.582911e-02 
6.592522e-02 
6.602125e-02 
6.611720e-02 
6.621306e-02 
6.630885e-02 
6.640455e-02 
6.650017e-02 
6.659571e-02 
6.669116e-02 
6.678654e-02 
6.688183e-02 
6.697703e-02 
6.707216e-02 
6.716720e-02 
6.726216e-02 
6.735704e-02 
6.745183e-02 
6.754654e-02 
6.764117e-02 
6.773572e-02 
6.783018e-02 
6.792456e-02 
6.801886e-02 
6.811307e-02 
6.820721e-02 
6.830125e-02 
6.839522e-02 
6.848910e-02 
6.858290e-02 
6.867662e-02 
6.877025e-02 
6.886380e-02 
6.895727e-02 
6.905065e-02 
6.914395e-02 
6.923717e-02 
6.933030e-02 
6.942335e-02 
6.951631e-02 
6.960920e-02 
6.970199e-02 
6.979471e-02 
6.988734e-02 
6.997989e-02 
7.007235e-02 
7.016473e-02 
7.025703e-02 
7.034924e-02 
7.044137e-02 
7.053342e-02 
7.062538e-02 
7.071725e-02 
7.080905e-02 
7.090076e-02 
7.099238e-02 
7.108392e-02 
7.117538e-02 
7.126675e-02 
7.135804e-02 
7.144924e-02 
7.154036e-02 
7.163140e-02 
7.172235e-02 
7.181321e-02 
7.190400e-02 
7.199469e-02 
7.208531e-02 
7.217584e-02 
7.226628e-02 
7.235664e-02 
7.244691e-02 
7.253710e-02 
7.262721e-02 
7.271723e-02 
7.280716e-02 
7.289701e-02 
7.298678e-02 
7.307646e-02 
7.316606e-02 
7.325557e-02 
7.334499e-02 
7.343433e-02 
7.352359e-02 
7.361276e-02 
7.370185e-02 
7.379085e-02 
7.387976e-02 
7.396859e-02 
7.405734e-02 
7.414600e-02 
7.423457e-02 
7.432306e-02 
7.441146e-02 
7.449978e-02 
7.458801e-02 
7.467616e-02 
7.476422e-02 
7.485219e-02 
7.494008e-02 
7.502789e-02 
7.511561e-02 
7.520324e-02 
7.529079e-02 
7.537825e-02 
7.546562e-02 
7.555291e-02 
7.564011e-02 
7.572723e-02 
7.581426e-02 
7.590121e-02 
7.598807e-02 
7.607484e-02 
7.616153e-02 
7.624813e-02 
7.633464e-02 
7.642107e-02 
7.650741e-02 
7.659367e-02 
7.667984e-02 
7.676592e-02 
7.685192e-02 
7.693783e-02 
7.702365e-02 
7.710939e-02 
7.719504e-02 
7.728061e-02 
7.736609e-02 
7.745148e-02 
7.753678e-02 
7.762200e-02 
7.770713e-02 
7.779217e-02 
7.787713e-02 
7.796200e-02 
7.804679e-02 
7.813148e-02 
7.821609e-02 
7.830062e-02 
7.838505e-02 
7.846940e-02 
7.855366e-02 
7.863784e-02 
7.872192e-02 
7.880593e-02 
7.888984e-02 
7.897366e-02 
7.905740e-02 
7.914105e-02 
7.922462e-02 
7.930810e-02 
7.939148e-02 
7.947479e-02 
7.955800e-02 
7.964113e-02 
7.972417e-02 
7.980712e-02 
7.988998e-02 
7.997276e-02 
8.005545e-02 
8.013805e-02 
8.022056e-02 
8.030299e-02 
8.038533e-02 
8.046758e-02 
8.054974e-02 
8.063181e-02 
8.071380e-02 
8.079570e-02 
8.087751e-02 
8.095923e-02 
8.104087e-02 
8.112241e-02 
8.120387e-02 
8.128524e-02 
8.136652e-02 
8.144772e-02 
8.152882e-02 
8.160984e-02 
8.169077e-02 
8.177161e-02 
8.185236e-02 
8.193303e-02 
8.201360e-02 
8.209409e-02 
8.217449e-02 
8.225480e-02 
8.233502e-02 
8.241515e-02 
8.249520e-02 
8.257515e-02 
8.265502e-02 
8.273480e-02 
8.281449e-02 
8.289409e-02 
8.297360e-02 
8.305302e-02 
8.313235e-02 
8.321160e-02 
8.329076e-02 
8.336982e-02 
8.344880e-02 
8.352769e-02 
8.360649e-02 
8.368520e-02 
8.376382e-02 
8.384236e-02 
8.392080e-02 
8.399915e-02 
8.407742e-02 
8.415560e-02 
8.423368e-02 
8.431168e-02 
8.438959e-02 
8.446741e-02 
8.454513e-02 
8.462277e-02 
8.470032e-02 
8.477778e-02 
8.485516e-02 
8.493244e-02 
8.500963e-02 
8.508673e-02 
8.516374e-02 
8.524067e-02 
8.531750e-02 
8.539424e-02 
8.547090e-02 
8.554746e-02 
8.562393e-02 
8.570032e-02 
8.577661e-02 
8.585282e-02 
8.592893e-02 
8.600495e-02 
8.608089e-02 
8.615673e-02 
8.623248e-02 
8.630815e-02 
8.638372e-02 
8.645921e-02 
8.653460e-02 
8.660990e-02 
8.668511e-02 
8.676024e-02 
8.683527e-02 
8.691021e-02 
8.698506e-02 
8.705982e-02 
8.713449e-02 
8.720907e-02 
8.728356e-02 
8.735796e-02 
8.743227e-02 
8.750649e-02 
8.758061e-02 
8.765465e-02 
8.772860e-02 
8.780245e-02 
8.787621e-02 
8.794989e-02 
8.802347e-02 
8.809696e-02 
8.817036e-02 
8.824367e-02 
8.831689e-02 
8.839002e-02 
8.846306e-02 
8.853600e-02 
8.860886e-02 
8.868162e-02 
8.875430e-02 
8.882688e-02 
8.889937e-02 
8.897177e-02 
8.904408e-02 
8.911629e-02 
8.918842e-02 
8.926045e-02 
8.933240e-02 
8.940425e-02 
8.947601e-02 
8.954768e-02 
8.961926e-02 
8.969074e-02 
8.976214e-02 
8.983344e-02 
8.990465e-02 
8.997577e-02 
9.004680e-02 
9.011774e-02 
9.018858e-02 
9.025934e-02 
9.033000e-02 
9.040057e-02 
9.047105e-02 
9.054143e-02 
9.061173e-02 
9.068193e-02 
9.075204e-02 
9.082206e-02 
9.089199e-02 
9.096182e-02 
9.103157e-02 
9.110122e-02 
9.117078e-02 
9.124025e-02 
9.130962e-02 
9.137890e-02 
9.144809e-02 
9.151719e-02 
9.158620e-02 
9.165511e-02 
9.172393e-02 
9.179266e-02 
9.186130e-02 
9.192985e-02 
9.199830e-02 
9.206666e-02 
9.213493e-02 
9.220310e-02 
9.227118e-02 
9.233917e-02 
9.240707e-02 
9.247488e-02 
9.254259e-02 
9.261021e-02 
9.267774e-02 
9.274517e-02 
9.281251e-02 
9.287976e-02 
9.294692e-02 
9.301398e-02 
9.308095e-02 
9.314783e-02 
9.321462e-02 
9.328131e-02 
9.334791e-02 
9.341442e-02 
9.348083e-02 
9.354715e-02 
9.361338e-02 
9.367951e-02 
9.374555e-02 
9.381150e-02 
9.387736e-02 
9.394312e-02 
9.400879e-02 
9.407436e-02 
9.413985e-02 
9.420524e-02 
9.427053e-02 
9.433573e-02 
9.440084e-02 
9.446586e-02 
9.453078e-02 
9.459561e-02 
9.466035e-02 
9.472499e-02 
9.478954e-02 
9.485400e-02 
9.491836e-02 
9.498263e-02 
9.504680e-02 
9.511088e-02 
9.517487e-02 
9.523876e-02 
9.530256e-02 
9.536627e-02 
9.542988e-02 
9.549340e-02 
9.555683e-02 
9.562016e-02 
9.568340e-02 
9.574654e-02 
9.580959e-02 
9.587255e-02 
9.593541e-02 
9.599818e-02 
9.606085e-02 
9.612343e-02 
9.618592e-02 
9.624831e-02 
9.631061e-02 
9.637281e-02 
9.643492e-02 
9.649694e-02 
9.655886e-02 
9.662069e-02 
9.668242e-02 
9.674406e-02 
9.680561e-02 
9.686706e-02 
9.692841e-02 
9.698967e-02 
9.705084e-02 
9.711191e-02 
9.717289e-02 
9.723378e-02 
9.729457e-02 
9.735526e-02 
9.741586e-02 
9.747637e-02 
9.753678e-02 
9.759710e-02 
9.765732e-02 
9.771745e-02 
9.777748e-02 
9.783742e-02 
9.789726e-02 
9.795701e-02 
9.801667e-02 
9.807623e-02 
9.813569e-02 
9.819506e-02 
9.825434e-02 
9.831352e-02 
9.837260e-02 
9.843159e-02 
9.849049e-02 
9.854929e-02 
9.860799e-02 
9.866661e-02 
9.872512e-02 
9.878354e-02 
9.884187e-02 
9.890010e-02 
9.895823e-02 
9.901627e-02 
9.907422e-02 
9.913207e-02 
9.918982e-02 
9.924748e-02 
9.930505e-02 
9.936251e-02 
9.941989e-02 
9.947717e-02 
9.953435e-02 
9.959144e-02 
9.964843e-02 
9.970533e-02 
9.976213e-02 
9.981883e-02 
9.987544e-02 
9.993196e-02 
9.998838e-02 
1.000447e-01 
1.001009e-01 
1.001571e-01 
1.002131e-01 
1.002690e-01 
1.003249e-01 
1.003806e-01 
1.004363e-01 
1.004918e-01 
1.005473e-01 
1.006027e-01 
1.006580e-01 
1.007131e-01 
1.007682e-01 
1.008232e-01 
1.008781e-01 
1.009329e-01 
1.009876e-01 
1.010422e-01 
1.010967e-01 
1.011511e-01 
1.012054e-01 
1.012596e-01 
1.013137e-01 
1.013678e-01 
1.014217e-01 
1.014755e-01 
1.015292e-01 
1.015829e-01 
1.016364e-01 
1.016899e-01 
1.017432e-01 
1.017965e-01 
1.018496e-01 
1.019027e-01 
1.019557e-01 
1.020085e-01 
1.020613e-01 
1.021140e-01 
1.021666e-01 
1.022191e-01 
1.022714e-01 
1.023237e-01 
1.023759e-01 
1.024280e-01 
1.024800e-01 
1.025319e-01 
1.025837e-01 
1.026355e-01 
1.026871e-01 
1.027386e-01 
1.027900e-01 
1.028413e-01 
1.028926e-01 
1.029437e-01 
1.029947e-01 
1.030457e-01 
1.030965e-01 
1.031473e-01 
1.031979e-01 
1.032485e-01 
1.032989e-01 
1.033493e-01 
1.033995e-01 
1.034497e-01 
1.034998e-01 
1.035497e-01 
1.035996e-01 
1.036494e-01 
1.036991e-01 
1.037487e-01 
1.037981e-01 
1.038475e-01 
1.038968e-01 
1.039460e-01 
1.039951e-01 
1.040441e-01 
1.040930e-01 
1.041418e-01 
1.041905e-01 
1.042391e-01 
1.042877e-01 
1.043361e-01 
1.043844e-01 
1.044326e-01 
1.044807e-01 
1.045288e-01 
1.045767e-01 
1.046245e-01 
1.046723e-01 
1.047199e-01 
1.047675e-01 
1.048149e-01 
1.048622e-01 
1.049095e-01 
1.049566e-01 
1.050037e-01 
1.050507e-01 
1.050975e-01 
1.051443e-01 
1.051909e-01 
1.052375e-01 
1.052840e-01 
1.053303e-01 
1.053766e-01 
1.054228e-01 
1.054689e-01 
1.055148e-01 
1.055607e-01 
1.056065e-01 
1.056522e-01 
1.056978e-01 
1.057433e-01 
1.057887e-01 
1.058340e-01 
1.058792e-01 
1.059243e-01 
1.059693e-01 
1.060142e-01 
1.060590e-01 
1.061037e-01 
1.061483e-01 
1.061928e-01 
1.062372e-01 
1.062815e-01 
1.063258e-01 
1.063699e-01 
1.064139e-01 
1.064578e-01 
1.065017e-01 
1.065454e-01 
1.065890e-01 
1.066325e-01 
1.066760e-01 
1.067193e-01 
1.067626e-01 
1.068057e-01 
1.068487e-01 
1.068917e-01 
1.069345e-01 
1.069773e-01 
1.070199e-01 
1.070625e-01 
1.071049e-01 
1.071473e-01 
1.071895e-01 
1.072317e-01 
1.072737e-01 
1.073157e-01 
1.073576e-01 
1.073993e-01 
1.074410e-01 
1.074826e-01 
1.075240e-01 
1.075654e-01 
1.076067e-01 
1.076478e-01 
1.076889e-01 
1.077299e-01 
1.077707e-01 
1.078115e-01 
1.078522e-01 
1.078928e-01 
1.079333e-01 
1.079736e-01 
1.080139e-01 
1.080541e-01 
1.080942e-01 
1.081342e-01 
1.081741e-01 
1.082139e-01 
1.082536e-01 
1.082932e-01 
1.083326e-01 
1.083720e-01 
1.084113e-01 
1.084505e-01 
1.084896e-01 
1.085286e-01 
1.085675e-01 
1.086063e-01 
1.086450e-01 
1.086836e-01 
1.087221e-01 
1.087606e-01 
1.087989e-01 
1.088371e-01 
1.088752e-01 
1.089132e-01 
1.089511e-01 
1.089889e-01 
1.090266e-01 
1.090642e-01 
1.091017e-01 
1.091392e-01 
1.091765e-01 
1.092137e-01 
1.092508e-01 
1.092878e-01 
1.093248e-01 
1.093616e-01 
1.093983e-01 
1.094349e-01 
1.094714e-01 
1.095079e-01 
1.095442e-01 
1.095804e-01 
1.096165e-01 
1.096526e-01 
1.096885e-01 
1.097243e-01 
1.097600e-01 
1.097957e-01 
1.098312e-01 
1.098666e-01 
1.099020e-01 
1.099372e-01 
1.099723e-01 
1.100073e-01 
1.100423e-01 
1.100771e-01 
1.101118e-01 
1.101465e-01 
1.101810e-01 
1.102154e-01 
1.102498e-01 
1.102840e-01 
1.103182e-01 
1.103522e-01 
1.103861e-01 
1.104200e-01 
1.104537e-01 
1.104873e-01 
1.105209e-01 
1.105543e-01 
1.105877e-01 
1.106209e-01 
1.106540e-01 
1.106871e-01 
1.107200e-01 
1.107529e-01 
1.107856e-01 
1.108182e-01 
1.108508e-01 
1.108832e-01 
1.109156e-01 
1.109478e-01 
1.109799e-01 
1.110120e-01 
1.110439e-01 
1.110758e-01 
1.111075e-01 
1.111391e-01 
1.111707e-01 
1.112021e-01 
1.112335e-01 
1.112647e-01 
1.112959e-01 
1.113269e-01 
1.113578e-01 
1.113887e-01 
1.114194e-01 
1.114501e-01 
1.114806e-01 
1.115110e-01 
1.115414e-01 
1.115716e-01 
1.116018e-01 
1.116318e-01 
1.116617e-01 
1.116916e-01 
1.117213e-01 
1.117510e-01 
1.117805e-01 
1.118100e-01 
1.118393e-01 
1.118685e-01 
1.118977e-01 
1.119267e-01 
1.119557e-01 
1.119845e-01 
1.120132e-01 
1.120419e-01 
1.120704e-01 
1.120988e-01 
1.121272e-01 
1.121554e-01 
1.121836e-01 
1.122116e-01 
1.122395e-01 
1.122674e-01 
1.122951e-01 
1.123227e-01 
1.123503e-01 
1.123777e-01 
1.124050e-01 
1.124323e-01 
1.124594e-01 
1.124864e-01 
1.125134e-01 
1.125402e-01 
1.125669e-01 
1.125936e-01 
1.126201e-01 
1.126465e-01 
1.126728e-01 
1.126991e-01 
1.127252e-01 
1.127512e-01 
1.127772e-01 
1.128030e-01 
1.128287e-01 
1.128543e-01 
1.128799e-01 
1.129053e-01 
1.129306e-01 
1.129558e-01 
1.129810e-01 
1.130060e-01 
1.130309e-01 
1.130557e-01 
1.130804e-01 
1.131050e-01 
1.131296e-01 
1.131540e-01 
1.131783e-01 
1.132025e-01 
1.132266e-01 
1.132506e-01 
1.132746e-01 
1.132984e-01 
1.133221e-01 
1.133457e-01 
1.133692e-01 
1.133926e-01 
1.134159e-01 
1.134391e-01 
1.134622e-01 
1.134852e-01 
1.135081e-01 
1.135310e-01 
1.135537e-01 
1.135763e-01 
1.135988e-01 
1.136212e-01 
1.136435e-01 
1.136657e-01 
1.136878e-01 
1.137098e-01 
1.137317e-01 
1.137534e-01 
1.137751e-01 
1.137967e-01 
1.138182e-01 
1.138396e-01 
1.138609e-01 
1.138821e-01 
1.139032e-01 
1.139242e-01 
1.139451e-01 
1.139658e-01 
1.139865e-01 
1.140071e-01 
1.140276e-01 
1.140480e-01 
1.140683e-01 
1.140884e-01 
1.141085e-01 
1.141285e-01 
1.141484e-01 
1.141681e-01 
1.141878e-01 
1.142074e-01 
1.142269e-01 
1.142462e-01 
1.142655e-01 
1.142847e-01 
1.143037e-01 
1.143227e-01 
1.143416e-01 
1.143603e-01 
1.143790e-01 
1.143975e-01 
1.144160e-01 
1.144344e-01 
1.144526e-01 
1.144708e-01 
1.144888e-01 
1.145068e-01 
1.145246e-01 
1.145424e-01 
1.145600e-01 
1.145776e-01 
1.145950e-01 
1.146124e-01 
1.146296e-01 
1.146468e-01 
1.146638e-01 
1.146807e-01 
1.146976e-01 
1.147143e-01 
1.147310e-01 
1.147475e-01 
1.147639e-01 
1.147803e-01 
1.147965e-01 
1.148126e-01 
1.148286e-01 
1.148446e-01 
1.148604e-01 
1.148761e-01 
1.148917e-01 
1.149073e-01 
1.149227e-01 
1.149380e-01 
1.149532e-01 
1.149683e-01 
1.149833e-01 
1.149983e-01 
1.150131e-01 
1.150278e-01 
1.150424e-01 
1.150569e-01 
1.150713e-01 
1.150856e-01 
1.150998e-01 
1.151139e-01 
1.151279e-01 
1.151418e-01 
1.151556e-01 
1.151693e-01 
1.151829e-01 
1.151964e-01 
1.152098e-01 
1.152231e-01 
1.152362e-01 
1.152493e-01 
1.152623e-01 
1.152752e-01 
1.152880e-01 
1.153007e-01 
1.153132e-01 
1.153257e-01 
1.153381e-01 
1.153504e-01 
1.153625e-01 
1.153746e-01 
1.153866e-01 
1.153984e-01 
1.154102e-01 
1.154219e-01 
1.154334e-01 
1.154449e-01 
1.154562e-01 
1.154675e-01 
1.154787e-01 
1.154897e-01 
1.155007e-01 
1.155115e-01 
1.155223e-01 
1.155329e-01 
1.155435e-01 
1.155539e-01 
1.155642e-01 
1.155745e-01 
1.155846e-01 
1.155947e-01 
1.156046e-01 
1.156144e-01 
1.156242e-01 
1.156338e-01 
1.156433e-01 
1.156527e-01 
1.156621e-01 
1.156713e-01 
1.156804e-01 
1.156894e-01 
1.156983e-01 
1.157072e-01 
1.157159e-01 
1.157245e-01 
1.157330e-01 
1.157414e-01 
1.157497e-01 
1.157579e-01 
1.157660e-01 
1.157740e-01 
1.157819e-01 
1.157897e-01 
1.157974e-01 
1.158050e-01 
1.158125e-01 
1.158199e-01 
1.158272e-01 
1.158344e-01 
1.158415e-01 
1.158485e-01 
1.158554e-01 
1.158621e-01 
1.158688e-01 
1.158754e-01 
1.158819e-01 
1.158882e-01 
1.158945e-01 
1.159007e-01 
1.159068e-01 
1.159127e-01 
1.159186e-01 
1.159243e-01 
1.159300e-01 
1.159356e-01 
1.159410e-01 
1.159464e-01 
1.159516e-01 
1.159568e-01 
1.159618e-01 
1.159668e-01 
1.159716e-01 
1.159764e-01 
1.159810e-01 
1.159856e-01 
1.159900e-01 
1.159943e-01 
1.159986e-01 
1.160027e-01 
1.160067e-01 
1.160107e-01 
1.160145e-01 
1.160182e-01 
1.160219e-01 
1.160254e-01 
1.160288e-01 
1.160321e-01 
1.160353e-01 
1.160385e-01 
1.160415e-01 
1.160444e-01 
1.160472e-01 
1.160499e-01 
1.160525e-01 
1.160550e-01 
1.160574e-01 
1.160597e-01 
1.160619e-01 
1.160640e-01 
1.160660e-01 
1.160679e-01 
1.160697e-01 
1.160714e-01 
1.160730e-01 
1.160745e-01 
1.160758e-01 
1.160771e-01 
1.160783e-01 
1.160794e-01 
1.160804e-01 
1.160812e-01 
1.160820e-01 
1.160827e-01 
1.160832e-01 
1.160837e-01 
1.160841e-01 
1.160843e-01 
1.160845e-01 
1.160846e-01 
1.160845e-01 
1.160844e-01 
1.160841e-01 
1.160838e-01 
1.160833e-01 
1.160828e-01 
1.160821e-01 
1.160814e-01 
1.160805e-01 
1.160796e-01 
1.160785e-01 
1.160773e-01 
1.160761e-01 
1.160747e-01 
1.160732e-01 
1.160717e-01 
1.160700e-01 
1.160682e-01 
1.160663e-01 
1.160644e-01 
1.160623e-01 
1.160601e-01 
1.160578e-01 
1.160554e-01 
1.160530e-01 
1.160504e-01 
1.160477e-01 
1.160449e-01 
1.160420e-01 
1.160390e-01 
1.160359e-01 
1.160327e-01 
1.160294e-01 
1.160260e-01 
1.160225e-01 
1.160189e-01 
1.160152e-01 
1.160114e-01 
1.160074e-01 
1.160034e-01 
1.159993e-01 
1.159951e-01 
1.159908e-01 
1.159864e-01 
1.159818e-01 
1.159772e-01 
1.159725e-01 
1.159676e-01 
1.159627e-01 
1.159577e-01 
1.159525e-01 
1.159473e-01 
1.159420e-01 
1.159365e-01 
1.159310e-01 
1.159253e-01 
1.159196e-01 
1.159138e-01 
1.159078e-01 
1.159018e-01 
1.158956e-01 
1.158893e-01 
1.158830e-01 
1.158765e-01 
1.158700e-01 
1.158633e-01 
1.158565e-01 
1.158497e-01 
1.158427e-01 
1.158356e-01 
1.158285e-01 
1.158212e-01 
1.158138e-01 
1.158063e-01 
1.157988e-01 
1.157911e-01 
1.157833e-01 
1.157754e-01 
1.157674e-01 
1.157594e-01 
1.157512e-01 
1.157429e-01 
1.157345e-01 
1.157260e-01 
1.157174e-01 
1.157087e-01 
1.156999e-01 
1.156910e-01 
1.156820e-01 
1.156729e-01 
1.156637e-01 
1.156544e-01 
1.156450e-01 
1.156355e-01 
1.156259e-01 
1.156161e-01 
1.156063e-01 
1.155964e-01 
1.155864e-01 
1.155763e-01 
1.155660e-01 
1.155557e-01 
1.155453e-01 
1.155348e-01 
1.155241e-01 
1.155134e-01 
1.155026e-01 
1.154916e-01 
1.154806e-01 
1.154695e-01 
1.154582e-01 
1.154469e-01 
1.154354e-01 
1.154239e-01 
1.154123e-01 
1.154005e-01 
1.153887e-01 
1.153767e-01 
1.153647e-01 
1.153525e-01 
1.153403e-01 
1.153279e-01 
1.153154e-01 
1.153029e-01 
1.152902e-01 
1.152775e-01 
1.152646e-01 
1.152516e-01 
1.152386e-01 
1.152254e-01 
1.152121e-01 
1.151987e-01 
1.151853e-01 
1.151717e-01 
1.151580e-01 
1.151442e-01 
1.151304e-01 
1.151164e-01 
1.151023e-01 
1.150881e-01 
1.150738e-01 
1.150594e-01 
1.150450e-01 
1.150304e-01 
1.150157e-01 
1.150009e-01 
1.149860e-01 
1.149710e-01 
1.149559e-01 
1.149407e-01 
1.149254e-01 
1.149100e-01 
1.148945e-01 
1.148789e-01 
1.148632e-01 
1.148474e-01 
1.148315e-01 
1.148155e-01 
1.147994e-01 
1.147831e-01 
1.147668e-01 
1.147504e-01 
1.147339e-01 
1.147173e-01 
1.147006e-01 
1.146837e-01 
1.146668e-01 
1.146498e-01 
1.146327e-01 
1.146154e-01 
1.145981e-01 
1.145807e-01 
1.145632e-01 
1.145455e-01 
1.145278e-01 
1.145100e-01 
1.144920e-01 
1.144740e-01 
1.144559e-01 
1.144376e-01 
1.144193e-01 
1.144008e-01 
1.143823e-01 
1.143637e-01 
1.143449e-01 
1.143261e-01 
1.143071e-01 
1.142881e-01 
1.142689e-01 
1.142497e-01 
1.142303e-01 
1.142109e-01 
1.141913e-01 
1.141717e-01 
1.141519e-01 
1.141321e-01 
1.141121e-01 
1.140920e-01 
1.140719e-01 
1.140516e-01 
1.140313e-01 
1.140108e-01 
1.139902e-01 
1.139696e-01 
1.139488e-01 
1.139279e-01 
1.139070e-01 
1.138859e-01 
1.138647e-01 
1.138434e-01 
1.138221e-01 
1.138006e-01 
1.137790e-01 
1.137574e-01 
1.137356e-01 
1.137137e-01 
1.136917e-01 
1.136696e-01 
1.136475e-01 
1.136252e-01 
1.136028e-01 
1.135803e-01 
1.135577e-01 
1.135351e-01 
1.135123e-01 
1.134894e-01 
1.134664e-01 
1.134433e-01 
1.134201e-01 
1.133968e-01 
1.133734e-01 
1.133499e-01 
1.133264e-01 
1.133027e-01 
1.132789e-01 
1.132550e-01 
1.132310e-01 
1.132069e-01 
1.131827e-01 
1.131584e-01 
1.131340e-01 
1.131095e-01 
1.130849e-01 
1.130602e-01 
1.130354e-01 
1.130105e-01 
1.129855e-01 
1.129604e-01 
1.129352e-01 
1.129099e-01 
1.128845e-01 
1.128590e-01 
1.128334e-01 
1.128077e-01 
1.127819e-01 
1.127560e-01 
1.127300e-01 
1.127038e-01 
1.126776e-01 
1.126513e-01 
1.126249e-01 
1.125984e-01 
1.125718e-01 
1.125451e-01 
1.125183e-01 
1.124914e-01 
1.124643e-01 
1.124372e-01 
1.124100e-01 
1.123827e-01 
1.123553e-01 
1.123278e-01 
1.123002e-01 
1.122724e-01 
1.122446e-01 
1.122167e-01 
1.121887e-01 
1.121606e-01 
1.121324e-01 
1.121041e-01 
1.120756e-01 
1.120471e-01 
1.120185e-01 
1.119898e-01 
1.119610e-01 
1.119320e-01 
1.119030e-01 
1.118739e-01 
1.118447e-01 
1.118154e-01 
1.117859e-01 
1.117564e-01 
1.117268e-01 
1.116971e-01 
1.116673e-01 
1.116373e-01 
1.116073e-01 
1.115772e-01 
1.115470e-01 
1.115167e-01 
1.114862e-01 
1.114557e-01 
1.114251e-01 
1.113944e-01 
1.113636e-01 
1.113326e-01 
1.113016e-01 
1.112705e-01 
1.112393e-01 
1.112079e-01 
1.111765e-01 
1.111450e-01 
1.111134e-01 
1.110817e-01 
1.110498e-01 
1.110179e-01 
1.109859e-01 
1.109538e-01 
1.109216e-01 
1.108892e-01 
1.108568e-01 
1.108243e-01 
1.107917e-01 
1.107590e-01 
1.107261e-01 
1.106932e-01 
1.106602e-01 
1.106271e-01 
1.105939e-01 
1.105606e-01 
1.105271e-01 
1.104936e-01 
1.104600e-01 
1.104263e-01 
1.103925e-01 
1.103586e-01 
1.103245e-01 
1.102904e-01 
1.102562e-01 
1.102219e-01 
1.101875e-01 
1.101530e-01 
1.101184e-01 
1.100837e-01 
1.100488e-01 
1.100139e-01 
1.099789e-01 
1.099438e-01 
1.099086e-01 
1.098733e-01 
1.098379e-01 
1.098024e-01 
1.097668e-01 
1.097311e-01 
1.096953e-01 
1.096594e-01 
1.096234e-01 
1.095873e-01 
1.095511e-01 
1.095147e-01 
1.094783e-01 
1.094418e-01 
1.094052e-01 
1.093685e-01 
1.093318e-01 
1.092949e-01 
1.092579e-01 
1.092208e-01 
1.091836e-01 
1.091463e-01 
1.091089e-01 
1.090714e-01 
1.090338e-01 
1.089961e-01 
1.089583e-01 
1.089204e-01 
1.088824e-01 
1.088444e-01 
1.088062e-01 
1.087679e-01 
1.087295e-01 
1.086910e-01 
1.086524e-01 
1.086138e-01 
1.085750e-01 
1.085361e-01 
1.084971e-01 
1.084580e-01 
1.084189e-01 
1.083796e-01 
1.083402e-01 
1.083008e-01 
1.082612e-01 
1.082215e-01 
1.081818e-01 
1.081419e-01 
1.081019e-01 
1.080619e-01 
1.080217e-01 
1.079814e-01 
1.079411e-01 
1.079006e-01 
1.078601e-01 
1.078194e-01 
1.077786e-01 
1.077378e-01 
1.076968e-01 
1.076558e-01 
1.076146e-01 
1.075734e-01 
1.075321e-01 
1.074906e-01 
1.074491e-01 
1.074074e-01 
1.073657e-01 
1.073238e-01 
1.072819e-01 
1.072399e-01 
1.071977e-01 
1.071555e-01 
1.071132e-01 
1.070708e-01 
1.070282e-01 
1.069856e-01 
1.069429e-01 
1.069001e-01 
1.068571e-01 
1.068141e-01 
1.067710e-01 
1.067278e-01 
1.066845e-01 
1.066411e-01 
1.065976e-01 
1.065540e-01 
1.065103e-01 
1.064665e-01 
1.064226e-01 
1.063786e-01 
1.063345e-01 
1.062903e-01 
1.062460e-01 
1.062016e-01 
1.061571e-01 
1.061125e-01 
1.060678e-01 
1.060230e-01 
1.059782e-01 
1.059332e-01 
1.058881e-01 
1.058429e-01 
1.057977e-01 
1.057523e-01 
1.057068e-01 
1.056613e-01 
1.056156e-01 
1.055698e-01 
1.055240e-01 
1.054780e-01 
1.054320e-01 
1.053858e-01 
1.053396e-01 
1.052932e-01 
1.052468e-01 
1.052002e-01 
1.051536e-01 
1.051069e-01 
1.050600e-01 
1.050131e-01 
1.049661e-01 
1.049189e-01 
1.048717e-01 
1.048244e-01 
1.047770e-01 
1.047295e-01 
1.046818e-01 
1.046341e-01 
1.045863e-01 
1.045384e-01 
1.044904e-01 
1.044423e-01 
1.043941e-01 
1.043458e-01 
1.042974e-01 
1.042489e-01 
1.042004e-01 
1.041517e-01 
1.041029e-01 
1.040540e-01 
1.040050e-01 
1.039560e-01 
1.039068e-01 
1.038575e-01 
1.038082e-01 
1.037587e-01 
1.037092e-01 
1.036595e-01 
1.036097e-01 
1.035599e-01 
1.035100e-01 
1.034599e-01 
1.034098e-01 
1.033595e-01 
1.033092e-01 
1.032588e-01 
1.032082e-01 
1.031576e-01 
1.031069e-01 
1.030561e-01 
1.030052e-01 
1.029542e-01 
1.029031e-01 
1.028519e-01 
1.028006e-01 
1.027492e-01 
1.026977e-01 
1.026461e-01 
1.025944e-01 
1.025426e-01 
1.024907e-01 
1.024388e-01 
1.023867e-01 
1.023345e-01 
1.022822e-01 
1.022299e-01 
1.021774e-01 
1.021249e-01 
1.020722e-01 
1.020195e-01 
1.019666e-01 
1.019137e-01 
1.018607e-01 
1.018075e-01 
1.017543e-01 
1.017010e-01 
1.016476e-01 
1.015940e-01 
1.015404e-01 
1.014867e-01 
1.014329e-01 
1.013790e-01 
1.013250e-01 
1.012709e-01 
1.012167e-01 
1.011624e-01 
1.011081e-01 
1.010536e-01 
1.009990e-01 
1.009443e-01 
1.008896e-01 
1.008347e-01 
1.007798e-01 
1.007247e-01 
1.006696e-01 
1.006143e-01 
1.005590e-01 
1.005035e-01 
1.004480e-01 
1.003924e-01 
1.003367e-01 
1.002808e-01 
1.002249e-01 
1.001689e-01 
1.001128e-01 
1.000566e-01 
1.000003e-01 
9.994393e-02 
9.988745e-02 
9.983086e-02 
9.977419e-02 
9.971741e-02 
9.966054e-02 
9.960358e-02 
9.954652e-02 
9.948937e-02 
9.943212e-02 
9.937477e-02 
9.931733e-02 
9.925979e-02 
9.920216e-02 
9.914444e-02 
9.908662e-02 
9.902870e-02 
9.897069e-02 
9.891258e-02 
9.885438e-02 
9.879608e-02 
9.873769e-02 
9.867920e-02 
9.862062e-02 
9.856194e-02 
9.850317e-02 
9.844431e-02 
9.838534e-02 
9.832629e-02 
9.826714e-02 
9.820789e-02 
9.814855e-02 
9.808911e-02 
9.802958e-02 
9.796996e-02 
9.791024e-02 
9.785042e-02 
9.779052e-02 
9.773051e-02 
9.767041e-02 
9.761022e-02 
9.754993e-02 
9.748955e-02 
9.742907e-02 
9.736850e-02 
9.730784e-02 
9.724708e-02 
9.718622e-02 
9.712527e-02 
9.706423e-02 
9.700309e-02 
9.694186e-02 
9.688053e-02 
9.681911e-02 
9.675760e-02 
9.669599e-02 
9.663429e-02 
9.657249e-02 
9.651060e-02 
9.644861e-02 
9.638653e-02 
9.632436e-02 
9.626209e-02 
9.619973e-02 
9.613727e-02 
9.607472e-02 
9.601208e-02 
9.594934e-02 
9.588651e-02 
9.582358e-02 
9.576056e-02 
9.569745e-02 
9.563424e-02 
9.557094e-02 
9.550755e-02 
9.544406e-02 
9.538048e-02 
9.531680e-02 
9.525303e-02 
9.518917e-02 
9.512521e-02 
9.506116e-02 
9.499702e-02 
9.493278e-02 
9.486845e-02 
9.480403e-02 
9.473951e-02 
9.467490e-02 
9.461019e-02 
9.454540e-02 
9.448050e-02 
9.441552e-02 
9.435044e-02 
9.428527e-02 
9.422001e-02 
9.415465e-02 
9.408920e-02 
9.402365e-02 
9.395802e-02 
9.389229e-02 
9.382646e-02 
9.376055e-02 
9.369454e-02 
9.362843e-02 
9.356224e-02 
9.349595e-02 
9.342957e-02 
9.336309e-02 
9.329653e-02 
9.322987e-02 
9.316311e-02 
9.309627e-02 
9.302933e-02 
9.296230e-02 
9.289517e-02 
9.282796e-02 
9.276065e-02 
9.269325e-02 
9.262575e-02 
9.255817e-02 
9.249049e-02 
9.242271e-02 
9.235485e-02 
9.228689e-02 
9.221884e-02 
9.215070e-02 
9.208246e-02 
9.201414e-02 
9.194572e-02 
9.187721e-02 
9.180860e-02 
9.173991e-02 
9.167112e-02 
9.160224e-02 
9.153326e-02 
9.146420e-02 
9.139504e-02 
9.132579e-02 
9.125645e-02 
9.118702e-02 
9.111749e-02 
9.104787e-02 
9.097816e-02 
9.090836e-02 
9.083847e-02 
9.076848e-02 
9.069841e-02 
9.062824e-02 
9.055798e-02 
9.048763e-02 
9.041718e-02 
9.034665e-02 
9.027602e-02 
9.020530e-02 
9.013449e-02 
9.006359e-02 
8.999259e-02 
8.992151e-02 
8.985033e-02 
8.977906e-02 
8.970770e-02 
8.963625e-02 
8.956470e-02 
8.949307e-02 
8.942134e-02 
8.934953e-02 
8.927762e-02 
8.920562e-02 
8.913353e-02 
8.906135e-02 
8.898907e-02 
8.891671e-02 
8.884425e-02 
8.877171e-02 
8.869907e-02 
8.862634e-02 
8.855352e-02 
8.848061e-02 
8.840761e-02 
8.833451e-02 
8.826133e-02 
8.818806e-02 
8.811469e-02 
8.804123e-02 
8.796769e-02 
8.789405e-02 
8.782032e-02 
8.774650e-02 
8.767259e-02 
8.759859e-02 
8.752450e-02 
8.745032e-02 
8.737605e-02 
8.730168e-02 
8.722723e-02 
8.715269e-02 
8.707805e-02 
8.700333e-02 
8.692851e-02 
8.685361e-02 
8.677861e-02 
8.670353e-02 
8.662835e-02 
8.655309e-02 
8.647773e-02 
8.640228e-02 
8.632675e-02 
8.625112e-02 
8.617540e-02 
8.609960e-02 
8.602370e-02 
8.594771e-02 
8.587163e-02 
8.579547e-02 
8.571921e-02 
8.564286e-02 
8.556643e-02 
8.548990e-02 
8.541329e-02 
8.533658e-02 
8.525978e-02 
8.518290e-02 
8.510592e-02 
8.502886e-02 
8.495171e-02 
8.487446e-02 
8.479713e-02 
8.471971e-02 
8.464219e-02 
8.456459e-02 
8.448690e-02 
8.440912e-02 
8.433125e-02 
8.425329e-02 
8.417524e-02 
8.409711e-02 
8.401888e-02 
8.394056e-02 
8.386216e-02 
8.378367e-02 
8.370508e-02 
8.362641e-02 
8.354765e-02 
8.346880e-02 
8.338986e-02 
8.331083e-02 
8.323171e-02 
8.315251e-02 
8.307321e-02 
8.299383e-02 
8.291435e-02 
8.283479e-02 
8.275514e-02 
8.267540e-02 
8.259558e-02 
8.251566e-02 
8.243566e-02 
8.235556e-02 
8.227538e-02 
8.219511e-02 
8.211475e-02 
8.203430e-02 
8.195377e-02 
8.187314e-02 
8.179243e-02 
8.171163e-02 
8.163074e-02 
8.154976e-02 
8.146870e-02 
8.138755e-02 
8.130630e-02 
8.122497e-02 
8.114356e-02 
8.106205e-02 
8.098046e-02 
8.089877e-02 
8.081700e-02 
8.073514e-02 
8.065320e-02 
8.057117e-02 
8.048904e-02 
8.040683e-02 
8.032454e-02 
8.024215e-02 
8.015968e-02 
8.007712e-02 
7.999447e-02 
7.991174e-02 
7.982891e-02 
7.974600e-02 
7.966300e-02 
7.957992e-02 
7.949674e-02 
7.941348e-02 
7.933014e-02 
7.924670e-02 
7.916318e-02 
7.907957e-02 
7.899587e-02 
7.891209e-02 
7.882822e-02 
7.874426e-02 
7.866021e-02 
7.857608e-02 
7.849186e-02 
7.840755e-02 
7.832316e-02 
7.823868e-02 
7.815411e-02 
7.806946e-02 
7.798471e-02 
7.789989e-02 
7.781497e-02 
7.772997e-02 
7.764488e-02 
7.755971e-02 
7.747444e-02 
7.738910e-02 
7.730366e-02 
7.721814e-02 
7.713253e-02 
7.704684e-02 
7.696106e-02 
7.687519e-02 
7.678924e-02 
7.670320e-02 
7.661707e-02 
7.653086e-02 
7.644456e-02 
7.635817e-02 
7.627170e-02 
7.618514e-02 
7.609850e-02 
7.601177e-02 
7.592496e-02 
7.583805e-02 
7.575107e-02 
7.566399e-02 
7.557683e-02 
7.548959e-02 
7.540226e-02 
7.531484e-02 
7.522734e-02 
7.513975e-02 
7.505208e-02 
7.496432e-02 
7.487647e-02 
7.478854e-02 
7.470052e-02 
7.461242e-02 
7.452424e-02 
7.443596e-02 
7.434760e-02 
7.425916e-02 
7.417063e-02 
7.408202e-02 
7.399332e-02 
7.390453e-02 
7.381566e-02 
7.372671e-02 
7.363767e-02 
7.354854e-02 
7.345933e-02 
7.337004e-02 
7.328066e-02 
7.319119e-02 
7.310164e-02 
7.301201e-02 
7.292229e-02 
7.283248e-02 
7.274259e-02 
7.265262e-02 
7.256256e-02 
7.247241e-02 
7.238219e-02 
7.229187e-02 
7.220148e-02 
7.211099e-02 
7.202043e-02 
7.192978e-02 
7.183904e-02 
7.174822e-02 
7.165732e-02 
7.156633e-02 
7.147526e-02 
7.138410e-02 
7.129286e-02 
7.120153e-02 
7.111012e-02 
7.101863e-02 
7.092705e-02 
7.083539e-02 
7.074364e-02 
7.065181e-02 
7.055990e-02 
7.046790e-02 
7.037582e-02 
7.028366e-02 
7.019141e-02 
7.009908e-02 
7.000666e-02 
6.991416e-02 
6.982158e-02 
6.972891e-02 
6.963616e-02 
6.954332e-02 
6.945041e-02 
6.935741e-02 
6.926432e-02 
6.917115e-02 
6.907790e-02 
6.898457e-02 
6.889115e-02 
6.879765e-02 
6.870406e-02 
6.861040e-02 
6.851665e-02 
6.842281e-02 
6.832890e-02 
6.823490e-02 
6.814082e-02 
6.804665e-02 
6.795240e-02 
6.785807e-02 
6.776366e-02 
6.766916e-02 
6.757458e-02 
6.747992e-02 
6.738517e-02 
6.729035e-02 
6.719544e-02 
6.710044e-02 
6.700537e-02 
6.691021e-02 
6.681497e-02 
6.671965e-02 
6.662424e-02 
6.652876e-02 
6.643319e-02 
6.633754e-02 
6.624180e-02 
6.614599e-02 
6.605009e-02 
6.595411e-02 
6.585804e-02 
6.576190e-02 
6.566567e-02 
6.556937e-02 
6.547298e-02 
6.537650e-02 
6.527995e-02 
6.518331e-02 
6.508660e-02 
6.498980e-02 
6.489292e-02 
6.479595e-02 
6.469891e-02 
6.460178e-02 
6.450458e-02 
6.440729e-02 
6.430992e-02 
6.421247e-02 
6.411493e-02 
6.401732e-02 
6.391962e-02 
6.382185e-02 
6.372399e-02 
6.362605e-02 
6.352803e-02 
6.342993e-02 
6.333175e-02 
6.323348e-02 
6.313514e-02 
6.303671e-02 
6.293821e-02 
6.283962e-02 
6.274095e-02 
6.264220e-02 
6.254337e-02 
6.244446e-02 
6.234547e-02 
6.224640e-02 
6.214725e-02 
6.204801e-02 
6.194870e-02 
6.184931e-02 
6.174983e-02 
6.165028e-02 
6.155064e-02 
6.145093e-02 
6.135113e-02 
6.125126e-02 
6.115130e-02 
6.105127e-02 
6.095115e-02 
6.085095e-02 
6.075068e-02 
6.065032e-02 
6.054988e-02 
6.044937e-02 
6.034877e-02 
6.024809e-02 
6.014734e-02 
6.004650e-02 
5.994559e-02 
5.984459e-02 
5.974352e-02 
5.964236e-02 
5.954113e-02 
5.943982e-02 
5.933842e-02 
5.923695e-02 
5.913540e-02 
5.903377e-02 
5.893206e-02 
5.883027e-02 
5.872840e-02 
5.862645e-02 
5.852442e-02 
5.842232e-02 
5.832013e-02 
5.821787e-02 
5.811552e-02 
5.801310e-02 
5.791060e-02 
5.780802e-02 
5.770536e-02 
5.760262e-02 
5.749980e-02 
5.739691e-02 
5.729394e-02 
5.719088e-02 
5.708775e-02 
5.698454e-02 
5.688125e-02 
5.677789e-02 
5.667444e-02 
5.657092e-02 
5.646731e-02 
5.636363e-02 
5.625987e-02 
5.615604e-02 
5.605212e-02 
5.594813e-02 
5.584406e-02 
5.573991e-02 
5.563568e-02 
5.553137e-02 
5.542699e-02 
5.532253e-02 
5.521799e-02 
5.511337e-02 
5.500868e-02 
5.490391e-02 
5.479906e-02 
5.469413e-02 
5.458912e-02 
5.448404e-02 
5.437888e-02 
5.427364e-02 
5.416832e-02 
5.406293e-02 
5.395746e-02 
5.385191e-02 
5.374629e-02 
5.364059e-02 
5.353481e-02 
5.342895e-02 
5.332302e-02 
5.321701e-02 
5.311092e-02 
5.300475e-02 
5.289851e-02 
5.279219e-02 
5.268580e-02 
5.257933e-02 
5.247278e-02 
5.236615e-02 
5.225945e-02 
5.215267e-02 
5.204581e-02 
5.193888e-02 
5.183187e-02 
5.172479e-02 
5.161762e-02 
5.151039e-02 
5.140307e-02 
5.129568e-02 
5.118821e-02 
5.108067e-02 
5.097305e-02 
5.086536e-02 
5.075758e-02 
5.064974e-02 
5.054181e-02 
5.043381e-02 
5.032574e-02 
5.021758e-02 
5.010936e-02 
5.000105e-02 
4.989267e-02 
4.978422e-02 
4.967569e-02 
4.956708e-02 
4.945840e-02 
4.934964e-02 
4.924081e-02 
4.913190e-02 
4.902292e-02 
4.891386e-02 
4.880473e-02 
4.869552e-02 
4.858623e-02 
4.847687e-02 
4.836744e-02 
4.825793e-02 
4.814834e-02 
4.803868e-02 
4.792894e-02 
4.781913e-02 
4.770925e-02 
4.759929e-02 
4.748925e-02 
4.737914e-02 
4.726896e-02 
4.715870e-02 
4.704837e-02 
4.693796e-02 
4.682748e-02 
4.671692e-02 
4.660629e-02 
4.649558e-02 
4.638480e-02 
4.627394e-02 
4.616301e-02 
4.605201e-02 
4.594093e-02 
4.582978e-02 
4.571856e-02 
4.560726e-02 
4.549588e-02 
4.538443e-02 
4.527291e-02 
4.516132e-02 
4.504965e-02 
4.493790e-02 
4.482608e-02 
4.471419e-02 
4.460223e-02 
4.449019e-02 
4.437808e-02 
4.426589e-02 
4.415363e-02 
4.404130e-02 
4.392890e-02 
4.381642e-02 
4.370386e-02 
4.359124e-02 
4.347854e-02 
4.336577e-02 
4.325292e-02 
4.314000e-02 
4.302701e-02 
4.291395e-02 
4.280081e-02 
4.268760e-02 
4.257432e-02 
4.246096e-02 
4.234753e-02 
4.223403e-02 
4.212045e-02 
4.200681e-02 
4.189309e-02 
4.177930e-02 
4.166543e-02 
4.155149e-02 
4.143748e-02 
4.132340e-02 
4.120925e-02 
4.109502e-02 
4.098072e-02 
4.086635e-02 
4.075191e-02 
4.063739e-02 
4.052281e-02 
4.040815e-02 
4.029342e-02 
4.017861e-02 
4.006374e-02 
3.994879e-02 
3.983377e-02 
3.971868e-02 
3.960352e-02 
3.948828e-02 
3.937298e-02 
3.925760e-02 
3.914215e-02 
3.902663e-02 
3.891104e-02 
3.879538e-02 
3.867965e-02 
3.856384e-02 
3.844796e-02 
3.833202e-02 
3.821600e-02 
3.809991e-02 
3.798374e-02 
3.786751e-02 
3.775121e-02 
3.763484e-02 
3.751839e-02 
3.740187e-02 
3.728529e-02 
3.716863e-02 
3.705190e-02 
3.693510e-02 
3.681823e-02 
3.670129e-02 
3.658428e-02 
3.646720e-02 
3.635005e-02 
3.623283e-02 
3.611554e-02 
3.599818e-02 
3.588074e-02 
3.576324e-02 
3.564567e-02 
3.552803e-02 
3.541031e-02 
3.529253e-02 
3.517468e-02 
3.505675e-02 
3.493876e-02 
3.482070e-02 
3.470257e-02 
3.458436e-02 
3.446609e-02 
3.434775e-02 
3.422934e-02 
3.411086e-02 
3.399231e-02 
3.387369e-02 
3.375500e-02 
3.363624e-02 
3.351742e-02 
3.339852e-02 
3.327955e-02 
3.316052e-02 
3.304142e-02 
3.292224e-02 
3.280300e-02 
3.268369e-02 
3.256431e-02 
3.244486e-02 
3.232534e-02 
3.220576e-02 
3.208610e-02 
3.196638e-02 
3.184658e-02 
3.172672e-02 
3.160679e-02 
3.148679e-02 
3.136673e-02 
3.124659e-02 
3.112639e-02 
3.100612e-02 
3.088578e-02 
3.076537e-02 
3.064489e-02 
3.052435e-02 
3.040374e-02 
3.028306e-02 
3.016231e-02 
3.004149e-02 
2.992061e-02 
2.979965e-02 
2.967863e-02 
2.955755e-02 
2.943639e-02 
2.931517e-02 
2.919388e-02 
2.907252e-02 
2.895109e-02 
2.882960e-02 
2.870804e-02 
2.858641e-02 
2.846472e-02 
2.834295e-02 
2.822112e-02 
2.809923e-02 
2.797726e-02 
2.785523e-02 
2.773313e-02 
2.761097e-02 
2.748874e-02 
2.736644e-02 
2.724407e-02 
2.712164e-02 
2.699914e-02 
2.687658e-02 
2.675394e-02 
2.663124e-02 
2.650848e-02 
2.638565e-02 
2.626275e-02 
2.613978e-02 
2.601675e-02 
2.589365e-02 
2.577049e-02 
2.564726e-02 
2.552396e-02 
2.540060e-02 
2.527717e-02 
2.515368e-02 
2.503012e-02 
2.490649e-02 
2.478280e-02 
2.465904e-02 
2.453522e-02 
2.441133e-02 
2.428738e-02 
2.416336e-02 
2.403927e-02 
2.391512e-02 
2.379090e-02 
2.366662e-02 
2.354227e-02 
2.341786e-02 
2.329338e-02 
2.316884e-02 
2.304423e-02 
2.291955e-02 
2.279482e-02 
2.267001e-02 
2.254514e-02 
2.242021e-02 
2.229521e-02 
2.217015e-02 
2.204502e-02 
2.191983e-02 
2.179457e-02 
2.166925e-02 
2.154386e-02 
2.141841e-02 
2.129289e-02 
2.116731e-02 
2.104167e-02 
2.091596e-02 
2.079018e-02 
2.066435e-02 
2.053844e-02 
2.041248e-02 
2.028645e-02 
2.016035e-02 
2.003420e-02 
1.990798e-02 
1.978169e-02 
1.965534e-02 
1.952893e-02 
1.940245e-02 
1.927591e-02 
1.914930e-02 
1.902264e-02 
1.889590e-02 
1.876911e-02 
1.864225e-02 
1.851533e-02 
1.838834e-02 
1.826130e-02 
1.813418e-02 
1.800701e-02 
1.787977e-02 
1.775247e-02 
1.762511e-02 
1.749768e-02 
1.737019e-02 
1.724264e-02 
1.711502e-02 
1.698734e-02 
1.685960e-02 
1.673180e-02 
1.660393e-02 
1.647600e-02 
1.634801e-02 
1.621996e-02 
1.609184e-02 
1.596366e-02 
1.583542e-02 
1.570712e-02 
1.557875e-02 
1.545032e-02 
1.532183e-02 
1.519328e-02 
1.506467e-02 
1.493599e-02 
1.480725e-02 
1.467846e-02 
1.454959e-02 
1.442067e-02 
1.429169e-02 
1.416264e-02 
1.403353e-02 
1.390436e-02 
1.377513e-02 
1.364584e-02 
1.351648e-02 
1.338707e-02 
1.325759e-02 
1.312805e-02 
1.299845e-02 
1.286879e-02 
1.273907e-02 
1.260929e-02 
1.247944e-02 
1.234954e-02 
1.221957e-02 
1.208955e-02 
1.195946e-02 
1.182931e-02 
1.169910e-02 
1.156883e-02 
1.143850e-02 
1.130811e-02 
1.117766e-02 
1.104715e-02 
1.091658e-02 
1.078595e-02 
1.065526e-02 
1.052450e-02 
1.039369e-02 
1.026282e-02 
1.013189e-02 
1.000089e-02 
9.869841e-03 
9.738728e-03 
9.607555e-03 
9.476323e-03 
9.345031e-03 
9.213679e-03 
9.082268e-03 
8.950796e-03 
8.819266e-03 
8.687676e-03 
8.556026e-03 
8.424317e-03 
8.292549e-03 
8.160721e-03 
8.028834e-03 
7.896888e-03 
7.764883e-03 
7.632819e-03 
7.500695e-03 
7.368513e-03 
7.236272e-03 
7.103971e-03 
6.971613e-03 
6.839195e-03 
6.706718e-03 
6.574183e-03 
6.441590e-03 
6.308937e-03 
6.176226e-03 
6.043457e-03 
5.910630e-03 
5.777744e-03 
5.644799e-03 
5.511797e-03 
5.378736e-03 
5.245617e-03 
5.112440e-03 
4.979205e-03 
4.845912e-03 
4.712561e-03 
4.579152e-03 
4.445686e-03 
4.312161e-03 
4.178579e-03 
4.044939e-03 
3.911242e-03 
3.777487e-03 
3.643674e-03 
3.509804e-03 
3.375877e-03 
3.241892e-03 
3.107850e-03 
2.973751e-03 
2.839595e-03 
2.705381e-03 
2.571110e-03 
2.436783e-03 
2.302398e-03 
2.167956e-03 
2.033458e-03 
1.898902e-03 
1.764290e-03 
1.629621e-03 
1.494896e-03 
1.360114e-03 
1.225275e-03 
1.090380e-03 
9.554286e-04 
8.204206e-04 
6.853563e-04 
5.502356e-04 
4.150588e-04 
2.798257e-04 
1.445366e-04 
9.191320e-06 
0 
0 
0 
0 
0 
0 
0 
0 
0 
0 
0 
0 
0 
0 
0 
0 
0 
0 
0 
0 
0 
0 
0 
0 
0 
0 
0 
0 
0 
0 
0 
0 
0 
0 
0 
0 
0 
0 
0 
0 
0 
0 
0 
0 
0 
0 
0 
0 
0 
0 
0 
0 
0 
0 
0 
0 
0 
0 
0 
0 
0 
0 
0 
0 
0 
0 
0 
0 
0 
0 
0 
0 
0 
0 
0 
0 
0 
0 
0 
0 
0 
0 
0 
0 
0 
0 
0 
0 
0 
0 
0 
0 
0 
0 
0 
0 
0 
0 
0 
0 
0 
0 
0 
0 
0 
0 
0 
0 
0 
0 
0 
0 
0 
0 
0 
0 
0 
0 
0 
0 
0 
0 
0 
0 
0 
0 
0 
0 
0 
0 
0 
0 
0 
0 
0 
0 
0 
0 
0 
0 
0 
0 
0 
0 
0 
0 
0 
0 
0 
0 
0 
0 
0 
0 
0 
0 
0 
0 
0 
0 
0 
0 
0 
0 
0 
0 
0 
0 
0 
0 
0 
0 
0 
0 
0 
0 
0 
0 
0 
0 
0 
0 
0 
0 
0 
0 
0 
0 
0 
0 
0 
0 
0 
0 
0 
0 
0 
0 
0 
0 
0 
0 
0 
0 
0 
0 
0 
0 
0 
0 
0 
0 
0 
0 
0 
0 
0 
0 
0 
0 
0 
0 
0 
0 
0 
0 
0 
0 
0 
0 
0 
0 
0 
0 
0 
0 
0 
0 
0 
0 
0 
0 
0 
0 
0 
0 
0 
0 
0 
0 
0 
0 
0 
0 
0 
0 
0 
0 
0 
0 
0 
0 
0 
0 
0 
0 
0 
0 
0 
0 
0 
0 
0 
0 
0 
0 
0 
0 
0 
0 
0 
0 
0 
0 
0 
0 
0 
0 
0 
0 
0 
0 
0 
0 
0 
0 
0 
0 
0 
0 
0 
0 
0 
0 
0 
0 
0 
0 
0 
0 
0 
0 
0 
0 
0 
0 
0 
0 
0 
0 
0 
0 
0 
0 
0 
0 
0 
0 
0 
0 
0 
0 
0 
0 
0 
0 
0 
0 
0 
0 
0 
0 
0 
0 
0 
0 
0 
0 
0 
0 
0 
0 
0 
0 
0 
0 
0 
0 
0 
0 
0 
0 
0 
0 
0 
0 
0 
0 
0 
0 
0 
0 
0 
0 
0 
0 
0 
0 
0 
0 
0 
0 
0 
0 
0 
0 
0 
0 
0 
0 
0 
0 
0 
0 
0 
0 
0 
0 
0 
0 
0 
0 
0 
0 
0 
0 
0 
0 
0 
0 
0 
0 
0 
0 
0 
0 
0 
0 
0 
0 
0 
0 
0 
0 
0 
0 
0 
0 
0 
0 
0 
0 
0 
0 
0 
0 
0 
0 
0 
0 
0 
0 
0 
0 
0 
0 
0 
0 
0 
0 
0 
0 
0 
0 
0 
0 
0 
0 
0 
0 
0 
0 
0 
0 
0 
0 
0 
0 
0 
0 
0 
0 
0 
0 
0 
0 
0 
0 
0 
0 
0 
0 
0 
0 
0 
0 
0 
0 
0 
0 
0 
0 
0 
0 
0 
0 
0 
0 
0 
0 
0 
0 
0 
0 
0 
0 
0 
0 
0 
0 
0 
0 
0 
0 
0 
0 
0 
0 
0 
0 
0 
0 
0 
0 
0 
0 
0 
0 
0 
0 
0 
0 
0 
0 
0 
0 
0 
0 
0 
0 
0 
0 
0 
0 
0 
0 
0 
0 
0 
0 
0 
0 
0 
0 
0 
0 
0 
0 
0 
0 
0 
0 
0 
0 
0 
0 
0 
0 
0 
0 
0 
0 
0 
0 
0 
0 
0 
0 
0 
0 
0 
0 
0 
0 
0 
0 
0 
0 
0 
0 
0 
0 
0 
0 
0 
0 
0 
0 
0 
0 
0 
0 
0 
0 
0 
0 
0 
0 
0 
0 
0 
0 
0 
0 
0 
0 
0 
0 
0 
0 
0 
0 
0 
0 
0 
0 
0 
0 
0 
0 
0 
0 
0 
0 
0 
0 
0 
0 
0 
0 
0 
0 
0 
0 
0 
0 
0 
0 
0 
0 
0 
0 
0 
0 
0 
0 
0 
0 
0 
0 
0 
0 
0 
0 
0 
0 
0 
0 
0 
0 
0 
0 
0 
0 
0 
0 
0 
0 
0 
0 
0 
0 
0 
0 
0 
0 
0 
0 
0 
0 
0 
0 
0 
0 
0 
0 
0 
0 
0 
0 
0 
0 
0 
0 
0 
0 
0 
0 
0 
0 
0 
0 
0 
0 
0 
0 
0 
0 
0 
0 
0 
0 
0 
0 
0 
0 
0 
0 
0 
0 
0 
0 
0 
0 
0 
0 
0 
0 
0 
0 
0 
0 
0 
0 
0 
0 
0 
0 
0 
0 
0 
0 
0 
0 
0 
0 
0 
0 
0 
0 
0 
0 
0 
0 
0 
0 
0 
0 
0 
0 
0 
0 
0 
0 
0 
0 
0 
0 
0 
0 
0 
0 
0 
0 
0 
0 
0 
0 
0 
0 
0 
0 
0 
0 
0 
0 
0 
0 
0 
0 
0 
0 
0 
0 
0 
0 
0 
0 
0 
0 
0 
0 
0 
0 
0 
0 
0 
0 
0 
0 
0 
0 
0 
0 
0 
0 
0 
0 
0 
0 
0 
0 
0 
0 
0 
0 
0 
0 
0 
0 
0 
0 
0 
0 
0 
0 
0 
0 
0 
0 
0 
0 
0 
0 
0 
0 
0 
0 
0 
0 
0 
0 
0 
0 
0 
0 
0 
0 
0 
0 
0 
0 
0 
0 
0 
0 
0 
0 
0 
0 
0 
0 
0 
0 
0 
0 
0 
0 
0 
0 
0 
0 
0 
0 
0 
0 
0 
0 
0 
0 
0 
0 
0 
0 
0 
0 
0 
0 
0 
0 
0 
0 
0 
0 
0 
0 
0 
0 
0 
0 
0 
0 
0 
0 
0 
0 
0 
0 
0 
0 
0 
0 
0 
0 
0 
0 
0 
0 
0 
0 
0 
0 
0 
0 
0 
0 
0 
0 
0 
0 
0 
0 
0 
0 
0 
0 
0 
0 
0 
0 
0 
0 
0 
0 
0 
0 
0 
0 
0 
0 
0 
0 
0 
0 
0 
0 
0 
0 
0 
0 
0 
0 
0 
0 
0 
0 
0 
0 
0 
0 
0 
0 
0 
0 
0 
0 
0 
0 
0 
0 
0 
0 
0 
0 
0 
0 
0 
0 
0 
0 
0 
0 
0 
0 
0 
0 
0 
0 
0 
0 
0 
0 
0 
0 
0 
0 
0 
0 
0 
0 
0 
0 
0 
0 
0 
0 
0 
0 
0 
0 
0 
0 
0 
0 
0 
0 
0 
0 
0 
0 
0 
0 
0 
0 
0 
0 
0 
0 
0 
0 
0 
0 
0 
0 
0 
0 
0 
0 
0 
0 
0 
0 
0 
0 
0 
0 
0 
0 
0 
0 
0 
0 
0 
0 
0 
0 
0 
0 
0 
0 
0 
0 
0 
0 
0 
0 
0 
0 
0 
0 
0 
0 
0 
0 
0 
0 
0 
0 
0 
0 
0 
0 
0 
0 
0 
0 
0 
0 
0 
0 
0 
0 
0 
0 
0 
0 
0 
0 
0 
0 
0 
0 
0 
0 
0 
0 
0 
0 
0 
0 
0 
0 
0 
0 
0 
0 
0 
0 
0 
0 
0 
0 
0 
0 
0 
0 
0 
0 
0 
0 
0 
0 
0 
0 
0 
0 
0 
0 
0 
0 
0 
0 
0 
0 
0 
0 
0 
0 
0 
0 
0 
0 
0 
0 
0 
0 
0 
0 
0 
0 
0 
0 
0 
0 
0 
0 
0 
0 
0 
0 
0 
0 
0 
0 
0 
0 
0 
0 
0 
0 
0 
0 
0 
0 
0 
0 
0 
0 
0 
0 
0 
0 
0 
0 
0 
0 
0 
0 
0 
0 
0 
0 
0 
0 
0 
0 
0 
0 
0 
0 
0 
0 
0 
0 
0 
0 
0 
0 
0 
0 
0 
0 
0 
0 
0 
0 
0 
0 
0 
0 
0 
0 
0 
0 
0 
0 
0 
0 
0 
0 
0 
0 
0 
0 
0 
0 
0 
0 
0 
0 
0 
0 
0 
0 
0 
0 
0 
0 
0 
0 
0 
0 
0 
0 
0 
0 
0 
0 
0 
0 
0 
0 
0 
0 
0 
0 
0 
0 
0 
0 
0 
0 
0 
0 
0 
0 
0 
0 
0 
0 
0 
0 
0 
0 
0 
0 
0 
0 
0 
0 
0 
0 
0 
0 
0 
0 
0 
0 
0 
0 
0 
0 
0 
0 
0 
0 
0 
0 
0 
0 
0 
0 
0 
0 
0 
0 
0 
0 
0 
0 
0 
0 
0 
0 
0 
0 
0 
0 
0 
0 
0 
0 
0 
0 
0 
0 
0 
0 
0 
0 
0 
0 
0 
0 
0 
0 
0 
0 
0 
0 
0 
0 
0 
0 
0 
0 
0 
0 
0 
0 
0 
0 
0 
0 
0 
0 
0 
0 
0 
0 
0 
0 
0 
0 
0 
0 
0 
0 
0 
0 
0 
0 
0 
0 
0 
0 
0 
0 
0 
0 
0 
0 
0 
0 
0 
0 
0 
0 
0 
0 
0 
0 
0 
0 
0 
0 
0 
0 
0 
0 
0 
0 
0 
0 
0 
0 
0 
0 
0 
0 
0 
0 
0 
0 
0 
0 
0 
0 
0 
0 
0 
0 
0 
0 
0 
0 
0 
0 
0 
0 
0 
0 
0 
0 
0 
0 
0 
0 
0 
0 
0 
0 
0 
0 
0 
0 
0 
0 
0 
0 
0 
0 
0 
0 
0 
0 
0 
0 
0 
0 
0 
0 
0 
0 
0 
0 
0 
0 
0 
0 
0 
0 
0 
0 
0 
0 
0 
0 
0 
0 
0 
0 
0 
0 
0 
0 
0 
0 
0 
0 
0 
0 
0 
0 
0 
0 
0 
0 
0 
0 
0 
0 
0 
0 
0 
0 
0 
0 
0 
0 
0 
0 
0 
0 
0 
0 
0 
0 
0 
0 
0 
0 
0 
0 
0 
0 
0 
0 
0 
0 
0 
0 
0 
0 
0 
0 
0 
0 
0 
0 
0 
0 
0 
0 
0 
0 
0 
0 
0 
0 
0 
0 
0 
0 
0 
0 
0 
0 
0 
0 
0 
0 
0 
0 
0 
0 
0 
0 
0 
0 
0 
0 
0 
0 
0 
0 
0 
0 
0 
0 
0 
0 
0 
0 
0 
0 
0 
0 
0 
0 
0 
0 
0 
0 
0 
0 
0 
0 
0 
0 
0 
0 
0 
0 
0 
0 
0 
0 
0 
0 
0 
0 
0 
0 
0 
0 
0 
0 
0 
0 
0 
0 
0 
0 
0 
0 
0 
0 
0 
0 
0 
0 
0 
0 
0 
0 
0 
0 
0 
0 
0 
0 
0 
0 
0 
0 
0 
0 
0 
0 
0 
0 
0 
0 
0 
0 
0 
0 
0 
0 
0 
0 
0 
0 
0 
0 
0 
0 
0 
0 
0 
0 
0 
0 
0 
0 
0 
0 
0 
0 
0 
0 
0 
0 
0 
0 
0 
0 
0 
0 
0 
0 
0 
0 
0 
0 
0 
0 
0 
0 
0 
0 
0 
0 
0 
0 
0 
0 
0 
0 
0 
0 
0 
0 
0 
0 
0 
0 
0 
0 
0 
0 
0 
0 
0 
0 
0 
0 
0 
0 
0 
0 
0 
0 
0 
0 
0 
0 
0 
0 
0 
0 
0 
0 
0 
0 
0 
0 
0 
0 
0 
0 
0 
0 
0 
0 
0 
0 
0 
0 
0 
0 
0 
0 
0 
0 
0 
0 
0 
0 
0 
0 
0 
0 
0 
0 
0 
0 
0 
0 
0 
0 
0 
0 
0 
0 
0 
0 
0 
0 
0 
0 
0 
0 
0 
0 
0 
0 
0 
0 
0 
0 
0 
0 
0 
0 
0 
0 
0 
0 
0 
0 
0 
0 
0 
0 
0 
0 
0 
0 
0 
0 
0 
0 
0 
0 
0 
0 
0 
0 
0 
0 
0 
0 
0 
0 
0 
0 
0 
0 
0 
0 
0 
0 
0 
0 
0 
0 
0 
0 
0 
0 
0 
0 
0 
0 
0 
0 
0 
0 
0 
0 
0 
0 
0 
0 
0 
0 
0 
0 
0 
0 
0 
0 
0 
0 
0 
0 
0 
0 
0 
0 
0 
0 
0 
0 
0 
0 
0 
0 
0 
0 
0 
0 
0 
0 
0 
0 
0 
0 
0 
0 
0 
0 
0 
0 
0 
0 
0 
0 
0 
0 
0 
0 
0 
0 
0 
0 
0 
0 
0 
0 
0 
0 
0 
0 
0 
0 
0 
0 
0 
0 
0 
0 
0 
0 
0 
0 
0 
0 
0 
0 
0 
0 
0 
0 
0 
0 
0 
0 
0 
0 
0 
0 
0 
0 
0 
0 
0 
0 
0 
0 
0 
0 
0 
0 
0 
0 
0 
0 
0 
0 
0 
0 
0 
0 
0 
0 
0 
0 
0 
0 
0 
0 
0 
0 
0 
0 
0 
0 
0 
0 
0 
0 
0 
0 
0 
0 
0 
0 
0 
0 
0 
0 
0 
0 
0 
0 
0 
0 
0 
0 
0 
0 
0 
0 
0 
0 
0 
0 
0 
0 
0 
0 
0 
0 
0 
0 
0 
0 
0 
0 
0 
0 
0 
0 
0 
0 
0 
0 
0 
0 
0 
0 
0 
0 
0 
0 
0 
0 
0 
0 
0 
0 
0 
0 
0 
0 
0 
0 
0 
0 
0 
0 
0 
0 
0 
0 
0 
0 
0 
0 
0 
0 
0 
0 
0 
0 
0 
0 
0 
0 
0 
0 
0 
0 
0 
0 
0 
0 
0 
0 
0 
0 
0 
0 
0 
0 
0 
0 
0 
0 
0 
0 
0 
0 
0 
0 
0 
0 
0 
0 
0 
0 
0 
0 
0 
0 
0 
0 
0 
0 
0 
0 
0 
0 
0 
0 
0 
0 
0 
0 
0 
0 
0 
0 
0 
0 
0 
0 
0 
0 
0 
0 
0 
0 
0 
0 
0 
0 
0 
0 
0 
0 
0 
0 
0 
0 
0 
0 
0 
0 
0 
0 
0 
0 
0 
0 
0 
0 
0 
0 
0 
0 
0 
0 
0 
0 
0 
0 
0 
0 
0 
0 
0 
0 
0 
0 
0 
0 
0 
0 
0 
0 
0 
0 
0 
0 
0 
0 
0 
0 
0 
0 
0 
0 
0 
0 
0 
0 
0 
0 
0 
0 
0 
0 
0 
0 
0 
0 
0 
0 
0 
0 
0 
0 
0 
0 
0 
0 
0 
0 
0 
0 
0 
0 
0 
0 
0 
0 
0 
0 
0 
0 
0 
0 
0 
0 
0 
0 
0 
0 
0 
0 
0 
0 
0 
0 
0 
0 
0 
0 
0 
0 
0 
0 
0 
0 
0 
0 
0 
0 
0 
0 
0 
0 
0 
0 
0 
0 
0 
0 
0 
0 
0 
0 
0 
0 
0 
0 
0 
0 
0 
0 
0 
0 
0 
0 
0 
0 
0 
0 
0 
0 
0 
0 
0 
0 
0 
0 
0 
0 
0 
0 
0 
0 
0 
0 
0 
0 
0 
0 
0 
0 
0 
0 
0 
0 
0 
0 
0 
0 
0 
0 
0 
0 
0 
0 
0 
0 
0 
0 
0 
0 
0 
0 
0 
0 
0 
0 
0 
0 
0 
0 
0 
0 
0 
0 
0 
0 
0 
0 
0 
0 
0 
0 
0 
0 
0 
0 
0 
0 
0 
0 
0 
0 
0 
0 
0 
0 
0 
0 
0 
0 
0 
0 
0 
0 
0 
0 
0 
0 
0 
0 
0 
0 
0 
0 
0 
0 
0 
0 
0 
0 
0 
0 
0 
0 
0 
0 
0 
0 
0 
0 
0 
0 
0 
0 
0 
0 
0 
0 
0 
0 
0 
0 
0 
0 
0 
0 
0 
0 
0 
0 
0 
0 
0 
0 
0 
0 
0 
0 
0 
0 
0 
0 
0 
0 
0 
0 
0 
0 
0 
0 
0 
0 
0 
0 
0 
0 
0 
0 
0 
0 
0 
0 
0 
0 
0 
0 
0 
0 
0 
0 
0 
0 
0 
0 
0 
0 
0 
0 
0 
0 
0 
0 
0 
0 
0 
0 
0 
0 
0 
0 
0 
0 
0 
0 
0 
0 
0 
0 
0 
0 
0 
0 
0 
0 
0 
0 
0 
0 
0 
0 
0 
0 
0 
0 
0 
0 
0 
0 
0 
0 
0 
0 
0 
0 
0 
0 
0 
0 
0 
0 
0 
0 
0 
0 
0 
0 
0 
0 
0 
0 
0 
0 
0 
0 
0 
0 
0 
0 
0 
0 
0 
0 
0 
0 
0 
0 
0 
0 
0 
0 
0 
0 
0 
0 
0 
0 
0 
0 
0 
0 
0 
0 
0 
0 
0 
0 
0 
0 
0 
0 
0 
0 
0 
0 
0 
0 
0 
0 
0 
0 
0 
0 
0 
0 
0 
0 
0 
0 
0 
0 
0 
0 
0 
0 
0 
0 
0 
0 
0 
0 
0 
0 
0 
0 
0 
0 
0 
0 
0 
0 
0 
0 
0 
0 
0 
0 
0 
0 
0 
0 
0 
0 
0 
0 
0 
0 
0 
0 
0 
0 
0 
0 
0 
0 
0 
0 
0 
0 
0 
0 
0 
0 
0 
0 
0 
0 
0 
0 
0 
0 
0 
0 
0 
0 
0 
0 
0 
0 
0 
0 
0 
0 
0 
0 
0 
0 
0 
0 
0 
0 
0 
0 
0 
0 
0 
0 
0 
0 
0 
0 
0 
0 
0 
0 
0 
0 
0 
0 
0 
0 
0 
0 
0 
0 
0 
0 
0 
0 
0 
0 
0 
0 
0 
0 
0 
0 
0 
0 
0 
0 
0 
0 
0 
0 
0 
0 
0 
0 
0 
0 
0 
0 
0 
0 
0 
0 
0 
0 
0 
0 
0 
0 
0 
0 
0 
0 
0 
0 
0 
0 
0 
0 
0 
0 
0 
0 
0 
0 
0 
0 
0 
0 
0 
0 
0 
0 
0 
0 
0 
0 
0 
0 
0 
0 
0 
0 
0 
0 
0 
0 
0 
0 
0 
0 
0 
0 
0 
0 
0 
0 
0 
0 
0 
0 
0 
0 
0 
0 
0 
0 
0 
0 
0 
0 
0 
0 
0 
0 
0 
0 
0 
0 
0 
0 
0 
0 
0 
0 
0 
0 
0 
0 
0 
0 
0 
0 
0 
0 
0 
0 
0 
0 
0 
0 
0 
0 
0 
0 
0 
0 
0 
0 
0 
0 
0 
0 
0 
0 
0 
0 
0 
0 
0 
0 
0 
0 
0 
0 
0 
0 
0 
0 
0 
0 
0 
0 
0 
0 
0 
0 
0 
0 
0 
0 
0 
0 
0 
0 
0 
0 
0 
0 
0 
0 
0 
0 
0 
0 
0 
0 
0 
0 
0 
0 
0 
0 
0 
0 
0 
0 
0 
0 
0 
0 
0 
0 
0 
0 
0 
0 
0 
0 
0 
0 
0 
0 
0 
0 
0 
0 
0 
0 
0 
0 
0 
0 
0 
0 
0 
0 
0 
0 
0 
0 
0 
0 
0 
0 
0 
0 
0 
0 
0 
0 
0 
0 
0 
0 
0 
0 
0 
0 
0 
0 
0 
0 
0 
0 
0 
0 
0 
0 
0 
0 
0 
0 
0 
0 
0 
0 
0 
0 
0 
0 
0 
0 
0 
0 
0 
0 
0 
0 
0 
0 
0 
0 
0 
0 
0 
0 
0 
0 
0 
0 
0 
0 
0 
0 
0 
0 
0 
0 
0 
0 
0 
0 
0 
0 
0 
0 
0 
0 
0 
0 
0 
0 
0 
0 
0 
0 
0 
0 
0 
0 
0 
0 
0 
0 
0 
0 
0 
0 
0 
0 
0 
0 
0 
0 
0 
0 
0 
0 
0 
0 
0 
0 
0 
0 
0 
0 
0 
0 
0 
0 
0 
0 
0 
0 
0 
0 
0 
0 
0 
0 
0 
0 
0 
0 
0 
0 
0 
0 
0 
0 
0 
0 
0 
0 
0 
0 
0 
0 
0 
0 
0 
0 
0 
0 
0 
0 
0 
0 
0 
0 
0 
0 
0 
0 
0 
0 
0 
0 
0 
0 
0 
0 
0 
0 
0 
0 
0 
0 
0 
0 
0 
0 
0 
0 
0 
0 
0 
0 
0 
0 
0 
0 
0 
0 
0 
0 
0 
0 
0 
0 
0 
0 
0 
0 
0 
0 
0 
0 
0 
0 
0 
0 
0 
0 
0 
0 
0 
0 
0 
0 
0 
0 
0 
0 
0 
0 
0 
0 
0 
0 
0 
0 
0 
0 
0 
0 
0 
0 
0 
0 
0 
0 
0 
0 
0 
0 
0 
0 
0 
0 
0 
0 
0 
0 
0 
0 
0 
0 
0 
0 
0 
0 
0 
0 
0 
0 
0 
0 
0 
0 
0 
0 
0 
0 
0 
0 
0 
0 
0 
0 
0 
0 
0 
0 
0 
0 
0 
0 
0 
0 
0 
0 
0 
0 
0 
0 
0 
0 
0 
0 
0 
0 
0 
0 
0 
0 
0 
0 
0 
0 
0 
0 
0 
0 
0 
0 
0 
0 
0 
0 
0 
0 
0 
0 
0 
0 
0 
0 
0 
0 
0 
0 
0 
0 
0 
0 
0 
0 
0 
0 
0 
0 
0 
0 
0 
0 
0 
0 
0 
0 
0 
0 
0 
0 
0 
0 
0 
0 
0 
0 
0 
0 
0 
0 
0 
0 
0 
0 
0 
0 
0 
0 
0 
0 
0 
0 
0 
0 
0 
0 
0 
0 
0 
0 
0 
0 
0 
0 
0 
0 
0 
0 
0 
0 
0 
0 
0 
0 
0 
0 
0 
0 
0 
0 
0 
0 
0 
0 
0 
0 
0 
0 
0 
0 
0 
0 
0 
0 
0 
0 
0 
0 
0 
0 
0 
0 
0 
0 
0 
0 
0 
0 
0 
0 
0 
0 
0 
0 
0 
0 
0 
0 
0 
0 
0 
0 
0 
0 
0 
0 
0 
0 
0 
0 
0 
0 
0 
0 
0 
0 
0 
0 
0 
0 
0 
0 
0 
0 
0 
0 
0 
0 
0 
0 
0 
0 
0 
0 
0 
0 
0 
0 
0 
0 
0 
0 
0 
0 
0 
0 
0 
0 
0 
0 
0 
0 
0 
0 
0 
0 
0 
0 
0 
0 
0 
0 
0 
0 
0 
0 
0 
0 
0 
0 
0 
0 
0 
0 
0 
0 
0 
0 
0 
0 
0 
0 
0 
0 
0 
0 
0 
0 
0 
0 
0 
0 
0 
0 
0 
0 
0 
0 
0 
0 
0 
0 
0 
0 
0 
0 
0 
0 
0 
0 
0 
0 
0 
0 
0 
0 
0 
0 
0 
0 
0 
0 
0 
0 
0 
0 
0 
0 
0 
0 
0 
0 
0 
0 
0 
0 
0 
0 
0 
0 
0 
0 
0 
0 
0 
0 
0 
0 
0 
0 
0 
0 
0 
0 
0 
0 
0 
0 
0 
0 
0 
0 
0 
0 
0 
0 
0 
0 
0 
0 
0 
0 
0 
0 
0 
0 
0 
0 
0 
0 
0 
0 
0 
0 
0 
0 
0 
0 
0 
0 
0 
0 
0 
0 
0 
0 
0 
0 
0 
0 
0 
0 
0 
0 
0 
0 
0 
0 
0 
0 
0 
0 
0 
0 
0 
0 
0 
0 
0 
0 
0 
0 
0 
0 
0 
0 
0 
0 
0 
0 
0 
0 
0 
0 
0 
0 
0 
0 
0 
0 
0 
0 
0 
0 
0 
0 
0 
0 
0 
0 
0 
0 
0 
0 
0 
0 
0 
0 
0 
0 
0 
0 
0 
0 
0 
0 
0 
0 
0 
0 
0 
0 
0 
0 
0 
0 
0 
0 
0 
0 
0 
0 
0 
0 
0 
0 
0 
0 
0 
0 
0 
0 
0 
0 
0 
0 
0 
0 
0 
0 
0 
0 
0 
0 
0 
0 
0 
0 
0 
0 
0 
0 
0 
0 
0 
0 
0 
0 
0 
0 
0 
0 
0 
0 
0 
0 
0 
0 
0 
0 
0 
0 
0 
0 
0 
0 
0 
0 
0 
0 
0 
0 
0 
0 
0 
0 
0 
0 
0 
0 
0 
0 
0 
0 
0 
0 
0 
0 
0 
0 
0 
0 
0 
0 
0 
0 
0 
0 
0 
0 
0 
0 
0 
0 
0 
0 
0 
0 
0 
0 
0 
0 
0 
0 
0 
0 
0 
0 
0 
0 
0 
0 
0 
0 
0 
0 
0 
0 
0 
0 
0 
0 
0 
0 
0 
0 
0 
0 
0 
0 
0 
0 
0 
0 
0 
0 
0 
0 
0 
0 
0 
0 
0 
0 
0 
0 
0 
0 
0 
0 
0 
0 
0 
0 
0 
0 
0 
0 
0 
0 
0 
0 
0 
0 
0 
0 
0 
0 
0 
0 
0 
0 
0 
0 
0 
0 
0 
0 
0 
0 
0 
0 
0 
0 
0 
0 
0 
0 
0 
0 
0 
0 
0 
0 
0 
0 
0 
0 
0 
0 
0 
0 
0 
0 
0 
0 
0 
0 
0 
0 
0 
0 
0 
0 
0 
0 
0 
0 
0 
0 
0 
0 
0 
0 
0 
0 
0 
0 
0 
0 
0 
0 
0 
0 
0 
0 
0 
0 
0 
0 
0 
0 
0 
0 
0 
0 
0 
0 
0 
0 
0 
0 
0 
0 
0 
0 
0 
0 
0 
0 
0 
0 
0 
0 
0 
0 
0 
0 
0 
0 
0 
0 
0 
0 
0 
0 
0 
0 
0 
0 
0 
0 
0 
0 
0 
0 
0 
0 
0 
0 
0 
0 
0 
0 
0 
0 
0 
0 
0 
0 
0 
0 
0 
0 
0 
0 
0 
0 
0 
0 
0 
0 
0 
0 
0 
0 
0 
0 
0 
0 
0 
0 
0 
0 
0 
0 
0 
0 
0 
0 
0 
0 
0 
0 
0 
0 
0 
0 
0 
0 
0 
0 
0 
0 
0 
0 
0 
0 
0 
0 
0 
0 
0 
0 
0 
0 
0 
0 
0 
0 
0 
0 
0 
0 
0 
0 
0 
0 
0 
0 
0 
0 
0 
0 
0 
0 
0 
0 
0 
0 
0 
0 
0 
0 
0 
0 
0 
0 
0 
0 
0 
0 
0 
0 
0 
0 
0 
0 
0 
0 
0 
0 
0 
0 
0 
0 
0 
0 
0 
0 
0 
0 
0 
0 
0 
0 
0 
0 
0 
0 
0 
0 
0 
0 
0 
0 
0 
0 
0 
0 
0 
0 
0 
0 
0 
0 
0 
0 
0 
0 
0 
0 
0 
0 
0 
0 
0 
0 
0 
0 
0 
0 
0 
0 
0 
0 
0 
0 
0 
0 
0 
0 
0 
0 
0 
0 
0 
0 
0 
0 
0 
0 
0 
0 
0 
0 
0 
0 
0 
0 
0 
0 
0 
0 
0 
0 
0 
0 
0 
0 
0 
0 
0 
0 
0 
0 
0 
0 
0 
0 
0 
0 
0 
0 
0 
0 
0 
0 
0 
0 
0 
0 
0 
0 
0 
0 
0 
0 
0 
0 
0 
0 
0 
0 
0 
0 
0 
0 
0 
0 
0 
0 
0 
0 
0 
0 
0 
0 
0 
0 
0 
0 
0 
0 
0 
0 
0 
0 
0 
0 
0 
0 
0 
0 
0 
0 
0 
0 
0 
0 
0 
0 
0 
0 
0 
0 
0 
0 
0 
0 
0 
0 
0 
0 
0 
0 
0 
0 
0 
0 
0 
0 
0 
0 
0 
0 
0 
0 
0 
0 
0 
0 
0 
0 
0 
0 
0 
0 
0 
0 
0 
0 
0 
0 
0 
0 
0 
0 
0 
0 
0 
0 
0 
0 
0 
0 
0 
0 
0 
0 
0 
0 
0 
0 
0 
0 
0 
0 
0 
0 
0 
0 
0 
0 
0 
0 
0 
0 
0 
0 
0 
0 
0 
0 
0 
0 
0 
0 
0 
0 
0 
0 
0 
0 
0 
0 
0 
0 
0 
0 
0 
0 
0 
0 
0 
0 
0 
0 
0 
0 
0 
0 
0 
0 
0 
0 
0 
0 
0 
0 
0 
0 
0 
0 
0 
0 
0 
0 
0 
0 
0 
0 
0 
0 
0 
0 
0 
0 
0 
0 
0 
0 
0 
0 
0 
0 
0 
0 
0 
0 
0 
0 
0 
0 
0 
0 
0 
0 
0 
0 
0 
0 
0 
0 
0 
0 
0 
0 
0 
0 
0 
0 
0 
0 
0 
0 
0 
0 
0 
0 
0 
0 
0 
0 
0 
0 
0 
0 
0 
0 
0 
0 
0 
0 
0 
0 
0 
0 
0 
0 
0 
0 
0 
0 
0 
0 
0 
0 
0 
0 
0 
0 
0 
0 
0 
0 
0 
0 
0 
0 
0 
0 
0 
0 
0 
0 
0 
0 
0 
0 
0 
0 
0 
0 
0 
0 
0 
0 
0 
0 
0 
0 
0 
0 
0 
0 
0 
0 
0 
0 
0 
0 
0 
0 
0 
0 
0 
0 
0 
0 
0 
0 
0 
0 
0 
0 
0 
0 
0 
0 
0 
0 
0 
0 
0 
0 
0 
0 
0 
0 
0 
0 
0 
0 
0 
0 
0 
0 
0 
0 
0 
0 
0 
0 
0 
0 
0 
0 
0 
0 
0 
0 
0 
0 
0 
0 
0 
0 
0 
0 
0 
0 
0 
0 
0 
0 
0 
0 
0 
0 
0 
0 
0 
0 
0 
0 
0 
0 
0 
0 
0 
0 
0 
0 
0 
0 
0 
0 
0 
0 
0 
0 
0 
0 
0 
0 
0 
0 
0 
0 
0 
0 
0 
0 
0 
0 
0 
0 
0 
0 
0 
0 
0 
0 
0 
0 
0 
0 
0 
0 
0 
0 
0 
0 
0 
0 
0 
0 
0 
0 
0 
0 
0 
0 
0 
0 
0 
0 
0 
0 
0 
0 
0 
0 
0 
0 
0 
0 
0 
0 
0 
0 
0 
0 
0 
0 
0 
0 
0 
0 
0 
0 
0 
0 
0 
0 
0 
0 
0 
0 
0 
0 
0 
0 
0 
0 
0 
0 
0 
0 
0 
0 
0 
0 
0 
0 
0 
0 
0 
0 
0 
0 
0 
0 
0 
0 
0 
0 
0 
0 
0 
0 
0 
0 
0 
0 
0 
0 
0 
0 
0 
0 
0 
0 
0 
0 
0 
0 
0 
0 
0 
0 
0 
0 
0 
0 
0 
0 
0 
0 
0 
0 
0 
0 
0 
0 
0 
0 
0 
0 
0 
0 
0 
0 
0 
0 
0 
0 
0 
0 
0 
0 
0 
0 
0 
0 
0 
0 
0 
0 
0 
0 
0 
0 
0 
0 
0 
0 
0 
0 
0 
0 
0 
0 
0 
0 
0 
0 
0 
0 
0 
0 
0 
0 
0 
0 
0 
0 
0 
0 
0 
0 
0 
0 
0 
0 
0 
0 
0 
0 
0 
0 
0 
0 
0 
0 
0 
0 
0 
0 
0 
0 
0 
0 
0 
0 
0 
0 
0 
0 
0 
0 
0 
0 
0 
0 
0 
0 
0 
0 
0 
0 
0 
0 
0 
0 
0 
0 
0 
0 
0 
0 
0 
0 
0 
0 
0 
0 
0 
0 
0 
0 
0 
0 
0 
0 
0 
0 
0 
0 
0 
0 
0 
0 
0 
0 
0 
0 
0 
0 
0 
0 
0 
0 
0 
0 
0 
0 
0 
0 
0 
0 
0 
0 
0 
0 
0 
0 
0 
0 
0 
0 
0 
0 
0 
0 
0 
0 
0 
0 
0 
0 
0 
0 
0 
0 
0 
0 
0 
0 
0 
0 
0 
0 
0 
0 
0 
0 
0 
0 
0 
0 
0 
0 
0 
0 
0 
0 
0 
0 
0 
0 
0 
0 
0 
0 
0 
0 
0 
0 
0 
0 
0 
0 
0 
0 
0 
0 
0 
0 
0 
0 
0 
0 
0 
0 
0 
0 
0 
0 
0 
0 
0 
0 
0 
0 
0 
0 
0 
0 
0 
0 
0 
0 
0 
0 
0 
0 
0 
0 
0 
0 
0 
0 
0 
0 
0 
0 
0 
0 
0 
0 
0 
0 
0 
0 
0 
0 
0 
0 
0 
0 
0 
0 
0 
0 
0 
0 
0 
0 
0 
0 
0 
0 
0 
0 
0 
0 
0 
0 
0 
0 
0 
0 
0 
0 
0 
0 
0 
0 
0 
0 
0 
0 
0 
0 
0 
0 
0 
0 
0 
0 
0 
0 
0 
0 
0 
0 
0 
0 
0 
0 
0 
0 
0 
0 
0 
0 
0 
0 
0 
0 
0 
0 
0 
0 
0 
0 
0 
0 
0 
0 
0 
0 
0 
0 
0 
0 
0 
0 
0 
0 
0 
0 
0 
0 
0 
0 
0 
0 
0 
0 
0 
0 
0 
0 
0 
0 
0 
0 
0 
0 
0 
0 
0 
0 
0 
0 
0 
0 
0 
0 
0 
0 
0 
0 
0 
0 
0 
0 
0 
0 
0 
0 
0 
0 
0 
0 
0 
0 
0 
0 
0 
0 
0 
0 
0 
0 
0 
0 
0 
0 
0 
0 
0 
0 
0 
0 
0 
0 
0 
0 
0 
0 
0 
0 
0 
0 
0 
0 
0 
0 
0 
0 
0 
0 
0 
0 
0 
0 
0 
0 
0 
0 
0 
0 
0 
0 
0 
0 
0 
0 
0 
0 
0 
0 
0 
0 
0 
0 
0 
0 
0 
0 
0 
0 
0 
0 
0 
0 
0 
0 
0 
0 
0 
0 
0 
0 
0 
0 
0 
0 
0 
0 
0 
0 
0 
0 
0 
0 
0 
0 
0 
0 
0 
0 
0 
0 
0 
0 
0 
0 
0 
0 
0 
0 
0 
0 
0 
0 
0 
0 
0 
0 
0 
0 
0 
0 
0 
0 
0 
0 
0 
0 
0 
0 
0 
0 
0 
0 
0 
0 
0 
0 
0 
0 
0 
0 
0 
0 
0 
0 
0 
0 
0 
0 
0 
0 
0 
0 
0 
0 
0 
0 
0 
0 
0 
0 
0 
0 
0 
0 
0 
0 
0 
0 
0 
0 
0 
0 
0 
0 
0 
0 
0 
0 
0 
0 
0 
0 
0 
0 
0 
0 
0 
0 
0 
0 
0 
0 
0 
0 
0 
0 
0 
0 
0 
0 
0 
0 
0 
0 
0 
0 
0 
0 
0 
0 
0 
0 
0 
0 
0 
0 
0 
0 
0 
0 
0 
0 
0 
0 
0 
0 
0 
0 
0 
0 
0 
0 
0 
0 
0 
0 
0 
0 
0 
0 
0 
0 
0 
0 
0 
0 
0 
0 
0 
0 
0 
0 
0 
0 
0 
0 
0 
0 
0 
0 
0 
0 
0 
0 
0 
0 
0 
0 
0 
0 
0 
0 
0 
0 
0 
0 
0 
0 
0 
0 
0 
0 
0 
0 
0 
0 
0 
0 
0 
0 
0 
0 
0 
0 
0 
0 
0 
0 
0 
0 
0 
0 
0 
0 
0 
0 
0 
0 
0 
0 
0 
0 
0 
0 
0 
0 
0 
0 
0 
0 
0 
0 
0 
0 
0 
0 
0 
0 
0 
0 
0 
0 
0 
0 
0 
0 
0 
0 
0 
0 
0 
0 
0 
0 
0 
0 
0 
0 
0 
0 
0 
0 
0 
0 
0 
0 
0 
0 
0 
0 
0 
0 
0 
0 
0 
0 
0 
0 
0 
0 
0 
0 
0 
0 
0 
0 
0 
0 
0 
0 
0 
0 
0 
0 
0 
0 
0 
0 
0 
0 
0 
0 
0 
0 
0 
0 
0 
0 
0 
0 
0 
0 
0 
0 
0 
0 
0 
0 
0 
0 
0 
0 
0 
0 
0 
0 
0 
0 
0 
0 
0 
0 
0 
0 
0 
0 
0 
0 
0 
0 
0 
0 
0 
0 
0 
0 
0 
0 
0 
0 
0 
0 
0 
0 
0 
0 
0 
0 
0 
0 
0 
0 
0 
0 
0 
0 
0 
0 
0 
0 
0 
0 
0 
0 
0 
0 
0 
0 
0 
0 
0 
0 
0 
0 
0 
0 
0 
0 
0 
0 
0 
0 
0 
0 
0 
0 
0 
0 
0 
0 
0 
0 
0 
0 
0 
0 
0 
0 
0 
0 
0 
0 
0 
0 
0 
0 
0 
0 
0 
0 
0 
0 
0 
0 
0 
0 
0 
0 
0 
0 
0 
0 
0 
0 
0 
0 
0 
0 
0 
0 
0 
0 
0 
0 
0 
0 
0 
0 
0 
0 
0 
0 
0 
0 
0 
0 
0 
0 
0 
0 
0 
0 
0 
0 
0 
0 
0 
0 
0 
0 
0 
0 
0 
0 
0 
0 
0 
0 
0 
0 
0 
0 
0 
0 
0 
0 
0 
0 
0 
0 
0 
0 
0 
0 
0 
0 
0 
0 
0 
0 
0 
0 
0 
0 
0 
0 
0 
0 
0 
0 
0 
0 
0 
0 
0 
0 
0 
0 
0 
0 
0 
0 
0 
0 
0 
0 
0 
0 
0 
0 
0 
0 
0 
0 
0 
0 
0 
0 
0 
0 
0 
0 
0 
0 
0 
0 
0 
0 
0 
0 
0 
0 
0 
0 
0 
0 
0 
0 
0 
0 
0 
0 
0 
0 
0 
0 
0 
0 
0 
0 
0 
0 
0 
0 
0 
0 
0 
0 
0 
0 
0 
0 
0 
0 
0 
0 
0 
0 
0 
0 
0 
0 
0 
0 
0 
0 
0 
0 
0 
0 
0 
0 
0 
0 
0 
0 
0 
0 
0 
0 
0 
0 
0 
0 
0 
0 
0 
0 
0 
0 
0 
0 
0 
0 
0 
0 
0 
0 
0 
0 
0 
0 
0 
0 
0 
0 
0 
0 
0 
0 
0 
0 
0 
0 
0 
0 
0 
0 
0 
0 
0 
0 
0 
0 
0 
0 
0 
0 
0 
0 
0 
0 
0 
0 
0 
0 
0 
0 
0 
0 
0 
0 
0 
0 
0 
0 
0 
0 
0 
0 
0 
0 
0 
0 
0 
0 
0 
0 
0 
0 
0 
0 
0 
0 
0 
0 
0 
0 
0 
0 
0 
0 
0 
0 
0 
0 
0 
0 
0 
0 
0 
0 
0 
0 
0 
0 
0 
0 
0 
0 
0 
0 
0 
0 
0 
0 
0 
0 
0 
0 
0 
0 
0 
0 
0 
0 
0 
0 
0 
0 
0 
0 
0 
0 
0 
0 
0 
0 
0 
0 
0 
0 
0 
0 
0 
0 
0 
0 
0 
0 
0 
0 
0 
0 
0 
0 
0 
0 
0 
0 
0 
0 
0 
0 
0 
0 
0 
0 
0 
0 
0 
0 
0 
0 
0 
0 
0 
0 
0 
0 
0 
0 
0 
0 
0 
0 
0 
0 
0 
0 
0 
0 
0 
0 
0 
0 
0 
0 
0 
0 
0 
0 
0 
0 
0 
0 
0 
0 
0 
0 
0 
0 
0 
0 
0 
0 
0 
0 
0 
0 
0 
0 
0 
0 
0 
0 
0 
0 
0 
0 
0 
0 
0 
0 
0 
0 
0 
0 
0 
0 
0 
0 
0 
0 
0 
0 
0 
0 
0 
0 
0 
0 
0 
0 
0 
0 
0 
0 
0 
0 
0 
0 
0 
0 
0 
0 
0 
0 
0 
0 
0 
0 
0 
0 
0 
0 
0 
0 
0 
0 
0 
0 
0 
0 
0 
0 
0 
0 
0 
0 
0 
0 
0 
0 
0 
0 
0 
0 
0 
0 
0 
0 
0 
0 
0 
0 
0 
0 
0 
0 
0 
0 
0 
0 
0 
0 
0 
0 
0 
0 
0 
0 
0 
0 
0 
0 
0 
0 
0 
0 
0 
0 
0 
0 
0 
0 
0 
0 
0 
0 
0 
0 
0 
0 
0 
0 
0 
0 
0 
0 
0 
0 
0 
0 
0 
0 
0 
0 
0 
0 
0 
0 
0 
0 
0 
0 
0 
0 
0 
0 
0 
0 
0 
0 
0 
0 
0 
0 
0 
0 
0 
0 
0 
0 
0 
0 
0 
0 
0 
0 
0 
0 
0 
0 
0 
0 
0 
0 
0 
0 
0 
0 
0 
0 
0 
0 
0 
0 
0 
0 
0 
0 
0 
0 
0 
0 
0 
0 
0 
0 
0 
0 
0 
0 
0 
0 
0 
0 
0 
0 
0 
0 
0 
0 
0 
0 
0 
0 
0 
0 
0 
0 
0 
0 
0 
0 
0 
0 
0 
0 
0 
0 
0 
0 
0 
0 
0 
0 
0 
0 
0 
0 
0 
0 
0 
0 
0 
0 
0 
0 
0 
0 
0 
0 
0 
0 
0 
0 
0 
0 
0 
0 
0 
0 
0 
0 
0 
0 
0 
0 
0 
0 
0 
0 
0 
0 
0 
0 
0 
0 
0 
0 
0 
0 
0 
0 
0 
0 
0 
0 
0 
0 
0 
0 
0 
0 
0 
0 
0 
0 
0 
0 
0 
0 
0 
0 
0 
0 
0 
0 
0 
0 
0 
0 
0 
0 
0 
0 
0 
0 
0 
0 
0 
0 
0 
0 
0 
0 
0 
0 
0 
0 
0 
0 
0 
0 
0 
0 
0 
0 
0 
0 
0 
0 
0 
0 
0 
0 
0 
0 
0 
0 
0 
0 
0 
0 
0 
0 
0 
0 
0 
0 
0 
0 
0 
0 
0 
0 
0 
0 
0 
0 
0 
0 
0 
0 
0 
0 
0 
0 
0 
0 
0 
0 
0 
0 
0 
0 
0 
0 
0 
0 
0 
0 
0 
0 
0 
0 
0 
0 
0 
0 
0 
0 
0 
0 
0 
0 
0 
0 
0 
0 
0 
0 
0 
0 
0 
0 
0 
0 
0 
0 
0 
0 
0 
0 
0 
0 
0 
0 
0 
0 
0 
0 
0 
0 
0 
0 
0 
0 
0 
0 
0 
0 
0 
0 
0 
0 
0 
0 
0 
0 
0 
0 
0 
0 
0 
0 
0 
0 
0 
0 
0 
0 
0 
0 
0 
0 
0 
0 
0 
0 
0 
0 
0 
0 
0 
0 
0 
0 
0 
0 
0 
0 
0 
0 
0 
0 
0 
0 
0 
0 
0 
0 
0 
0 
0 
0 
0 
0 
0 
0 
0 
0 
0 
0 
0 
0 
0 
0 
0 
0 
0 
0 
0 
0 
0 
0 
0 
0 
0 
0 
0 
0 
0 
0 
0 
0 
0 
0 
0 
0 
0 
0 
0 
0 
0 
0 
0 
0 
0 
0 
0 
0 
0 
0 
0 
0 
0 
0 
0 
0 
0 
0 
0 
0 
0 
0 
0 
0 
0 
0 
0 
0 
0 
0 
0 
0 
0 
0 
0 
0 
0 
0 
0 
0 
0 
0 
0 
0 
0 
0 
0 
0 
0 
0 
0 
0 
0 
0 
0 
0 
0 
0 
0 
0 
0 
0 
0 
0 
0 
0 
0 
0 
0 
0 
0 
0 
0 
0 
0 
0 
0 
0 
0 
0 
0 
0 
0 
0 
0 
0 
0 
0 
0 
0 
0 
0 
0 
0 
0 
0 
0 
0 
0 
0 
0 
0 
0 
0 
0 
0 
0 
0 
0 
0 
0 
0 
0 
0 
0 
0 
0 
0 
0 
0 
0 
0 
0 
0 
0 
0 
0 
0 
0 
0 
0 
0 
0 
0 
0 
0 
0 
0 
0 
0 
0 
0 
0 
0 
0 
0 
0 
0 
0 
0 
0 
0 
0 
0 
0 
0 
0 
0 
0 
0 
0 
0 
0 
0 
0 
0 
0 
0 
0 
0 
0 
0 
0 
0 
0 
0 
0 
0 
0 
0 
0 
0 
0 
0 
0 
0 
0 
0 
0 
0 
0 
0 
0 
0 
0 
0 
0 
0 
0 
0 
0 
0 
0 
0 
0 
0 
0 
0 
0 
0 
0 
0 
0 
0 
0 
0 
0 
0 
0 
0 
0 
0 
0 
0 
0 
0 
0 
0 
0 
0 
0 
0 
0 
0 
0 
0 
0 
0 
0 
0 
0 
0 
0 
0 
0 
0 
0 
0 
7.423851e-05 
2.095104e-04 
3.447262e-04 
4.798858e-04 
6.149892e-04 
7.500363e-04 
8.850270e-04 
1.019961e-03 
1.154839e-03 
1.289661e-03 
1.424426e-03 
1.559134e-03 
1.693785e-03 
1.828380e-03 
1.962919e-03 
2.097400e-03 
2.231824e-03 
2.366192e-03 
2.500502e-03 
2.634756e-03 
2.768952e-03 
2.903092e-03 
3.037174e-03 
3.171199e-03 
3.305166e-03 
3.439077e-03 
3.572929e-03 
3.706725e-03 
3.840463e-03 
3.974143e-03 
4.107766e-03 
4.241331e-03 
4.374838e-03 
4.508288e-03 
4.641680e-03 
4.775014e-03 
4.908290e-03 
5.041508e-03 
5.174668e-03 
5.307769e-03 
5.440813e-03 
5.573799e-03 
5.706726e-03 
5.839595e-03 
5.972406e-03 
6.105158e-03 
6.237852e-03 
6.370487e-03 
6.503064e-03 
6.635582e-03 
6.768042e-03 
6.900442e-03 
7.032785e-03 
7.165068e-03 
7.297292e-03 
7.429457e-03 
7.561564e-03 
7.693611e-03 
7.825600e-03 
7.957529e-03 
8.089399e-03 
8.221210e-03 
8.352961e-03 
8.484653e-03 
8.616286e-03 
8.747860e-03 
8.879373e-03 
9.010828e-03 
9.142222e-03 
9.273557e-03 
9.404833e-03 
9.536048e-03 
9.667204e-03 
9.798300e-03 
9.929336e-03 
1.006031e-02 
1.019123e-02 
1.032208e-02 
1.045288e-02 
1.058362e-02 
1.071429e-02 
1.084491e-02 
1.097546e-02 
1.110596e-02 
1.123639e-02 
1.136676e-02 
1.149708e-02 
1.162733e-02 
1.175752e-02 
1.188765e-02 
1.201772e-02 
1.214773e-02 
1.227768e-02 
1.240757e-02 
1.253740e-02 
1.266716e-02 
1.279687e-02 
1.292651e-02 
1.305609e-02 
1.318562e-02 
1.331508e-02 
1.344448e-02 
1.357381e-02 
1.370309e-02 
1.383230e-02 
1.396146e-02 
1.409055e-02 
1.421958e-02 
1.434855e-02 
1.447745e-02 
1.460630e-02 
1.473508e-02 
1.486380e-02 
1.499246e-02 
1.512106e-02 
1.524960e-02 
1.537807e-02 
1.550648e-02 
1.563483e-02 
1.576312e-02 
1.589134e-02 
1.601950e-02 
1.614760e-02 
1.627564e-02 
1.640362e-02 
1.653153e-02 
1.665938e-02 
1.678717e-02 
1.691489e-02 
1.704255e-02 
1.717015e-02 
1.729769e-02 
1.742516e-02 
1.755257e-02 
1.767992e-02 
1.780721e-02 
1.793443e-02 
1.806159e-02 
1.818868e-02 
1.831571e-02 
1.844268e-02 
1.856959e-02 
1.869643e-02 
1.882321e-02 
1.894992e-02 
1.907658e-02 
1.920316e-02 
1.932969e-02 
1.945615e-02 
1.958255e-02 
1.970888e-02 
1.983515e-02 
1.996136e-02 
2.008750e-02 
2.021358e-02 
2.033959e-02 
2.046554e-02 
2.059142e-02 
2.071725e-02 
2.084300e-02 
2.096870e-02 
2.109432e-02 
2.121989e-02 
2.134539e-02 
2.147082e-02 
2.159619e-02 
2.172150e-02 
2.184674e-02 
2.197192e-02 
2.209703e-02 
2.222208e-02 
2.234706e-02 
2.247198e-02 
2.259683e-02 
2.272162e-02 
2.284634e-02 
2.297100e-02 
2.309559e-02 
2.322012e-02 
2.334458e-02 
2.346898e-02 
2.359331e-02 
2.371758e-02 
2.384178e-02 
2.396592e-02 
2.408999e-02 
2.421399e-02 
2.433793e-02 
2.446180e-02 
2.458561e-02 
2.470935e-02 
2.483303e-02 
2.495664e-02 
2.508018e-02 
2.520366e-02 
2.532707e-02 
2.545042e-02 
2.557370e-02 
2.569692e-02 
2.582006e-02 
2.594315e-02 
2.606616e-02 
2.618911e-02 
2.631199e-02 
2.643481e-02 
2.655756e-02 
2.668024e-02 
2.680286e-02 
2.692541e-02 
2.704789e-02 
2.717031e-02 
2.729266e-02 
2.741494e-02 
2.753716e-02 
2.765931e-02 
2.778139e-02 
2.790341e-02 
2.802535e-02 
2.814724e-02 
2.826905e-02 
2.839080e-02 
2.851248e-02 
2.863409e-02 
2.875563e-02 
2.887711e-02 
2.899852e-02 
2.911986e-02 
2.924114e-02 
2.936235e-02 
2.948349e-02 
2.960456e-02 
2.972556e-02 
2.984650e-02 
2.996737e-02 
3.008817e-02 
3.020890e-02 
3.032957e-02 
3.045017e-02 
3.057069e-02 
3.069116e-02 
3.081155e-02 
3.093187e-02 
3.105213e-02 
3.117232e-02 
3.129244e-02 
3.141249e-02 
3.153247e-02 
3.165239e-02 
3.177223e-02 
3.189201e-02 
3.201172e-02 
3.213136e-02 
3.225093e-02 
3.237043e-02 
3.248986e-02 
3.260923e-02 
3.272853e-02 
3.284775e-02 
3.296691e-02 
3.308600e-02 
3.320502e-02 
3.332397e-02 
3.344285e-02 
3.356166e-02 
3.368041e-02 
3.379908e-02 
3.391768e-02 
3.403622e-02 
3.415468e-02 
3.427308e-02 
3.439141e-02 
3.450966e-02 
3.462785e-02 
3.474597e-02 
3.486401e-02 
3.498199e-02 
3.509990e-02 
3.521774e-02 
3.533550e-02 
3.545320e-02 
3.557083e-02 
3.568839e-02 
3.580588e-02 
3.592329e-02 
3.604064e-02 
3.615792e-02 
3.627512e-02 
3.639226e-02 
3.650933e-02 
3.662632e-02 
3.674325e-02 
3.686010e-02 
3.697688e-02 
3.709360e-02 
3.721024e-02 
3.732681e-02 
3.744331e-02 
3.755974e-02 
3.767610e-02 
3.779239e-02 
3.790861e-02 
3.802475e-02 
3.814083e-02 
3.825683e-02 
3.837277e-02 
3.848863e-02 
3.860442e-02 
3.872014e-02 
3.883579e-02 
3.895136e-02 
3.906687e-02 
3.918230e-02 
3.929767e-02 
3.941296e-02 
3.952818e-02 
3.964332e-02 
3.975840e-02 
3.987340e-02 
3.998833e-02 
4.010320e-02 
4.021798e-02 
4.033270e-02 
4.044735e-02 
4.056192e-02 
4.067642e-02 
4.079085e-02 
4.090520e-02 
4.101949e-02 
4.113370e-02 
4.124784e-02 
4.136191e-02 
4.147590e-02 
4.158982e-02 
4.170367e-02 
4.181745e-02 
4.193116e-02 
4.204479e-02 
4.215835e-02 
4.227184e-02 
4.238525e-02 
4.249859e-02 
4.261186e-02 
4.272506e-02 
4.283818e-02 
4.295123e-02 
4.306421e-02 
4.317711e-02 
4.328994e-02 
4.340270e-02 
4.351539e-02 
4.362800e-02 
4.374054e-02 
4.385300e-02 
4.396539e-02 
4.407771e-02 
4.418995e-02 
4.430213e-02 
4.441422e-02 
4.452625e-02 
4.463820e-02 
4.475008e-02 
4.486188e-02 
4.497361e-02 
4.508526e-02 
4.519685e-02 
4.530835e-02 
4.541979e-02 
4.553115e-02 
4.564243e-02 
4.575364e-02 
4.586478e-02 
4.597585e-02 
4.608684e-02 
4.619775e-02 
4.630859e-02 
4.641936e-02 
4.653005e-02 
4.664067e-02 
4.675121e-02 
4.686168e-02 
4.697207e-02 
4.708239e-02 
4.719264e-02 
4.730281e-02 
4.741291e-02 
4.752293e-02 
4.763287e-02 
4.774274e-02 
4.785254e-02 
4.796226e-02 
4.807191e-02 
4.818148e-02 
4.829098e-02 
4.840040e-02 
4.850974e-02 
4.861902e-02 
4.872821e-02 
4.883733e-02 
4.894638e-02 
4.905535e-02 
4.916424e-02 
4.927306e-02 
4.938180e-02 
4.949047e-02 
4.959906e-02 
4.970758e-02 
4.981602e-02 
4.992439e-02 
5.003268e-02 
5.014089e-02 
5.024903e-02 
5.035709e-02 
5.046508e-02 
5.057299e-02 
5.068082e-02 
5.078858e-02 
5.089626e-02 
5.100387e-02 
5.111140e-02 
5.121885e-02 
5.132623e-02 
5.143353e-02 
5.154075e-02 
5.164790e-02 
5.175497e-02 
5.186197e-02 
5.196889e-02 
5.207573e-02 
5.218250e-02 
5.228918e-02 
5.239580e-02 
5.250233e-02 
5.260879e-02 
5.271517e-02 
5.282148e-02 
5.292771e-02 
5.303386e-02 
5.313993e-02 
5.324593e-02 
5.335185e-02 
5.345769e-02 
5.356346e-02 
5.366915e-02 
5.377476e-02 
5.388029e-02 
5.398575e-02 
5.409113e-02 
5.419643e-02 
5.430166e-02 
5.440681e-02 
5.451188e-02 
5.461687e-02 
5.472178e-02 
5.482662e-02 
5.493138e-02 
5.503606e-02 
5.514066e-02 
5.524519e-02 
5.534964e-02 
5.545401e-02 
5.555830e-02 
5.566252e-02 
5.576665e-02 
5.587071e-02 
5.597469e-02 
5.607859e-02 
5.618242e-02 
5.628616e-02 
5.638983e-02 
5.649342e-02 
5.659693e-02 
5.670036e-02 
5.680372e-02 
5.690699e-02 
5.701019e-02 
5.711331e-02 
5.721635e-02 
5.731931e-02 
5.742219e-02 
5.752500e-02 
5.762772e-02 
5.773037e-02 
5.783293e-02 
5.793542e-02 
5.803783e-02 
5.814016e-02 
5.824242e-02 
5.834459e-02 
5.844668e-02 
5.854870e-02 
5.865063e-02 
5.875249e-02 
5.885427e-02 
5.895596e-02 
5.905758e-02 
5.915912e-02 
5.926058e-02 
5.936196e-02 
5.946326e-02 
5.956448e-02 
5.966562e-02 
5.976669e-02 
5.986767e-02 
5.996857e-02 
6.006939e-02 
6.017014e-02 
6.027080e-02 
6.037138e-02 
6.047189e-02 
6.057231e-02 
6.067266e-02 
6.077292e-02 
6.087310e-02 
6.097321e-02 
6.107323e-02 
6.117317e-02 
6.127304e-02 
6.137282e-02 
6.147252e-02 
6.157215e-02 
6.167169e-02 
6.177115e-02 
6.187053e-02 
6.196983e-02 
6.206905e-02 
6.216819e-02 
6.226725e-02 
6.236623e-02 
6.246513e-02 
6.256395e-02 
6.266268e-02 
6.276134e-02 
6.285991e-02 
6.295841e-02 
6.305682e-02 
6.315515e-02 
6.325340e-02 
6.335157e-02 
6.344966e-02 
6.354767e-02 
6.364560e-02 
6.374344e-02 
6.384121e-02 
6.393889e-02 
6.403649e-02 
6.413402e-02 
6.423145e-02 
6.432881e-02 
6.442609e-02 
6.452328e-02 
6.462040e-02 
6.471743e-02 
6.481438e-02 
6.491125e-02 
6.500804e-02 
6.510474e-02 
6.520137e-02 
6.529791e-02 
6.539437e-02 
6.549075e-02 
6.558704e-02 
6.568326e-02 
6.577939e-02 
6.587544e-02 
6.597141e-02 
6.606729e-02 
6.616310e-02 
6.625882e-02 
6.635446e-02 
6.645002e-02 
6.654549e-02 
6.664089e-02 
6.673620e-02 
6.683143e-02 
6.692657e-02 
6.702163e-02 
6.711662e-02 
6.721151e-02 
6.730633e-02 
6.740106e-02 
6.749571e-02 
6.759028e-02 
6.768477e-02 
6.777917e-02 
6.787349e-02 
6.796773e-02 
6.806188e-02 
6.815595e-02 
6.824994e-02 
6.834384e-02 
6.843766e-02 
6.853140e-02 
6.862506e-02 
6.871863e-02 
6.881212e-02 
6.890553e-02 
6.899885e-02 
6.909209e-02 
6.918525e-02 
6.927832e-02 
6.937131e-02 
6.946422e-02 
6.955704e-02 
6.964978e-02 
6.974243e-02 
6.983501e-02 
6.992750e-02 
7.001990e-02 
7.011222e-02 
7.020446e-02 
7.029661e-02 
7.038868e-02 
7.048067e-02 
7.057257e-02 
7.066439e-02 
7.075612e-02 
7.084777e-02 
7.093934e-02 
7.103082e-02 
7.112222e-02 
7.121354e-02 
7.130477e-02 
7.139591e-02 
7.148697e-02 
7.157795e-02 
7.166884e-02 
7.175965e-02 
7.185038e-02 
7.194102e-02 
7.203157e-02 
7.212204e-02 
7.221243e-02 
7.230273e-02 
7.239295e-02 
7.248308e-02 
7.257313e-02 
7.266309e-02 
7.275297e-02 
7.284277e-02 
7.293248e-02 
7.302210e-02 
7.311164e-02 
7.320109e-02 
7.329046e-02 
7.337975e-02 
7.346895e-02 
7.355806e-02 
7.364709e-02 
7.373604e-02 
7.382490e-02 
7.391367e-02 
7.400236e-02 
7.409096e-02 
7.417948e-02 
7.426791e-02 
7.435626e-02 
7.444452e-02 
7.453270e-02 
7.462079e-02 
7.470880e-02 
7.479672e-02 
7.488455e-02 
7.497230e-02 
7.505997e-02 
7.514754e-02 
7.523504e-02 
7.532244e-02 
7.540976e-02 
7.549700e-02 
7.558415e-02 
7.567121e-02 
7.575819e-02 
7.584508e-02 
7.593188e-02 
7.601860e-02 
7.610524e-02 
7.619178e-02 
7.627824e-02 
7.636462e-02 
7.645091e-02 
7.653711e-02 
7.662322e-02 
7.670925e-02 
7.679520e-02 
7.688106e-02 
7.696683e-02 
7.705251e-02 
7.713811e-02 
7.722362e-02 
7.730904e-02 
7.739438e-02 
7.747963e-02 
7.756480e-02 
7.764988e-02 
7.773487e-02 
7.781977e-02 
7.790459e-02 
7.798932e-02 
7.807397e-02 
7.815853e-02 
7.824300e-02 
7.832738e-02 
7.841168e-02 
7.849589e-02 
7.858001e-02 
7.866405e-02 
7.874799e-02 
7.883186e-02 
7.891563e-02 
7.899932e-02 
7.908292e-02 
7.916643e-02 
7.924986e-02 
7.933319e-02 
7.941645e-02 
7.949961e-02 
7.958268e-02 
7.966567e-02 
7.974857e-02 
7.983139e-02 
7.991411e-02 
7.999675e-02 
8.007930e-02 
8.016177e-02 
8.024414e-02 
8.032643e-02 
8.040863e-02 
8.049074e-02 
8.057276e-02 
8.065470e-02 
8.073655e-02 
8.081831e-02 
8.089998e-02 
8.098157e-02 
8.106306e-02 
8.114447e-02 
8.122579e-02 
8.130703e-02 
8.138817e-02 
8.146923e-02 
8.155019e-02 
8.163107e-02 
8.171187e-02 
8.179257e-02 
8.187318e-02 
8.195371e-02 
8.203415e-02 
8.211450e-02 
8.219476e-02 
8.227493e-02 
8.235502e-02 
8.243501e-02 
8.251492e-02 
8.259474e-02 
8.267447e-02 
8.275411e-02 
8.283366e-02 
8.291312e-02 
8.299250e-02 
8.307178e-02 
8.315098e-02 
8.323009e-02 
8.330911e-02 
8.338804e-02 
8.346688e-02 
8.354563e-02 
8.362430e-02 
8.370287e-02 
8.378136e-02 
8.385975e-02 
8.393806e-02 
8.401628e-02 
8.409441e-02 
8.417245e-02 
8.425040e-02 
8.432826e-02 
8.440603e-02 
8.448371e-02 
8.456131e-02 
8.463881e-02 
8.471622e-02 
8.479355e-02 
8.487078e-02 
8.494793e-02 
8.502498e-02 
8.510195e-02 
8.517883e-02 
8.525561e-02 
8.533231e-02 
8.540892e-02 
8.548544e-02 
8.556186e-02 
8.563820e-02 
8.571445e-02 
8.579061e-02 
8.586668e-02 
8.594266e-02 
8.601854e-02 
8.609434e-02 
8.617005e-02 
8.624567e-02 
8.632120e-02 
8.639664e-02 
8.647199e-02 
8.654724e-02 
8.662241e-02 
8.669749e-02 
8.677248e-02 
8.684737e-02 
8.692218e-02 
8.699690e-02 
8.707152e-02 
8.714606e-02 
8.722050e-02 
8.729486e-02 
8.736912e-02 
8.744329e-02 
8.751738e-02 
8.759137e-02 
8.766527e-02 
8.773908e-02 
8.781280e-02 
8.788643e-02 
8.795997e-02 
8.803342e-02 
8.810678e-02 
8.818004e-02 
8.825322e-02 
8.832630e-02 
8.839930e-02 
8.847220e-02 
8.854501e-02 
8.861773e-02 
8.869036e-02 
8.876290e-02 
8.883535e-02 
8.890771e-02 
8.897997e-02 
8.905215e-02 
8.912423e-02 
8.919622e-02 
8.926812e-02 
8.933993e-02 
8.941165e-02 
8.948328e-02 
8.955481e-02 
8.962626e-02 
8.969761e-02 
8.976887e-02 
8.984004e-02 
8.991112e-02 
8.998211e-02 
9.005300e-02 
9.012381e-02 
9.019452e-02 
9.026514e-02 
9.033567e-02 
9.040610e-02 
9.047645e-02 
9.054670e-02 
9.061686e-02 
9.068693e-02 
9.075691e-02 
9.082680e-02 
9.089659e-02 
9.096629e-02 
9.103590e-02 
9.110542e-02 
9.117485e-02 
9.124418e-02 
9.131342e-02 
9.138257e-02 
9.145163e-02 
9.152060e-02 
9.158947e-02 
9.165825e-02 
9.172694e-02 
9.179554e-02 
9.186404e-02 
9.193246e-02 
9.200078e-02 
9.206900e-02 
9.213714e-02 
9.220518e-02 
9.227313e-02 
9.234099e-02 
9.240876e-02 
9.247643e-02 
9.254401e-02 
9.261150e-02 
9.267889e-02 
9.274620e-02 
9.281341e-02 
9.288052e-02 
9.294755e-02 
9.301448e-02 
9.308132e-02 
9.314807e-02 
9.321472e-02 
9.328128e-02 
9.334775e-02 
9.341412e-02 
9.348040e-02 
9.354659e-02 
9.361269e-02 
9.367869e-02 
9.374460e-02 
9.381042e-02 
9.387614e-02 
9.394177e-02 
9.400731e-02 
9.407276e-02 
9.413811e-02 
9.420337e-02 
9.426853e-02 
9.433360e-02 
9.439858e-02 
9.446347e-02 
9.452826e-02 
9.459296e-02 
9.465756e-02 
9.472207e-02 
9.478649e-02 
9.485082e-02 
9.491505e-02 
9.497918e-02 
9.504323e-02 
9.510718e-02 
9.517104e-02 
9.523480e-02 
9.529847e-02 
9.536204e-02 
9.542553e-02 
9.548892e-02 
9.555221e-02 
9.561541e-02 
9.567852e-02 
9.574153e-02 
9.580445e-02 
9.586728e-02 
9.593001e-02 
9.599265e-02 
9.605519e-02 
9.611764e-02 
9.618000e-02 
9.624226e-02 
9.630443e-02 
9.636650e-02 
9.642848e-02 
9.649037e-02 
9.655216e-02 
9.661386e-02 
9.667546e-02 
9.673697e-02 
9.679839e-02 
9.685971e-02 
9.692093e-02 
9.698207e-02 
9.704310e-02 
9.710405e-02 
9.716490e-02 
9.722565e-02 
9.728631e-02 
9.734688e-02 
9.740735e-02 
9.746772e-02 
9.752801e-02 
9.758819e-02 
9.764829e-02 
9.770829e-02 
9.776819e-02 
9.782800e-02 
9.788771e-02 
9.794733e-02 
9.800686e-02 
9.806629e-02 
9.812563e-02 
9.818487e-02 
9.824401e-02 
9.830307e-02 
9.836202e-02 
9.842088e-02 
9.847965e-02 
9.853832e-02 
9.859690e-02 
9.865538e-02 
9.871377e-02 
9.877206e-02 
9.883026e-02 
9.888836e-02 
9.894637e-02 
9.900428e-02 
9.906209e-02 
9.911982e-02 
9.917744e-02 
9.923497e-02 
9.929241e-02 
9.934975e-02 
9.940699e-02 
9.946414e-02 
9.952120e-02 
9.957816e-02 
9.963502e-02 
9.969179e-02 
9.974846e-02 
9.980504e-02 
9.986152e-02 
9.991791e-02 
9.997420e-02 
1.000304e-01 
1.000865e-01 
1.001425e-01 
1.001984e-01 
1.002542e-01 
1.003099e-01 
1.003656e-01 
1.004211e-01 
1.004765e-01 
1.005319e-01 
1.005871e-01 
1.006422e-01 
1.006973e-01 
1.007522e-01 
1.008071e-01 
1.008619e-01 
1.009165e-01 
1.009711e-01 
1.010256e-01 
1.010799e-01 
1.011342e-01 
1.011884e-01 
1.012425e-01 
1.012965e-01 
1.013504e-01 
1.014042e-01 
1.014579e-01 
1.015115e-01 
1.015650e-01 
1.016184e-01 
1.016718e-01 
1.017250e-01 
1.017781e-01 
1.018311e-01 
1.018841e-01 
1.019369e-01 
1.019897e-01 
1.020423e-01 
1.020949e-01 
1.021473e-01 
1.021997e-01 
1.022519e-01 
1.023041e-01 
1.023562e-01 
1.024081e-01 
1.024600e-01 
1.025118e-01 
1.025635e-01 
1.026151e-01 
1.026665e-01 
1.027179e-01 
1.027692e-01 
1.028204e-01 
1.028715e-01 
1.029225e-01 
1.029735e-01 
1.030243e-01 
1.030750e-01 
1.031256e-01 
1.031761e-01 
1.032266e-01 
1.032769e-01 
1.033271e-01 
1.033773e-01 
1.034273e-01 
1.034772e-01 
1.035271e-01 
1.035768e-01 
1.036265e-01 
1.036760e-01 
1.037255e-01 
1.037749e-01 
1.038241e-01 
1.038733e-01 
1.039223e-01 
1.039713e-01 
1.040202e-01 
1.040690e-01 
1.041177e-01 
1.041662e-01 
1.042147e-01 
1.042631e-01 
1.043114e-01 
1.043596e-01 
1.044077e-01 
1.044557e-01 
1.045036e-01 
1.045514e-01 
1.045991e-01 
1.046467e-01 
1.046942e-01 
1.047417e-01 
1.047890e-01 
1.048362e-01 
1.048833e-01 
1.049304e-01 
1.049773e-01 
1.050241e-01 
1.050708e-01 
1.051175e-01 
1.051640e-01 
1.052105e-01 
1.052568e-01 
1.053031e-01 
1.053492e-01 
1.053953e-01 
1.054412e-01 
1.054871e-01 
1.055328e-01 
1.055785e-01 
1.056240e-01 
1.056695e-01 
1.057149e-01 
1.057602e-01 
1.058053e-01 
1.058504e-01 
1.058954e-01 
1.059403e-01 
1.059850e-01 
1.060297e-01 
1.060743e-01 
1.061188e-01 
1.061632e-01 
1.062075e-01 
1.062517e-01 
1.062958e-01 
1.063398e-01 
1.063836e-01 
1.064275e-01 
1.064712e-01 
1.065148e-01 
1.065583e-01 
1.066017e-01 
1.066450e-01 
1.066882e-01 
1.067313e-01 
1.067743e-01 
1.068172e-01 
1.068601e-01 
1.069028e-01 
1.069454e-01 
1.069879e-01 
1.070304e-01 
1.070727e-01 
1.071149e-01 
1.071570e-01 
1.071991e-01 
1.072410e-01 
1.072829e-01 
1.073246e-01 
1.073662e-01 
1.074078e-01 
1.074492e-01 
1.074906e-01 
1.075318e-01 
1.075730e-01 
1.076140e-01 
1.076550e-01 
1.076958e-01 
1.077366e-01 
1.077772e-01 
1.078178e-01 
1.078582e-01 
1.078986e-01 
1.079388e-01 
1.079790e-01 
1.080191e-01 
1.080590e-01 
1.080989e-01 
1.081387e-01 
1.081783e-01 
1.082179e-01 
1.082574e-01 
1.082967e-01 
1.083360e-01 
1.083752e-01 
1.084143e-01 
1.084532e-01 
1.084921e-01 
1.085309e-01 
1.085696e-01 
1.086082e-01 
1.086466e-01 
1.086850e-01 
1.087233e-01 
1.087615e-01 
1.087996e-01 
1.088376e-01 
1.088755e-01 
1.089132e-01 
1.089509e-01 
1.089885e-01 
1.090260e-01 
1.090634e-01 
1.091007e-01 
1.091379e-01 
1.091750e-01 
1.092120e-01 
1.092489e-01 
1.092857e-01 
1.093224e-01 
1.093590e-01 
1.093955e-01 
1.094319e-01 
1.094682e-01 
1.095044e-01 
1.095405e-01 
1.095765e-01 
1.096124e-01 
1.096482e-01 
1.096839e-01 
1.097195e-01 
1.097550e-01 
1.097904e-01 
1.098258e-01 
1.098610e-01 
1.098961e-01 
1.099311e-01 
1.099660e-01 
1.100008e-01 
1.100355e-01 
1.100701e-01 
1.101046e-01 
1.101391e-01 
1.101734e-01 
1.102076e-01 
1.102417e-01 
1.102757e-01 
1.103096e-01 
1.103435e-01 
1.103772e-01 
1.104108e-01 
1.104443e-01 
1.104777e-01 
1.105110e-01 
1.105443e-01 
1.105774e-01 
1.106104e-01 
1.106433e-01 
1.106761e-01 
1.107089e-01 
1.107415e-01 
1.107740e-01 
1.108064e-01 
1.108387e-01 
1.108710e-01 
1.109031e-01 
1.109351e-01 
1.109670e-01 
1.109988e-01 
1.110306e-01 
1.110622e-01 
1.110937e-01 
1.111251e-01 
1.111565e-01 
1.111877e-01 
1.112188e-01 
1.112498e-01 
1.112807e-01 
1.113116e-01 
1.113423e-01 
1.113729e-01 
1.114034e-01 
1.114339e-01 
1.114642e-01 
1.114944e-01 
1.115245e-01 
1.115546e-01 
1.115845e-01 
1.116143e-01 
1.116440e-01 
1.116736e-01 
1.117032e-01 
1.117326e-01 
1.117619e-01 
1.117911e-01 
1.118203e-01 
1.118493e-01 
1.118782e-01 
1.119070e-01 
1.119357e-01 
1.119644e-01 
1.119929e-01 
1.120213e-01 
1.120496e-01 
1.120778e-01 
1.121060e-01 
1.121340e-01 
1.121619e-01 
1.121897e-01 
1.122174e-01 
1.122450e-01 
1.122726e-01 
1.123000e-01 
1.123273e-01 
1.123545e-01 
1.123816e-01 
1.124086e-01 
1.124356e-01 
1.124624e-01 
1.124891e-01 
1.125157e-01 
1.125422e-01 
1.125686e-01 
1.125949e-01 
1.126211e-01 
1.126473e-01 
1.126733e-01 
1.126992e-01 
1.127250e-01 
1.127507e-01 
1.127763e-01 
1.128018e-01 
1.128272e-01 
1.128525e-01 
1.128777e-01 
1.129028e-01 
1.129278e-01 
1.129527e-01 
1.129775e-01 
1.130023e-01 
1.130269e-01 
1.130514e-01 
1.130758e-01 
1.131001e-01 
1.131243e-01 
1.131484e-01 
1.131724e-01 
1.131963e-01 
1.132200e-01 
1.132437e-01 
1.132673e-01 
1.132908e-01 
1.133142e-01 
1.133375e-01 
1.133607e-01 
1.133838e-01 
1.134068e-01 
1.134297e-01 
1.134525e-01 
1.134752e-01 
1.134977e-01 
1.135202e-01 
1.135426e-01 
1.135649e-01 
1.135871e-01 
1.136092e-01 
1.136312e-01 
1.136530e-01 
1.136748e-01 
1.136965e-01 
1.137181e-01 
1.137395e-01 
1.137609e-01 
1.137822e-01 
1.138034e-01 
1.138244e-01 
1.138454e-01 
1.138663e-01 
1.138871e-01 
1.139077e-01 
1.139283e-01 
1.139488e-01 
1.139691e-01 
1.139894e-01 
1.140096e-01 
1.140296e-01 
1.140496e-01 
1.140695e-01 
1.140892e-01 
1.141089e-01 
1.141284e-01 
1.141479e-01 
1.141672e-01 
1.141865e-01 
1.142057e-01 
1.142247e-01 
1.142437e-01 
1.142625e-01 
1.142813e-01 
1.142999e-01 
1.143185e-01 
1.143369e-01 
1.143552e-01 
1.143735e-01 
1.143916e-01 
1.144097e-01 
1.144276e-01 
1.144454e-01 
1.144632e-01 
1.144808e-01 
1.144984e-01 
1.145158e-01 
1.145331e-01 
1.145503e-01 
1.145675e-01 
1.145845e-01 
1.146014e-01 
1.146183e-01 
1.146350e-01 
1.146516e-01 
1.146681e-01 
1.146846e-01 
1.147009e-01 
1.147171e-01 
1.147332e-01 
1.147492e-01 
1.147651e-01 
1.147809e-01 
1.147967e-01 
1.148123e-01 
1.148278e-01 
1.148432e-01 
1.148585e-01 
1.148737e-01 
1.148888e-01 
1.149038e-01 
1.149187e-01 
1.149335e-01 
1.149482e-01 
1.149628e-01 
1.149773e-01 
1.149917e-01 
1.150060e-01 
1.150202e-01 
1.150343e-01 
1.150482e-01 
1.150621e-01 
1.150759e-01 
1.150896e-01 
1.151032e-01 
1.151167e-01 
1.151300e-01 
1.151433e-01 
1.151565e-01 
1.151696e-01 
1.151825e-01 
1.151954e-01 
1.152082e-01 
1.152208e-01 
1.152334e-01 
1.152459e-01 
1.152582e-01 
1.152705e-01 
1.152827e-01 
1.152947e-01 
1.153067e-01 
1.153185e-01 
1.153303e-01 
1.153419e-01 
1.153535e-01 
1.153649e-01 
1.153763e-01 
1.153875e-01 
1.153987e-01 
1.154097e-01 
1.154207e-01 
1.154315e-01 
1.154422e-01 
1.154529e-01 
1.154634e-01 
1.154738e-01 
1.154842e-01 
1.154944e-01 
1.155045e-01 
1.155146e-01 
1.155245e-01 
1.155343e-01 
1.155440e-01 
1.155536e-01 
1.155632e-01 
1.155726e-01 
1.155819e-01 
1.155911e-01 
1.156002e-01 
1.156092e-01 
1.156181e-01 
1.156269e-01 
1.156357e-01 
1.156443e-01 
1.156528e-01 
1.156612e-01 
1.156695e-01 
1.156777e-01 
1.156857e-01 
1.156937e-01 
1.157016e-01 
1.157094e-01 
1.157171e-01 
1.157247e-01 
1.157322e-01 
1.157396e-01 
1.157468e-01 
1.157540e-01 
1.157611e-01 
1.157681e-01 
1.157750e-01 
1.157817e-01 
1.157884e-01 
1.157950e-01 
1.158014e-01 
1.158078e-01 
1.158141e-01 
1.158202e-01 
1.158263e-01 
1.158322e-01 
1.158381e-01 
1.158438e-01 
1.158495e-01 
1.158551e-01 
1.158605e-01 
1.158659e-01 
1.158711e-01 
1.158762e-01 
1.158813e-01 
1.158862e-01 
1.158911e-01 
1.158958e-01 
1.159004e-01 
1.159050e-01 
1.159094e-01 
1.159137e-01 
1.159180e-01 
1.159221e-01 
1.159261e-01 
1.159300e-01 
1.159339e-01 
1.159376e-01 
1.159412e-01 
1.159447e-01 
1.159481e-01 
1.159514e-01 
1.159546e-01 
1.159577e-01 
1.159608e-01 
1.159637e-01 
1.159665e-01 
1.159692e-01 
1.159718e-01 
1.159743e-01 
1.159766e-01 
1.159789e-01 
1.159811e-01 
1.159832e-01 
1.159852e-01 
1.159871e-01 
1.159889e-01 
1.159906e-01 
1.159921e-01 
1.159936e-01 
1.159950e-01 
1.159963e-01 
1.159974e-01 
1.159985e-01 
1.159995e-01 
1.160004e-01 
1.160011e-01 
1.160018e-01 
1.160024e-01 
1.160028e-01 
1.160032e-01 
1.160034e-01 
1.160036e-01 
1.160036e-01 
1.160036e-01 
1.160034e-01 
1.160032e-01 
1.160028e-01 
1.160024e-01 
1.160018e-01 
1.160012e-01 
1.160004e-01 
1.159995e-01 
1.159986e-01 
1.159975e-01 
1.159963e-01 
1.159951e-01 
1.159937e-01 
1.159922e-01 
1.159906e-01 
1.159890e-01 
1.159872e-01 
1.159853e-01 
1.159833e-01 
1.159812e-01 
1.159790e-01 
1.159767e-01 
1.159744e-01 
1.159719e-01 
1.159693e-01 
1.159666e-01 
1.159638e-01 
1.159609e-01 
1.159579e-01 
1.159548e-01 
1.159516e-01 
1.159483e-01 
1.159448e-01 
1.159413e-01 
1.159377e-01 
1.159340e-01 
1.159302e-01 
1.159263e-01 
1.159223e-01 
1.159181e-01 
1.159139e-01 
1.159096e-01 
1.159052e-01 
1.159006e-01 
1.158960e-01 
1.158913e-01 
1.158864e-01 
1.158815e-01 
1.158765e-01 
1.158713e-01 
1.158661e-01 
1.158607e-01 
1.158553e-01 
1.158497e-01 
1.158441e-01 
1.158383e-01 
1.158325e-01 
1.158265e-01 
1.158205e-01 
1.158143e-01 
1.158081e-01 
1.158017e-01 
1.157952e-01 
1.157887e-01 
1.157820e-01 
1.157752e-01 
1.157684e-01 
1.157614e-01 
1.157543e-01 
1.157471e-01 
1.157399e-01 
1.157325e-01 
1.157250e-01 
1.157174e-01 
1.157097e-01 
1.157020e-01 
1.156941e-01 
1.156861e-01 
1.156780e-01 
1.156698e-01 
1.156615e-01 
1.156531e-01 
1.156446e-01 
1.156360e-01 
1.156273e-01 
1.156185e-01 
1.156096e-01 
1.156006e-01 
1.155915e-01 
1.155823e-01 
1.155730e-01 
1.155636e-01 
1.155540e-01 
1.155444e-01 
1.155347e-01 
1.155249e-01 
1.155150e-01 
1.155050e-01 
1.154948e-01 
1.154846e-01 
1.154743e-01 
1.154638e-01 
1.154533e-01 
1.154427e-01 
1.154319e-01 
1.154211e-01 
1.154102e-01 
1.153991e-01 
1.153880e-01 
1.153768e-01 
1.153654e-01 
1.153540e-01 
1.153424e-01 
1.153308e-01 
1.153190e-01 
1.153072e-01 
1.152952e-01 
1.152832e-01 
1.152710e-01 
1.152587e-01 
1.152464e-01 
1.152339e-01 
1.152214e-01 
1.152087e-01 
1.151959e-01 
1.151831e-01 
1.151701e-01 
1.151570e-01 
1.151439e-01 
1.151306e-01 
1.151172e-01 
1.151037e-01 
1.150902e-01 
1.150765e-01 
1.150627e-01 
1.150488e-01 
1.150348e-01 
1.150208e-01 
1.150066e-01 
1.149923e-01 
1.149779e-01 
1.149634e-01 
1.149488e-01 
1.149341e-01 
1.149193e-01 
1.149044e-01 
1.148894e-01 
1.148743e-01 
1.148591e-01 
1.148438e-01 
1.148284e-01 
1.148129e-01 
1.147973e-01 
1.147816e-01 
1.147658e-01 
1.147499e-01 
1.147339e-01 
1.147178e-01 
1.147016e-01 
1.146852e-01 
1.146688e-01 
1.146523e-01 
1.146357e-01 
1.146190e-01 
1.146021e-01 
1.145852e-01 
1.145682e-01 
1.145511e-01 
1.145338e-01 
1.145165e-01 
1.144991e-01 
1.144816e-01 
1.144639e-01 
1.144462e-01 
1.144284e-01 
1.144104e-01 
1.143924e-01 
1.143742e-01 
1.143560e-01 
1.143377e-01 
1.143192e-01 
1.143007e-01 
1.142820e-01 
1.142633e-01 
1.142444e-01 
1.142255e-01 
1.142065e-01 
1.141873e-01 
1.141681e-01 
1.141487e-01 
1.141292e-01 
1.141097e-01 
1.140900e-01 
1.140703e-01 
1.140504e-01 
1.140305e-01 
1.140104e-01 
1.139902e-01 
1.139700e-01 
1.139496e-01 
1.139292e-01 
1.139086e-01 
1.138879e-01 
1.138672e-01 
1.138463e-01 
1.138253e-01 
1.138043e-01 
1.137831e-01 
1.137618e-01 
1.137404e-01 
1.137190e-01 
1.136974e-01 
1.136757e-01 
1.136539e-01 
1.136321e-01 
1.136101e-01 
1.135880e-01 
1.135658e-01 
1.135436e-01 
1.135212e-01 
1.134987e-01 
1.134761e-01 
1.134534e-01 
1.134306e-01 
1.134078e-01 
1.133848e-01 
1.133617e-01 
1.133385e-01 
1.133152e-01 
1.132918e-01 
1.132683e-01 
1.132447e-01 
1.132210e-01 
1.131972e-01 
1.131734e-01 
1.131494e-01 
1.131253e-01 
1.131011e-01 
1.130768e-01 
1.130524e-01 
1.130279e-01 
1.130033e-01 
1.129786e-01 
1.129538e-01 
1.129289e-01 
1.129039e-01 
1.128788e-01 
1.128536e-01 
1.128283e-01 
1.128029e-01 
1.127774e-01 
1.127518e-01 
1.127261e-01 
1.127003e-01 
1.126744e-01 
1.126483e-01 
1.126222e-01 
1.125960e-01 
1.125697e-01 
1.125433e-01 
1.125168e-01 
1.124902e-01 
1.124635e-01 
1.124367e-01 
1.124098e-01 
1.123828e-01 
1.123556e-01 
1.123284e-01 
1.123011e-01 
1.122737e-01 
1.122462e-01 
1.122186e-01 
1.121909e-01 
1.121631e-01 
1.121351e-01 
1.121071e-01 
1.120790e-01 
1.120508e-01 
1.120225e-01 
1.119941e-01 
1.119656e-01 
1.119369e-01 
1.119082e-01 
1.118794e-01 
1.118505e-01 
1.118215e-01 
1.117924e-01 
1.117631e-01 
1.117338e-01 
1.117044e-01 
1.116749e-01 
1.116453e-01 
1.116155e-01 
1.115857e-01 
1.115558e-01 
1.115258e-01 
1.114957e-01 
1.114655e-01 
1.114351e-01 
1.114047e-01 
1.113742e-01 
1.113436e-01 
1.113129e-01 
1.112820e-01 
1.112511e-01 
1.112201e-01 
1.111890e-01 
1.111578e-01 
1.111264e-01 
1.110950e-01 
1.110635e-01 
1.110319e-01 
1.110002e-01 
1.109684e-01 
1.109364e-01 
1.109044e-01 
1.108723e-01 
1.108401e-01 
1.108078e-01 
1.107754e-01 
1.107428e-01 
1.107102e-01 
1.106775e-01 
1.106447e-01 
1.106118e-01 
1.105788e-01 
1.105456e-01 
1.105124e-01 
1.104791e-01 
1.104457e-01 
1.104122e-01 
1.103786e-01 
1.103449e-01 
1.103111e-01 
1.102771e-01 
1.102431e-01 
1.102090e-01 
1.101748e-01 
1.101405e-01 
1.101061e-01 
1.100716e-01 
1.100370e-01 
1.100023e-01 
1.099675e-01 
1.099325e-01 
1.098975e-01 
1.098624e-01 
1.098272e-01 
1.097919e-01 
1.097565e-01 
1.097210e-01 
1.096854e-01 
1.096497e-01 
1.096139e-01 
1.095780e-01 
1.095420e-01 
1.095059e-01 
1.094697e-01 
1.094334e-01 
1.093970e-01 
1.093605e-01 
1.093239e-01 
1.092872e-01 
1.092504e-01 
1.092135e-01 
1.091765e-01 
1.091395e-01 
1.091023e-01 
1.090650e-01 
1.090276e-01 
1.089901e-01 
1.089525e-01 
1.089148e-01 
1.088770e-01 
1.088392e-01 
1.088012e-01 
1.087631e-01 
1.087249e-01 
1.086866e-01 
1.086483e-01 
1.086098e-01 
1.085712e-01 
1.085325e-01 
1.084937e-01 
1.084549e-01 
1.084159e-01 
1.083768e-01 
1.083377e-01 
1.082984e-01 
1.082590e-01 
1.082196e-01 
1.081800e-01 
1.081403e-01 
1.081006e-01 
1.080607e-01 
1.080207e-01 
1.079807e-01 
1.079405e-01 
1.079003e-01 
1.078599e-01 
1.078195e-01 
1.077789e-01 
1.077383e-01 
1.076975e-01 
1.076567e-01 
1.076157e-01 
1.075747e-01 
1.075335e-01 
1.074923e-01 
1.074509e-01 
1.074095e-01 
1.073680e-01 
1.073263e-01 
1.072846e-01 
1.072428e-01 
1.072008e-01 
1.071588e-01 
1.071167e-01 
1.070745e-01 
1.070321e-01 
1.069897e-01 
1.069472e-01 
1.069046e-01 
1.068618e-01 
1.068190e-01 
1.067761e-01 
1.067331e-01 
1.066900e-01 
1.066468e-01 
1.066035e-01 
1.065601e-01 
1.065166e-01 
1.064730e-01 
1.064293e-01 
1.063855e-01 
1.063416e-01 
1.062976e-01 
1.062535e-01 
1.062093e-01 
1.061650e-01 
1.061206e-01 
1.060762e-01 
1.060316e-01 
1.059869e-01 
1.059421e-01 
1.058972e-01 
1.058523e-01 
1.058072e-01 
1.057620e-01 
1.057168e-01 
1.056714e-01 
1.056259e-01 
1.055804e-01 
1.055347e-01 
1.054890e-01 
1.054431e-01 
1.053972e-01 
1.053511e-01 
1.053050e-01 
1.052587e-01 
1.052124e-01 
1.051660e-01 
1.051194e-01 
1.050728e-01 
1.050261e-01 
1.049792e-01 
1.049323e-01 
1.048853e-01 
1.048382e-01 
1.047910e-01 
1.047436e-01 
1.046962e-01 
1.046487e-01 
1.046011e-01 
1.045534e-01 
1.045056e-01 
1.044577e-01 
1.044097e-01 
1.043616e-01 
1.043134e-01 
1.042651e-01 
1.042167e-01 
1.041683e-01 
1.041197e-01 
1.040710e-01 
1.040222e-01 
1.039734e-01 
1.039244e-01 
1.038753e-01 
1.038262e-01 
1.037769e-01 
1.037276e-01 
1.036781e-01 
1.036285e-01 
1.035789e-01 
1.035292e-01 
1.034793e-01 
1.034294e-01 
1.033793e-01 
1.033292e-01 
1.032790e-01 
1.032287e-01 
1.031782e-01 
1.031277e-01 
1.030771e-01 
1.030264e-01 
1.029756e-01 
1.029247e-01 
1.028737e-01 
1.028226e-01 
1.027714e-01 
1.027201e-01 
1.026687e-01 
1.026172e-01 
1.025656e-01 
1.025139e-01 
1.024622e-01 
1.024103e-01 
1.023583e-01 
1.023063e-01 
1.022541e-01 
1.022018e-01 
1.021495e-01 
1.020970e-01 
1.020445e-01 
1.019919e-01 
1.019391e-01 
1.018863e-01 
1.018333e-01 
1.017803e-01 
1.017272e-01 
1.016740e-01 
1.016207e-01 
1.015672e-01 
1.015137e-01 
1.014601e-01 
1.014064e-01 
1.013526e-01 
1.012987e-01 
1.012448e-01 
1.011907e-01 
1.011365e-01 
1.010822e-01 
1.010278e-01 
1.009734e-01 
1.009188e-01 
1.008641e-01 
1.008094e-01 
1.007545e-01 
1.006996e-01 
1.006445e-01 
1.005894e-01 
1.005342e-01 
1.004788e-01 
1.004234e-01 
1.003679e-01 
1.003123e-01 
1.002566e-01 
1.002007e-01 
1.001448e-01 
1.000888e-01 
1.000327e-01 
9.997655e-02 
9.992026e-02 
9.986388e-02 
9.980740e-02 
9.975082e-02 
9.969415e-02 
9.963739e-02 
9.958053e-02 
9.952357e-02 
9.946652e-02 
9.940938e-02 
9.935213e-02 
9.929480e-02 
9.923737e-02 
9.917984e-02 
9.912222e-02 
9.906450e-02 
9.900669e-02 
9.894878e-02 
9.889078e-02 
9.883268e-02 
9.877448e-02 
9.871620e-02 
9.865781e-02 
9.859934e-02 
9.854076e-02 
9.848209e-02 
9.842333e-02 
9.836447e-02 
9.830552e-02 
9.824647e-02 
9.818733e-02 
9.812809e-02 
9.806876e-02 
9.800934e-02 
9.794981e-02 
9.789020e-02 
9.783049e-02 
9.777068e-02 
9.771078e-02 
9.765079e-02 
9.759070e-02 
9.753051e-02 
9.747024e-02 
9.740986e-02 
9.734939e-02 
9.728883e-02 
9.722818e-02 
9.716743e-02 
9.710658e-02 
9.704564e-02 
9.698461e-02 
9.692348e-02 
9.686226e-02 
9.680094e-02 
9.673953e-02 
9.667802e-02 
9.661642e-02 
9.655473e-02 
9.649294e-02 
9.643106e-02 
9.636908e-02 
9.630701e-02 
9.624485e-02 
9.618259e-02 
9.612024e-02 
9.605779e-02 
9.599525e-02 
9.593262e-02 
9.586989e-02 
9.580707e-02 
9.574415e-02 
9.568114e-02 
9.561804e-02 
9.555484e-02 
9.549155e-02 
9.542816e-02 
9.536469e-02 
9.530111e-02 
9.523745e-02 
9.517369e-02 
9.510984e-02 
9.504589e-02 
9.498185e-02 
9.491771e-02 
9.485349e-02 
9.478917e-02 
9.472475e-02 
9.466024e-02 
9.459564e-02 
9.453095e-02 
9.446616e-02 
9.440128e-02 
9.433630e-02 
9.427124e-02 
9.420608e-02 
9.414082e-02 
9.407547e-02 
9.401003e-02 
9.394450e-02 
9.387887e-02 
9.381315e-02 
9.374734e-02 
9.368143e-02 
9.361543e-02 
9.354934e-02 
9.348316e-02 
9.341688e-02 
9.335051e-02 
9.328404e-02 
9.321749e-02 
9.315084e-02 
9.308409e-02 
9.301726e-02 
9.295033e-02 
9.288331e-02 
9.281620e-02 
9.274899e-02 
9.268169e-02 
9.261430e-02 
9.254682e-02 
9.247924e-02 
9.241157e-02 
9.234381e-02 
9.227595e-02 
9.220801e-02 
9.213997e-02 
9.207184e-02 
9.200361e-02 
9.193530e-02 
9.186689e-02 
9.179839e-02 
9.172979e-02 
9.166111e-02 
9.159233e-02 
9.152346e-02 
9.145450e-02 
9.138544e-02 
9.131630e-02 
9.124706e-02 
9.117773e-02 
9.110831e-02 
9.103879e-02 
9.096918e-02 
9.089949e-02 
9.082970e-02 
9.075981e-02 
9.068984e-02 
9.061977e-02 
9.054961e-02 
9.047937e-02 
9.040902e-02 
9.033859e-02 
9.026807e-02 
9.019745e-02 
9.012674e-02 
9.005594e-02 
8.998505e-02 
8.991407e-02 
8.984299e-02 
8.977183e-02 
8.970057e-02 
8.962922e-02 
8.955778e-02 
8.948625e-02 
8.941462e-02 
8.934291e-02 
8.927110e-02 
8.919921e-02 
8.912722e-02 
8.905514e-02 
8.898297e-02 
8.891071e-02 
8.883835e-02 
8.876591e-02 
8.869337e-02 
8.862075e-02 
8.854803e-02 
8.847522e-02 
8.840232e-02 
8.832933e-02 
8.825625e-02 
8.818308e-02 
8.810982e-02 
8.803646e-02 
8.796302e-02 
8.788948e-02 
8.781586e-02 
8.774214e-02 
8.766833e-02 
8.759443e-02 
8.752045e-02 
8.744637e-02 
8.737220e-02 
8.729794e-02 
8.722359e-02 
8.714914e-02 
8.707461e-02 
8.699999e-02 
8.692528e-02 
8.685047e-02 
8.677558e-02 
8.670060e-02 
8.662552e-02 
8.655036e-02 
8.647510e-02 
8.639976e-02 
8.632433e-02 
8.624880e-02 
8.617319e-02 
8.609748e-02 
8.602169e-02 
8.594580e-02 
8.586983e-02 
8.579376e-02 
8.571761e-02 
8.564136e-02 
8.556503e-02 
8.548860e-02 
8.541209e-02 
8.533548e-02 
8.525879e-02 
8.518201e-02 
8.510513e-02 
8.502817e-02 
8.495112e-02 
8.487398e-02 
8.479675e-02 
8.471943e-02 
8.464202e-02 
8.456452e-02 
8.448693e-02 
8.440925e-02 
8.433148e-02 
8.425362e-02 
8.417568e-02 
8.409764e-02 
8.401951e-02 
8.394130e-02 
8.386300e-02 
8.378460e-02 
8.370612e-02 
8.362755e-02 
8.354889e-02 
8.347014e-02 
8.339130e-02 
8.331238e-02 
8.323336e-02 
8.315426e-02 
8.307506e-02 
8.299578e-02 
8.291641e-02 
8.283695e-02 
8.275740e-02 
8.267776e-02 
8.259804e-02 
8.251822e-02 
8.243832e-02 
8.235833e-02 
8.227825e-02 
8.219808e-02 
8.211782e-02 
8.203747e-02 
8.195704e-02 
8.187652e-02 
8.179590e-02 
8.171520e-02 
8.163442e-02 
8.155354e-02 
8.147258e-02 
8.139152e-02 
8.131038e-02 
8.122915e-02 
8.114784e-02 
8.106643e-02 
8.098494e-02 
8.090336e-02 
8.082169e-02 
8.073993e-02 
8.065809e-02 
8.057615e-02 
8.049413e-02 
8.041202e-02 
8.032983e-02 
8.024754e-02 
8.016517e-02 
8.008271e-02 
8.000016e-02 
7.991753e-02 
7.983481e-02 
7.975200e-02 
7.966910e-02 
7.958611e-02 
7.950304e-02 
7.941988e-02 
7.933663e-02 
7.925330e-02 
7.916988e-02 
7.908637e-02 
7.900277e-02 
7.891909e-02 
7.883532e-02 
7.875146e-02 
7.866751e-02 
7.858348e-02 
7.849936e-02 
7.841516e-02 
7.833086e-02 
7.824648e-02 
7.816201e-02 
7.807746e-02 
7.799282e-02 
7.790809e-02 
7.782328e-02 
7.773838e-02 
7.765339e-02 
7.756831e-02 
7.748315e-02 
7.739790e-02 
7.731257e-02 
7.722715e-02 
7.714164e-02 
7.705604e-02 
7.697036e-02 
7.688460e-02 
7.679874e-02 
7.671280e-02 
7.662678e-02 
7.654066e-02 
7.645446e-02 
7.636818e-02 
7.628181e-02 
7.619535e-02 
7.610881e-02 
7.602218e-02 
7.593546e-02 
7.584866e-02 
7.576177e-02 
7.567480e-02 
7.558774e-02 
7.550059e-02 
7.541336e-02 
7.532604e-02 
7.523864e-02 
7.515115e-02 
7.506358e-02 
7.497592e-02 
7.488817e-02 
7.480034e-02 
7.471242e-02 
7.462442e-02 
7.453633e-02 
7.444816e-02 
7.435990e-02 
7.427156e-02 
7.418313e-02 
7.409461e-02 
7.400601e-02 
7.391733e-02 
7.382856e-02 
7.373970e-02 
7.365076e-02 
7.356173e-02 
7.347262e-02 
7.338343e-02 
7.329414e-02 
7.320478e-02 
7.311533e-02 
7.302579e-02 
7.293617e-02 
7.284646e-02 
7.275667e-02 
7.266680e-02 
7.257684e-02 
7.248679e-02 
7.239666e-02 
7.230645e-02 
7.221615e-02 
7.212577e-02 
7.203530e-02 
7.194475e-02 
7.185411e-02 
7.176339e-02 
7.167258e-02 
7.158169e-02 
7.149072e-02 
7.139966e-02 
7.130852e-02 
7.121729e-02 
7.112598e-02 
7.103459e-02 
7.094311e-02 
7.085154e-02 
7.075990e-02 
7.066817e-02 
7.057635e-02 
7.048445e-02 
7.039247e-02 
7.030040e-02 
7.020825e-02 
7.011602e-02 
7.002370e-02 
6.993130e-02 
6.983881e-02 
6.974624e-02 
6.965359e-02 
6.956085e-02 
6.946804e-02 
6.937513e-02 
6.928215e-02 
6.918908e-02 
6.909592e-02 
6.900269e-02 
6.890937e-02 
6.881596e-02 
6.872248e-02 
6.862891e-02 
6.853526e-02 
6.844152e-02 
6.834770e-02 
6.825380e-02 
6.815981e-02 
6.806575e-02 
6.797160e-02 
6.787736e-02 
6.778305e-02 
6.768865e-02 
6.759417e-02 
6.749960e-02 
6.740495e-02 
6.731022e-02 
6.721541e-02 
6.712052e-02 
6.702554e-02 
6.693048e-02 
6.683534e-02 
6.674011e-02 
6.664480e-02 
6.654941e-02 
6.645394e-02 
6.635839e-02 
6.626275e-02 
6.616703e-02 
6.607123e-02 
6.597535e-02 
6.587938e-02 
6.578333e-02 
6.568720e-02 
6.559099e-02 
6.549470e-02 
6.539833e-02 
6.530187e-02 
6.520533e-02 
6.510871e-02 
6.501201e-02 
6.491522e-02 
6.481836e-02 
6.472141e-02 
6.462438e-02 
6.452727e-02 
6.443008e-02 
6.433281e-02 
6.423545e-02 
6.413801e-02 
6.404050e-02 
6.394290e-02 
6.384522e-02 
6.374746e-02 
6.364961e-02 
6.355169e-02 
6.345368e-02 
6.335560e-02 
6.325743e-02 
6.315918e-02 
6.306085e-02 
6.296244e-02 
6.286395e-02 
6.276538e-02 
6.266673e-02 
6.256799e-02 
6.246918e-02 
6.237029e-02 
6.227131e-02 
6.217225e-02 
6.207312e-02 
6.197390e-02 
6.187460e-02 
6.177522e-02 
6.167577e-02 
6.157623e-02 
6.147661e-02 
6.137691e-02 
6.127713e-02 
6.117727e-02 
6.107733e-02 
6.097731e-02 
6.087721e-02 
6.077702e-02 
6.067676e-02 
6.057642e-02 
6.047600e-02 
6.037550e-02 
6.027492e-02 
6.017426e-02 
6.007352e-02 
5.997270e-02 
5.987180e-02 
5.977082e-02 
5.966976e-02 
5.956862e-02 
5.946741e-02 
5.936611e-02 
5.926473e-02 
5.916327e-02 
5.906174e-02 
5.896012e-02 
5.885843e-02 
5.875665e-02 
5.865480e-02 
5.855287e-02 
5.845086e-02 
5.834877e-02 
5.824660e-02 
5.814435e-02 
5.804202e-02 
5.793961e-02 
5.783713e-02 
5.773456e-02 
5.763192e-02 
5.752920e-02 
5.742640e-02 
5.732352e-02 
5.722056e-02 
5.711752e-02 
5.701441e-02 
5.691121e-02 
5.680794e-02 
5.670459e-02 
5.660116e-02 
5.649765e-02 
5.639407e-02 
5.629040e-02 
5.618666e-02 
5.608284e-02 
5.597894e-02 
5.587496e-02 
5.577091e-02 
5.566677e-02 
5.556256e-02 
5.545827e-02 
5.535390e-02 
5.524946e-02 
5.514494e-02 
5.504033e-02 
5.493566e-02 
5.483090e-02 
5.472607e-02 
5.462115e-02 
5.451616e-02 
5.441110e-02 
5.430595e-02 
5.420073e-02 
5.409543e-02 
5.399005e-02 
5.388460e-02 
5.377907e-02 
5.367346e-02 
5.356777e-02 
5.346201e-02 
5.335617e-02 
5.325025e-02 
5.314426e-02 
5.303819e-02 
5.293204e-02 
5.282581e-02 
5.271951e-02 
5.261313e-02 
5.250668e-02 
5.240014e-02 
5.229353e-02 
5.218685e-02 
5.208009e-02 
5.197325e-02 
5.186633e-02 
5.175934e-02 
5.165227e-02 
5.154512e-02 
5.143790e-02 
5.133060e-02 
5.122323e-02 
5.111578e-02 
5.100825e-02 
5.090065e-02 
5.079297e-02 
5.068521e-02 
5.057738e-02 
5.046948e-02 
5.036149e-02 
5.025343e-02 
5.014530e-02 
5.003709e-02 
4.992880e-02 
4.982044e-02 
4.971200e-02 
4.960349e-02 
4.949490e-02 
4.938623e-02 
4.927749e-02 
4.916867e-02 
4.905978e-02 
4.895082e-02 
4.884177e-02 
4.873266e-02 
4.862346e-02 
4.851419e-02 
4.840485e-02 
4.829543e-02 
4.818594e-02 
4.807637e-02 
4.796673e-02 
4.785701e-02 
4.774721e-02 
4.763735e-02 
4.752740e-02 
4.741738e-02 
4.730729e-02 
4.719712e-02 
4.708688e-02 
4.697656e-02 
4.686617e-02 
4.675571e-02 
4.664517e-02 
4.653455e-02 
4.642386e-02 
4.631310e-02 
4.620226e-02 
4.609135e-02 
4.598036e-02 
4.586930e-02 
4.575816e-02 
4.564695e-02 
4.553567e-02 
4.542431e-02 
4.531288e-02 
4.520138e-02 
4.508980e-02 
4.497815e-02 
4.486642e-02 
4.475462e-02 
4.464275e-02 
4.453080e-02 
4.441878e-02 
4.430668e-02 
4.419451e-02 
4.408227e-02 
4.396996e-02 
4.385757e-02 
4.374510e-02 
4.363257e-02 
4.351996e-02 
4.340728e-02 
4.329452e-02 
4.318169e-02 
4.306879e-02 
4.295582e-02 
4.284277e-02 
4.272965e-02 
4.261646e-02 
4.250319e-02 
4.238985e-02 
4.227644e-02 
4.216296e-02 
4.204940e-02 
4.193577e-02 
4.182207e-02 
4.170829e-02 
4.159444e-02 
4.148052e-02 
4.136653e-02 
4.125247e-02 
4.113833e-02 
4.102412e-02 
4.090984e-02 
4.079549e-02 
4.068106e-02 
4.056656e-02 
4.045199e-02 
4.033735e-02 
4.022264e-02 
4.010785e-02 
3.999299e-02 
3.987806e-02 
3.976306e-02 
3.964799e-02 
3.953284e-02 
3.941763e-02 
3.930234e-02 
3.918698e-02 
3.907155e-02 
3.895604e-02 
3.884047e-02 
3.872482e-02 
3.860911e-02 
3.849332e-02 
3.837746e-02 
3.826153e-02 
3.814553e-02 
3.802946e-02 
3.791331e-02 
3.779710e-02 
3.768081e-02 
3.756445e-02 
3.744803e-02 
3.733153e-02 
3.721496e-02 
3.709832e-02 
3.698161e-02 
3.686483e-02 
3.674798e-02 
3.663105e-02 
3.651406e-02 
3.639700e-02 
3.627986e-02 
3.616266e-02 
3.604538e-02 
3.592804e-02 
3.581062e-02 
3.569314e-02 
3.557558e-02 
3.545796e-02 
3.534026e-02 
3.522250e-02 
3.510466e-02 
3.498676e-02 
3.486878e-02 
3.475074e-02 
3.463262e-02 
3.451444e-02 
3.439619e-02 
3.427786e-02 
3.415947e-02 
3.404101e-02 
3.392247e-02 
3.380387e-02 
3.368520e-02 
3.356646e-02 
3.344765e-02 
3.332877e-02 
3.320982e-02 
3.309081e-02 
3.297172e-02 
3.285256e-02 
3.273334e-02 
3.261405e-02 
3.249468e-02 
3.237525e-02 
3.225575e-02 
3.213618e-02 
3.201655e-02 
3.189684e-02 
3.177707e-02 
3.165722e-02 
3.153731e-02 
3.141733e-02 
3.129728e-02 
3.117716e-02 
3.105698e-02 
3.093672e-02 
3.081640e-02 
3.069601e-02 
3.057555e-02 
3.045503e-02 
3.033443e-02 
3.021377e-02 
3.009304e-02 
2.997224e-02 
2.985137e-02 
2.973044e-02 
2.960944e-02 
2.948837e-02 
2.936723e-02 
2.924602e-02 
2.912475e-02 
2.900341e-02 
2.888200e-02 
2.876053e-02 
2.863899e-02 
2.851738e-02 
2.839570e-02 
2.827395e-02 
2.815214e-02 
2.803026e-02 
2.790832e-02 
2.778630e-02 
2.766422e-02 
2.754208e-02 
2.741986e-02 
2.729758e-02 
2.717523e-02 
2.705282e-02 
2.693034e-02 
2.680779e-02 
2.668518e-02 
2.656250e-02 
2.643975e-02 
2.631693e-02 
2.619405e-02 
2.607111e-02 
2.594809e-02 
2.582501e-02 
2.570187e-02 
2.557866e-02 
2.545538e-02 
2.533203e-02 
2.520862e-02 
2.508515e-02 
2.496161e-02 
2.483800e-02 
2.471432e-02 
2.459059e-02 
2.446678e-02 
2.434291e-02 
2.421897e-02 
2.409497e-02 
2.397090e-02 
2.384677e-02 
2.372257e-02 
2.359831e-02 
2.347398e-02 
2.334958e-02 
2.322512e-02 
2.310060e-02 
2.297601e-02 
2.285135e-02 
2.272663e-02 
2.260184e-02 
2.247699e-02 
2.235208e-02 
2.222710e-02 
2.210205e-02 
2.197694e-02 
2.185177e-02 
2.172653e-02 
2.160122e-02 
2.147585e-02 
2.135042e-02 
2.122492e-02 
2.109936e-02 
2.097374e-02 
2.084804e-02 
2.072229e-02 
2.059647e-02 
2.047059e-02 
2.034464e-02 
2.021863e-02 
2.009255e-02 
1.996641e-02 
1.984021e-02 
1.971394e-02 
1.958761e-02 
1.946122e-02 
1.933476e-02 
1.920823e-02 
1.908165e-02 
1.895500e-02 
1.882829e-02 
1.870151e-02 
1.857467e-02 
1.844777e-02 
1.832080e-02 
1.819377e-02 
1.806668e-02 
1.793952e-02 
1.781230e-02 
1.768502e-02 
1.755767e-02 
1.743026e-02 
1.730279e-02 
1.717526e-02 
1.704766e-02 
1.692000e-02 
1.679228e-02 
1.666449e-02 
1.653664e-02 
1.640873e-02 
1.628076e-02 
1.615273e-02 
1.602463e-02 
1.589647e-02 
1.576824e-02 
1.563996e-02 
1.551161e-02 
1.538320e-02 
1.525473e-02 
1.512620e-02 
1.499760e-02 
1.486895e-02 
1.474023e-02 
1.461145e-02 
1.448260e-02 
1.435370e-02 
1.422473e-02 
1.409570e-02 
1.396661e-02 
1.383746e-02 
1.370825e-02 
1.357898e-02 
1.344964e-02 
1.332024e-02 
1.319078e-02 
1.306126e-02 
1.293168e-02 
1.280204e-02 
1.267234e-02 
1.254258e-02 
1.241275e-02 
1.228286e-02 
1.215292e-02 
1.202291e-02 
1.189284e-02 
1.176271e-02 
1.163252e-02 
1.150227e-02 
1.137196e-02 
1.124159e-02 
1.111116e-02 
1.098066e-02 
1.085011e-02 
1.071950e-02 
1.058882e-02 
1.045809e-02 
1.032730e-02 
1.019644e-02 
1.006553e-02 
9.934555e-03 
9.803521e-03 
9.672427e-03 
9.541273e-03 
9.410059e-03 
9.278786e-03 
9.147453e-03 
9.016060e-03 
8.884608e-03 
8.753096e-03 
8.621524e-03 
8.489893e-03 
8.358203e-03 
8.226453e-03 
8.094645e-03 
7.962776e-03 
7.830849e-03 
7.698863e-03 
7.566817e-03 
7.434713e-03 
7.302549e-03 
7.170327e-03 
7.038045e-03 
6.905705e-03 
6.773306e-03 
6.640849e-03 
6.508332e-03 
6.375758e-03 
6.243124e-03 
6.110432e-03 
5.977682e-03 
5.844873e-03 
5.712006e-03 
5.579080e-03 
5.446097e-03 
5.313055e-03 
5.179955e-03 
5.046797e-03 
4.913580e-03 
4.780306e-03 
4.646974e-03 
4.513584e-03 
4.380137e-03 
4.246631e-03 
4.113068e-03 
3.979447e-03 
3.845768e-03 
3.712032e-03 
3.578239e-03 
3.444388e-03 
3.310479e-03 
3.176513e-03 
3.042490e-03 
2.908410e-03 
2.774272e-03 
2.640078e-03 
2.505826e-03 
2.371517e-03 
2.237152e-03 
2.102729e-03 
1.968249e-03 
1.833713e-03 
1.699120e-03 
1.564470e-03 
1.429763e-03 
1.295000e-03 
1.160181e-03 
1.025305e-03 
8.903719e-04 
7.553829e-04 
6.203376e-04 
4.852360e-04 
3.500781e-04 
2.148641e-04 
7.959393e-05 
0 
0 
0 
0 
0 
0 
0 
0 
0 
0 
0 
0 
0 
0 
0 
0 
0 
0 
0 
0 
0 
0 
0 
0 
0 
0 
0 
0 
0 
0 
0 
0 
0 
0 
0 
0 
0 
0 
0 
0 
0 
0 
0 
0 
0 
0 
0 
0 
0 
0 
0 
0 
0 
0 
0 
0 
0 
0 
0 
0 
0 
0 
0 
0 
0 
0 
0 
0 
0 
0 
0 
0 
0 
0 
0 
0 
0 
0 
0 
0 
0 
0 
0 
0 
0 
0 
0 
0 
0 
0 
0 
0 
0 
0 
0 
0 
0 
0 
0 
0 
0 
0 
0 
0 
0 
0 
0 
0 
0 
0 
0 
0 
0 
0 
0 
0 
0 
0 
0 
0 
0 
0 
0 
0 
0 
0 
0 
0 
0 
0 
0 
0 
0 
0 
0 
0 
0 
0 
0 
0 
0 
0 
0 
0 
0 
0 
0 
0 
0 
0 
0 
0 
0 
0 
0 
0 
0 
0 
0 
0 
0 
0 
0 
0 
0 
0 
0 
0 
0 
0 
0 
0 
0 
0 
0 
0 
0 
0 
0 
0 
0 
0 
0 
0 
0 
0 
0 
0 
0 
0 
0 
0 
0 
0 
0 
0 
0 
0 
0 
0 
0 
0 
0 
0 
0 
0 
0 
0 
0 
0 
0 
0 
0 
0 
0 
0 
0 
0 
0 
0 
0 
0 
0 
0 
0 
0 
0 
0 
0 
0 
0 
0 
0 
0 
0 
0 
0 
0 
0 
0 
0 
0 
0 
0 
0 
0 
0 
0 
0 
0 
0 
0 
0 
0 
0 
0 
0 
0 
0 
0 
0 
0 
0 
0 
0 
0 
0 
0 
0 
0 
0 
0 
0 
0 
0 
0 
0 
0 
0 
0 
0 
0 
0 
0 
0 
0 
0 
0 
0 
0 
0 
0 
0 
0 
0 
0 
0 
0 
0 
0 
0 
0 
0 
0 
0 
0 
0 
0 
0 
0 
0 
0 
0 
0 
0 
0 
0 
0 
0 
0 
0 
0 
0 
0 
0 
0 
0 
0 
0 
0 
0 
0 
0 
0 
0 
0 
0 
0 
0 
0 
0 
0 
0 
0 
0 
0 
0 
0 
0 
0 
0 
0 
0 
0 
0 
0 
0 
0 
0 
0 
0 
0 
0 
0 
0 
0 
0 
0 
0 
0 
0 
0 
0 
0 
0 
0 
0 
0 
0 
0 
0 
0 
0 
0 
0 
0 
0 
0 
0 
0 
0 
0 
0 
0 
0 
0 
0 
0 
0 
0 
0 
0 
0 
0 
0 
0 
0 
0 
0 
0 
0 
0 
0 
0 
0 
0 
0 
0 
0 
0 
0 
0 
0 
0 
0 
0 
0 
0 
0 
0 
0 
0 
0 
0 
0 
0 
0 
0 
0 
0 
0 
0 
0 
0 
0 
0 
0 
0 
0 
0 
0 
0 
0 
0 
0 
0 
0 
0 
0 
0 
0 
0 
0 
0 
0 
0 
0 
0 
0 
0 
0 
0 
0 
0 
0 
0 
0 
0 
0 
0 
0 
0 
0 
0 
0 
0 
0 
0 
0 
0 
0 
0 
0 
0 
0 
0 
0 
0 
0 
0 
0 
0 
0 
0 
0 
0 
0 
0 
0 
0 
0 
0 
0 
0 
0 
0 
0 
0 
0 
0 
0 
0 
0 
0 
0 
0 
0 
0 
0 
0 
0 
0 
0 
0 
0 
0 
0 
0 
0 
0 
0 
0 
0 
0 
0 
0 
0 
0 
0 
0 
0 
0 
0 
0 
0 
0 
0 
0 
0 
0 
0 
0 
0 
0 
0 
0 
0 
0 
0 
0 
0 
0 
0 
0 
0 
0 
0 
0 
0 
0 
0 
0 
0 
0 
0 
0 
0 
0 
0 
0 
0 
0 
0 
0 
0 
0 
0 
0 
0 
0 
0 
0 
0 
0 
0 
0 
0 
0 
0 
0 
0 
0 
0 
0 
0 
0 
0 
0 
0 
0 
0 
0 
0 
0 
0 
0 
0 
0 
0 
0 
0 
0 
0 
0 
0 
0 
0 
0 
0 
0 
0 
0 
0 
0 
0 
0 
0 
0 
0 
0 
0 
0 
0 
0 
0 
0 
0 
0 
0 
0 
0 
0 
0 
0 
0 
0 
0 
0 
0 
0 
0 
0 
0 
0 
0 
0 
0 
0 
0 
0 
0 
0 
0 
0 
0 
0 
0 
0 
0 
0 
0 
0 
0 
0 
0 
0 
0 
0 
0 
0 
0 
0 
0 
0 
0 
0 
0 
0 
0 
0 
0 
0 
0 
0 
0 
0 
0 
0 
0 
0 
0 
0 
0 
0 
0 
0 
0 
0 
0 
0 
0 
0 
0 
0 
0 
0 
0 
0 
0 
0 
0 
0 
0 
0 
0 
0 
0 
0 
0 
0 
0 
0 
0 
0 
0 
0 
0 
0 
0 
0 
0 
0 
0 
0 
0 
0 
0 
0 
0 
0 
0 
0 
0 
0 
0 
0 
0 
0 
0 
0 
0 
0 
0 
0 
0 
0 
0 
0 
0 
0 
0 
0 
0 
0 
0 
0 
0 
0 
0 
0 
0 
0 
0 
0 
0 
0 
0 
0 
0 
0 
0 
0 
0 
0 
0 
0 
0 
0 
0 
0 
0 
0 
0 
0 
0 
0 
0 
0 
0 
0 
0 
0 
0 
0 
0 
0 
0 
0 
0 
0 
0 
0 
0 
0 
0 
0 
0 
0 
0 
0 
0 
0 
0 
0 
0 
0 
0 
0 
0 
0 
0 
0 
0 
0 
0 
0 
0 
0 
0 
0 
0 
0 
0 
0 
0 
0 
0 
0 
0 
0 
0 
0 
0 
0 
0 
0 
0 
0 
0 
0 
0 
0 
0 
0 
0 
0 
0 
0 
0 
0 
0 
0 
0 
0 
0 
0 
0 
0 
0 
0 
0 
0 
0 
0 
0 
0 
0 
0 
0 
0 
0 
0 
0 
0 
0 
0 
0 
0 
0 
0 
0 
0 
0 
0 
0 
0 
0 
0 
0 
0 
0 
0 
0 
0 
0 
0 
0 
0 
0 
0 
0 
0 
0 
0 
0 
0 
0 
0 
0 
0 
0 
0 
0 
0 
0 
0 
0 
0 
0 
0 
0 
0 
0 
0 
0 
0 
0 
0 
0 
0 
0 
0 
0 
0 
0 
0 
0 
0 
0 
0 
0 
0 
0 
0 
0 
0 
0 
0 
0 
0 
0 
0 
0 
0 
0 
0 
0 
0 
0 
0 
0 
0 
0 
0 
0 
0 
0 
0 
0 
0 
0 
0 
0 
0 
0 
0 
0 
0 
0 
0 
0 
0 
0 
0 
0 
0 
0 
0 
0 
0 
0 
0 
0 
0 
0 
0 
0 
0 
0 
0 
0 
0 
0 
0 
0 
0 
0 
0 
0 
0 
0 
0 
0 
0 
0 
0 
0 
0 
0 
0 
0 
0 
0 
0 
0 
0 
0 
0 
0 
0 
0 
0 
0 
0 
0 
0 
0 
0 
0 
0 
0 
0 
0 
0 
0 
0 
0 
0 
0 
0 
0 
0 
0 
0 
0 
0 
0 
0 
0 
0 
0 
0 
0 
0 
0 
0 
0 
0 
0 
0 
0 
0 
0 
0 
0 
0 
0 
0 
0 
0 
0 
0 
0 
0 
0 
0 
0 
0 
0 
0 
0 
0 
0 
0 
0 
0 
0 
0 
0 
0 
0 
0 
0 
0 
0 
0 
0 
0 
0 
0 
0 
0 
0 
0 
0 
0 
0 
0 
0 
0 
0 
0 
0 
0 
0 
0 
0 
0 
0 
0 
0 
0 
0 
0 
0 
0 
0 
0 
0 
0 
0 
0 
0 
0 
0 
0 
0 
0 
0 
0 
0 
0 
0 
0 
0 
0 
0 
0 
0 
0 
0 
0 
0 
0 
0 
0 
0 
0 
0 
0 
0 
0 
0 
0 
0 
0 
0 
0 
0 
0 
0 
0 
0 
0 
0 
0 
0 
0 
0 
0 
0 
0 
0 
0 
0 
0 
0 
0 
0 
0 
0 
0 
0 
0 
0 
0 
0 
0 
0 
0 
0 
0 
0 
0 
0 
0 
0 
0 
0 
0 
0 
0 
0 
0 
0 
0 
0 
0 
0 
0 
0 
0 
0 
0 
0 
0 
0 
0 
0 
0 
0 
0 
0 
0 
0 
0 
0 
0 
0 
0 
0 
0 
0 
0 
0 
0 
0 
0 
0 
0 
0 
0 
0 
0 
0 
0 
0 
0 
0 
0 
0 
0 
0 
0 
0 
0 
0 
0 
0 
0 
0 
0 
0 
0 
0 
0 
0 
0 
0 
0 
0 
0 
0 
0 
0 
0 
0 
0 
0 
0 
0 
0 
0 
0 
0 
0 
0 
0 
0 
0 
0 
0 
0 
0 
0 
0 
0 
0 
0 
0 
0 
0 
0 
0 
0 
0 
0 
0 
0 
0 
0 
0 
0 
0 
0 
0 
0 
0 
0 
0 
0 
0 
0 
0 
0 
0 
0 
0 
0 
0 
0 
0 
0 
0 
0 
0 
0 
0 
0 
0 
0 
0 
0 
0 
0 
0 
0 
0 
0 
0 
0 
0 
0 
0 
0 
0 
0 
0 
0 
0 
0 
0 
0 
0 
0 
0 
0 
0 
0 
0 
0 
0 
0 
0 
0 
0 
0 
0 
0 
0 
0 
0 
0 
0 
0 
0 
0 
0 
0 
0 
0 
0 
0 
0 
0 
0 
0 
0 
0 
0 
0 
0 
0 
0 
0 
0 
0 
0 
0 
0 
0 
0 
0 
0 
0 
0 
0 
0 
0 
0 
0 
0 
0 
0 
0 
0 
0 
0 
0 
0 
0 
0 
0 
0 
0 
0 
0 
0 
0 
0 
0 
0 
0 
0 
0 
0 
0 
0 
0 
0 
0 
0 
0 
0 
0 
0 
0 
0 
0 
0 
0 
0 
0 
0 
0 
0 
0 
0 
0 
0 
0 
0 
0 
0 
0 
0 
0 
0 
0 
0 
0 
0 
0 
0 
0 
0 
0 
0 
0 
0 
0 
0 
0 
0 
0 
0 
0 
0 
0 
0 
0 
0 
0 
0 
0 
0 
0 
0 
0 
0 
0 
0 
0 
0 
0 
0 
0 
0 
0 
0 
0 
0 
0 
0 
0 
0 
0 
0 
0 
0 
0 
0 
0 
0 
0 
0 
0 
0 
0 
0 
0 
0 
0 
0 
0 
0 
0 
0 
0 
0 
0 
0 
0 
0 
0 
0 
0 
0 
0 
0 
0 
0 
0 
0 
0 
0 
0 
0 
0 
0 
0 
0 
0 
0 
0 
0 
0 
0 
0 
0 
0 
0 
0 
0 
0 
0 
0 
0 
0 
0 
0 
0 
0 
0 
0 
0 
0 
0 
0 
0 
0 
0 
0 
0 
0 
0 
0 
0 
0 
0 
0 
0 
0 
0 
0 
0 
0 
0 
0 
0 
0 
0 
0 
0 
0 
0 
0 
0 
0 
0 
0 
0 
0 
0 
0 
0 
0 
0 
0 
0 
0 
0 
0 
0 
0 
0 
0 
0 
0 
0 
0 
0 
0 
0 
0 
0 
0 
0 
0 
0 
0 
0 
0 
0 
0 
0 
0 
0 
0 
0 
0 
0 
0 
0 
0 
0 
0 
0 
0 
0 
0 
0 
0 
0 
0 
0 
0 
0 
0 
0 
0 
0 
0 
0 
0 
0 
0 
0 
0 
0 
0 
0 
0 
0 
0 
0 
0 
0 
0 
0 
0 
0 
0 
0 
0 
0 
0 
0 
0 
0 
0 
0 
0 
0 
0 
0 
0 
0 
0 
0 
0 
0 
0 
0 
0 
0 
0 
0 
0 
0 
0 
0 
0 
0 
0 
0 
0 
0 
0 
0 
0 
0 
0 
0 
0 
0 
0 
0 
0 
0 
0 
0 
0 
0 
0 
0 
0 
0 
0 
0 
0 
0 
0 
0 
0 
0 
0 
0 
0 
0 
0 
0 
0 
0 
0 
0 
0 
0 
0 
0 
0 
0 
0 
0 
0 
0 
0 
0 
0 
0 
0 
0 
0 
0 
0 
0 
0 
0 
0 
0 
0 
0 
0 
0 
0 
0 
0 
0 
0 
0 
0 
0 
0 
0 
0 
0 
0 
0 
0 
0 
0 
0 
0 
0 
0 
0 
0 
0 
0 
0 
0 
0 
0 
0 
0 
0 
0 
0 
0 
0 
0 
0 
0 
0 
0 
0 
0 
0 
0 
0 
0 
0 
0 
0 
0 
0 
0 
0 
0 
0 
0 
0 
0 
0 
0 
0 
0 
0 
0 
0 
0 
0 
0 
0 
0 
0 
0 
0 
0 
0 
0 
0 
0 
0 
0 
0 
0 
0 
0 
0 
0 
0 
0 
0 
0 
0 
0 
0 
0 
0 
0 
0 
0 
0 
0 
0 
0 
0 
0 
0 
0 
0 
0 
0 
0 
0 
0 
0 
0 
0 
0 
0 
0 
0 
0 
0 
0 
0 
0 
0 
0 
0 
0 
0 
0 
0 
0 
0 
0 
0 
0 
0 
0 
0 
0 
0 
0 
0 
0 
0 
0 
0 
0 
0 
0 
0 
0 
0 
0 
0 
0 
0 
0 
0 
0 
0 
0 
0 
0 
0 
0 
0 
0 
0 
0 
0 
0 
0 
0 
0 
0 
0 
0 
0 
0 
0 
0 
0 
0 
0 
0 
0 
0 
0 
0 
0 
0 
0 
0 
0 
0 
0 
0 
0 
0 
0 
0 
0 
0 
0 
0 
0 
0 
0 
0 
0 
0 
0 
0 
0 
0 
0 
0 
0 
0 
0 
0 
0 
0 
0 
0 
0 
0 
0 
0 
0 
0 
0 
0 
0 
0 
0 
0 
0 
0 
0 
0 
0 
0 
0 
0 
0 
0 
0 
0 
0 
0 
0 
0 
0 
0 
0 
0 
0 
0 
0 
0 
0 
0 
0 
0 
0 
0 
0 
0 
0 
0 
0 
0 
0 
0 
0 
0 
0 
0 
0 
0 
0 
0 
0 
0 
0 
0 
0 
0 
0 
0 
0 
0 
0 
0 
0 
0 
0 
0 
0 
0 
0 
0 
0 
0 
0 
0 
0 
0 
0 
0 
0 
0 
0 
0 
0 
0 
0 
0 
0 
0 
0 
0 
0 
0 
0 
0 
0 
0 
0 
0 
0 
0 
0 
0 
0 
0 
0 
0 
0 
0 
0 
0 
0 
0 
0 
0 
0 
0 
0 
0 
0 
0 
0 
0 
0 
0 
0 
0 
0 
0 
0 
0 
0 
0 
0 
0 
0 
0 
0 
0 
0 
0 
0 
0 
0 
0 
0 
0 
0 
0 
0 
0 
0 
0 
0 
0 
0 
0 
0 
0 
0 
0 
0 
0 
0 
0 
0 
0 
0 
0 
0 
0 
0 
0 
0 
0 
0 
0 
0 
0 
0 
0 
0 
0 
0 
0 
0 
0 
0 
0 
0 
0 
0 
0 
0 
0 
0 
0 
0 
0 
0 
0 
0 
0 
0 
0 
0 
0 
0 
0 
0 
0 
0 
0 
0 
0 
0 
0 
0 
0 
0 
0 
0 
0 
0 
0 
0 
0 
0 
0 
0 
0 
0 
0 
0 
0 
0 
0 
0 
0 
0 
0 
0 
0 
0 
0 
0 
0 
0 
0 
0 
0 
0 
0 
0 
0 
0 
0 
0 
0 
0 
0 
0 
0 
0 
0 
0 
0 
0 
0 
0 
0 
0 
0 
0 
0 
0 
0 
0 
0 
0 
0 
0 
0 
0 
0 
0 
0 
0 
0 
0 
0 
0 
0 
0 
0 
0 
0 
0 
0 
0 
0 
0 
0 
0 
0 
0 
0 
0 
0 
0 
0 
0 
0 
0 
0 
0 
0 
0 
0 
0 
0 
0 
0 
0 
0 
0 
0 
0 
0 
0 
0 
0 
0 
0 
0 
0 
0 
0 
0 
0 
0 
0 
0 
0 
0 
0 
0 
0 
0 
0 
0 
0 
0 
0 
0 
0 
0 
0 
0 
0 
0 
0 
0 
0 
0 
0 
0 
0 
0 
0 
0 
0 
0 
0 
0 
0 
0 
0 
0 
0 
0 
0 
0 
0 
0 
0 
0 
0 
0 
0 
0 
0 
0 
0 
0 
0 
0 
0 
0 
0 
0 
0 
0 
0 
0 
0 
0 
0 
0 
0 
0 
0 
0 
0 
0 
0 
0 
0 
0 
0 
0 
0 
0 
0 
0 
0 
0 
0 
0 
0 
0 
0 
0 
0 
0 
0 
0 
0 
0 
0 
0 
0 
0 
0 
0 
0 
0 
0 
0 
0 
0 
0 
0 
0 
0 
0 
0 
0 
0 
0 
0 
0 
0 
0 
0 
0 
0 
0 
0 
0 
0 
0 
0 
0 
0 
0 
0 
0 
0 
0 
0 
0 
0 
0 
0 
0 
0 
0 
0 
0 
0 
0 
0 
0 
0 
0 
0 
0 
0 
0 
0 
0 
0 
0 
0 
0 
0 
0 
0 
0 
0 
0 
0 
0 
0 
0 
0 
0 
0 
0 
0 
0 
0 
0 
0 
0 
0 
0 
0 
0 
0 
0 
0 
0 
0 
0 
0 
0 
0 
0 
0 
0 
0 
0 
0 
0 
0 
0 
0 
0 
0 
0 
0 
0 
0 
0 
0 
0 
0 
0 
0 
0 
0 
0 
0 
0 
0 
0 
0 
0 
0 
0 
0 
0 
0 
0 
0 
0 
0 
0 
0 
0 
0 
0 
0 
0 
0 
0 
0 
0 
0 
0 
0 
0 
0 
0 
0 
0 
0 
0 
0 
0 
0 
0 
0 
0 
0 
0 
0 
0 
0 
0 
0 
0 
0 
0 
0 
0 
0 
0 
0 
0 
0 
0 
0 
0 
0 
0 
0 
0 
0 
0 
0 
0 
0 
0 
0 
0 
0 
0 
0 
0 
0 
0 
0 
0 
0 
0 
0 
0 
0 
0 
0 
0 
0 
0 
0 
0 
0 
0 
0 
0 
0 
0 
0 
0 
0 
0 
0 
0 
0 
0 
0 
0 
0 
0 
0 
0 
0 
0 
0 
0 
0 
0 
0 
0 
0 
0 
0 
0 
0 
0 
0 
0 
0 
0 
0 
0 
0 
0 
0 
0 
0 
0 
0 
0 
0 
0 
0 
0 
0 
0 
0 
0 
0 
0 
0 
0 
0 
0 
0 
0 
0 
0 
0 
0 
0 
0 
0 
0 
0 
0 
0 
0 
0 
0 
0 
0 
0 
0 
0 
0 
0 
0 
0 
0 
0 
0 
0 
0 
0 
0 
0 
0 
0 
0 
0 
0 
0 
0 
0 
0 
0 
0 
0 
0 
0 
0 
0 
0 
0 
0 
0 
0 
0 
0 
0 
0 
0 
0 
0 
0 
0 
0 
0 
0 
0 
0 
0 
0 
0 
0 
0 
0 
0 
0 
0 
0 
0 
0 
0 
0 
0 
0 
0 
0 
0 
0 
0 
0 
0 
0 
0 
0 
0 
0 
0 
0 
0 
0 
0 
0 
0 
0 
0 
0 
0 
0 
0 
0 
0 
0 
0 
0 
0 
0 
0 
0 
0 
0 
0 
0 
0 
0 
0 
0 
0 
0 
0 
0 
0 
0 
0 
0 
0 
0 
0 
0 
0 
0 
0 
0 
0 
0 
0 
0 
0 
0 
0 
0 
0 
0 
0 
0 
0 
0 
0 
0 
0 
0 
0 
0 
0 
0 
0 
0 
0 
0 
0 
0 
0 
0 
0 
0 
0 
0 
0 
0 
0 
0 
0 
0 
0 
0 
0 
0 
0 
0 
0 
0 
0 
0 
0 
0 
0 
0 
0 
0 
0 
0 
0 
0 
0 
0 
0 
0 
0 
0 
0 
0 
0 
0 
0 
0 
0 
0 
0 
0 
0 
0 
0 
0 
0 
0 
0 
0 
0 
0 
0 
0 
0 
0 
0 
0 
0 
0 
0 
0 
0 
0 
0 
0 
0 
0 
0 
0 
0 
0 
0 
0 
0 
0 
0 
0 
0 
0 
0 
0 
0 
0 
0 
0 
0 
0 
0 
0 
0 
0 
0 
0 
0 
0 
0 
0 
0 
0 
0 
0 
0 
0 
0 
0 
0 
0 
0 
0 
0 
0 
0 
0 
0 
0 
0 
0 
0 
0 
0 
0 
0 
0 
0 
0 
0 
0 
0 
0 
0 
0 
0 
0 
0 
0 
0 
0 
0 
0 
0 
0 
0 
0 
0 
0 
0 
0 
0 
0 
0 
0 
0 
0 
0 
0 
0 
0 
0 
0 
0 
0 
0 
0 
0 
0 
0 
0 
0 
0 
0 
0 
0 
0 
0 
0 
0 
0 
0 
0 
0 
0 
0 
0 
0 
0 
0 
0 
0 
0 
0 
0 
0 
0 
0 
0 
0 
0 
0 
0 
0 
0 
0 
0 
0 
0 
0 
0 
0 
0 
0 
0 
0 
0 
0 
0 
0 
0 
0 
0 
0 
0 
0 
0 
0 
0 
0 
0 
0 
0 
0 
0 
0 
0 
0 
0 
0 
0 
0 
0 
0 
0 
0 
0 
0 
0 
0 
0 
0 
0 
0 
0 
0 
0 
0 
0 
0 
0 
0 
0 
0 
0 
0 
0 
0 
0 
0 
0 
0 
0 
0 
0 
0 
0 
0 
0 
0 
0 
0 
0 
0 
0 
0 
0 
0 
0 
0 
0 
0 
0 
0 
0 
0 
0 
0 
0 
0 
0 
0 
0 
0 
0 
0 
0 
0 
0 
0 
0 
0 
0 
0 
0 
0 
0 
0 
0 
0 
0 
0 
0 
0 
0 
0 
0 
0 
0 
0 
0 
0 
0 
0 
0 
0 
0 
0 
0 
0 
0 
0 
0 
0 
0 
0 
0 
0 
0 
0 
0 
0 
0 
0 
0 
0 
0 
0 
0 
0 
0 
0 
0 
0 
0 
0 
0 
0 
0 
0 
0 
0 
0 
0 
0 
0 
0 
0 
0 
0 
0 
0 
0 
0 
0 
0 
0 
0 
0 
0 
0 
0 
0 
0 
0 
0 
0 
0 
0 
0 
0 
0 
0 
0 
0 
0 
0 
0 
0 
0 
0 
0 
0 
0 
0 
0 
0 
0 
0 
0 
0 
0 
0 
0 
0 
0 
0 
0 
0 
0 
0 
0 
0 
0 
0 
0 
0 
0 
0 
0 
0 
0 
0 
0 
0 
0 
0 
0 
0 
0 
0 
0 
0 
0 
0 
0 
0 
0 
0 
0 
0 
0 
0 
0 
0 
0 
0 
0 
0 
0 
0 
0 
0 
0 
0 
0 
0 
0 
0 
0 
0 
0 
0 
0 
0 
0 
0 
0 
0 
0 
0 
0 
0 
0 
0 
0 
0 
0 
0 
0 
0 
0 
0 
0 
0 
0 
0 
0 
0 
0 
0 
0 
0 
0 
0 
0 
0 
0 
0 
0 
0 
0 
0 
0 
0 
0 
0 
0 
0 
0 
0 
0 
0 
0 
0 
0 
0 
0 
0 
0 
0 
0 
0 
0 
0 
0 
0 
0 
0 
0 
0 
0 
0 
0 
0 
0 
0 
0 
0 
0 
0 
0 
0 
0 
0 
0 
0 
0 
0 
0 
0 
0 
0 
0 
0 
0 
0 
0 
0 
0 
0 
0 
0 
0 
0 
0 
0 
0 
0 
0 
0 
0 
0 
0 
0 
0 
0 
0 
0 
0 
0 
0 
0 
0 
0 
0 
0 
0 
0 
0 
0 
0 
0 
0 
0 
0 
0 
0 
0 
0 
0 
0 
0 
0 
0 
0 
0 
0 
0 
0 
0 
0 
0 
0 
0 
0 
0 
0 
0 
0 
0 
0 
0 
0 
0 
0 
0 
0 
0 
0 
0 
0 
0 
0 
0 
0 
0 
0 
0 
0 
0 
0 
0 
0 
0 
0 
0 
0 
0 
0 
0 
0 
0 
0 
0 
0 
0 
0 
0 
0 
0 
0 
0 
0 
0 
0 
0 
0 
0 
0 
0 
0 
0 
0 
0 
0 
0 
0 
0 
0 
0 
0 
0 
0 
0 
0 
0 
0 
0 
0 
0 
0 
0 
0 
0 
0 
0 
0 
0 
0 
0 
0 
0 
0 
0 
0 
0 
0 
0 
0 
0 
0 
0 
0 
0 
0 
0 
0 
0 
0 
0 
0 
0 
0 
0 
0 
0 
0 
0 
0 
0 
0 
0 
0 
0 
0 
0 
0 
0 
0 
0 
0 
0 
0 
0 
0 
0 
0 
0 
0 
0 
0 
0 
0 
0 
0 
0 
0 
0 
0 
0 
0 
0 
0 
0 
0 
0 
0 
0 
0 
0 
0 
0 
0 
0 
0 
0 
0 
0 
0 
0 
0 
0 
0 
0 
0 
0 
0 
0 
0 
0 
0 
0 
0 
0 
0 
0 
0 
0 
0 
0 
0 
0 
0 
0 
0 
0 
0 
0 
0 
0 
0 
0 
0 
0 
0 
0 
0 
0 
0 
0 
0 
0 
0 
0 
0 
0 
0 
0 
0 
0 
0 
0 
0 
0 
0 
0 
0 
0 
0 
0 
0 
0 
0 
0 
0 
0 
0 
0 
0 
0 
0 
0 
0 
0 
0 
0 
0 
0 
0 
0 
0 
0 
0 
0 
0 
0 
0 
0 
0 
0 
0 
0 
0 
0 
0 
0 
0 
0 
0 
0 
0 
0 
0 
0 
0 
0 
0 
0 
0 
0 
0 
0 
0 
0 
0 
0 
0 
0 
0 
0 
0 
0 
0 
0 
0 
0 
0 
0 
0 
0 
0 
0 
0 
0 
0 
0 
0 
0 
0 
0 
0 
0 
0 
0 
0 
0 
0 
0 
0 
0 
0 
0 
0 
0 
0 
0 
0 
0 
0 
0 
0 
0 
0 
0 
0 
0 
0 
0 
0 
0 
0 
0 
0 
0 
0 
0 
0 
0 
0 
0 
0 
0 
0 
0 
0 
0 
0 
0 
0 
0 
0 
0 
0 
0 
0 
0 
0 
0 
0 
0 
0 
0 
0 
0 
0 
0 
0 
0 
0 
0 
0 
0 
0 
0 
0 
0 
0 
0 
0 
0 
0 
0 
0 
0 
0 
0 
0 
0 
0 
0 
0 
0 
0 
0 
0 
0 
0 
0 
0 
0 
0 
0 
0 
0 
0 
0 
0 
0 
0 
0 
0 
0 
0 
0 
0 
0 
0 
0 
0 
0 
0 
0 
0 
0 
0 
0 
0 
0 
0 
0 
0 
0 
0 
0 
0 
0 
0 
0 
0 
0 
0 
0 
0 
0 
0 
0 
0 
0 
0 
0 
0 
0 
0 
0 
0 
0 
0 
0 
0 
0 
0 
0 
0 
0 
0 
0 
0 
0 
0 
0 
0 
0 
0 
0 
0 
0 
0 
0 
0 
0 
0 
0 
0 
0 
0 
0 
0 
0 
0 
0 
0 
0 
0 
0 
0 
0 
0 
0 
0 
0 
0 
0 
0 
0 
0 
0 
0 
0 
0 
0 
0 
0 
0 
0 
0 
0 
0 
0 
0 
0 
0 
0 
0 
0 
0 
0 
0 
0 
0 
0 
0 
0 
0 
0 
0 
0 
0 
0 
0 
0 
0 
0 
0 
0 
0 
0 
0 
0 
0 
0 
0 
0 
0 
0 
0 
0 
0 
0 
0 
0 
0 
0 
0 
0 
0 
0 
0 
0 
0 
0 
0 
0 
0 
0 
0 
0 
0 
0 
0 
0 
0 
0 
0 
0 
0 
0 
0 
0 
0 
0 
0 
0 
0 
0 
0 
0 
0 
0 
0 
0 
0 
0 
0 
0 
0 
0 
0 
0 
0 
0 
0 
0 
0 
0 
0 
0 
0 
0 
0 
0 
0 
0 
0 
0 
0 
0 
0 
0 
0 
0 
0 
0 
0 
0 
0 
0 
0 
0 
0 
0 
0 
0 
0 
0 
0 
0 
0 
0 
0 
0 
0 
0 
0 
0 
0 
0 
0 
0 
0 
0 
0 
0 
0 
0 
0 
0 
0 
0 
0 
0 
0 
0 
0 
0 
0 
0 
0 
0 
0 
0 
0 
0 
0 
0 
0 
0 
0 
0 
0 
0 
0 
0 
0 
0 
0 
0 
0 
0 
0 
0 
0 
0 
0 
0 
0 
0 
0 
0 
0 
0 
0 
0 
0 
0 
0 
0 
0 
0 
0 
0 
0 
0 
0 
0 
0 
0 
0 
0 
0 
0 
0 
0 
0 
0 
0 
0 
0 
0 
0 
0 
0 
0 
0 
0 
0 
0 
0 
0 
0 
0 
0 
0 
0 
0 
0 
0 
0 
0 
0 
0 
0 
0 
0 
0 
0 
0 
0 
0 
0 
0 
0 
0 
0 
0 
0 
0 
0 
0 
0 
0 
0 
0 
0 
0 
0 
0 
0 
0 
0 
0 
0 
0 
0 
0 
0 
0 
0 
0 
0 
0 
0 
0 
0 
0 
0 
0 
0 
0 
0 
0 
0 
0 
0 
0 
0 
0 
0 
0 
0 
0 
0 
0 
0 
0 
0 
0 
0 
0 
0 
0 
0 
0 
0 
0 
0 
0 
0 
0 
0 
0 
0 
0 
0 
0 
0 
0 
0 
0 
0 
0 
0 
0 
0 
0 
0 
0 
0 
0 
0 
0 
0 
0 
0 
0 
0 
0 
0 
0 
0 
0 
0 
0 
0 
0 
0 
0 
0 
0 
0 
0 
0 
0 
0 
0 
0 
0 
0 
0 
0 
0 
0 
0 
0 
0 
0 
0 
0 
0 
0 
0 
0 
0 
0 
0 
0 
0 
0 
0 
0 
0 
0 
0 
0 
0 
0 
0 
0 
0 
0 
0 
0 
0 
0 
0 
0 
0 
0 
0 
0 
0 
0 
0 
0 
0 
0 
0 
0 
0 
0 
0 
0 
0 
0 
0 
0 
0 
0 
0 
0 
0 
0 
0 
0 
0 
0 
0 
0 
0 
0 
0 
0 
0 
0 
0 
0 
0 
0 
0 
0 
0 
0 
0 
0 
0 
0 
0 
0 
0 
0 
0 
0 
0 
0 
0 
0 
0 
0 
0 
0 
0 
0 
0 
0 
0 
0 
0 
0 
0 
0 
0 
0 
0 
0 
0 
0 
0 
0 
0 
0 
0 
0 
0 
0 
0 
0 
0 
0 
0 
0 
0 
0 
0 
0 
0 
0 
0 
0 
0 
0 
0 
0 
0 
0 
0 
0 
0 
0 
0 
0 
0 
0 
0 
0 
0 
0 
0 
0 
0 
0 
0 
0 
0 
0 
0 
0 
0 
0 
0 
0 
0 
0 
0 
0 
0 
0 
0 
0 
0 
0 
0 
0 
0 
0 
0 
0 
0 
0 
0 
0 
0 
0 
0 
0 
0 
0 
0 
0 
0 
0 
0 
0 
0 
0 
0 
0 
0 
0 
0 
0 
0 
0 
0 
0 
0 
0 
0 
0 
0 
0 
0 
0 
0 
0 
0 
0 
0 
0 
0 
0 
0 
0 
0 
0 
0 
0 
0 
0 
0 
0 
0 
0 
0 
0 
0 
0 
0 
0 
0 
0 
0 
0 
0 
0 
0 
0 
0 
0 
0 
0 
0 
0 
0 
0 
0 
0 
0 
0 
0 
0 
0 
0 
0 
0 
0 
0 
0 
0 
0 
0 
0 
0 
0 
0 
0 
0 
0 
0 
0 
0 
0 
0 
0 
0 
0 
0 
0 
0 
0 
0 
0 
0 
0 
0 
0 
0 
0 
0 
0 
0 
0 
0 
0 
0 
0 
0 
0 
0 
0 
0 
0 
0 
0 
0 
0 
0 
0 
0 
0 
0 
0 
0 
0 
0 
0 
0 
0 
0 
0 
0 
0 
0 
0 
0 
0 
0 
0 
0 
0 
0 
0 
0 
0 
0 
0 
0 
0 
0 
0 
0 
0 
0 
0 
0 
0 
0 
0 
0 
0 
0 
0 
0 
0 
0 
0 
0 
0 
0 
0 
0 
0 
0 
0 
0 
0 
0 
0 
0 
0 
0 
0 
0 
0 
0 
0 
0 
0 
0 
0 
0 
0 
0 
0 
0 
0 
0 
0 
0 
0 
0 
0 
0 
0 
0 
0 
0 
0 
0 
0 
0 
0 
0 
0 
0 
0 
0 
0 
0 
0 
0 
0 
0 
0 
0 
0 
0 
0 
0 
0 
0 
0 
0 
0 
0 
0 
0 
0 
0 
0 
0 
0 
0 
0 
0 
0 
0 
0 
0 
0 
0 
0 
0 
0 
0 
0 
0 
0 
0 
0 
0 
0 
0 
0 
0 
0 
0 
0 
0 
0 
0 
0 
0 
0 
0 
0 
0 
0 
0 
0 
0 
0 
0 
0 
0 
0 
0 
0 
0 
0 
0 
0 
0 
0 
0 
0 
0 
0 
0 
0 
0 
0 
0 
0 
0 
0 
0 
0 
0 
0 
0 
0 
0 
0 
0 
0 
0 
0 
0 
0 
0 
0 
0 
0 
0 
0 
0 
0 
0 
0 
0 
0 
0 
0 
0 
0 
0 
0 
0 
0 
0 
0 
0 
0 
0 
0 
0 
0 
0 
0 
0 
0 
0 
0 
0 
0 
0 
0 
0 
0 
0 
0 
0 
0 
0 
0 
0 
0 
0 
0 
0 
0 
0 
0 
0 
0 
0 
0 
0 
0 
0 
0 
0 
0 
0 
0 
0 
0 
0 
0 
0 
0 
0 
0 
0 
0 
0 
0 
0 
0 
0 
0 
0 
0 
0 
0 
0 
0 
0 
0 
0 
0 
0 
0 
0 
0 
0 
0 
0 
0 
0 
0 
0 
0 
0 
0 
0 
0 
0 
0 
0 
0 
0 
0 
0 
0 
0 
0 
0 
0 
0 
0 
0 
0 
0 
0 
0 
0 
0 
0 
0 
0 
0 
0 
0 
0 
0 
0 
0 
0 
0 
0 
0 
0 
0 
0 
0 
0 
0 
0 
0 
0 
0 
0 
0 
0 
0 
0 
0 
0 
0 
0 
0 
0 
0 
0 
0 
0 
0 
0 
0 
0 
0 
0 
0 
0 
0 
0 
0 
0 
0 
0 
0 
0 
0 
0 
0 
0 
0 
0 
0 
0 
0 
0 
0 
0 
0 
0 
0 
0 
0 
0 
0 
0 
0 
0 
0 
0 
0 
0 
0 
0 
0 
0 
0 
0 
0 
0 
0 
0 
0 
0 
0 
0 
0 
0 
0 
0 
0 
0 
0 
0 
0 
0 
0 
0 
0 
0 
0 
0 
0 
0 
0 
0 
0 
0 
0 
0 
0 
0 
0 
0 
0 
0 
0 
0 
0 
0 
0 
0 
0 
0 
0 
0 
0 
0 
0 
0 
0 
0 
0 
0 
0 
0 
0 
0 
0 
0 
0 
0 
0 
0 
0 
0 
0 
0 
0 
0 
0 
0 
0 
0 
0 
0 
0 
0 
0 
0 
0 
0 
0 
0 
0 
0 
0 
0 
0 
0 
0 
0 
0 
0 
0 
0 
0 
0 
0 
0 
0 
0 
0 
0 
0 
0 
0 
0 
0 
0 
0 
0 
0 
0 
0 
0 
0 
0 
0 
0 
0 
0 
0 
0 
0 
0 
0 
0 
0 
0 
0 
0 
0 
0 
0 
0 
0 
0 
0 
0 
0 
0 
0 
0 
0 
0 
0 
0 
0 
0 
0 
0 
0 
0 
0 
0 
0 
0 
0 
0 
0 
0 
0 
0 
0 
0 
0 
0 
0 
0 
0 
0 
0 
0 
0 
0 
0 
0 
0 
0 
0 
0 
0 
0 
0 
0 
0 
0 
0 
0 
0 
0 
0 
0 
0 
0 
0 
0 
0 
0 
0 
0 
0 
0 
0 
0 
0 
0 
0 
0 
0 
0 
0 
0 
0 
0 
0 
0 
0 
0 
0 
0 
0 
0 
0 
0 
0 
0 
0 
0 
0 
0 
0 
0 
0 
0 
0 
0 
0 
0 
0 
0 
0 
0 
0 
0 
0 
0 
0 
0 
0 
0 
0 
0 
0 
0 
0 
0 
0 
0 
0 
0 
0 
0 
0 
0 
0 
0 
0 
0 
0 
0 
0 
0 
0 
0 
0 
0 
0 
0 
0 
0 
0 
0 
0 
0 
0 
0 
0 
0 
0 
0 
0 
0 
0 
0 
0 
0 
0 
0 
0 
0 
0 
0 
0 
0 
0 
0 
0 
0 
0 
0 
0 
0 
0 
0 
0 
0 
0 
0 
0 
0 
0 
0 
0 
0 
0 
0 
0 
0 
0 
0 
0 
0 
0 
0 
0 
0 
0 
0 
0 
0 
0 
0 
0 
0 
0 
0 
0 
0 
0 
0 
0 
0 
0 
0 
0 
0 
0 
0 
0 
0 
0 
0 
0 
0 
0 
0 
0 
0 
0 
0 
0 
0 
0 
0 
0 
0 
0 
0 
0 
0 
0 
0 
0 
0 
0 
0 
0 
0 
0 
0 
0 
0 
0 
0 
0 
0 
0 
0 
0 
0 
0 
0 
0 
0 
0 
0 
0 
0 
0 
0 
0 
0 
0 
0 
0 
0 
0 
0 
0 
0 
0 
0 
0 
0 
0 
0 
0 
0 
0 
0 
0 
0 
0 
0 
0 
0 
0 
0 
0 
0 
0 
0 
0 
0 
0 
0 
0 
0 
0 
0 
0 
0 
0 
0 
0 
0 
0 
0 
0 
0 
0 
0 
0 
0 
0 
0 
0 
0 
0 
0 
0 
0 
0 
0 
0 
0 
0 
0 
0 
0 
0 
0 
0 
0 
0 
0 
0 
0 
0 
0 
0 
0 
0 
0 
0 
0 
0 
0 
0 
0 
0 
0 
0 
0 
0 
0 
0 
0 
0 
0 
0 
0 
0 
0 
0 
0 
0 
0 
0 
0 
0 
0 
0 
0 
0 
0 
0 
0 
0 
0 
0 
0 
0 
0 
0 
0 
0 
0 
0 
0 
0 
0 
0 
0 
0 
0 
0 
0 
0 
0 
0 
0 
0 
0 
0 
0 
0 
0 
0 
0 
0 
0 
0 
0 
0 
0 
0 
0 
0 
0 
0 
0 
0 
0 
0 
0 
0 
0 
0 
0 
0 
0 
0 
0 
0 
0 
0 
0 
0 
0 
0 
0 
0 
0 
0 
0 
0 
0 
0 
0 
0 
0 
0 
0 
0 
0 
0 
0 
0 
0 
0 
0 
0 
0 
0 
0 
0 
0 
0 
0 
0 
0 
0 
0 
0 
0 
0 
0 
0 
0 
0 
0 
0 
0 
0 
0 
0 
0 
0 
0 
0 
0 
0 
0 
0 
0 
0 
0 
0 
0 
0 
0 
0 
0 
0 
0 
0 
0 
0 
0 
0 
0 
0 
0 
0 
0 
0 
0 
0 
0 
0 
0 
0 
0 
0 
0 
0 
0 
0 
0 
0 
0 
0 
0 
0 
0 
0 
0 
0 
0 
0 
0 
0 
0 
0 
0 
0 
0 
0 
0 
0 
0 
0 
0 
0 
0 
0 
0 
0 
0 
0 
0 
0 
0 
0 
0 
0 
0 
0 
0 
0 
0 
0 
0 
0 
0 
0 
0 
0 
0 
0 
0 
0 
0 
0 
0 
0 
0 
0 
0 
0 
0 
0 
0 
0 
0 
0 
0 
0 
0 
0 
0 
0 
0 
0 
0 
0 
0 
0 
0 
0 
0 
0 
0 
0 
0 
0 
0 
0 
0 
0 
0 
0 
0 
0 
0 
0 
0 
0 
0 
0 
0 
0 
0 
0 
0 
0 
0 
0 
0 
0 
0 
0 
0 
0 
0 
0 
0 
0 
0 
0 
0 
0 
0 
0 
0 
0 
0 
0 
0 
0 
0 
0 
0 
0 
0 
0 
0 
0 
0 
0 
0 
0 
0 
0 
0 
0 
0 
0 
0 
0 
0 
0 
0 
0 
0 
0 
0 
0 
0 
0 
0 
0 
0 
0 
0 
0 
0 
0 
0 
0 
0 
0 
0 
0 
0 
0 
0 
0 
0 
0 
0 
0 
0 
0 
0 
0 
0 
0 
0 
0 
0 
0 
0 
0 
0 
0 
0 
0 
0 
0 
0 
0 
0 
0 
0 
0 
0 
0 
0 
0 
0 
0 
0 
0 
0 
0 
0 
0 
0 
0 
0 
0 
0 
0 
0 
0 
0 
0 
0 
0 
0 
0 
0 
0 
0 
0 
0 
0 
0 
0 
0 
0 
0 
0 
0 
0 
0 
0 
0 
0 
0 
0 
0 
0 
0 
0 
0 
0 
0 
0 
0 
0 
0 
0 
0 
0 
0 
0 
0 
0 
0 
0 
0 
0 
0 
0 
0 
0 
0 
0 
0 
0 
0 
0 
0 
0 
0 
0 
0 
0 
0 
0 
0 
0 
0 
0 
0 
0 
0 
0 
0 
0 
0 
0 
0 
0 
0 
0 
0 
0 
0 
0 
0 
0 
0 
0 
0 
0 
0 
0 
0 
0 
0 
0 
0 
0 
0 
0 
0 
0 
0 
0 
0 
0 
0 
0 
0 
0 
0 
0 
0 
0 
0 
0 
0 
0 
0 
0 
0 
0 
0 
0 
0 
0 
0 
0 
0 
0 
0 
0 
0 
0 
0 
0 
0 
0 
0 
0 
0 
0 
0 
0 
0 
0 
0 
0 
0 
0 
0 
0 
0 
0 
0 
0 
0 
0 
0 
0 
0 
0 
0 
0 
0 
0 
0 
0 
0 
0 
0 
0 
0 
0 
0 
0 
0 
0 
0 
0 
0 
0 
0 
0 
0 
0 
0 
0 
0 
0 
0 
0 
0 
0 
0 
0 
0 
0 
0 
0 
0 
0 
0 
0 
0 
0 
0 
0 
0 
0 
0 
0 
0 
0 
0 
0 
0 
0 
0 
0 
0 
0 
0 
0 
0 
0 
0 
0 
0 
0 
0 
0 
0 
0 
0 
0 
0 
0 
0 
0 
0 
0 
0 
0 
0 
0 
0 
0 
0 
0 
0 
0 
0 
0 
0 
0 
0 
0 
0 
0 
0 
0 
0 
0 
0 
0 
0 
0 
0 
0 
0 
0 
0 
0 
0 
0 
0 
0 
0 
0 
0 
0 
0 
0 
0 
0 
0 
0 
0 
0 
0 
0 
0 
0 
0 
0 
0 
0 
0 
0 
0 
0 
0 
0 
0 
0 
0 
0 
0 
0 
0 
0 
0 
0 
0 
0 
0 
0 
0 
0 
0 
0 
0 
0 
0 
0 
0 
0 
0 
0 
0 
0 
0 
0 
0 
0 
0 
0 
0 
0 
0 
0 
0 
0 
0 
0 
0 
0 
0 
0 
0 
0 
0 
0 
0 
0 
0 
0 
0 
0 
0 
0 
0 
0 
0 
0 
0 
0 
0 
0 
0 
0 
0 
0 
0 
0 
0 
0 
0 
0 
0 
0 
0 
0 
0 
0 
0 
0 
0 
0 
0 
0 
0 
0 
0 
0 
0 
0 
0 
0 
0 
0 
0 
0 
0 
0 
0 
0 
0 
0 
0 
0 
0 
0 
0 
0 
0 
0 
0 
0 
0 
0 
0 
0 
0 
0 
0 
0 
0 
0 
0 
0 
0 
0 
0 
0 
0 
0 
0 
0 
0 
0 
0 
0 
0 
0 
0 
0 
0 
0 
0 
0 
0 
0 
0 
0 
0 
0 
0 
0 
0 
0 
0 
0 
0 
0 
0 
0 
0 
0 
0 
0 
0 
0 
0 
0 
0 
0 
0 
0 
0 
0 
0 
0 
0 
0 
0 
0 
0 
0 
0 
0 
0 
0 
0 
0 
0 
0 
0 
0 
0 
0 
0 
0 
0 
0 
0 
0 
0 
0 
0 
0 
0 
0 
0 
0 
0 
0 
0 
0 
0 
0 
0 
0 
0 
0 
0 
0 
0 
0 
0 
0 
0 
0 
0 
0 
0 
0 
0 
0 
0 
0 
0 
0 
0 
0 
0 
0 
0 
0 
0 
0 
0 
0 
0 
0 
0 
0 
0 
0 
0 
0 
0 
0 
0 
0 
0 
0 
0 
0 
0 
0 
0 
0 
0 
0 
0 
0 
0 
0 
0 
0 
0 
0 
0 
0 
0 
0 
0 
0 
0 
0 
0 
0 
0 
0 
0 
0 
0 
0 
0 
0 
0 
0 
0 
0 
0 
0 
0 
0 
0 
0 
0 
0 
0 
0 
0 
0 
0 
0 
0 
0 
0 
0 
0 
0 
0 
0 
0 
0 
0 
0 
0 
0 
0 
0 
0 
0 
0 
0 
0 
0 
0 
0 
0 
0 
0 
0 
0 
0 
0 
0 
0 
0 
0 
0 
7.423895e-05 
2.095116e-04 
3.447282e-04 
4.798886e-04 
6.149928e-04 
7.500406e-04 
8.850322e-04 
1.019967e-03 
1.154846e-03 
1.289668e-03 
1.424434e-03 
1.559143e-03 
1.693795e-03 
1.828391e-03 
1.962930e-03 
2.097412e-03 
2.231837e-03 
2.366206e-03 
2.500517e-03 
2.634771e-03 
2.768969e-03 
2.903109e-03 
3.037192e-03 
3.171217e-03 
3.305186e-03 
3.439097e-03 
3.572950e-03 
3.706746e-03 
3.840485e-03 
3.974166e-03 
4.107790e-03 
4.241356e-03 
4.374864e-03 
4.508314e-03 
4.641707e-03 
4.775041e-03 
4.908318e-03 
5.041537e-03 
5.174698e-03 
5.307800e-03 
5.440845e-03 
5.573831e-03 
5.706759e-03 
5.839629e-03 
5.972440e-03 
6.105193e-03 
6.237888e-03 
6.370524e-03 
6.503102e-03 
6.635621e-03 
6.768081e-03 
6.900482e-03 
7.032825e-03 
7.165109e-03 
7.297334e-03 
7.429500e-03 
7.561608e-03 
7.693656e-03 
7.825645e-03 
7.957575e-03 
8.089446e-03 
8.221257e-03 
8.353009e-03 
8.484702e-03 
8.616336e-03 
8.747910e-03 
8.879425e-03 
9.010880e-03 
9.142275e-03 
9.273611e-03 
9.404887e-03 
9.536103e-03 
9.667260e-03 
9.798356e-03 
9.929393e-03 
1.006037e-02 
1.019129e-02 
1.032214e-02 
1.045294e-02 
1.058368e-02 
1.071435e-02 
1.084497e-02 
1.097552e-02 
1.110602e-02 
1.123645e-02 
1.136683e-02 
1.149714e-02 
1.162740e-02 
1.175759e-02 
1.188772e-02 
1.201779e-02 
1.214780e-02 
1.227775e-02 
1.240764e-02 
1.253747e-02 
1.266723e-02 
1.279694e-02 
1.292659e-02 
1.305617e-02 
1.318569e-02 
1.331515e-02 
1.344455e-02 
1.357389e-02 
1.370317e-02 
1.383238e-02 
1.396154e-02 
1.409063e-02 
1.421966e-02 
1.434863e-02 
1.447754e-02 
1.460638e-02 
1.473517e-02 
1.486389e-02 
1.499255e-02 
1.512115e-02 
1.524968e-02 
1.537816e-02 
1.550657e-02 
1.563492e-02 
1.576321e-02 
1.589143e-02 
1.601960e-02 
1.614770e-02 
1.627573e-02 
1.640371e-02 
1.653162e-02 
1.665947e-02 
1.678726e-02 
1.691499e-02 
1.704265e-02 
1.717025e-02 
1.729779e-02 
1.742526e-02 
1.755267e-02 
1.768002e-02 
1.780731e-02 
1.793453e-02 
1.806169e-02 
1.818878e-02 
1.831582e-02 
1.844279e-02 
1.856969e-02 
1.869654e-02 
1.882332e-02 
1.895003e-02 
1.907668e-02 
1.920327e-02 
1.932980e-02 
1.945626e-02 
1.958266e-02 
1.970899e-02 
1.983526e-02 
1.996147e-02 
2.008761e-02 
2.021369e-02 
2.033970e-02 
2.046565e-02 
2.059154e-02 
2.071736e-02 
2.084312e-02 
2.096881e-02 
2.109444e-02 
2.122001e-02 
2.134551e-02 
2.147094e-02 
2.159632e-02 
2.172162e-02 
2.184686e-02 
2.197204e-02 
2.209716e-02 
2.222220e-02 
2.234719e-02 
2.247211e-02 
2.259696e-02 
2.272175e-02 
2.284647e-02 
2.297113e-02 
2.309572e-02 
2.322025e-02 
2.334471e-02 
2.346911e-02 
2.359344e-02 
2.371771e-02 
2.384191e-02 
2.396605e-02 
2.409012e-02 
2.421413e-02 
2.433807e-02 
2.446194e-02 
2.458575e-02 
2.470949e-02 
2.483317e-02 
2.495678e-02 
2.508032e-02 
2.520380e-02 
2.532722e-02 
2.545056e-02 
2.557384e-02 
2.569706e-02 
2.582021e-02 
2.594329e-02 
2.606631e-02 
2.618926e-02 
2.631214e-02 
2.643496e-02 
2.655771e-02 
2.668039e-02 
2.680301e-02 
2.692556e-02 
2.704804e-02 
2.717046e-02 
2.729281e-02 
2.741509e-02 
2.753731e-02 
2.765946e-02 
2.778154e-02 
2.790356e-02 
2.802551e-02 
2.814739e-02 
2.826921e-02 
2.839095e-02 
2.851263e-02 
2.863425e-02 
2.875579e-02 
2.887727e-02 
2.899868e-02 
2.912002e-02 
2.924130e-02 
2.936251e-02 
2.948365e-02 
2.960472e-02 
2.972573e-02 
2.984666e-02 
2.996753e-02 
3.008834e-02 
3.020907e-02 
3.032973e-02 
3.045033e-02 
3.057086e-02 
3.069132e-02 
3.081172e-02 
3.093204e-02 
3.105230e-02 
3.117249e-02 
3.129261e-02 
3.141266e-02 
3.153264e-02 
3.165256e-02 
3.177241e-02 
3.189218e-02 
3.201189e-02 
3.213153e-02 
3.225111e-02 
3.237061e-02 
3.249004e-02 
3.260941e-02 
3.272870e-02 
3.284793e-02 
3.296709e-02 
3.308618e-02 
3.320520e-02 
3.332415e-02 
3.344303e-02 
3.356185e-02 
3.368059e-02 
3.379926e-02 
3.391787e-02 
3.403640e-02 
3.415487e-02 
3.427327e-02 
3.439159e-02 
3.450985e-02 
3.462804e-02 
3.474615e-02 
3.486420e-02 
3.498218e-02 
3.510009e-02 
3.521793e-02 
3.533570e-02 
3.545339e-02 
3.557102e-02 
3.568858e-02 
3.580607e-02 
3.592349e-02 
3.604084e-02 
3.615811e-02 
3.627532e-02 
3.639246e-02 
3.650952e-02 
3.662652e-02 
3.674345e-02 
3.686030e-02 
3.697708e-02 
3.709380e-02 
3.721044e-02 
3.732701e-02 
3.744352e-02 
3.755995e-02 
3.767631e-02 
3.779259e-02 
3.790881e-02 
3.802496e-02 
3.814104e-02 
3.825704e-02 
3.837297e-02 
3.848884e-02 
3.860463e-02 
3.872035e-02 
3.883600e-02 
3.895157e-02 
3.906708e-02 
3.918251e-02 
3.929788e-02 
3.941317e-02 
3.952839e-02 
3.964354e-02 
3.975861e-02 
3.987362e-02 
3.998855e-02 
4.010341e-02 
4.021820e-02 
4.033292e-02 
4.044756e-02 
4.056214e-02 
4.067664e-02 
4.079107e-02 
4.090542e-02 
4.101971e-02 
4.113392e-02 
4.124806e-02 
4.136213e-02 
4.147612e-02 
4.159005e-02 
4.170390e-02 
4.181768e-02 
4.193138e-02 
4.204502e-02 
4.215858e-02 
4.227206e-02 
4.238548e-02 
4.249882e-02 
4.261209e-02 
4.272529e-02 
4.283841e-02 
4.295146e-02 
4.306444e-02 
4.317734e-02 
4.329017e-02 
4.340293e-02 
4.351562e-02 
4.362823e-02 
4.374077e-02 
4.385323e-02 
4.396563e-02 
4.407795e-02 
4.419019e-02 
4.430236e-02 
4.441446e-02 
4.452649e-02 
4.463844e-02 
4.475031e-02 
4.486212e-02 
4.497385e-02 
4.508550e-02 
4.519709e-02 
4.530859e-02 
4.542003e-02 
4.553139e-02 
4.564268e-02 
4.575389e-02 
4.586503e-02 
4.597609e-02 
4.608708e-02 
4.619800e-02 
4.630884e-02 
4.641960e-02 
4.653030e-02 
4.664092e-02 
4.675146e-02 
4.686193e-02 
4.697232e-02 
4.708264e-02 
4.719289e-02 
4.730306e-02 
4.741316e-02 
4.752318e-02 
4.763313e-02 
4.774300e-02 
4.785279e-02 
4.796252e-02 
4.807216e-02 
4.818174e-02 
4.829123e-02 
4.840065e-02 
4.851000e-02 
4.861927e-02 
4.872847e-02 
4.883759e-02 
4.894664e-02 
4.905561e-02 
4.916450e-02 
4.927332e-02 
4.938206e-02 
4.949073e-02 
4.959933e-02 
4.970784e-02 
4.981628e-02 
4.992465e-02 
5.003294e-02 
5.014115e-02 
5.024929e-02 
5.035736e-02 
5.046534e-02 
5.057325e-02 
5.068109e-02 
5.078885e-02 
5.089653e-02 
5.100414e-02 
5.111167e-02 
5.121912e-02 
5.132650e-02 
5.143380e-02 
5.154102e-02 
5.164817e-02 
5.175525e-02 
5.186224e-02 
5.196916e-02 
5.207600e-02 
5.218277e-02 
5.228946e-02 
5.239607e-02 
5.250261e-02 
5.260907e-02 
5.271545e-02 
5.282176e-02 
5.292798e-02 
5.303414e-02 
5.314021e-02 
5.324621e-02 
5.335213e-02 
5.345797e-02 
5.356374e-02 
5.366943e-02 
5.377504e-02 
5.388058e-02 
5.398603e-02 
5.409141e-02 
5.419672e-02 
5.430194e-02 
5.440709e-02 
5.451216e-02 
5.461715e-02 
5.472207e-02 
5.482691e-02 
5.493167e-02 
5.503635e-02 
5.514095e-02 
5.524548e-02 
5.534993e-02 
5.545430e-02 
5.555859e-02 
5.566281e-02 
5.576694e-02 
5.587100e-02 
5.597498e-02 
5.607889e-02 
5.618271e-02 
5.628646e-02 
5.639012e-02 
5.649371e-02 
5.659722e-02 
5.670066e-02 
5.680401e-02 
5.690729e-02 
5.701049e-02 
5.711360e-02 
5.721664e-02 
5.731961e-02 
5.742249e-02 
5.752529e-02 
5.762802e-02 
5.773067e-02 
5.783323e-02 
5.793572e-02 
5.803813e-02 
5.814046e-02 
5.824272e-02 
5.834489e-02 
5.844698e-02 
5.854900e-02 
5.865094e-02 
5.875279e-02 
5.885457e-02 
5.895627e-02 
5.905789e-02 
5.915943e-02 
5.926089e-02 
5.936227e-02 
5.946357e-02 
5.956479e-02 
5.966593e-02 
5.976699e-02 
5.986798e-02 
5.996888e-02 
6.006970e-02 
6.017045e-02 
6.027111e-02 
6.037170e-02 
6.047220e-02 
6.057262e-02 
6.067297e-02 
6.077323e-02 
6.087342e-02 
6.097352e-02 
6.107355e-02 
6.117349e-02 
6.127335e-02 
6.137314e-02 
6.147284e-02 
6.157246e-02 
6.167201e-02 
6.177147e-02 
6.187085e-02 
6.197015e-02 
6.206937e-02 
6.216851e-02 
6.226757e-02 
6.236655e-02 
6.246545e-02 
6.256427e-02 
6.266300e-02 
6.276166e-02 
6.286024e-02 
6.295873e-02 
6.305714e-02 
6.315548e-02 
6.325373e-02 
6.335190e-02 
6.344999e-02 
6.354800e-02 
6.364592e-02 
6.374377e-02 
6.384154e-02 
6.393922e-02 
6.403682e-02 
6.413434e-02 
6.423178e-02 
6.432914e-02 
6.442642e-02 
6.452361e-02 
6.462073e-02 
6.471776e-02 
6.481471e-02 
6.491158e-02 
6.500837e-02 
6.510507e-02 
6.520170e-02 
6.529824e-02 
6.539470e-02 
6.549108e-02 
6.558738e-02 
6.568359e-02 
6.577972e-02 
6.587578e-02 
6.597174e-02 
6.606763e-02 
6.616344e-02 
6.625916e-02 
6.635480e-02 
6.645036e-02 
6.654583e-02 
6.664123e-02 
6.673654e-02 
6.683177e-02 
6.692691e-02 
6.702198e-02 
6.711696e-02 
6.721186e-02 
6.730667e-02 
6.740141e-02 
6.749606e-02 
6.759062e-02 
6.768511e-02 
6.777951e-02 
6.787383e-02 
6.796807e-02 
6.806222e-02 
6.815630e-02 
6.825028e-02 
6.834419e-02 
6.843801e-02 
6.853175e-02 
6.862541e-02 
6.871898e-02 
6.881247e-02 
6.890588e-02 
6.899920e-02 
6.909244e-02 
6.918560e-02 
6.927867e-02 
6.937166e-02 
6.946457e-02 
6.955739e-02 
6.965013e-02 
6.974279e-02 
6.983536e-02 
6.992785e-02 
7.002025e-02 
7.011258e-02 
7.020481e-02 
7.029697e-02 
7.038904e-02 
7.048102e-02 
7.057293e-02 
7.066475e-02 
7.075648e-02 
7.084813e-02 
7.093970e-02 
7.103118e-02 
7.112258e-02 
7.121390e-02 
7.130513e-02 
7.139627e-02 
7.148733e-02 
7.157831e-02 
7.166921e-02 
7.176001e-02 
7.185074e-02 
7.194138e-02 
7.203194e-02 
7.212241e-02 
7.221279e-02 
7.230310e-02 
7.239331e-02 
7.248345e-02 
7.257350e-02 
7.266346e-02 
7.275334e-02 
7.284313e-02 
7.293284e-02 
7.302247e-02 
7.311201e-02 
7.320146e-02 
7.329083e-02 
7.338012e-02 
7.346932e-02 
7.355843e-02 
7.364746e-02 
7.373641e-02 
7.382527e-02 
7.391404e-02 
7.400273e-02 
7.409133e-02 
7.417985e-02 
7.426829e-02 
7.435663e-02 
7.444490e-02 
7.453307e-02 
7.462117e-02 
7.470917e-02 
7.479709e-02 
7.488493e-02 
7.497268e-02 
7.506034e-02 
7.514792e-02 
7.523541e-02 
7.532282e-02 
7.541014e-02 
7.549737e-02 
7.558452e-02 
7.567159e-02 
7.575856e-02 
7.584546e-02 
7.593226e-02 
7.601898e-02 
7.610561e-02 
7.619216e-02 
7.627862e-02 
7.636500e-02 
7.645129e-02 
7.653749e-02 
7.662361e-02 
7.670964e-02 
7.679558e-02 
7.688144e-02 
7.696721e-02 
7.705289e-02 
7.713849e-02 
7.722400e-02 
7.730943e-02 
7.739477e-02 
7.748002e-02 
7.756519e-02 
7.765026e-02 
7.773526e-02 
7.782016e-02 
7.790498e-02 
7.798971e-02 
7.807436e-02 
7.815891e-02 
7.824339e-02 
7.832777e-02 
7.841207e-02 
7.849628e-02 
7.858040e-02 
7.866444e-02 
7.874839e-02 
7.883225e-02 
7.891602e-02 
7.899971e-02 
7.908331e-02 
7.916682e-02 
7.925025e-02 
7.933359e-02 
7.941684e-02 
7.950000e-02 
7.958308e-02 
7.966607e-02 
7.974897e-02 
7.983178e-02 
7.991451e-02 
7.999715e-02 
8.007970e-02 
8.016216e-02 
8.024454e-02 
8.032683e-02 
8.040903e-02 
8.049114e-02 
8.057316e-02 
8.065510e-02 
8.073695e-02 
8.081871e-02 
8.090038e-02 
8.098197e-02 
8.106346e-02 
8.114487e-02 
8.122619e-02 
8.130743e-02 
8.138857e-02 
8.146963e-02 
8.155060e-02 
8.163148e-02 
8.171227e-02 
8.179297e-02 
8.187359e-02 
8.195411e-02 
8.203455e-02 
8.211490e-02 
8.219516e-02 
8.227534e-02 
8.235542e-02 
8.243542e-02 
8.251533e-02 
8.259514e-02 
8.267487e-02 
8.275452e-02 
8.283407e-02 
8.291353e-02 
8.299291e-02 
8.307219e-02 
8.315139e-02 
8.323050e-02 
8.330952e-02 
8.338845e-02 
8.346729e-02 
8.354605e-02 
8.362471e-02 
8.370328e-02 
8.378177e-02 
8.386017e-02 
8.393847e-02 
8.401669e-02 
8.409482e-02 
8.417286e-02 
8.425081e-02 
8.432867e-02 
8.440644e-02 
8.448413e-02 
8.456172e-02 
8.463922e-02 
8.471664e-02 
8.479396e-02 
8.487120e-02 
8.494834e-02 
8.502540e-02 
8.510237e-02 
8.517924e-02 
8.525603e-02 
8.533273e-02 
8.540934e-02 
8.548585e-02 
8.556228e-02 
8.563862e-02 
8.571487e-02 
8.579103e-02 
8.586710e-02 
8.594308e-02 
8.601897e-02 
8.609476e-02 
8.617047e-02 
8.624609e-02 
8.632162e-02 
8.639706e-02 
8.647241e-02 
8.654767e-02 
8.662283e-02 
8.669791e-02 
8.677290e-02 
8.684780e-02 
8.692260e-02 
8.699732e-02 
8.707195e-02 
8.714648e-02 
8.722093e-02 
8.729528e-02 
8.736955e-02 
8.744372e-02 
8.751780e-02 
8.759180e-02 
8.766570e-02 
8.773951e-02 
8.781323e-02 
8.788686e-02 
8.796040e-02 
8.803385e-02 
8.810721e-02 
8.818047e-02 
8.825365e-02 
8.832673e-02 
8.839973e-02 
8.847263e-02 
8.854544e-02 
8.861817e-02 
8.869080e-02 
8.876333e-02 
8.883578e-02 
8.890814e-02 
8.898041e-02 
8.905258e-02 
8.912466e-02 
8.919666e-02 
8.926856e-02 
8.934037e-02 
8.941209e-02 
8.948371e-02 
8.955525e-02 
8.962669e-02 
8.969805e-02 
8.976931e-02 
8.984048e-02 
8.991156e-02 
8.998254e-02 
9.005344e-02 
9.012424e-02 
9.019495e-02 
9.026557e-02 
9.033610e-02 
9.040654e-02 
9.047689e-02 
9.054714e-02 
9.061730e-02 
9.068737e-02 
9.075735e-02 
9.082724e-02 
9.089703e-02 
9.096673e-02 
9.103634e-02 
9.110586e-02 
9.117529e-02 
9.124462e-02 
9.131387e-02 
9.138302e-02 
9.145207e-02 
9.152104e-02 
9.158992e-02 
9.165870e-02 
9.172739e-02 
9.179598e-02 
9.186449e-02 
9.193290e-02 
9.200122e-02 
9.206945e-02 
9.213759e-02 
9.220563e-02 
9.227358e-02 
9.234144e-02 
9.240920e-02 
9.247688e-02 
9.254446e-02 
9.261195e-02 
9.267934e-02 
9.274664e-02 
9.281385e-02 
9.288097e-02 
9.294800e-02 
9.301493e-02 
9.308177e-02 
9.314851e-02 
9.321517e-02 
9.328173e-02 
9.334820e-02 
9.341457e-02 
9.348085e-02 
9.354704e-02 
9.361314e-02 
9.367914e-02 
9.374505e-02 
9.381087e-02 
9.387660e-02 
9.394223e-02 
9.400776e-02 
9.407321e-02 
9.413856e-02 
9.420382e-02 
9.426898e-02 
9.433406e-02 
9.439903e-02 
9.446392e-02 
9.452871e-02 
9.459341e-02 
9.465802e-02 
9.472253e-02 
9.478695e-02 
9.485127e-02 
9.491550e-02 
9.497964e-02 
9.504368e-02 
9.510764e-02 
9.517149e-02 
9.523526e-02 
9.529893e-02 
9.536250e-02 
9.542599e-02 
9.548937e-02 
9.555267e-02 
9.561587e-02 
9.567898e-02 
9.574199e-02 
9.580491e-02 
9.586774e-02 
9.593047e-02 
9.599311e-02 
9.605565e-02 
9.611810e-02 
9.618046e-02 
9.624272e-02 
9.630489e-02 
9.636697e-02 
9.642895e-02 
9.649083e-02 
9.655262e-02 
9.661432e-02 
9.667592e-02 
9.673743e-02 
9.679885e-02 
9.686017e-02 
9.692140e-02 
9.698253e-02 
9.704357e-02 
9.710451e-02 
9.716536e-02 
9.722612e-02 
9.728678e-02 
9.734734e-02 
9.740781e-02 
9.746819e-02 
9.752847e-02 
9.758866e-02 
9.764875e-02 
9.770875e-02 
9.776866e-02 
9.782847e-02 
9.788818e-02 
9.794780e-02 
9.800733e-02 
9.806676e-02 
9.812609e-02 
9.818534e-02 
9.824448e-02 
9.830353e-02 
9.836249e-02 
9.842135e-02 
9.848012e-02 
9.853879e-02 
9.859737e-02 
9.865585e-02 
9.871424e-02 
9.877253e-02 
9.883073e-02 
9.888883e-02 
9.894684e-02 
9.900475e-02 
9.906257e-02 
9.912029e-02 
9.917791e-02 
9.923545e-02 
9.929288e-02 
9.935022e-02 
9.940747e-02 
9.946462e-02 
9.952167e-02 
9.957863e-02 
9.963550e-02 
9.969227e-02 
9.974894e-02 
9.980552e-02 
9.986200e-02 
9.991839e-02 
9.997468e-02 
1.000309e-01 
1.000870e-01 
1.001430e-01 
1.001989e-01 
1.002547e-01 
1.003104e-01 
1.003660e-01 
1.004216e-01 
1.004770e-01 
1.005323e-01 
1.005876e-01 
1.006427e-01 
1.006978e-01 
1.007527e-01 
1.008076e-01 
1.008623e-01 
1.009170e-01 
1.009716e-01 
1.010260e-01 
1.010804e-01 
1.011347e-01 
1.011889e-01 
1.012430e-01 
1.012970e-01 
1.013509e-01 
1.014047e-01 
1.014584e-01 
1.015120e-01 
1.015655e-01 
1.016189e-01 
1.016722e-01 
1.017255e-01 
1.017786e-01 
1.018316e-01 
1.018846e-01 
1.019374e-01 
1.019901e-01 
1.020428e-01 
1.020953e-01 
1.021478e-01 
1.022002e-01 
1.022524e-01 
1.023046e-01 
1.023566e-01 
1.024086e-01 
1.024605e-01 
1.025123e-01 
1.025640e-01 
1.026155e-01 
1.026670e-01 
1.027184e-01 
1.027697e-01 
1.028209e-01 
1.028720e-01 
1.029230e-01 
1.029739e-01 
1.030248e-01 
1.030755e-01 
1.031261e-01 
1.031766e-01 
1.032270e-01 
1.032774e-01 
1.033276e-01 
1.033777e-01 
1.034278e-01 
1.034777e-01 
1.035276e-01 
1.035773e-01 
1.036270e-01 
1.036765e-01 
1.037260e-01 
1.037753e-01 
1.038246e-01 
1.038738e-01 
1.039228e-01 
1.039718e-01 
1.040207e-01 
1.040695e-01 
1.041181e-01 
1.041667e-01 
1.042152e-01 
1.042636e-01 
1.043119e-01 
1.043601e-01 
1.044082e-01 
1.044562e-01 
1.045041e-01 
1.045519e-01 
1.045996e-01 
1.046472e-01 
1.046947e-01 
1.047422e-01 
1.047895e-01 
1.048367e-01 
1.048838e-01 
1.049308e-01 
1.049778e-01 
1.050246e-01 
1.050713e-01 
1.051180e-01 
1.051645e-01 
1.052110e-01 
1.052573e-01 
1.053036e-01 
1.053497e-01 
1.053958e-01 
1.054417e-01 
1.054876e-01 
1.055333e-01 
1.055790e-01 
1.056245e-01 
1.056700e-01 
1.057154e-01 
1.057606e-01 
1.058058e-01 
1.058509e-01 
1.058959e-01 
1.059407e-01 
1.059855e-01 
1.060302e-01 
1.060748e-01 
1.061193e-01 
1.061637e-01 
1.062080e-01 
1.062522e-01 
1.062963e-01 
1.063403e-01 
1.063841e-01 
1.064280e-01 
1.064717e-01 
1.065153e-01 
1.065588e-01 
1.066022e-01 
1.066455e-01 
1.066887e-01 
1.067318e-01 
1.067748e-01 
1.068177e-01 
1.068606e-01 
1.069033e-01 
1.069459e-01 
1.069884e-01 
1.070309e-01 
1.070732e-01 
1.071154e-01 
1.071576e-01 
1.071996e-01 
1.072415e-01 
1.072834e-01 
1.073251e-01 
1.073667e-01 
1.074083e-01 
1.074497e-01 
1.074911e-01 
1.075323e-01 
1.075735e-01 
1.076145e-01 
1.076555e-01 
1.076963e-01 
1.077371e-01 
1.077777e-01 
1.078183e-01 
1.078587e-01 
1.078991e-01 
1.079394e-01 
1.079795e-01 
1.080196e-01 
1.080595e-01 
1.080994e-01 
1.081392e-01 
1.081788e-01 
1.082184e-01 
1.082579e-01 
1.082973e-01 
1.083365e-01 
1.083757e-01 
1.084148e-01 
1.084538e-01 
1.084926e-01 
1.085314e-01 
1.085701e-01 
1.086087e-01 
1.086472e-01 
1.086855e-01 
1.087238e-01 
1.087620e-01 
1.088001e-01 
1.088381e-01 
1.088760e-01 
1.089138e-01 
1.089514e-01 
1.089890e-01 
1.090265e-01 
1.090639e-01 
1.091012e-01 
1.091384e-01 
1.091755e-01 
1.092125e-01 
1.092494e-01 
1.092862e-01 
1.093229e-01 
1.093595e-01 
1.093960e-01 
1.094324e-01 
1.094687e-01 
1.095049e-01 
1.095410e-01 
1.095770e-01 
1.096129e-01 
1.096487e-01 
1.096844e-01 
1.097200e-01 
1.097555e-01 
1.097910e-01 
1.098263e-01 
1.098615e-01 
1.098966e-01 
1.099316e-01 
1.099665e-01 
1.100013e-01 
1.100360e-01 
1.100706e-01 
1.101052e-01 
1.101396e-01 
1.101739e-01 
1.102081e-01 
1.102422e-01 
1.102762e-01 
1.103102e-01 
1.103440e-01 
1.103777e-01 
1.104113e-01 
1.104448e-01 
1.104782e-01 
1.105116e-01 
1.105448e-01 
1.105779e-01 
1.106109e-01 
1.106438e-01 
1.106767e-01 
1.107094e-01 
1.107420e-01 
1.107745e-01 
1.108069e-01 
1.108393e-01 
1.108715e-01 
1.109036e-01 
1.109356e-01 
1.109675e-01 
1.109994e-01 
1.110311e-01 
1.110627e-01 
1.110942e-01 
1.111257e-01 
1.111570e-01 
1.111882e-01 
1.112193e-01 
1.112503e-01 
1.112813e-01 
1.113121e-01 
1.113428e-01 
1.113734e-01 
1.114040e-01 
1.114344e-01 
1.114647e-01 
1.114949e-01 
1.115251e-01 
1.115551e-01 
1.115850e-01 
1.116148e-01 
1.116445e-01 
1.116742e-01 
1.117037e-01 
1.117331e-01 
1.117624e-01 
1.117917e-01 
1.118208e-01 
1.118498e-01 
1.118787e-01 
1.119075e-01 
1.119363e-01 
1.119649e-01 
1.119934e-01 
1.120218e-01 
1.120501e-01 
1.120784e-01 
1.121065e-01 
1.121345e-01 
1.121624e-01 
1.121902e-01 
1.122180e-01 
1.122456e-01 
1.122731e-01 
1.123005e-01 
1.123278e-01 
1.123550e-01 
1.123822e-01 
1.124092e-01 
1.124361e-01 
1.124629e-01 
1.124896e-01 
1.125162e-01 
1.125427e-01 
1.125691e-01 
1.125955e-01 
1.126217e-01 
1.126478e-01 
1.126738e-01 
1.126997e-01 
1.127255e-01 
1.127512e-01 
1.127768e-01 
1.128023e-01 
1.128277e-01 
1.128531e-01 
1.128783e-01 
1.129034e-01 
1.129284e-01 
1.129533e-01 
1.129781e-01 
1.130028e-01 
1.130274e-01 
1.130519e-01 
1.130763e-01 
1.131006e-01 
1.131248e-01 
1.131489e-01 
1.131729e-01 
1.131968e-01 
1.132206e-01 
1.132443e-01 
1.132679e-01 
1.132914e-01 
1.133148e-01 
1.133380e-01 
1.133612e-01 
1.133843e-01 
1.134073e-01 
1.134302e-01 
1.134530e-01 
1.134757e-01 
1.134983e-01 
1.135208e-01 
1.135432e-01 
1.135654e-01 
1.135876e-01 
1.136097e-01 
1.136317e-01 
1.136536e-01 
1.136753e-01 
1.136970e-01 
1.137186e-01 
1.137401e-01 
1.137615e-01 
1.137827e-01 
1.138039e-01 
1.138250e-01 
1.138460e-01 
1.138668e-01 
1.138876e-01 
1.139083e-01 
1.139288e-01 
1.139493e-01 
1.139697e-01 
1.139899e-01 
1.140101e-01 
1.140302e-01 
1.140501e-01 
1.140700e-01 
1.140897e-01 
1.141094e-01 
1.141290e-01 
1.141484e-01 
1.141678e-01 
1.141870e-01 
1.142062e-01 
1.142252e-01 
1.142442e-01 
1.142630e-01 
1.142818e-01 
1.143004e-01 
1.143190e-01 
1.143374e-01 
1.143558e-01 
1.143740e-01 
1.143922e-01 
1.144102e-01 
1.144281e-01 
1.144460e-01 
1.144637e-01 
1.144814e-01 
1.144989e-01 
1.145163e-01 
1.145337e-01 
1.145509e-01 
1.145680e-01 
1.145850e-01 
1.146020e-01 
1.146188e-01 
1.146355e-01 
1.146521e-01 
1.146687e-01 
1.146851e-01 
1.147014e-01 
1.147176e-01 
1.147337e-01 
1.147498e-01 
1.147657e-01 
1.147815e-01 
1.147972e-01 
1.148128e-01 
1.148283e-01 
1.148437e-01 
1.148590e-01 
1.148742e-01 
1.148893e-01 
1.149043e-01 
1.149192e-01 
1.149340e-01 
1.149487e-01 
1.149633e-01 
1.149778e-01 
1.149922e-01 
1.150065e-01 
1.150207e-01 
1.150348e-01 
1.150488e-01 
1.150627e-01 
1.150764e-01 
1.150901e-01 
1.151037e-01 
1.151172e-01 
1.151306e-01 
1.151438e-01 
1.151570e-01 
1.151701e-01 
1.151831e-01 
1.151959e-01 
1.152087e-01 
1.152214e-01 
1.152339e-01 
1.152464e-01 
1.152588e-01 
1.152710e-01 
1.152832e-01 
1.152953e-01 
1.153072e-01 
1.153191e-01 
1.153308e-01 
1.153425e-01 
1.153540e-01 
1.153655e-01 
1.153768e-01 
1.153881e-01 
1.153992e-01 
1.154103e-01 
1.154212e-01 
1.154320e-01 
1.154428e-01 
1.154534e-01 
1.154639e-01 
1.154744e-01 
1.154847e-01 
1.154949e-01 
1.155051e-01 
1.155151e-01 
1.155250e-01 
1.155348e-01 
1.155446e-01 
1.155542e-01 
1.155637e-01 
1.155731e-01 
1.155824e-01 
1.155917e-01 
1.156008e-01 
1.156098e-01 
1.156187e-01 
1.156275e-01 
1.156362e-01 
1.156448e-01 
1.156533e-01 
1.156617e-01 
1.156700e-01 
1.156782e-01 
1.156863e-01 
1.156943e-01 
1.157022e-01 
1.157100e-01 
1.157177e-01 
1.157252e-01 
1.157327e-01 
1.157401e-01 
1.157474e-01 
1.157546e-01 
1.157616e-01 
1.157686e-01 
1.157755e-01 
1.157823e-01 
1.157889e-01 
1.157955e-01 
1.158020e-01 
1.158083e-01 
1.158146e-01 
1.158208e-01 
1.158268e-01 
1.158328e-01 
1.158386e-01 
1.158444e-01 
1.158500e-01 
1.158556e-01 
1.158610e-01 
1.158664e-01 
1.158716e-01 
1.158768e-01 
1.158818e-01 
1.158868e-01 
1.158916e-01 
1.158963e-01 
1.159010e-01 
1.159055e-01 
1.159099e-01 
1.159143e-01 
1.159185e-01 
1.159226e-01 
1.159267e-01 
1.159306e-01 
1.159344e-01 
1.159381e-01 
1.159417e-01 
1.159452e-01 
1.159487e-01 
1.159520e-01 
1.159552e-01 
1.159583e-01 
1.159613e-01 
1.159642e-01 
1.159670e-01 
1.159697e-01 
1.159723e-01 
1.159748e-01 
1.159772e-01 
1.159795e-01 
1.159817e-01 
1.159838e-01 
1.159858e-01 
1.159876e-01 
1.159894e-01 
1.159911e-01 
1.159927e-01 
1.159942e-01 
1.159955e-01 
1.159968e-01 
1.159980e-01 
1.159991e-01 
1.160000e-01 
1.160009e-01 
1.160017e-01 
1.160023e-01 
1.160029e-01 
1.160034e-01 
1.160037e-01 
1.160040e-01 
1.160041e-01 
1.160042e-01 
1.160041e-01 
1.160040e-01 
1.160037e-01 
1.160034e-01 
1.160029e-01 
1.160024e-01 
1.160017e-01 
1.160009e-01 
1.160001e-01 
1.159991e-01 
1.159980e-01 
1.159969e-01 
1.159956e-01 
1.159942e-01 
1.159928e-01 
1.159912e-01 
1.159895e-01 
1.159877e-01 
1.159858e-01 
1.159839e-01 
1.159818e-01 
1.159796e-01 
1.159773e-01 
1.159749e-01 
1.159724e-01 
1.159698e-01 
1.159671e-01 
1.159643e-01 
1.159614e-01 
1.159584e-01 
1.159553e-01 
1.159521e-01 
1.159488e-01 
1.159454e-01 
1.159419e-01 
1.159383e-01 
1.159346e-01 
1.159307e-01 
1.159268e-01 
1.159228e-01 
1.159187e-01 
1.159145e-01 
1.159101e-01 
1.159057e-01 
1.159012e-01 
1.158965e-01 
1.158918e-01 
1.158870e-01 
1.158820e-01 
1.158770e-01 
1.158719e-01 
1.158666e-01 
1.158613e-01 
1.158558e-01 
1.158503e-01 
1.158446e-01 
1.158389e-01 
1.158330e-01 
1.158271e-01 
1.158210e-01 
1.158149e-01 
1.158086e-01 
1.158022e-01 
1.157958e-01 
1.157892e-01 
1.157826e-01 
1.157758e-01 
1.157689e-01 
1.157619e-01 
1.157549e-01 
1.157477e-01 
1.157404e-01 
1.157330e-01 
1.157256e-01 
1.157180e-01 
1.157103e-01 
1.157025e-01 
1.156946e-01 
1.156866e-01 
1.156785e-01 
1.156703e-01 
1.156621e-01 
1.156537e-01 
1.156452e-01 
1.156366e-01 
1.156279e-01 
1.156191e-01 
1.156102e-01 
1.156012e-01 
1.155920e-01 
1.155828e-01 
1.155735e-01 
1.155641e-01 
1.155546e-01 
1.155450e-01 
1.155353e-01 
1.155254e-01 
1.155155e-01 
1.155055e-01 
1.154954e-01 
1.154852e-01 
1.154748e-01 
1.154644e-01 
1.154539e-01 
1.154432e-01 
1.154325e-01 
1.154217e-01 
1.154107e-01 
1.153997e-01 
1.153885e-01 
1.153773e-01 
1.153660e-01 
1.153545e-01 
1.153430e-01 
1.153313e-01 
1.153196e-01 
1.153077e-01 
1.152958e-01 
1.152837e-01 
1.152716e-01 
1.152593e-01 
1.152469e-01 
1.152345e-01 
1.152219e-01 
1.152093e-01 
1.151965e-01 
1.151836e-01 
1.151707e-01 
1.151576e-01 
1.151444e-01 
1.151311e-01 
1.151178e-01 
1.151043e-01 
1.150907e-01 
1.150770e-01 
1.150633e-01 
1.150494e-01 
1.150354e-01 
1.150213e-01 
1.150071e-01 
1.149928e-01 
1.149784e-01 
1.149640e-01 
1.149494e-01 
1.149347e-01 
1.149199e-01 
1.149050e-01 
1.148900e-01 
1.148749e-01 
1.148597e-01 
1.148444e-01 
1.148290e-01 
1.148135e-01 
1.147979e-01 
1.147822e-01 
1.147663e-01 
1.147504e-01 
1.147344e-01 
1.147183e-01 
1.147021e-01 
1.146858e-01 
1.146694e-01 
1.146529e-01 
1.146362e-01 
1.146195e-01 
1.146027e-01 
1.145858e-01 
1.145687e-01 
1.145516e-01 
1.145344e-01 
1.145171e-01 
1.144996e-01 
1.144821e-01 
1.144645e-01 
1.144467e-01 
1.144289e-01 
1.144110e-01 
1.143929e-01 
1.143748e-01 
1.143566e-01 
1.143382e-01 
1.143198e-01 
1.143012e-01 
1.142826e-01 
1.142638e-01 
1.142450e-01 
1.142261e-01 
1.142070e-01 
1.141879e-01 
1.141686e-01 
1.141493e-01 
1.141298e-01 
1.141102e-01 
1.140906e-01 
1.140708e-01 
1.140510e-01 
1.140310e-01 
1.140110e-01 
1.139908e-01 
1.139705e-01 
1.139502e-01 
1.139297e-01 
1.139091e-01 
1.138885e-01 
1.138677e-01 
1.138468e-01 
1.138259e-01 
1.138048e-01 
1.137836e-01 
1.137624e-01 
1.137410e-01 
1.137195e-01 
1.136980e-01 
1.136763e-01 
1.136545e-01 
1.136326e-01 
1.136106e-01 
1.135886e-01 
1.135664e-01 
1.135441e-01 
1.135217e-01 
1.134992e-01 
1.134767e-01 
1.134540e-01 
1.134312e-01 
1.134083e-01 
1.133853e-01 
1.133622e-01 
1.133390e-01 
1.133158e-01 
1.132924e-01 
1.132689e-01 
1.132453e-01 
1.132216e-01 
1.131978e-01 
1.131739e-01 
1.131499e-01 
1.131258e-01 
1.131016e-01 
1.130773e-01 
1.130529e-01 
1.130284e-01 
1.130038e-01 
1.129791e-01 
1.129543e-01 
1.129294e-01 
1.129044e-01 
1.128793e-01 
1.128541e-01 
1.128288e-01 
1.128034e-01 
1.127779e-01 
1.127523e-01 
1.127266e-01 
1.127008e-01 
1.126749e-01 
1.126489e-01 
1.126228e-01 
1.125966e-01 
1.125703e-01 
1.125439e-01 
1.125174e-01 
1.124907e-01 
1.124640e-01 
1.124372e-01 
1.124103e-01 
1.123833e-01 
1.123562e-01 
1.123290e-01 
1.123017e-01 
1.122743e-01 
1.122467e-01 
1.122191e-01 
1.121914e-01 
1.121636e-01 
1.121357e-01 
1.121077e-01 
1.120796e-01 
1.120513e-01 
1.120230e-01 
1.119946e-01 
1.119661e-01 
1.119375e-01 
1.119088e-01 
1.118800e-01 
1.118510e-01 
1.118220e-01 
1.117929e-01 
1.117637e-01 
1.117344e-01 
1.117049e-01 
1.116754e-01 
1.116458e-01 
1.116161e-01 
1.115863e-01 
1.115564e-01 
1.115263e-01 
1.114962e-01 
1.114660e-01 
1.114357e-01 
1.114053e-01 
1.113747e-01 
1.113441e-01 
1.113134e-01 
1.112826e-01 
1.112517e-01 
1.112207e-01 
1.111895e-01 
1.111583e-01 
1.111270e-01 
1.110956e-01 
1.110641e-01 
1.110324e-01 
1.110007e-01 
1.109689e-01 
1.109370e-01 
1.109050e-01 
1.108729e-01 
1.108406e-01 
1.108083e-01 
1.107759e-01 
1.107434e-01 
1.107108e-01 
1.106781e-01 
1.106452e-01 
1.106123e-01 
1.105793e-01 
1.105462e-01 
1.105130e-01 
1.104797e-01 
1.104463e-01 
1.104127e-01 
1.103791e-01 
1.103454e-01 
1.103116e-01 
1.102777e-01 
1.102437e-01 
1.102096e-01 
1.101754e-01 
1.101410e-01 
1.101066e-01 
1.100721e-01 
1.100375e-01 
1.100028e-01 
1.099680e-01 
1.099331e-01 
1.098981e-01 
1.098630e-01 
1.098278e-01 
1.097925e-01 
1.097571e-01 
1.097216e-01 
1.096860e-01 
1.096503e-01 
1.096145e-01 
1.095786e-01 
1.095426e-01 
1.095065e-01 
1.094703e-01 
1.094340e-01 
1.093976e-01 
1.093611e-01 
1.093245e-01 
1.092878e-01 
1.092510e-01 
1.092141e-01 
1.091771e-01 
1.091400e-01 
1.091028e-01 
1.090655e-01 
1.090281e-01 
1.089906e-01 
1.089531e-01 
1.089154e-01 
1.088776e-01 
1.088397e-01 
1.088017e-01 
1.087636e-01 
1.087255e-01 
1.086872e-01 
1.086488e-01 
1.086103e-01 
1.085717e-01 
1.085331e-01 
1.084943e-01 
1.084554e-01 
1.084164e-01 
1.083774e-01 
1.083382e-01 
1.082989e-01 
1.082596e-01 
1.082201e-01 
1.081805e-01 
1.081409e-01 
1.081011e-01 
1.080612e-01 
1.080213e-01 
1.079812e-01 
1.079411e-01 
1.079008e-01 
1.078605e-01 
1.078200e-01 
1.077795e-01 
1.077388e-01 
1.076981e-01 
1.076572e-01 
1.076163e-01 
1.075752e-01 
1.075341e-01 
1.074928e-01 
1.074515e-01 
1.074101e-01 
1.073685e-01 
1.073269e-01 
1.072851e-01 
1.072433e-01 
1.072014e-01 
1.071594e-01 
1.071172e-01 
1.070750e-01 
1.070327e-01 
1.069903e-01 
1.069477e-01 
1.069051e-01 
1.068624e-01 
1.068196e-01 
1.067767e-01 
1.067337e-01 
1.066905e-01 
1.066473e-01 
1.066040e-01 
1.065606e-01 
1.065171e-01 
1.064735e-01 
1.064298e-01 
1.063860e-01 
1.063421e-01 
1.062981e-01 
1.062540e-01 
1.062099e-01 
1.061656e-01 
1.061212e-01 
1.060767e-01 
1.060321e-01 
1.059874e-01 
1.059427e-01 
1.058978e-01 
1.058528e-01 
1.058078e-01 
1.057626e-01 
1.057173e-01 
1.056720e-01 
1.056265e-01 
1.055809e-01 
1.055353e-01 
1.054895e-01 
1.054437e-01 
1.053977e-01 
1.053517e-01 
1.053055e-01 
1.052593e-01 
1.052129e-01 
1.051665e-01 
1.051200e-01 
1.050733e-01 
1.050266e-01 
1.049798e-01 
1.049329e-01 
1.048858e-01 
1.048387e-01 
1.047915e-01 
1.047442e-01 
1.046968e-01 
1.046493e-01 
1.046017e-01 
1.045539e-01 
1.045061e-01 
1.044582e-01 
1.044103e-01 
1.043622e-01 
1.043140e-01 
1.042657e-01 
1.042173e-01 
1.041688e-01 
1.041202e-01 
1.040716e-01 
1.040228e-01 
1.039739e-01 
1.039249e-01 
1.038759e-01 
1.038267e-01 
1.037775e-01 
1.037281e-01 
1.036786e-01 
1.036291e-01 
1.035794e-01 
1.035297e-01 
1.034799e-01 
1.034299e-01 
1.033799e-01 
1.033298e-01 
1.032795e-01 
1.032292e-01 
1.031788e-01 
1.031283e-01 
1.030776e-01 
1.030269e-01 
1.029761e-01 
1.029252e-01 
1.028742e-01 
1.028231e-01 
1.027719e-01 
1.027206e-01 
1.026692e-01 
1.026178e-01 
1.025662e-01 
1.025145e-01 
1.024627e-01 
1.024108e-01 
1.023589e-01 
1.023068e-01 
1.022546e-01 
1.022024e-01 
1.021500e-01 
1.020976e-01 
1.020450e-01 
1.019924e-01 
1.019397e-01 
1.018868e-01 
1.018339e-01 
1.017809e-01 
1.017277e-01 
1.016745e-01 
1.016212e-01 
1.015678e-01 
1.015143e-01 
1.014607e-01 
1.014070e-01 
1.013532e-01 
1.012993e-01 
1.012453e-01 
1.011912e-01 
1.011370e-01 
1.010828e-01 
1.010284e-01 
1.009739e-01 
1.009193e-01 
1.008647e-01 
1.008099e-01 
1.007551e-01 
1.007001e-01 
1.006451e-01 
1.005899e-01 
1.005347e-01 
1.004794e-01 
1.004239e-01 
1.003684e-01 
1.003128e-01 
1.002571e-01 
1.002013e-01 
1.001454e-01 
1.000894e-01 
1.000333e-01 
9.997709e-02 
9.992080e-02 
9.986442e-02 
9.980794e-02 
9.975136e-02 
9.969469e-02 
9.963793e-02 
9.958107e-02 
9.952411e-02 
9.946706e-02 
9.940992e-02 
9.935267e-02 
9.929534e-02 
9.923791e-02 
9.918038e-02 
9.912276e-02 
9.906504e-02 
9.900723e-02 
9.894932e-02 
9.889131e-02 
9.883322e-02 
9.877502e-02 
9.871674e-02 
9.865835e-02 
9.859987e-02 
9.854130e-02 
9.848263e-02 
9.842387e-02 
9.836501e-02 
9.830606e-02 
9.824701e-02 
9.818787e-02 
9.812863e-02 
9.806930e-02 
9.800987e-02 
9.795035e-02 
9.789074e-02 
9.783103e-02 
9.777122e-02 
9.771132e-02 
9.765132e-02 
9.759124e-02 
9.753105e-02 
9.747077e-02 
9.741040e-02 
9.734993e-02 
9.728937e-02 
9.722871e-02 
9.716796e-02 
9.710712e-02 
9.704618e-02 
9.698514e-02 
9.692402e-02 
9.686279e-02 
9.680148e-02 
9.674007e-02 
9.667856e-02 
9.661696e-02 
9.655527e-02 
9.649348e-02 
9.643160e-02 
9.636962e-02 
9.630755e-02 
9.624539e-02 
9.618313e-02 
9.612077e-02 
9.605833e-02 
9.599579e-02 
9.593315e-02 
9.587043e-02 
9.580760e-02 
9.574469e-02 
9.568168e-02 
9.561857e-02 
9.555538e-02 
9.549209e-02 
9.542870e-02 
9.536522e-02 
9.530165e-02 
9.523798e-02 
9.517422e-02 
9.511037e-02 
9.504642e-02 
9.498238e-02 
9.491825e-02 
9.485402e-02 
9.478970e-02 
9.472529e-02 
9.466078e-02 
9.459618e-02 
9.453148e-02 
9.446670e-02 
9.440181e-02 
9.433684e-02 
9.427177e-02 
9.420661e-02 
9.414136e-02 
9.407601e-02 
9.401057e-02 
9.394503e-02 
9.387941e-02 
9.381369e-02 
9.374787e-02 
9.368197e-02 
9.361597e-02 
9.354987e-02 
9.348369e-02 
9.341741e-02 
9.335104e-02 
9.328458e-02 
9.321802e-02 
9.315137e-02 
9.308463e-02 
9.301779e-02 
9.295086e-02 
9.288384e-02 
9.281673e-02 
9.274952e-02 
9.268222e-02 
9.261483e-02 
9.254735e-02 
9.247977e-02 
9.241210e-02 
9.234434e-02 
9.227649e-02 
9.220854e-02 
9.214050e-02 
9.207237e-02 
9.200414e-02 
9.193583e-02 
9.186742e-02 
9.179892e-02 
9.173032e-02 
9.166164e-02 
9.159286e-02 
9.152399e-02 
9.145503e-02 
9.138597e-02 
9.131683e-02 
9.124759e-02 
9.117826e-02 
9.110884e-02 
9.103932e-02 
9.096972e-02 
9.090002e-02 
9.083023e-02 
9.076034e-02 
9.069037e-02 
9.062030e-02 
9.055015e-02 
9.047990e-02 
9.040955e-02 
9.033912e-02 
9.026860e-02 
9.019798e-02 
9.012727e-02 
9.005647e-02 
8.998558e-02 
8.991460e-02 
8.984352e-02 
8.977236e-02 
8.970110e-02 
8.962975e-02 
8.955831e-02 
8.948678e-02 
8.941515e-02 
8.934344e-02 
8.927163e-02 
8.919974e-02 
8.912775e-02 
8.905567e-02 
8.898350e-02 
8.891124e-02 
8.883888e-02 
8.876644e-02 
8.869390e-02 
8.862128e-02 
8.854856e-02 
8.847575e-02 
8.840285e-02 
8.832986e-02 
8.825678e-02 
8.818361e-02 
8.811034e-02 
8.803699e-02 
8.796355e-02 
8.789001e-02 
8.781638e-02 
8.774267e-02 
8.766886e-02 
8.759496e-02 
8.752097e-02 
8.744689e-02 
8.737272e-02 
8.729846e-02 
8.722411e-02 
8.714967e-02 
8.707514e-02 
8.700052e-02 
8.692580e-02 
8.685100e-02 
8.677611e-02 
8.670112e-02 
8.662605e-02 
8.655089e-02 
8.647563e-02 
8.640029e-02 
8.632485e-02 
8.624933e-02 
8.617371e-02 
8.609801e-02 
8.602221e-02 
8.594633e-02 
8.587035e-02 
8.579429e-02 
8.571813e-02 
8.564189e-02 
8.556555e-02 
8.548913e-02 
8.541261e-02 
8.533601e-02 
8.525932e-02 
8.518253e-02 
8.510566e-02 
8.502870e-02 
8.495164e-02 
8.487450e-02 
8.479727e-02 
8.471995e-02 
8.464254e-02 
8.456504e-02 
8.448745e-02 
8.440977e-02 
8.433200e-02 
8.425415e-02 
8.417620e-02 
8.409816e-02 
8.402004e-02 
8.394182e-02 
8.386352e-02 
8.378513e-02 
8.370665e-02 
8.362807e-02 
8.354941e-02 
8.347067e-02 
8.339183e-02 
8.331290e-02 
8.323388e-02 
8.315478e-02 
8.307559e-02 
8.299630e-02 
8.291693e-02 
8.283747e-02 
8.275792e-02 
8.267828e-02 
8.259856e-02 
8.251874e-02 
8.243884e-02 
8.235885e-02 
8.227877e-02 
8.219860e-02 
8.211834e-02 
8.203799e-02 
8.195756e-02 
8.187704e-02 
8.179643e-02 
8.171573e-02 
8.163494e-02 
8.155406e-02 
8.147310e-02 
8.139204e-02 
8.131090e-02 
8.122967e-02 
8.114836e-02 
8.106695e-02 
8.098546e-02 
8.090388e-02 
8.082221e-02 
8.074045e-02 
8.065861e-02 
8.057667e-02 
8.049465e-02 
8.041254e-02 
8.033035e-02 
8.024806e-02 
8.016569e-02 
8.008323e-02 
8.000068e-02 
7.991805e-02 
7.983533e-02 
7.975252e-02 
7.966962e-02 
7.958663e-02 
7.950356e-02 
7.942040e-02 
7.933715e-02 
7.925382e-02 
7.917040e-02 
7.908689e-02 
7.900329e-02 
7.891961e-02 
7.883584e-02 
7.875198e-02 
7.866803e-02 
7.858400e-02 
7.849988e-02 
7.841567e-02 
7.833138e-02 
7.824700e-02 
7.816253e-02 
7.807798e-02 
7.799334e-02 
7.790861e-02 
7.782379e-02 
7.773889e-02 
7.765390e-02 
7.756883e-02 
7.748367e-02 
7.739842e-02 
7.731308e-02 
7.722766e-02 
7.714215e-02 
7.705656e-02 
7.697088e-02 
7.688511e-02 
7.679926e-02 
7.671332e-02 
7.662729e-02 
7.654118e-02 
7.645498e-02 
7.636869e-02 
7.628232e-02 
7.619587e-02 
7.610932e-02 
7.602269e-02 
7.593598e-02 
7.584917e-02 
7.576229e-02 
7.567531e-02 
7.558825e-02 
7.550111e-02 
7.541388e-02 
7.532656e-02 
7.523916e-02 
7.515167e-02 
7.506409e-02 
7.497643e-02 
7.488869e-02 
7.480085e-02 
7.471294e-02 
7.462493e-02 
7.453685e-02 
7.444867e-02 
7.436041e-02 
7.427207e-02 
7.418364e-02 
7.409513e-02 
7.400652e-02 
7.391784e-02 
7.382907e-02 
7.374021e-02 
7.365127e-02 
7.356225e-02 
7.347313e-02 
7.338394e-02 
7.329466e-02 
7.320529e-02 
7.311584e-02 
7.302630e-02 
7.293668e-02 
7.284698e-02 
7.275718e-02 
7.266731e-02 
7.257735e-02 
7.248730e-02 
7.239717e-02 
7.230696e-02 
7.221666e-02 
7.212628e-02 
7.203581e-02 
7.194526e-02 
7.185462e-02 
7.176390e-02 
7.167309e-02 
7.158220e-02 
7.149123e-02 
7.140017e-02 
7.130903e-02 
7.121780e-02 
7.112649e-02 
7.103510e-02 
7.094362e-02 
7.085205e-02 
7.076041e-02 
7.066868e-02 
7.057686e-02 
7.048496e-02 
7.039298e-02 
7.030091e-02 
7.020876e-02 
7.011653e-02 
7.002421e-02 
6.993181e-02 
6.983932e-02 
6.974675e-02 
6.965410e-02 
6.956136e-02 
6.946854e-02 
6.937564e-02 
6.928265e-02 
6.918958e-02 
6.909643e-02 
6.900319e-02 
6.890987e-02 
6.881647e-02 
6.872298e-02 
6.862941e-02 
6.853576e-02 
6.844203e-02 
6.834821e-02 
6.825431e-02 
6.816032e-02 
6.806625e-02 
6.797210e-02 
6.787787e-02 
6.778355e-02 
6.768915e-02 
6.759467e-02 
6.750011e-02 
6.740546e-02 
6.731073e-02 
6.721592e-02 
6.712102e-02 
6.702604e-02 
6.693098e-02 
6.683584e-02 
6.674062e-02 
6.664531e-02 
6.654992e-02 
6.645445e-02 
6.635889e-02 
6.626325e-02 
6.616754e-02 
6.607173e-02 
6.597585e-02 
6.587989e-02 
6.578384e-02 
6.568771e-02 
6.559150e-02 
6.549520e-02 
6.539883e-02 
6.530237e-02 
6.520583e-02 
6.510921e-02 
6.501251e-02 
6.491573e-02 
6.481886e-02 
6.472191e-02 
6.462488e-02 
6.452777e-02 
6.443058e-02 
6.433331e-02 
6.423595e-02 
6.413852e-02 
6.404100e-02 
6.394340e-02 
6.384572e-02 
6.374796e-02 
6.365011e-02 
6.355219e-02 
6.345419e-02 
6.335610e-02 
6.325793e-02 
6.315968e-02 
6.306135e-02 
6.296294e-02 
6.286445e-02 
6.276588e-02 
6.266723e-02 
6.256850e-02 
6.246968e-02 
6.237079e-02 
6.227181e-02 
6.217275e-02 
6.207362e-02 
6.197440e-02 
6.187510e-02 
6.177572e-02 
6.167627e-02 
6.157673e-02 
6.147711e-02 
6.137741e-02 
6.127763e-02 
6.117777e-02 
6.107783e-02 
6.097780e-02 
6.087770e-02 
6.077752e-02 
6.067726e-02 
6.057692e-02 
6.047650e-02 
6.037600e-02 
6.027542e-02 
6.017476e-02 
6.007402e-02 
5.997320e-02 
5.987230e-02 
5.977132e-02 
5.967026e-02 
5.956912e-02 
5.946790e-02 
5.936660e-02 
5.926523e-02 
5.916377e-02 
5.906223e-02 
5.896062e-02 
5.885892e-02 
5.875715e-02 
5.865530e-02 
5.855336e-02 
5.845135e-02 
5.834926e-02 
5.824709e-02 
5.814484e-02 
5.804252e-02 
5.794011e-02 
5.783762e-02 
5.773506e-02 
5.763242e-02 
5.752969e-02 
5.742689e-02 
5.732401e-02 
5.722105e-02 
5.711802e-02 
5.701490e-02 
5.691171e-02 
5.680843e-02 
5.670508e-02 
5.660165e-02 
5.649815e-02 
5.639456e-02 
5.629090e-02 
5.618715e-02 
5.608333e-02 
5.597943e-02 
5.587545e-02 
5.577140e-02 
5.566727e-02 
5.556305e-02 
5.545876e-02 
5.535440e-02 
5.524995e-02 
5.514543e-02 
5.504083e-02 
5.493615e-02 
5.483139e-02 
5.472656e-02 
5.462165e-02 
5.451666e-02 
5.441159e-02 
5.430644e-02 
5.420122e-02 
5.409592e-02 
5.399055e-02 
5.388509e-02 
5.377956e-02 
5.367395e-02 
5.356827e-02 
5.346250e-02 
5.335666e-02 
5.325074e-02 
5.314475e-02 
5.303868e-02 
5.293253e-02 
5.282630e-02 
5.272000e-02 
5.261362e-02 
5.250717e-02 
5.240063e-02 
5.229402e-02 
5.218734e-02 
5.208058e-02 
5.197374e-02 
5.186682e-02 
5.175983e-02 
5.165276e-02 
5.154561e-02 
5.143839e-02 
5.133109e-02 
5.122372e-02 
5.111627e-02 
5.100874e-02 
5.090114e-02 
5.079346e-02 
5.068570e-02 
5.057787e-02 
5.046996e-02 
5.036198e-02 
5.025392e-02 
5.014579e-02 
5.003757e-02 
4.992929e-02 
4.982092e-02 
4.971249e-02 
4.960397e-02 
4.949538e-02 
4.938672e-02 
4.927798e-02 
4.916916e-02 
4.906027e-02 
4.895130e-02 
4.884226e-02 
4.873314e-02 
4.862395e-02 
4.851468e-02 
4.840534e-02 
4.829592e-02 
4.818642e-02 
4.807686e-02 
4.796721e-02 
4.785749e-02 
4.774770e-02 
4.763783e-02 
4.752789e-02 
4.741787e-02 
4.730778e-02 
4.719761e-02 
4.708737e-02 
4.697705e-02 
4.686666e-02 
4.675619e-02 
4.664565e-02 
4.653503e-02 
4.642434e-02 
4.631358e-02 
4.620274e-02 
4.609183e-02 
4.598084e-02 
4.586978e-02 
4.575865e-02 
4.564744e-02 
4.553615e-02 
4.542480e-02 
4.531337e-02 
4.520186e-02 
4.509028e-02 
4.497863e-02 
4.486690e-02 
4.475510e-02 
4.464323e-02 
4.453128e-02 
4.441926e-02 
4.430716e-02 
4.419499e-02 
4.408275e-02 
4.397044e-02 
4.385805e-02 
4.374559e-02 
4.363305e-02 
4.352044e-02 
4.340776e-02 
4.329500e-02 
4.318217e-02 
4.306927e-02 
4.295630e-02 
4.284325e-02 
4.273013e-02 
4.261694e-02 
4.250367e-02 
4.239033e-02 
4.227692e-02 
4.216344e-02 
4.204988e-02 
4.193625e-02 
4.182255e-02 
4.170877e-02 
4.159492e-02 
4.148100e-02 
4.136701e-02 
4.125295e-02 
4.113881e-02 
4.102460e-02 
4.091032e-02 
4.079596e-02 
4.068154e-02 
4.056704e-02 
4.045247e-02 
4.033783e-02 
4.022311e-02 
4.010833e-02 
3.999347e-02 
3.987854e-02 
3.976354e-02 
3.964846e-02 
3.953332e-02 
3.941810e-02 
3.930281e-02 
3.918745e-02 
3.907202e-02 
3.895652e-02 
3.884095e-02 
3.872530e-02 
3.860958e-02 
3.849380e-02 
3.837794e-02 
3.826201e-02 
3.814600e-02 
3.802993e-02 
3.791379e-02 
3.779757e-02 
3.768129e-02 
3.756493e-02 
3.744850e-02 
3.733200e-02 
3.721543e-02 
3.709879e-02 
3.698208e-02 
3.686530e-02 
3.674845e-02 
3.663153e-02 
3.651453e-02 
3.639747e-02 
3.628034e-02 
3.616313e-02 
3.604586e-02 
3.592851e-02 
3.581110e-02 
3.569361e-02 
3.557606e-02 
3.545843e-02 
3.534074e-02 
3.522297e-02 
3.510514e-02 
3.498723e-02 
3.486925e-02 
3.475121e-02 
3.463310e-02 
3.451491e-02 
3.439666e-02 
3.427833e-02 
3.415994e-02 
3.404148e-02 
3.392294e-02 
3.380434e-02 
3.368567e-02 
3.356693e-02 
3.344812e-02 
3.332924e-02 
3.321029e-02 
3.309128e-02 
3.297219e-02 
3.285303e-02 
3.273381e-02 
3.261452e-02 
3.249515e-02 
3.237572e-02 
3.225622e-02 
3.213665e-02 
3.201702e-02 
3.189731e-02 
3.177753e-02 
3.165769e-02 
3.153778e-02 
3.141780e-02 
3.129775e-02 
3.117763e-02 
3.105745e-02 
3.093719e-02 
3.081687e-02 
3.069648e-02 
3.057602e-02 
3.045549e-02 
3.033490e-02 
3.021424e-02 
3.009351e-02 
2.997271e-02 
2.985184e-02 
2.973091e-02 
2.960990e-02 
2.948883e-02 
2.936770e-02 
2.924649e-02 
2.912522e-02 
2.900388e-02 
2.888247e-02 
2.876099e-02 
2.863945e-02 
2.851784e-02 
2.839616e-02 
2.827442e-02 
2.815261e-02 
2.803073e-02 
2.790878e-02 
2.778677e-02 
2.766469e-02 
2.754254e-02 
2.742033e-02 
2.729805e-02 
2.717570e-02 
2.705328e-02 
2.693080e-02 
2.680826e-02 
2.668564e-02 
2.656296e-02 
2.644021e-02 
2.631740e-02 
2.619452e-02 
2.607157e-02 
2.594856e-02 
2.582548e-02 
2.570233e-02 
2.557912e-02 
2.545584e-02 
2.533250e-02 
2.520909e-02 
2.508561e-02 
2.496207e-02 
2.483846e-02 
2.471479e-02 
2.459105e-02 
2.446724e-02 
2.434337e-02 
2.421943e-02 
2.409543e-02 
2.397136e-02 
2.384723e-02 
2.372303e-02 
2.359877e-02 
2.347444e-02 
2.335004e-02 
2.322558e-02 
2.310106e-02 
2.297647e-02 
2.285181e-02 
2.272709e-02 
2.260230e-02 
2.247745e-02 
2.235254e-02 
2.222756e-02 
2.210251e-02 
2.197740e-02 
2.185223e-02 
2.172699e-02 
2.160168e-02 
2.147631e-02 
2.135088e-02 
2.122538e-02 
2.109982e-02 
2.097419e-02 
2.084850e-02 
2.072275e-02 
2.059693e-02 
2.047104e-02 
2.034510e-02 
2.021909e-02 
2.009301e-02 
1.996687e-02 
1.984067e-02 
1.971440e-02 
1.958807e-02 
1.946167e-02 
1.933521e-02 
1.920869e-02 
1.908211e-02 
1.895546e-02 
1.882874e-02 
1.870197e-02 
1.857513e-02 
1.844822e-02 
1.832126e-02 
1.819422e-02 
1.806713e-02 
1.793998e-02 
1.781276e-02 
1.768547e-02 
1.755813e-02 
1.743072e-02 
1.730325e-02 
1.717571e-02 
1.704812e-02 
1.692046e-02 
1.679273e-02 
1.666495e-02 
1.653710e-02 
1.640919e-02 
1.628122e-02 
1.615318e-02 
1.602508e-02 
1.589692e-02 
1.576870e-02 
1.564041e-02 
1.551207e-02 
1.538366e-02 
1.525519e-02 
1.512665e-02 
1.499806e-02 
1.486940e-02 
1.474068e-02 
1.461190e-02 
1.448305e-02 
1.435415e-02 
1.422518e-02 
1.409615e-02 
1.396707e-02 
1.383791e-02 
1.370870e-02 
1.357943e-02 
1.345009e-02 
1.332069e-02 
1.319124e-02 
1.306172e-02 
1.293213e-02 
1.280249e-02 
1.267279e-02 
1.254303e-02 
1.241320e-02 
1.228331e-02 
1.215337e-02 
1.202336e-02 
1.189329e-02 
1.176316e-02 
1.163297e-02 
1.150272e-02 
1.137241e-02 
1.124204e-02 
1.111161e-02 
1.098111e-02 
1.085056e-02 
1.071995e-02 
1.058927e-02 
1.045854e-02 
1.032774e-02 
1.019689e-02 
1.006598e-02 
9.935002e-03 
9.803968e-03 
9.672874e-03 
9.541720e-03 
9.410506e-03 
9.279233e-03 
9.147899e-03 
9.016507e-03 
8.885054e-03 
8.753542e-03 
8.621970e-03 
8.490339e-03 
8.358649e-03 
8.226899e-03 
8.095090e-03 
7.963222e-03 
7.831295e-03 
7.699308e-03 
7.567263e-03 
7.435158e-03 
7.302994e-03 
7.170772e-03 
7.038490e-03 
6.906150e-03 
6.773751e-03 
6.641293e-03 
6.508777e-03 
6.376202e-03 
6.243568e-03 
6.110876e-03 
5.978126e-03 
5.845317e-03 
5.712449e-03 
5.579524e-03 
5.446540e-03 
5.313498e-03 
5.180398e-03 
5.047239e-03 
4.914023e-03 
4.780749e-03 
4.647417e-03 
4.514027e-03 
4.380579e-03 
4.247073e-03 
4.113510e-03 
3.979889e-03 
3.846210e-03 
3.712474e-03 
3.578680e-03 
3.444829e-03 
3.310920e-03 
3.176954e-03 
3.042931e-03 
2.908851e-03 
2.774713e-03 
2.640518e-03 
2.506266e-03 
2.371958e-03 
2.237592e-03 
2.103169e-03 
1.968689e-03 
1.834153e-03 
1.699559e-03 
1.564909e-03 
1.430203e-03 
1.295440e-03 
1.160620e-03 
1.025744e-03 
8.908108e-04 
7.558217e-04 
6.207762e-04 
4.856745e-04 
3.505165e-04 
2.153023e-04 
8.003206e-05 
0 
0 
0 
0 
0 
0 
0 
0 
0 
0 
0 
0 
0 
0 
0 
0 
0 
0 
0 
0 
0 
0 
0 
0 
0 
0 
0 
0 
0 
0 
0 
0 
0 
0 
0 
0 
0 
0 
0 
0 
0 
0 
0 
0 
0 
0 
0 
0 
0 
0 
0 
0 
0 
0 
0 
0 
0 
0 
0 
0 
0 
0 
0 
0 
0 
0 
0 
0 
0 
0 
0 
0 
0 
0 
0 
0 
0 
0 
0 
0 
0 
0 
0 
0 
0 
0 
0 
0 
0 
0 
0 
0 
0 
0 
0 
0 
0 
0 
0 
0 
0 
0 
0 
0 
0 
0 
0 
0 
0 
0 
0 
0 
0 
0 
0 
0 
0 
0 
0 
0 
0 
0 
0 
0 
0 
0 
0 
0 
0 
0 
0 
0 
0 
0 
0 
0 
0 
0 
0 
0 
0 
0 
0 
0 
0 
0 
0 
0 
0 
0 
0 
0 
0 
0 
0 
0 
0 
0 
0 
0 
0 
0 
0 
0 
0 
0 
0 
0 
0 
0 
0 
0 
0 
0 
0 
0 
0 
0 
0 
0 
0 
0 
0 
0 
0 
0 
0 
0 
0 
0 
0 
0 
0 
0 
0 
0 
0 
0 
0 
0 
0 
0 
0 
0 
0 
0 
0 
0 
0 
0 
0 
0 
0 
0 
0 
0 
0 
0 
0 
0 
0 
0 
0 
0 
0 
0 
0 
0 
0 
0 
0 
0 
0 
0 
0 
0 
0 
0 
0 
0 
0 
0 
0 
0 
0 
0 
0 
0 
0 
0 
0 
0 
0 
0 
0 
0 
0 
0 
0 
0 
0 
0 
0 
0 
0 
0 
0 
0 
0 
0 
0 
0 
0 
0 
0 
0 
0 
0 
0 
0 
0 
0 
0 
0 
0 
0 
0 
0 
0 
0 
0 
0 
0 
0 
0 
0 
0 
0 
0 
0 
0 
0 
0 
0 
0 
0 
0 
0 
0 
0 
0 
0 
0 
0 
0 
0 
0 
0 
0 
0 
0 
0 
0 
0 
0 
0 
0 
0 
0 
0 
0 
0 
0 
0 
0 
0 
0 
0 
0 
0 
0 
0 
0 
0 
0 
0 
0 
0 
0 
0 
0 
0 
0 
0 
0 
0 
0 
0 
0 
0 
0 
0 
0 
0 
0 
0 
0 
0 
0 
0 
0 
0 
0 
0 
0 
0 
0 
0 
0 
0 
0 
0 
0 
0 
0 
0 
0 
0 
0 
0 
0 
0 
0 
0 
0 
0 
0 
0 
0 
0 
0 
0 
0 
0 
0 
0 
0 
0 
0 
0 
0 
0 
0 
0 
0 
0 
0 
0 
0 
0 
0 
0 
0 
0 
0 
0 
0 
0 
0 
0 
0 
0 
0 
0 
0 
0 
0 
0 
0 
0 
0 
0 
0 
0 
0 
0 
0 
0 
0 
0 
0 
0 
0 
0 
0 
0 
0 
0 
0 
0 
0 
0 
0 
0 
0 
0 
0 
0 
0 
0 
0 
0 
0 
0 
0 
0 
0 
0 
0 
0 
0 
0 
0 
0 
0 
0 
0 
0 
0 
0 
0 
0 
0 
0 
0 
0 
0 
0 
0 
0 
0 
0 
0 
0 
0 
0 
0 
0 
0 
0 
0 
0 
0 
0 
0 
0 
0 
0 
0 
0 
0 
0 
0 
0 
0 
0 
0 
0 
0 
0 
0 
0 
0 
0 
0 
0 
0 
0 
0 
0 
0 
0 
0 
0 
0 
0 
0 
0 
0 
0 
0 
0 
0 
0 
0 
0 
0 
0 
0 
0 
0 
0 
0 
0 
0 
0 
0 
0 
0 
0 
0 
0 
0 
0 
0 
0 
0 
0 
0 
0 
0 
0 
0 
0 
0 
0 
0 
0 
0 
0 
0 
0 
0 
0 
0 
0 
0 
0 
0 
0 
0 
0 
0 
0 
0 
0 
0 
0 
0 
0 
0 
0 
0 
0 
0 
0 
0 
0 
0 
0 
0 
0 
0 
0 
0 
0 
0 
0 
0 
0 
0 
0 
0 
0 
0 
0 
0 
0 
0 
0 
0 
0 
0 
0 
0 
0 
0 
0 
0 
0 
0 
0 
0 
0 
0 
0 
0 
0 
0 
0 
0 
0 
0 
0 
0 
0 
0 
0 
0 
0 
0 
0 
0 
0 
0 
0 
0 
0 
0 
0 
0 
0 
0 
0 
0 
0 
0 
0 
0 
0 
0 
0 
0 
0 
0 
0 
0 
0 
0 
0 
0 
0 
0 
0 
0 
0 
0 
0 
0 
0 
0 
0 
0 
0 
0 
0 
0 
0 
0 
0 
0 
0 
0 
0 
0 
0 
0 
0 
0 
0 
0 
0 
0 
0 
0 
0 
0 
0 
0 
0 
0 
0 
0 
0 
0 
0 
0 
0 
0 
0 
0 
0 
0 
0 
0 
0 
0 
0 
0 
0 
0 
0 
0 
0 
0 
0 
0 
0 
0 
0 
0 
0 
0 
0 
0 
0 
0 
0 
0 
0 
0 
0 
0 
0 
0 
0 
0 
0 
0 
0 
0 
0 
0 
0 
0 
0 
0 
0 
0 
0 
0 
0 
0 
0 
0 
0 
0 
0 
0 
0 
0 
0 
0 
0 
0 
0 
0 
0 
0 
0 
0 
0 
0 
0 
0 
0 
0 
0 
0 
0 
0 
0 
0 
0 
0 
0 
0 
0 
0 
0 
0 
0 
0 
0 
0 
0 
0 
0 
0 
0 
0 
0 
0 
0 
0 
0 
0 
0 
0 
0 
0 
0 
0 
0 
0 
0 
0 
0 
0 
0 
0 
0 
0 
0 
0 
0 
0 
0 
0 
0 
0 
0 
0 
0 
0 
0 
0 
0 
0 
0 
0 
0 
0 
0 
0 
0 
0 
0 
0 
0 
0 
0 
0 
0 
0 
0 
0 
0 
0 
0 
0 
0 
0 
0 
0 
0 
0 
0 
0 
0 
0 
0 
0 
0 
0 
0 
0 
0 
0 
0 
0 
0 
0 
0 
0 
0 
0 
0 
0 
0 
0 
0 
0 
0 
0 
0 
0 
0 
0 
0 
0 
0 
0 
0 
0 
0 
0 
0 
0 
0 
0 
0 
0 
0 
0 
0 
0 
0 
0 
0 
0 
0 
0 
0 
0 
0 
0 
0 
0 
0 
0 
0 
0 
0 
0 
0 
0 
0 
0 
0 
0 
0 
0 
0 
0 
0 
0 
0 
0 
0 
0 
0 
0 
0 
0 
0 
0 
0 
0 
0 
0 
0 
0 
0 
0 
0 
0 
0 
0 
0 
0 
0 
0 
0 
0 
0 
0 
0 
0 
0 
0 
0 
0 
0 
0 
0 
0 
0 
0 
0 
0 
0 
0 
0 
0 
0 
0 
0 
0 
0 
0 
0 
0 
0 
0 
0 
0 
0 
0 
0 
0 
0 
0 
0 
0 
0 
0 
0 
0 
0 
0 
0 
0 
0 
0 
0 
0 
0 
0 
0 
0 
0 
0 
0 
0 
0 
0 
0 
0 
0 
0 
0 
0 
0 
0 
0 
0 
0 
0 
0 
0 
0 
0 
0 
0 
0 
0 
0 
0 
0 
0 
0 
0 
0 
0 
0 
0 
0 
0 
0 
0 
0 
0 
0 
0 
0 
0 
0 
0 
0 
0 
0 
0 
0 
0 
0 
0 
0 
0 
0 
0 
0 
0 
0 
0 
0 
0 
0 
0 
0 
0 
0 
0 
0 
0 
0 
0 
0 
0 
0 
0 
0 
0 
0 
0 
0 
0 
0 
0 
0 
0 
0 
0 
0 
0 
0 
0 
0 
0 
0 
0 
0 
0 
0 
0 
0 
0 
0 
0 
0 
0 
0 
0 
0 
0 
0 
0 
0 
0 
0 
0 
0 
0 
0 
0 
0 
0 
0 
0 
0 
0 
0 
0 
0 
0 
0 
0 
0 
0 
0 
0 
0 
0 
0 
0 
0 
0 
0 
0 
0 
0 
0 
0 
0 
0 
0 
0 
0 
0 
0 
0 
0 
0 
0 
0 
0 
0 
0 
0 
0 
0 
0 
0 
0 
0 
0 
0 
0 
0 
0 
0 
0 
0 
0 
0 
0 
0 
0 
0 
0 
0 
0 
0 
0 
0 
0 
0 
0 
0 
0 
0 
0 
0 
0 
0 
0 
0 
0 
0 
0 
0 
0 
0 
0 
0 
0 
0 
0 
0 
0 
0 
0 
0 
0 
0 
0 
0 
0 
0 
0 
0 
0 
0 
0 
0 
0 
0 
0 
0 
0 
0 
0 
0 
0 
0 
0 
0 
0 
0 
0 
0 
0 
0 
0 
0 
0 
0 
0 
0 
0 
0 
0 
0 
0 
0 
0 
0 
0 
0 
0 
0 
0 
0 
0 
0 
0 
0 
0 
0 
0 
0 
0 
0 
0 
0 
0 
0 
0 
0 
0 
0 
0 
0 
0 
0 
0 
0 
0 
0 
0 
0 
0 
0 
0 
0 
0 
0 
0 
0 
0 
0 
0 
0 
0 
0 
0 
0 
0 
0 
0 
0 
0 
0 
0 
0 
0 
0 
0 
0 
0 
0 
0 
0 
0 
0 
0 
0 
0 
0 
0 
0 
0 
0 
0 
0 
0 
0 
0 
0 
0 
0 
0 
0 
0 
0 
0 
0 
0 
0 
0 
0 
0 
0 
0 
0 
0 
0 
0 
0 
0 
0 
0 
0 
0 
0 
0 
0 
0 
0 
0 
0 
0 
0 
0 
0 
0 
0 
0 
0 
0 
0 
0 
0 
0 
0 
0 
0 
0 
0 
0 
0 
0 
0 
0 
0 
0 
0 
0 
0 
0 
0 
0 
0 
0 
0 
0 
0 
0 
0 
0 
0 
0 
0 
0 
0 
0 
0 
0 
0 
0 
0 
0 
0 
0 
0 
0 
0 
0 
0 
0 
0 
0 
0 
0 
0 
0 
0 
0 
0 
0 
0 
0 
0 
0 
0 
0 
0 
0 
0 
0 
0 
0 
0 
0 
0 
0 
0 
0 
0 
0 
0 
0 
0 
0 
0 
0 
0 
0 
0 
0 
0 
0 
0 
0 
0 
0 
0 
0 
0 
0 
0 
0 
0 
0 
0 
0 
0 
0 
0 
0 
0 
0 
0 
0 
0 
0 
0 
0 
0 
0 
0 
0 
0 
0 
0 
0 
0 
0 
0 
0 
0 
0 
0 
0 
0 
0 
0 
0 
0 
0 
0 
0 
0 
0 
0 
0 
0 
0 
0 
0 
0 
0 
0 
0 
0 
0 
0 
0 
0 
0 
0 
0 
0 
0 
0 
0 
0 
0 
0 
0 
0 
0 
0 
0 
0 
0 
0 
0 
0 
0 
0 
0 
0 
0 
0 
0 
0 
0 
0 
0 
0 
0 
0 
0 
0 
0 
0 
0 
0 
0 
0 
0 
0 
0 
0 
0 
0 
0 
0 
0 
0 
0 
0 
0 
0 
0 
0 
0 
0 
0 
0 
0 
0 
0 
0 
0 
0 
0 
0 
0 
0 
0 
0 
0 
0 
0 
0 
0 
0 
0 
0 
0 
0 
0 
0 
0 
0 
0 
0 
0 
0 
0 
0 
0 
0 
0 
0 
0 
0 
0 
0 
0 
0 
0 
0 
0 
0 
0 
0 
0 
0 
0 
0 
0 
0 
0 
0 
0 
0 
0 
0 
0 
0 
0 
0 
0 
0 
0 
0 
0 
0 
0 
0 
0 
0 
0 
0 
0 
0 
0 
0 
0 
0 
0 
0 
0 
0 
0 
0 
0 
0 
0 
0 
0 
0 
0 
0 
0 
0 
0 
0 
0 
0 
0 
0 
0 
0 
0 
0 
0 
0 
0 
0 
0 
0 
0 
0 
0 
0 
0 
0 
0 
0 
0 
0 
0 
0 
0 
0 
0 
0 
0 
0 
0 
0 
0 
0 
0 
0 
0 
0 
0 
0 
0 
0 
0 
0 
0 
0 
0 
0 
0 
0 
0 
0 
0 
0 
0 
0 
0 
0 
0 
0 
0 
0 
0 
0 
0 
0 
0 
0 
0 
0 
0 
0 
0 
0 
0 
0 
0 
0 
0 
0 
0 
0 
0 
0 
0 
0 
0 
0 
0 
0 
0 
0 
0 
0 
0 
0 
0 
0 
0 
0 
0 
0 
0 
0 
0 
0 
0 
0 
0 
0 
0 
0 
0 
0 
0 
0 
0 
0 
0 
0 
0 
0 
0 
0 
0 
0 
0 
0 
0 
0 
0 
0 
0 
0 
0 
0 
0 
0 
0 
0 
0 
0 
0 
0 
0 
0 
0 
0 
0 
0 
0 
0 
0 
0 
0 
0 
0 
0 
0 
0 
0 
0 
0 
0 
0 
0 
0 
0 
0 
0 
0 
0 
0 
0 
0 
0 
0 
0 
0 
0 
0 
0 
0 
0 
0 
0 
0 
0 
0 
0 
0 
0 
0 
0 
0 
0 
0 
0 
0 
0 
0 
0 
0 
0 
0 
0 
0 
0 
0 
0 
0 
0 
0 
0 
0 
0 
0 
0 
0 
0 
0 
0 
0 
0 
0 
0 
0 
0 
0 
0 
0 
0 
0 
0 
0 
0 
0 
0 
0 
0 
0 
0 
0 
0 
0 
0 
0 
0 
0 
0 
0 
0 
0 
0 
0 
0 
0 
0 
0 
0 
0 
0 
0 
0 
0 
0 
0 
0 
0 
0 
0 
0 
0 
0 
0 
0 
0 
0 
0 
0 
0 
0 
0 
0 
0 
0 
0 
0 
0 
0 
0 
0 
0 
0 
0 
0 
0 
0 
0 
0 
0 
0 
0 
0 
0 
0 
0 
0 
0 
0 
0 
0 
0 
0 
0 
0 
0 
0 
0 
0 
0 
0 
0 
0 
0 
0 
0 
0 
0 
0 
0 
0 
0 
0 
0 
0 
0 
0 
0 
0 
0 
0 
0 
0 
0 
0 
0 
0 
0 
0 
0 
0 
0 
0 
0 
0 
0 
0 
0 
0 
0 
0 
0 
0 
0 
0 
0 
0 
0 
0 
0 
0 
0 
0 
0 
0 
0 
0 
0 
0 
0 
0 
0 
0 
0 
0 
0 
0 
0 
0 
0 
0 
0 
0 
0 
0 
0 
0 
0 
0 
0 
0 
0 
0 
0 
0 
0 
0 
0 
0 
0 
0 
0 
0 
0 
0 
0 
0 
0 
0 
0 
0 
0 
0 
0 
0 
0 
0 
0 
0 
0 
0 
0 
0 
0 
0 
0 
0 
0 
0 
0 
0 
0 
0 
0 
0 
0 
0 
0 
0 
0 
0 
0 
0 
0 
0 
0 
0 
0 
0 
0 
0 
0 
0 
0 
0 
0 
0 
0 
0 
0 
0 
0 
0 
0 
0 
0 
0 
0 
0 
0 
0 
0 
0 
0 
0 
0 
0 
0 
0 
0 
0 
0 
0 
0 
0 
0 
0 
0 
0 
0 
0 
0 
0 
0 
0 
0 
0 
0 
0 
0 
0 
0 
0 
0 
0 
0 
0 
0 
0 
0 
0 
0 
0 
0 
0 
0 
0 
0 
0 
0 
0 
0 
0 
0 
0 
0 
0 
0 
0 
0 
0 
0 
0 
0 
0 
0 
0 
0 
0 
0 
0 
0 
0 
0 
0 
0 
0 
0 
0 
0 
0 
0 
0 
0 
0 
0 
0 
0 
0 
0 
0 
0 
0 
0 
0 
0 
0 
0 
0 
0 
0 
0 
0 
0 
0 
0 
0 
0 
0 
0 
0 
0 
0 
0 
0 
0 
0 
0 
0 
0 
0 
0 
0 
0 
0 
0 
0 
0 
0 
0 
0 
0 
0 
0 
0 
0 
0 
0 
0 
0 
0 
0 
0 
0 
0 
0 
0 
0 
0 
0 
0 
0 
0 
0 
0 
0 
0 
0 
0 
0 
0 
0 
0 
0 
0 
0 
0 
0 
0 
0 
0 
0 
0 
0 
0 
0 
0 
0 
0 
0 
0 
0 
0 
0 
0 
0 
0 
0 
0 
0 
0 
0 
0 
0 
0 
0 
0 
0 
0 
0 
0 
0 
0 
0 
0 
0 
0 
0 
0 
0 
0 
0 
0 
0 
0 
0 
0 
0 
0 
0 
0 
0 
0 
0 
0 
0 
0 
0 
0 
0 
0 
0 
0 
0 
0 
0 
0 
0 
0 
0 
0 
0 
0 
0 
0 
0 
0 
0 
0 
0 
0 
0 
0 
0 
0 
0 
0 
0 
0 
0 
0 
0 
0 
0 
0 
0 
0 
0 
0 
0 
0 
0 
0 
0 
0 
0 
0 
0 
0 
0 
0 
0 
0 
0 
0 
0 
0 
0 
0 
0 
0 
0 
0 
0 
0 
0 
0 
0 
0 
0 
0 
0 
0 
0 
0 
0 
0 
0 
0 
0 
0 
0 
0 
0 
0 
0 
0 
0 
0 
0 
0 
0 
0 
0 
0 
0 
0 
0 
0 
0 
0 
0 
0 
0 
0 
0 
0 
0 
0 
0 
0 
0 
0 
0 
0 
0 
0 
0 
0 
0 
0 
0 
0 
0 
0 
0 
0 
0 
0 
0 
0 
0 
0 
0 
0 
0 
0 
0 
0 
0 
0 
0 
0 
0 
0 
0 
0 
0 
0 
0 
0 
0 
0 
0 
0 
0 
0 
0 
0 
0 
0 
0 
0 
0 
0 
0 
0 
0 
0 
0 
0 
0 
0 
0 
0 
0 
0 
0 
0 
0 
0 
0 
0 
0 
0 
0 
0 
0 
0 
0 
0 
0 
0 
0 
0 
0 
0 
0 
0 
0 
0 
0 
0 
0 
0 
0 
0 
0 
0 
0 
0 
0 
0 
0 
0 
0 
0 
0 
0 
0 
0 
0 
0 
0 
0 
0 
0 
0 
0 
0 
0 
0 
0 
0 
0 
0 
0 
0 
0 
0 
0 
0 
0 
0 
0 
0 
0 
0 
0 
0 
0 
0 
0 
0 
0 
0 
0 
0 
0 
0 
0 
0 
0 
0 
0 
0 
0 
0 
0 
0 
0 
0 
0 
0 
0 
0 
0 
0 
0 
0 
0 
0 
0 
0 
0 
0 
0 
0 
0 
0 
0 
0 
0 
0 
0 
0 
0 
0 
0 
0 
0 
0 
0 
0 
0 
0 
0 
0 
0 
0 
0 
0 
0 
0 
0 
0 
0 
0 
0 
0 
0 
0 
0 
0 
0 
0 
0 
0 
0 
0 
0 
0 
0 
0 
0 
0 
0 
0 
0 
0 
0 
0 
0 
0 
0 
0 
0 
0 
0 
0 
0 
0 
0 
0 
0 
0 
0 
0 
0 
0 
0 
0 
0 
0 
0 
0 
0 
0 
0 
0 
0 
0 
0 
0 
0 
0 
0 
0 
0 
0 
0 
0 
0 
0 
0 
0 
0 
0 
0 
0 
0 
0 
0 
0 
0 
0 
0 
0 
0 
0 
0 
0 
0 
0 
0 
0 
0 
0 
0 
0 
0 
0 
0 
0 
0 
0 
0 
0 
0 
0 
0 
0 
0 
0 
0 
0 
0 
0 
0 
0 
0 
0 
0 
0 
0 
0 
0 
0 
0 
0 
0 
0 
0 
0 
0 
0 
0 
0 
0 
0 
0 
0 
0 
0 
0 
0 
0 
0 
0 
0 
0 
0 
0 
0 
0 
0 
0 
0 
0 
0 
0 
0 
0 
0 
0 
0 
0 
0 
0 
0 
0 
0 
0 
0 
0 
0 
0 
0 
0 
0 
0 
0 
0 
0 
0 
0 
0 
0 
0 
0 
0 
0 
0 
0 
0 
0 
0 
0 
0 
0 
0 
0 
0 
0 
0 
0 
0 
0 
0 
0 
0 
0 
0 
0 
0 
0 
0 
0 
0 
0 
0 
0 
0 
0 
0 
0 
0 
0 
0 
0 
0 
0 
0 
0 
0 
0 
0 
0 
0 
0 
0 
0 
0 
0 
0 
0 
0 
0 
0 
0 
0 
0 
0 
0 
0 
0 
0 
0 
0 
0 
0 
0 
0 
0 
0 
0 
0 
0 
0 
0 
0 
0 
0 
0 
0 
0 
0 
0 
0 
0 
0 
0 
0 
0 
0 
0 
0 
0 
0 
0 
0 
0 
0 
0 
0 
0 
0 
0 
0 
0 
0 
0 
0 
0 
0 
0 
0 
0 
0 
0 
0 
0 
0 
0 
0 
0 
0 
0 
0 
0 
0 
0 
0 
0 
0 
0 
0 
0 
0 
0 
0 
0 
0 
0 
0 
0 
0 
0 
0 
0 
0 
0 
0 
0 
0 
0 
0 
0 
0 
0 
0 
0 
0 
0 
0 
0 
0 
0 
0 
0 
0 
0 
0 
0 
0 
0 
0 
0 
0 
0 
0 
0 
0 
0 
0 
0 
0 
0 
0 
0 
0 
0 
0 
0 
0 
0 
0 
0 
0 
0 
0 
0 
0 
0 
0 
0 
0 
0 
0 
0 
0 
0 
0 
0 
0 
0 
0 
0 
0 
0 
0 
0 
0 
0 
0 
0 
0 
0 
0 
0 
0 
0 
0 
0 
0 
0 
0 
0 
0 
0 
0 
0 
0 
0 
0 
0 
0 
0 
0 
0 
0 
0 
0 
0 
0 
0 
0 
0 
0 
0 
0 
0 
0 
0 
0 
0 
0 
0 
0 
0 
0 
0 
0 
0 
0 
0 
0 
0 
0 
0 
0 
0 
0 
0 
0 
0 
0 
0 
0 
0 
0 
0 
0 
0 
0 
0 
0 
0 
0 
0 
0 
0 
0 
0 
0 
0 
0 
0 
0 
0 
0 
0 
0 
0 
0 
0 
0 
0 
0 
0 
0 
0 
0 
0 
0 
0 
0 
0 
0 
0 
0 
0 
0 
0 
0 
0 
0 
0 
0 
0 
0 
0 
0 
0 
0 
0 
0 
0 
0 
0 
0 
0 
0 
0 
0 
0 
0 
0 
0 
0 
0 
0 
0 
0 
0 
0 
0 
0 
0 
0 
0 
0 
0 
0 
0 
0 
0 
0 
0 
0 
0 
0 
0 
0 
0 
0 
0 
0 
0 
0 
0 
0 
0 
0 
0 
0 
0 
0 
0 
0 
0 
0 
0 
0 
0 
0 
0 
0 
0 
0 
0 
0 
0 
0 
0 
0 
0 
0 
0 
0 
0 
0 
0 
0 
0 
0 
0 
0 
0 
0 
0 
0 
0 
0 
0 
0 
0 
0 
0 
0 
0 
0 
0 
0 
0 
0 
0 
0 
0 
0 
0 
0 
0 
0 
0 
0 
0 
0 
0 
0 
0 
0 
0 
0 
0 
0 
0 
0 
0 
0 
0 
0 
0 
0 
0 
0 
0 
0 
0 
0 
0 
0 
0 
0 
0 
0 
0 
0 
0 
0 
0 
0 
0 
0 
0 
0 
0 
0 
0 
0 
0 
0 
0 
0 
0 
0 
0 
0 
0 
0 
0 
0 
0 
0 
0 
0 
0 
0 
0 
0 
0 
0 
0 
0 
0 
0 
0 
0 
0 
0 
0 
0 
0 
0 
0 
0 
0 
0 
0 
0 
0 
0 
0 
0 
0 
0 
0 
0 
0 
0 
0 
0 
0 
0 
0 
0 
0 
0 
0 
0 
0 
0 
0 
0 
0 
0 
0 
0 
0 
0 
0 
0 
0 
0 
0 
0 
0 
0 
0 
0 
0 
0 
0 
0 
0 
0 
0 
0 
0 
0 
0 
0 
0 
0 
0 
0 
0 
0 
0 
0 
0 
0 
0 
0 
0 
0 
0 
0 
0 
0 
0 
0 
0 
0 
0 
0 
0 
0 
0 
0 
0 
0 
0 
0 
0 
0 
0 
0 
0 
0 
0 
0 
0 
0 
0 
0 
0 
0 
0 
0 
0 
0 
0 
0 
0 
0 
0 
0 
0 
0 
0 
0 
0 
0 
0 
0 
0 
0 
0 
0 
0 
0 
0 
0 
0 
0 
0 
0 
0 
0 
0 
0 
0 
0 
0 
0 
0 
0 
0 
0 
0 
0 
0 
0 
0 
0 
0 
0 
0 
0 
0 
0 
0 
0 
0 
0 
0 
0 
0 
0 
0 
0 
0 
0 
0 
0 
0 
0 
0 
0 
0 
0 
0 
0 
0 
0 
0 
0 
0 
0 
0 
0 
0 
0 
0 
0 
0 
0 
0 
0 
0 
0 
0 
0 
0 
0 
0 
0 
0 
0 
0 
0 
0 
0 
0 
0 
0 
0 
0 
0 
0 
0 
0 
0 
0 
0 
0 
0 
0 
0 
0 
0 
0 
0 
0 
0 
0 
0 
0 
0 
0 
0 
0 
0 
0 
0 
0 
0 
0 
0 
0 
0 
0 
0 
0 
0 
0 
0 
0 
0 
0 
0 
0 
0 
0 
0 
0 
0 
0 
0 
0 
0 
0 
0 
0 
0 
0 
0 
0 
0 
0 
0 
0 
0 
0 
0 
0 
0 
0 
0 
0 
0 
0 
0 
0 
0 
0 
0 
0 
0 
0 
0 
0 
0 
0 
0 
0 
0 
0 
0 
0 
0 
0 
0 
0 
0 
0 
0 
0 
0 
0 
0 
0 
0 
0 
0 
0 
0 
0 
0 
0 
0 
0 
0 
0 
0 
0 
0 
0 
0 
0 
0 
0 
0 
0 
0 
0 
0 
0 
0 
0 
0 
0 
0 
0 
0 
0 
0 
0 
0 
0 
0 
0 
0 
0 
0 
0 
0 
0 
0 
0 
0 
0 
0 
0 
0 
0 
0 
0 
0 
0 
0 
0 
0 
0 
0 
0 
0 
0 
0 
0 
0 
0 
0 
0 
0 
0 
0 
0 
0 
0 
0 
0 
0 
0 
0 
0 
0 
0 
0 
0 
0 
0 
0 
0 
0 
0 
0 
0 
0 
0 
0 
0 
0 
0 
0 
0 
0 
0 
0 
0 
0 
0 
0 
0 
0 
0 
0 
0 
0 
0 
0 
0 
0 
0 
0 
0 
0 
0 
0 
0 
0 
0 
0 
0 
0 
0 
0 
0 
0 
0 
0 
0 
0 
0 
0 
0 
0 
0 
0 
0 
0 
0 
0 
0 
0 
0 
0 
0 
0 
0 
0 
0 
0 
0 
0 
0 
0 
0 
0 
0 
0 
0 
0 
0 
0 
0 
0 
0 
0 
0 
0 
0 
0 
0 
0 
0 
0 
0 
0 
0 
0 
0 
0 
0 
0 
0 
0 
0 
0 
0 
0 
0 
0 
0 
0 
0 
0 
0 
0 
0 
0 
0 
0 
0 
0 
0 
0 
0 
0 
0 
0 
0 
0 
0 
0 
0 
0 
0 
0 
0 
0 
0 
0 
0 
0 
0 
0 
0 
0 
0 
0 
0 
0 
0 
0 
0 
0 
0 
0 
0 
0 
0 
0 
0 
0 
0 
0 
0 
0 
0 
0 
0 
0 
0 
0 
0 
0 
0 
0 
0 
0 
0 
0 
0 
0 
0 
0 
0 
0 
0 
0 
0 
0 
0 
0 
0 
0 
0 
0 
0 
0 
0 
0 
0 
0 
0 
0 
0 
0 
0 
0 
0 
0 
0 
0 
0 
0 
0 
0 
0 
0 
0 
0 
0 
0 
0 
0 
0 
0 
0 
0 
0 
0 
0 
0 
0 
0 
0 
0 
0 
0 
0 
0 
0 
0 
0 
0 
0 
0 
0 
0 
0 
0 
0 
0 
0 
0 
0 
0 
0 
0 
0 
0 
0 
0 
0 
0 
0 
0 
0 
0 
0 
0 
0 
0 
0 
0 
0 
0 
0 
0 
0 
0 
0 
0 
0 
0 
0 
0 
0 
0 
0 
0 
0 
0 
0 
0 
0 
0 
0 
0 
0 
0 
0 
0 
0 
0 
0 
0 
0 
0 
0 
0 
0 
0 
0 
0 
0 
0 
0 
0 
0 
0 
0 
0 
0 
0 
0 
0 
0 
0 
0 
0 
0 
0 
0 
0 
0 
0 
0 
0 
0 
0 
0 
0 
0 
0 
0 
0 
0 
0 
0 
0 
0 
0 
0 
0 
0 
0 
0 
0 
0 
0 
0 
0 
0 
0 
0 
0 
0 
0 
0 
0 
0 
0 
0 
0 
0 
0 
0 
0 
0 
0 
0 
0 
0 
0 
0 
0 
0 
0 
0 
0 
0 
0 
0 
0 
0 
0 
0 
0 
0 
0 
0 
0 
0 
0 
0 
0 
0 
0 
0 
0 
0 
0 
0 
0 
0 
0 
0 
0 
0 
0 
0 
0 
0 
0 
0 
0 
0 
0 
0 
0 
0 
0 
0 
0 
0 
0 
0 
0 
0 
0 
0 
0 
0 
0 
0 
0 
0 
0 
0 
0 
0 
0 
0 
0 
0 
0 
0 
0 
0 
0 
0 
0 
0 
0 
0 
0 
0 
0 
0 
0 
0 
0 
0 
0 
0 
0 
0 
0 
0 
0 
0 
0 
0 
0 
0 
0 
0 
0 
0 
0 
0 
0 
0 
0 
0 
0 
0 
0 
0 
0 
0 
0 
0 
0 
0 
0 
0 
0 
0 
0 
0 
0 
0 
0 
0 
0 
0 
0 
0 
0 
0 
0 
0 
0 
0 
0 
0 
0 
0 
0 
0 
0 
0 
0 
0 
0 
0 
0 
0 
0 
0 
0 
0 
0 
0 
0 
0 
0 
0 
0 
0 
0 
0 
0 
0 
0 
0 
0 
0 
0 
0 
0 
0 
0 
0 
0 
0 
0 
0 
0 
0 
0 
0 
0 
0 
0 
0 
0 
0 
0 
0 
0 
0 
0 
0 
0 
0 
0 
0 
0 
0 
0 
0 
0 
0 
0 
0 
0 
0 
0 
0 
0 
0 
0 
0 
0 
0 
0 
0 
0 
0 
0 
0 
0 
0 
0 
0 
0 
0 
0 
0 
0 
0 
0 
0 
0 
0 
0 
0 
0 
0 
0 
0 
0 
0 
0 
0 
0 
0 
0 
0 
0 
0 
0 
0 
0 
0 
0 
0 
0 
0 
0 
0 
0 
0 
0 
0 
0 
0 
0 
0 
0 
0 
0 
0 
0 
0 
0 
0 
0 
0 
0 
0 
0 
0 
0 
0 
0 
0 
0 
0 
0 
0 
0 
0 
0 
0 
0 
0 
0 
0 
0 
0 
0 
0 
0 
0 
0 
0 
0 
0 
0 
0 
0 
0 
0 
0 
0 
0 
0 
0 
0 
0 
0 
0 
0 
0 
0 
0 
0 
0 
0 
0 
0 
0 
0 
0 
0 
0 
0 
0 
0 
0 
0 
0 
0 
0 
0 
0 
0 
0 
0 
0 
0 
0 
0 
0 
0 
0 
0 
0 
0 
0 
0 
0 
0 
0 
0 
0 
0 
0 
0 
0 
0 
0 
0 
0 
0 
0 
0 
0 
0 
0 
0 
0 
0 
0 
0 
0 
0 
0 
0 
0 
0 
0 
0 
0 
0 
0 
0 
0 
0 
0 
0 
0 
0 
0 
0 
0 
0 
0 
0 
0 
0 
0 
0 
0 
0 
0 
0 
0 
0 
0 
0 
0 
0 
0 
0 
0 
0 
0 
0 
0 
0 
0 
0 
0 
0 
0 
0 
0 
0 
0 
0 
0 
0 
0 
0 
0 
0 
0 
0 
0 
0 
0 
0 
0 
0 
0 
0 
0 
0 
0 
0 
0 
0 
0 
0 
0 
0 
0 
0 
0 
0 
0 
0 
0 
0 
0 
0 
0 
0 
0 
0 
0 
0 
0 
0 
0 
0 
0 
0 
0 
0 
0 
0 
0 
0 
0 
0 
0 
0 
0 
0 
0 
0 
0 
0 
0 
0 
0 
0 
0 
0 
0 
0 
0 
0 
0 
0 
0 
0 
0 
0 
0 
0 
0 
0 
0 
0 
0 
0 
0 
0 
0 
0 
0 
0 
0 
0 
0 
0 
0 
0 
0 
0 
0 
0 
0 
0 
0 
0 
0 
0 
0 
0 
0 
0 
0 
0 
0 
0 
0 
0 
0 
0 
0 
0 
0 
0 
0 
0 
0 
0 
0 
0 
0 
0 
0 
0 
0 
0 
0 
0 
0 
0 
0 
0 
0 
0 
0 
0 
0 
0 
0 
0 
0 
0 
0 
0 
0 
0 
0 
0 
0 
0 
0 
0 
0 
0 
0 
0 
0 
0 
0 
0 
0 
0 
0 
0 
0 
0 
0 
0 
0 
0 
0 
0 
0 
0 
0 
0 
0 
0 
0 
0 
0 
0 
0 
0 
0 
0 
0 
0 
0 
0 
0 
0 
0 
0 
0 
0 
0 
0 
0 
0 
0 
0 
0 
0 
0 
0 
0 
0 
0 
0 
0 
0 
0 
0 
0 
0 
0 
0 
0 
0 
0 
0 
0 
0 
0 
0 
0 
0 
0 
0 
0 
0 
0 
0 
0 
0 
0 
0 
0 
0 
0 
0 
0 
0 
0 
0 
0 
0 
0 
0 
0 
0 
0 
0 
0 
0 
0 
0 
0 
0 
0 
0 
0 
0 
0 
0 
0 
0 
0 
0 
0 
0 
0 
0 
0 
0 
0 
0 
0 
0 
0 
0 
0 
0 
0 
0 
0 
0 
0 
0 
0 
0 
0 
0 
0 
0 
0 
0 
0 
0 
0 
0 
0 
0 
0 
0 
0 
0 
0 
0 
0 
0 
0 
0 
0 
0 
0 
0 
0 
0 
0 
0 
0 
0 
0 
0 
0 
0 
0 
0 
0 
0 
0 
0 
0 
0 
0 
0 
0 
0 
0 
0 
0 
0 
0 
0 
0 
0 
0 
0 
0 
0 
0 
0 
0 
0 
0 
0 
0 
0 
0 
0 
0 
0 
0 
0 
0 
0 
0 
0 
0 
0 
0 
0 
0 
0 
0 
0 
0 
0 
0 
0 
0 
0 
0 
0 
0 
0 
0 
0 
0 
0 
0 
0 
0 
0 
0 
0 
0 
0 
0 
0 
0 
0 
0 
0 
0 
0 
0 
0 
0 
0 
0 
0 
0 
0 
0 
0 
0 
0 
0 
0 
0 
0 
0 
0 
0 
0 
0 
0 
0 
0 
0 
0 
0 
0 
0 
0 
0 
0 
0 
0 
0 
0 
0 
0 
0 
0 
0 
0 
0 
0 
0 
0 
0 
0 
0 
0 
0 
0 
0 
0 
0 
0 
0 
0 
0 
0 
0 
0 
0 
0 
0 
0 
0 
0 
0 
0 
0 
0 
0 
0 
0 
0 
0 
0 
0 
0
[truncated: 738,880 more chars]
