# Supplementary material for: Wide-Field Motion Integration in Fly VS Cells: Insights from an Inverse Approach
Source: PLoS Comput Biol. 2010 Sep 30;6(9):e1000932. doi: 10.1371/journal.pcbi.1000932 (PMC2947983; doi:10.1371/journal.pcbi.1000932)
Supplement: Dataset S1 — The passive and active optimized model to reproduce Figures 2 and 3 of the manuscript. (11.65 MB ZIP) [file pcbi.1000932.s001.zip › models/emd_traces/emd_trace_all_inh_16.dat]

0 
0 
0 
0 
0 
0 
0 
0 
0 
0 
0 
0 
0 
0 
0 
0 
0 
0 
0 
0 
0 
0 
0 
0 
0 
0 
0 
0 
0 
0 
0 
0 
0 
0 
0 
0 
0 
0 
0 
0 
0 
0 
0 
0 
0 
0 
0 
0 
0 
0 
0 
0 
0 
0 
0 
0 
0 
0 
0 
0 
0 
0 
0 
0 
0 
0 
0 
0 
0 
0 
0 
0 
0 
0 
0 
0 
0 
0 
0 
0 
0 
0 
0 
0 
0 
0 
0 
0 
0 
0 
0 
0 
0 
0 
0 
0 
0 
0 
0 
0 
0 
0 
0 
0 
0 
0 
0 
0 
0 
0 
0 
0 
0 
0 
0 
0 
0 
0 
0 
0 
0 
0 
0 
0 
0 
0 
0 
0 
0 
0 
0 
0 
0 
0 
0 
0 
0 
0 
0 
0 
0 
0 
0 
0 
0 
0 
0 
0 
0 
0 
0 
0 
0 
0 
0 
0 
0 
0 
0 
0 
0 
0 
0 
0 
0 
0 
0 
0 
0 
0 
0 
0 
0 
0 
0 
0 
0 
0 
0 
0 
0 
0 
0 
0 
0 
0 
0 
0 
0 
0 
0 
0 
0 
0 
0 
0 
0 
0 
0 
0 
0 
0 
0 
0 
0 
0 
0 
0 
0 
0 
0 
0 
0 
0 
0 
0 
0 
0 
0 
0 
0 
0 
0 
0 
0 
0 
0 
0 
0 
0 
0 
0 
0 
0 
0 
0 
0 
0 
0 
0 
0 
0 
0 
0 
0 
0 
0 
0 
0 
0 
0 
0 
0 
0 
0 
0 
0 
0 
0 
0 
0 
0 
0 
0 
0 
0 
0 
0 
0 
0 
0 
0 
0 
0 
0 
0 
0 
0 
0 
0 
0 
0 
0 
0 
0 
0 
0 
0 
0 
0 
0 
0 
0 
0 
0 
0 
0 
0 
0 
0 
0 
0 
0 
0 
0 
0 
0 
0 
0 
0 
0 
0 
0 
0 
0 
0 
0 
0 
0 
0 
0 
0 
0 
0 
0 
0 
0 
0 
0 
0 
0 
0 
0 
0 
0 
0 
0 
0 
0 
0 
0 
0 
0 
0 
0 
0 
0 
0 
0 
0 
0 
0 
0 
0 
0 
0 
0 
0 
0 
0 
0 
0 
0 
0 
0 
0 
0 
0 
0 
0 
0 
0 
0 
0 
0 
0 
0 
0 
0 
0 
0 
0 
0 
0 
0 
0 
0 
0 
0 
0 
0 
0 
0 
0 
0 
0 
0 
0 
0 
0 
0 
0 
0 
0 
0 
0 
0 
0 
0 
0 
0 
0 
0 
0 
0 
0 
0 
0 
0 
0 
0 
0 
0 
0 
0 
0 
0 
0 
0 
0 
0 
0 
0 
0 
0 
0 
0 
0 
0 
0 
0 
0 
0 
0 
0 
0 
0 
0 
0 
0 
0 
0 
0 
0 
0 
0 
0 
0 
0 
0 
0 
0 
0 
0 
0 
0 
0 
0 
0 
0 
0 
0 
0 
0 
0 
0 
0 
0 
0 
0 
0 
0 
0 
0 
0 
0 
0 
0 
0 
0 
0 
0 
0 
0 
0 
0 
0 
0 
0 
0 
0 
0 
0 
0 
0 
0 
0 
0 
0 
0 
0 
0 
0 
0 
0 
0 
0 
0 
0 
0 
0 
0 
0 
0 
0 
0 
0 
0 
0 
0 
0 
0 
0 
0 
0 
0 
0 
0 
0 
0 
0 
0 
0 
0 
0 
0 
0 
0 
0 
0 
0 
0 
0 
0 
0 
0 
0 
0 
0 
0 
0 
0 
0 
0 
0 
0 
0 
0 
0 
0 
0 
0 
0 
0 
0 
0 
0 
0 
0 
0 
0 
0 
0 
0 
0 
0 
0 
0 
0 
0 
0 
0 
0 
0 
0 
0 
0 
0 
0 
0 
0 
0 
0 
0 
0 
0 
0 
0 
0 
0 
0 
0 
0 
0 
0 
0 
0 
0 
0 
0 
0 
0 
0 
0 
0 
0 
0 
0 
0 
0 
0 
0 
0 
0 
0 
0 
0 
0 
0 
0 
0 
0 
0 
0 
0 
0 
0 
0 
0 
0 
0 
0 
0 
0 
0 
0 
0 
0 
0 
0 
0 
0 
0 
0 
0 
0 
0 
0 
0 
0 
0 
0 
0 
0 
0 
0 
0 
0 
0 
0 
0 
0 
0 
0 
0 
0 
0 
0 
0 
0 
0 
0 
0 
0 
0 
0 
0 
0 
0 
0 
0 
0 
0 
0 
0 
0 
0 
0 
0 
0 
0 
0 
0 
0 
0 
0 
0 
0 
0 
0 
0 
0 
0 
0 
0 
0 
0 
0 
0 
0 
0 
0 
0 
0 
0 
0 
0 
0 
0 
0 
0 
0 
0 
0 
0 
0 
0 
0 
0 
0 
0 
0 
0 
0 
0 
0 
0 
0 
0 
0 
0 
0 
0 
0 
0 
0 
0 
0 
0 
0 
0 
0 
0 
0 
0 
0 
0 
0 
0 
0 
0 
0 
0 
0 
0 
0 
0 
0 
0 
0 
0 
0 
0 
0 
0 
0 
0 
0 
0 
0 
0 
0 
0 
0 
0 
0 
0 
0 
0 
0 
0 
0 
0 
0 
0 
0 
0 
0 
0 
0 
0 
0 
0 
0 
0 
0 
0 
0 
0 
0 
0 
0 
0 
0 
0 
0 
0 
0 
0 
0 
0 
0 
0 
0 
0 
0 
0 
0 
0 
0 
0 
0 
0 
0 
0 
0 
0 
0 
0 
0 
0 
0 
0 
0 
0 
0 
0 
0 
0 
0 
0 
0 
0 
0 
0 
0 
0 
0 
0 
0 
0 
0 
0 
0 
0 
0 
0 
0 
0 
0 
0 
0 
0 
0 
0 
0 
0 
0 
0 
0 
0 
0 
0 
0 
0 
0 
0 
0 
0 
0 
0 
0 
0 
0 
0 
0 
0 
0 
0 
0 
0 
0 
0 
0 
0 
0 
0 
0 
0 
0 
0 
0 
0 
0 
0 
0 
0 
0 
0 
0 
0 
0 
0 
0 
0 
0 
0 
0 
0 
0 
0 
0 
0 
0 
0 
0 
0 
0 
0 
0 
0 
0 
0 
0 
0 
0 
0 
0 
0 
0 
0 
0 
0 
0 
0 
0 
0 
0 
0 
0 
0 
0 
0 
0 
0 
0 
0 
0 
0 
0 
0 
0 
0 
0 
0 
0 
0 
0 
0 
0 
0 
0 
0 
0 
0 
0 
0 
0 
0 
0 
0 
0 
0 
0 
0 
0 
0 
0 
0 
0 
0 
0 
0 
0 
0 
0 
0 
0 
0 
0 
0 
0 
0 
0 
0 
0 
0 
0 
0 
0 
0 
0 
0 
0 
0 
0 
0 
0 
0 
0 
0 
0 
0 
0 
0 
0 
0 
0 
0 
0 
0 
0 
0 
0 
0 
0 
0 
0 
0 
0 
0 
0 
0 
0 
0 
0 
0 
0 
0 
0 
0 
0 
0 
0 
0 
0 
0 
0 
0 
0 
0 
0 
0 
0 
0 
0 
0 
0 
0 
0 
0 
0 
0 
0 
0 
0 
0 
0 
0 
0 
0 
0 
0 
0 
0 
0 
0 
0 
0 
0 
0 
0 
0 
0 
0 
0 
0 
0 
0 
0 
0 
0 
0 
0 
0 
0 
0 
0 
0 
0 
0 
0 
0 
0 
0 
0 
0 
0 
0 
0 
0 
0 
0 
0 
0 
0 
0 
0 
0 
0 
0 
0 
0 
0 
0 
0 
0 
0 
0 
0 
0 
0 
0 
0 
0 
0 
0 
0 
0 
0 
0 
0 
0 
0 
0 
0 
0 
0 
0 
0 
0 
0 
0 
0 
0 
0 
0 
0 
0 
0 
0 
0 
0 
0 
0 
0 
0 
0 
0 
0 
0 
0 
0 
0 
0 
0 
0 
0 
0 
0 
0 
0 
0 
0 
0 
0 
0 
0 
0 
0 
0 
0 
0 
0 
0 
0 
0 
0 
0 
0 
0 
0 
0 
0 
0 
0 
0 
0 
0 
0 
0 
0 
0 
0 
0 
0 
0 
0 
0 
0 
0 
0 
0 
0 
0 
0 
0 
0 
0 
0 
0 
0 
0 
0 
0 
0 
0 
0 
0 
0 
0 
0 
0 
0 
0 
0 
0 
0 
0 
0 
0 
0 
0 
0 
0 
0 
0 
0 
0 
0 
0 
0 
0 
0 
0 
0 
0 
0 
0 
0 
0 
0 
0 
0 
0 
0 
0 
0 
0 
0 
0 
0 
0 
0 
0 
0 
0 
0 
0 
0 
0 
0 
0 
0 
0 
0 
0 
0 
0 
0 
0 
0 
0 
0 
0 
0 
0 
0 
0 
0 
0 
0 
0 
0 
0 
0 
0 
0 
0 
0 
0 
0 
0 
0 
0 
0 
0 
0 
0 
0 
0 
0 
0 
0 
0 
0 
0 
0 
0 
0 
0 
0 
0 
0 
0 
0 
0 
0 
0 
0 
0 
0 
0 
0 
0 
0 
0 
0 
0 
0 
0 
0 
0 
0 
0 
0 
0 
0 
0 
0 
0 
0 
0 
0 
0 
0 
0 
0 
0 
0 
0 
0 
0 
0 
0 
0 
0 
0 
0 
0 
0 
0 
0 
0 
0 
0 
0 
0 
0 
0 
0 
0 
0 
0 
0 
0 
0 
0 
0 
0 
0 
0 
0 
0 
0 
0 
0 
0 
0 
0 
0 
0 
0 
0 
0 
0 
0 
0 
0 
0 
0 
0 
0 
0 
0 
0 
0 
0 
0 
0 
0 
0 
0 
0 
0 
0 
0 
0 
0 
0 
0 
0 
0 
0 
0 
0 
0 
0 
0 
0 
0 
0 
0 
0 
0 
0 
0 
0 
0 
0 
0 
0 
0 
0 
0 
0 
0 
0 
0 
0 
0 
0 
0 
0 
0 
0 
0 
0 
0 
0 
0 
0 
0 
0 
0 
0 
0 
0 
0 
0 
0 
0 
0 
0 
0 
0 
0 
0 
0 
0 
0 
0 
0 
0 
0 
0 
0 
0 
0 
0 
0 
0 
0 
0 
0 
0 
0 
0 
0 
0 
0 
0 
0 
0 
0 
0 
0 
0 
0 
0 
0 
0 
0 
0 
0 
0 
0 
0 
0 
0 
0 
0 
0 
0 
0 
0 
0 
0 
0 
0 
0 
0 
0 
0 
0 
0 
0 
0 
0 
0 
0 
0 
0 
0 
0 
0 
0 
0 
0 
0 
0 
0 
0 
0 
0 
0 
0 
0 
0 
0 
0 
0 
0 
0 
0 
0 
0 
0 
0 
0 
0 
0 
0 
0 
0 
0 
0 
0 
0 
0 
0 
0 
0 
0 
0 
0 
0 
0 
0 
0 
0 
0 
0 
0 
0 
0 
0 
0 
0 
0 
0 
0 
0 
0 
0 
0 
0 
0 
0 
0 
0 
0 
0 
0 
0 
0 
0 
0 
0 
0 
0 
0 
0 
0 
0 
0 
0 
0 
0 
0 
0 
0 
0 
0 
0 
0 
0 
0 
0 
0 
0 
0 
0 
0 
0 
0 
0 
0 
0 
0 
0 
0 
0 
0 
0 
0 
0 
0 
0 
0 
0 
0 
0 
0 
0 
0 
0 
0 
0 
0 
0 
0 
0 
0 
0 
0 
0 
0 
0 
0 
0 
0 
0 
0 
0 
0 
0 
0 
0 
0 
0 
0 
0 
0 
0 
0 
0 
0 
0 
0 
0 
0 
0 
0 
0 
0 
0 
0 
0 
0 
0 
0 
0 
0 
0 
0 
0 
0 
0 
0 
0 
0 
0 
0 
0 
0 
0 
0 
0 
0 
0 
0 
0 
0 
0 
0 
0 
0 
0 
0 
0 
0 
0 
0 
0 
0 
0 
0 
0 
0 
0 
0 
0 
0 
0 
0 
0 
0 
0 
0 
0 
0 
0 
0 
0 
0 
0 
0 
0 
0 
0 
0 
0 
0 
0 
0 
0 
0 
0 
0 
0 
0 
0 
0 
0 
0 
0 
0 
0 
0 
0 
0 
0 
0 
0 
0 
0 
0 
0 
0 
0 
0 
0 
0 
0 
0 
0 
0 
0 
0 
0 
0 
0 
0 
0 
0 
0 
0 
0 
0 
0 
0 
0 
0 
0 
0 
0 
0 
0 
0 
0 
0 
0 
0 
0 
0 
0 
0 
0 
0 
0 
0 
0 
0 
0 
0 
0 
0 
0 
0 
0 
0 
0 
0 
0 
0 
0 
0 
0 
0 
0 
0 
0 
0 
0 
0 
0 
0 
0 
0 
0 
0 
0 
0 
0 
0 
0 
0 
0 
0 
0 
0 
0 
0 
0 
0 
0 
0 
0 
0 
0 
0 
0 
0 
0 
0 
0 
0 
0 
0 
0 
0 
0 
0 
0 
0 
0 
0 
0 
0 
0 
0 
0 
0 
0 
0 
0 
0 
0 
0 
0 
0 
0 
0 
0 
0 
0 
0 
0 
0 
0 
0 
0 
0 
0 
0 
0 
0 
0 
0 
0 
0 
0 
0 
0 
0 
0 
0 
0 
0 
0 
0 
0 
0 
0 
0 
0 
0 
0 
0 
0 
0 
0 
0 
0 
0 
0 
0 
0 
0 
0 
0 
0 
0 
0 
0 
0 
0 
0 
0 
0 
0 
0 
0 
0 
0 
0 
0 
0 
0 
0 
0 
0 
0 
0 
0 
0 
0 
0 
0 
0 
0 
0 
0 
0 
0 
0 
0 
0 
0 
0 
0 
0 
0 
0 
0 
0 
0 
0 
0 
0 
0 
0 
0 
0 
0 
0 
0 
0 
0 
0 
0 
0 
0 
0 
0 
0 
0 
0 
0 
0 
0 
0 
0 
0 
0 
0 
0 
0 
0 
0 
0 
0 
0 
0 
0 
0 
0 
0 
0 
0 
0 
0 
0 
0 
0 
0 
0 
0 
0 
0 
0 
0 
0 
0 
0 
0 
0 
0 
0 
0 
0 
0 
0 
0 
0 
0 
0 
0 
0 
0 
0 
0 
0 
0 
0 
0 
0 
0 
0 
0 
0 
0 
0 
0 
0 
0 
0 
0 
0 
0 
0 
0 
0 
0 
0 
0 
0 
0 
0 
0 
0 
0 
0 
0 
0 
0 
0 
0 
0 
0 
0 
0 
0 
0 
0 
0 
0 
0 
0 
0 
0 
0 
0 
0 
0 
0 
0 
0 
0 
0 
0 
0 
0 
0 
0 
0 
0 
0 
0 
0 
0 
0 
0 
0 
0 
0 
0 
0 
0 
0 
0 
0 
0 
0 
0 
0 
0 
0 
0 
0 
0 
0 
0 
0 
0 
0 
0 
0 
0 
0 
0 
0 
0 
0 
0 
0 
0 
0 
0 
0 
0 
0 
0 
0 
0 
0 
0 
0 
0 
0 
0 
0 
0 
0 
0 
0 
0 
0 
0 
0 
0 
0 
0 
0 
0 
0 
0 
0 
0 
0 
0 
0 
0 
0 
0 
0 
0 
0 
0 
0 
0 
0 
0 
0 
0 
0 
0 
0 
0 
0 
0 
0 
0 
0 
0 
0 
0 
0 
0 
0 
0 
0 
0 
0 
0 
0 
0 
0 
0 
0 
0 
0 
0 
0 
0 
0 
0 
0 
0 
0 
0 
0 
0 
0 
0 
0 
0 
0 
0 
0 
0 
0 
0 
0 
0 
0 
0 
0 
0 
0 
0 
0 
0 
0 
0 
0 
0 
0 
0 
0 
0 
0 
0 
0 
0 
0 
0 
0 
0 
0 
0 
0 
0 
0 
0 
0 
0 
0 
0 
0 
0 
0 
0 
0 
0 
0 
0 
0 
0 
0 
0 
0 
0 
0 
0 
0 
0 
0 
0 
0 
0 
0 
0 
0 
0 
0 
0 
0 
0 
0 
0 
0 
0 
0 
0 
0 
0 
0 
0 
0 
0 
0 
0 
0 
0 
0 
0 
0 
0 
0 
0 
0 
0 
0 
0 
0 
0 
0 
0 
0 
0 
0 
0 
0 
0 
0 
0 
0 
0 
0 
0 
0 
0 
0 
0 
0 
0 
0 
0 
0 
0 
0 
0 
0 
0 
0 
0 
0 
0 
0 
0 
0 
0 
0 
0 
0 
0 
0 
0 
0 
0 
0 
0 
0 
0 
0 
0 
0 
0 
0 
0 
0 
0 
0 
0 
0 
0 
0 
0 
0 
0 
0 
0 
0 
0 
0 
0 
0 
0 
0 
0 
0 
0 
0 
0 
0 
0 
0 
0 
0 
0 
0 
0 
0 
0 
0 
0 
0 
0 
0 
0 
0 
0 
0 
0 
0 
0 
0 
0 
0 
0 
0 
0 
0 
0 
0 
0 
0 
0 
0 
0 
0 
0 
0 
0 
0 
0 
0 
0 
0 
0 
0 
0 
0 
0 
0 
0 
0 
0 
0 
0 
0 
0 
0 
0 
0 
0 
0 
0 
0 
0 
0 
0 
0 
0 
0 
0 
0 
0 
0 
0 
0 
0 
0 
0 
0 
0 
0 
0 
0 
0 
0 
0 
0 
0 
0 
0 
0 
0 
0 
0 
0 
0 
0 
0 
0 
0 
0 
0 
0 
0 
0 
0 
0 
0 
0 
0 
0 
0 
0 
0 
0 
0 
0 
0 
0 
0 
0 
0 
0 
0 
0 
0 
0 
0 
0 
0 
0 
0 
0 
0 
0 
0 
0 
0 
0 
0 
0 
0 
0 
0 
0 
0 
0 
0 
0 
0 
0 
0 
0 
0 
0 
0 
0 
0 
0 
0 
0 
0 
0 
0 
0 
0 
0 
0 
0 
0 
0 
0 
0 
0 
0 
0 
0 
0 
0 
0 
0 
0 
0 
0 
0 
0 
0 
0 
0 
0 
0 
0 
0 
0 
0 
0 
0 
0 
0 
0 
0 
0 
0 
0 
0 
0 
0 
0 
0 
0 
0 
0 
0 
0 
0 
0 
0 
0 
0 
0 
0 
0 
0 
0 
0 
0 
0 
0 
0 
0 
0 
0 
0 
0 
0 
0 
0 
0 
0 
0 
0 
0 
0 
0 
0 
0 
0 
0 
0 
0 
0 
0 
0 
0 
0 
0 
0 
0 
0 
0 
0 
0 
0 
0 
0 
0 
0 
0 
0 
0 
0 
0 
0 
0 
0 
0 
0 
0 
0 
0 
0 
0 
0 
0 
0 
0 
0 
0 
0 
0 
0 
0 
0 
0 
0 
0 
0 
0 
0 
0 
0 
0 
0 
0 
0 
0 
0 
0 
0 
0 
0 
0 
0 
0 
0 
0 
0 
0 
0 
0 
0 
0 
0 
0 
0 
0 
0 
0 
0 
0 
0 
0 
0 
0 
0 
0 
0 
0 
0 
0 
0 
0 
0 
0 
0 
0 
0 
0 
0 
0 
0 
0 
0 
0 
0 
0 
0 
0 
0 
0 
0 
0 
0 
0 
0 
0 
0 
0 
0 
0 
0 
0 
0 
0 
0 
0 
0 
0 
0 
0 
0 
0 
0 
0 
0 
0 
0 
0 
0 
0 
0 
0 
0 
0 
0 
0 
0 
0 
0 
0 
0 
0 
0 
0 
0 
0 
0 
0 
0 
0 
0 
0 
0 
0 
0 
0 
0 
0 
0 
0 
0 
0 
0 
0 
0 
0 
0 
0 
0 
0 
0 
0 
0 
0 
0 
0 
0 
0 
0 
0 
0 
0 
0 
0 
0 
0 
0 
0 
0 
0 
0 
0 
0 
0 
0 
0 
0 
0 
0 
0 
0 
0 
0 
0 
0 
0 
0 
0 
0 
0 
0 
0 
0 
0 
0 
0 
0 
0 
0 
0 
0 
0 
0 
0 
0 
0 
0 
0 
0 
0 
0 
0 
0 
0 
0 
0 
0 
0 
0 
0 
0 
0 
0 
0 
0 
0 
0 
0 
0 
0 
0 
0 
0 
0 
0 
0 
0 
0 
0 
0 
0 
0 
0 
0 
0 
0 
0 
0 
0 
0 
0 
0 
0 
0 
0 
0 
0 
0 
0 
0 
0 
0 
0 
0 
0 
0 
0 
0 
0 
0 
0 
0 
0 
0 
0 
0 
0 
0 
0 
0 
0 
0 
0 
0 
0 
0 
0 
0 
0 
0 
0 
0 
0 
0 
0 
0 
0 
0 
0 
0 
0 
0 
0 
0 
0 
0 
0 
0 
0 
0 
0 
0 
0 
0 
0 
0 
0 
0 
0 
0 
0 
0 
0 
0 
0 
0 
0 
0 
0 
0 
0 
0 
0 
0 
0 
0 
0 
0 
0 
0 
0 
0 
0 
0 
0 
0 
0 
0 
0 
0 
0 
0 
0 
0 
0 
0 
0 
0 
0 
0 
0 
0 
0 
0 
0 
0 
0 
0 
0 
0 
0 
0 
0 
0 
0 
0 
0 
0 
0 
0 
0 
0 
0 
0 
0 
0 
0 
0 
0 
0 
0 
0 
0 
0 
0 
0 
0 
0 
0 
0 
0 
0 
0 
0 
0 
0 
0 
0 
0 
0 
0 
0 
0 
0 
0 
0 
0 
0 
0 
0 
0 
0 
0 
0 
0 
0 
0 
0 
0 
0 
0 
0 
0 
0 
0 
0 
0 
0 
0 
0 
0 
0 
0 
0 
0 
0 
0 
0 
0 
0 
0 
0 
0 
0 
0 
0 
0 
0 
0 
0 
0 
0 
0 
0 
0 
0 
0 
0 
0 
0 
0 
0 
0 
0 
0 
0 
0 
0 
0 
0 
0 
0 
0 
0 
0 
0 
0 
0 
0 
0 
0 
0 
0 
0 
0 
0 
0 
0 
0 
0 
0 
0 
0 
0 
0 
0 
0 
0 
0 
0 
0 
0 
0 
0 
0 
0 
0 
0 
0 
0 
0 
0 
0 
0 
0 
0 
0 
0 
0 
0 
0 
0 
0 
0 
0 
0 
0 
0 
0 
0 
0 
0 
0 
0 
0 
0 
0 
0 
0 
0 
0 
0 
0 
0 
0 
0 
0 
0 
0 
0 
0 
0 
0 
0 
0 
0 
0 
0 
0 
0 
0 
0 
0 
0 
0 
0 
0 
0 
0 
0 
0 
0 
0 
0 
0 
0 
0 
0 
0 
0 
0 
0 
0 
0 
0 
0 
0 
0 
0 
0 
0 
0 
0 
0 
0 
0 
0 
0 
0 
0 
0 
0 
0 
0 
0 
0 
0 
0 
0 
0 
0 
0 
0 
0 
0 
0 
0 
0 
0 
0 
0 
0 
0 
0 
0 
0 
0 
0 
0 
0 
0 
0 
0 
0 
0 
0 
0 
0 
0 
0 
0 
0 
0 
0 
0 
0 
0 
0 
0 
0 
0 
0 
0 
0 
0 
0 
0 
0 
0 
0 
0 
0 
0 
0 
0 
0 
0 
0 
0 
0 
0 
0 
0 
0 
0 
0 
0 
0 
0 
0 
0 
0 
0 
0 
0 
0 
0 
0 
0 
0 
0 
0 
0 
0 
0 
0 
0 
0 
0 
0 
0 
0 
0 
0 
0 
0 
0 
0 
0 
0 
0 
0 
0 
0 
0 
0 
0 
0 
0 
0 
0 
0 
0 
0 
0 
0 
0 
0 
0 
0 
0 
0 
0 
0 
0 
0 
0 
0 
0 
0 
0 
0 
0 
0 
0 
0 
0 
0 
0 
0 
0 
0 
0 
0 
0 
0 
0 
0 
0 
0 
0 
0 
0 
0 
0 
0 
0 
0 
0 
0 
0 
0 
0 
0 
0 
0 
0 
0 
0 
0 
0 
0 
0 
0 
0 
0 
0 
0 
0 
0 
0 
0 
0 
0 
0 
0 
0 
0 
0 
0 
0 
0 
0 
0 
0 
0 
0 
0 
0 
0 
0 
0 
0 
0 
0 
0 
0 
0 
0 
0 
0 
0 
0 
0 
0 
0 
0 
0 
0 
0 
0 
0 
0 
0 
0 
0 
0 
0 
0 
0 
0 
0 
0 
0 
0 
0 
0 
0 
0 
0 
0 
0 
0 
0 
0 
0 
0 
0 
0 
0 
0 
0 
0 
0 
0 
0 
0 
0 
0 
0 
0 
0 
0 
0 
0 
0 
0 
0 
0 
0 
0 
0 
0 
0 
0 
0 
0 
0 
0 
0 
0 
0 
0 
0 
0 
0 
0 
0 
0 
0 
0 
0 
0 
0 
0 
0 
0 
0 
0 
0 
0 
0 
0 
0 
0 
0 
0 
0 
0 
0 
0 
0 
0 
0 
0 
0 
0 
0 
0 
0 
0 
0 
0 
0 
0 
0 
0 
0 
0 
0 
0 
0 
0 
0 
0 
0 
0 
0 
0 
0 
0 
0 
0 
0 
0 
0 
0 
0 
0 
0 
0 
0 
0 
0 
0 
0 
0 
0 
0 
0 
0 
0 
0 
0 
0 
0 
0 
0 
0 
0 
0 
0 
0 
0 
0 
0 
0 
0 
0 
0 
0 
0 
0 
0 
0 
0 
0 
0 
0 
0 
0 
0 
0 
0 
0 
0 
0 
0 
0 
0 
0 
0 
0 
0 
0 
0 
0 
0 
0 
0 
0 
0 
0 
0 
0 
0 
0 
0 
0 
0 
0 
0 
0 
0 
0 
0 
0 
0 
0 
0 
0 
0 
0 
0 
0 
0 
0 
0 
0 
0 
0 
0 
0 
0 
0 
0 
0 
0 
0 
0 
0 
0 
0 
0 
0 
0 
0 
0 
0 
0 
0 
0 
0 
0 
0 
0 
0 
0 
0 
0 
0 
0 
0 
0 
0 
0 
0 
0 
0 
0 
0 
0 
0 
0 
0 
0 
0 
0 
0 
0 
0 
0 
0 
0 
0 
0 
0 
0 
0 
0 
0 
0 
0 
0 
0 
0 
0 
0 
0 
0 
0 
0 
0 
0 
0 
0 
0 
0 
0 
0 
0 
0 
0 
0 
0 
0 
0 
0 
0 
0 
0 
0 
0 
0 
0 
0 
0 
0 
0 
0 
0 
0 
0 
0 
0 
0 
0 
0 
0 
0 
0 
0 
0 
0 
0 
0 
0 
0 
0 
0 
0 
0 
0 
0 
0 
0 
0 
0 
0 
0 
0 
0 
0 
0 
0 
0 
0 
0 
0 
0 
0 
0 
0 
0 
0 
0 
0 
0 
0 
0 
0 
0 
0 
0 
0 
0 
0 
0 
0 
0 
0 
0 
0 
0 
0 
0 
0 
0 
0 
0 
0 
0 
0 
0 
0 
0 
0 
0 
0 
0 
0 
0 
0 
0 
0 
0 
0 
0 
0 
0 
0 
0 
0 
0 
0 
0 
0 
0 
0 
0 
0 
0 
0 
0 
0 
0 
0 
0 
0 
0 
0 
0 
0 
0 
0 
0 
0 
0 
0 
0 
0 
0 
0 
0 
0 
0 
0 
0 
0 
0 
0 
0 
0 
0 
0 
0 
0 
0 
0 
0 
0 
0 
0 
0 
0 
0 
0 
0 
0 
0 
0 
0 
0 
0 
0 
0 
0 
0 
0 
0 
0 
0 
0 
0 
0 
0 
0 
0 
0 
0 
0 
0 
0 
0 
0 
0 
0 
0 
0 
0 
0 
0 
0 
0 
0 
0 
0 
0 
0 
0 
0 
0 
0 
0 
0 
0 
0 
0 
0 
0 
0 
0 
0 
0 
0 
0 
0 
0 
0 
0 
0 
0 
0 
0 
0 
0 
0 
0 
0 
0 
0 
0 
0 
0 
0 
0 
0 
0 
0 
0 
0 
0 
0 
0 
0 
0 
0 
0 
0 
0 
0 
0 
0 
0 
0 
0 
0 
0 
0 
0 
0 
0 
0 
0 
0 
0 
0 
0 
0 
0 
0 
0 
0 
0 
0 
0 
0 
0 
0 
0 
0 
0 
0 
0 
0 
0 
0 
0 
0 
0 
0 
0 
0 
0 
0 
0 
0 
0 
0 
0 
0 
0 
0 
0 
0 
0 
0 
0 
0 
0 
0 
0 
0 
0 
0 
0 
0 
0 
0 
0 
0 
0 
0 
0 
0 
0 
0 
0 
0 
0 
0 
0 
0 
0 
0 
0 
0 
0 
0 
0 
0 
0 
0 
0 
0 
0 
0 
0 
0 
0 
0 
0 
0 
0 
0 
0 
0 
0 
0 
0 
0 
0 
0 
0 
0 
0 
0 
0 
0 
0 
0 
0 
0 
0 
0 
0 
0 
0 
0 
0 
0 
0 
0 
0 
0 
0 
0 
0 
0 
0 
0 
0 
0 
0 
0 
0 
0 
0 
0 
0 
0 
0 
0 
0 
0 
0 
0 
0 
0 
0 
0 
0 
0 
0 
0 
0 
0 
0 
0 
0 
0 
0 
0 
0 
0 
0 
0 
0 
0 
0 
0 
0 
0 
0 
0 
0 
0 
0 
0 
0 
0 
0 
0 
0 
0 
0 
0 
0 
0 
0 
0 
0 
0 
0 
0 
0 
0 
0 
0 
0 
0 
0 
0 
0 
0 
0 
0 
0 
0 
0 
0 
0 
0 
0 
0 
0 
0 
0 
0 
0 
0 
0 
0 
0 
0 
0 
0 
0 
0 
0 
0 
0 
0 
0 
0 
0 
0 
0 
0 
0 
0 
0 
0 
0 
0 
0 
0 
0 
0 
0 
0 
0 
0 
0 
0 
0 
0 
0 
0 
0 
0 
0 
0 
0 
0 
0 
0 
0 
0 
0 
0 
0 
0 
0 
0 
0 
0 
0 
0 
0 
0 
0 
0 
0 
0 
0 
0 
0 
0 
0 
0 
0 
0 
0 
0 
0 
0 
0 
0 
0 
0 
0 
0 
0 
0 
0 
0 
0 
0 
0 
0 
0 
0 
0 
0 
0 
0 
0 
0 
0 
0 
0 
0 
0 
0 
0 
0 
0 
0 
0 
0 
0 
0 
0 
0 
0 
0 
0 
0 
0 
0 
0 
0 
0 
0 
0 
0 
0 
0 
0 
0 
0 
0 
0 
0 
0 
0 
0 
0 
0 
0 
0 
0 
0 
0 
0 
0 
0 
0 
0 
0 
0 
0 
0 
0 
0 
0 
0 
0 
0 
0 
0 
0 
0 
0 
0 
0 
0 
0 
0 
0 
0 
0 
0 
0 
0 
0 
0 
0 
0 
0 
0 
0 
0 
0 
0 
0 
0 
0 
0 
0 
0 
0 
0 
0 
0 
0 
0 
0 
0 
0 
0 
0 
0 
0 
0 
0 
0 
0 
0 
0 
0 
0 
0 
0 
0 
0 
0 
0 
0 
0 
0 
0 
0 
0 
0 
0 
0 
0 
0 
0 
0 
0 
0 
0 
0 
0 
0 
0 
0 
0 
0 
0 
0 
0 
0 
0 
0 
0 
0 
0 
0 
0 
0 
0 
0 
0 
0 
0 
0 
0 
0 
0 
0 
0 
0 
0 
0 
0 
0 
0 
0 
0 
0 
0 
0 
0 
0 
0 
0 
0 
0 
0 
0 
0 
0 
0 
0 
0 
0 
0 
0 
0 
0 
0 
0 
0 
0 
0 
0 
0 
0 
0 
0 
0 
0 
0 
0 
0 
0 
0 
0 
0 
0 
0 
0 
0 
0 
0 
0 
0 
0 
0 
0 
0 
0 
0 
0 
0 
0 
0 
0 
0 
0 
0 
0 
0 
0 
0 
0 
0 
0 
0 
0 
0 
0 
0 
0 
0 
0 
0 
0 
0 
0 
0 
0 
0 
0 
0 
0 
0 
0 
0 
0 
0 
0 
0 
0 
0 
0 
0 
0 
0 
0 
0 
0 
0 
0 
0 
0 
0 
0 
0 
0 
0 
0 
0 
0 
0 
0 
0 
0 
0 
0 
0 
0 
0 
0 
0 
0 
0 
0 
0 
0 
0 
0 
0 
0 
0 
0 
0 
0 
0 
0 
0 
0 
0 
0 
0 
0 
0 
0 
0 
0 
0 
0 
0 
0 
0 
0 
0 
0 
0 
0 
0 
0 
0 
0 
0 
0 
0 
0 
0 
0 
0 
0 
0 
0 
0 
0 
0 
0 
0 
0 
0 
0 
0 
0 
0 
0 
0 
0 
0 
0 
0 
0 
0 
0 
0 
0 
0 
0 
0 
0 
0 
0 
0 
0 
0 
0 
0 
0 
0 
0 
0 
0 
0 
0 
0 
0 
0 
0 
0 
0 
0 
0 
0 
0 
0 
0 
0 
0 
0 
0 
0 
0 
0 
0 
0 
0 
0 
0 
0 
0 
0 
0 
0 
0 
0 
0 
0 
0 
0 
0 
0 
0 
0 
0 
0 
0 
0 
0 
0 
0 
0 
0 
0 
0 
0 
0 
0 
0 
0 
0 
0 
0 
0 
0 
0 
0 
0 
0 
0 
0 
0 
0 
0 
0 
0 
0 
0 
0 
0 
0 
0 
0 
0 
0 
0 
0 
0 
0 
0 
0 
0 
0 
0 
0 
0 
0 
0 
0 
0 
0 
0 
0 
0 
0 
0 
0 
0 
0 
0 
0 
0 
0 
0 
0 
0 
0 
0 
0 
0 
0 
0 
0 
0 
0 
0 
0 
0 
0 
0 
0 
0 
0 
0 
0 
0 
0 
0 
0 
0 
0 
0 
0 
0 
0 
0 
0 
0 
0 
0 
0 
0 
0 
0 
0 
0 
0 
0 
0 
0 
0 
0 
0 
0 
0 
0 
0 
0 
0 
0 
0 
0 
0 
0 
0 
0 
0 
0 
0 
0 
0 
0 
0 
0 
0 
0 
0 
0 
0 
0 
0 
0 
0 
0 
0 
0 
0 
0 
0 
0 
0 
0 
0 
0 
0 
0 
0 
0 
0 
0 
0 
0 
0 
0 
0 
0 
0 
0 
0 
0 
0 
0 
0 
0 
0 
0 
0 
0 
0 
0 
0 
0 
0 
0 
0 
0 
0 
0 
0 
0 
0 
0 
0 
0 
0 
0 
0 
0 
0 
0 
0 
0 
0 
0 
0 
0 
0 
0 
0 
0 
0 
0 
0 
0 
0 
0 
0 
0 
0 
0 
0 
0 
0 
0 
0 
0 
0 
0 
0 
0 
0 
0 
0 
0 
0 
0 
0 
0 
0 
0 
0 
0 
0 
0 
0 
0 
0 
0 
0 
0 
0 
0 
0 
0 
0 
0 
0 
0 
0 
0 
0 
0 
0 
0 
0 
0 
0 
0 
0 
0 
0 
0 
0 
0 
0 
0 
0 
0 
0 
0 
0 
0 
0 
0 
0 
0 
0 
0 
0 
0 
0 
0 
0 
0 
0 
0 
0 
0 
0 
0 
0 
0 
0 
0 
0 
0 
0 
0 
0 
0 
0 
0 
0 
0 
0 
0 
0 
0 
0 
0 
0 
0 
0 
0 
0 
0 
0 
0 
0 
0 
0 
0 
0 
0 
0 
0 
0 
0 
0 
0 
0 
0 
0 
0 
0 
0 
0 
0 
0 
0 
0 
0 
0 
0 
0 
0 
0 
0 
0 
0 
0 
0 
0 
0 
0 
0 
0 
0 
0 
0 
0 
0 
0 
0 
0 
0 
0 
0 
0 
0 
0 
0 
0 
0 
0 
0 
0 
0 
0 
0 
0 
0 
0 
0 
0 
0 
0 
0 
0 
0 
0 
0 
0 
0 
0 
0 
0 
0 
0 
0 
0 
0 
0 
0 
0 
0 
0 
0 
0 
0 
0 
0 
0 
0 
0 
0 
0 
0 
0 
0 
0 
0 
0 
0 
0 
0 
0 
0 
0 
0 
0 
0 
0 
0 
0 
0 
0 
0 
0 
0 
0 
0 
0 
0 
0 
0 
0 
0 
0 
0 
0 
0 
0 
0 
0 
0 
0 
0 
0 
0 
0 
0 
0 
0 
0 
0 
0 
0 
0 
0 
0 
0 
0 
0 
0 
0 
0 
0 
0 
0 
0 
0 
0 
0 
0 
0 
0 
0 
0 
0 
0 
0 
0 
0 
0 
0 
0 
0 
0 
0 
0 
0 
0 
0 
0 
0 
0 
0 
0 
0 
0 
0 
0 
0 
0 
0 
0 
0 
0 
0 
0 
0 
0 
0 
0 
0 
0 
0 
0 
0 
0 
0 
0 
0 
0 
0 
0 
0 
0 
0 
0 
0 
0 
0 
0 
0 
0 
0 
0 
0 
0 
0 
0 
0 
0 
0 
0 
0 
0 
0 
0 
0 
0 
0 
0 
0 
0 
0 
0 
0 
0 
0 
0 
0 
0 
0 
0 
0 
0 
0 
0 
0 
0 
0 
0 
0 
0 
0 
0 
0 
0 
0 
0 
0 
0 
0 
0 
0 
0 
0 
0 
0 
0 
0 
0 
0 
0 
0 
0 
0 
0 
0 
0 
0 
0 
0 
0 
0 
0 
0 
0 
0 
0 
0 
0 
0 
0 
0 
0 
0 
0 
0 
0 
0 
0 
0 
0 
0 
0 
0 
0 
0 
0 
0 
0 
0 
0 
0 
0 
0 
0 
0 
0 
0 
0 
0 
0 
0 
0 
0 
0 
0 
0 
0 
0 
0 
0 
0 
0 
0 
0 
0 
0 
0 
0 
0 
0 
0 
0 
0 
0 
0 
0 
0 
0 
0 
0 
0 
0 
0 
0 
0 
0 
0 
0 
0 
0 
0 
0 
0 
0 
0 
0 
0 
0 
0 
0 
0 
0 
0 
0 
0 
0 
0 
0 
0 
0 
0 
0 
0 
0 
0 
0 
0 
0 
0 
0 
0 
0 
0 
0 
0 
0 
0 
0 
0 
0 
0 
0 
0 
0 
0 
0 
0 
0 
0 
0 
0 
0 
0 
0 
0 
0 
0 
0 
0 
0 
0 
0 
0 
0 
0 
0 
0 
0 
0 
0 
0 
0 
0 
0 
0 
0 
0 
0 
0 
0 
0 
0 
0 
0 
0 
0 
0 
0 
0 
0 
0 
0 
0 
0 
0 
0 
0 
0 
0 
0 
0 
0 
0 
0 
0 
0 
0 
0 
0 
0 
0 
0 
0 
0 
0 
0 
0 
0 
0 
0 
0 
0 
0 
0 
0 
0 
0 
0 
0 
0 
0 
0 
0 
0 
0 
0 
0 
0 
0 
0 
0 
0 
0 
0 
0 
0 
0 
0 
0 
0 
0 
0 
0 
0 
0 
0 
0 
0 
0 
0 
0 
0 
0 
0 
0 
0 
0 
0 
0 
0 
0 
0 
0 
0 
0 
0 
0 
0 
0 
0 
0 
0 
0 
0 
0 
0 
0 
0 
0 
0 
0 
0 
0 
0 
0 
0 
0 
0 
0 
0 
0 
0 
0 
0 
0 
0 
0 
0 
0 
0 
0 
0 
0 
0 
0 
0 
0 
0 
0 
0 
0 
0 
0 
0 
0 
0 
0 
0 
0 
0 
0 
0 
0 
0 
0 
0 
0 
0 
0 
0 
0 
0 
0 
0 
0 
0 
0 
0 
0 
0 
0 
0 
0 
0 
0 
0 
0 
0 
0 
0 
0 
0 
0 
0 
0 
0 
0 
0 
0 
0 
0 
0 
0 
0 
0 
0 
0 
0 
0 
0 
0 
0 
0 
0 
0 
0 
0 
0 
0 
0 
0 
0 
0 
0 
0 
0 
0 
0 
0 
0 
0 
0 
0 
0 
0 
0 
0 
0 
0 
0 
0 
0 
0 
0 
0 
0 
0 
0 
0 
0 
0 
0 
0 
0 
0 
0 
0 
0 
0 
0 
0 
0 
0 
0 
0 
0 
0 
0 
0 
0 
0 
0 
0 
0 
0 
0 
0 
0 
0 
0 
0 
0 
0 
0 
0 
0 
0 
0 
0 
0 
0 
0 
0 
0 
0 
0 
0 
0 
0 
0 
0 
0 
0 
0 
0 
0 
0 
0 
0 
0 
0 
0 
0 
0 
0 
0 
0 
0 
0 
0 
0 
0 
0 
0 
0 
0 
0 
0 
0 
0 
0 
0 
0 
0 
0 
0 
0 
0 
0 
0 
0 
0 
0 
0 
0 
0 
0 
0 
0 
0 
0 
0 
0 
0 
0 
0 
0 
0 
0 
0 
0 
0 
0 
0 
0 
0 
0 
0 
0 
0 
0 
0 
0 
0 
0 
0 
0 
0 
0 
0 
0 
0 
0 
0 
0 
0 
0 
0 
0 
0 
0 
0 
0 
0 
0 
0 
0 
0 
0 
0 
0 
0 
0 
0 
0 
0 
0 
0 
0 
0 
0 
0 
0 
0 
0 
0 
0 
0 
0 
0 
0 
0 
0 
0 
0 
0 
0 
0 
0 
0 
0 
0 
0 
0 
0 
0 
0 
0 
0 
0 
0 
0 
0 
0 
0 
0 
0 
0 
0 
0 
0 
0 
0 
0 
0 
0 
0 
0 
0 
0 
0 
0 
0 
0 
0 
0 
0 
0 
0 
0 
0 
0 
0 
0 
0 
0 
0 
0 
0 
0 
0 
0 
0 
0 
0 
0 
0 
0 
0 
0 
0 
0 
0 
0 
0 
0 
0 
0 
0 
0 
0 
0 
0 
0 
0 
0 
0 
0 
0 
0 
0 
0 
0 
0 
0 
0 
0 
0 
0 
0 
0 
0 
0 
0 
0 
0 
0 
0 
0 
0 
0 
0 
0 
0 
0 
0 
0 
0 
0 
0 
0 
0 
0 
0 
0 
0 
0 
0 
0 
0 
0 
0 
0 
0 
0 
0 
0 
0 
0 
0 
0 
0 
0 
0 
0 
0 
0 
0 
0 
0 
0 
0 
0 
0 
0 
0 
0 
0 
0 
0 
0 
0 
0 
0 
0 
0 
0 
0 
0 
0 
0 
0 
0 
0 
0 
0 
0 
0 
0 
0 
0 
0 
0 
0 
0 
0 
0 
0 
0 
0 
0 
0 
0 
0 
0 
0 
0 
0 
0 
0 
0 
0 
0 
0 
0 
0 
0 
0 
0 
0 
0 
0 
0 
0 
0 
0 
0 
0 
0 
0 
0 
0 
0 
0 
0 
0 
0 
0 
0 
0 
0 
0 
0 
0 
0 
0 
0 
0 
0 
0 
0 
0 
0 
0 
0 
0 
0 
0 
0 
0 
0 
0 
0 
0 
0 
0 
0 
0 
0 
0 
0 
0 
0 
0 
0 
0 
0 
0 
0 
0 
0 
0 
0 
0 
0 
0 
0 
0 
0 
0 
0 
0 
0 
0 
0 
0 
0 
0 
0 
0 
0 
0 
0 
0 
0 
0 
0 
0 
0 
0 
0 
0 
0 
0 
0 
0 
0 
0 
0 
0 
0 
0 
0 
0 
0 
0 
0 
0 
0 
0 
0 
0 
0 
0 
0 
0 
0 
0 
0 
0 
0 
0 
0 
0 
0 
0 
0 
0 
0 
0 
0 
0 
0 
0 
0 
0 
0 
0 
0 
0 
0 
0 
0 
0 
0 
0 
0 
0 
0 
0 
0 
0 
0 
0 
0 
0 
0 
0 
0 
0 
0 
0 
0 
0 
0 
0 
0 
0 
0 
0 
0 
0 
0 
0 
0 
0 
0 
0 
0 
0 
0 
0 
0 
0 
0 
0 
0 
0 
0 
0 
0 
0 
0 
0 
0 
0 
0 
0 
0 
0 
0 
0 
0 
0 
0 
0 
0 
0 
0 
0 
0 
0 
0 
0 
0 
0 
0 
0 
0 
0 
0 
0 
0 
0 
0 
0 
0 
0 
0 
0 
0 
0 
0 
0 
0 
0 
0 
0 
0 
0 
0 
0 
0 
0 
0 
0 
0 
0 
0 
0 
0 
0 
0 
0 
0 
0 
0 
0 
0 
0 
0 
0 
0 
0 
0 
0 
0 
0 
0 
0 
0 
0 
0 
0 
0 
0 
0 
0 
0 
0 
0 
0 
0 
0 
0 
0 
0 
0 
0 
0 
0 
0 
0 
0 
0 
0 
0 
0 
0 
0 
0 
0 
0 
0 
0 
0 
0 
0 
0 
0 
0 
0 
0 
0 
0 
0 
0 
0 
0 
0 
0 
0 
0 
0 
0 
0 
0 
0 
0 
0 
0 
0 
0 
0 
0 
0 
0 
0 
0 
0 
0 
0 
0 
0 
0 
0 
0 
0 
0 
0 
0 
0 
0 
0 
0 
0 
0 
0 
0 
0 
0 
0 
0 
0 
0 
0 
0 
0 
0 
0 
0 
0 
0 
0 
0 
0 
0 
0 
0 
0 
0 
0 
0 
0 
0 
0 
0 
0 
0 
0 
0 
0 
0 
0 
0 
0 
0 
0 
0 
0 
0 
0 
0 
0 
0 
0 
0 
0 
0 
0 
0 
0 
0 
0 
0 
0 
0 
0 
0 
0 
0 
0 
0 
0 
0 
0 
0 
0 
0 
0 
0 
0 
0 
0 
0 
0 
0 
0 
0 
0 
0 
0 
0 
0 
0 
0 
0 
0 
0 
0 
0 
0 
0 
0 
0 
0 
0 
0 
0 
0 
0 
0 
0 
0 
0 
0 
0 
0 
0 
0 
0 
0 
0 
0 
0 
0 
0 
0 
0 
0 
0 
0 
0 
0 
0 
0 
0 
0 
0 
0 
0 
0 
0 
0 
0 
0 
0 
0 
0 
0 
0 
0 
0 
0 
0 
0 
0 
0 
0 
0 
0 
0 
0 
0 
0 
0 
0 
0 
0 
0 
0 
0 
0 
0 
0 
0 
0 
0 
0 
0 
0 
0 
0 
0 
0 
0 
0 
0 
0 
0 
0 
0 
0 
0 
0 
0 
0 
0 
0 
0 
0 
0 
0 
0 
0 
0 
0 
0 
0 
0 
0 
0 
0 
0 
0 
0 
0 
0 
0 
0 
0 
0 
0 
0 
0 
0 
0 
0 
0 
0 
0 
0 
0 
0 
0 
0 
0 
0 
0 
0 
0 
0 
0 
0 
0 
0 
0 
0 
0 
0 
0 
0 
0 
0 
0 
0 
0 
0 
0 
0 
0 
0 
0 
0 
0 
0 
0 
0 
0 
0 
0 
0 
0 
0 
0 
0 
0 
0 
0 
0 
0 
0 
0 
0 
0 
0 
0 
0 
0 
0 
0 
0 
0 
0 
0 
0 
0 
0 
0 
0 
0 
0 
0 
0 
0 
0 
0 
0 
0 
0 
0 
0 
0 
0 
0 
0 
0 
0 
0 
0 
0 
0 
0 
0 
0 
0 
0 
0 
0 
0 
0 
0 
0 
0 
0 
0 
0 
0 
0 
0 
0 
0 
0 
0 
0 
0 
0 
0 
0 
0 
0 
0 
0 
0 
0 
0 
0 
0 
0 
0 
0 
0 
0 
0 
0 
0 
0 
0 
0 
0 
0 
0 
0 
0 
0 
0 
0 
0 
0 
0 
0 
0 
0 
0 
0 
0 
0 
0 
0 
0 
0 
0 
0 
0 
0 
0 
0 
0 
0 
0 
0 
0 
0 
0 
0 
0 
0 
0 
0 
0 
0 
0 
0 
0 
0 
0 
0 
0 
0 
0 
0 
0 
0 
0 
0 
0 
0 
0 
0 
0 
0 
0 
0 
0 
0 
0 
0 
0 
0 
0 
0 
0 
0 
0 
0 
0 
0 
0 
0 
0 
0 
0 
0 
0 
0 
0 
0 
0 
0 
0 
0 
0 
0 
0 
0 
0 
0 
0 
0 
0 
0 
0 
0 
0 
0 
0 
0 
0 
0 
0 
0 
0 
0 
0 
0 
0 
0 
0 
0 
0 
0 
0 
0 
0 
0 
0 
0 
0 
0 
0 
0 
0 
0 
0 
0 
0 
0 
0 
0 
0 
0 
0 
0 
0 
0 
0 
0 
0 
0 
0 
0 
0 
0 
0 
0 
0 
0 
0 
0 
0 
0 
0 
0 
0 
0 
0 
0 
0 
0 
0 
0 
0 
0 
0 
0 
0 
0 
0 
0 
0 
0 
0 
0 
0 
0 
0 
0 
0 
0 
0 
0 
0 
0 
0 
0 
0 
0 
0 
0 
0 
0 
0 
0 
0 
0 
0 
0 
0 
0 
0 
0 
0 
0 
0 
0 
0 
0 
0 
0 
0 
0 
0 
0 
0 
0 
0 
0 
0 
0 
0 
0 
0 
0 
0 
0 
0 
0 
0 
0 
0 
0 
0 
0 
0 
0 
0 
0 
0 
0 
0 
0 
0 
0 
0 
0 
0 
0 
0 
0 
0 
0 
0 
0 
0 
0 
0 
0 
0 
0 
0 
0 
0 
0 
0 
0 
0 
0 
0 
0 
0 
0 
0 
0 
0 
0 
0 
0 
0 
0 
0 
0 
0 
0 
0 
0 
0 
0 
0 
0 
0 
0 
0 
0 
0 
0 
0 
0 
0 
0 
0 
0 
0 
0 
0 
0 
0 
0 
0 
0 
0 
0 
0 
0 
0 
0 
0 
0 
0 
0 
0 
0 
0 
0 
0 
0 
0 
0 
0 
0 
0 
0 
0 
0 
0 
0 
0 
0 
0 
0 
0 
0 
0 
0 
0 
0 
0 
0 
0 
0 
0 
0 
0 
0 
0 
0 
0 
0 
0 
0 
0 
0 
0 
0 
0 
0 
0 
0 
0 
0 
0 
0 
0 
0 
0 
0 
0 
0 
0 
0 
0 
0 
0 
0 
0 
0 
0 
0 
0 
0 
0 
0 
0 
0 
0 
0 
0 
0 
0 
0 
0 
0 
0 
0 
0 
0 
0 
0 
0 
0 
0 
0 
0 
0 
0 
0 
0 
0 
0 
0 
0 
0 
0 
0 
0 
0 
0 
0 
0 
0 
0 
0 
0 
0 
0 
0 
0 
0 
0 
0 
0 
0 
0 
0 
0 
0 
0 
0 
0 
0 
0 
0 
0 
0 
0 
0 
0 
0 
0 
0 
0 
0 
0 
0 
0 
0 
0 
0 
0 
0 
0 
0 
0 
0 
0 
0 
0 
0 
0 
0 
0 
0 
0 
0 
0 
0 
0 
0 
0 
0 
0 
0 
0 
0 
0 
0 
0 
0 
0 
0 
0 
0 
0 
0 
0 
0 
0 
0 
0 
0 
0 
0 
0 
0 
0 
0 
0 
0 
0 
0 
0 
0 
0 
0 
0 
0 
0 
0 
0 
0 
0 
0 
0 
0 
0 
0 
0 
0 
0 
0 
0 
0 
0 
0 
0 
0 
0 
0 
0 
0 
0 
0 
0 
0 
0 
0 
0 
0 
0 
0 
0 
0 
0 
0 
0 
0 
0 
0 
0 
0 
0 
0 
0 
0 
0 
0 
0 
0 
0 
0 
0 
0 
0 
0 
0 
0 
0 
0 
0 
0 
0 
0 
0 
0 
0 
0 
0 
0 
0 
0 
0 
0 
0 
0 
0 
0 
0 
0 
0 
0 
0 
0 
0 
0 
0 
0 
0 
0 
0 
0 
0 
0 
0 
0 
0 
0 
0 
0 
0 
0 
0 
0 
0 
0 
0 
0 
0 
0 
0 
0 
0 
0 
0 
0 
0 
0 
0 
0 
0 
0 
0 
0 
0 
0 
0 
0 
0 
0 
0 
0 
0 
0 
0 
0 
0 
0 
0 
0 
0 
0 
0 
0 
0 
0 
0 
0 
0 
0 
0 
0 
0 
0 
0 
0 
0 
0 
0 
0 
0 
0 
0 
0 
0 
0 
0 
0 
0 
0 
0 
0 
0 
0 
0 
0 
0 
0 
0 
0 
0 
0 
0 
0 
0 
0 
0 
0 
0 
0 
0 
0 
0 
0 
0 
0 
0 
0 
0 
0 
0 
0 
0 
0 
0 
0 
0 
0 
0 
0 
0 
0 
0 
0 
0 
0 
0 
0 
0 
0 
0 
0 
0 
0 
0 
0 
0 
0 
0 
0 
0 
0 
0 
0 
0 
0 
0 
0 
0 
0 
0 
0 
0 
0 
0 
0 
0 
0 
0 
0 
0 
0 
0 
0 
0 
0 
0 
0 
0 
0 
0 
0 
0 
0 
0 
0 
0 
0 
0 
0 
0 
0 
0 
0 
0 
0 
0 
0 
0 
0 
0 
0 
0 
0 
0 
0 
0 
0 
0 
0 
0 
0 
0 
0 
0 
0 
0 
0 
0 
0 
0 
0 
0 
0 
0 
0 
0 
0 
0 
0 
0 
0 
0 
0 
0 
0 
0 
0 
0 
0 
0 
0 
0 
0 
0 
0 
0 
0 
0 
0 
0 
0 
0 
0 
0 
0 
0 
0 
0 
0 
0 
0 
0 
0 
0 
0 
0 
0 
0 
0 
0 
0 
0 
0 
0 
0 
0 
0 
0 
0 
0 
0 
0 
0 
0 
0 
0 
0 
0 
0 
0 
0 
0 
0 
0 
0 
0 
0 
0 
0 
0 
0 
0 
0 
0 
0 
0 
0 
0 
0 
0 
0 
0 
0 
0 
0 
0 
0 
0 
0 
0 
0 
0 
0 
0 
0 
0 
0 
0 
0 
0 
0 
0 
0 
0 
0 
0 
0 
0 
0 
0 
0 
0 
0 
0 
0 
0 
0 
0 
0 
0 
0 
0 
0 
0 
0 
0 
0 
0 
0 
0 
0 
0 
0 
0 
0 
0 
0 
0 
0 
0 
0 
0 
0 
0 
0 
0 
0 
0 
0 
0 
0 
0 
0 
0 
0 
0 
0 
0 
0 
0 
0 
0 
0 
0 
0 
0 
0 
0 
0 
0 
0 
0 
0 
0 
0 
0 
0 
0 
0 
0 
0 
0 
0 
0 
0 
0 
0 
0 
0 
0 
0 
0 
0 
0 
0 
0 
0 
0 
0 
0 
0 
0 
0 
0 
0 
0 
0 
0 
0 
0 
0 
0 
0 
0 
0 
0 
0 
0 
0 
0 
0 
0 
0 
0 
0 
0 
0 
0 
0 
0 
0 
0 
0 
0 
0 
0 
0 
0 
0 
0 
0 
0 
0 
0 
0 
0 
0 
0 
0 
0 
0 
0 
0 
0 
0 
0 
0 
0 
0 
0 
0 
0 
0 
0 
0 
0 
0 
0 
0 
0 
0 
0 
0 
0 
0 
0 
0 
0 
0 
0 
0 
0 
0 
0 
0 
0 
0 
0 
0 
0 
0 
0 
0 
0 
0 
0 
0 
0 
0 
0 
0 
0 
0 
0 
0 
0 
0 
0 
0 
0 
0 
0 
0 
0 
0 
0 
0 
0 
0 
0 
0 
0 
0 
0 
0 
0 
0 
0 
0 
0 
0 
0 
0 
0 
0 
0 
0 
0 
0 
0 
0 
0 
0 
0 
0 
0 
0 
0 
0 
0 
0 
0 
0 
0 
0 
0 
0 
0 
0 
0 
0 
0 
0 
0 
0 
0 
0 
0 
0 
0 
0 
0 
0 
0 
0 
0 
0 
0 
0 
0 
0 
0 
0 
0 
0 
0 
0 
0 
0 
0 
0 
0 
0 
0 
0 
0 
0 
0 
0 
0 
0 
0 
0 
0 
0 
0 
0 
0 
0 
0 
0 
0 
0 
0 
0 
0 
0 
0 
0 
0 
0 
0 
0 
0 
0 
0 
0 
0 
0 
0 
0 
0 
0 
0 
0 
0 
0 
0 
0 
0 
0 
0 
0 
0 
0 
0 
0 
0 
0 
0 
0 
0 
0 
0 
0 
0 
0 
0 
0 
0 
0 
0 
0 
0 
0 
0 
0 
0 
0 
0 
0 
0 
0 
0 
0 
0 
0 
0 
0 
0 
0 
0 
0 
0 
0 
0 
0 
0 
0 
0 
0 
0 
0 
0 
0 
0 
0 
0 
0 
0 
0 
0 
0 
0 
0 
0 
0 
0 
0 
0 
0 
0 
0 
0 
0 
0 
0 
0 
0 
0 
0 
0 
0 
0 
0 
0 
0 
0 
0 
0 
0 
0 
0 
0 
0 
0 
0 
0 
0 
0 
0 
0 
0 
0 
0 
0 
0 
0 
0 
0 
0 
0 
0 
0 
0 
0 
0 
0 
0 
0 
0 
0 
0 
0 
0 
0 
0 
0 
0 
0 
0 
0 
0 
0 
0 
0 
0 
0 
0 
0 
0 
0 
0 
0 
0 
0 
0 
0 
0 
0 
0 
0 
0 
0 
0 
0 
0 
0 
0 
0 
0 
0 
0 
0 
0 
0 
0 
0 
0 
0 
0 
0 
0 
0 
0 
0 
0 
0 
0 
0 
0 
0 
0 
0 
0 
0 
0 
0 
0 
0 
0 
0 
0 
0 
0 
0 
0 
0 
0 
0 
0 
0 
0 
0 
0 
0 
0 
0 
0 
0 
0 
0 
0 
0 
0 
0 
0 
0 
0 
0 
0 
0 
0 
0 
0 
0 
0 
0 
0 
0 
0 
0 
0 
0 
0 
0 
0 
0 
0 
0 
0 
0 
0 
0 
0 
0 
0 
0 
0 
0 
0 
0 
0 
0 
0 
0 
0 
0 
0 
0 
0 
0 
0 
0 
0 
0 
0 
0 
0 
0 
0 
0 
0 
0 
0 
0 
0 
0 
0 
0 
0 
0 
0 
0 
0 
0 
0 
0 
0 
0 
0 
0 
0 
0 
0 
0 
0 
0 
0 
0 
0 
0 
0 
0 
0 
0 
0 
0 
0 
0 
0 
0 
0 
0 
0 
0 
0 
0 
0 
0 
0 
0 
0 
0 
0 
0 
0 
0 
0 
0 
0 
0 
0 
0 
0 
0 
0 
0 
0 
0 
0 
0 
0 
0 
0 
0 
0 
0 
0 
0 
0 
0 
0 
0 
0 
0 
0 
0 
0 
0 
0 
0 
0 
0 
0 
0 
0 
0 
0 
0 
0 
0 
0 
0 
0 
0 
0 
0 
0 
0 
0 
0 
0 
0 
0 
0 
0 
0 
0 
0 
0 
0 
0 
0 
0 
0 
0 
0 
0 
0 
0 
0 
0 
0 
0 
0 
0 
0 
0 
0 
0 
0 
0 
0 
0 
0 
0 
0 
0 
0 
0 
0 
0 
0 
0 
0 
0 
0 
0 
0 
0 
0 
0 
0 
0 
0 
0 
0 
0 
0 
0 
0 
0 
0 
0 
0 
0 
0 
0 
0 
0 
0 
0 
0 
0 
0 
0 
0 
0 
0 
0 
0 
0 
0 
0 
0 
0 
0 
0 
0 
0 
0 
0 
0 
0 
0 
0 
0 
0 
0 
0 
0 
0 
0 
0 
0 
0 
0 
0 
0 
0 
0 
0 
0 
0 
0 
0 
0 
0 
0 
0 
0 
0 
0 
0 
0 
0 
0 
0 
0 
0 
0 
0 
0 
0 
0 
0 
0 
0 
0 
0 
0 
0 
0 
0 
0 
0 
0 
0 
0 
0 
0 
0 
0 
0 
0 
0 
0 
0 
0 
0 
0 
0 
0 
0 
0 
0 
0 
0 
0 
0 
0 
0 
0 
0 
0 
0 
0 
0 
0 
0 
0 
0 
0 
0 
0 
0 
0 
0 
0 
0 
0 
0 
0 
0 
0 
0 
0 
0 
0 
0 
0 
0 
0 
0 
0 
0 
0 
0 
0 
0 
0 
0 
0 
0 
0 
0 
0 
0 
0 
0 
0 
0 
0 
0 
0 
0 
0 
0 
0 
0 
0 
0 
0 
0 
0 
0 
0 
0 
0 
0 
0 
0 
0 
0 
0 
0 
0 
0 
0 
0 
0 
0 
0 
0 
0 
0 
0 
0 
0 
0 
0 
0 
0 
0 
0 
0 
0 
0 
0 
0 
0 
0 
0 
0 
0 
0 
0 
0 
0 
0 
0 
0 
0 
0 
0 
0 
0 
0 
0 
0 
0 
0 
0 
0 
0 
0 
0 
0 
0 
0 
0 
0 
0 
0 
0 
0 
0 
0 
0 
0 
0 
0 
0 
0 
0 
0 
0 
0 
0 
0 
0 
0 
0 
0 
0 
0 
0 
0 
0 
0 
0 
0 
0 
0 
0 
0 
0 
0 
0 
0 
0 
0 
0 
0 
0 
0 
0 
0 
0 
0 
0 
0 
0 
0 
0 
0 
0 
0 
0 
0 
0 
0 
0 
0 
0 
0 
0 
0 
0 
0 
0 
0 
0 
0 
0 
0 
0 
0 
0 
0 
0 
0 
0 
0 
0 
0 
0 
0 
0 
0 
0 
0 
0 
0 
0 
0 
0 
0 
0 
0 
0 
0 
0 
0 
0 
0 
0 
0 
0 
0 
0 
0 
0 
0 
0 
0 
0 
0 
0 
0 
0 
0 
0 
0 
0 
0 
0 
0 
0 
0 
0 
0 
0 
0 
0 
0 
0 
0 
0 
0 
0 
0 
0 
0 
0 
0 
0 
0 
0 
0 
0 
0 
0 
0 
0 
0 
0 
0 
0 
0 
0 
0 
0 
0 
0 
0 
0 
0 
0 
0 
0 
0 
0 
0 
0 
0 
0 
0 
0 
0 
0 
0 
0 
0 
0 
0 
0 
0 
0 
0 
0 
0 
0 
0 
0 
0 
0 
0 
0 
0 
0 
0 
0 
0 
0 
0 
0 
0 
0 
0 
0 
0 
0 
0 
0 
0 
0 
0 
0 
0 
0 
0 
0 
0 
0 
0 
0 
0 
0 
0 
0 
0 
0 
0 
0 
0 
0 
0 
0 
0 
0 
0 
0 
0 
0 
0 
0 
0 
0 
0 
0 
0 
0 
0 
0 
0 
0 
0 
0 
0 
0 
0 
0 
0 
0 
0 
0 
0 
0 
0 
0 
0 
0 
0 
0 
0 
0 
0 
0 
0 
0 
0 
0 
0 
0 
0 
0 
0 
0 
0 
0 
0 
0 
0 
0 
0 
0 
0 
0 
0 
0 
0 
0 
0 
0 
0 
0 
0 
0 
0 
0 
0 
0 
0 
0 
0 
0 
0 
0 
0 
0 
0 
0 
0 
0 
0 
0 
0 
0 
0 
0 
0 
0 
0 
0 
0 
0 
0 
0 
0 
0 
0 
0 
0 
0 
0 
0 
0 
0 
0 
0 
0 
0 
0 
0 
0 
0 
0 
0 
0 
0 
0 
0 
0 
0 
0 
0 
0 
0 
0 
0 
0 
0 
0 
0 
0 
0 
0 
0 
0 
0 
0 
0 
0 
0 
0 
0 
0 
0 
0 
0 
0 
0 
0 
0 
0 
0 
0 
0 
0 
0 
0 
0 
0 
0 
0 
0 
0 
0 
0 
0 
0 
0 
0 
0 
0 
0 
0 
0 
0 
0 
0 
0 
0 
0 
0 
0 
0 
0 
0 
0 
0 
0 
0 
0 
0 
0 
0 
0 
0 
0 
0 
0 
0 
0 
0 
0 
0 
0 
0 
0 
0 
0 
0 
0 
0 
0 
0 
0 
0 
0 
0 
0 
0 
0 
0 
0 
0 
0 
0 
0 
0 
0 
0 
0 
0 
0 
0 
0 
0 
0 
0 
0 
0 
0 
0 
0 
0 
0 
0 
0 
0 
0 
0 
0 
0 
0 
0 
0 
0 
0 
0 
0 
0 
0 
0 
0 
0 
0 
0 
0 
0 
0 
0 
0 
0 
0 
0 
0 
0 
0 
0 
0 
0 
0 
0 
0 
0 
0 
0 
0 
0 
0 
0 
0 
0 
0 
0 
0 
0 
0 
0 
0 
0 
0 
0 
0 
0 
0 
0 
0 
0 
0 
0 
0 
0 
0 
0 
0 
0 
0 
0 
0 
0 
0 
0 
0 
0 
0 
0 
0 
0 
0 
0 
0 
0 
0 
0 
0 
0 
0 
0 
0 
0 
0 
0 
0 
0 
0 
0 
0 
0 
0 
0 
0 
0 
0 
0 
0 
0 
0 
0 
0 
0 
0 
0 
0 
0 
0 
0 
0 
0 
0 
0 
0 
0 
0 
0 
0 
0 
0 
0 
0 
0 
0 
0 
0 
0 
0 
0 
0 
0 
0 
0 
0 
0 
0 
0 
0 
0 
0 
0 
0 
0 
0 
0 
0 
0 
0 
0 
0 
0 
0 
0 
0 
0 
0 
0 
0 
0 
0 
0 
0 
0 
0 
0 
0 
0 
0 
0 
0 
0 
0 
0 
0 
0 
0 
0 
0 
0 
0 
0 
0 
0 
0 
0 
0 
0 
0 
0 
0 
0 
0 
0 
0 
0 
0 
0 
0 
0 
0 
0 
0 
0 
0 
0 
0 
0 
0 
0 
0 
0 
0 
0 
0 
0 
0 
0 
0 
0 
0 
0 
0 
0 
0 
0 
0 
0 
0 
0 
0 
0 
0 
0 
0 
0 
0 
0 
0 
0 
0 
0 
0 
0 
0 
0 
0 
0 
0 
0 
0 
0 
0 
0 
0 
0 
0 
0 
0 
0 
0 
0 
0 
0 
0 
0 
0 
0 
0 
0 
0 
0 
0 
0 
0 
0 
0 
0 
0 
0 
0 
0 
0 
0 
0 
0 
0 
0 
0 
0 
0 
0 
0 
0 
0 
0 
0 
0 
0 
0 
0 
0 
0 
0 
0 
0 
0 
0 
0 
0 
0 
0 
0 
0 
0 
0 
0 
0 
0 
0 
0 
0 
0 
0 
0 
0 
0 
0 
0 
0 
0 
0 
0 
0 
0 
0 
0 
0 
0 
0 
0 
0 
0 
0 
0 
0 
0 
0 
0 
0 
0 
0 
0 
0 
0 
0 
0 
0 
0 
0 
0 
0 
0 
0 
0 
0 
0 
0 
0 
0 
0 
0 
0 
0 
0 
0 
0 
0 
0 
0 
0 
0 
0 
0 
0 
0 
0 
0 
0 
0 
0 
0 
0 
0 
0 
0 
0 
0 
0 
0 
0 
0 
0 
0 
0 
0 
0 
0 
0 
0 
0 
0 
0 
0 
0 
0 
0 
0 
0 
0 
0 
0 
0 
0 
0 
0 
0 
0 
0 
0 
0 
0 
0 
0 
0 
0 
0 
0 
0 
0 
0 
0 
0 
0 
0 
0 
0 
0 
0 
0 
0 
0 
0 
0 
0 
0 
0 
0 
0 
0 
0 
0 
0 
0 
0 
0 
0 
0 
0 
0 
0 
0 
0 
0 
0 
0 
0 
0 
0 
0 
0 
0 
0 
0 
0 
0 
0 
0 
0 
0 
0 
0 
0 
0 
0 
0 
0 
0 
0 
0 
0 
0 
0 
0 
0 
0 
0 
0 
0 
0 
0 
0 
0 
0 
0 
0 
0 
0 
0 
0 
0 
0 
0 
0 
0 
0 
0 
0 
0 
0 
0 
0 
0 
0 
0 
0 
0 
0 
0 
0 
0 
0 
0 
0 
0 
0 
0 
0 
0 
0 
0 
0 
0 
0 
0 
0 
0 
0 
0 
0 
0 
0 
0 
0 
0 
0 
0 
0 
0 
0 
0 
0 
0 
0 
0 
0 
0 
0 
0 
0 
0 
0 
0 
0 
0 
0 
0 
0 
0 
0 
0 
0 
0 
0 
0 
0 
0 
0 
0 
0 
0 
0 
0 
0 
0 
0 
0 
0 
0 
0 
0 
0 
0 
0 
0 
0 
0 
0 
0 
0 
0 
0 
0 
0 
0 
0 
0 
0 
0 
0 
0 
0 
0 
0 
0 
0 
0 
0 
0 
0 
0 
0 
0 
0 
0 
0 
0 
0 
0 
0 
0 
0 
0 
0 
0 
0 
0 
0 
0 
0 
0 
0 
0 
0 
0 
0 
0 
0 
0 
0 
0 
0 
0 
0 
0 
0 
0 
0 
0 
0 
0 
0 
0 
0 
0 
0 
0 
0 
0 
0 
0 
0 
0 
0 
0 
0 
0 
0 
0 
0 
0 
0 
0 
0 
0 
0 
0 
0 
0 
0 
0 
0 
0 
0 
0 
0 
0 
0 
0 
0 
0 
0 
0 
0 
0 
0 
0 
0 
0 
0 
0 
0 
0 
0 
0 
0 
0 
0 
0 
0 
0 
0 
0 
0 
0 
0 
0 
0 
0 
0 
0 
0 
0 
0 
0 
0 
0 
0 
0 
0 
0 
0 
0 
0 
0 
0 
0 
0 
0 
0 
0 
0 
0 
0 
0 
0 
0 
0 
0 
0 
0 
0 
0 
0 
0 
0 
0 
0 
0 
0 
0 
0 
0 
0 
0 
0 
0 
0 
0 
0 
0 
0 
0 
0 
0 
0 
0 
0 
0 
0 
0 
0 
0 
0 
0 
0 
0 
0 
0 
0 
0 
0 
0 
0 
0 
0 
0 
0 
0 
0 
0 
0 
0 
0 
0 
0 
0 
0 
0 
0 
0 
0 
0 
0 
0 
0 
0 
0 
0 
0 
0 
0 
0 
0 
0 
0 
0 
0 
0 
0 
0 
0 
0 
0 
0 
0 
0 
0 
0 
0 
0 
0 
0 
0 
0 
0 
0 
0 
0 
0 
0 
0 
0 
0 
0 
0 
0 
0 
0 
0 
0 
0 
0 
0 
0 
0 
0 
0 
0 
0 
0 
0 
0 
0 
0 
0 
0 
0 
0 
0 
0 
0 
0 
0 
0 
0 
0 
0 
0 
0 
0 
0 
0 
0 
0 
0 
0 
0 
0 
0 
0 
0 
0 
0 
0 
0 
0 
0 
0 
0 
0 
0 
0 
0 
0 
0 
0 
0 
0 
0 
0 
0 
0 
0 
0 
0 
0 
0 
0 
0 
0 
0 
0 
0 
0 
0 
0 
0 
0 
0 
0 
0 
0 
0 
0 
0 
0 
0 
0 
0 
0 
0 
0 
0 
0 
0 
0 
0 
0 
0 
0 
0 
0 
0 
0 
0 
0 
0 
0 
0 
0 
0 
0 
0 
0 
0 
0 
0 
0 
0 
0 
0 
0 
0 
0 
0 
0 
0 
0 
0 
0 
0 
0 
0 
0 
0 
0 
0 
0 
0 
0 
0 
0 
0 
0 
0 
0 
0 
0 
0 
0 
0 
0 
0 
0 
0 
0 
0 
0 
0 
0 
0 
0 
0 
0 
0 
0 
0 
0 
0 
0 
0 
0 
0 
0 
0 
0 
0 
0 
0 
0 
0 
0 
0 
0 
0 
0 
0 
0 
0 
0 
0 
0 
0 
0 
0 
0 
0 
0 
0 
0 
0 
0 
0 
0 
0 
0 
0 
0 
0 
0 
0 
0 
0 
0 
0 
0 
0 
0 
0 
0 
0 
0 
0 
0 
0 
0 
0 
0 
0 
0 
0 
0 
0 
0 
0 
0 
0 
0 
0 
0 
0 
0 
0 
0 
0 
0 
0 
0 
0 
0 
0 
0 
0 
0 
0 
0 
0 
0 
0 
0 
0 
0 
0 
0 
0 
0 
0 
0 
0 
0 
0 
0 
0 
0 
0 
0 
0 
0 
0 
0 
0 
0 
0 
0 
0 
0 
0 
0 
0 
0 
0 
0 
0 
0 
0 
0 
0 
0 
0 
0 
0 
0 
0 
0 
0 
0 
0 
0 
0 
0 
0 
0 
0 
0 
0 
0 
0 
0 
0 
0 
0 
0 
0 
0 
0 
0 
0 
0 
0 
0 
0 
0 
0 
0 
0 
0 
0 
0 
0 
0 
0 
0 
0 
0 
0 
0 
0 
0 
0 
0 
0 
0 
0 
0 
0 
0 
0 
0 
0 
0 
0 
0 
0 
0 
0 
0 
0 
0 
0 
0 
0 
0 
0 
0 
0 
0 
0 
0 
0 
0 
0 
0 
0 
0 
0 
0 
0 
0 
0 
0 
0 
0 
0 
0 
0 
0 
0 
0 
0 
0 
0 
0 
0 
0 
0 
0 
0 
0 
0 
0 
0 
0 
0 
0 
0 
0 
0 
0 
0 
0 
0 
0 
0 
0 
0 
0 
0 
0 
0 
0 
0 
0 
0 
0 
0 
0 
0 
0 
0 
0 
0 
0 
0 
0 
0 
0 
0 
0 
0 
0 
0 
0 
0 
0 
0 
0 
0 
0 
0 
0 
0 
0 
0 
0 
0 
0 
0 
0 
0 
0 
0 
0 
0 
0 
0 
0 
0 
0 
0 
0 
0 
0 
0 
0 
0 
0 
0 
0 
0 
0 
0 
0 
0 
0 
0 
0 
0 
0 
0 
0 
0 
0 
0 
0 
0 
0 
0 
0 
0 
0 
0 
0 
0 
0 
0 
0 
0 
0 
0 
0 
0 
0 
0 
0 
0 
0 
0 
0 
0 
0 
0 
0 
0 
0 
0 
0 
0 
0 
0 
0 
0 
0 
0 
0 
0 
0 
0 
0 
0 
0 
0 
0 
0 
0 
0 
0 
0 
0 
0 
0 
0 
0 
0 
0 
0 
0 
0 
0 
0 
0 
0 
0 
0 
0 
0 
0 
0 
0 
0 
0 
0 
0 
0 
0 
0 
0 
0 
0 
0 
0 
0 
0 
0 
0 
0 
0 
0 
0 
0 
0 
0 
0 
0 
0 
0 
0 
0 
0 
0 
0 
0 
0 
0 
0 
0 
0 
0 
0 
0 
0 
0 
0 
0 
0 
0 
0 
0 
0 
0 
0 
0 
0 
0 
0 
0 
0 
0 
0 
0 
0 
0 
0 
0 
0 
0 
0 
0 
0 
0 
0 
0 
0 
0 
0 
0 
0 
0 
0 
0 
0 
0 
0 
0 
0 
0 
0 
0 
0 
0 
0 
0 
0 
0 
0 
0 
0 
0 
0 
0 
0 
0 
0 
0 
0 
0 
0 
0 
0 
0 
0 
0 
0 
0 
0 
0 
0 
0 
0 
0 
0 
0 
0 
0 
0 
0 
0 
0 
0 
0 
0 
0 
0 
0 
0 
0 
0 
0 
0 
0 
0 
0 
0 
0 
0 
0 
0 
0 
0 
0 
0 
0 
0 
0 
0 
0 
0 
0 
0 
0 
0 
0 
0 
0 
0 
0 
0 
0 
0 
0 
0 
0 
0 
0 
0 
0 
0 
0 
0 
0 
0 
0 
0 
0 
0 
0 
0 
0 
0 
0 
0 
0 
0 
0 
0 
0 
0 
0 
0 
0 
0 
0 
0 
0 
0 
0 
0 
0 
0 
0 
0 
0 
0 
0 
0 
0 
0 
0 
0 
0 
0 
0 
0 
0 
0 
0 
0 
0 
0 
0 
0 
0 
0 
0 
0 
0 
0 
0 
0 
0 
0 
0 
0 
0 
0 
0 
0 
0 
0 
0 
0 
0 
0 
0 
0 
0 
0 
0 
0 
0 
0 
0 
0 
0 
0 
0 
0 
0 
0 
0 
0 
0 
0 
0 
0 
0 
0 
0 
0 
0 
0 
0 
0 
0 
0 
0 
0 
0 
0 
0 
0 
0 
0 
0 
0 
0 
0 
0 
0 
0 
0 
0 
0 
0 
0 
0 
0 
0 
0 
0 
0 
0 
0 
0 
0 
0 
0 
0 
0 
0 
0 
0 
0 
0 
0 
0 
0 
0 
0 
0 
0 
0 
0 
0 
0 
0 
0 
0 
0 
0 
0 
0 
0 
0 
0 
0 
0 
0 
0 
0 
0 
0 
0 
0 
0 
0 
0 
0 
0 
0 
0 
0 
0 
0 
0 
0 
0 
0 
0 
0 
0 
0 
0 
0 
0 
0 
0 
0 
0 
0 
0 
0 
0 
0 
0 
0 
0 
0 
0 
0 
0 
0 
0 
0 
0 
0 
0 
0 
0 
0 
0 
0 
0 
0 
0 
0 
0 
0 
0 
0 
0 
0 
0 
0 
0 
0 
0 
0 
0 
0 
0 
0 
0 
0 
0 
0 
0 
0 
0 
0 
0 
0 
0 
0 
0 
0 
0 
0 
0 
0 
0 
0 
0 
0 
0 
0 
0 
0 
0 
0 
0 
0 
0 
0 
0 
0 
0 
0 
0 
0 
0 
0 
0 
0 
0 
0 
0 
0 
0 
0 
0 
0 
0 
0 
0 
0 
0 
0 
0 
0 
0 
0 
0 
0 
0 
0 
0 
0 
0 
0 
0 
0 
0 
0 
0 
0 
0 
0 
0 
0 
0 
0 
0 
0 
0 
0 
0 
0 
0 
0 
0 
0 
0 
0 
0 
0 
0 
0 
0 
0 
0 
0 
0 
0 
0 
0 
0 
0 
0 
0 
0 
0 
0 
0 
0 
0 
0 
0 
0 
0 
0 
0 
0 
0 
0 
0 
0 
0 
0 
0 
0 
0 
0 
0 
0 
0 
0 
0 
0 
0 
0 
0 
0 
0 
0 
0 
0 
0 
0 
0 
0 
0 
0 
0 
0 
0 
0 
0 
0 
0 
0 
0 
0 
0 
0 
0 
0 
0 
0 
0 
0 
0 
0 
0 
0 
0 
0 
0 
0 
0 
0 
0 
0 
0 
0 
0 
0 
0 
0 
0 
0 
0 
0 
0 
0 
0 
0 
0 
0 
0 
0 
0 
0 
0 
0 
0 
0 
0 
0 
0 
0 
0 
0 
0 
0 
0 
0 
0 
0 
0 
0 
0 
0 
0 
0 
0 
0 
0 
0 
0 
0 
0 
0 
0 
0 
0 
0 
0 
0 
0 
0 
0 
0 
0 
0 
0 
0 
0 
0 
0 
0 
0 
0 
0 
0 
0 
0 
0 
0 
0 
0 
0 
0 
0 
0 
0 
0 
0 
0 
0 
0 
0 
0 
0 
0 
0 
0 
0 
0 
0 
0 
0 
0 
0 
0 
0 
0 
0 
0 
0 
0 
0 
0 
0 
0 
0 
0 
0 
0 
0 
0 
0 
0 
0 
0 
0 
0 
0 
0 
0 
0 
0 
0 
0 
0 
0 
0 
0 
0 
0 
0 
0 
0 
0 
0 
0 
0 
0 
0 
0 
0 
0 
0 
0 
0 
0 
0 
0 
0 
0 
0 
0 
0 
0 
0 
0 
0 
0 
0 
0 
0 
0 
0 
0 
0 
0 
0 
0 
0 
0 
0 
0 
0 
0 
0 
0 
0 
0 
0 
0 
0 
0 
0 
0 
0 
0 
0 
0 
0 
0 
0 
0 
0 
0 
0 
0 
0 
0 
0 
0 
0 
0 
0 
0 
0 
0 
0 
0 
0 
0 
0 
0 
0 
0 
0 
0 
0 
0 
0 
0 
0 
0 
0 
0 
0 
0 
0 
0 
0 
0 
0 
0 
0 
0 
0 
0 
0 
0 
0 
0 
0 
0 
0 
0 
0 
0 
0 
0 
0 
0 
0 
0 
0 
0 
0 
0 
0 
0 
0 
0 
0 
0 
0 
0 
0 
0 
0 
0 
0 
0 
0 
0 
0 
0 
0 
0 
0 
0 
0 
0 
0 
0 
0 
0 
0 
0 
0 
0 
0 
0 
0 
0 
0 
0 
0 
0 
0 
0 
0 
0 
0 
0 
0 
0 
0 
0 
0 
0 
0 
0 
0 
0 
0 
0 
0 
0 
0 
0 
0 
0 
0 
0 
0 
0 
0 
0 
0 
0 
0 
0 
0 
0 
0 
0 
0 
0 
0 
0 
0 
0 
0 
0 
0 
0 
0 
0 
0 
0 
0 
0 
0 
0 
0 
0 
0 
0 
0 
0 
0 
0 
0 
0 
0 
0 
0 
0 
0 
0 
0 
0 
0 
0 
0 
0 
0 
0 
0 
0 
0 
0 
0 
0 
0 
0 
0 
0 
0 
0 
0 
0 
0 
0 
0 
0 
0 
0 
0 
0 
0 
0 
0 
0 
0 
0 
0 
0 
0 
0 
0 
0 
0 
0 
0 
0 
0 
0 
0 
0 
0 
0 
0 
0 
0 
0 
0 
0 
0 
0 
0 
0 
0 
0 
0 
0 
0 
0 
0 
0 
0 
0 
0 
0 
0 
0 
0 
0 
0 
0 
0 
0 
0 
0 
0 
0 
0 
0 
0 
0 
0 
0 
0 
0 
0 
0 
0 
0 
0 
0 
0 
0 
0 
0 
0 
0 
0 
0 
0 
0 
0 
0 
0 
0 
0 
0 
0 
0 
0 
0 
0 
0 
0 
0 
0 
0 
0 
0 
0 
0 
0 
0 
0 
0 
0 
0 
0 
0 
0 
0 
0 
0 
0 
0 
0 
0 
0 
0 
0 
0 
0 
0 
0 
0 
0 
0 
0 
0 
0 
0 
0 
0 
0 
0 
0 
0 
0 
0 
0 
0 
0 
0 
0 
0 
0 
0 
0 
0 
0 
0 
0 
0 
0 
0 
0 
0 
0 
0 
0 
0 
0 
0 
0 
0 
0 
0 
0 
0 
0 
0 
0 
0 
0 
0 
0 
0 
0 
0 
0 
0 
0 
0 
0 
0 
0 
0 
0 
0 
0 
0 
0 
0 
0 
0 
0 
0 
0 
0 
0 
0 
0 
0 
0 
0 
0 
0 
0 
0 
0 
0 
0 
0 
0 
0 
0 
0 
0 
0 
0 
0 
0 
0 
0 
0 
0 
0 
0 
0 
0 
0 
0 
0 
0 
0 
0 
0 
0 
0 
0 
0 
0 
0 
0 
0 
0 
0 
0 
0 
0 
0 
0 
0 
0 
0 
0 
0 
0 
0 
0 
0 
0 
0 
0 
0 
0 
0 
0 
0 
0 
0 
0 
0 
0 
0 
0 
0 
0 
0 
0 
0 
0 
0 
0 
0 
0 
0 
0 
0 
0 
0 
0 
0 
0 
0 
0 
0 
0 
0 
0 
0 
0 
0 
0 
0 
0 
0 
0 
0 
0 
0 
0 
0 
0 
0 
0 
0 
0 
0 
0 
0 
0 
0 
0 
0 
0 
0 
0 
0 
0 
0 
0 
0 
0 
0 
0 
0 
0 
0 
0 
0 
0 
0 
0 
0 
0 
0 
0 
0 
0 
0 
0 
0 
0 
0 
0 
0 
0 
0 
0 
0 
0 
0 
0 
0 
0 
0 
0 
0 
0 
0 
0 
0 
0 
0 
0 
0 
0 
0 
0 
0 
0 
0 
0 
0 
0 
0 
0 
0 
0 
0 
0 
0 
0 
0 
0 
0 
0 
0 
0 
0 
0 
0 
0 
0 
0 
0 
0 
0 
0 
0 
0 
0 
0 
0 
0 
0 
0 
0 
0 
0 
0 
0 
0 
0 
0 
0 
0 
0 
0 
0 
0 
0 
0 
0 
0 
0 
0 
0 
0 
0 
0 
0 
0 
0 
0 
0 
0 
0 
0 
0 
0 
0 
0 
0 
0 
0 
0 
0 
0 
0 
0 
0 
0 
0 
0 
0 
0 
0 
0 
0 
0 
0 
0 
0 
0 
0 
0 
0 
0 
0 
0 
0 
0 
0 
0 
0 
0 
0 
0 
0 
0 
0 
0 
0 
0 
0 
0 
0 
0 
0 
0 
0 
0 
0 
0 
0 
0 
0 
0 
0 
0 
0 
0 
0 
0 
0 
0 
0 
0 
0 
0 
0 
0 
0 
0 
0 
0 
0 
0 
0 
0 
0 
0 
0 
0 
0 
0 
0 
0 
0 
0 
0 
0 
0 
0 
0 
0 
0 
0 
0 
0 
0 
0 
0 
0 
0 
0 
0 
0 
0 
0 
0 
0 
0 
0 
0 
0 
0 
0 
0 
0 
0 
0 
0 
0 
0 
0 
0 
0 
0 
0 
0 
0 
0 
0 
0 
0 
0 
0 
0 
0 
0 
0 
0 
0 
0 
0 
0 
0 
0 
0 
0 
0 
0 
0 
0 
0 
0 
0 
0 
0 
0 
0 
0 
0 
0 
0 
0 
0 
0 
0 
0 
0 
0 
0 
0 
0 
0 
0 
0 
0 
0 
0 
0 
0 
0 
0 
0 
0 
0 
0 
0 
0 
0 
0 
0 
0 
0 
0 
0 
0 
0 
0 
0 
0 
0 
0 
0 
0 
0 
0 
0 
0 
0 
0 
0 
0 
0 
0 
0 
0 
0 
0 
0 
0 
0 
0 
0 
0 
0 
0 
0 
0 
0 
0 
0 
0 
0 
0 
0 
0 
0 
0 
0 
0 
0 
0 
0 
0 
0 
0 
0 
0 
0 
0 
0 
0 
0 
0 
0 
0 
0 
0 
0 
0 
0 
0 
0 
0 
0 
0 
0 
0 
0 
0 
0 
0 
0 
0 
0 
0 
0 
0 
0 
0 
0 
0 
0 
0 
0 
0 
0 
0 
0 
0 
0 
0 
0 
0 
0 
0 
0 
0 
0 
0 
0 
0 
0 
0 
0 
0 
0 
0 
0 
0 
0 
0 
0 
0 
0 
0 
0 
0 
0 
0 
0 
0 
0 
0 
0 
0 
0 
0 
0 
0 
0 
0 
0 
0 
0 
0 
0 
0 
0 
0 
0 
0 
0 
0 
0 
0 
0 
0 
0 
0 
0 
0 
0 
0 
0 
0 
0 
0 
0 
0 
0 
0 
0 
0 
0 
0 
0 
0 
0 
0 
0 
0 
0 
0 
0 
0 
0 
0 
0 
0 
0 
0 
0 
0 
0 
0 
0 
0 
0 
0 
0 
0 
0 
0 
0 
0 
0 
0 
0 
0 
0 
0 
0 
0 
0 
0 
0 
0 
0 
0 
0 
0 
0 
0 
0 
0 
0 
0 
0 
0 
0 
0 
0 
0 
0 
0 
0 
0 
0 
0 
0 
0 
0 
0 
0 
0 
0 
0 
0 
0 
0 
0 
0 
0 
0 
0 
0 
0 
0 
0 
0 
0 
0 
0 
0 
0 
0 
0 
0 
0 
0 
0 
0 
0 
0 
0 
0 
0 
0 
0 
0 
0 
0 
0 
0 
0 
0 
0 
0 
0 
0 
0 
0 
0 
0 
0 
0 
0 
0 
0 
0 
0 
0 
0 
0 
0 
0 
0 
0 
0 
0 
0 
0 
0 
0 
0 
0 
0 
0 
0 
0 
0 
0 
0 
0 
0 
0 
0 
0 
0 
0 
0 
0 
0 
0 
0 
0 
0 
0 
0 
0 
0 
0 
0 
0 
0 
0 
0 
0 
0 
0 
0 
0 
0 
0 
0 
0 
0 
0 
0 
0 
0 
0 
0 
0 
0 
0 
0 
0 
0 
0 
0 
0 
0 
0 
0 
0 
0 
0 
0 
0 
0 
0 
0 
0 
0 
0 
0 
0 
0 
0 
0 
0 
0 
0 
0 
0 
0 
0 
0 
0 
0 
0 
0 
0 
0 
0 
0 
0 
0 
0 
0 
0 
0 
0 
0 
0 
0 
0 
0 
0 
0 
0 
0 
0 
0 
0 
0 
0 
0 
0 
0 
0 
0 
0 
0 
0 
0 
0 
0 
0 
0 
0 
0 
0 
0 
0 
0 
0 
0 
0 
0 
0 
0 
0 
0 
0 
0 
0 
0 
0 
0 
0 
0 
0 
0 
0 
0 
0 
0 
0 
0 
0 
0 
0 
0 
0 
0 
0 
0 
0 
0 
0 
0 
0 
0 
0 
0 
0 
0 
0 
0 
0 
0 
0 
0 
0 
0 
0 
0 
0 
0 
0 
0 
0 
0 
0 
0 
0 
0 
0 
0 
0 
0 
0 
0 
0 
0 
0 
0 
0 
0 
0 
0 
0 
0 
0 
0 
0 
0 
0 
0 
0 
0 
0 
0 
0 
0 
0 
0 
0 
0 
0 
0 
0 
0 
0 
0 
0 
0 
0 
0 
0 
0 
0 
0 
0 
0 
0 
0 
0 
0 
0 
0 
0 
0 
0 
0 
0 
0 
0 
0 
0 
0 
0 
0 
0 
0 
0 
0 
0 
0 
0 
0 
0 
0 
0 
0 
0 
0 
0 
0 
0 
0 
0 
0 
0 
0 
0 
0 
0 
0 
0 
0 
0 
0 
0 
0 
0 
0 
0 
0 
0 
0 
0 
0 
0 
0 
0 
0 
0 
0 
0 
0 
0 
0 
0 
0 
0 
0 
0 
0 
0 
0 
0 
0 
0 
0 
0 
0 
0 
0 
0 
0 
0 
0 
0 
0 
0 
0 
0 
0 
0 
0 
0 
0 
0 
0 
0 
0 
0 
0 
0 
0 
0 
0 
0 
0 
0 
0 
0 
0 
0 
0 
0 
0 
0 
0 
0 
0 
0 
0 
0 
0 
0 
0 
0 
0 
0 
0 
0 
0 
0 
0 
0 
0 
0 
0 
0 
0 
0 
0 
0 
0 
0 
0 
0 
0 
0 
0 
0 
0 
0 
0 
0 
0 
0 
0 
0 
0 
0 
0 
0 
0 
0 
0 
0 
0 
0 
0 
0 
0 
0 
0 
0 
0 
0 
0 
0 
0 
0 
0 
0 
0 
0 
0 
0 
0 
0 
0 
0 
0 
0 
0 
0 
0 
0 
0 
0 
0 
0 
0 
0 
0 
0 
0 
0 
0 
0 
0 
0 
0 
0 
0 
0 
0 
0 
0 
0 
0 
0 
0 
0 
0 
0 
0 
0 
0 
0 
0 
0 
0 
0 
0 
0 
0 
0 
0 
0 
0 
0 
0 
0 
0 
0 
0 
0 
0 
0 
0 
0 
0 
0 
0 
0 
0 
0 
0 
0 
0 
0 
0 
0 
0 
0 
0 
0 
0 
0 
0 
0 
0 
0 
0 
0 
0 
0 
0 
0 
0 
0 
0 
0 
0 
0 
0 
0 
0 
0 
0 
0 
0 
0 
0 
0 
0 
0 
0 
0 
0 
0 
0 
0 
0 
0 
0 
0 
0 
0 
0 
0 
0 
0 
0 
0 
0 
0 
0 
0 
0 
0 
0 
0 
0 
0 
0 
0 
0 
0 
0 
0 
0 
0 
0 
0 
0 
0 
0 
0 
0 
0 
0 
0 
0 
0 
0 
0 
0 
0 
0 
0 
0 
0 
0 
0 
0 
0 
0 
0 
0 
0 
0 
0 
0 
0 
0 
0 
0 
0 
0 
0 
0 
0 
0 
0 
0 
0 
0 
0 
0 
0 
0 
0 
0 
0 
0 
0 
0 
0 
0 
0 
0 
0 
0 
0 
0 
0 
0 
0 
0 
0 
0 
0 
0 
0 
0 
0 
0 
0 
0 
0 
0 
0 
0 
0 
0 
0 
0 
0 
0 
0 
0 
0 
0 
0 
0 
0 
0 
0 
0 
0 
0 
0 
0 
0 
0 
0 
0 
0 
0 
0 
0 
0 
0 
0 
0 
0 
0 
0 
0 
0 
0 
0 
0 
0 
0 
0 
0 
0 
0 
0 
0 
0 
0 
0 
0 
0 
0 
0 
0 
0 
0 
0 
0 
0 
0 
0 
0 
0 
0 
0 
0 
0 
0 
0 
0 
0 
0 
0 
0 
0 
0 
0 
0 
0 
0 
0 
0 
0 
0 
0 
0 
0 
0 
0 
0 
0 
0 
0 
0 
0 
0 
0 
0 
0 
0 
0 
0 
0 
0 
0 
0 
0 
0 
0 
0 
0 
0 
0 
0 
0 
0 
0 
0 
0 
0 
0 
0 
0 
0 
0 
0 
0 
0 
0 
0 
0 
0 
0 
0 
0 
0 
0 
0 
0 
0 
0 
0 
0 
0 
0 
0 
0 
0 
0 
0 
0 
0 
0 
0 
0 
0 
0 
0 
0 
0 
0 
0 
0 
0 
0 
0 
0 
0 
0 
0 
0 
0 
0 
0 
0 
0 
0 
0 
0 
0 
0 
0 
0 
0 
0 
0 
0 
0 
0 
0 
0 
0 
0 
0 
0 
0 
0 
0 
0 
0 
0 
0 
0 
0 
0 
0 
0 
0 
0 
0 
0 
0 
0 
0 
0 
0 
0 
0 
0 
0 
0 
0 
0 
0 
0 
0 
0 
0 
0 
0 
0 
0 
0 
0 
0 
0 
0 
0 
0 
0 
0 
0 
0 
0 
0 
0 
0 
0 
0 
0 
0 
0 
0 
0 
0 
0 
0 
0 
0 
0 
0 
0 
0 
0 
0 
0 
0 
0 
0 
0 
0 
0 
0 
0 
0 
0 
0 
0 
0 
0 
0 
0 
0 
0 
0 
0 
0 
0 
0 
0 
0 
0 
0 
0 
0 
0 
0 
0 
0 
0 
0 
0 
0 
0 
0 
0 
0 
0 
0 
0 
0 
0 
0 
0 
0 
0 
0 
0 
0 
0 
0 
0 
0 
0 
0 
0 
0 
0 
0 
0 
0 
0 
0 
0 
0 
0 
0 
0 
0 
0 
0 
0 
0 
0 
0 
0 
0 
0 
0 
0 
0 
0 
0 
0 
0 
0 
0 
0 
0 
0 
0 
0 
0 
0 
0 
0 
0 
0 
0 
0 
0 
0 
0 
0 
0 
0 
0 
0 
0 
0 
0 
0 
0 
0 
0 
0 
0 
0 
0 
0 
0 
0 
0 
0 
0 
0 
0 
0 
0 
0 
0 
0 
0 
0 
0 
0 
0 
0 
0 
0 
0 
0 
0 
0 
0 
0 
0 
0 
0 
0 
0 
0 
0 
0 
0 
0 
0 
0 
0 
0 
0 
0 
0 
0 
0 
0 
0 
0 
0 
0 
0 
0 
0 
0 
0 
0 
0 
0 
0 
0 
0 
0 
0 
0 
0 
0 
0 
0 
0 
0 
0 
0 
0 
0 
0 
0 
0 
0 
0 
0 
0 
0 
0 
0 
0 
0 
0 
0 
0 
0 
0 
0 
0 
0 
0 
0 
0 
0 
0 
0 
0 
0 
0 
0 
0 
0 
0 
0 
0 
0 
0 
0 
0 
0 
0 
0 
0 
0 
0 
0 
0 
0 
0 
0 
0 
0 
0 
0 
0 
0 
0 
0 
0 
0 
0 
0 
0 
0 
0 
0 
0 
0 
0 
0 
0 
0 
0 
0 
0 
0 
0 
0 
0 
0 
0 
0 
0 
0 
0 
0 
0 
0 
0 
0 
0 
0 
0 
0 
0 
0 
0 
0 
0 
0 
0 
0 
0 
0 
0 
0 
0 
0 
0 
0 
0 
0 
0 
0 
0 
0 
0 
0 
0 
0 
0 
0 
0 
0 
0 
0 
0 
0 
0 
0 
0 
0 
0 
0 
0 
0 
0 
0 
0 
0 
0 
0 
0 
0 
0 
0 
0 
0 
0 
0 
0 
0 
0 
0 
0 
0 
0 
0 
0 
0 
0 
0 
0 
0 
0 
0 
0 
0 
0 
0 
0 
0 
0 
0 
0 
0 
0 
0 
0 
0 
0 
0 
0 
0 
0 
0 
0 
0 
0 
0 
0 
0 
0 
0 
0 
0 
0 
0 
0 
0 
0 
0 
0 
0 
0 
0 
0 
0 
0 
0 
0 
0 
0 
0 
0 
0 
0 
0 
0 
0 
0 
0 
0 
0 
0 
0 
0 
0 
0 
0 
0 
0 
0 
0 
0 
0 
0 
0 
0 
0 
0 
0 
0 
0 
0 
0 
0 
0 
0 
0 
0 
0 
0 
0 
0 
0 
0 
0 
0 
0 
0 
0 
0 
0 
0 
0 
0 
0 
0 
0 
0 
0 
0 
0 
0 
0 
0 
0 
0 
0 
0 
0 
0 
0 
0 
0 
0 
0 
0 
0 
0 
0 
0 
0 
0 
0 
0 
0 
0 
0 
0 
0 
0 
0 
0 
0 
0 
0 
0 
0 
0 
0 
0 
0 
0 
0 
0 
0 
0 
0 
0 
0 
0 
0 
0 
0 
0 
0 
0 
0 
0 
0 
0 
0 
0 
0 
0 
0 
0 
0 
0 
0 
0 
0 
0 
0 
0 
0 
0 
0 
0 
0 
0 
0 
0 
0 
0 
0 
0 
0 
0 
0 
0 
0 
0 
0 
0 
0 
0 
0 
0 
0 
0 
0 
0 
0 
0 
0 
0 
0 
0 
0 
0 
0 
0 
0 
0 
0 
0 
0 
0 
0 
0 
0 
0 
0 
0 
0 
0 
0 
0 
0 
0 
0 
0 
0 
0 
0 
0 
0 
0 
0 
0 
0 
0 
0 
0 
0 
0 
0 
0 
0 
0 
0 
0 
0 
0 
0 
0 
0 
0 
0 
0 
0 
0 
0 
0 
0 
0 
0 
0 
0 
0 
0 
0 
0 
0 
0 
0 
0 
0 
0 
0 
0 
0 
0 
0 
0 
0 
0 
0 
0 
0 
0 
0 
0 
0 
0 
0 
0 
0 
0 
0 
0 
0 
0 
0 
0 
0 
0 
0 
0 
0 
0 
0 
0 
0 
0 
0 
0 
0 
0 
0 
0 
0 
0 
0 
0 
0 
0 
0 
0 
0 
0 
0 
0 
0 
0 
0 
0 
0 
0 
0 
0 
0 
0 
0 
0 
0 
0 
0 
0 
0 
0 
0 
0 
0 
0 
0 
0 
0 
0 
0 
0 
0 
0 
0 
0 
0 
0 
0 
0 
0 
0 
0 
0 
0 
0 
0 
0 
0 
0 
0 
0 
0 
0 
0 
0 
0 
0 
0 
0 
0 
0 
0 
0 
0 
0 
0 
0 
0 
0 
0 
0 
0 
0 
0 
0 
0 
0 
0 
0 
0 
0 
0 
0 
0 
0 
0 
0 
0 
0 
0 
0 
0 
0 
0 
0 
0 
0 
0 
0 
0 
0 
0 
0 
0 
0 
0 
0 
0 
0 
0 
0 
0 
0 
0 
0 
0 
0 
0 
0 
0 
0 
0 
0 
0 
0 
0 
0 
0 
0 
0 
0 
0 
0 
0 
0 
0 
0 
0 
0 
0 
0 
0 
0 
0 
0 
0 
0 
0 
0 
0 
0 
0 
0 
0 
0 
0 
0 
0 
0 
0 
0 
0 
0 
0 
0 
0 
0 
0 
0 
0 
0 
0 
0 
0 
0 
0 
0 
0 
0 
0 
0 
0 
0 
0 
0 
0 
0 
0 
0 
0 
0 
0 
0 
0 
0 
0 
0 
0 
0 
0 
0 
0 
0 
0 
0 
0 
0 
0 
0 
0 
0 
0 
0 
0 
0 
0 
0 
0 
0 
0 
0 
0 
0 
0 
0 
0 
0 
0 
0 
0 
0 
0 
0 
0 
0 
0 
0 
0 
0 
0 
0 
0 
0 
0 
0 
0 
0 
0 
0 
0 
0 
0 
0 
0 
0 
0 
0 
0 
0 
0 
0 
0 
0 
0 
0 
0 
0 
0 
0 
0 
0 
0 
0 
0 
0 
0 
0 
0 
0 
0 
0 
0 
0 
0 
0 
0 
0 
0 
0 
0 
0 
0 
0 
0 
0 
0 
0 
0 
0 
0 
0 
0 
0 
0 
0 
0 
0 
0 
0 
0 
0 
0 
0 
0 
0 
0 
0 
0 
0 
0 
0 
0 
0 
0 
0 
0 
0 
0 
0 
0 
0 
0 
0 
0 
0 
0 
0 
0 
0 
0 
0 
0 
0 
0 
0 
0 
0 
0 
0 
0 
0 
0 
0 
0 
0 
0 
0 
0 
0 
0 
0 
0 
0 
0 
0 
0 
0 
0 
0 
0 
0 
0 
0 
0 
0 
0 
0 
0 
0 
0 
0 
0 
0 
0 
0 
0 
0 
0 
0 
0 
0 
0 
0 
0 
0 
0 
0 
0 
0 
0 
0 
0 
0 
0 
0 
0 
0 
0 
0 
0 
0 
0 
0 
0 
0 
0 
0 
0 
0 
0 
0 
0 
0 
0 
0 
0 
0 
0 
0 
0 
0 
0 
0 
0 
0 
0 
0 
0 
0 
0 
0 
0 
0 
0 
0 
0 
0 
0 
0 
0 
0 
0 
0 
0 
0 
0 
0 
0 
0 
0 
0 
0 
0 
0 
0 
0 
0 
0 
0 
0 
0 
0 
0 
0 
0 
0 
0 
0 
0 
0 
0 
0 
0 
0 
0 
0 
0 
0 
0 
0 
0 
0 
0 
0 
0 
0 
0 
0 
0 
0 
0 
0 
0 
0 
0 
0 
0 
0 
0 
0 
0 
0 
0 
0 
0 
0 
0 
0 
0 
0 
0 
0 
0 
0 
0 
0 
0 
0 
0 
0 
0 
0 
0 
0 
0 
0 
0 
0 
0 
0 
0 
0 
0 
0 
0 
0 
0 
0 
0 
0 
0 
0 
0 
0 
0 
0 
0 
0 
0 
0 
0 
0 
0 
0 
0 
0 
0 
0 
0 
0 
0 
0 
0 
0 
0 
0 
0 
0 
0 
0 
0 
0 
0 
0 
0 
0 
0 
0 
0 
0 
0 
0 
0 
0 
0 
0 
0 
0 
0 
0 
0 
0 
0 
0 
0 
0 
0 
0 
0 
0 
0 
0 
0 
0 
0 
0 
0 
0 
0 
0 
0 
0 
0 
0 
0 
0 
0 
0 
0 
0 
0 
0 
0 
0 
0 
0 
0 
0 
0 
0 
0 
0 
0 
0 
0 
0 
0 
0 
0 
0 
0 
0 
0 
0 
0 
0 
0 
0 
0 
0 
0 
0 
0 
0 
0 
0 
0 
0 
0 
0 
0 
0 
0 
0 
0 
0 
0 
0 
0 
0 
0 
0 
0 
0 
0 
0 
0 
0 
0 
0 
0 
0 
0 
0 
0 
0 
0 
0 
0 
0 
0 
0 
0 
0 
0 
0 
0 
0 
0 
0 
0 
0 
0 
0 
0 
0 
0 
0 
0 
0 
0 
0 
0 
0 
0 
0 
0 
0 
0 
0 
0 
0 
0 
0 
0 
0 
0 
0 
0 
0 
0 
0 
0 
0 
0 
0 
0 
0 
0 
0 
0 
0 
0 
0 
0 
0 
0 
0 
0 
0 
0 
0 
0 
0 
0 
0 
0 
0 
0 
0 
0 
0 
0 
0 
0 
0 
0 
0 
0 
0 
0 
0 
0 
0 
0 
0 
0 
0 
0 
0 
0 
0 
0 
0 
0 
0 
0 
0 
0 
0 
0 
0 
0 
0 
0 
0 
0 
0 
0 
0 
0 
0 
0 
0 
0 
0 
0 
0 
0 
0 
0 
0 
0 
0 
0 
0 
0 
0 
0 
0 
0 
0 
0 
0 
0 
0 
0 
0 
0 
0 
0 
0 
0 
0 
0 
0 
0 
0 
0 
0 
0 
0 
0 
0 
0 
0 
0 
0 
0 
0 
0 
0 
0 
0 
0 
0 
0 
0 
0 
0 
0 
0 
0 
0 
0 
0 
0 
0 
0 
0 
0 
0 
0 
0 
0 
0 
0 
0 
0 
0 
0 
0 
0 
0 
0 
0 
0 
0 
0 
0 
0 
0 
0 
0 
0 
0 
0 
0 
0 
0 
0 
0 
0 
0 
0 
0 
0 
0 
0 
0 
0 
0 
0 
0 
0 
0 
0 
0 
0 
0 
0 
0 
0 
0 
0 
0 
0 
0 
0 
0 
0 
0 
0 
0 
0 
0 
0 
0 
0 
0 
0 
0 
0 
0 
0 
0 
0 
0 
0 
0 
0 
0 
0 
0 
0 
0 
0 
0 
0 
0 
0 
0 
0 
0 
0 
0 
0 
0 
0 
0 
0 
0 
0 
0 
0 
0 
0 
0 
0 
0 
0 
0 
0 
0 
0 
0 
0 
0 
0 
0 
0 
0 
0 
0 
0 
0 
0 
0 
0 
0 
0 
0 
0 
0 
0 
0 
0 
0 
0 
0 
0 
0 
0 
0 
0 
0 
0 
0 
0 
0 
0 
0 
0 
0 
0 
0 
0 
0 
0 
0 
0 
0 
0 
0 
0 
0 
0 
0 
0 
0 
0 
0 
0 
0 
0 
0 
0 
0 
0 
0 
0 
0 
0 
0 
0 
0 
0 
0 
0 
0 
0 
0 
0 
0 
0 
0 
0 
0 
0 
0 
0 
0 
0 
0 
0 
0 
0 
0 
0 
0 
0 
0 
0 
0 
0 
0 
0 
0 
0 
0 
0 
0 
0 
0 
0 
0 
0 
0 
0 
0 
0 
0 
0 
0 
0 
0 
0 
0 
0 
0 
0 
0 
0 
0 
0 
0 
0 
0 
0 
0 
0 
0 
0 
0 
0 
0 
0 
0 
0 
0 
0 
0 
0 
0 
0 
0 
0 
0 
0 
0 
0 
0 
0 
0 
0 
0 
0 
0 
0 
0 
0 
0 
0 
0 
0 
0 
0 
0 
0 
0 
0 
0 
0 
0 
0 
0 
0 
0 
0 
0 
0 
0 
0 
0 
0 
0 
0 
0 
0 
0 
0 
0 
0 
0 
0 
0 
0 
0 
0 
0 
0 
0 
0 
0 
0 
0 
0 
0 
0 
0 
0 
0 
0 
0 
0 
0 
0 
0 
0 
0 
0 
0 
0 
0 
0 
0 
0 
0 
0 
0 
0 
0 
0 
0 
0 
0 
0 
0 
0 
0 
0 
0 
0 
0 
0 
0 
0 
0 
0 
0 
0 
0 
0 
0 
0 
0 
0 
0 
0 
0 
0 
0 
0 
0 
0 
0 
0 
0 
0 
0 
0 
0 
0 
0 
0 
0 
0 
0 
0 
0 
0 
0 
0 
0 
0 
0 
0 
0 
0 
0 
0 
0 
0 
0 
0 
0 
0 
0 
0 
0 
0 
0 
0 
0 
0 
0 
0 
0 
0 
0 
0 
0 
0 
0 
0 
0 
0 
0 
0 
0 
0 
0 
0 
0 
0 
0 
0 
0 
0 
0 
0 
0 
0 
0 
0 
0 
0 
0 
0 
0 
0 
0 
0 
0 
0 
0 
0 
0 
0 
0 
0 
0 
0 
0 
0 
0 
0 
0 
0 
0 
0 
0 
0 
0 
0 
0 
0 
0 
0 
0 
0 
0 
0 
0 
0 
0 
0 
0 
0 
0 
0 
0 
0 
0 
0 
0 
0 
0 
0 
0 
0 
0 
0 
0 
0 
0 
0 
0 
0 
0 
0 
0 
0 
0 
0 
0 
0 
0 
0 
0 
0 
0 
0 
0 
0 
0 
0 
0 
0 
0 
0 
0 
0 
0 
0 
0 
0 
0 
0 
0 
0 
0 
0 
0 
0 
0 
0 
0 
0 
0 
0 
0 
0 
0 
0 
0 
0 
0 
0 
0 
0 
0 
0 
0 
0 
0 
0 
0 
0 
0 
0 
0 
0 
0 
0 
0 
0 
0 
0 
0 
0 
0 
0 
0 
0 
0 
0 
0 
0 
0 
0 
0 
0 
0 
0 
0 
0 
0 
0 
0 
0 
0 
0 
0 
0 
0 
0 
0 
0 
0 
0 
0 
0 
0 
0 
0 
0 
0 
0 
0 
0 
0 
0 
0 
0 
0 
0 
0 
0 
0 
0 
0 
0 
0 
0 
0 
0 
0 
0 
0 
0 
0 
0 
0 
0 
0 
0 
0 
0 
0 
0 
0 
0 
0 
0 
0 
0 
0 
0 
0 
0 
0 
0 
0 
0 
0 
0 
0 
0 
0 
0 
0 
0 
0 
0 
0 
0 
0 
0 
0 
0 
0 
0 
0 
0 
0 
0 
0 
0 
0 
0 
0 
0 
0 
0 
0 
0 
0 
0 
0 
0 
0 
0 
0 
0 
0 
0 
0 
0 
0 
0 
0 
0 
0 
0 
0 
0 
0 
0 
0 
0 
0 
0 
0 
0 
0 
0 
0 
0 
0 
0 
0 
0 
0 
0 
0 
0 
0 
0 
0 
0 
0 
0 
0 
0 
0 
0 
0 
0 
0 
0 
0 
0 
0 
0 
0 
0 
0 
0 
0 
0 
0 
0 
0 
0 
0 
0 
0 
0 
0 
0 
0 
0 
0 
0 
0 
0 
0 
0 
0 
0 
0 
0 
0 
0 
0 
0 
0 
0 
0 
0 
0 
0 
0 
0 
0 
0 
0 
0 
0 
0 
0 
0 
0 
0 
0 
0 
0 
0 
0 
0 
0 
0 
0 
0 
0 
0 
0 
0 
0 
0 
0 
0 
0 
0 
0 
0 
0 
0 
0 
0 
0 
0 
0 
0 
0 
0 
0 
0 
0 
0 
0 
0 
0 
0 
0 
0 
0 
0 
0 
0 
0 
0 
0 
0 
0 
0 
0 
0 
0 
0 
0 
0 
0 
0 
0 
0 
0 
0 
0 
0 
0 
0 
0 
0 
0 
0 
0 
0 
0 
0 
0 
0 
0 
0 
0 
0 
0 
0 
0 
0 
0 
0 
0 
0 
0 
0 
0 
0 
0 
0 
0 
0 
0 
0 
0 
0 
0 
0 
0 
0 
0 
0 
0 
0 
0 
0 
0 
0 
0 
0 
0 
0 
0 
0 
0 
0 
0 
0 
0 
0 
0 
0 
0 
0 
0 
0 
0 
0 
0 
0 
0 
0 
0 
0 
0 
0 
0 
0 
0 
0 
0 
0 
0 
0 
0 
0 
0 
0 
0 
0 
0 
0 
0 
0 
0 
0 
0 
0 
0 
0 
0 
0 
0 
0 
0 
0 
0 
0 
0 
0 
0 
0 
0 
0 
0 
0 
0 
0 
0 
0 
0 
0 
0 
0 
0 
0 
0 
0 
0 
0 
0 
0 
0 
0 
0 
0 
0 
0 
0 
0 
0 
0 
0 
0 
0 
0 
0 
0 
0 
0 
0 
0 
0 
0 
0 
0 
0 
0 
0 
0 
0 
0 
0 
0 
0 
0 
0 
0 
0 
0 
0 
0 
0 
0 
0 
0 
0 
0 
0 
0 
0 
0 
0 
0 
0 
0 
0 
0 
0 
0 
0 
0 
0 
0 
0 
0 
0 
0 
0 
0 
0 
0 
0 
0 
0 
0 
0 
0 
0 
0 
0 
0 
0 
0 
0 
0 
0 
0 
0 
0 
0 
0 
0 
0 
0 
0 
0 
0 
0 
0 
0 
0 
0 
0 
0 
0 
0 
0 
0 
0 
0 
0 
0 
0 
0 
0 
0 
0 
0 
0 
0 
0 
0 
0 
0 
0 
0 
0 
0 
0 
0 
0 
0 
0 
0 
0 
0 
0 
0 
0 
0 
0 
0 
0 
0 
0 
0 
0 
0 
0 
0 
0 
0 
0 
0 
0 
0 
0 
0 
0 
0 
0 
0 
0 
0 
0 
0 
0 
0 
0 
0 
0 
0 
0 
0 
0 
0 
0 
0 
0 
0 
0 
0 
0 
0 
0 
0 
0 
0 
0 
0 
0 
0 
0 
0 
0 
0 
0 
0 
0 
0 
0 
0 
0 
0 
0 
0 
0 
0 
0 
0 
0 
0 
0 
0 
0 
0 
0 
0 
0 
0 
0 
0 
0 
0 
0 
0 
0 
0 
0 
0 
0 
0 
0 
0 
0 
0 
0 
0 
0 
0 
0 
0 
0 
0 
0 
0 
0 
0 
0 
0 
0 
0 
0 
0 
0 
0 
0 
0 
0 
0 
0 
0 
0 
0 
0 
0 
0 
0 
0 
0 
0 
0 
0 
0 
0 
0 
0 
0 
0 
0 
0 
0 
0 
0 
0 
0 
0 
0 
0 
0 
0 
0 
0 
0 
0 
0 
0 
0 
0 
0 
0 
0 
0 
0 
0 
0 
0 
0 
0 
0 
0 
0 
0 
0 
0 
0 
0 
0 
0 
0 
0 
0 
0 
0 
0 
0 
0 
0 
0 
0 
0 
0 
0 
0 
0 
0 
0 
0 
0 
0 
0 
0 
0 
0 
0 
0 
0 
0 
0 
0 
0 
0 
0 
0 
0 
0 
0 
0 
0 
0 
0 
0 
0 
0 
0 
0 
0 
0 
0 
0 
0 
0 
0 
0 
0 
0 
0 
0 
0 
0 
0 
0 
0 
0 
0 
0 
0 
0 
0 
0 
0 
0 
0 
0 
0 
0 
0 
0 
0 
0 
0 
0 
0 
0 
0 
0 
0 
0 
0 
0 
0 
0 
0 
0 
0 
0 
0 
0 
0 
0 
0 
0 
0 
0 
0 
0 
0 
0 
0 
0 
0 
0 
0 
0 
0 
0 
0 
0 
0 
0 
0 
0 
0 
0 
0 
0 
0 
0 
0 
0 
0 
0 
0 
0 
0 
0 
0 
0 
0 
0 
0 
0 
0 
0 
0 
0 
0 
0 
0 
0 
0 
0 
0 
0 
0 
0 
0 
0 
0 
0 
0 
0 
0 
0 
0 
0 
0 
0 
0 
0 
0 
0 
0 
0 
0 
0 
0 
0 
0 
0 
0 
0 
0 
0 
0 
0 
0 
0 
0 
0 
0 
0 
0 
0 
0 
0 
0 
0 
0 
0 
0 
0 
0 
0 
0 
0 
0 
0 
0 
0 
0 
0 
0 
0 
0 
0 
0 
0 
0 
0 
0 
0 
0 
0 
0 
0 
0 
0 
0 
0 
0 
0 
0 
0 
0 
0 
0 
0 
0 
0 
0 
0 
0 
0 
0 
0 
0 
0 
0 
0 
0 
0 
0 
0 
0 
0 
0 
0 
0 
0 
0 
0 
0 
0 
0 
0 
0 
0 
0 
0 
0 
0 
0 
0 
0 
0 
0 
0 
0 
0 
0 
0 
0 
0 
0 
0 
0 
0 
0 
0 
0 
0 
0 
0 
0 
0 
0 
0 
0 
0 
0 
0 
0 
0 
0 
0 
0 
0 
0 
0 
0 
0 
0 
0 
0 
0 
0 
0 
0 
0 
0 
0 
0 
0 
0 
0 
0 
0 
0 
0 
0 
0 
0 
0 
0 
0 
0 
0 
0 
0 
0 
0 
0 
0 
0 
0 
0 
0 
0 
0 
0 
0 
0 
0 
0 
0 
0 
0 
0 
0 
0 
0 
0 
0 
0 
0 
0 
0 
0 
0 
0 
0 
0 
0 
0 
0 
0 
0 
0 
0 
0 
0 
0 
0 
0 
0 
0 
0 
0 
0 
0 
0 
0 
0 
0 
0 
0 
0 
0 
0 
0 
0 
0 
0 
0 
0 
0 
0 
0 
0 
0 
0 
0 
0 
0 
0 
0 
0 
0 
0 
0 
0 
0 
0 
0 
0 
0 
0 
0 
0 
0 
0 
0 
0 
0 
0 
0 
0 
0 
0 
0 
0 
0 
0 
0 
0 
0 
0 
0 
0 
0 
0 
0 
0 
0 
0 
0 
0 
0 
0 
0 
0 
0 
0 
0 
0 
0 
0 
0 
0 
0 
0 
0 
0 
0 
0 
0 
0 
0 
0 
0 
0 
0 
0 
0 
0 
0 
0 
0 
0 
0 
0 
0 
0 
0 
0 
0 
0 
0 
0 
0 
0 
0 
0 
0 
0 
0 
0 
0 
0 
0 
0 
0 
0 
0 
0 
0 
0 
0 
0 
0 
0 
0 
0 
0 
0 
0 
0 
0 
0 
0 
0 
0 
0 
0 
0 
0 
0 
0 
0 
0 
0 
0 
0 
0 
0 
0 
0 
0 
0 
0 
0 
0 
0 
0 
0 
0 
0 
0 
0 
0 
0 
0 
0 
0 
0 
0 
0 
0 
0 
0 
0 
0 
0 
0 
0 
0 
0 
0 
0 
0 
0 
0 
0 
0 
0 
0 
0 
0 
0 
0 
0 
0 
0 
0 
0 
0 
0 
0 
0 
0 
0 
0 
0 
0 
0 
0 
0 
0 
0 
0 
0 
0 
0 
0 
0 
0 
0 
0 
0 
0 
0 
0 
0 
0 
0 
0 
0 
0 
0 
0 
0 
0 
0 
0 
0 
0 
0 
0 
0 
0 
0 
0 
0 
0 
0 
0 
0 
0 
0 
0 
0 
0 
0 
0 
0 
0 
0 
0 
0 
0 
0 
0 
0 
0 
0 
0 
0 
0 
0 
0 
0 
0 
0 
0 
0 
0 
0 
0 
0 
0 
0 
0 
0 
0 
0 
0 
0 
0 
0 
0 
0 
0 
0 
0 
0 
0 
0 
0 
0 
0 
0 
0 
0 
0 
0 
0 
0 
0 
0 
0 
0 
0 
0 
0 
0 
0 
0 
0 
0 
0 
0 
0 
0 
0 
0 
0 
0 
0 
0 
0 
0 
0 
0 
0 
0 
0 
0 
0 
0 
0 
0 
0 
0 
0 
0 
0 
0 
0 
0 
0 
0 
0 
0 
0 
0 
0 
0 
0 
0 
0 
0 
0 
0 
0 
0 
0 
0 
0 
0 
0 
0 
0 
0 
0 
0 
0 
0 
0 
0 
0 
0 
0 
0 
0 
0 
0 
0 
0 
0 
0 
0 
0 
0 
0 
0 
0 
0 
0 
0 
0 
0 
0 
0 
0 
0 
0 
0 
0 
0 
0 
0 
0 
0 
0 
0 
0 
0 
0 
0 
0 
0 
0 
0 
0 
0 
0 
0 
0 
0 
0 
0 
0 
0 
0 
0 
0 
0 
0 
0 
0 
0 
0 
0 
0 
0 
0 
0 
0 
0 
0 
0 
0 
0 
0 
0 
0 
0 
0 
0 
0 
0 
0 
0 
0 
0 
0 
0 
0 
0 
0 
0 
0 
0 
0 
0 
0 
0 
0 
0 
0 
0 
0 
0 
0 
0 
0 
0 
0 
0 
0 
0 
0 
0 
0 
0 
0 
0 
0 
0 
0 
0 
0 
0 
0 
0 
0 
0 
0 
0 
0 
0 
0 
0 
0 
0 
0 
0 
0 
0 
0 
0 
0 
0 
0 
0 
0 
0 
0 
0 
0 
0 
0 
0 
0 
0 
0 
0 
0 
0 
0 
0 
0 
0 
0 
0 
0 
0 
0 
0 
0 
0 
0 
0 
0 
0 
0 
0 
0 
0 
0 
0 
0 
0 
0 
0 
0 
0 
0 
0 
0 
0 
0 
0 
0 
0 
0 
0 
0 
0 
0 
0 
0 
0 
0 
0 
0 
0 
0 
0 
0 
0 
0 
0 
0 
0 
0 
0 
0 
0 
0 
0 
0 
0 
0 
0 
0 
0 
0 
0 
0 
0 
0 
0 
0 
0 
0 
0 
0 
0 
0 
0 
0 
0 
0 
0 
0 
0 
0 
0 
0 
0 
0 
0 
0 
0 
0 
0 
0 
0 
0 
0 
0 
0 
0 
0 
0 
0 
0 
0 
0 
0 
0 
0 
0 
0 
0 
0 
0 
0 
0 
0 
0 
0 
0 
0 
0 
0 
0 
0 
0 
0 
0 
0 
0 
0 
0 
0 
0 
0 
0 
0 
0 
0 
0 
0 
0 
0 
0 
0 
0 
0 
0 
0 
0 
0 
0 
0 
0 
0 
0 
0 
0 
0 
0 
0 
0 
0 
0 
0 
0 
0 
0 
0 
0 
0 
0 
0 
0 
0 
0 
0 
0 
0 
0 
0 
0 
0 
0 
0 
0 
0 
0 
0 
0 
0 
0 
0 
0 
0 
0 
0 
0 
0 
0 
0 
0 
0 
0 
0 
0 
0 
0 
0 
0 
0 
0 
0 
0 
0 
0 
0 
0 
0 
0 
0 
0 
0 
0 
0 
0 
0 
0 
0 
0 
0 
0 
0 
0 
0 
0 
0 
0 
0 
0 
0 
0 
0 
0 
0 
0 
0 
0 
0 
0 
0 
0 
0 
0 
0 
0 
0 
0 
0 
0 
0 
0 
0 
0 
0 
0 
0 
0 
0 
0 
0 
0 
0 
0 
0 
0 
0 
0 
0 
0 
0 
0 
0 
0 
0 
0 
0 
0 
0 
0 
0 
0 
0 
0 
0 
0 
0 
0 
0 
0 
0 
0 
0 
0 
0 
0 
0 
0 
0 
0 
0 
0 
0 
0 
0 
0 
0 
0 
0 
0 
0 
0 
0 
0 
0 
0 
0 
0 
0 
0 
0 
0 
0 
0 
0 
0 
0 
0 
0 
0 
0 
0 
0 
0 
0 
0 
0 
0 
0 
0 
0 
0 
0 
0 
0 
0 
0 
0 
0 
0 
0 
0 
0 
0 
0 
0 
0 
0 
0 
0 
0 
0 
0 
0 
0 
0 
0 
0 
0 
0 
0 
0 
0 
0 
0 
0 
0 
0 
0 
0 
0 
0 
0 
0 
0 
0 
0 
0 
0 
0 
0 
0 
0 
0 
0 
0 
0 
0 
0 
0 
0 
0 
0 
0 
0 
0 
0 
0 
0 
0 
0 
0 
0 
0 
0 
0 
0 
0 
0 
0 
0 
0 
0 
0 
0 
0 
0 
0 
0 
0 
0 
0 
0 
0 
0 
0 
0 
0 
0 
0 
0 
0 
0 
0 
0 
0 
0 
0 
0 
0 
0 
0 
0 
0 
0 
0 
0 
0 
0 
0 
0 
0 
0 
0 
0 
0 
0 
0 
0 
0 
0 
0 
0 
0 
0 
0 
0 
0 
0 
0 
0 
0 
0 
0 
0 
0 
0 
0 
0 
0 
0 
0 
0 
0 
0 
0 
0 
0 
0 
0 
0 
0 
0 
0 
0 
0 
0 
0 
0 
0 
0 
0 
0 
0 
0 
0 
0 
0 
0 
0 
0 
0 
0 
0 
0 
0 
0 
0 
0 
0 
0 
0 
0 
0 
0 
0 
0 
0 
0 
0 
0 
0 
0 
0 
0 
0 
0 
0 
0 
0 
0 
0 
0 
0 
0 
0 
0 
0 
0 
0 
0 
0 
0 
0 
0 
0 
0 
0 
0 
0 
0 
0 
0 
0 
0 
0 
0 
0 
0 
0 
0 
0 
0 
0 
0 
0 
0 
0 
0 
0 
0 
0 
0 
0 
0 
0 
0 
0 
0 
0 
0 
0 
0 
0 
0 
0 
0 
0 
0 
0 
0 
0 
0 
0 
0 
0 
0 
0 
0 
0 
0 
0 
0 
0 
0 
0 
0 
0 
0 
0 
0 
0 
0 
0 
0 
0 
0 
0 
0 
0 
0 
0 
0 
0 
0 
0 
0 
0 
0 
0 
0 
0 
0 
0 
0 
0 
0 
0 
0 
0 
0 
0 
0 
0 
0 
0 
0 
0 
0 
0 
0 
0 
0 
0 
0 
0 
0 
0 
0 
0 
0 
0 
0 
0 
0 
0 
0 
0 
0 
0 
0 
0 
0 
0 
0 
0 
0 
0 
0 
0 
0 
0 
0 
0 
0 
0 
0 
0 
0 
0 
0 
0 
0 
0 
0 
0 
0 
0 
0 
0 
0 
0 
0 
0 
0 
0 
0 
0 
0 
0 
0 
0 
0 
0 
0 
0 
0 
0 
0 
0 
0 
0 
0 
0 
0 
0 
0 
0 
0 
0 
0 
0 
0 
0 
0 
0 
0 
0 
0 
0 
0 
0 
0 
0 
0 
0 
0 
0 
0 
0 
0 
0 
0 
0 
0 
0 
0 
0 
0 
0 
0 
0 
0 
0 
0 
0 
0 
0 
0 
0 
0 
0 
0 
0 
0 
0 
0 
0 
0 
0 
0 
0 
0 
0 
0 
0 
0 
0 
0 
0 
0 
0 
0 
0 
0 
0 
0 
0 
0 
0 
0 
0 
0 
0 
0 
0 
0 
0 
0 
0 
0 
0 
0 
0 
0 
0 
0 
0 
0 
0 
0 
0 
0 
0 
0 
0 
0 
0 
0 
0 
0 
0 
0 
0 
0 
0 
0 
0 
0 
0 
0 
0 
0 
0 
0 
0 
0 
0 
0 
0 
0 
0 
0 
0 
0 
0 
0 
0 
0 
0 
0 
0 
0 
0 
0 
0 
0 
0 
0 
0 
0 
0 
0 
0 
0 
0 
0 
0 
0 
0 
0 
0 
0 
0 
0 
0 
0 
0 
0 
0 
0 
0 
0 
0 
0 
0 
0 
0 
0 
0 
0 
0 
0 
0 
0 
0 
0 
0 
0 
0 
0 
0 
0 
0 
0 
0 
0 
0 
0 
0 
0 
0 
0 
0 
0 
0 
0 
0 
0 
0 
0 
0 
0 
0 
0 
0 
0 
0 
0 
0 
0 
0 
0 
0 
0 
0 
0 
0 
0 
0 
0 
0 
0 
0 
0 
0 
0 
0 
0 
0 
0 
0 
0 
0 
0 
0 
0 
0 
0 
0 
0 
0 
0 
0 
0 
0 
0 
0 
0 
0 
0 
0 
0 
0 
0 
0 
0 
0 
0 
0 
0 
0 
0 
0 
0 
0 
0 
0 
0 
0 
0 
0 
0 
0 
0 
0 
0 
0 
0 
0 
0 
0 
0 
0 
0 
0 
0 
0 
0 
0 
0 
0 
0 
0 
0 
0 
0 
0 
0 
0 
0 
0 
0 
0 
0 
0 
0 
0 
0 
0 
0 
0 
0 
0 
0 
0 
0 
0 
0 
0 
0 
0 
0 
0 
0 
0 
0 
0 
0 
0 
0 
0 
0 
0 
0 
0 
0 
0 
0 
0 
0 
0 
0 
0 
0 
0 
0 
0 
0 
0 
0 
0 
0 
0 
0 
0 
0 
0 
0 
0 
0 
0 
0 
0 
0 
0 
0 
0 
0 
0 
0 
0 
0 
0 
0 
0 
0 
0 
0 
0 
0 
0 
0 
0 
0 
0 
0 
0 
0 
0 
0 
0 
0 
0 
0 
0 
0 
0 
0 
0 
0 
0 
0 
0 
0 
0 
0 
0 
0 
0 
0 
0 
0 
0 
0 
0 
0 
0 
0 
0 
0 
0 
0 
0 
0 
0 
0 
0 
0 
0 
0 
0 
0 
0 
0 
0 
0 
0 
0 
0 
0 
0 
0 
0 
0 
0 
0 
0 
0 
0 
0 
0 
0 
0 
0 
0 
0 
0 
0 
0 
0 
0 
0 
0 
0 
0 
0 
0 
0 
0 
0 
0 
0 
0 
0 
0 
0 
0 
0 
0 
0 
0 
0 
0 
0 
0 
0 
0 
0 
0 
0 
0 
0 
0 
0 
0 
0 
0 
0 
0 
0 
0 
0 
0 
0 
0 
0 
0 
0 
0 
0 
0 
0 
0 
0 
0 
0 
0 
0 
0 
0 
0 
0 
0 
0 
0 
0 
0 
0 
0 
0 
0 
0 
0 
0 
0 
0 
0 
0 
0 
0 
0 
0 
0 
0 
0 
0 
0 
0 
0 
0 
0 
0 
0 
0 
0 
0 
0 
0 
0 
0 
0 
0 
0 
0 
0 
0 
0 
0 
0 
0 
0 
0 
0 
0 
0 
0 
0 
0 
0 
0 
0 
0 
0 
0 
0 
0 
0 
0 
0 
0 
0 
0 
0 
0 
0 
0 
0 
0 
0 
0 
0 
0 
0 
0 
0 
0 
0 
0 
0 
0 
0 
0 
0 
0 
0 
0 
0 
0 
0 
0 
0 
0 
0 
0 
0 
0 
0 
0 
0 
0 
0 
0 
0 
0 
0 
0 
0 
0 
0 
0 
0 
0 
0 
0 
0 
0 
0 
0 
0 
0 
0 
0 
0 
0 
0 
0 
0 
0 
0 
0 
0 
0 
0 
0 
0 
0 
0 
0 
0 
0 
0 
0 
0 
0 
0 
0 
0 
0 
0 
0 
0 
0 
0 
0 
0 
0 
0 
0 
0 
0 
0 
0 
0 
0 
0 
0 
0 
0 
0 
0 
0 
0 
0 
0 
0 
0 
0 
0 
0 
0 
0 
0 
0 
0 
0 
0 
0 
0 
0 
0 
0 
0 
0 
0 
0 
0 
0 
0 
0 
0 
0 
0 
0 
0 
0 
0 
0 
0 
0 
0 
0 
0 
0 
0 
0 
0 
0 
0 
0 
0 
0 
0 
0 
0 
0 
0 
0 
0 
0 
0 
0 
0 
0 
0 
0 
0 
0 
0 
0 
0 
0 
0 
0 
0 
0 
0 
0 
0 
0 
0 
0 
0 
0 
0 
0 
0 
0 
0 
0 
0 
0 
0 
0 
0 
0 
0 
0 
0 
0 
0 
0 
0 
0 
0 
0 
0 
0 
0 
0 
0 
0 
0 
0 
0 
0 
0 
0 
0 
0 
0 
0 
0 
0 
0 
0 
0 
0 
0 
0 
0 
0 
0 
0 
0 
0 
0 
0 
0 
0 
0 
0 
0 
0 
0 
0 
0 
0 
0 
0 
0 
0 
0 
0 
0 
0 
0 
0 
0 
0 
0 
0 
0 
0 
0 
0 
0 
0 
0 
0 
0 
0 
0 
0 
0 
0 
0 
0 
0 
0 
0 
0 
0 
0 
0 
0 
0 
0 
0 
0 
0 
0 
0 
0 
0 
0 
0 
0 
0 
0 
0 
0 
0 
0 
0 
0 
0 
0 
0 
0 
0 
0 
0 
0 
0 
0 
0 
0 
0 
0 
0 
0 
0 
0 
0 
0 
0 
0 
0 
0 
0 
0 
0 
0 
0 
0 
0 
0 
0 
0 
0 
0 
0 
0 
0 
0 
0 
0 
0 
0 
0 
0 
0 
0 
0 
0 
0 
0 
0 
0 
0 
0 
0 
0 
0 
0 
0 
0 
0 
0 
0 
0 
0 
0 
0 
0 
0 
0 
0 
0 
0 
0 
0 
0 
0 
0 
0 
0 
0 
0 
0 
0 
0 
0 
0 
0 
0 
0 
0 
0 
0 
0 
0 
0 
0 
0 
0 
0 
0 
0 
0 
0 
0 
0 
0 
0 
0 
0 
0 
0 
0 
0 
0 
0 
0 
0 
0 
0 
0 
0 
0 
0 
0 
0 
0 
0 
0 
0 
0 
0 
0 
0 
0 
0 
0 
0 
0 
0 
0 
0 
0 
0 
0 
0 
0 
0 
0 
0 
0 
0 
0 
0 
0 
0 
0 
0 
0 
0 
0 
0 
0 
0 
0 
0 
0 
0 
0 
0 
0 
0 
0 
0 
0 
0 
0 
0 
0 
0 
0 
0 
0 
0 
0 
0 
0 
0 
0 
0 
0 
0 
0 
0 
0 
0 
0 
0 
0 
0 
0 
0 
0 
0 
0 
0 
0 
0 
0 
0 
0 
0 
0 
0 
0 
0 
0 
0 
0 
0 
0 
0 
0 
0 
0 
0 
0 
0 
0 
0 
0 
0 
0 
0 
0 
0 
0 
0 
0 
0 
0 
0 
0 
0 
0 
0 
0 
0 
0 
0 
0 
0 
0 
0 
0 
0 
0 
0 
0 
0 
0 
0 
0 
0 
0 
0 
0 
0 
0 
0 
0 
0 
0 
0 
0 
0 
0 
0 
0 
0 
0 
0 
0 
0 
0 
0 
0 
0 
0 
0 
0 
0 
0 
0 
0 
0 
0 
0 
0 
0 
0 
0 
0 
0 
0 
0 
0 
0 
0 
0 
0 
0 
0 
0 
0 
0 
0 
0 
0 
0 
0 
0 
0 
0 
0 
0 
0 
0 
0 
0 
0 
0 
0 
0 
0 
0 
0 
0 
0 
0 
0 
0 
0 
0 
0 
0 
0 
0 
0 
0 
0 
0 
0 
0 
0 
0 
0 
0 
0 
0 
0 
0 
0 
0 
0 
0 
0 
0 
0 
0 
0 
0 
0 
0 
0 
0 
0 
0 
0 
0 
0 
0 
0 
0 
0 
0 
0 
0 
0 
0 
0 
0 
0 
0 
0 
0 
0 
0 
0 
0 
0 
0 
0 
0 
0 
0 
0 
0 
0 
0 
0 
0 
0 
0 
0 
0 
0 
0 
0 
0 
0 
0 
0 
0 
0 
0 
0 
0 
0 
0 
0 
0 
0 
0 
0 
0 
0 
0 
0 
0 
0 
0 
0 
0 
0 
0 
0 
0 
0 
0 
0 
0 
0 
0 
0 
0 
0 
0 
0 
0 
0 
0 
0 
0 
0 
0 
0 
0 
0 
0 
0 
0 
0 
0 
0 
0 
0 
0 
0 
0 
0 
0 
0 
0 
0 
0 
0 
0 
0 
0 
0 
0 
0 
0 
0 
0 
0 
0 
0 
0 
0 
0 
0 
0 
0 
0 
0 
0 
0 
0 
0 
0 
0 
0 
0 
0 
0 
0 
0 
0 
0 
0 
0 
0 
0 
0 
0 
0 
0 
0 
0 
0 
0 
0 
0 
0 
0 
0 
0 
0 
0 
0 
0 
0 
0 
0 
0 
0 
0 
0 
0 
0 
0 
0 
0 
0 
0 
0 
0 
0 
0 
0 
0 
0 
0 
0 
0 
0 
0 
0 
0 
0 
0 
0 
0 
0 
0 
0 
0 
0 
0 
0 
0 
0 
0 
0 
0 
0 
0 
0 
0 
0 
0 
0 
0 
0 
0 
0 
0 
0 
0 
0 
0 
0 
0 
0 
0 
0 
0 
0 
0 
0 
0 
0 
0 
0 
0 
0 
0 
0 
0 
0 
0 
0 
0 
0 
0 
0 
0 
0 
0 
0 
0 
0 
0 
0 
0 
0 
0 
0 
0 
0 
0 
0 
0 
0 
0 
0 
0 
0 
0 
0 
0 
0 
0 
0 
0 
0 
0 
0 
0 
0 
0 
0 
0 
0 
0 
0 
0 
0 
0 
0 
0 
0 
0 
0 
0 
0 
0 
0 
0 
0 
0 
0 
0 
0 
0 
0 
0 
0 
0 
0 
0 
0 
0 
0 
0 
0 
0 
0 
0 
0 
0 
0 
0 
0 
0 
0 
0 
0 
0 
0 
0 
0 
0 
0 
0 
0 
0 
0 
0 
0 
0 
0 
0 
0 
0 
0 
0 
0 
0 
0 
0 
0 
0 
0 
0 
0 
0 
0 
0 
0 
0 
0 
0 
0 
0 
0 
0 
0 
0 
0 
0 
0 
0 
0 
0 
0 
0 
0 
0 
0 
0 
0 
0 
0 
0 
0 
0 
0 
0 
0 
0 
0 
0 
0 
0 
0 
0 
0 
0 
0 
0 
0 
0 
0 
0 
0 
0 
0 
0 
0 
0 
0 
0 
0 
0 
0 
0 
0 
0 
0 
0 
0 
0 
0 
0 
0 
0 
0 
0 
0 
0 
0 
0 
0 
0 
0 
0 
0 
0 
0 
0 
0 
0 
0 
0 
0 
0 
0 
0 
0 
0 
0 
0 
0 
0 
0 
0 
0 
0 
0 
0 
0 
0 
0 
0 
0 
0 
0 
0 
0 
0 
0 
0 
0 
0 
0 
0 
0 
0 
0 
0 
0 
0 
0 
0 
0 
0 
0 
0 
0 
0 
0 
0 
0 
0 
0 
0 
0 
0 
0 
0 
0 
0 
0 
0 
0 
0 
0 
0 
0 
0 
0 
0 
0 
0 
0 
0 
0 
0 
0 
0 
0 
0 
0 
0 
0 
0 
0 
0 
0 
0 
0 
0 
0 
0 
0 
0 
0 
0 
0 
0 
0 
0 
0 
0 
0 
0 
0 
0 
0 
0 
0 
0 
0 
0 
0 
0 
0 
0 
0 
0 
0 
0 
0 
0 
0 
0 
0 
0 
0 
0 
0 
0 
0 
0 
0 
0 
0 
0 
0 
0 
0 
0 
0 
0 
0 
0 
0 
0 
0 
0 
0 
0 
0 
0 
0 
0 
0 
0 
0 
0 
0 
0 
0 
0 
0 
0 
0 
0 
0 
0 
0 
0 
0 
0 
0 
0 
0 
0 
0 
0 
0 
0 
0 
0 
0 
0 
0 
0 
0 
0 
0 
0 
0 
0 
0 
0 
0 
0 
0 
0 
0 
0 
0 
0 
0 
0 
0 
0 
0 
0 
0 
0 
0 
0 
0 
0 
0 
0 
0 
0 
0 
0 
0 
0 
0 
0 
0 
0 
0 
0 
0 
0 
0 
0 
0 
0 
0 
0 
0 
0 
0 
0 
0 
0 
0 
0 
0 
0 
0 
0 
0 
0 
0 
0 
0 
0 
0 
0 
0 
0 
0 
0 
0 
0 
0 
0 
0 
0 
0 
0 
0 
0 
0 
0 
0 
0 
0 
0 
0 
0 
0 
0 
0 
0 
0 
0 
0 
0 
0 
0 
0 
0 
0 
0 
0 
0 
0 
0 
0 
0 
0 
0 
0 
0 
0 
0 
0 
0 
0 
0 
0 
0 
0 
0 
0 
0 
0 
0 
0 
0 
0 
0 
0 
0 
0 
0 
0 
0 
0 
0 
0 
0 
0 
0 
0 
0 
0 
0 
0 
0 
0 
0 
0 
0 
0 
0 
0 
0 
0 
0 
0 
0 
0 
0 
0 
0 
0 
0 
0 
0 
0 
0 
0 
0 
0 
0 
0 
0 
0 
0 
0 
0 
0 
0 
0 
0 
0 
0 
0 
0 
0 
0 
0 
0 
0 
0 
0 
0 
0 
0 
0 
0 
0 
0 
0 
0 
0 
0 
0 
0 
0 
0 
0 
0 
0 
0 
0 
0 
0 
0 
0 
0 
0 
0 
0 
0 
0 
0 
0 
0 
0 
0 
0 
0 
0 
0 
0 
0 
0 
0 
0 
0 
0 
0 
0 
0 
0 
0 
0 
0 
0 
0 
0 
0 
0 
0 
0 
0 
0 
0 
0 
0 
0 
0 
0 
0 
0 
0 
0 
0 
0 
0 
0 
0 
0 
0 
0 
0 
0 
0 
0 
0 
0 
0 
0 
0 
0 
0 
0 
0 
0 
0 
0 
0 
0 
0 
0 
0 
0 
0 
0 
0 
0 
0 
0 
0 
0 
0 
0 
0 
0 
0 
0 
0 
0 
0 
0 
0 
0 
0 
0 
0 
0 
0 
0 
0 
0 
0 
0 
0 
0 
0 
0 
0 
0 
0 
0 
0 
0 
0 
0 
0 
0 
0 
0 
0 
0 
0 
0 
0 
0 
0 
0 
0 
0 
0 
0 
0 
0 
0 
0 
0 
0 
0 
0 
0 
0 
0 
0 
0 
0 
0 
0 
0 
0 
0 
0 
0 
0 
0 
0 
0 
0 
0 
0 
0 
0 
0 
0 
0 
0 
0 
0 
0 
0 
0 
0 
0 
0 
0 
0 
0 
0 
0 
0 
0 
0 
0 
0 
0 
0 
0 
0 
0 
0 
0 
0 
0 
0 
0 
0 
0 
0 
0 
0 
0 
0 
0 
0 
0 
0 
0 
0 
0 
0 
0 
0 
0 
0 
0 
0 
0 
0 
0 
0 
0 
0 
0 
0 
0 
0 
0 
0 
0 
0 
0 
0 
0 
0 
0 
0 
0 
0 
0 
0 
0 
0 
0 
0 
0 
0 
0 
0 
0 
0 
0 
0 
0 
0 
0 
0 
0 
0 
0 
0 
0 
0 
0 
0 
0 
0 
0 
0 
0 
0 
0 
0 
0 
0 
0 
0 
0 
0 
0 
0 
0 
0 
0 
0 
0 
0 
0 
0 
0 
0 
0 
0 
0 
0 
0 
0 
0 
0 
0 
0 
0 
0 
0 
0 
0 
0 
0 
0 
0 
0 
0 
0 
0 
0 
0 
0 
0 
0 
0 
0 
0 
0 
0 
0 
0 
0 
0 
0 
0 
0 
0 
0 
0 
0 
0 
0 
0 
0 
0 
0 
0 
0 
0 
0 
0 
0 
0 
0 
0 
0 
0 
0 
0 
0 
0 
0 
0 
0 
0 
0 
0 
0 
0 
0 
0 
0 
0 
0 
0 
0 
0 
0 
0 
0 
0 
0 
0 
0 
0 
0 
0 
0 
0 
0 
0 
0 
0 
0 
0 
0 
0 
0 
0 
0 
0 
0 
0 
0 
0 
0 
0 
0 
0 
0 
0 
0 
0 
0 
0 
0 
0 
0 
0 
0 
0 
0 
0 
0 
0 
0 
0 
0 
0 
0 
0 
0 
0 
0 
0 
0 
0 
0 
0 
0 
0 
0 
0 
0 
0 
0 
0 
0 
0 
0 
0 
0 
0 
0 
0 
0 
0 
0 
0 
0 
0 
0 
0 
0 
0 
0 
0 
0 
0 
0 
0 
0 
0 
0 
0 
0 
0 
0 
0 
0 
0 
0 
0 
0 
0 
0 
0 
0 
0 
0 
0 
0 
0 
0 
0 
0 
0 
0 
0 
0 
0 
0 
0 
0 
0 
0 
0 
0 
0 
0 
0 
0 
0 
0 
0 
0 
0 
0 
0 
0 
0 
0 
0 
0 
0 
0 
0 
0 
0 
0 
0 
0 
0 
0 
0 
0 
0 
0 
0 
0 
0 
0 
0 
0 
0 
0 
0 
0 
0 
0 
0 
0 
0 
0 
0 
0 
0 
0 
0 
0 
0 
0 
0 
0 
0 
0 
0 
0 
0 
0 
0 
0 
0 
0 
0 
0 
0 
0 
0 
0 
0 
0 
0 
0 
0 
0 
0 
0 
0 
0 
0 
0 
0 
0 
0 
0 
0 
0 
0 
0 
0 
0 
0 
0 
0 
0 
0 
0 
0 
0 
0 
0 
0 
0 
0 
0 
0 
0 
0 
0 
0 
0 
0 
0 
0 
0 
0 
0 
0 
0 
0 
0 
0 
0 
0 
0 
0 
0 
0 
0 
0 
0 
0 
0 
0 
0 
0 
0 
0 
0 
0 
0 
0 
0 
0 
0 
0 
0 
0 
0 
0 
0 
0 
0 
0 
0 
0 
0 
0 
0 
0 
0 
0 
0 
0 
0 
0 
0 
0 
0 
0 
0 
0 
0 
0 
0 
0 
0 
0 
0 
0 
0 
0 
0 
0 
0 
0 
0 
0 
0 
0 
0 
0 
0 
0 
0 
0 
0 
0 
0 
0 
0 
0 
0 
0 
0 
0 
0 
0 
0 
0 
0 
0 
0 
0 
0 
0 
0 
0 
0 
0 
0 
0 
0 
0 
0 
0 
0 
0 
0 
0 
0 
0 
0 
0 
0 
0 
0 
0 
0 
0 
0 
0 
0 
0 
0 
0 
0 
0 
0 
0 
0 
0 
0 
0 
0 
0 
0 
0 
0 
0 
0 
0 
0 
0 
0 
0 
0 
0 
0 
0 
0 
0 
0 
0 
0 
0 
0 
0 
0 
0 
0 
0 
0 
0 
0 
0 
0 
0 
0 
0 
0 
0 
0 
0 
0 
0 
0 
0 
0 
0 
0 
0 
0 
0 
0 
0 
0 
0 
0 
0 
0 
0 
0 
0 
0 
0 
0 
0 
0 
0 
0 
0 
0 
0 
0 
0 
0 
0 
0 
0 
0 
0 
0 
0 
0 
0 
0 
0 
0 
0 
0 
0 
0 
0 
0 
0 
0 
0 
0 
0 
0 
0 
0 
0 
0 
0 
0 
0 
0 
0 
0 
0 
0 
0 
0 
0 
0 
0 
0 
0 
0 
0 
0 
0 
0 
0 
0 
0 
0 
0 
0 
0 
0 
0 
0 
0 
0 
0 
0 
0 
0 
0 
0 
0 
0 
0 
0 
0 
0 
0 
0 
0 
0 
0 
0 
0 
0 
0 
0 
0 
0 
0 
0 
0 
0 
0 
0 
0 
0 
0 
0 
0 
0 
0 
0 
0 
0 
0 
0 
0 
0 
0 
0 
0 
0 
0 
0 
0 
0 
0 
0 
0 
0 
0 
0 
0 
0 
0 
0 
0 
0 
0 
0 
0 
0 
0 
0 
0 
0 
0 
0 
0 
0 
0 
0 
0 
0 
0 
0 
0 
0 
0 
0 
0 
0 
0 
0 
0 
0 
0 
0 
0 
0 
0 
0 
0 
0 
0 
0 
0 
0 
0 
0 
0 
0 
0 
0 
0 
0 
0 
0 
0 
0 
0 
0 
0 
0 
0 
0 
0 
0 
0 
0 
0 
0 
0 
0 
0 
0 
0 
0 
0 
0 
0 
0 
0 
0 
0 
0 
0 
0 
0 
0 
0 
0 
0 
0 
0 
0 
0 
0 
0 
0 
0 
0 
0 
0 
0 
0 
0 
0 
0 
0 
0 
0 
0 
0 
0 
0 
0 
0 
0 
0 
0 
0 
0 
0 
0 
0 
0 
0 
0 
0 
0 
0 
0 
0 
0 
0 
0 
0 
0 
0 
0 
0 
0 
0 
0 
0 
0 
0 
0 
0 
0 
0 
0 
0 
0 
0 
0 
0 
0 
0 
0 
0 
0 
0 
0 
0 
0 
0 
0 
0 
0 
0 
0 
0 
0 
0 
0 
0 
0 
0 
0 
0 
0 
0 
0 
0 
0 
0 
0 
0 
0 
0 
0 
0 
0 
0 
0 
0 
0 
0 
0 
0 
0 
0 
0 
0 
0 
0 
0 
0 
0 
0 
0 
0 
0 
0 
0 
0 
0 
0 
0 
0 
0 
0 
0 
0 
0 
0 
0 
0 
0 
0 
0 
0 
0 
0 
0 
0 
0 
0 
0 
0 
0 
0 
0 
0 
0 
0 
0 
0 
0 
0 
0 
0 
0 
0 
0 
0 
0 
0 
0 
0 
0 
0 
0 
0 
0 
0 
0 
0 
0 
0 
0 
0 
0 
0 
0 
0 
0 
0 
0 
0 
0 
0 
0 
0 
0 
0 
0 
0 
0 
0 
0 
0 
0 
0 
0 
0 
0 
0 
0 
0 
0 
0 
0 
0 
0 
0 
0 
0 
0 
0 
0 
0 
0 
0 
0 
0 
0 
0 
0 
0 
0 
0 
0 
0 
0 
0 
0 
0 
0 
0 
0 
0 
0 
0 
0 
0 
0 
0 
0 
0 
0 
0 
0 
0 
0 
0 
0 
0 
0 
0 
0 
0 
0 
0 
0 
0 
0 
0 
0 
0 
0 
0 
0 
0 
0 
0 
0 
0 
0 
0 
0 
0 
0 
0 
0 
0 
0 
0 
0 
0 
0 
0 
0 
0 
0 
0 
0 
0 
0 
0 
0 
0 
0 
0 
0 
0 
0 
0 
0 
0 
0 
0 
0 
0 
0 
0 
0 
0 
0 
0 
0 
0 
0 
0 
0 
0 
0 
0 
0 
0 
0 
0 
0 
0 
0 
0 
0 
0 
0 
0 
0 
0 
0 
0 
0 
0 
0 
0 
0 
0 
0 
0 
0 
0 
0 
0 
0 
0 
0 
0 
0 
0 
0 
0 
0 
0 
0 
0 
0 
0 
0 
0 
0 
0 
0 
0 
0 
0 
0 
0 
0 
0 
0 
0 
0 
0 
0 
0 
0 
0 
0 
0 
0 
0 
0 
0 
0 
0 
0 
0 
0 
0 
0 
0 
0 
0 
0 
0 
0 
0 
0 
0 
0 
0 
0 
0 
0 
0 
0 
0 
0 
0 
0 
0 
0 
0 
0 
0 
0 
0 
0 
0 
0 
0 
0 
0 
0 
0 
0 
0 
0 
0 
0 
0 
0 
0 
0 
0 
0 
0 
0 
0 
0 
0 
0 
0 
0 
0 
0 
0 
0 
0 
0 
0 
0 
0 
0 
0 
0 
0 
0 
0 
0 
0 
0 
0 
0 
0 
0 
0 
0 
0 
0 
0 
0 
0 
0 
0 
0 
0 
0 
0 
0 
0 
0 
0 
0 
0 
0 
0 
0 
0 
0 
0 
0 
0 
0 
0 
0 
0 
0 
0 
0 
0 
0 
0 
0 
0 
0 
0 
0 
0 
0 
0 
0 
0 
0 
0 
0 
0 
0 
0 
0 
0 
0 
0 
0 
0 
0 
0 
0 
0 
0 
0 
0 
0 
0 
0 
0 
0 
0 
0 
0 
0 
0 
0 
0 
0 
0 
0 
0 
0 
0 
0 
0 
0 
0 
0 
0 
0 
0 
0 
0 
0 
0 
0 
0 
0 
0 
0 
0 
0 
0 
0 
0 
0 
0 
0 
0 
0 
0 
0 
0 
0 
0 
0 
0 
0 
0 
0 
0 
0 
0 
0 
0 
0 
0 
0 
0 
0 
0 
0 
0 
0 
0 
0 
0 
0 
0 
0 
0 
0 
0 
0 
0 
0 
0 
0 
0 
0 
0 
0 
0 
0 
0 
0 
0 
0 
0 
0 
0 
0 
0 
0 
0 
0 
0 
0 
0 
0 
0 
0 
0 
0 
0 
0 
0 
0 
0 
0 
0 
0 
0 
0 
0 
0 
0 
0 
0 
0 
0 
0 
0 
0 
0 
0 
0 
0 
0 
0 
0 
0 
0 
0 
0 
0 
0 
0 
0 
0 
0 
0 
0 
0 
0 
0 
0 
0 
0 
0 
0 
0 
0 
0 
0 
0 
0 
0 
0 
0 
0 
0 
0 
0 
0 
0 
0 
0 
0 
0 
0 
0 
0 
0 
0 
0 
0 
0 
0 
0 
0 
0 
0 
0 
0 
0 
0 
0 
0 
0 
0 
0 
0 
0 
0 
0 
0 
0 
0 
0 
0 
0 
0 
0 
0 
0 
0 
0 
0 
0 
0 
0 
0 
0 
0 
0 
0 
0 
0 
0 
0 
0 
0 
0 
0 
0 
0 
0 
0 
0 
0 
0 
0 
0 
0 
0 
0 
0 
0 
0 
0 
0 
0 
0 
0 
0 
0 
0 
0 
0 
0 
0 
0 
0 
0 
0 
0 
0 
0 
0 
0 
0 
0 
0 
0 
0 
0 
0 
0 
0 
0 
0 
0 
0 
0 
0 
0 
0 
0 
0 
0 
0 
0 
0 
0 
0 
0 
0 
0 
0 
0 
0 
0 
0 
0 
0 
0 
0 
0 
0 
0 
0 
0 
0 
0 
0 
0 
0 
0 
0 
0 
0 
0 
0 
0 
0 
0 
0 
0 
0 
0 
0 
0 
0 
0 
0 
0 
0 
0 
0 
0 
0 
0 
0 
0 
0 
0 
0 
0 
0 
0 
0 
0 
0 
0 
0 
0 
0 
0 
0 
0 
0 
0 
0 
0 
0 
0 
0 
0 
0 
0 
0 
0 
0 
0 
0 
0 
0 
0 
0 
0 
0 
0 
0 
0 
0 
0 
0 
0 
0 
0 
0 
0 
0 
0 
0 
0 
0 
0 
0 
0 
0 
0 
0 
0 
0 
0 
0 
0 
0 
0 
0 
0 
0 
0 
0 
0 
0 
0 
0 
0 
0 
0 
0 
0 
0 
0 
0 
0 
0 
0 
0 
0 
0 
0 
0 
0 
0 
0 
0 
0 
0 
0 
0 
0 
0 
0 
0 
0 
0 
0 
0 
0 
0 
0 
0 
0 
0 
0 
0 
0 
0 
0 
0 
0 
0 
0 
0 
0 
0 
0 
0 
0 
0 
0 
0 
0 
0 
0 
0 
0 
0 
0 
0 
0 
0 
0 
0 
0 
0 
0 
0 
0 
0 
0 
0 
0 
0 
0 
0 
0 
0 
0 
0 
0 
0 
0 
0 
0 
0 
0 
0 
0 
0 
0 
0 
0 
0 
0 
0 
0 
0 
0 
0 
0 
0 
0 
0 
0 
0 
0 
0 
0 
0 
0 
0 
0 
0 
0 
0 
0 
0 
0 
0 
0 
0 
0 
0 
0 
0 
0 
0 
0 
0 
0 
0 
0 
0 
0 
0 
0 
0 
0 
0 
0 
0 
0 
0 
0 
0 
0 
0 
0 
0 
0 
0 
0 
0 
0 
0 
0 
0 
0 
0 
0 
0 
0 
0 
0 
0 
0 
0 
0 
0 
0 
0 
0 
0 
0 
0 
0 
0 
0 
0 
0 
0 
0 
0 
0 
0 
0 
0 
0 
0 
0 
0 
0 
0 
0 
0 
0 
0 
0 
0 
0 
0 
0 
0 
0 
0 
0 
0 
0 
0 
0 
0 
0 
0 
0 
0 
0 
0 
0 
0 
0 
0 
0 
0 
0 
0 
0 
0 
0 
0 
0 
0 
0 
0 
0 
0 
0 
0 
0 
0 
0 
0 
0 
0 
0 
0 
0 
0 
0 
0 
0 
0 
0 
0 
0 
0 
0 
0 
0 
0 
0 
0 
0 
0 
0 
0 
0 
0 
0 
0 
0 
0 
0 
0 
0 
0 
0 
0 
0 
0 
0 
0 
0 
0 
0 
0 
0 
0 
0 
0 
0 
0 
0 
0 
0 
0 
0 
0 
0 
0 
0 
0 
0 
0 
0 
0 
0 
0 
0 
0 
0 
0 
0 
0 
0 
0 
0 
0 
0 
0 
0 
0 
0 
0 
0 
0 
0 
0 
0 
0 
0 
0 
0 
0 
0 
0 
0 
0 
0 
0 
0 
0 
0 
0 
0 
0 
0 
0 
0 
0 
0 
0 
0 
0 
0 
0 
0 
0 
0 
0 
0 
0 
0 
0 
0 
0 
0 
0 
0 
0 
0 
0 
0 
0 
0 
0 
0 
0 
0 
0 
0 
0 
0 
0 
0 
0 
0 
0 
0 
0 
0 
0 
0 
0 
0 
0 
0 
0 
0 
0 
0 
0 
0 
0 
0 
0 
0 
0 
0 
0 
0 
0 
0 
0 
0 
0 
0 
0 
0 
0 
0 
0 
0 
0 
0 
0 
0 
0 
0 
0 
0 
0 
0 
0 
0 
0 
0 
0 
0 
0 
0 
0 
0 
0 
0 
0 
0 
0 
0 
0 
0 
0 
0 
0 
0 
0 
0 
0 
0 
0 
0 
0 
0 
0 
0 
0 
0 
0 
0 
0 
0 
0 
0 
0 
0 
0 
0 
0 
0 
0 
0 
0 
0 
0 
0 
0 
0 
0 
0 
0 
0 
0 
0 
0 
0 
0 
0 
0 
0 
0 
0 
0 
0 
0 
0 
0 
0 
0 
0 
0 
0 
0 
0 
0 
0 
0 
0 
0 
0 
0 
0 
0 
0 
0 
0 
0 
0 
0 
0 
0 
0 
0 
0 
0 
0 
0 
0 
0 
0 
0 
0 
0 
0 
0 
0 
0 
0 
0 
0 
0 
0 
0 
0 
0 
0 
0 
0 
0 
0 
0 
0 
0 
0 
0 
0 
0 
0 
0 
0 
0 
0 
0 
0 
0 
0 
0 
0 
0 
0 
0 
0 
0 
0 
0 
0 
0 
0 
0 
0 
0 
0 
0 
0 
0 
0 
0 
0 
0 
0 
0 
0 
0 
0 
0 
0 
0 
0 
0 
0 
0 
0 
0 
0 
0 
0 
0 
0 
0 
0 
0 
0 
0 
0 
0 
0 
0 
0 
0 
0 
0 
0 
0 
0 
0 
0 
0 
0 
0 
0 
0 
0 
0 
0 
0 
0 
0 
0 
0 
0 
0 
0 
0 
0 
0 
0 
0 
0 
0 
0 
0 
0 
0 
0 
0 
0 
0 
0 
0 
0 
0 
0 
0 
0 
0 
0 
0 
0 
0 
0 
0 
0 
0 
0 
0 
0 
0 
0 
0 
0 
0 
0 
0 
0 
0 
0 
0 
0 
0 
0 
0 
0 
0 
0 
0 
0 
0 
0 
0 
0 
0 
0 
0 
0 
0 
0 
0 
0 
0 
0 
0 
0 
0 
0 
0 
0 
0 
0 
0 
0 
0 
0 
0 
0 
0 
0 
0 
0 
0 
0 
0 
0 
0 
0 
0 
0 
0 
0 
0 
0 
0 
0 
0 
0 
0 
0 
0 
0 
0 
0 
0 
0 
0 
0 
0 
0 
0 
0 
0 
0 
0 
0 
0 
0 
0 
0 
0 
0 
0 
0 
0 
0 
0 
0 
0 
0 
0 
0 
0 
0 
0 
0 
0 
0 
0 
0 
0 
0 
0 
0 
0 
0 
0 
0 
0 
0 
0 
0 
0 
0 
0 
0 
0 
0 
0 
0 
0 
0 
0 
0 
0 
0 
0 
0 
0 
0 
0 
0 
0 
0 
0 
0 
0 
0 
0 
0 
0 
0 
0 
0 
0 
0 
0 
0 
0 
0 
0 
0 
0 
0 
0 
0 
0 
0 
0 
0 
0 
0 
0 
0 
0 
0 
0 
0 
0 
0 
0 
0 
0 
0 
0 
0 
0 
0 
0 
0 
0 
0 
0 
0 
0 
0 
0 
0 
0 
0 
0 
0 
0 
0 
0 
0 
0 
0 
0 
0 
0 
0 
0 
0 
0 
0 
0 
0 
0 
0 
0 
0 
0 
0 
0 
0 
0 
0 
0 
0 
0 
0 
0 
0 
0 
0 
0 
0 
0 
0 
0 
0 
0 
0 
0 
0 
0 
0 
0 
0 
0 
0 
0 
0 
0 
0 
0 
0 
0 
0 
0 
0 
0 
0 
0 
0 
0 
0 
0 
0 
0 
0 
0 
0 
0 
0 
0 
0 
0 
0 
0 
0 
0 
0 
0 
0 
0 
0 
0 
0 
0 
0 
0 
0 
0 
0 
0 
0 
0 
0 
0 
0 
0 
0 
0 
0 
0 
0 
0 
0 
0 
0 
0 
0 
0 
0 
0 
0 
0 
0 
0 
0 
0 
0 
0 
0 
0 
0 
0 
0 
0 
0 
0 
0 
0 
0 
0 
0 
0 
0 
0 
0 
0 
0 
0 
0 
0 
0 
0 
0 
0 
0 
0 
0 
0 
0 
0 
0 
0 
0 
0 
0 
0 
0 
0 
0 
0 
0 
0 
0 
0 
0 
0 
0 
0 
0 
0 
0 
0 
0 
0 
0 
0 
0 
0 
0 
0 
0 
0 
0 
0 
0 
0 
0 
0 
0 
0 
0 
0 
0 
0 
0 
0 
0 
0 
0 
0 
0 
0 
0 
0 
0 
0 
0 
0 
0 
0 
0 
0 
0 
0 
0 
0 
0 
0 
0 
0 
0 
0 
0 
0 
0 
0 
0 
0 
0 
0 
0 
0 
0 
0 
0 
0 
0 
0 
0 
0 
0 
0 
0 
0 
0 
0 
0 
0 
0 
0 
0 
0 
0 
0 
0 
0 
0 
0 
0 
0 
0 
0 
0 
0 
0 
0 
0 
0 
0 
0 
0 
0 
0 
0 
0 
0 
0 
0 
0 
0 
0 
0 
0 
0 
0 
0 
0 
0 
0 
0 
0 
0 
0 
0 
0 
0 
0 
0 
0 
0 
0 
0 
0 
0 
0 
0 
0 
0 
0 
0 
0 
0 
0 
0 
0 
0 
0 
0 
0 
0 
0 
0 
0 
0 
0 
0 
0 
0 
0 
0 
0 
0 
0 
0 
0 
0 
0 
0 
0 
0 
0 
0 
0 
0 
0 
0 
0 
0 
0 
0 
0 
0 
0 
0 
0 
0 
0 
0 
0 
0 
0 
0 
0 
0 
0 
0 
0 
0 
0 
0 
0 
0 
0 
0 
0 
0 
0 
0 
0 
0 
0 
0 
0 
0 
0 
0 
0 
0 
0 
0 
0 
0 
0 
0 
0 
0 
0 
0 
0 
0 
0 
0 
0 
0 
0 
0 
0 
0 
0 
0 
0 
0 
0 
0 
0 
0 
0 
0 
0 
0 
0 
0 
0 
0 
0 
0 
0 
0 
0 
0 
0 
0 
0 
0 
0 
0 
0 
0 
0 
0 
0 
0 
0 
0 
0 
0 
0 
0 
0 
0 
0 
0 
0 
0 
0 
0 
0 
0 
0 
0 
0 
0 
0 
0 
0 
0 
0 
0 
0 
0 
0 
0 
0 
0 
0 
0 
0 
0 
0 
0 
0 
0 
0 
0 
0 
0 
0 
0 
0 
0 
0 
0 
0 
0 
0 
0 
0 
0 
0 
0 
0 
0 
0 
0 
0 
0 
0 
0 
0 
0 
0 
0 
0 
0 
0 
0 
0 
0 
0 
0 
0 
0 
0 
0 
0 
0 
0 
0 
0 
0 
0 
0 
0 
0 
0 
0 
0 
0 
0 
0 
0 
0 
0 
0 
0 
0 
0 
0 
0 
0 
0 
0 
0 
0 
0 
0 
0 
0 
0 
0 
0 
0 
0 
0 
0 
0 
0 
0 
0 
0 
0 
0 
0 
0 
0 
0 
0 
0 
0 
0 
0 
0 
0 
0 
0 
0 
0 
0 
0 
0 
0 
0 
0 
0 
0 
0 
0 
0 
0 
0 
0 
0 
0 
0 
0 
0 
0 
0 
0 
0 
0 
0 
0 
0 
0 
0 
0 
0 
0 
0 
0 
0 
0 
0 
0 
0 
0 
0 
0 
0 
0 
0 
0 
0 
0 
0 
0 
0 
0 
0 
0 
0 
0 
0 
0 
0 
0 
0 
0 
0 
0 
0 
0 
0 
0 
0 
0 
0 
0 
0 
0 
0 
0 
0 
0 
0 
0 
0 
0 
0 
0 
0 
0 
0 
0 
0 
0 
0 
0 
0 
0 
0 
0 
0 
0 
0 
0 
0 
0 
0 
0 
0 
0 
0 
0 
0 
0 
0 
0 
0 
0 
0 
0 
0 
0 
0 
0 
0 
0 
0 
0 
0 
0 
0 
0 
0 
0 
0 
0 
0 
0 
0 
0 
0 
0 
0 
0 
0 
0 
0 
0 
0 
0 
0 
0 
0 
0 
0 
0 
0 
0 
0 
0 
0 
0 
0 
0 
0 
0 
0 
0 
0 
0 
0 
0 
0 
0 
0 
0 
0 
0 
0 
0 
0 
0 
0 
0 
0 
0 
0 
0 
0 
0 
0 
0 
0 
0 
0 
0 
0 
0 
0 
0 
0 
0 
0 
0 
0 
0 
0 
0 
0 
0 
0 
0 
0 
0 
0 
0 
0 
0 
0 
0 
0 
0 
0 
0 
0 
0 
0 
0 
0 
0 
0 
0 
0 
0 
0 
0 
0 
0 
0 
0 
0 
0 
0 
0 
0 
0 
0 
0 
0 
0 
0 
0 
0 
0 
0 
0 
0 
0 
0 
0 
0 
0 
0 
0 
0 
0 
0 
0 
0 
0 
0 
0 
0 
0 
0 
0 
0 
0 
0 
0 
0 
0 
0 
0 
0 
0 
0 
0 
0 
0 
0 
0 
0 
0 
0 
0 
0 
0 
0 
0 
0 
0 
0 
0 
0 
0 
0 
0 
0 
0 
0 
0 
0 
0 
0 
0 
0 
0 
0 
0 
0 
0 
0 
0 
0 
0 
0 
0 
0 
0 
0 
0 
0 
0 
0 
0 
0 
0 
0 
0 
0 
0 
0 
0 
0 
0 
0 
0 
0 
0 
0 
0 
0 
0 
0 
0 
0 
0 
0 
0 
0 
0 
0 
0 
0 
0 
0 
0 
0 
0 
0 
0 
0 
0 
0 
0 
0 
0 
0 
0 
0 
0 
0 
0 
0 
0 
0 
0 
0 
0 
0 
0 
0 
0 
0 
0 
0 
0 
0 
0 
0 
0 
0 
0 
0 
0 
0 
0 
0 
0 
0 
0 
0 
0 
0 
0 
0 
0 
0 
0 
0 
0 
0 
0 
0 
0 
0 
0 
0 
0 
0 
0 
0 
0 
0 
0 
0 
0 
0 
0 
0 
0 
0 
0 
0 
0 
0 
0 
0 
0 
0 
0 
0 
0 
0 
0 
0 
0 
0 
0 
0 
0 
0 
0 
0 
0 
0 
0 
0 
0 
0 
0 
0 
0 
0 
0 
0 
0 
0 
0 
0 
0 
0 
0 
0 
0 
0 
0 
0 
0 
0 
0 
0 
0 
0 
0 
0 
0 
0 
0 
0 
0 
0 
0 
0 
0 
0 
0 
0 
0 
0 
0 
0 
0 
0 
0 
0 
0 
0 
0 
0 
0 
0 
0 
0 
0 
0 
0 
0 
0 
0 
0 
0 
0 
0 
0 
0 
0 
0 
0 
0 
0 
0 
0 
0 
0 
0 
0 
0 
0 
0 
0 
0 
0 
0 
0 
0 
0 
0 
0 
0 
0 
0 
0 
0 
0 
0 
0 
0 
0 
0 
0 
0 
0 
0 
0 
0 
0 
0 
0 
0 
0 
0 
0 
0 
0 
0 
0 
0 
0 
0 
0 
0 
0 
0 
0 
0 
0 
0 
0 
0 
0 
0 
0 
0 
0 
0 
0 
0 
0 
0 
0 
0 
0 
0 
0 
0 
0 
0 
0 
0 
0 
0 
0 
0 
0 
0 
0 
0 
0 
0 
0 
0 
0 
0 
0 
0 
0 
0 
0 
0 
0 
0 
0 
0 
0 
0 
0 
0 
0 
0 
0 
0 
0 
0 
0 
0 
0 
0 
0 
0 
0 
0 
0 
0 
0 
0 
0 
0 
0 
0 
0 
0 
0 
0 
0 
0 
0 
0 
0 
0 
0 
0 
0 
0 
0 
0 
0 
0 
0 
0 
0 
0 
0 
0 
0 
0 
0 
0 
0 
0 
0 
0 
0 
0 
0 
0 
0 
0 
0 
0 
0 
0 
0 
0 
0 
0 
0 
0 
0 
0 
0 
0 
0 
0 
0 
0 
0 
0 
0 
0 
0 
0 
0 
0 
0 
0 
0 
0 
0 
0 
0 
0 
0 
0 
0 
0 
0 
0 
0 
0 
0 
0 
0 
0 
0 
0 
0 
0 
0 
0 
0 
0 
0 
0 
0 
0 
0 
0 
0 
0 
0 
0 
0 
0 
0 
0 
0 
0 
0 
0 
0 
0 
0 
0 
0 
0 
0 
0 
0 
0 
0 
0 
0 
0 
0 
0 
0 
0 
0 
0 
0 
0 
0 
0 
0 
0 
0 
0 
0 
0 
0 
0 
0 
0 
0 
0 
0 
0 
0 
0 
0 
0 
0 
0 
0 
0 
0 
0 
0 
0 
0 
0 
0 
0 
0 
0 
0 
0 
0 
0 
0 
0 
0 
0 
0 
0 
0 
0 
0 
0 
0 
0 
0 
0 
0 
0 
0 
0 
0 
0 
0 
0 
0 
0 
0 
0 
0 
0 
0 
0 
0 
0 
0 
0 
0 
0 
0 
0 
0 
0 
0 
0 
0 
0 
0 
0 
0 
0 
0 
0 
0 
0 
0 
0 
0 
0 
0 
0 
0 
0 
0 
0 
0 
0 
0 
0 
0 
0 
0 
0 
0 
0 
0 
0 
0 
0 
0 
0 
0 
0 
0 
0 
0 
0 
0 
0 
0 
0 
0 
0 
0 
0 
0 
0 
0 
0 
0 
0 
0 
0 
0 
0 
0 
0 
0 
0 
0 
0 
0 
0 
0 
0 
0 
0 
0 
0 
0 
0 
0 
0 
0 
0 
0 
0 
0 
0 
0 
0 
0 
0 
0 
0 
0 
0 
0 
0 
0 
0 
0 
0 
0 
0 
0 
0 
0 
0 
0 
0 
0 
0 
0 
0 
0 
0 
0 
0 
0 
0 
0 
0 
0 
0 
0 
0 
0 
0 
0 
0 
0 
0 
0 
0 
0 
0 
0 
0 
0 
0 
0 
0 
0 
0 
0 
0 
0 
0 
0 
0 
0 
0 
0 
0 
0 
0 
0 
0 
0 
0 
0 
0 
0 
0 
0 
0 
0 
0 
0 
0 
0 
0 
0 
0 
0 
0 
0 
0 
0 
0 
0 
0 
0 
0 
0 
0 
0 
0 
0 
0 
0 
0 
0 
0 
0 
0 
0 
0 
0 
0 
0 
0 
0 
0 
0 
0 
0 
0 
0 
0 
0 
0 
0 
0 
0 
0 
0 
0 
0 
0 
0 
0 
0 
0 
0 
0 
0 
0 
0 
0 
0 
0 
0 
0 
0 
0 
0 
0 
0 
0 
0 
0 
0 
0 
0 
0 
0 
0 
0 
0 
0 
0 
0 
0 
0 
0 
0 
0 
0 
0 
0 
0 
0 
0 
0 
0 
0 
0 
0 
0 
0 
0 
0 
0 
0 
0 
0 
0 
0 
0 
0 
0 
0 
0 
0 
0 
0 
0 
0 
0 
0 
0 
0 
0 
0 
0 
0 
0 
0 
0 
0 
0 
0 
0 
0 
0 
0 
0 
0 
0 
0 
0 
0 
0 
0 
0 
0 
0 
0 
0 
0 
0 
0 
0 
0 
0 
0 
0 
0 
0 
0 
0 
0 
0 
0 
0 
0 
0 
0 
0 
0 
0 
0 
0 
0 
0 
0 
0 
0 
0 
0 
0 
0 
0 
0 
0 
0 
0 
0 
0 
0 
0 
0 
0 
0 
0 
0 
0 
0 
0 
0 
0 
0 
0 
0 
0 
0 
0 
0 
0 
0 
0 
0 
0 
0 
0 
0 
0 
0 
0 
0 
0 
0 
0 
0 
0 
0 
0 
0 
0 
0 
0 
0 
0 
0 
0 
0 
0 
0 
0 
0 
0 
0 
0 
0 
0 
0 
0 
0 
0 
0 
0 
0 
0 
0 
0 
0 
0 
0 
0 
0 
0 
0 
0 
0 
0 
0 
0 
0 
0 
0 
0 
0 
0 
0 
0 
0 
0 
0 
0 
0 
0 
0 
0 
0 
0 
0 
0 
0 
0 
0 
0 
0 
0 
0 
0 
0 
0 
0 
0 
0 
0 
0 
0 
0 
0 
0 
0 
0 
0 
0 
0 
0 
0 
0 
0 
0 
0 
0 
0 
0 
0 
0 
0 
0 
0 
0 
0 
0 
0 
0 
0 
0 
0 
0 
0 
0 
0 
0 
0 
0 
0 
0 
0 
0 
0 
0 
0 
0 
0 
0 
0 
0 
0 
0 
0 
0 
0 
0 
0 
0 
0 
0 
0 
0 
0 
0 
0 
0 
0 
0 
0 
0 
0 
0 
0 
0 
0 
0 
0 
0 
0 
0 
0 
0 
0 
0 
0 
0 
0 
0 
0 
0 
0 
0 
0 
0 
0 
0 
0 
0 
0 
0 
0 
0 
0 
0 
0 
0 
0 
0 
0 
0 
0 
0 
0 
0 
0 
0 
0 
0 
0 
0 
0 
0 
0 
0 
0 
0 
0 
0 
0 
0 
0 
0 
0 
0 
0 
0 
0 
0 
0 
0 
0 
0 
0 
0 
0 
0 
0 
0 
0 
0 
0 
0 
0 
0 
0 
0 
0 
0 
0 
0 
0 
0 
0 
0 
0 
0 
0 
0 
0 
0 
0 
0 
0 
0 
0 
0 
0 
0 
0 
0 
0 
0 
0 
0 
0 
0 
0 
0 
0 
0 
0 
0 
0 
0 
0 
0 
0 
0 
0 
0 
0 
0 
0 
0 
0 
0 
0 
0 
0 
0 
0 
0 
0 
0 
0 
0 
0 
0 
0 
0 
0 
0 
0 
0 
0 
0 
0 
0 
0 
0 
0 
0 
0 
0 
0 
0 
0 
0 
0 
0 
0 
0 
0 
0 
0 
0 
0 
0 
0 
0 
0 
0 
0 
0 
0 
0 
0 
0 
0 
0 
0 
0 
0 
0 
0 
0 
0 
0 
0 
0 
0 
0 
0 
0 
0 
0 
0 
0 
0 
0 
0 
0 
0 
0 
0 
0 
0 
0 
0 
0 
0 
0 
0 
0 
0 
0 
0 
0 
0 
0 
0 
0 
0 
0 
0 
0 
0 
0 
0 
0 
0 
0 
0 
0 
0 
0 
0 
0 
0 
0 
0 
0 
0 
0 
0 
0 
0 
0 
0 
0 
0 
0 
0 
0 
0 
0 
0 
0 
0 
0 
0 
0 
0 
0 
0 
0 
0 
0 
0 
0 
0 
0 
0 
0 
0 
0 
0 
0 
0 
0 
0 
0 
0 
0 
0 
0 
0 
0 
0 
0 
0 
0 
0 
0 
0 
0 
0 
0 
0 
0 
0 
0 
0 
0 
0 
0 
0 
0 
0 
0 
0 
0 
0 
0 
0 
0 
0 
0 
0 
0 
0 
0 
0 
0 
0 
0 
0 
0 
0 
0 
0 
0 
0 
0 
0 
0 
0 
0 
0 
0 
0 
0 
0 
0 
0 
0 
0 
0 
0 
0 
0 
0 
0 
0 
0 
0 
0 
0 
0 
0 
0 
0 
0 
0 
0 
0 
0 
0 
0 
0 
0 
0 
0 
0 
0 
0 
0 
0 
0 
0 
0 
0 
0 
0 
0 
0 
0 
0 
0 
0 
0 
0 
0 
0 
0 
0 
0 
0 
0 
0 
0 
0 
0 
0 
0 
0 
0 
0 
0 
0 
0 
0 
0 
0 
0 
0 
0 
0 
0 
0 
0 
0 
0 
0 
0 
0 
0 
0 
0 
0 
0 
0 
0 
0 
0 
0 
0 
0 
0 
0 
0 
0 
0 
0 
0 
0 
0 
0 
0 
0 
0 
0 
0 
0 
0 
0 
0 
0 
0 
0 
0 
0 
0 
0 
0 
0 
0 
0 
0 
0 
0 
0 
0 
0 
0 
0 
0 
0 
0 
0 
0 
0 
0 
0 
0 
0 
0 
0 
0 
0 
0 
0 
0 
0 
0 
0 
0 
0 
0 
0 
0 
0 
0 
0 
0 
0 
0 
0 
0 
0 
0 
0 
0 
0 
0 
0 
0 
0 
0 
0 
0 
0 
0 
0 
0 
0 
0 
0 
0 
0 
0 
0 
0 
0 
0 
0 
0 
0 
0 
0 
0 
0 
0 
0 
0 
0 
0 
0 
0 
0 
0 
0 
0 
0 
0 
0 
0 
0 
0 
0 
0 
0 
0 
0 
0 
0 
0 
0 
0 
0 
0 
0 
0 
0 
0 
0 
0 
0 
0 
0 
0 
0 
0 
0 
0 
0 
0 
0 
0 
0 
0 
0 
0 
0 
0 
0 
0 
0 
0 
0 
0 
0 
0 
0 
0 
0 
0 
0 
0 
0 
0 
0 
0 
0 
0 
0 
0 
0 
0 
0 
0 
0 
0 
0 
0 
0 
0 
0 
0 
0 
0 
0 
0 
0 
0 
0 
0 
0 
0 
0 
0 
0 
0 
0 
0 
0 
0 
0 
0 
0 
0 
0 
0 
0 
0 
0 
0 
0 
0 
0 
0 
0 
0 
0 
0 
0 
0 
0 
0 
0 
0 
0 
0 
0 
0 
0 
0 
0 
0 
0 
0 
0 
0 
0 
0 
0 
0 
0 
0 
0 
0 
0 
0 
0 
0 
0 
0 
0 
0 
0 
0 
0 
0 
0 
0 
0 
0 
0 
0 
0 
0 
0 
0 
0 
0 
0 
0 
0 
0 
0 
0 
0 
0 
0 
0 
0 
0 
0 
0 
0 
0 
0 
0 
0 
0 
0 
0 
0 
0 
0 
0 
0 
0 
0 
0 
0 
0 
0 
0 
0 
0 
0 
0 
0 
0 
0 
0 
0 
0 
0 
0 
0 
0 
0 
0 
0 
0 
0 
0 
0 
0 
0 
0 
0 
0 
0 
0 
0 
0 
0 
0 
0 
0 
0 
0 
0 
0 
0 
0 
0 
0 
0 
0 
0 
0 
0 
0 
0 
0 
0 
0 
0 
0 
0 
0 
0 
0 
0 
0 
0 
0 
0 
0 
0 
0 
0 
0 
0 
0 
0 
0 
0 
0 
0 
0 
0 
0 
0 
0 
0 
0 
0 
0 
0 
0 
0 
0 
0 
0 
0 
0 
0 
0 
0 
0 
0 
0 
0 
0 
0 
0 
0 
0 
0 
0 
0 
0 
0 
0 
0 
0 
0 
0 
0 
0 
0 
0 
0 
0 
0 
0 
0 
0 
0 
0 
0 
0 
0 
0 
0 
0 
0 
0 
0 
0 
0 
0 
0 
0 
0 
0 
0 
0 
0 
0 
0 
0 
0 
0 
0 
0 
0 
0 
0 
0 
0 
0 
0 
0 
0 
0 
0 
0 
0 
0 
0 
0 
0 
0 
0 
0 
0 
0 
0 
0 
0 
0 
0 
0 
0 
0 
0 
0 
0 
0 
0 
0 
0 
0 
0 
0 
0 
0 
0 
0 
0 
0 
0 
0 
0 
0 
0 
0 
0 
0 
0 
0 
0 
0 
0 
0 
0 
0 
0 
0 
0 
0 
0 
0 
0 
0 
0 
0 
0 
0 
0 
0 
0 
0 
0 
0 
0 
0 
0 
0 
0 
0 
0 
0 
0 
0 
0 
0 
0 
0 
0 
0 
0 
0 
0 
0 
0 
0 
0 
0 
0 
0 
0 
0 
0 
0 
0 
0 
0 
0 
0 
0 
0 
0 
0 
0 
0 
0 
0 
0 
0 
0 
0 
0 
0 
0 
0 
0 
0 
0 
0 
0 
0 
0 
0 
0 
0 
0 
0 
0 
0 
0 
0 
0 
0 
0 
0 
0 
0 
0 
0 
0 
0 
0 
0 
0 
0 
0 
0 
0 
0 
0 
0 
0 
0 
0 
0 
0 
0 
0 
0 
0 
0 
0 
0 
0 
0 
0 
0 
0 
0 
0 
0 
0 
0 
0 
0 
0 
0 
0 
0 
0 
0 
0 
0 
0 
0 
0 
0 
0 
0 
0 
0 
0 
0 
0 
0 
0 
0 
0 
0 
0 
0 
0 
0 
0 
0 
0 
0 
0 
0 
0 
0 
0 
0 
0 
0 
0 
0 
0 
0 
0 
0 
0 
0 
0 
0 
0 
0 
0 
0 
0 
0 
0 
0 
0 
0 
0 
0 
0 
0 
0 
0 
0 
0 
0 
0 
0 
0 
0 
0 
0 
0 
0 
0 
0 
0 
0 
0 
0 
0 
0 
0 
0 
0 
0 
0 
0 
0 
0 
0 
0 
0 
0 
0 
0 
0 
0 
0 
0 
0 
0 
0 
0 
0 
0 
0 
0 
0 
0 
0 
0 
0 
0 
0 
0 
0 
0 
0 
0 
0 
0 
0 
0 
0 
0 
0 
0 
0 
0 
0 
0 
0 
0 
0 
0 
0 
0 
0 
0 
0 
0 
0 
0 
0 
0 
0 
0 
0 
0 
0 
0 
0 
0 
0 
0 
0 
0 
0 
0 
0 
0 
0 
0 
0 
0 
0 
0 
0 
0 
0 
0 
0 
0 
0 
0 
0 
0 
0 
0 
0 
0 
0 
0 
0 
0 
0 
0 
0 
0 
0 
0 
0 
0 
0 
0 
0 
0 
0 
0 
0 
0 
0 
0 
0 
0 
0 
0 
0 
0 
0 
0 
0 
0 
0 
0 
0 
0 
0 
0 
0 
0 
0 
0 
0 
0 
0 
0 
0 
0 
0 
0 
0 
0 
0 
0 
0 
0 
0 
0 
0 
0 
0 
0 
0 
0 
0 
0 
0 
0 
0 
0 
0 
0 
0 
0 
0 
0 
0 
0 
0 
0 
0 
0 
0 
0 
0 
0 
0 
0 
0 
0 
0 
0 
0 
0 
0 
0 
0 
0 
0 
0 
0 
0 
0 
0 
0 
0 
0 
0 
0 
0 
0 
0 
0 
0 
0 
0 
0 
0 
0 
0 
0 
0 
0 
0 
0 
0 
0 
0 
0 
0 
0 
0 
0 
0 
0 
0 
0 
0 
0 
0 
0 
0 
0 
0 
0 
0 
0 
0 
0 
0 
0 
0 
0 
0 
0 
0 
0 
0 
0 
0 
0 
0 
0 
0 
0 
0 
0 
0 
0 
0 
0 
0 
0 
0 
0 
0 
0 
0 
0 
0 
0 
0 
0 
0 
0 
0 
0 
0 
0 
0 
0 
0 
0 
0 
0 
0 
0 
0 
0 
0 
0 
0 
0 
0 
0 
0 
0 
0 
0 
0 
0 
0 
0 
0 
0 
0 
0 
0 
0 
0 
0 
0 
0 
0 
0 
0 
0 
0 
0 
0 
0 
0 
0 
0 
0 
0 
0 
0 
0 
0 
0 
0 
0 
0 
0 
0 
0 
0 
0 
0 
0 
0 
0 
0 
0 
0 
0 
0 
0 
0 
0 
0 
0 
0 
0 
0 
0 
0 
0 
0 
0 
0 
0 
0 
0 
0 
0 
0 
0 
0 
0 
0 
0 
0 
0 
0 
0 
0 
0 
0 
0 
0 
0 
0 
0 
0 
0 
0 
0 
0 
0 
0 
0 
0 
0 
0 
0 
0 
0 
0 
0 
0 
0 
0 
0 
0 
0 
0 
0 
0 
0 
0 
0 
0 
0 
0 
0 
0 
0 
0 
0 
0 
0 
0 
0 
0 
0 
0 
0 
0 
0 
0 
0 
0 
0 
0 
0 
0 
0 
0 
0 
0 
0 
0 
0 
0 
0 
0 
0 
0 
0 
0 
0 
0 
0 
0 
0 
0 
0 
0 
0 
0 
0 
0 
0 
0 
0 
0 
0 
0 
0 
0 
0 
0 
0 
0 
0 
0 
0 
0 
0 
0 
0 
0 
0 
0 
0 
0 
0 
0 
0 
0 
0 
0 
0 
0 
0 
0 
0 
0 
0 
0 
0 
0 
0 
0 
0 
0 
0 
0 
0 
0 
0 
0 
0 
0 
0 
0 
0 
0 
0 
0 
0 
0 
0 
0 
0 
0 
0 
0 
0 
0 
0 
0 
0 
0 
0 
0 
0 
0 
0 
0 
0 
0 
0 
0 
0 
0 
0 
0 
0 
0 
0 
0 
0 
0 
0 
0 
0 
0 
0 
0 
0 
0 
0 
0 
0 
0 
0 
0 
0 
0 
0 
0 
0 
0 
0 
0 
0 
0 
0 
0 
0 
0 
0 
0 
0 
0 
0 
0 
0 
0 
0 
0 
0 
0 
0 
0 
0 
0 
0 
0 
0 
0 
0 
0 
0 
0 
0 
0 
0 
0 
0 
0 
0 
0 
0 
0 
0 
0 
0 
0 
0 
0 
0 
0 
0 
0 
0 
0 
0 
0 
0 
0 
0 
0 
0 
0 
0 
0 
0 
0 
0 
0 
0 
0 
0 
0 
0 
0 
0 
0 
0 
0 
0 
0 
0 
0 
0 
0 
0 
0 
0 
0 
0 
0 
0 
0 
0 
0 
0 
0 
0 
0 
0 
0 
0 
0 
0 
0 
0 
0 
0 
0 
0 
0 
0 
0 
0 
0 
0 
0 
0 
0 
0 
0 
0 
0 
0 
0 
0 
0 
0 
0 
0 
0 
0 
0 
0 
0 
0 
0 
0 
0 
0 
0 
0 
0 
0 
0 
0 
0 
0 
0 
0 
0 
0 
0 
0 
0 
0 
0 
0 
0 
0 
0 
0 
0 
0 
0 
0 
0 
0 
0 
0 
0 
0 
0 
0 
0 
0 
0 
0 
0 
0 
0 
0 
0 
0 
0 
0 
0 
0 
0 
0 
0 
0 
0 
0 
0 
0 
0 
0 
0 
0 
0 
0 
0 
0 
0 
0 
0 
0 
0 
0 
0 
0 
0 
0 
0 
0 
0 
0 
0 
0 
0 
0 
0 
0 
0 
0 
0 
0 
0 
0 
0 
0 
0 
0 
0 
0 
0 
0 
0 
0 
0 
0 
0 
0 
0 
0 
0 
0 
0 
0 
0 
0 
0 
0 
0 
0 
0 
0 
0 
0 
0 
0 
0 
0 
0 
0 
0 
0 
0 
0 
0 
0 
0 
0 
0 
0 
0 
0 
0 
0 
0 
0 
0 
0 
0 
0 
0 
0 
0 
0 
0 
0 
0 
0 
0 
0 
0 
0 
0 
0 
0 
0 
0 
0 
0 
0 
0 
0 
0 
0 
0 
0 
0 
0 
0 
0 
0 
0 
0 
0 
0 
0 
0 
0 
0 
0 
0 
0 
0 
0 
0 
0 
0 
0 
0 
0 
0 
0 
0 
0 
0 
0 
0 
0 
0 
0 
0 
0 
0 
0 
0 
0 
0 
0 
0 
0 
0 
0 
0 
0 
0 
0 
0 
0 
0 
0 
0 
0 
0 
0 
0 
0 
0 
0 
0 
0 
0 
0 
0 
0 
0 
0 
0 
0 
0 
0 
0 
0 
0 
0 
0 
0 
0 
0 
0 
0 
0 
0 
0 
0 
0 
0 
0 
0 
0 
0 
0 
0 
0 
0 
0 
0 
0 
0 
0 
0 
0 
0 
0 
0 
0 
0 
0 
0 
0 
0 
0 
0 
0 
0 
0 
0 
0 
0 
0 
0 
0 
0 
0 
0 
0 
0 
0 
0 
0 
0 
0 
0 
0 
0 
0 
0 
0 
0 
0 
0 
0 
0 
0 
0 
0 
0 
0 
0 
0 
0 
0 
0 
0 
0 
0 
0 
0 
0 
0 
0 
0 
0 
0 
0 
0 
0 
0 
0 
0 
0 
0 
0 
0 
0 
0 
0 
0 
0 
0 
0 
0 
0 
0 
0 
0 
0 
0 
0 
0 
0 
0 
0 
0 
0 
0 
0 
0 
0 
0 
0 
0 
0 
0 
0 
0 
0 
0 
0 
0 
0 
0 
0 
0 
0 
0 
0 
0 
0 
0 
0 
0 
0 
0 
0 
0 
0 
0 
0 
0 
0 
0 
0 
0 
0 
0 
0 
0 
0 
0 
0 
0 
0 
0 
0 
0 
0 
0 
0 
0 
0 
0 
0 
0 
0 
0 
0 
0 
0 
0 
0 
0 
0 
0 
0 
0 
0 
0 
0 
0 
0 
0 
0 
0 
0 
0 
0 
0 
0 
0 
0 
0 
0 
0 
0 
0 
0 
0 
0 
0 
0 
0 
0 
0 
0 
0 
0 
0 
0 
0 
0 
0 
0 
0 
0 
0 
0 
0 
0 
0 
0 
0 
0 
0 
0 
0 
0 
0 
0 
0 
0 
0 
0 
0 
0 
0 
0 
0 
0 
0 
0 
0 
0 
0 
0 
0 
0 
0 
0 
0 
0 
0 
0 
0 
0 
0 
0 
0 
0 
0 
0 
0 
0 
0 
0 
0 
0 
0 
0 
0 
0 
0 
0 
0 
0 
0 
0 
0 
0 
0 
0 
0 
0 
0 
0 
0 
0 
0 
0 
0 
0 
0 
0 
0 
0 
0 
0 
0 
0 
0 
0 
0 
0 
0 
0 
0 
0 
0 
0 
0 
0 
0 
0 
0 
0 
0 
0 
0 
0 
0 
0 
0 
0 
0 
0 
0 
0 
0 
0 
0 
0 
0 
0 
0 
0 
0 
0 
0 
0 
0 
0 
0 
0 
0 
0 
0 
0 
0 
0 
0 
0 
0 
0 
0 
0 
0 
0 
0 
0 
0 
0 
0 
0 
0 
0 
0 
0 
0 
0 
0 
0 
0 
0 
0 
0 
0 
0 
0 
0 
0 
0 
0 
0 
0 
0 
0 
0 
0 
0 
0 
0 
0 
0 
0 
0 
0 
0 
0 
0 
0 
0 
0 
0 
0 
0 
0 
0 
0 
0 
0 
0 
0 
0 
0 
0 
0 
0 
0 
0 
0 
0 
0 
0 
0 
0 
0 
0 
0 
0 
0 
0 
0 
0 
0 
0 
0 
0 
0 
0 
0 
0 
0 
0 
0 
0 
0 
0 
0 
0 
0 
0 
0 
0 
0 
0 
0 
0 
0 
0 
0 
0 
0 
0 
0 
0 
0 
0 
0 
0 
0 
0 
0 
0 
0 
0 
0 
0 
0 
0 
0 
0 
0 
0 
0 
0 
0 
0 
0 
0 
0 
0 
0 
0 
0 
0 
0 
0 
0 
0 
0 
0 
0 
0 
0 
0 
0 
0 
0 
0 
0 
0 
0 
0 
0 
0 
0 
0 
0 
0 
0 
0 
0 
0 
0 
0 
0 
0 
0 
0 
0 
0 
0 
0 
0 
0 
0 
0 
0 
0 
0 
0 
0 
0 
0 
0 
0 
0 
0 
0 
0 
0 
0 
0 
0 
0 
0 
0 
0 
0 
0 
0 
0 
0 
0 
0 
0 
0 
0 
0 
0 
0 
0 
0 
0 
0 
0 
0 
0 
0 
0 
0 
0 
0 
0 
0 
0 
0 
0 
0 
0 
0 
0 
0 
0 
0 
0 
0 
0 
0 
0 
0 
0 
0 
0 
0 
0 
0 
0 
0 
0 
0 
0 
0 
0 
0 
0 
0 
0 
0 
0 
0 
0 
0 
0 
0 
0 
0 
0 
0 
0 
0 
0 
0 
0 
0 
0 
0 
0 
0 
0 
0 
0 
0 
0 
0 
0 
0 
0 
0 
0 
0 
0 
0 
0 
0 
0 
0 
0 
0 
0 
0 
0 
0 
0 
0 
0 
0 
0 
0 
0 
0 
0 
0 
0 
0 
0 
0 
0 
0 
0 
0 
0 
0 
0 
0 
0 
0 
0 
0 
0 
0 
0 
0 
0 
0 
0 
0 
0 
0 
0 
0 
0 
0 
0 
0 
0 
0 
0 
0 
0 
0 
0 
0 
0 
0 
0 
0 
0 
0 
0 
0 
0 
0 
0 
0 
0 
0 
0 
0 
0 
0 
0 
0 
0 
0 
0 
0 
0 
0 
0 
0 
0 
0 
0 
0 
0 
0 
0 
0 
0 
0 
0 
0 
0 
0 
0 
0 
0 
0 
0 
0 
0 
0 
0 
0 
0 
0 
0 
0 
0 
0 
0 
0 
0 
0 
0 
0 
0 
0 
0 
0 
0 
0 
0 
0 
0 
0 
0 
0 
0 
0 
0 
0 
0 
0 
0 
0 
0 
0 
0 
0 
0 
0 
0 
0 
0 
0 
0 
0 
0 
0 
0 
0 
0 
0 
0 
0 
0 
0 
0 
0 
0 
0 
0 
0 
0 
0 
0 
0 
0 
0 
0 
0 
0 
0 
0 
0 
0 
0 
0 
0 
0 
0 
0 
0 
0 
0 
0 
0 
0 
0 
0 
0 
0 
0 
0 
0 
0 
0 
0 
0 
0 
0 
0 
0 
0 
0 
0 
0 
0 
0 
0 
0 
0 
0 
0 
0 
0 
0 
0 
0 
0 
0 
0 
0 
0 
0 
0 
0 
0 
0 
0 
0 
0 
0 
0 
0 
0 
0 
0 
0 
0 
0 
0 
0 
0 
0 
0 
0 
0 
0 
0 
0 
0 
0 
0 
0 
0 
0 
0 
0 
0 
0 
0 
0 
0 
0 
0 
0 
0 
0 
0 
0 
0 
0 
0 
0 
0 
0 
0 
0 
0 
0 
0 
0 
0 
0 
0 
0 
0 
0 
0 
0 
0 
0 
0 
0 
0 
0 
0 
0 
0 
0 
0 
0 
0 
0 
0 
0 
0 
0 
0 
0 
0 
0 
0 
0 
0 
0 
0 
0 
0 
0 
0 
0 
0 
0 
0 
0 
0 
0 
0 
0 
0 
0 
0 
0 
0 
0 
0 
0 
0 
0 
0 
0 
0 
0 
0 
0 
0 
0 
0 
0 
0 
0 
0 
0 
0 
0 
0 
0 
0 
0 
0 
0 
0 
0 
0 
0 
0 
0 
0 
0 
0 
0 
0 
0 
0 
0 
0 
0 
0 
0 
0 
0 
0 
0 
0 
0 
0 
0 
0 
0 
0 
0 
0 
0 
0 
0 
0 
0 
0 
0 
0 
0 
0 
0 
0 
0 
0 
0 
0 
0 
0 
0 
0 
0 
0 
0 
0 
0 
0 
0 
0 
0 
0 
0 
0 
0 
0 
0 
0 
0 
0 
0 
0 
0 
0 
0 
0 
0 
0 
0 
0 
0 
0 
0 
0 
0 
0 
0 
0 
0 
0 
0 
0 
0 
0 
0 
0 
0 
0 
0 
0 
0 
0 
0 
0 
0 
0 
0 
0 
0 
0 
0 
0 
0 
0 
0 
0 
0 
0 
0 
0 
0 
0 
0 
0 
0 
0 
0 
0 
0 
0 
0 
0 
0 
0 
0 
0 
0 
0 
0 
0 
0 
0 
0 
0 
0 
0 
0 
0 
0 
0 
0 
0 
0 
0 
0 
0 
0 
0 
0 
0 
0 
0 
0 
0 
0 
0 
0 
0 
0 
0 
0 
0 
0 
0 
0 
0 
0 
0 
0 
0 
0 
0 
0 
0 
0 
0 
0 
0 
0 
0 
0 
0 
0 
0 
0 
0 
0 
0 
0 
0 
0 
0 
0 
0 
0 
0 
0 
0 
0 
0 
0 
0 
0 
0 
0 
0 
0 
0 
0 
0 
0 
0 
0 
0 
0 
0 
0 
0 
0 
0 
0 
0 
0 
0 
0 
0 
0 
0 
0 
0 
0 
0 
0 
0 
0 
0 
0 
0 
0 
0 
0 
0 
0 
0 
0 
0 
0 
0 
0 
0 
0 
0 
0 
0 
0 
0 
0 
0 
0 
0 
0 
0 
0 
0 
0 
0 
0 
0 
0 
0 
0 
0 
0 
0 
0 
0 
0 
0 
0 
0 
0 
0 
0 
0 
0 
0 
0 
0 
0 
0 
0 
0 
0 
0 
0 
0 
0 
0 
0 
0 
0 
0 
0 
0 
0 
0 
0 
0 
0 
0 
0 
0 
0 
0 
0 
0 
0 
0 
0 
0 
0 
0 
0 
0 
0 
0 
0 
0 
0 
0 
0 
0 
0 
0 
0 
0 
0 
0 
0 
0 
0 
0 
0 
0 
0 
0 
0 
0 
0 
0 
0 
0 
0 
0 
0 
0 
0 
0 
0 
0 
0 
0 
0 
0 
0 
0 
0 
0 
0 
0 
0 
0 
0 
0 
0 
0 
0 
0 
0 
0 
0 
0 
0 
0 
0 
0 
0 
0 
0 
0 
0 
0 
0 
0 
0 
0 
0 
0 
0 
0 
0 
0 
0 
0 
0 
0 
0 
0 
0 
0 
0 
0 
0 
0 
0 
0 
0 
0 
0 
0 
0 
0 
0 
0 
0 
0 
0 
0 
0 
0 
0 
0 
0 
0 
0 
0 
0 
0 
0 
0 
0 
0 
0 
0 
0 
0 
0 
0 
0 
0 
0 
0 
0 
0 
0 
0 
0 
0 
0 
0 
0 
0 
0 
0 
0 
0 
0 
0 
0 
0 
0 
0 
0 
0 
0 
0 
0 
0 
0 
0 
0 
0 
0 
0 
0 
0 
0 
0 
0 
0 
0 
0 
0 
0 
0 
0 
0 
0 
0 
0 
0 
0 
0 
0 
0 
0 
0 
0 
0 
0 
0 
0 
0 
0 
0 
0 
0 
0 
0 
0 
0 
0 
0 
0 
0 
0 
0 
0 
0 
0 
0 
0 
0 
0 
0 
0 
0 
0 
0 
0 
0 
0 
0 
0 
0 
0 
0 
0 
0 
0 
0 
0 
0 
0 
0 
0 
0 
0 
0 
0 
0 
0 
0 
0 
0 
0 
0 
0 
0 
0 
0 
0 
0 
0 
0 
0 
0 
0 
0 
0 
0 
0 
0 
0 
0 
0 
0 
0 
0 
0 
0 
0 
0 
0 
0 
0 
0 
0 
0 
0 
0 
0 
0 
0 
0 
0 
0 
0 
0 
0 
0 
0 
0 
0 
0 
0 
0 
0 
0 
0 
0 
0 
0 
0 
0 
0 
0 
0 
0 
0 
0 
0 
0 
0 
0 
0 
0 
0 
0 
0 
0 
0 
0 
0 
0 
0 
0 
0 
0 
0 
0 
0 
0 
0 
0 
0 
0 
0 
0 
0 
0 
0 
0 
0 
0 
0 
0 
0 
0 
0 
0 
0 
0 
0 
0 
0 
0 
0 
0 
0 
0 
0 
0 
0 
0 
0 
0 
0 
0 
0 
0 
0 
0 
0 
0 
0 
0 
0 
0 
0 
0 
0 
0 
0 
0 
0 
0 
0 
0 
0 
0 
0 
0 
0 
0 
0 
0 
0 
0 
0 
0 
0 
0 
0 
0 
0 
0 
0 
0 
0 
0 
0 
0 
0 
0 
0 
0 
0 
0 
0 
0 
0 
0 
0 
0 
0 
0 
0 
0 
0 
0 
0 
0 
0 
0 
0 
0 
0 
0 
0 
0 
0 
0 
0 
0 
0 
0 
0 
0 
0 
0 
0 
0 
0 
0 
0 
0 
0 
0 
0 
0 
0 
0 
0 
0 
0 
0 
0 
0 
0 
0 
0 
0 
0 
0 
0 
0 
0 
0 
0 
0 
0 
0 
0 
0 
0 
0 
0 
0 
0 
0 
0 
0 
0 
0 
0 
0 
0 
0 
0 
0 
0 
0 
0 
0 
0 
0 
0 
0 
0 
0 
0 
0 
0 
0 
0 
0 
0 
0 
0 
0 
0 
0 
0 
0 
0 
0 
0 
0 
0 
0 
0 
0 
0 
0 
0 
0 
0 
0 
0 
0 
0 
0 
0 
0 
0 
0 
0 
0 
0 
0 
0 
0 
0 
0 
0 
0 
0 
0 
0 
0 
0 
0 
0 
0 
0 
0 
0 
0 
0 
0 
0 
0 
0 
0 
0 
0 
0 
0 
0 
0 
0 
0 
0 
0 
0 
0 
0 
0 
0 
0 
0 
0 
0 
0 
0 
0 
0 
0 
0 
0 
0 
0 
0 
0 
0 
0 
0 
0 
0 
0 
0 
0 
0 
0 
0 
0 
0 
0 
0 
0 
0 
0 
0 
0 
0 
0 
0 
0 
0 
0 
0 
0 
0 
0 
0 
0 
0 
0 
0 
0 
0 
0 
0 
0 
0 
0 
0 
0 
0 
0 
0 
0 
0 
0 
0 
0 
0 
0 
0 
0 
0 
0 
0 
0 
0 
0 
0 
0 
0 
0 
0 
0 
0 
0 
0 
0 
0 
0 
0 
0 
0 
0 
0 
0 
0 
0 
0 
0 
0 
0 
0 
0 
0 
0 
0 
0 
0 
0 
0 
0 
0 
0 
0 
0 
0 
0 
0 
0 
0 
0 
0 
0 
0 
0 
0 
0 
0 
0 
0 
0 
0 
0 
0 
0 
0 
0 
0 
0 
0 
0 
0 
0 
0 
0 
0 
0 
0 
0 
0 
0 
0 
0 
0 
0 
0 
0 
0 
0 
0 
0 
0 
0 
0 
0 
0 
0 
0 
0 
0 
0 
0 
0 
0 
0 
0 
0 
0 
0 
0 
0 
0 
0 
0 
0 
0 
0 
0 
0 
0 
0 
0 
0 
0 
0 
0 
0 
0 
0 
0 
0 
0 
0 
0 
0 
0 
0 
0 
0 
0 
0 
0 
0 
0 
0 
0 
0 
0 
0 
0 
0 
0 
0 
0 
0 
0 
0 
0 
0 
0 
0 
0 
0 
0 
0 
0 
0 
0 
0 
0 
0 
0 
0 
0 
0 
0 
0 
0 
0 
0 
0 
0 
0 
0 
0 
0 
0 
0 
0 
0 
0 
0 
0 
0 
0 
0 
0 
0 
0 
0 
0 
0 
0 
0 
0 
0 
0 
0 
0 
0 
0 
0 
0 
0 
0 
0 
0 
0 
0 
0 
0 
0 
0 
0 
0 
0 
0 
0 
0 
0 
0 
0 
0 
0 
0 
0 
0 
0 
0 
0 
0 
0 
0 
0 
0 
0 
0 
0 
0 
0 
0 
0 
0 
0 
0 
0 
0 
0 
0 
0 
0 
0 
0 
0 
0 
0 
0 
0 
0 
0 
0 
0 
0 
0 
0 
0 
0 
0 
0 
0 
0 
0 
0 
0 
0 
0 
0 
0 
0 
0 
0 
0 
0 
0 
0 
0 
0 
0 
0 
0 
0 
0 
0 
0 
0 
0 
0 
0 
0 
0 
0 
0 
0 
0 
0 
0 
0 
0 
0 
0 
0 
0 
0 
0 
0 
0 
0 
0 
0 
0 
0 
0 
0 
0 
0 
0 
0 
0 
0 
0 
0 
0 
0 
0 
0 
0 
0 
0 
0 
0 
0 
0 
0 
0 
0 
0 
0 
0 
0 
0 
0 
0 
0 
0 
0 
0 
0 
0 
0 
0 
0 
0 
0 
0 
0 
0 
0 
0 
0 
0 
0 
0 
0 
0 
0 
0 
0 
0 
0 
0 
0 
0 
0 
0 
0 
0 
0 
0 
0 
0 
0 
0 
0 
0 
0 
0 
0 
0 
0 
0 
0 
0 
0 
0 
0 
0 
0 
0 
0 
0 
0 
0 
0 
0 
0 
0 
0 
0 
0 
0 
0 
0 
0 
0 
0 
0 
0 
0 
0 
0 
0 
0 
0 
0 
0 
0 
0 
0 
0 
0 
0 
0 
0 
0 
0 
0 
0 
0 
0 
0 
0 
0 
0 
0 
0 
0 
0 
0 
0 
0 
0 
0 
0 
0 
0 
0 
0 
0 
0 
0 
0 
0 
0 
0 
0 
0 
0 
0 
0 
0 
0 
0 
0 
0 
0 
0 
0 
0 
0 
0 
0 
0 
0 
0 
0 
0 
0 
0 
0 
0 
0 
0 
0 
0 
0 
0 
0 
0 
0 
0 
0 
0 
0 
0 
0 
0 
0 
0 
0 
0 
0 
0 
0 
0 
0 
0 
0 
0 
0 
0 
0 
0 
0 
0 
0 
0 
0 
0 
0 
0 
0 
0 
0 
0 
0 
0 
0 
0 
0 
0 
0 
0 
0 
0 
0 
0 
0 
0 
0 
0 
0 
0 
0 
0 
0 
0 
0 
0 
0 
0 
0 
0 
0 
0 
0 
0 
0 
0 
0 
0 
0 
0 
0 
0 
0 
0 
0 
0 
0 
0 
0 
0 
0 
0 
0 
0 
0 
0 
0 
0 
0 
0 
0 
0 
0 
0 
0 
0 
0 
0 
0 
0 
0 
0 
0 
0 
0 
0 
0 
0 
0 
0 
0 
0 
0 
0 
0 
0 
0 
0 
0 
0 
0 
0 
0 
0 
0 
0 
0 
0 
0 
0 
0 
0 
0 
0 
0 
0 
0 
0 
0 
0 
0 
0 
0 
0 
0 
0 
0 
0 
0 
0 
0 
0 
0 
0 
0 
0 
0 
0 
0 
0 
0 
0 
0 
0 
0 
0 
0 
0 
0 
0 
0 
0 
0 
0 
0 
0 
0 
0 
0 
0 
0 
0 
0 
0 
0 
0 
0 
0 
0 
0 
0 
0 
0 
0 
0 
0 
0 
0 
0 
0 
0 
0 
0 
0 
0 
0 
0 
0 
0 
0 
0 
0 
0 
0 
0 
0 
0 
0 
0 
0 
0 
0 
0 
0 
0 
0 
0 
0 
0 
0 
0 
0 
0 
0 
0 
0 
0 
0 
0 
0 
0 
0 
0 
0 
0 
0 
0 
0 
0 
0 
0 
0 
0 
0 
0 
0 
0 
0 
0 
0 
0 
0 
0 
0 
0 
0 
0 
0 
0 
0 
0 
0 
0 
0 
0 
0 
0 
0 
0 
0 
0 
0 
0 
0 
0 
0 
0 
0 
0 
0 
0 
0 
0 
0 
0 
0 
0 
0 
0 
0 
0 
0 
0 
0 
0 
0 
0 
0 
0 
0 
0 
0 
0 
0 
0 
0 
0 
0 
0 
0 
0 
0 
0 
0 
0 
0 
0 
0 
0 
0 
0 
0 
0 
0 
0 
0 
0 
0 
0 
0 
0 
0 
0 
0 
0 
0 
0 
0 
0 
0 
0 
0 
0 
0 
0 
0 
0 
0 
0 
0 
0 
0 
0 
0 
0 
0 
0 
0 
0 
0 
0 
0 
0 
0 
0 
0 
0 
0 
0 
0 
0 
0 
0 
0 
0 
0 
0 
0 
0 
0 
0 
0 
0 
0 
0 
0 
0 
0 
0 
0 
0 
0 
0 
0 
0 
0 
0 
0 
0 
0 
0 
0 
0 
0 
0 
0 
0 
0 
0 
0 
0 
0 
0 
0 
0 
0 
0 
0 
0 
0 
0 
0 
0 
0 
0 
0 
0 
0 
0 
0 
0 
0 
0 
0 
0 
0 
0 
0 
0 
0 
0 
0 
0 
0 
0 
0 
0 
0 
0 
0 
0 
0 
0 
0 
0 
0 
0 
0 
0 
0 
0 
0 
0 
0 
0 
0 
0 
0 
0 
0 
0 
0 
0 
0 
0 
0 
0 
0 
0 
0 
0 
0 
0 
0 
0 
0 
0 
0 
0 
0 
0 
0 
0 
0 
0 
0 
0 
0 
0 
0 
0 
0 
0 
0 
0 
0 
0 
0 
0 
0 
0 
0 
0 
0 
0 
0 
0 
0 
0 
0 
0 
0 
0 
0 
0 
0 
0 
0 
0 
0 
0 
0 
0 
0 
0 
0 
0 
0 
0 
0 
0 
0 
0 
0 
0 
0 
0 
0 
0 
0 
0 
0 
0 
0 
0 
0 
0 
0 
0 
0 
0 
0 
0 
0 
0 
0 
0 
0 
0 
0 
0 
0 
0 
0 
0 
0 
0 
0 
0 
0 
0 
0 
0 
0 
0 
0 
0 
0 
0 
0 
0 
0 
0 
0 
0 
0 
0 
0 
0 
0 
0 
0 
0 
0 
0 
0 
0 
0 
0 
0 
0 
0 
0 
0 
0 
0 
0 
0 
0 
0 
0 
0 
0 
0 
0 
0 
0 
0 
0 
0 
0 
0 
0 
0 
0 
0 
0 
0 
0 
0 
0 
0 
0 
0 
0 
0 
0 
0 
0 
0 
0 
0 
0 
0 
0 
0 
0 
0 
0 
0 
0 
0 
0 
0 
0 
0 
0 
0 
0 
0 
0 
0 
0 
0 
0 
0 
0 
0 
0 
0 
0 
0 
0 
0 
0 
0 
0 
0 
0 
0 
0 
0 
0 
0 
0 
0 
0 
0 
0 
0 
0 
0 
0 
0 
0 
0 
0 
0 
0 
0 
0 
0 
0 
0 
0 
0 
0 
0 
0 
0 
0 
0 
0 
0 
0 
0 
0 
0 
0 
0 
0 
0 
0 
0 
0 
0 
0 
0 
0 
0 
0 
0 
0 
0 
0 
0 
0 
0 
0 
0 
0 
0 
0 
0 
0 
0 
0 
0 
0 
0 
0 
0 
0 
0 
0 
0 
0 
0 
0 
0 
0 
0 
0 
0 
0 
0 
0 
0 
0 
0 
0 
0 
0 
0 
0 
0 
0 
0 
0 
0 
0 
0 
0 
0 
0 
0 
0 
0 
0 
0 
0 
0 
0 
0 
0 
0 
0 
0 
0 
0 
0 
0 
0 
0 
0 
0 
0 
0 
0 
0 
0 
0 
0 
0 
0 
0 
0 
0 
0 
0 
0 
0 
0 
0 
0 
0 
0 
0 
0 
0 
0 
0 
0 
0 
0 
0 
0 
0 
0 
0 
0 
0 
0 
0 
0 
0 
0 
0 
0 
0 
0 
0 
0 
0 
0 
0 
0 
0 
0 
0 
0 
0 
0 
0 
0 
0 
0 
0 
0 
0 
0 
0 
0 
0 
0 
0 
0 
0 
0 
0 
0 
0 
0 
0 
0 
0 
0 
0 
0 
0 
0 
0 
0 
0 
0 
0 
0 
0 
0 
0 
0 
0 
0 
0 
0 
0 
0 
0 
0 
0 
0 
0 
0 
0 
0 
0 
0 
0 
0 
0 
0 
0 
0 
0 
0 
0 
0 
0 
0 
0 
0 
0 
0 
0 
0 
0 
0 
0 
0 
0 
0 
0 
0 
0 
0 
0 
0 
0 
0 
0 
0 
0 
0 
0 
0 
0 
0 
0 
0 
0 
0 
0 
0 
0 
0 
0 
0 
0 
0 
0 
0 
0 
0 
0 
0 
0 
0 
0 
0 
0 
0 
0 
0 
0 
0 
0 
0 
0 
0 
0 
0 
0 
0 
0 
0 
0 
0 
0 
0 
0 
0 
0 
0 
0 
0 
0 
0 
0 
0 
0 
0 
0 
0 
0 
0 
0 
0 
0 
0 
0 
0 
0 
0 
0 
0 
0 
0 
0 
0 
0 
0 
0 
0 
0 
0 
0 
0 
0 
0 
0 
0 
0 
0 
0 
0 
0 
0 
0 
0 
0 
0 
0 
0 
0 
0 
0 
0 
0 
0 
0 
0 
0 
0 
0 
0 
0 
0 
0 
0 
0 
0 
0 
0 
0 
0 
0 
0 
0 
0 
0 
0 
0 
0 
0 
0 
0 
0 
0 
0 
0 
0 
0 
0 
0 
0 
0 
0 
0 
0 
0 
0 
0 
0 
0 
0 
0 
0 
0 
0 
0 
0 
0 
0 
0 
0 
0 
0 
0 
0 
0 
0 
0 
0 
0 
0 
0 
0 
0 
0 
0 
0 
0 
0 
0 
0 
0 
0 
0 
0 
0 
0 
0 
0 
0 
0 
0 
0 
0 
0 
0 
0 
0 
0 
0 
0 
0 
0 
0 
0 
0 
0 
0 
0 
0 
0 
0 
0 
0 
0 
0 
0 
0 
0 
0 
0 
0 
0 
0 
0 
0 
0 
0 
0 
0 
0 
0 
0 
0 
0 
0 
0 
0 
0 
0 
0 
0 
0 
0 
0 
0 
0 
0 
0 
0 
0 
0 
0 
0 
0 
0 
0 
0 
0 
0 
0 
0 
0 
0 
0 
0 
0 
0 
0 
0 
0 
0 
0 
0 
0 
0 
0 
0 
0 
0 
0 
0 
0 
0 
0 
0 
0 
0 
0 
0 
0 
0 
0 
0 
0 
0 
0 
0 
0 
0 
0 
0 
0 
0 
0 
0 
0 
0 
0 
0 
0 
0 
0 
0 
0 
0 
0 
0 
0 
0 
0 
0 
0 
0 
0 
0 
0 
0 
0 
0 
0 
0 
0 
0 
0 
0 
0 
0 
0 
0 
0 
0 
0 
0 
0 
0 
0 
0 
0 
0 
0 
0 
0 
0 
0 
0 
0 
0 
0 
0 
0 
0 
0 
0 
0 
0 
0 
0 
0 
0 
0 
0 
0 
0 
0 
0 
0 
0 
0 
0 
0 
0 
0 
0 
0 
0 
0 
0 
0 
0 
0 
0 
0 
0 
0 
0 
0 
0 
0 
0 
0 
0 
0 
0 
0 
0 
0 
0 
0 
0 
0 
0 
0 
0 
0 
0 
0 
0 
0 
0 
0 
0 
0 
0 
0 
0 
0 
0 
0 
0 
0 
0 
0 
0 
0 
0 
0 
0 
0 
0 
0 
0 
0 
0 
0 
0 
0 
0 
0 
0 
0 
0 
0 
0 
0 
0 
0 
0 
0 
0 
0 
0 
0 
0 
0 
0 
0 
0 
0 
0 
0 
0 
0 
0 
0 
0 
0 
0 
0 
0 
0 
0 
0 
0 
0 
0 
0 
0 
0 
0 
0 
0 
0 
0 
0 
0 
0 
0 
0 
0 
0 
0 
0 
0 
0 
0 
0 
0 
0 
0 
0 
0 
0 
0 
0 
0 
0 
0 
0 
0 
0 
0 
0 
0 
0 
0 
0 
0 
0 
0 
0 
0 
0 
0 
0 
0 
0 
0 
0 
0 
0 
0 
0 
0 
0 
0 
0 
0 
0 
0 
0 
0 
0 
0 
0 
0 
0 
0 
0 
0 
0 
0 
0 
0 
0 
0 
0 
0 
0 
0 
0 
0 
0 
0 
0 
0 
0 
0 
0 
0 
0 
0 
0 
0 
0 
0 
0 
0 
0 
0 
0 
0 
0 
0 
0 
0 
0 
0 
0 
0 
0 
0 
0 
0 
0 
0 
0 
0 
0 
0 
0 
0 
0 
0 
0 
0 
0 
0 
0 
0 
0 
0 
0 
0 
0 
0 
0 
0 
0 
0 
0 
0 
0 
0 
0 
0 
0 
0 
0 
0 
0 
0 
0 
0 
0 
0 
0 
0 
0 
0 
0 
0 
0 
0 
0 
0 
0 
0 
0 
0 
0 
0 
0 
0 
0 
0 
0 
0 
0 
0 
0 
0 
0 
0 
0 
0 
0 
0 
0 
0 
0 
0 
0 
0 
0 
0 
0 
0 
0 
0 
0 
0 
0 
0 
0 
0 
0 
0 
0 
0 
0 
0 
0 
0 
0 
0 
0 
0 
0 
0 
0 
0 
0 
0 
0 
0 
0 
0 
0 
0 
0 
0 
0 
0 
0 
0 
0 
0 
0 
0 
0 
0 
0 
0 
0 
0 
0 
0 
0 
0 
0 
0 
0 
0 
0 
0 
0 
0 
0 
0 
0 
0 
0 
0 
0 
0 
0 
0 
0 
0 
0 
0 
0 
0 
0 
0 
0 
0 
0 
0 
0 
0 
0 
0 
0 
0 
0 
0 
0 
0 
0 
0 
0 
0 
0 
0 
0 
0 
0 
0 
0 
0 
0 
0 
0 
0 
0 
0 
0 
0 
0 
0 
0 
0 
0 
0 
0 
0 
0 
0 
0 
0 
0 
0 
0 
0 
0 
0 
0 
0 
0 
0 
0 
0 
0 
0 
0 
0 
0 
0 
0 
0 
0 
0 
0 
0 
0 
0 
0 
0 
0 
0 
0 
0 
0 
0 
0 
0 
0 
0 
0 
0 
0 
0 
0 
0 
0 
0 
0 
0 
0 
0 
0 
0 
0 
0 
0 
0 
0 
0 
0 
0 
0 
0 
0 
0 
0 
0 
0 
0 
0 
0 
0 
0 
0 
0 
0 
0 
0 
0 
0 
0 
0 
0 
0 
0 
0 
0 
0 
0 
0 
0 
0 
0 
0 
0 
0 
0 
0 
0 
0 
0 
0 
0 
0 
0 
0 
0 
0 
0 
0 
0 
0 
0 
0 
0 
0 
0 
0 
0 
0 
0 
0 
0 
0 
0 
0 
0 
0 
0 
0 
0 
0 
0 
0 
0 
0 
0 
0 
0 
0 
0 
0 
0 
0 
0 
0 
0 
0 
0 
0 
0 
0 
0 
0 
0 
0 
0 
0 
0 
0 
0 
0 
0 
0 
0 
0 
0 
0 
0 
0 
0 
0 
0 
0 
0 
0 
0 
0 
0 
0 
0 
0 
0 
0 
0 
0 
0 
0 
0 
0 
0 
0 
0 
0 
0 
0 
0 
0 
0 
0 
0 
0 
0 
0 
0 
0 
0 
0 
0 
0 
0 
0 
0 
0 
0 
0 
0 
0 
0 
0 
0 
0 
0 
0 
0 
0 
0 
0 
0 
0 
0 
0 
0 
0 
0 
0 
0 
0 
0 
0 
0 
0 
0 
0 
0 
0 
0 
0 
0 
0 
0 
0 
0 
0 
0 
0 
0 
0 
0 
0 
0 
0 
0 
0 
0 
0 
0 
0 
0 
0 
0 
0 
0 
0 
0 
0 
0 
0 
0 
0 
0 
0 
0 
0 
0 
0 
0 
0 
0 
0 
0 
0 
0 
0 
0 
0 
0 
0 
0 
0 
0 
0 
0 
0 
0 
0 
0 
0 
0 
0 
0 
0 
0 
0 
0 
0 
0 
0 
0 
0 
0 
0 
0 
0 
0 
0 
0 
0 
0 
0 
0 
0 
0 
0 
0 
0 
0 
0 
0 
0 
0 
0 
0 
0 
0 
0 
0 
0 
0 
0 
0 
0 
0 
0 
0 
0 
0 
0 
0 
0 
0 
0 
0 
0 
0 
0 
0 
0 
0 
0 
0 
0 
0 
0 
0 
0 
0 
0 
0 
0 
0 
0 
0 
0 
0 
0 
0 
0 
0 
0 
0 
0 
0 
0 
0 
0 
0 
0 
0 
0 
0 
0 
0 
0 
0 
0 
0 
0 
0 
0 
0 
0 
0 
0 
0 
0 
0 
0 
0 
0 
0 
0 
0 
0 
0 
0 
0 
0 
0 
0 
0 
0 
0 
0 
0 
0 
0 
0 
0 
0 
0 
0 
0 
0 
0 
0 
0 
0 
0 
0 
0 
0 
0 
0 
0 
0 
0 
0 
0 
0 
0 
0 
0 
0 
0 
0 
0 
0 
0 
0 
0 
0 
0 
0 
0 
0 
0 
0 
0 
0 
0 
0 
0 
0 
0 
0 
0 
0 
0 
0 
0 
0 
0 
0 
0 
0 
0 
0 
0 
0 
0 
0 
0 
0 
0 
0 
0 
0 
0 
0 
0 
0 
0 
0 
0 
0 
0 
0 
0 
0 
0 
0 
0 
0 
0 
0 
0 
0 
0 
0 
0 
0 
0 
0 
0 
0 
0 
0 
0 
0 
0 
0 
0 
0 
0 
0 
0 
0 
0 
0 
0 
0 
0 
0 
0 
0 
0 
0 
0 
0 
0 
0 
0 
0 
0 
0 
0 
0 
0 
0 
0 
0 
0 
0 
0 
0 
0 
0 
0 
0 
0 
0 
0 
0 
0 
0 
0 
0 
0 
0 
0 
0 
0 
0 
0 
0 
0 
0 
0 
0 
0 
0 
0 
0 
0 
0 
0 
0 
0 
0 
0 
0 
0 
0 
0 
0 
0 
0 
0 
0 
0 
0 
0 
0 
0 
0 
0 
0 
0 
0 
0 
0 
0 
0 
0 
0 
0 
0 
0 
0 
0 
0 
0 
0 
0 
0 
0 
0 
0 
0 
0 
0 
0 
0 
0 
0 
0 
0 
0 
0 
0 
0 
0 
0 
0 
0 
0 
0 
0 
0 
0 
0 
0 
0 
0 
0 
0 
0 
0 
0 
0 
0 
0 
0 
0 
0 
0 
0 
0 
0 
0 
0 
0 
0 
0 
0 
0 
0 
0 
0 
0 
0 
0 
0 
0 
0 
0 
0 
0 
0 
0 
0 
0 
0 
0 
0 
0 
0 
0 
0 
0 
0 
0 
0 
0 
0 
0 
0 
0 
0 
0 
0 
0 
0 
0 
0 
0 
0 
0 
0 
0 
0 
0 
0 
0 
0 
0 
0 
0 
0 
0 
0 
0 
0 
0 
0 
0 
0 
0 
0 
0 
0 
0 
0 
0 
0 
0 
0 
0 
0 
0 
0 
0 
0 
0 
0 
0 
0 
0 
0 
0 
0 
0 
0 
0 
0 
0 
0 
0 
0 
0 
0 
0 
0 
0 
0 
0 
0 
0 
0 
0 
0 
0 
0 
0 
0 
0 
0 
0 
0 
0 
0 
0 
0 
0 
0 
0 
0 
0 
0 
0 
0 
0 
0 
0 
0 
0 
0 
0 
0 
0 
0 
0 
0 
0 
0 
0 
0 
0 
0 
0 
0 
0 
0 
0 
0 
0 
0 
0 
0 
0 
0 
0 
0 
0 
0 
0 
0 
0 
0 
0 
0 
0 
0 
0 
0 
0 
0 
0 
0 
0 
0 
0 
0 
0 
0 
0 
0 
0 
0 
0 
0 
0 
0 
0 
0 
0 
0 
0 
0 
0 
0 
0 
0 
0 
0 
0 
0 
0 
0 
0 
0 
0 
0 
0 
0 
0 
0 
0 
0 
0 
0 
0 
0 
0 
0 
0 
0 
0 
0 
0 
0 
0 
0 
0 
0 
0 
0 
0 
0 
0 
0 
0 
0 
0 
0 
0 
0 
0 
0 
0 
0 
0 
0 
0 
0 
0 
0 
0 
0 
0 
0 
0 
0 
0 
0 
0 
0 
0 
0 
0 
0 
0 
0 
0 
0 
0 
0 
0 
0 
0 
0 
0 
0 
0 
0 
0 
0 
0 
0 
0 
0 
0 
0 
0 
0 
0 
0 
0 
0 
0 
0 
0 
0 
0 
0 
0 
0 
0 
0 
0 
0 
0 
0 
0 
0 
0 
0 
0 
0 
0 
0 
0 
0 
0 
0 
0 
0 
0 
0 
0 
0 
0 
0 
0 
0 
0 
0 
0 
0 
0 
0 
0 
0 
0 
0 
0 
0 
0 
0 
0 
0 
0 
0 
0 
0 
0 
0 
0 
0 
0 
0 
0 
0 
0 
0 
0 
0 
0 
0 
0 
0 
0 
0 
0 
0 
0 
0 
0 
0 
0 
0 
0 
0 
0 
0 
0 
0 
0 
0 
0 
0 
0 
0 
0 
0 
0 
0 
0 
0 
0 
0 
0 
0 
0 
0 
0 
0 
0 
0 
0 
0 
0 
0 
0 
0 
0 
0 
0 
0 
0 
0 
0 
0 
0 
0 
0 
0 
0 
0 
0 
0 
0 
0 
0 
0 
0 
0 
0 
0 
0 
0 
0 
0 
0 
0 
0 
0 
0 
0 
0 
0 
0 
0 
0 
0 
0 
0 
0 
0 
0 
0 
0 
0 
0 
0 
0 
0 
0 
0 
0 
0 
0 
0 
0 
0 
0 
0 
0 
0 
0 
0 
0 
0 
0 
0 
0 
0 
0 
0 
0 
0 
0 
0 
0 
0 
0 
0 
0 
0 
0 
0 
0 
0 
0 
0 
0 
0 
0 
0 
0 
0 
0 
0 
0 
0 
0 
0 
0 
0 
0 
0 
0 
0 
0 
0 
0 
0 
0 
0 
0 
0 
0 
0 
0 
0 
0 
0 
0 
0 
0 
0 
0 
0 
0 
0 
0 
0 
0 
0 
0 
0 
0 
0 
0 
0 
0 
0 
0 
0 
0 
0 
0 
0 
0 
0 
0 
0 
0 
0 
0 
0 
0 
0 
0 
0 
0 
0 
0 
0 
0 
0 
0 
0 
0 
0 
0 
0 
0 
0 
0 
0 
0 
0 
0 
0 
0 
0 
0 
0 
0 
0 
0 
0 
0 
0 
0 
0 
0 
0 
0 
0 
0 
0 
0 
0 
0 
0 
0 
0 
0 
0 
0 
0 
0 
0 
0 
0 
0 
0 
0 
0 
0 
0 
0 
0 
0 
0 
0 
0 
0 
0 
0 
0 
0 
0 
0 
0 
0 
0 
0 
0 
0 
0 
0 
0 
0 
0 
0 
0 
0 
0 
0 
0 
0 
0 
0 
0 
0 
0 
0 
0 
0 
0 
0 
0 
0 
0 
0 
0 
0 
0 
0 
0 
0 
0 
0 
0 
0 
0 
0 
0 
0 
0 
0 
0 
0 
0 
0 
0 
0 
0 
0 
0 
0 
0 
0 
0 
0 
0 
0 
0 
0 
0 
0 
0 
0 
0 
0 
0 
0 
0 
0 
0 
0 
0 
0 
0 
0 
0 
0 
0 
0 
0 
0 
0 
0 
0 
0 
0 
0 
0 
0 
0 
0 
0 
0 
0 
0 
0 
0 
0 
0 
0 
0 
0 
0 
0 
0 
0 
0 
0 
0 
0 
0 
0 
0 
0 
0 
0 
0 
0 
0 
0 
0 
0 
0 
0 
0 
0 
0 
0 
0 
0 
0 
0 
0 
0 
0 
0 
0 
0 
0 
0 
0 
0 
0 
0 
0 
0 
0 
0 
0 
0 
0 
0 
0 
0 
0 
0 
0 
0 
0 
0 
0 
0 
0 
0 
0 
0 
0 
0 
0 
0 
0 
0 
0 
0 
0 
0 
0 
0 
0 
0 
0 
0 
0 
0 
0 
0 
0 
0 
0 
0 
0 
0 
0 
0 
0 
0 
0 
0 
0 
0 
0 
0 
0 
0 
0 
0 
0 
0 
0 
0 
0 
0 
0 
0 
0 
0 
0 
0 
0 
0 
0 
0 
0 
0 
0 
0 
0 
0 
0 
0 
0 
0 
0 
0 
0 
0 
0 
0 
0 
0 
0 
0 
0 
0 
0 
0 
0 
0 
0 
0 
0 
0 
0 
0 
0 
0 
0 
0 
0 
0 
0 
0 
0 
0 
0 
0 
0 
0 
0 
0 
0 
0 
0 
0 
0 
0 
0 
0 
0 
0 
0 
0 
0 
0 
0 
0 
0 
0 
0 
0 
0 
0 
0 
0 
0 
0 
0 
0 
0 
0 
0 
0 
0 
0 
0 
0 
0 
0 
0 
0 
0 
0 
0 
0 
0 
0 
0 
0 
0 
0 
0 
0 
0 
0 
0 
0 
0 
0 
0 
0 
0 
0 
0 
0 
0 
0 
0 
0 
0 
0 
0 
0 
0 
0 
0 
0 
0 
0 
0 
0 
0 
0 
0 
0 
0 
0 
0 
0 
0 
0 
0 
0 
0 
0 
0 
0 
0 
0 
0 
0 
0 
0 
0 
0 
0 
0 
0 
0 
0 
0 
0 
0 
0 
0 
0 
0 
0 
0 
0 
0 
0 
0 
0 
0 
0 
0 
0 
0 
0 
0 
0 
0 
0 
0 
0 
0 
0 
0 
0 
0 
0 
0 
0 
0 
0 
0 
0 
0 
0 
0 
0 
0 
0 
0 
0 
0 
0 
0 
0 
0 
0 
0 
0 
0 
0 
0 
0 
0 
0 
0 
0 
0 
0 
0 
0 
0 
0 
0 
0 
0 
0 
0 
0 
0 
0 
0 
0 
0 
0 
0 
0 
0 
0 
0 
0 
0 
0 
0 
0 
0 
0 
0 
0 
0 
0 
0 
0 
0 
0 
0 
0 
0 
0 
0 
0 
0 
0 
0 
0 
0 
0 
0 
0 
0 
0 
0 
0 
0 
0 
0 
0 
0 
0 
0 
0 
0 
0 
0 
0 
0 
0 
0 
0 
0 
0 
0 
0 
0 
0 
0 
0 
0 
0 
0 
0 
0 
0 
0 
0 
0 
0 
0 
0 
0 
0 
0 
0 
0 
0 
0 
0 
0 
0 
0 
0 
0 
0 
0 
0 
0 
0 
0 
0 
0 
0 
0 
0 
0 
0 
0 
0 
0 
0 
0 
0 
0 
0 
0 
0 
0 
0 
0 
0 
0 
0 
0 
0 
0 
0 
0 
0 
0 
0 
0 
0 
0 
0 
0 
0 
0 
0 
0 
0 
0 
0 
0 
0 
0 
0 
0 
0 
0 
0 
0 
0 
0 
0 
0 
0 
0 
0 
0 
0 
0 
0 
0 
0 
0 
0 
0 
0 
0 
0 
0 
0 
0 
0 
0 
0 
0 
0 
0 
0 
0 
0 
0 
0 
0 
0 
0 
0 
0 
0 
0 
0 
0 
0 
0 
0 
0 
0 
0 
0 
0 
0 
0 
0 
0 
0 
0 
0 
0 
0 
0 
0 
0 
0 
0 
0 
0 
0 
0 
0 
0 
0 
0 
0 
0 
0 
0 
0 
0 
0 
0 
0 
0 
0 
0 
0 
0 
0 
0 
0 
0 
0 
0 
0 
0 
0 
0 
0 
0 
0 
0 
0 
0 
0 
0 
0 
0 
0 
0 
0 
0 
0 
0 
0 
0 
0 
0 
0 
0 
0 
0 
0 
0 
0 
0 
0 
0 
0 
0 
0 
0 
0 
0 
0 
0 
0 
0 
0 
0 
0 
0 
0 
0 
0 
0 
0 
0 
0 
0 
0 
0 
0 
0 
0 
0 
0 
0 
0 
0 
0 
0 
0 
0 
0 
0 
0 
0 
0 
0 
0 
0 
0 
0 
0 
0 
0 
0 
0 
0 
0 
0 
0 
0 
0 
0 
0 
0 
0 
0 
0 
0 
0 
0 
0 
0 
0 
0 
0 
0 
0 
0 
0 
0 
0 
0 
0 
0 
0 
0 
0 
0 
0 
0 
0 
0 
0 
0 
0 
0 
0 
0 
0 
0 
0 
0 
0 
0 
0 
0 
0 
0 
0 
0 
0 
0 
0 
0 
0 
0 
0 
0 
0 
0 
0 
0 
0 
0 
0 
0 
0 
0 
0 
0 
0 
0 
0 
0 
0 
0 
0 
0 
0 
0 
0 
0 
0 
0 
0 
0 
0 
0 
0 
0 
0 
0 
0 
0 
0 
0 
0 
0 
0 
0 
0 
0 
0 
0 
0 
0 
0 
0 
0 
0 
0 
0 
0 
0 
0 
0 
0 
0 
0 
0 
0 
0 
0 
0 
0 
0 
0 
0 
0 
0 
0 
0 
0 
0 
0 
0 
0 
0 
0 
0 
0 
0 
0 
0 
0 
0 
0 
0 
0 
0 
0 
0 
0 
0 
0 
0 
0 
0 
0 
0 
0 
0 
0 
0 
0 
0 
0 
0 
0 
0 
0 
0 
0 
0 
0 
0 
0 
0 
0 
0 
0 
0 
0 
0 
0 
0 
0 
0 
0 
0 
0 
0 
0 
0 
0 
0 
0 
0 
0 
0 
0 
0 
0 
0 
0 
0 
0 
0 
0 
0 
0 
0 
0 
0 
0 
0 
0 
0 
0 
0 
0 
0 
0 
0 
0 
0 
0 
0 
0 
0 
0 
0 
0 
0 
0 
0 
0 
0 
0 
0 
0 
0 
0 
0 
0 
0 
0 
0 
0 
0 
0 
0 
0 
0 
0 
0 
0 
0 
0 
0 
0 
0 
0 
0 
0 
0 
0 
0 
0 
0 
0 
0 
0 
0 
0 
0 
0 
0 
0 
0 
0 
0 
0 
0 
0 
0 
0 
0 
0 
0 
0 
0 
0 
0 
0 
0 
0 
0 
0 
0 
0 
0 
0 
0 
0 
0 
0 
0 
0 
0 
0 
0 
0 
0 
0 
0 
0 
0 
0 
0 
0 
0 
0 
0 
0 
0 
0 
0 
0 
0 
0 
0 
0 
0 
0 
0 
0 
0 
0 
0 
0 
0 
0 
0 
0 
0 
0 
0 
0 
0 
0 
0 
0 
0 
0 
0 
0 
0 
0 
0 
0 
0 
0 
0 
0 
0 
0 
0 
0 
0 
0 
0 
0 
0 
0 
0 
0 
0 
0 
0 
0 
0 
0 
0 
0 
0 
0 
0 
0 
0 
0 
0 
0 
0 
0 
0 
0 
0 
0 
0 
0 
0 
0 
0 
0 
0 
0 
0 
0 
0 
0 
0 
0 
0 
0 
0 
0 
0 
0 
0 
0 
0 
0 
0 
0 
0 
0 
0 
0 
0 
0 
0 
0 
0 
0 
0 
0 
0 
0 
0 
0 
0 
0 
0 
0 
0 
0 
0 
0 
0 
0 
0 
0 
0 
0 
0 
0 
0 
0 
0 
0 
0 
0 
0 
0 
0 
0 
0 
0 
0 
0 
0 
0 
0 
0 
0 
0 
0 
0 
0 
0 
0 
0 
0 
0 
0 
0 
0 
0 
0 
0 
0 
0 
0 
0 
0 
0 
0 
0 
0 
0 
0 
0 
0 
0 
0 
0 
0 
0 
0 
0 
0 
0 
0 
0 
0 
0 
0 
0 
0 
0 
0 
0 
0 
0 
0 
0 
0 
0 
0 
0 
0 
0 
0 
0 
0 
0 
0 
0 
0 
0 
0 
0 
0 
0 
0 
0 
0 
0 
0 
0 
0 
0 
0 
0 
0 
0 
0 
0 
0 
0 
0 
0 
0 
0 
0 
0 
0 
0 
0 
0 
0 
0 
0 
0 
0 
0 
0 
0 
0 
0 
0 
0 
0 
0 
0 
0 
0 
0 
0 
0 
0 
0 
0 
0 
0 
0 
0 
0 
0 
0 
0 
0 
0 
0 
0 
0 
0 
0 
0 
0 
0 
0 
0 
0 
0 
0 
0 
0 
0 
0 
0 
0 
0 
0 
0 
0 
0 
0 
0 
0 
0 
0 
0 
0 
0 
0 
0 
0 
0 
0 
0 
0 
0 
0 
0 
0 
0 
0 
0 
0 
0 
0 
0 
0 
0 
0 
0 
0 
0 
0 
0 
0 
0 
0 
0 
0 
0 
0 
0 
0 
0 
0 
0 
0 
0 
0 
0 
0 
0 
0 
0 
0 
0 
0 
0 
0 
0 
0 
0 
0 
0 
0 
0 
0 
0 
0 
0 
0 
0 
0 
0 
0 
0 
0 
0 
0 
0 
0 
0 
0 
0 
0 
0 
0 
0 
0 
0 
0 
0 
0 
0 
0 
0 
0 
0 
0 
0 
0 
0 
0 
0 
0 
0 
0 
0 
0 
0 
0 
0 
0 
0 
0 
0 
0 
0 
0 
0 
0 
0 
0 
0 
0 
0 
0 
0 
0 
0 
0 
0 
0 
0 
0 
0 
0 
0 
0 
0 
0 
0 
0 
0 
0 
0 
0 
0 
0 
0 
0 
0 
0 
0 
0 
0 
0 
0 
0 
0 
0 
0 
0 
0 
0 
0 
0 
0 
0 
0 
0 
0 
0 
0 
0 
0 
0 
0 
0 
0 
0 
0 
0 
0 
0 
0 
0 
0 
0 
0 
0 
0 
0 
0 
0 
0 
0 
0 
0 
0 
0 
0 
0 
0 
0 
0 
0 
0 
0 
0 
0 
0 
0 
0 
0 
0 
0 
0 
0 
0 
0 
0 
0 
0 
0 
0 
0 
0 
0 
0 
0 
0 
0 
0 
0 
0 
0 
0 
0 
0 
0 
0 
0 
0 
0 
0 
0 
0 
0 
0 
0 
0 
0 
0 
0 
0 
0 
0 
0 
0 
0 
0 
0 
0 
0 
0 
0 
0 
0 
0 
0 
0 
0 
0 
0 
0 
0 
0 
0 
0 
0 
0 
0 
0 
0 
0 
0 
0 
0 
0 
0 
0 
0 
0 
0 
0 
0 
0 
0 
0 
0 
0 
0 
0 
0 
0 
0 
0 
0 
0 
0 
0 
0 
0 
0 
0 
0 
0 
0 
0 
0 
0 
0 
0 
0 
0 
0 
0 
0 
0 
0 
0 
0 
0 
0 
0 
0 
0 
0 
0 
0 
0 
0 
0 
0 
0 
0 
0 
0 
0 
0 
0 
0 
0 
0 
0 
0 
0 
0 
0 
0 
0 
0 
0 
0 
0 
0 
0 
0 
0 
0 
0 
0 
0 
0 
0 
0 
0 
0 
0 
0 
0 
0 
0 
0 
0 
0 
0 
0 
0 
0 
0 
0 
0 
0 
0 
0 
0 
0 
0 
0 
0 
0 
0 
0 
0 
0 
0 
0 
0 
0 
0 
0 
0 
0 
0 
0 
0 
0 
0 
0 
0 
0 
0 
0 
0 
0 
0 
0 
0 
0 
0 
0 
0 
0 
0 
0 
0 
0 
0 
0 
0 
0 
0 
0 
0 
0 
0 
0 
0 
0 
0 
0 
0 
0 
0 
0 
0 
0 
0 
0 
0 
0 
0 
0 
0 
0 
0 
0 
0 
0 
0 
0 
0 
0 
0 
0 
0 
0 
0 
0 
0 
0 
0 
0 
0 
0 
0 
0 
0 
0 
0 
0 
0 
0 
0 
0 
0 
0 
0 
0 
0 
0 
0 
0 
0 
0 
0 
0 
0 
0 
0 
0 
0 
0 
0 
0 
0 
0 
0 
0 
0 
0 
0 
0 
0 
0 
0 
0 
0 
0 
0 
0 
0 
0 
0 
0 
0 
0 
0 
0 
0 
0 
0 
0 
0 
0 
0 
0 
0 
0 
0 
0 
0 
0 
0 
0 
0 
0 
0 
0 
0 
0 
0 
0 
0 
0 
0 
0 
0 
0 
0 
0 
0 
0 
0 
0 
0 
0 
0 
0 
0 
0 
0 
0 
0 
0 
0 
0 
0 
0 
0 
0 
0 
0 
0 
0 
0 
0 
0 
0 
0 
0 
0 
0 
0 
0 
0 
0 
0 
0 
0 
0 
0 
0 
0 
0 
0 
0 
0 
0 
0 
0 
0 
0 
0 
0 
0 
0 
0 
0 
0 
0 
0 
0 
0 
0 
0 
0 
0 
0 
0 
0 
0 
0 
0 
0 
0 
0 
0 
0 
0 
0 
0 
0 
0 
0 
0 
0 
0 
0 
0 
0 
0 
0 
0 
0 
0 
0 
0 
0 
0 
0 
0 
0 
0 
0 
0 
0 
0 
0 
0 
0 
0 
0 
0 
0 
0 
0 
0 
0 
0 
0 
0 
0 
0 
0 
0 
0 
0 
0 
0 
0 
0 
0 
0 
0 
0 
0 
0 
0 
0 
0 
0 
0 
0 
0 
0 
0 
0 
0 
0 
0 
0 
0 
0 
0 
0 
0 
0 
0 
0 
0 
0 
0 
0 
0 
0 
0 
0 
0 
0 
0 
0 
0 
0 
0 
0 
0 
0 
0 
0 
0 
0 
0 
0 
0 
0 
0 
0 
0 
0 
0 
0 
0 
0 
0 
0 
0 
0 
0 
0 
0 
0 
0 
0 
0 
0 
0 
0 
0 
0 
0 
0 
0 
0 
0 
0 
0 
0 
0 
0 
0 
0 
0 
0 
0 
0 
0 
0 
0 
0 
0 
0 
0 
0 
0 
0 
0 
0 
0 
0 
0 
0 
0 
0 
0 
0 
0 
0 
0 
0 
0 
0 
0 
0 
0 
0 
0 
0 
0 
0 
0 
0 
0 
0 
0 
0 
0 
0 
0 
0 
0 
0 
0 
0 
0 
0 
0 
0 
0 
0 
0 
0 
0 
0 
0 
0 
0 
0 
0 
0 
0 
0 
0 
0 
0 
0 
0 
0 
0 
0 
0 
0 
0 
0 
0 
0 
0 
0 
0 
0 
0 
0 
0 
0 
0 
0 
0 
0 
0 
0 
0 
0 
0 
0 
0 
0 
0 
0 
0 
0 
0 
0 
0 
0 
0 
0 
0 
0 
0 
0 
0 
0 
0 
0 
0 
0 
0 
0 
0 
0 
0 
0 
0 
0 
0 
0 
0 
0 
0 
0 
0 
0 
0 
0 
0 
0 
0 
0 
0 
0 
0 
0 
0 
0 
0 
0 
0 
0 
0 
0 
0 
0 
0 
0 
0 
0 
0 
0 
0 
0 
0 
0 
0 
0 
0 
0 
0 
0 
0 
0 
0 
0 
0 
0 
0 
0 
0 
0 
0 
0 
0 
0 
0 
0 
0 
0 
0 
0 
0 
0 
0 
0 
0 
0 
0 
0 
0 
0 
0 
0 
0 
0 
0 
0 
0 
0 
0 
0 
0 
0 
0 
0 
0 
0 
0 
0 
0 
0 
0 
0 
0 
0 
0 
0 
0 
0 
0 
0 
0 
0 
0 
0 
0 
0 
0 
0 
0 
0 
0 
0 
0 
0 
0 
0 
0 
0 
0 
0 
0 
0 
0 
0 
0 
0 
0 
0 
0 
0 
0 
0 
0 
0 
0 
0 
0 
0 
0 
0 
0 
0 
0 
0 
0 
0 
0 
0 
0 
0 
0 
0 
0 
0 
0 
0 
0 
0 
0 
0 
0 
0 
0 
0 
0 
0 
0 
0 
0 
0 
0 
0 
0 
0 
0 
0 
0 
0 
0 
0 
0 
0 
0 
0 
0 
0 
0 
0 
0 
0 
0 
0 
0 
0 
0 
0 
0 
0 
0 
0 
0 
0 
0 
0 
0 
0 
0 
0 
0 
0 
0 
0 
0 
0 
0 
0 
0 
0 
0 
0 
0 
0 
0 
0 
0 
0 
0 
0 
0 
0 
0 
0 
0 
0 
0 
0 
0 
0 
0 
0 
0 
0 
0 
0 
0 
0 
0 
0 
0 
0 
0 
0 
0 
0 
0 
0 
0 
0 
0 
0 
0 
0 
0 
0 
0 
0 
0 
0 
0 
0 
0 
0 
0 
0 
0 
0 
0 
0 
0 
0 
0 
0 
0 
0 
0 
0 
0 
0 
0 
0 
0 
0 
0 
0 
0 
0 
0 
0 
0 
0 
0 
0 
0 
0 
0 
0 
0 
0 
0 
0 
0 
0 
0 
0 
0 
0 
0 
0 
0 
0 
0 
0 
0 
0 
0 
0 
0 
0 
0 
0 
0 
0 
0 
0 
0 
0 
0 
0 
0 
0 
0 
0 
0 
0 
0 
0 
0 
0 
0 
0 
0 
0 
0 
0 
0 
0 
0 
0 
0 
0 
0 
0 
0 
0 
0 
0 
0 
0 
0 
0 
0 
0 
0 
0 
0 
0 
0 
0 
0 
0 
0 
0 
0 
0 
0 
0 
0 
0 
0 
0 
0 
0 
0 
0 
0 
0 
0 
0 
0 
0 
0 
0 
0 
0 
0 
0 
0 
0 
0 
0 
0 
0 
0 
0 
0 
0 
0 
0 
0 
0 
0 
0 
0 
0 
0 
0 
0 
0 
0 
0 
0 
0 
0 
0 
0 
0 
0 
0 
0 
0 
0 
0 
0 
0 
0 
0 
0 
0 
0 
0 
0 
0 
0 
0 
0 
0 
0 
0 
0 
0 
0 
0 
0 
0 
0 
0 
0 
0 
0 
0 
0 
0 
0 
0 
0 
0 
0 
0 
0 
0 
0 
0 
0 
0 
0 
0 
0 
0 
0 
0 
0 
0 
0 
0 
0 
0 
0 
0 
0 
0 
0 
0 
0 
0 
0 
0 
0 
0 
0 
0 
0 
0 
0 
0 
0 
0 
0 
0 
0 
0 
0 
0 
0 
0 
0 
0 
0 
0 
0 
0 
0 
0 
0 
0 
0 
0 
0 
0 
0 
0 
0 
0 
0 
0 
0 
0 
0 
0 
0 
0 
0 
0 
0 
0 
0 
0 
0 
0 
0 
0 
0 
0 
0 
0 
0 
0 
0 
0 
0 
0 
0 
0 
0 
0 
0 
0 
0 
0 
0 
0 
0 
0 
0 
0 
0 
0 
0 
0 
0 
0 
0 
0 
0 
0 
0 
0 
0 
0 
0 
0 
0 
0 
0 
0 
0 
0 
0 
0 
0 
0 
0 
0 
0 
0 
0 
0 
0 
0 
0 
0 
0 
0 
0 
0 
0 
0 
0 
0 
0 
0 
0 
0 
0 
0 
0 
0 
0 
0 
0 
0 
0 
0 
0 
0 
0 
0 
0 
0 
0 
0 
0 
0 
0 
0 
0 
0 
0 
0 
0 
0 
0 
0 
0 
0 
0 
0 
0 
0 
0 
0 
0 
0 
0 
0 
0 
0 
0 
0 
0 
0 
0 
0 
0 
0 
0 
0 
0 
0 
0 
0 
0 
0 
0 
0 
0 
0 
0 
0 
0 
0 
0 
0 
0 
0 
0 
0 
0 
0 
0 
0 
0 
0 
0 
0 
0 
0 
0 
0 
0 
0 
0 
0 
0 
0 
0 
0 
0 
0 
0 
0 
0 
0 
0 
0 
0 
0 
0 
0 
0 
0 
0 
0 
0 
0 
0 
0 
0 
0 
0 
0 
0 
0 
0 
0 
0 
0 
0 
0 
0 
0 
0 
0 
0 
0 
0 
0 
0 
0 
0 
0 
0 
0 
0 
0 
0 
0 
0 
0 
0 
0 
0 
0 
0 
0 
0 
0 
0 
0 
0 
0 
0 
0 
0 
0 
0 
0 
0 
0 
0 
0 
0 
0 
0 
0 
0 
0 
0 
0 
0 
0 
0 
0 
0 
0 
0 
0 
0 
0 
0 
0 
0 
0 
0 
0 
0 
0 
0 
0 
0 
0 
0 
0 
0 
0 
0 
0 
0 
0 
0 
0 
0 
0 
0 
0 
0 
0 
0 
0 
0 
0 
0 
0 
0 
0 
0 
0 
0 
0 
0 
0 
0 
0 
0 
0 
0 
0 
0 
0 
0 
0 
0 
0 
0 
0 
0 
0 
0 
0 
0 
0 
0 
0 
0 
0 
0 
0 
0 
0 
0 
0 
0 
0 
0 
0 
0 
0 
0 
0 
0 
0 
0 
0 
0 
0 
0 
0 
0 
0 
0 
0 
0 
0 
0 
0 
0 
0 
0 
0 
0 
0 
0 
0 
0 
0 
0 
0 
0 
0 
0 
0 
0 
0 
0 
0 
0 
0 
0 
0 
0 
0 
0 
0 
0 
0 
0 
0 
0 
0 
0 
0 
0 
0 
0 
0 
0 
0 
0 
0 
0 
0 
0 
0 
0 
0 
0 
0 
0 
0 
0 
0 
0 
0 
0 
0 
0 
0 
0 
0 
0 
0 
0 
0 
0 
0 
0 
0 
0 
0 
0 
0 
0 
0 
0 
0 
0 
0 
0 
0 
0 
0 
0 
0 
0 
0 
0 
0 
0 
0 
0 
0 
0 
0 
0 
0 
0 
0 
0 
0 
0 
0 
0 
0 
0 
0 
0 
0 
0 
0 
0 
0 
0 
0 
0 
0 
0 
0 
0 
0 
0 
0 
0 
0 
0 
0 
0 
0 
0 
0 
0 
0 
0 
0 
0 
0 
0 
0 
0 
0 
0 
0 
0 
0 
0 
0 
0 
0 
0 
0 
0 
0 
0 
0 
0 
0 
0 
0 
0 
0 
0 
0 
0 
0 
0 
0 
0 
0 
0 
0 
0 
0 
0 
0 
0 
0 
0 
0 
0 
0 
0 
0 
0 
0 
0 
0 
0 
0 
0 
0 
0 
0 
0 
0 
0 
0 
0 
0 
0 
0 
0 
0 
0 
0 
0 
0 
0 
0 
0 
0 
0 
0 
0 
0 
0 
0 
0 
0 
0 
0 
0 
0 
0 
0 
0 
0 
0 
0 
0 
0 
0 
0 
0 
0 
0 
0 
0 
0 
0 
0 
0 
0 
0 
0 
0 
0 
0 
0 
0 
0 
0 
0 
0 
0 
0 
0 
0 
0 
0 
0 
0 
0 
0 
0 
0 
0 
0 
0 
0 
0 
0 
0 
0 
0 
0 
0 
0 
0 
0 
0 
0 
0 
0 
0 
0 
0 
0 
0 
0 
0 
0 
0 
0 
0 
0 
0 
0 
0 
0 
0 
0 
0 
0 
0 
0 
0 
0 
0 
0 
0 
0 
0 
0 
0 
0 
0 
0 
0 
0 
0 
0 
0 
0 
0 
0 
0 
0 
0 
0 
0 
0 
0 
0 
0 
0 
0 
0 
0 
0 
0 
0 
0 
0 
0 
0 
0 
0 
0 
0 
0 
0 
0 
0 
0 
0 
0 
0 
0 
0 
0 
0 
0 
0 
0 
0 
0 
0 
0 
0 
0 
0 
0 
0 
0 
0 
0 
0 
0 
0 
0 
0 
0 
0 
0 
0 
0 
0 
0 
0 
0 
0 
0 
0 
0 
0 
0 
0 
0 
0 
0 
0 
0 
0 
0 
0 
0 
0 
0 
0 
0 
0 
0 
0 
0 
0 
0 
0 
0 
0 
0 
0 
0 
0 
0 
0 
0 
0 
0 
0 
0 
0 
0 
0 
0 
0 
0 
0 
0 
0 
0 
0 
0 
0 
0 
0 
0 
0 
0 
0 
0 
0 
0 
0 
0 
0 
0 
0 
0 
0 
0 
0 
0 
0 
0 
0 
0 
0 
0 
0 
0 
0 
0 
0 
0 
0 
0 
0 
0 
0 
0 
0 
0 
0 
0 
0 
0 
0 
0 
0 
0 
0 
0 
0 
0 
0 
0 
0 
0 
0 
0 
0 
0 
0 
0 
0 
0 
0 
0 
0 
0 
0 
0 
0 
0 
0 
0 
0 
0 
0 
0 
0 
0 
0 
0 
0 
0 
0 
0 
0 
0 
0 
0 
0 
0 
0 
0 
0 
0 
0 
0 
0 
0 
0 
0 
0 
0 
0 
0 
0 
0 
0 
0 
0 
0 
0 
0 
0 
0 
0 
0 
0 
0 
0 
0 
0 
0 
0 
0 
0 
0 
0 
0 
0 
0 
0 
0 
0 
0 
0 
0 
0 
0 
0 
0 
0 
0 
0 
0 
0 
0 
0 
0 
0 
0 
0 
0 
0 
0 
0 
0 
0 
0 
0 
0 
0 
0 
0 
0 
0 
0 
0 
0 
0 
0 
0 
0 
0 
0 
0 
0 
0 
0 
0 
0 
0 
0 
0 
0 
0 
0 
0 
0 
0 
0 
0 
0 
0 
0 
0 
0 
0 
0 
0 
0 
0 
0 
0 
0 
0 
0 
0 
0 
0 
0 
0 
0 
0 
0 
0 
0 
0 
0 
0 
0 
0 
0 
0 
0 
0 
0 
0 
0 
0 
0 
0 
0 
0 
0 
0 
0 
0 
0 
0 
0 
0 
0 
0 
0 
0 
0 
0 
0 
0 
0 
0 
0 
0 
0 
0 
0 
0 
0 
0 
0 
0 
0 
0 
0 
0 
0 
0 
0 
0 
0 
0 
0 
0 
0 
0 
0 
0 
0 
0 
0 
0 
0 
0 
0 
0 
0 
0 
0 
0 
0 
0 
0 
0 
0 
0 
0 
0 
0 
0 
0 
0 
0 
0 
0 
0 
0 
0 
0 
0 
0 
0 
0 
0 
0 
0 
0 
0 
0 
0 
0 
0 
0 
0 
0 
0 
0 
0 
0 
0 
0 
0 
0 
0 
0 
0 
0 
0 
0 
0 
0 
0 
0 
0 
0 
0 
0 
0 
0 
0 
0 
0 
0 
0 
0 
0 
0 
0 
0 
0 
0 
0 
0 
0 
0 
0 
0 
0 
0 
0 
0 
0 
0 
0 
0 
0 
0 
0 
0 
0 
0 
0 
0 
0 
0 
0 
0 
0 
0 
0 
0 
0 
0 
0 
0 
0 
0 
0 
0 
0 
0 
0 
0 
0 
0 
0 
0 
0 
0 
0 
0 
0 
0 
0 
0 
0 
0 
0 
0 
0 
0 
0 
0 
0 
0 
0 
0 
0 
0 
0 
0 
0 
0 
0 
0 
0 
0 
0 
0 
0 
0 
0 
0 
0 
0 
0 
0 
0 
0 
0 
0 
0 
0 
0 
0 
0 
0 
0 
0 
0 
0 
0 
0 
0 
0 
0 
0 
0 
0 
0 
0 
0 
0 
0 
0 
0 
0 
0 
0 
0 
0 
0 
0 
0 
0 
0 
0 
0 
0 
0 
0 
0 
0 
0 
0 
0 
0 
0 
0 
0 
0 
0 
0 
0 
0 
0 
0 
0 
0 
0 
0 
0 
0 
0 
0 
0 
0 
0 
0 
0 
0 
0 
0 
0 
0 
0 
0 
0 
0 
0 
0 
0 
0 
0 
0 
0 
0 
0 
0 
0 
0 
0 
0 
0 
0 
0 
0 
0 
0 
0 
0 
0 
0 
0 
0 
0 
0 
0 
0 
0 
0 
0 
0 
0 
0 
0 
0 
0 
0 
0 
0 
0 
0 
0 
0 
0 
0 
0 
0 
0 
0 
0 
0 
0 
0 
0 
0 
0 
0 
0 
0 
0 
0 
0 
0 
0 
0 
0 
0 
0 
0 
0 
0 
0 
0 
0 
0 
0 
0 
0 
0 
0 
0 
0 
0 
0 
0 
0 
0 
0 
0 
0 
0 
0 
0 
0 
0 
0 
0 
0 
0 
0 
0 
0 
0 
0 
0 
0 
0 
0 
0 
0 
0 
0 
0 
0 
0 
0 
0 
0 
0 
0 
0 
0 
0 
0 
0 
0 
0 
0 
0 
0 
0 
0 
0 
0 
0 
0 
0 
0 
0 
0 
0 
0 
0 
0 
0 
0 
0 
0 
0 
0 
0 
0 
0 
0 
0 
0 
0 
0 
0 
0 
0 
0 
0 
0 
0 
0 
0 
0 
0 
0 
0 
0 
0 
0 
0 
0 
0 
0 
0 
0 
0 
0 
0 
0 
0 
0 
0 
0 
0 
0 
0 
0 
0 
0 
0 
0 
0 
0 
0 
0 
0 
0 
0 
0 
0 
0 
0 
0 
0 
0 
0 
0 
0 
0 
0 
0 
0 
0 
0 
0 
0 
0 
0 
0 
0 
0 
0 
0 
0 
0 
0 
0 
0 
0 
0 
0 
0 
0 
0 
0 
0 
0 
0 
0 
0 
0 
0 
0 
0 
0 
0 
0 
0 
0 
0 
0 
0 
0 
0 
0 
0 
0 
0 
0 
0 
0 
0 
0 
0 
0 
0 
0 
0 
0 
0 
0 
0 
0 
0 
0 
0 
0 
0 
0 
0 
0 
0 
0 
0 
0 
0 
0 
0 
0 
0 
0 
0 
0 
0 
0 
0 
0 
0 
0 
0 
0 
0 
0 
0 
0 
0 
0 
0 
0 
0 
0 
0 
0 
0 
0 
0 
0 
0 
0 
0 
0 
0 
0 
0 
0 
0 
0 
0 
0 
0 
0 
0 
0 
0 
0 
0 
0 
0 
0 
0 
0 
0 
0 
0 
0 
0 
0 
0 
0 
0 
0 
0 
0 
0 
0 
0 
0 
0 
0 
0 
0 
0 
0 
0 
0 
0 
0 
0 
0 
0 
0 
0 
0 
0 
0 
0 
0 
0 
0 
0 
0 
0 
0 
0 
0 
0 
0 
0 
0 
0 
0 
0 
0 
0 
0 
0 
0 
0 
0 
0 
0 
0 
0 
0 
0 
0 
0 
0 
0 
0 
0 
0 
0 
0 
0 
0 
0 
0 
0 
0 
0 
0 
0 
0 
0 
0 
0 
0 
0 
0 
0 
0 
0 
0 
0 
0 
0 
0 
0 
0 
0 
0 
0 
0 
0 
0 
0 
0 
0 
0 
0 
0 
0 
0 
0 
0 
0 
0 
0 
0 
0 
0 
0 
0 
0 
0 
0 
0 
0 
0 
0 
0 
0 
0 
0 
0 
0 
0 
0 
0 
0 
0 
0 
0 
0 
0 
0 
0 
0 
0 
0 
0 
0 
0 
0 
0 
0 
0 
0 
0 
0 
0 
0 
0 
0 
0 
0 
0 
0 
0 
0 
0 
0 
0 
0 
0 
0 
0 
0 
0 
0 
0 
0 
0 
0 
0 
0 
0 
0 
0 
0 
0 
0 
0 
0 
0 
0 
0 
0 
0 
0 
0 
0 
0 
0 
0 
0 
0 
0 
0 
0 
0 
0 
0 
0 
0 
0 
0 
0 
0 
0 
0 
0 
0 
0 
0 
0 
0 
0 
0 
0 
0 
0 
0 
0 
0 
0 
0 
0 
0 
0 
0 
0 
0 
0 
0 
0 
0 
0 
0 
0 
0 
0 
0 
0 
0 
0 
0 
0 
0 
0 
0 
0 
0 
0 
0 
0 
0 
0 
0 
0 
0 
0 
0 
0 
0 
0 
0 
0 
0 
0 
0 
0 
0 
0 
0 
0 
0 
0 
0 
0 
0 
0 
0 
0 
0 
0 
0 
0 
0 
0 
0 
0 
0 
0 
0 
0 
0 
0 
0 
0 
0 
0 
0 
0 
0 
0 
0 
0 
0 
0 
0 
0 
0 
0 
0 
0 
0 
0 
0 
0 
0 
0 
0 
0 
0 
0 
0 
0 
0 
0 
0 
0 
0 
0 
0 
0 
0 
0 
0 
0 
0 
0 
0 
0 
0 
0 
0 
0 
0 
0 
0 
0 
0 
0 
0 
0 
0 
0 
0 
0 
0 
0 
0 
0 
0 
0 
0 
0 
0 
0 
0 
0 
0 
0 
0 
0 
0 
0 
0 
0 
0 
0 
0 
0 
0 
0 
0 
0 
0 
0 
0 
0 
0 
0 
0 
0 
0 
0 
0 
0 
0 
0 
0 
0 
0 
0 
0 
0 
0 
0 
0 
0 
0 
0 
0 
0 
0 
0 
0 
0 
0 
0 
0 
0 
0 
0 
0 
0 
0 
0 
0 
0 
0 
0 
0 
0 
0 
0 
0 
0 
0 
0 
0 
0 
0 
0 
0 
0 
0 
0 
0 
0 
0 
0 
0 
0 
0 
0 
0 
0 
0 
0 
0 
0 
0 
0 
0 
0 
0 
0 
0 
0 
0 
0 
0 
0 
0 
0 
0 
0 
0 
0 
0 
0 
0 
0 
0 
0 
0 
0 
0 
0 
0 
0 
0 
0 
0 
0 
0 
0 
0 
0 
0 
0 
0 
0 
0 
0 
0 
0 
0 
0 
0 
0 
0 
0 
0 
0 
0 
0 
0 
0 
0 
0 
0 
0 
0 
0 
0 
0 
0 
0 
0 
0 
0 
0 
0 
0 
0 
0 
0 
0 
0 
0 
0 
0 
0 
0 
0 
0 
0 
0 
0 
0 
0 
0 
0 
0 
0 
0 
0 
0 
0 
0 
0 
0 
0 
0 
0 
0 
0 
0 
0 
0 
0 
0 
0 
0 
0 
0 
0 
0 
0 
0 
0 
0 
0 
0 
0 
0 
0 
0 
0 
0 
0 
0 
0 
0 
0 
0 
0 
0 
0 
0 
0 
0 
0 
0 
0 
0 
0 
0 
0 
0 
0 
0 
0 
0 
0 
0 
0 
0 
0 
0 
0 
0 
0 
0 
0 
0 
0 
0 
0 
0 
0 
0 
0 
0 
0 
0 
0 
0 
0 
0 
0 
0 
0 
0 
0 
0 
0 
0 
0 
0 
0 
0 
0 
0 
0 
0 
0 
0 
0 
0 
0 
0 
0 
0 
0 
0 
0 
0 
0 
0 
0 
0 
0 
0 
0 
0 
0 
0 
0 
0 
0 
0 
0 
0 
0 
0 
0 
0 
0 
0 
0 
0 
0 
0 
0 
0 
0 
0 
0 
0 
0 
0 
0 
0 
0 
0 
0 
0 
0 
0 
0 
0 
0 
0 
0 
0 
0 
0 
0 
0 
0 
0 
0 
0 
0 
0 
0 
0 
0 
0 
0 
0 
0 
0 
0 
0 
0 
0 
0 
0 
0 
0 
0 
0 
0 
0 
0 
0 
0 
0 
0 
0 
0 
0 
0 
0 
0 
0 
0 
0 
0 
0 
0 
0 
0 
0 
0 
0 
0 
0 
0 
0 
0 
0 
0 
0 
0 
0 
0 
0 
0 
0 
0 
0 
0 
0 
0 
0 
0 
0 
0 
0 
0 
0 
0 
0 
0 
0 
0 
0 
0 
0 
0 
0 
0 
0 
0 
0 
0 
0 
0 
0 
0 
0 
0 
0 
0 
0 
0 
0 
0 
0 
0 
0 
0 
0 
0 
0 
0 
0 
0 
0 
0 
0 
0 
0 
0 
0 
0 
0 
0 
0 
0 
0 
0 
0 
0 
0 
0 
0 
0 
0 
0 
0 
0 
0 
0 
0 
0 
0 
0 
0 
0 
0 
0 
0 
0 
0 
0 
0 
0 
0 
0 
0 
0 
0 
0 
0 
0 
0 
0 
0 
0 
0 
0 
0 
0 
0 
0 
0 
0 
0 
0 
0 
0 
0 
0 
0 
0 
0 
0 
0 
0 
0 
0 
0 
0 
0 
0 
0 
0 
0 
0 
0 
0 
0 
0 
0 
0 
0 
0 
0 
0 
0 
0 
0 
0 
0 
0 
0 
0 
0 
0 
0 
0 
0 
0 
0 
0 
0 
0 
0 
0 
0 
0 
0 
0 
0 
0 
0 
0 
0 
0 
0 
0 
0 
0 
0 
0 
0 
0 
0 
0 
0 
0 
0 
0 
0 
0 
0 
0 
0 
0 
0 
0 
0 
0 
0 
0 
0 
0 
0 
0 
0 
0 
0 
0 
0 
0 
0 
0 
0 
0 
0 
0 
0 
0 
0 
0 
0 
0 
0 
0 
0 
0 
0 
0 
0 
0 
0 
0 
0 
0 
0 
0 
0 
0 
0 
0 
0 
0 
0 
0 
0 
0 
0 
0 
0 
0 
0 
0 
0 
0 
0 
0 
0 
0 
0 
0 
0 
0 
0 
0 
0 
0 
0 
0 
0 
0 
0 
0 
0 
0 
0 
0 
0 
0 
0 
0 
0 
0 
0 
0 
0 
0 
0 
0 
0 
0 
0 
0 
0 
0 
0 
0 
0 
0 
0 
0 
0 
0 
0 
0 
0 
0 
0 
0 
0 
0 
0 
0 
0 
0 
0 
0 
0 
0 
0 
0 
0 
0 
0 
0 
0 
0 
0 
0 
0 
0 
0 
0 
0 
0 
0 
0 
0 
0 
0 
0 
0 
0 
0 
0 
0 
0 
0 
0 
0 
0 
0 
0 
0 
0 
0 
0 
0 
0 
0 
0 
0 
0 
0 
0 
0 
0 
0 
0 
0 
0 
0 
0 
0 
0 
0 
0 
0 
0 
0 
0 
0 
0 
0 
0 
0 
0 
0 
0 
0 
0 
0 
0 
0 
0 
0 
0 
0 
0 
0 
0 
0 
0 
0 
0 
0 
0 
0 
0 
0 
0 
0 
0 
0 
0 
0 
0 
0 
0 
0 
0 
0 
0 
0 
0 
0 
0 
0 
0 
0 
0 
0 
0 
0 
0 
0 
0 
0 
0 
0 
0 
0 
0 
0 
0 
0 
0 
0 
0 
0 
0 
0 
0 
0 
0 
0 
0 
0 
0 
0 
0 
0 
0 
0 
0 
0 
0 
0 
0 
0 
0 
0 
0 
0 
0 
0 
0 
0 
0 
0 
0 
0 
0 
0 
0 
0 
0 
0 
0 
0 
0 
0 
0 
0 
0 
0 
0 
0 
0 
0 
0 
0 
0 
0 
0 
0 
0 
0 
0 
0 
0 
0 
0 
0 
0 
0 
0 
0 
0 
0 
0 
0 
0 
0 
0 
0 
0 
0 
0 
0 
0 
0 
0 
0 
0 
0 
0 
0 
0 
0 
0 
0 
0 
0 
0 
0 
0 
0 
0 
0 
0 
0 
0 
0 
0 
0 
0 
0 
0 
0 
0 
0 
0 
0 
0 
0 
0 
0 
0 
0 
0 
0 
0 
0 
0 
0 
0 
0 
0 
0 
0 
0 
0 
0 
0 
0 
0 
0 
0 
0 
0 
0 
0 
0 
0 
0 
0 
0 
0 
0 
0 
0 
0 
0 
0 
0 
0 
0 
0 
0 
0 
0 
0 
0 
0 
0 
0 
0 
0 
0 
0 
0 
0 
0 
0 
0 
0 
0 
0 
0 
0 
0 
0 
0 
0 
0 
0 
0 
0 
0 
0 
0 
0 
0 
0 
0 
0 
0 
0 
0 
0 
0 
0 
0 
0 
0 
0 
0 
0 
0 
0 
0 
0 
0 
0 
0 
0 
0 
0 
0 
0 
0 
0 
0 
0 
0 
0 
0 
0 
0 
0 
0 
0 
0 
0 
0 
0 
0 
0 
0 
0 
0 
0 
0 
0 
0 
0 
0 
0 
0 
0 
0 
0 
0 
0 
0 
0 
0 
0 
0 
0 
0 
0 
0 
0 
0 
0 
0 
0 
0 
0 
0 
0 
0 
0 
0 
0 
0 
0 
0 
0 
0 
0 
0 
0 
0 
0 
0 
0 
0 
0 
0 
0 
0 
0 
0 
0 
0 
0 
0 
0 
0 
0 
0 
0 
0 
0 
0 
0 
0 
0 
0 
0 
0 
0 
0 
0 
0 
0 
0 
0 
0 
0 
0 
0 
0 
0 
0 
0 
0 
0 
0 
0 
0 
0 
0 
0 
0 
0 
0 
0 
0 
0 
0 
0 
0 
0 
0 
0 
0 
0 
0 
0 
0 
0 
0 
0 
0 
0 
0 
0 
0 
0 
0 
0 
0 
0 
0 
0 
0 
0 
0 
0 
0 
0 
0 
0 
0 
0 
0 
0 
0 
0 
0 
0 
0 
0 
0 
0 
0 
0 
0 
0 
0 
0 
0 
0 
0 
0 
0 
0 
0 
0 
0 
0 
0 
0 
0 
0 
0 
0 
0 
0 
0 
0 
0 
0 
0 
0 
0 
0 
0 
0 
0 
0 
0 
0 
0 
0 
0 
0 
0 
0 
0 
0 
0 
0 
0 
0 
0 
0 
0 
0 
0 
0 
0 
0 
0 
0 
0 
0 
0 
0 
0 
0 
0 
0 
0 
0 
0 
0 
0 
0 
0 
0 
0 
0 
0 
0 
0 
0 
0 
0 
0 
0 
0 
0 
0 
0 
0 
0 
0 
0 
0 
0 
0 
0 
0 
0 
0 
0 
0 
0 
0 
0 
0 
0 
0 
0 
0 
0 
0 
0 
0 
0 
0 
0 
0 
0 
0 
0 
0 
0 
0 
0 
0 
0 
0 
0 
0 
0 
0 
0 
0 
0 
0 
0 
0 
0 
0 
0 
0 
0 
0 
0 
0 
0 
0 
0 
0 
0 
0 
0 
0 
0 
0 
0 
0 
0 
0 
0 
0 
0 
0 
0 
0 
0 
0 
0 
0 
0 
0 
0 
0 
0 
0 
0 
0 
0 
0 
0 
0 
0 
0 
0 
0 
0 
0 
0 
0 
0 
0 
0 
0 
0 
0 
0 
0 
0 
0 
0 
0 
0 
0 
0 
0 
0 
0 
0 
0 
0 
0 
0 
0 
0 
0 
0 
0 
0 
0 
0 
0 
0 
0 
0 
0 
0 
0 
0 
0 
0 
0 
0 
0 
0 
0 
0 
0 
0 
0 
0 
0 
0 
0 
0 
0 
0 
0 
0 
0 
0 
0 
0 
0 
0 
0 
0 
0 
0 
0 
0 
0 
0 
0 
0 
0 
0 
0 
0 
0 
0 
0 
0 
0 
0 
0 
0 
0 
0 
0 
0 
0 
0 
0 
0 
0 
0 
0 
0 
0 
0 
0 
0 
0 
0 
0 
0 
0 
0 
0 
0 
0 
0 
0 
0 
0 
0 
0 
0 
0 
0 
0 
0 
0 
0 
0 
0 
0 
0 
0 
0 
0 
0 
0 
0 
0 
0 
0 
0 
0 
0 
0 
0 
0 
0 
7.622293e-01 
7.617940e-01 
7.613590e-01 
7.609244e-01 
7.604902e-01 
7.600564e-01 
7.596229e-01 
7.591898e-01 
7.587571e-01 
7.583248e-01 
7.578928e-01 
7.574612e-01 
7.570300e-01 
7.565992e-01 
7.561687e-01 
7.557386e-01 
7.553088e-01 
7.548794e-01 
7.544504e-01 
7.540218e-01 
7.535935e-01 
7.531656e-01 
7.527380e-01 
7.523109e-01 
7.518840e-01 
7.514576e-01 
7.510314e-01 
7.506057e-01 
7.501803e-01 
7.497553e-01 
7.493306e-01 
7.489063e-01 
7.484823e-01 
7.480587e-01 
7.476354e-01 
7.472125e-01 
7.467900e-01 
7.463677e-01 
7.459459e-01 
7.455244e-01 
7.451032e-01 
7.446824e-01 
7.442619e-01 
7.438418e-01 
7.434220e-01 
7.430026e-01 
7.425835e-01 
7.421648e-01 
7.417464e-01 
7.413283e-01 
7.409106e-01 
7.404932e-01 
7.400762e-01 
7.396595e-01 
7.392431e-01 
7.388271e-01 
7.384114e-01 
7.379960e-01 
7.375810e-01 
7.371663e-01 
7.367519e-01 
7.363379e-01 
7.359242e-01 
7.355108e-01 
7.350978e-01 
7.346851e-01 
7.342727e-01 
7.338606e-01 
7.334489e-01 
7.330375e-01 
7.326264e-01 
7.322157e-01 
7.318053e-01 
7.313951e-01 
7.309854e-01 
7.305759e-01 
7.301667e-01 
7.297579e-01 
7.293494e-01 
7.289412e-01 
7.285334e-01 
7.281258e-01 
7.277186e-01 
7.273116e-01 
7.269050e-01 
7.264987e-01 
7.260927e-01 
7.256871e-01 
7.252817e-01 
7.248767e-01 
7.244719e-01 
7.240675e-01 
7.236634e-01 
7.232596e-01 
7.228561e-01 
7.224529e-01 
7.220500e-01 
7.216474e-01 
7.212451e-01 
7.208431e-01 
7.204414e-01 
7.200401e-01 
7.196390e-01 
7.192382e-01 
7.188377e-01 
7.184375e-01 
7.180377e-01 
7.176381e-01 
7.172388e-01 
7.168398e-01 
7.164411e-01 
7.160427e-01 
7.156446e-01 
7.152468e-01 
7.148493e-01 
7.144521e-01 
7.140552e-01 
7.136585e-01 
7.132622e-01 
7.128661e-01 
7.124703e-01 
7.120749e-01 
7.116797e-01 
7.112848e-01 
7.108901e-01 
7.104958e-01 
7.101017e-01 
7.097080e-01 
7.093145e-01 
7.089213e-01 
7.085284e-01 
7.081357e-01 
7.077434e-01 
7.073513e-01 
7.069595e-01 
7.065680e-01 
7.061767e-01 
7.057857e-01 
7.053951e-01 
7.050046e-01 
7.046145e-01 
7.042246e-01 
7.038350e-01 
7.034457e-01 
7.030567e-01 
7.026679e-01 
7.022794e-01 
7.018912e-01 
7.015032e-01 
7.011155e-01 
7.007281e-01 
7.003410e-01 
6.999541e-01 
6.995675e-01 
6.991811e-01 
6.987950e-01 
6.984092e-01 
6.980236e-01 
6.976383e-01 
6.972533e-01 
6.968685e-01 
6.964840e-01 
6.960998e-01 
6.957158e-01 
6.953321e-01 
6.949486e-01 
6.945654e-01 
6.941824e-01 
6.937998e-01 
6.934173e-01 
6.930351e-01 
6.926532e-01 
6.922715e-01 
6.918901e-01 
6.915090e-01 
6.911281e-01 
6.907474e-01 
6.903670e-01 
6.899868e-01 
6.896069e-01 
6.892273e-01 
6.888479e-01 
6.884687e-01 
6.880898e-01 
6.877111e-01 
6.873327e-01 
6.869546e-01 
6.865766e-01 
6.861990e-01 
6.858215e-01 
6.854444e-01 
6.850674e-01 
6.846907e-01 
6.843142e-01 
6.839380e-01 
6.835621e-01 
6.831863e-01 
6.828108e-01 
6.824356e-01 
6.820605e-01 
6.816858e-01 
6.813112e-01 
6.809369e-01 
6.805628e-01 
6.801890e-01 
6.798154e-01 
6.794420e-01 
6.790689e-01 
6.786960e-01 
6.783233e-01 
6.779509e-01 
6.775787e-01 
6.772067e-01 
6.768350e-01 
6.764635e-01 
6.760922e-01 
6.757212e-01 
6.753503e-01 
6.749797e-01 
6.746094e-01 
6.742392e-01 
6.738693e-01 
6.734996e-01 
6.731302e-01 
6.727609e-01 
6.723919e-01 
6.720231e-01 
6.716545e-01 
6.712862e-01 
6.709180e-01 
6.705501e-01 
6.701824e-01 
6.698150e-01 
6.694477e-01 
6.690807e-01 
6.687139e-01 
6.683473e-01 
6.679809e-01 
6.676148e-01 
6.672488e-01 
6.668831e-01 
6.665176e-01 
6.661523e-01 
6.657872e-01 
6.654223e-01 
6.650577e-01 
6.646932e-01 
6.643290e-01 
6.639650e-01 
6.636011e-01 
6.632375e-01 
6.628742e-01 
6.625110e-01 
6.621480e-01 
6.617852e-01 
6.614227e-01 
6.610603e-01 
6.606982e-01 
6.603362e-01 
6.599745e-01 
6.596130e-01 
6.592516e-01 
6.588905e-01 
6.585296e-01 
6.581689e-01 
6.578084e-01 
6.574481e-01 
6.570880e-01 
6.567280e-01 
6.563683e-01 
6.560088e-01 
6.556495e-01 
6.552904e-01 
6.549315e-01 
6.545728e-01 
6.542143e-01 
6.538559e-01 
6.534978e-01 
6.531399e-01 
6.527822e-01 
6.524246e-01 
6.520673e-01 
6.517101e-01 
6.513532e-01 
6.509964e-01 
6.506398e-01 
6.502835e-01 
6.499273e-01 
6.495713e-01 
6.492155e-01 
6.488599e-01 
6.485044e-01 
6.481492e-01 
6.477941e-01 
6.474393e-01 
6.470846e-01 
6.467301e-01 
6.463758e-01 
6.460217e-01 
6.456678e-01 
6.453140e-01 
6.449605e-01 
6.446071e-01 
6.442539e-01 
6.439009e-01 
6.435481e-01 
6.431954e-01 
6.428430e-01 
6.424907e-01 
6.421386e-01 
6.417867e-01 
6.414349e-01 
6.410834e-01 
6.407320e-01 
6.403808e-01 
6.400298e-01 
6.396789e-01 
6.393283e-01 
6.389778e-01 
6.386275e-01 
6.382773e-01 
6.379274e-01 
6.375776e-01 
6.372279e-01 
6.368785e-01 
6.365292e-01 
6.361801e-01 
6.358312e-01 
6.354825e-01 
6.351339e-01 
6.347855e-01 
6.344372e-01 
6.340892e-01 
6.337413e-01 
6.333936e-01 
6.330460e-01 
6.326986e-01 
6.323514e-01 
6.320043e-01 
6.316575e-01 
6.313107e-01 
6.309642e-01 
6.306178e-01 
6.302716e-01 
6.299255e-01 
6.295796e-01 
6.292339e-01 
6.288883e-01 
6.285429e-01 
6.281977e-01 
6.278526e-01 
6.275077e-01 
6.271630e-01 
6.268184e-01 
6.264739e-01 
6.261297e-01 
6.257856e-01 
6.254416e-01 
6.250978e-01 
6.247542e-01 
6.244107e-01 
6.240674e-01 
6.237243e-01 
6.233813e-01 
6.230384e-01 
6.226957e-01 
6.223532e-01 
6.220108e-01 
6.216686e-01 
6.213265e-01 
6.209846e-01 
6.206429e-01 
6.203013e-01 
6.199598e-01 
6.196185e-01 
6.192774e-01 
6.189364e-01 
6.185955e-01 
6.182548e-01 
6.179143e-01 
6.175739e-01 
6.172336e-01 
6.168935e-01 
6.165536e-01 
6.162138e-01 
6.158742e-01 
6.155346e-01 
6.151953e-01 
6.148561e-01 
6.145170e-01 
6.141781e-01 
6.138393e-01 
6.135007e-01 
6.131622e-01 
6.128239e-01 
6.124857e-01 
6.121477e-01 
6.118098e-01 
6.114720e-01 
6.111344e-01 
6.107969e-01 
6.104596e-01 
6.101224e-01 
6.097853e-01 
6.094484e-01 
6.091117e-01 
6.087750e-01 
6.084385e-01 
6.081022e-01 
6.077660e-01 
6.074299e-01 
6.070940e-01 
6.067582e-01 
6.064225e-01 
6.060870e-01 
6.057516e-01 
6.054163e-01 
6.050812e-01 
6.047463e-01 
6.044114e-01 
6.040767e-01 
6.037421e-01 
6.034077e-01 
6.030734e-01 
6.027392e-01 
6.024052e-01 
6.020712e-01 
6.017375e-01 
6.014038e-01 
6.010703e-01 
6.007369e-01 
6.004037e-01 
6.000705e-01 
5.997376e-01 
5.994047e-01 
5.990720e-01 
5.987394e-01 
5.984069e-01 
5.980745e-01 
5.977423e-01 
5.974102e-01 
5.970783e-01 
5.967464e-01 
5.964147e-01 
5.960831e-01 
5.957517e-01 
5.954203e-01 
5.950891e-01 
5.947580e-01 
5.944271e-01 
5.940962e-01 
5.937655e-01 
5.934349e-01 
5.931045e-01 
5.927741e-01 
5.924439e-01 
5.921138e-01 
5.917838e-01 
5.914540e-01 
5.911242e-01 
5.907946e-01 
5.904651e-01 
5.901357e-01 
5.898065e-01 
5.894774e-01 
5.891483e-01 
5.888194e-01 
5.884907e-01 
5.881620e-01 
5.878335e-01 
5.875050e-01 
5.871767e-01 
5.868485e-01 
5.865204e-01 
5.861925e-01 
5.858646e-01 
5.855369e-01 
5.852093e-01 
5.848818e-01 
5.845544e-01 
5.842271e-01 
5.839000e-01 
5.835729e-01 
5.832460e-01 
5.829192e-01 
5.825925e-01 
5.822659e-01 
5.819394e-01 
5.816130e-01 
5.812868e-01 
5.809606e-01 
5.806346e-01 
5.803086e-01 
5.799828e-01 
5.796571e-01 
5.793315e-01 
5.790060e-01 
5.786806e-01 
5.783554e-01 
5.780302e-01 
5.777051e-01 
5.773802e-01 
5.770554e-01 
5.767306e-01 
5.764060e-01 
5.760815e-01 
5.757570e-01 
5.754327e-01 
5.751085e-01 
5.747844e-01 
5.744604e-01 
5.741365e-01 
5.738127e-01 
5.734891e-01 
5.731655e-01 
5.728420e-01 
5.725186e-01 
5.721954e-01 
5.718722e-01 
5.715491e-01 
5.712262e-01 
5.709033e-01 
5.705805e-01 
5.702579e-01 
5.699353e-01 
5.696128e-01 
5.692905e-01 
5.689682e-01 
5.686460e-01 
5.683240e-01 
5.680020e-01 
5.676802e-01 
5.673584e-01 
5.670367e-01 
5.667151e-01 
5.663937e-01 
5.660723e-01 
5.657510e-01 
5.654298e-01 
5.651087e-01 
5.647877e-01 
5.644668e-01 
5.641460e-01 
5.638253e-01 
5.635047e-01 
5.631842e-01 
5.628638e-01 
5.625435e-01 
5.622232e-01 
5.619031e-01 
5.615830e-01 
5.612631e-01 
5.609432e-01 
5.606235e-01 
5.603038e-01 
5.599842e-01 
5.596647e-01 
5.593453e-01 
5.590260e-01 
5.587068e-01 
5.583876e-01 
5.580686e-01 
5.577496e-01 
5.574308e-01 
5.571120e-01 
5.567933e-01 
5.564747e-01 
5.561562e-01 
5.558378e-01 
5.555195e-01 
5.552013e-01 
5.548831e-01 
5.545650e-01 
5.542471e-01 
5.539292e-01 
5.536114e-01 
5.532937e-01 
5.529760e-01 
5.526585e-01 
5.523410e-01 
5.520236e-01 
5.517064e-01 
5.513892e-01 
5.510720e-01 
5.507550e-01 
5.504380e-01 
5.501212e-01 
5.498044e-01 
5.494877e-01 
5.491711e-01 
5.488545e-01 
5.485381e-01 
5.482217e-01 
5.479054e-01 
5.475892e-01 
5.472731e-01 
5.469571e-01 
5.466411e-01 
5.463252e-01 
5.460094e-01 
5.456937e-01 
5.453781e-01 
5.450625e-01 
5.447470e-01 
5.444316e-01 
5.441163e-01 
5.438011e-01 
5.434859e-01 
5.431708e-01 
5.428558e-01 
5.425409e-01 
5.422260e-01 
5.419112e-01 
5.415965e-01 
5.412819e-01 
5.409674e-01 
5.406529e-01 
5.403385e-01 
5.400242e-01 
5.397100e-01 
5.393958e-01 
5.390817e-01 
5.387677e-01 
5.384538e-01 
5.381399e-01 
5.378261e-01 
5.375124e-01 
5.371988e-01 
5.368852e-01 
5.365717e-01 
5.362583e-01 
5.359449e-01 
5.356317e-01 
5.353185e-01 
5.350053e-01 
5.346923e-01 
5.343793e-01 
5.340664e-01 
5.337535e-01 
5.334408e-01 
5.331281e-01 
5.328154e-01 
5.325029e-01 
5.321904e-01 
5.318780e-01 
5.315656e-01 
5.312534e-01 
5.309411e-01 
5.306290e-01 
5.303169e-01 
5.300049e-01 
5.296930e-01 
5.293811e-01 
5.290694e-01 
5.287576e-01 
5.284460e-01 
5.281344e-01 
5.278229e-01 
5.275114e-01 
5.272000e-01 
5.268887e-01 
5.265774e-01 
5.262663e-01 
5.259551e-01 
5.256441e-01 
5.253331e-01 
5.250222e-01 
5.247113e-01 
5.244005e-01 
5.240898e-01 
5.237791e-01 
5.234685e-01 
5.231580e-01 
5.228475e-01 
5.225371e-01 
5.222268e-01 
5.219165e-01 
5.216063e-01 
5.212961e-01 
5.209860e-01 
5.206760e-01 
5.203660e-01 
5.200561e-01 
5.197463e-01 
5.194365e-01 
5.191268e-01 
5.188171e-01 
5.185075e-01 
5.181980e-01 
5.178885e-01 
5.175791e-01 
5.172698e-01 
5.169605e-01 
5.166512e-01 
5.163421e-01 
5.160330e-01 
5.157239e-01 
5.154149e-01 
5.151060e-01 
5.147971e-01 
5.144883e-01 
5.141795e-01 
5.138708e-01 
5.135622e-01 
5.132536e-01 
5.129451e-01 
5.126366e-01 
5.123282e-01 
5.120199e-01 
5.117116e-01 
5.114034e-01 
5.110952e-01 
5.107871e-01 
5.104790e-01 
5.101710e-01 
5.098630e-01 
5.095551e-01 
5.092473e-01 
5.089395e-01 
5.086318e-01 
5.083241e-01 
5.080165e-01 
5.077089e-01 
5.074014e-01 
5.070940e-01 
5.067866e-01 
5.064792e-01 
5.061719e-01 
5.058647e-01 
5.055575e-01 
5.052504e-01 
5.049433e-01 
5.046363e-01 
5.043293e-01 
5.040224e-01 
5.037155e-01 
5.034087e-01 
5.031019e-01 
5.027952e-01 
5.024886e-01 
5.021819e-01 
5.018754e-01 
5.015689e-01 
5.012624e-01 
5.009560e-01 
5.006497e-01 
5.003434e-01 
5.000371e-01 
4.997309e-01 
4.994248e-01 
4.991187e-01 
4.988126e-01 
4.985066e-01 
4.982007e-01 
4.978948e-01 
4.975889e-01 
4.972831e-01 
4.969774e-01 
4.966717e-01 
4.963660e-01 
4.960604e-01 
4.957549e-01 
4.954494e-01 
4.951439e-01 
4.948385e-01 
4.945331e-01 
4.942278e-01 
4.939225e-01 
4.936173e-01 
4.933121e-01 
4.930070e-01 
4.927019e-01 
4.923969e-01 
4.920919e-01 
4.917869e-01 
4.914820e-01 
4.911772e-01 
4.908724e-01 
4.905676e-01 
4.902629e-01 
4.899582e-01 
4.896536e-01 
4.893490e-01 
4.890445e-01 
4.887400e-01 
4.884355e-01 
4.881311e-01 
4.878268e-01 
4.875225e-01 
4.872182e-01 
4.869140e-01 
4.866098e-01 
4.863057e-01 
4.860016e-01 
4.856975e-01 
4.853935e-01 
4.850896e-01 
4.847856e-01 
4.844817e-01 
4.841779e-01 
4.838741e-01 
4.835704e-01 
4.832667e-01 
4.829630e-01 
4.826594e-01 
4.823558e-01 
4.820522e-01 
4.817487e-01 
4.814453e-01 
4.811419e-01 
4.808385e-01 
4.805351e-01 
4.802318e-01 
4.799286e-01 
4.796254e-01 
4.793222e-01 
4.790191e-01 
4.787160e-01 
4.784129e-01 
4.781099e-01 
4.778069e-01 
4.775040e-01 
4.772011e-01 
4.768982e-01 
4.765954e-01 
4.762926e-01 
4.759899e-01 
4.756872e-01 
4.753845e-01 
4.750819e-01 
4.747793e-01 
4.744768e-01 
4.741743e-01 
4.738718e-01 
4.735694e-01 
4.732670e-01 
4.729646e-01 
4.726623e-01 
4.723600e-01 
4.720578e-01 
4.717556e-01 
4.714534e-01 
4.711512e-01 
4.708491e-01 
4.705471e-01 
4.702451e-01 
4.699431e-01 
4.696411e-01 
4.693392e-01 
4.690373e-01 
4.687355e-01 
4.684337e-01 
4.681319e-01 
4.678301e-01 
4.675284e-01 
4.672268e-01 
4.669251e-01 
4.666235e-01 
4.663220e-01 
4.660204e-01 
4.657189e-01 
4.654175e-01 
4.651161e-01 
4.648147e-01 
4.645133e-01 
4.642120e-01 
4.639107e-01 
4.636094e-01 
4.633082e-01 
4.630070e-01 
4.627059e-01 
4.624047e-01 
4.621037e-01 
4.618026e-01 
4.615016e-01 
4.612006e-01 
4.608996e-01 
4.605987e-01 
4.602978e-01 
4.599970e-01 
4.596961e-01 
4.593953e-01 
4.590946e-01 
4.587938e-01 
4.584931e-01 
4.581925e-01 
4.578918e-01 
4.575912e-01 
4.572907e-01 
4.569901e-01 
4.566896e-01 
4.563891e-01 
4.560887e-01 
4.557883e-01 
4.554879e-01 
4.551875e-01 
4.548872e-01 
4.545869e-01 
4.542866e-01 
4.539864e-01 
4.536862e-01 
4.533860e-01 
4.530859e-01 
4.527857e-01 
4.524857e-01 
4.521856e-01 
4.518856e-01 
4.515856e-01 
4.512856e-01 
4.509857e-01 
4.506858e-01 
4.503859e-01 
4.500860e-01 
4.497862e-01 
4.494864e-01 
4.491866e-01 
4.488869e-01 
4.485872e-01 
4.482875e-01 
4.479879e-01 
4.476882e-01 
4.473886e-01 
4.470891e-01 
4.467895e-01 
4.464900e-01 
4.461905e-01 
4.458911e-01 
4.455917e-01 
4.452922e-01 
4.449929e-01 
4.446935e-01 
4.443942e-01 
4.440949e-01 
4.437956e-01 
4.434964e-01 
4.431972e-01 
4.428980e-01 
4.425988e-01 
4.422997e-01 
4.420006e-01 
4.417015e-01 
4.414025e-01 
4.411034e-01 
4.408044e-01 
4.405054e-01 
4.402065e-01 
4.399076e-01 
4.396087e-01 
4.393098e-01 
4.390109e-01 
4.387121e-01 
4.384133e-01 
4.381145e-01 
4.378158e-01 
4.375171e-01 
4.372184e-01 
4.369197e-01 
4.366210e-01 
4.363224e-01 
4.360238e-01 
4.357252e-01 
4.354267e-01 
4.351282e-01 
4.348296e-01 
4.345312e-01 
4.342327e-01 
4.339343e-01 
4.336359e-01 
4.333375e-01 
4.330391e-01 
4.327408e-01 
4.324425e-01 
4.321442e-01 
4.318459e-01 
4.315477e-01 
4.312495e-01 
4.309513e-01 
4.306531e-01 
4.303549e-01 
4.300568e-01 
4.297587e-01 
4.294606e-01 
4.291626e-01 
4.288645e-01 
4.285665e-01 
4.282685e-01 
4.279705e-01 
4.276726e-01 
4.273747e-01 
4.270768e-01 
4.267789e-01 
4.264810e-01 
4.261832e-01 
4.258854e-01 
4.255876e-01 
4.252898e-01 
4.249921e-01 
4.246943e-01 
4.243966e-01 
4.240989e-01 
4.238013e-01 
4.235036e-01 
4.232060e-01 
4.229084e-01 
4.226108e-01 
4.223133e-01 
4.220157e-01 
4.217182e-01 
4.214207e-01 
4.211232e-01 
4.208258e-01 
4.205283e-01 
4.202309e-01 
4.199335e-01 
4.196362e-01 
4.193388e-01 
4.190415e-01 
4.187442e-01 
4.184469e-01 
4.181496e-01 
4.178523e-01 
4.175551e-01 
4.172579e-01 
4.169607e-01 
4.166635e-01 
4.163664e-01 
4.160692e-01 
4.157721e-01 
4.154750e-01 
4.151779e-01 
4.148809e-01 
4.145838e-01 
4.142868e-01 
4.139898e-01 
4.136928e-01 
4.133959e-01 
4.130989e-01 
4.128020e-01 
4.125051e-01 
4.122082e-01 
4.119113e-01 
4.116145e-01 
4.113177e-01 
4.110208e-01 
4.107241e-01 
4.104273e-01 
4.101305e-01 
4.098338e-01 
4.095371e-01 
4.092404e-01 
4.089437e-01 
4.086470e-01 
4.083503e-01 
4.080537e-01 
4.077571e-01 
4.074605e-01 
4.071639e-01 
4.068674e-01 
4.065708e-01 
4.062743e-01 
4.059778e-01 
4.056813e-01 
4.053848e-01 
4.050884e-01 
4.047919e-01 
4.044955e-01 
4.041991e-01 
4.039027e-01 
4.036063e-01 
4.033100e-01 
4.030136e-01 
4.027173e-01 
4.024210e-01 
4.021247e-01 
4.018285e-01 
4.015322e-01 
4.012360e-01 
4.009397e-01 
4.006435e-01 
4.003473e-01 
4.000512e-01 
3.997550e-01 
3.994589e-01 
3.991628e-01 
3.988667e-01 
3.985706e-01 
3.982745e-01 
3.979784e-01 
3.976824e-01 
3.973864e-01 
3.970904e-01 
3.967944e-01 
3.964984e-01 
3.962024e-01 
3.959065e-01 
3.956105e-01 
3.953146e-01 
3.950187e-01 
3.947228e-01 
3.944270e-01 
3.941311e-01 
3.938353e-01 
3.935394e-01 
3.932436e-01 
3.929478e-01 
3.926521e-01 
3.923563e-01 
3.920606e-01 
3.917648e-01 
3.914691e-01 
3.911734e-01 
3.908777e-01 
3.905820e-01 
3.902864e-01 
3.899907e-01 
3.896951e-01 
3.893995e-01 
3.891039e-01 
3.888083e-01 
3.885127e-01 
3.882172e-01 
3.879216e-01 
3.876261e-01 
3.873306e-01 
3.870351e-01 
3.867396e-01 
3.864442e-01 
3.861487e-01 
3.858533e-01 
3.855578e-01 
3.852624e-01 
3.849670e-01 
3.846716e-01 
3.843763e-01 
3.840809e-01 
3.837856e-01 
3.834902e-01 
3.831949e-01 
3.828996e-01 
3.826043e-01 
3.823091e-01 
3.820138e-01 
3.817186e-01 
3.814233e-01 
3.811281e-01 
3.808329e-01 
3.805377e-01 
3.802425e-01 
3.799474e-01 
3.796522e-01 
3.793571e-01 
3.790620e-01 
3.787668e-01 
3.784717e-01 
3.781767e-01 
3.778816e-01 
3.775865e-01 
3.772915e-01 
3.769965e-01 
3.767014e-01 
3.764064e-01 
3.761114e-01 
3.758165e-01 
3.755215e-01 
3.752265e-01 
3.749316e-01 
3.746367e-01 
3.743417e-01 
3.740468e-01 
3.737520e-01 
3.734571e-01 
3.731622e-01 
3.728674e-01 
3.725725e-01 
3.722777e-01 
3.719829e-01 
3.716881e-01 
3.713933e-01 
3.710985e-01 
3.708038e-01 
3.705090e-01 
3.702143e-01 
3.699195e-01 
3.696248e-01 
3.693301e-01 
3.690354e-01 
3.687408e-01 
3.684461e-01 
3.681514e-01 
3.678568e-01 
3.675622e-01 
3.672676e-01 
3.669730e-01 
3.666784e-01 
3.663838e-01 
3.660892e-01 
3.657947e-01 
3.655001e-01 
3.652056e-01 
3.649111e-01 
3.646166e-01 
3.643221e-01 
3.640276e-01 
3.637331e-01 
3.634386e-01 
3.631442e-01 
3.628498e-01 
3.625553e-01 
3.622609e-01 
3.619665e-01 
3.616721e-01 
3.613777e-01 
3.610834e-01 
3.607890e-01 
3.604947e-01 
3.602004e-01 
3.599060e-01 
3.596117e-01 
3.593174e-01 
3.590231e-01 
3.587289e-01 
3.584346e-01 
3.581404e-01 
3.578461e-01 
3.575519e-01 
3.572577e-01 
3.569635e-01 
3.566693e-01 
3.563751e-01 
3.560809e-01 
3.557868e-01 
3.554926e-01 
3.551985e-01 
3.549043e-01 
3.546102e-01 
3.543161e-01 
3.540220e-01 
3.537279e-01 
3.534339e-01 
3.531398e-01 
3.528458e-01 
3.525517e-01 
3.522577e-01 
3.519637e-01 
3.516697e-01 
3.513757e-01 
3.510817e-01 
3.507877e-01 
3.504938e-01 
3.501998e-01 
3.499059e-01 
3.496120e-01 
3.493181e-01 
3.490241e-01 
3.487303e-01 
3.484364e-01 
3.481425e-01 
3.478486e-01 
3.475548e-01 
3.472609e-01 
3.469671e-01 
3.466733e-01 
3.463795e-01 
3.460857e-01 
3.457919e-01 
3.454981e-01 
3.452044e-01 
3.449106e-01 
3.446169e-01 
3.443231e-01 
3.440294e-01 
3.437357e-01 
3.434420e-01 
3.431483e-01 
3.428546e-01 
3.425610e-01 
3.422673e-01 
3.419737e-01 
3.416800e-01 
3.413864e-01 
3.410928e-01 
3.407992e-01 
3.405056e-01 
3.402120e-01 
3.399184e-01 
3.396249e-01 
3.393313e-01 
3.390378e-01 
3.387443e-01 
3.384507e-01 
3.381572e-01 
3.378637e-01 
3.375702e-01 
3.372768e-01 
3.369833e-01 
3.366898e-01 
3.363964e-01 
3.361030e-01 
3.358095e-01 
3.355161e-01 
3.352227e-01 
3.349293e-01 
3.346359e-01 
3.343426e-01 
3.340492e-01 
3.337559e-01 
3.334625e-01 
3.331692e-01 
3.328759e-01 
3.325825e-01 
3.322892e-01 
3.319960e-01 
3.317027e-01 
3.314094e-01 
3.311162e-01 
3.308229e-01 
3.305297e-01 
3.302364e-01 
3.299432e-01 
3.296500e-01 
3.293568e-01 
3.290636e-01 
3.287705e-01 
3.284773e-01 
3.281841e-01 
3.278910e-01 
3.275979e-01 
3.273047e-01 
3.270116e-01 
3.267185e-01 
3.264254e-01 
3.261324e-01 
3.258393e-01 
3.255462e-01 
3.252532e-01 
3.249601e-01 
3.246671e-01 
3.243741e-01 
3.240811e-01 
3.237881e-01 
3.234951e-01 
3.232021e-01 
3.229091e-01 
3.226162e-01 
3.223232e-01 
3.220303e-01 
3.217374e-01 
3.214444e-01 
3.211515e-01 
3.208586e-01 
3.205658e-01 
3.202729e-01 
3.199800e-01 
3.196872e-01 
3.193943e-01 
3.191015e-01 
3.188087e-01 
3.185159e-01 
3.182231e-01 
3.179303e-01 
3.176375e-01 
3.173447e-01 
3.170520e-01 
3.167592e-01 
3.164665e-01 
3.161737e-01 
3.158810e-01 
3.155883e-01 
3.152956e-01 
3.150029e-01 
3.147102e-01 
3.144176e-01 
3.141249e-01 
3.138323e-01 
3.135396e-01 
3.132470e-01 
3.129544e-01 
3.126618e-01 
3.123692e-01 
3.120766e-01 
3.117840e-01 
3.114915e-01 
3.111989e-01 
3.109064e-01 
3.106139e-01 
3.103213e-01 
3.100288e-01 
3.097363e-01 
3.094438e-01 
3.091514e-01 
3.088589e-01 
3.085664e-01 
3.082740e-01 
3.079816e-01 
3.076891e-01 
3.073967e-01 
3.071043e-01 
3.068119e-01 
3.065195e-01 
3.062272e-01 
3.059348e-01 
3.056425e-01 
3.053501e-01 
3.050578e-01 
3.047655e-01 
3.044732e-01 
3.041809e-01 
3.038886e-01 
3.035963e-01 
3.033040e-01 
3.030118e-01 
3.027196e-01 
3.024273e-01 
3.021351e-01 
3.018429e-01 
3.015507e-01 
3.012585e-01 
3.009663e-01 
3.006742e-01 
3.003820e-01 
3.000899e-01 
2.997977e-01 
2.995056e-01 
2.992135e-01 
2.989214e-01 
2.986293e-01 
2.983372e-01 
2.980451e-01 
2.977531e-01 
2.974610e-01 
2.971690e-01 
2.968770e-01 
2.965850e-01 
2.962930e-01 
2.960010e-01 
2.957090e-01 
2.954170e-01 
2.951251e-01 
2.948331e-01 
2.945412e-01 
2.942492e-01 
2.939573e-01 
2.936654e-01 
2.933735e-01 
2.930816e-01 
2.927898e-01 
2.924979e-01 
2.922061e-01 
2.919142e-01 
2.916224e-01 
2.913306e-01 
2.910388e-01 
2.907470e-01 
2.904552e-01 
2.901635e-01 
2.898717e-01 
2.895800e-01 
2.892882e-01 
2.889965e-01 
2.887048e-01 
2.884131e-01 
2.881214e-01 
2.878297e-01 
2.875381e-01 
2.872464e-01 
2.869548e-01 
2.866631e-01 
2.863715e-01 
2.860799e-01 
2.857883e-01 
2.854967e-01 
2.852051e-01 
2.849136e-01 
2.846220e-01 
2.843305e-01 
2.840390e-01 
2.837475e-01 
2.834560e-01 
2.831645e-01 
2.828730e-01 
2.825815e-01 
2.822901e-01 
2.819986e-01 
2.817072e-01 
2.814158e-01 
2.811244e-01 
2.808330e-01 
2.805416e-01 
2.802502e-01 
2.799588e-01 
2.796675e-01 
2.793762e-01 
2.790848e-01 
2.787935e-01 
2.785022e-01 
2.782109e-01 
2.779197e-01 
2.776284e-01 
2.773371e-01 
2.770459e-01 
2.767547e-01 
2.764635e-01 
2.761723e-01 
2.758811e-01 
2.755899e-01 
2.752987e-01 
2.750076e-01 
2.747164e-01 
2.744253e-01 
2.741342e-01 
2.738431e-01 
2.735520e-01 
2.732609e-01 
2.729698e-01 
2.726788e-01 
2.723877e-01 
2.720967e-01 
2.718057e-01 
2.715147e-01 
2.712237e-01 
2.709327e-01 
2.706418e-01 
2.703508e-01 
2.700599e-01 
2.697689e-01 
2.694780e-01 
2.691871e-01 
2.688962e-01 
2.686054e-01 
2.683145e-01 
2.680236e-01 
2.677328e-01 
2.674420e-01 
2.671512e-01 
2.668604e-01 
2.665696e-01 
2.662788e-01 
2.659881e-01 
2.656973e-01 
2.654066e-01 
2.651158e-01 
2.648251e-01 
2.645344e-01 
2.642438e-01 
2.639531e-01 
2.636624e-01 
2.633718e-01 
2.630812e-01 
2.627906e-01 
2.625000e-01 
2.622094e-01 
2.619188e-01 
2.616282e-01 
2.613377e-01 
2.610472e-01 
2.607566e-01 
2.604661e-01 
2.601756e-01 
2.598852e-01 
2.595947e-01 
2.593042e-01 
2.590138e-01 
2.587234e-01 
2.584330e-01 
2.581426e-01 
2.578522e-01 
2.575618e-01 
2.572715e-01 
2.569811e-01 
2.566908e-01 
2.564005e-01 
2.561102e-01 
2.558199e-01 
2.555296e-01 
2.552394e-01 
2.549491e-01 
2.546589e-01 
2.543687e-01 
2.540785e-01 
2.537883e-01 
2.534981e-01 
2.532080e-01 
2.529178e-01 
2.526277e-01 
2.523376e-01 
2.520475e-01 
2.517574e-01 
2.514673e-01 
2.511773e-01 
2.508872e-01 
2.505972e-01 
2.503072e-01 
2.500172e-01 
2.497272e-01 
2.494372e-01 
2.491473e-01 
2.488573e-01 
2.485674e-01 
2.482775e-01 
2.479876e-01 
2.476977e-01 
2.474079e-01 
2.471180e-01 
2.468282e-01 
2.465384e-01 
2.462485e-01 
2.459588e-01 
2.456690e-01 
2.453792e-01 
2.450895e-01 
2.447997e-01 
2.445100e-01 
2.442203e-01 
2.439306e-01 
2.436410e-01 
2.433513e-01 
2.430617e-01 
2.427721e-01 
2.424825e-01 
2.421929e-01 
2.419033e-01 
2.416137e-01 
2.413242e-01 
2.410346e-01 
2.407451e-01 
2.404556e-01 
2.401662e-01 
2.398767e-01 
2.395872e-01 
2.392978e-01 
2.390084e-01 
2.387190e-01 
2.384296e-01 
2.381402e-01 
2.378509e-01 
2.375615e-01 
2.372722e-01 
2.369829e-01 
2.366936e-01 
2.364043e-01 
2.361151e-01 
2.358258e-01 
2.355366e-01 
2.352474e-01 
2.349582e-01 
2.346690e-01 
2.343799e-01 
2.340907e-01 
2.338016e-01 
2.335125e-01 
2.332234e-01 
2.329343e-01 
2.326452e-01 
2.323562e-01 
2.320672e-01 
2.317781e-01 
2.314891e-01 
2.312002e-01 
2.309112e-01 
2.306223e-01 
2.303333e-01 
2.300444e-01 
2.297555e-01 
2.294667e-01 
2.291778e-01 
2.288889e-01 
2.286001e-01 
2.283113e-01 
2.280225e-01 
2.277337e-01 
2.274450e-01 
2.271563e-01 
2.268675e-01 
2.265788e-01 
2.262901e-01 
2.260015e-01 
2.257128e-01 
2.254242e-01 
2.251356e-01 
2.248470e-01 
2.245584e-01 
2.242698e-01 
2.239813e-01 
2.236927e-01 
2.234042e-01 
2.231157e-01 
2.228273e-01 
2.225388e-01 
2.222504e-01 
2.219619e-01 
2.216735e-01 
2.213852e-01 
2.210968e-01 
2.208084e-01 
2.205201e-01 
2.202318e-01 
2.199435e-01 
2.196552e-01 
2.193670e-01 
2.190787e-01 
2.187905e-01 
2.185023e-01 
2.182141e-01 
2.179260e-01 
2.176378e-01 
2.173497e-01 
2.170616e-01 
2.167735e-01 
2.164854e-01 
2.161974e-01 
2.159093e-01 
2.156213e-01 
2.153333e-01 
2.150453e-01 
2.147574e-01 
2.144694e-01 
2.141815e-01 
2.138936e-01 
2.136057e-01 
2.133179e-01 
2.130300e-01 
2.127422e-01 
2.124544e-01 
2.121666e-01 
2.118788e-01 
2.115911e-01 
2.113034e-01 
2.110156e-01 
2.107280e-01 
2.104403e-01 
2.101526e-01 
2.098650e-01 
2.095774e-01 
2.092898e-01 
2.090022e-01 
2.087147e-01 
2.084272e-01 
2.081396e-01 
2.078521e-01 
2.075647e-01 
2.072772e-01 
2.069898e-01 
2.067024e-01 
2.064150e-01 
2.061276e-01 
2.058403e-01 
2.055529e-01 
2.052656e-01 
2.049783e-01 
2.046911e-01 
2.044038e-01 
2.041166e-01 
2.038294e-01 
2.035422e-01 
2.032550e-01 
2.029679e-01 
2.026808e-01 
2.023937e-01 
2.021066e-01 
2.018195e-01 
2.015325e-01 
2.012455e-01 
2.009585e-01 
2.006715e-01 
2.003845e-01 
2.000976e-01 
1.998107e-01 
1.995238e-01 
1.992369e-01 
1.989501e-01 
1.986632e-01 
1.983764e-01 
1.980896e-01 
1.978029e-01 
1.975161e-01 
1.972294e-01 
1.969427e-01 
1.966560e-01 
1.963694e-01 
1.960827e-01 
1.957961e-01 
1.955095e-01 
1.952229e-01 
1.949364e-01 
1.946499e-01 
1.943634e-01 
1.940769e-01 
1.937904e-01 
1.935040e-01 
1.932176e-01 
1.929312e-01 
1.926448e-01 
1.923585e-01 
1.920721e-01 
1.917858e-01 
1.914995e-01 
1.912133e-01 
1.909271e-01 
1.906408e-01 
1.903546e-01 
1.900685e-01 
1.897823e-01 
1.894962e-01 
1.892101e-01 
1.889240e-01 
1.886380e-01 
1.883519e-01 
1.880659e-01 
1.877799e-01 
1.874940e-01 
1.872080e-01 
1.869221e-01 
1.866362e-01 
1.863504e-01 
1.860645e-01 
1.857787e-01 
1.854929e-01 
1.852071e-01 
1.849214e-01 
1.846356e-01 
1.843499e-01 
1.840643e-01 
1.837786e-01 
1.834930e-01 
1.832073e-01 
1.829218e-01 
1.826362e-01 
1.823507e-01 
1.820651e-01 
1.817797e-01 
1.814942e-01 
1.812087e-01 
1.809233e-01 
1.806379e-01 
1.803526e-01 
1.800672e-01 
1.797819e-01 
1.794966e-01 
1.792113e-01 
1.789261e-01 
1.786409e-01 
1.783557e-01 
1.780705e-01 
1.777853e-01 
1.775002e-01 
1.772151e-01 
1.769300e-01 
1.766450e-01 
1.763600e-01 
1.760750e-01 
1.757900e-01 
1.755050e-01 
1.752201e-01 
1.749352e-01 
1.746503e-01 
1.743655e-01 
1.740807e-01 
1.737959e-01 
1.735111e-01 
1.732263e-01 
1.729416e-01 
1.726569e-01 
1.723722e-01 
1.720876e-01 
1.718030e-01 
1.715184e-01 
1.712338e-01 
1.709493e-01 
1.706648e-01 
1.703803e-01 
1.700958e-01 
1.698114e-01 
1.695270e-01 
1.692426e-01 
1.689582e-01 
1.686739e-01 
1.683896e-01 
1.681053e-01 
1.678210e-01 
1.675368e-01 
1.672526e-01 
1.669684e-01 
1.666843e-01 
1.664002e-01 
1.661161e-01 
1.658320e-01 
1.655480e-01 
1.652639e-01 
1.649800e-01 
1.646960e-01 
1.644121e-01 
1.641282e-01 
1.638443e-01 
1.635604e-01 
1.632766e-01 
1.629928e-01 
1.627090e-01 
1.624253e-01 
1.621416e-01 
1.618579e-01 
1.615742e-01 
1.612906e-01 
1.610070e-01 
1.607234e-01 
1.604399e-01 
1.601563e-01 
1.598728e-01 
1.595894e-01 
1.593059e-01 
1.590225e-01 
1.587391e-01 
1.584558e-01 
1.581724e-01 
1.578892e-01 
1.576059e-01 
1.573226e-01 
1.570394e-01 
1.567562e-01 
1.564731e-01 
1.561900e-01 
1.559069e-01 
1.556238e-01 
1.553407e-01 
1.550577e-01 
1.547747e-01 
1.544918e-01 
1.542089e-01 
1.539260e-01 
1.536431e-01 
1.533602e-01 
1.530774e-01 
1.527946e-01 
1.525119e-01 
1.522292e-01 
1.519465e-01 
1.516638e-01 
1.513812e-01 
1.510986e-01 
1.508160e-01 
1.505334e-01 
1.502509e-01 
1.499684e-01 
1.496860e-01 
1.494035e-01 
1.491211e-01 
1.488388e-01 
1.485564e-01 
1.482741e-01 
1.479918e-01 
1.477096e-01 
1.474274e-01 
1.471452e-01 
1.468630e-01 
1.465809e-01 
1.462988e-01 
1.460167e-01 
1.457347e-01 
1.454527e-01 
1.451707e-01 
1.448887e-01 
1.446068e-01 
1.443249e-01 
1.440431e-01 
1.437613e-01 
1.434795e-01 
1.431977e-01 
1.429160e-01 
1.426343e-01 
1.423526e-01 
1.420710e-01 
1.417893e-01 
1.415078e-01 
1.412262e-01 
1.409447e-01 
1.406632e-01 
1.403818e-01 
1.401004e-01 
1.398190e-01 
1.395376e-01 
1.392563e-01 
1.389750e-01 
1.386937e-01 
1.384125e-01 
1.381313e-01 
1.378501e-01 
1.375690e-01 
1.372879e-01 
1.370068e-01 
1.367258e-01 
1.364448e-01 
1.361638e-01 
1.358829e-01 
1.356020e-01 
1.353211e-01 
1.350402e-01 
1.347594e-01 
1.344786e-01 
1.341979e-01 
1.339172e-01 
1.336365e-01 
1.333558e-01 
1.330752e-01 
1.327946e-01 
1.325141e-01 
1.322336e-01 
1.319531e-01 
1.316726e-01 
1.313922e-01 
1.311118e-01 
1.308315e-01 
1.305512e-01 
1.302709e-01 
1.299906e-01 
1.297104e-01 
1.294302e-01 
1.291501e-01 
1.288700e-01 
1.285899e-01 
1.283098e-01 
1.280298e-01 
1.277498e-01 
1.274699e-01 
1.271900e-01 
1.269101e-01 
1.266302e-01 
1.263504e-01 
1.260706e-01 
1.257909e-01 
1.255112e-01 
1.252315e-01 
1.249519e-01 
1.246723e-01 
1.243927e-01 
1.241131e-01 
1.238336e-01 
1.235542e-01 
1.232747e-01 
1.229953e-01 
1.227160e-01 
1.224366e-01 
1.221574e-01 
1.218781e-01 
1.215989e-01 
1.213197e-01 
1.210405e-01 
1.207614e-01 
1.204823e-01 
1.202033e-01 
1.199243e-01 
1.196453e-01 
1.193663e-01 
1.190874e-01 
1.188086e-01 
1.185297e-01 
1.182509e-01 
1.179722e-01 
1.176934e-01 
1.174147e-01 
1.171361e-01 
1.168575e-01 
1.165789e-01 
1.163003e-01 
1.160218e-01 
1.157433e-01 
1.154649e-01 
1.151865e-01 
1.149081e-01 
1.146298e-01 
1.143515e-01 
1.140732e-01 
1.137950e-01 
1.135168e-01 
1.132387e-01 
1.129606e-01 
1.126825e-01 
1.124045e-01 
1.121265e-01 
1.118485e-01 
1.115706e-01 
1.112927e-01 
1.110148e-01 
1.107370e-01 
1.104592e-01 
1.101815e-01 
1.099038e-01 
1.096261e-01 
1.093485e-01 
1.090709e-01 
1.087934e-01 
1.085159e-01 
1.082384e-01 
1.079609e-01 
1.076835e-01 
1.074062e-01 
1.071288e-01 
1.068516e-01 
1.065743e-01 
1.062971e-01 
1.060199e-01 
1.057428e-01 
1.054657e-01 
1.051886e-01 
1.049116e-01 
1.046346e-01 
1.043577e-01 
1.040808e-01 
1.038039e-01 
1.035271e-01 
1.032503e-01 
1.029735e-01 
1.026968e-01 
1.024202e-01 
1.021435e-01 
1.018669e-01 
1.015904e-01 
1.013139e-01 
1.010374e-01 
1.007609e-01 
1.004846e-01 
1.002082e-01 
9.993187e-02 
9.965559e-02 
9.937935e-02 
9.910315e-02 
9.882699e-02 
9.855087e-02 
9.827479e-02 
9.799874e-02 
9.772274e-02 
9.744678e-02 
9.717086e-02 
9.689497e-02 
9.661913e-02 
9.634333e-02 
9.606757e-02 
9.579185e-02 
9.551617e-02 
9.524053e-02 
9.496493e-02 
9.468937e-02 
9.441385e-02 
9.413837e-02 
9.386293e-02 
9.358753e-02 
9.331218e-02 
9.303686e-02 
9.276159e-02 
9.248635e-02 
9.221116e-02 
9.193601e-02 
9.166090e-02 
9.138583e-02 
9.111080e-02 
9.083582e-02 
9.056087e-02 
9.028597e-02 
9.001111e-02 
8.973628e-02 
8.946151e-02 
8.918677e-02 
8.891207e-02 
8.863742e-02 
8.836281e-02 
8.808824e-02 
8.781371e-02 
8.753922e-02 
8.726478e-02 
8.699038e-02 
8.671602e-02 
8.644170e-02 
8.616742e-02 
8.589319e-02 
8.561900e-02 
8.534485e-02 
8.507075e-02 
8.479668e-02 
8.452266e-02 
8.424868e-02 
8.397475e-02 
8.370086e-02 
8.342701e-02 
8.315320e-02 
8.287944e-02 
8.260572e-02 
8.233204e-02 
8.205841e-02 
8.178482e-02 
8.151127e-02 
8.123776e-02 
8.096430e-02 
8.069089e-02 
8.041751e-02 
8.014418e-02 
7.987090e-02 
7.959765e-02 
7.932445e-02 
7.905130e-02 
7.877819e-02 
7.850512e-02 
7.823209e-02 
7.795912e-02 
7.768618e-02 
7.741329e-02 
7.714044e-02 
7.686764e-02 
7.659488e-02 
7.632217e-02 
7.604950e-02 
7.577687e-02 
7.550429e-02 
7.523175e-02 
7.495926e-02 
7.468682e-02 
7.441441e-02 
7.414206e-02 
7.386974e-02 
7.359748e-02 
7.332526e-02 
7.305308e-02 
7.278095e-02 
7.250886e-02 
7.223682e-02 
7.196482e-02 
7.169287e-02 
7.142097e-02 
7.114911e-02 
7.087729e-02 
7.060552e-02 
7.033380e-02 
7.006212e-02 
6.979049e-02 
6.951891e-02 
6.924737e-02 
6.897587e-02 
6.870443e-02 
6.843302e-02 
6.816167e-02 
6.789036e-02 
6.761910e-02 
6.734788e-02 
6.707671e-02 
6.680559e-02 
6.653451e-02 
6.626348e-02 
6.599249e-02 
6.572156e-02 
6.545066e-02 
6.517982e-02 
6.490902e-02 
6.463827e-02 
6.436757e-02 
6.409691e-02 
6.382630e-02 
6.355574e-02 
6.328523e-02 
6.301476e-02 
6.274434e-02 
6.247397e-02 
6.220364e-02 
6.193336e-02 
6.166313e-02 
6.139295e-02 
6.112281e-02 
6.085273e-02 
6.058269e-02 
6.031269e-02 
6.004275e-02 
5.977285e-02 
5.950301e-02 
5.923321e-02 
5.896346e-02 
5.869375e-02 
5.842410e-02 
5.815449e-02 
5.788493e-02 
5.761542e-02 
5.734596e-02 
5.707655e-02 
5.680718e-02 
5.653787e-02 
5.626860e-02 
5.599938e-02 
5.573021e-02 
5.546109e-02 
5.519202e-02 
5.492300e-02 
5.465402e-02 
5.438510e-02 
5.411622e-02 
5.384740e-02 
5.357862e-02 
5.330989e-02 
5.304121e-02 
5.277259e-02 
5.250401e-02 
5.223548e-02 
5.196700e-02 
5.169857e-02 
5.143019e-02 
5.116186e-02 
5.089358e-02 
5.062535e-02 
5.035717e-02 
5.008904e-02 
4.982096e-02 
4.955293e-02 
4.928495e-02 
4.901702e-02 
4.874914e-02 
4.848131e-02 
4.821353e-02 
4.794581e-02 
4.767813e-02 
4.741050e-02 
4.714293e-02 
4.687540e-02 
4.660793e-02 
4.634051e-02 
4.607313e-02 
4.580581e-02 
4.553854e-02 
4.527133e-02 
4.500416e-02 
4.473704e-02 
4.446998e-02 
4.420296e-02 
4.393600e-02 
4.366909e-02 
4.340223e-02 
4.313543e-02 
4.286867e-02 
4.260197e-02 
4.233531e-02 
4.206871e-02 
4.180217e-02 
4.153567e-02 
4.126923e-02 
4.100283e-02 
4.073649e-02 
4.047021e-02 
4.020397e-02 
3.993779e-02 
3.967166e-02 
3.940558e-02 
3.913955e-02 
3.887358e-02 
3.860766e-02 
3.834179e-02 
3.807598e-02 
3.781021e-02 
3.754450e-02 
3.727885e-02 
3.701324e-02 
3.674769e-02 
3.648220e-02 
3.621675e-02 
3.595136e-02 
3.568602e-02 
3.542074e-02 
3.515551e-02 
3.489033e-02 
3.462521e-02 
3.436013e-02 
3.409512e-02 
3.383015e-02 
3.356525e-02 
3.330039e-02 
3.303559e-02 
3.277084e-02 
3.250615e-02 
3.224151e-02 
3.197692e-02 
3.171239e-02 
3.144791e-02 
3.118349e-02 
3.091912e-02 
3.065481e-02 
3.039055e-02 
3.012634e-02 
2.986219e-02 
2.959809e-02 
2.933405e-02 
2.907007e-02 
2.880614e-02 
2.854226e-02 
2.827844e-02 
2.801467e-02 
2.775096e-02 
2.748730e-02 
2.722370e-02 
2.696015e-02 
2.669666e-02 
2.643323e-02 
2.616985e-02 
2.590652e-02 
2.564325e-02 
2.538004e-02 
2.511688e-02 
2.485378e-02 
2.459073e-02 
2.432774e-02 
2.406481e-02 
2.380193e-02 
2.353910e-02 
2.327634e-02 
2.301363e-02 
2.275097e-02 
2.248837e-02 
2.222583e-02 
2.196335e-02 
2.170092e-02 
2.143854e-02 
2.117623e-02 
2.091397e-02 
2.065177e-02 
2.038962e-02 
2.012753e-02 
1.986550e-02 
1.960352e-02 
1.934160e-02 
1.907974e-02 
1.881794e-02 
1.855619e-02 
1.829450e-02 
1.803287e-02 
1.777129e-02 
1.750977e-02 
1.724831e-02 
1.698691e-02 
1.672556e-02 
1.646427e-02 
1.620304e-02 
1.594187e-02 
1.568075e-02 
1.541970e-02 
1.515870e-02 
1.489776e-02 
1.463687e-02 
1.437605e-02 
1.411528e-02 
1.385457e-02 
1.359392e-02 
1.333333e-02 
1.307279e-02 
1.281232e-02 
1.255190e-02 
1.229154e-02 
1.203124e-02 
1.177100e-02 
1.151082e-02 
1.125069e-02 
1.099063e-02 
1.073062e-02 
1.047067e-02 
1.021079e-02 
9.950957e-03 
9.691187e-03 
9.431476e-03 
9.171824e-03 
8.912232e-03 
8.652699e-03 
8.393226e-03 
8.133812e-03 
7.874458e-03 
7.615163e-03 
7.355928e-03 
7.096753e-03 
6.837637e-03 
6.578581e-03 
6.319585e-03 
6.060650e-03 
5.801774e-03 
5.542958e-03 
5.284203e-03 
5.025507e-03 
4.766872e-03 
4.508297e-03 
4.249783e-03 
3.991329e-03 
3.732935e-03 
3.474602e-03 
3.216330e-03 
2.958118e-03 
2.699967e-03 
2.441877e-03 
2.183848e-03 
1.925880e-03 
1.667972e-03 
1.410126e-03 
1.152340e-03 
8.946162e-04 
6.369533e-04 
3.793516e-04 
1.218112e-04 
0 
0 
0 
0 
0 
0 
0 
0 
0 
0 
0 
0 
0 
0 
0 
0 
0 
0 
0 
0 
0 
0 
0 
0 
0 
0 
0 
0 
0 
0 
0 
0 
0 
0 
0 
0 
0 
0 
0 
0 
0 
0 
0 
0 
0 
0 
0 
0 
0 
0 
0 
0 
0 
0 
0 
0 
0 
0 
0 
0 
0 
0 
0 
0 
0 
0 
0 
0 
0 
0 
0 
0 
0 
0 
0 
0 
0 
0 
0 
0 
0 
0 
0 
0 
0 
0 
0 
0 
0 
0 
0 
0 
0 
0 
0 
0 
0 
0 
0 
0 
0 
0 
0 
0 
0 
0 
0 
0 
0 
0 
0 
0 
0 
0 
0 
0 
0 
0 
0 
0 
0 
0 
0 
0 
0 
0 
0 
0 
0 
0 
0 
0 
0 
0 
0 
0 
0 
0 
0 
0 
0 
0 
0 
0 
0 
0 
0 
0 
0 
0 
0 
0 
0 
0 
0 
0 
0 
0 
0 
0 
0 
0 
0 
0 
0 
0 
0 
0 
0 
0 
0 
0 
0 
0 
0 
0 
0 
0 
0 
0 
0 
0 
0 
0 
0 
0 
0 
0 
0 
0 
0 
0 
0 
0 
0 
0 
0 
0 
0 
0 
0 
0 
0 
0 
0 
0 
0 
0 
0 
0 
0 
0 
0 
0 
0 
0 
0 
0 
0 
0 
0 
0 
0 
0 
0 
0 
0 
0 
0 
0 
0 
0 
0 
0 
0 
0 
0 
0 
0 
0 
0 
0 
0 
0 
0 
0 
0 
0 
0 
0 
0 
0 
0 
0 
0 
0 
0 
0 
0 
0 
0 
0 
0 
0 
0 
0 
0 
0 
0 
0 
0 
0 
0 
0 
0 
0 
0 
0 
0 
0 
0 
0 
0 
0 
0 
0 
0 
0 
0 
0 
0 
0 
0 
0 
0 
0 
0 
0 
0 
0 
0 
0 
0 
0 
0 
0 
0 
0 
0 
0 
0 
0 
0 
0 
0 
0 
0 
0 
0 
0 
0 
0 
0 
0 
0 
0 
0 
0 
0 
0 
0 
0 
0 
0 
0 
0 
0 
0 
0 
0 
0 
0 
0 
0 
0 
0 
0 
0 
0 
0 
0 
0 
0 
0 
0 
0 
0 
0 
0 
0 
0 
0 
0 
0 
0 
0 
0 
0 
0 
0 
0 
0 
0 
0 
0 
0 
0 
0 
0 
0 
0 
0 
0 
0 
0 
0 
0 
0 
0 
0 
0 
0 
0 
0 
0 
0 
0 
0 
0 
0 
0 
0 
0 
0 
0 
0 
0 
0 
0 
0 
0 
0 
0 
0 
0 
0 
0 
0 
0 
0 
0 
0 
0 
0 
0 
0 
0 
0 
0 
0 
0 
0 
0 
0 
0 
0 
0 
0 
0 
0 
0 
0 
0 
0 
0 
0 
0 
0 
0 
0 
0 
0 
0 
0 
0 
0 
0 
0 
0 
0 
0 
0 
0 
0 
0 
0 
0 
0 
0 
0 
0 
0 
0 
0 
0 
0 
0 
0 
0 
0 
0 
0 
0 
0 
0 
0 
0 
0 
0 
0 
0 
0 
0 
0 
0 
0 
0 
0 
0 
0 
0 
0 
0 
0 
0 
0 
0 
0 
0 
0 
0 
0 
0 
0 
0 
0 
0 
0 
0 
0 
0 
0 
0 
0 
0 
0 
0 
0 
0 
0 
0 
0 
0 
0 
0 
0 
0 
0 
0 
0 
0 
0 
0 
0 
0 
0 
0 
0 
0 
0 
0 
0 
0 
0 
0 
0 
0 
0 
0 
0 
0 
0 
0 
0 
0 
0 
0 
0 
0 
0 
0 
0 
0 
0 
0 
0 
0 
0 
0 
0 
0 
0 
0 
0 
0 
0 
0 
0 
0 
0 
0 
0 
0 
0 
0 
0 
0 
0 
0 
0 
0 
0 
0 
0 
0 
0 
0 
0 
0 
0 
0 
0 
0 
0 
0 
0 
0 
0 
0 
0 
0 
0 
0 
0 
0 
0 
0 
0 
0 
0 
0 
0 
0 
0 
0 
0 
0 
0 
0 
0 
0 
0 
0 
0 
0 
0 
0 
0 
0 
0 
0 
0 
0 
0 
0 
0 
0 
0 
0 
0 
0 
0 
0 
0 
0 
0 
0 
0 
0 
0 
0 
0 
0 
0 
0 
0 
0 
0 
0 
0 
0 
0 
0 
0 
0 
0 
0 
0 
0 
0 
0 
0 
0 
0 
0 
0 
0 
0 
0 
0 
0 
0 
0 
0 
0 
0 
0 
0 
0 
0 
0 
0 
0 
0 
0 
0 
0 
0 
0 
0 
0 
0 
0 
0 
0 
0 
0 
0 
0 
0 
0 
0 
0 
0 
0 
0 
0 
0 
0 
0 
0 
0 
0 
0 
0 
0 
0 
0 
0 
0 
0 
0 
0 
0 
0 
0 
0 
0 
0 
0 
0 
0 
0 
0 
0 
0 
0 
0 
0 
0 
0 
0 
0 
0 
0 
0 
0 
0 
0 
0 
0 
0 
0 
0 
0 
0 
0 
0 
0 
0 
0 
0 
0 
0 
0 
0 
0 
0 
0 
0 
0 
0 
0 
0 
0 
0 
0 
0 
0 
0 
0 
0 
0 
0 
0 
0 
0 
0 
0 
0 
0 
0 
0 
0 
0 
0 
0 
0 
0 
0 
0 
0 
0 
0 
0 
0 
0 
0 
0 
0 
0 
0 
0 
0 
0 
0 
0 
0 
0 
0 
0 
0 
0 
0 
0 
0 
0 
0 
0 
0 
0 
0 
0 
0 
0 
0 
0 
0 
0 
0 
0 
0 
0 
0 
0 
0 
0 
0 
0 
0 
0 
0 
0 
0 
0 
0 
0 
0 
0 
0 
0 
0 
0 
0 
0 
0 
0 
0 
0 
0 
0 
0 
0 
0 
0 
0 
0 
0 
0 
0 
0 
0 
0 
0 
0 
0 
0 
0 
0 
0 
0 
0 
0 
0 
0 
0 
0 
0 
0 
0 
0 
0 
0 
0 
0 
0 
0 
0 
0 
0 
0 
0 
0 
0 
0 
0 
0 
0 
0 
0 
0 
0 
0 
0 
0 
0 
0 
0 
0 
0 
0 
0 
0 
0 
0 
0 
0 
0 
0 
0 
0 
0 
0 
0 
0 
0 
0 
0 
0 
0 
0 
0 
0 
0 
0 
0 
0 
0 
0 
0 
0 
0 
0 
0 
0 
0 
0 
0 
0 
0 
0 
0 
0 
0 
0 
0 
0 
0 
0 
0 
0 
0 
0 
0 
0 
0 
0 
0 
0 
0 
0 
0 
0 
0 
0 
0 
0 
0 
0 
0 
0 
0 
0 
0 
0 
0 
0 
0 
0 
0 
0 
0 
0 
0 
0 
0 
0 
0 
0 
0 
0 
0 
0 
0 
0 
0 
0 
0 
0 
0 
0 
0 
0 
0 
0 
0 
0 
0 
0 
0 
0 
0 
0 
0 
0 
0 
0 
0 
0 
0 
0 
0 
0 
0 
0 
0 
0 
0 
0 
0 
0 
0 
0 
0 
0 
0 
0 
0 
0 
0 
0 
0 
0 
0 
0 
0 
0 
0 
0 
0 
0 
0 
0 
0 
0 
0 
0 
0 
0 
0 
0 
0 
0 
0 
0 
0 
0 
0 
0 
0 
0 
0 
0 
0 
0 
0 
0 
0 
0 
0 
0 
0 
0 
0 
0 
0 
0 
0 
0 
0 
0 
0 
0 
0 
0 
0 
0 
0 
0 
0 
0 
0 
0 
0 
0 
0 
0 
0 
0 
0 
0 
0 
0 
0 
0 
0 
0 
0 
0 
0 
0 
0 
0 
0 
0 
0 
0 
0 
0 
0 
0 
0 
0 
0 
0 
0 
0 
0 
0 
0 
0 
0 
0 
0 
0 
0 
0 
0 
0 
0 
0 
0 
0 
0 
0 
0 
0 
0 
0 
0 
0 
0 
0 
0 
0 
0 
0 
0 
0 
0 
0 
0 
0 
0 
0 
0 
0 
0 
0 
0 
0 
0 
0 
0 
0 
0 
0 
0 
0 
0 
0 
0 
0 
0 
0 
0 
0 
0 
0 
0 
0 
0 
0 
0 
0 
0 
0 
0 
0 
0 
0 
0 
0 
0 
0 
0 
0 
0 
0 
0 
0 
0 
0 
0 
0 
0 
0 
0 
0 
0 
0 
0 
0 
0 
0 
0 
0 
0 
0 
0 
0 
0 
0 
0 
0 
0 
0 
0 
0 
0 
0 
0 
0 
0 
0 
0 
0 
0 
0 
0 
0 
0 
0 
0 
0 
0 
0 
0 
0 
0 
0 
0 
0 
0 
0 
0 
0 
0 
0 
0 
0 
0 
0 
0 
0 
0 
0 
0 
0 
0 
0 
0 
0 
0 
0 
0 
0 
0 
0 
0 
0 
0 
0 
0 
0 
0 
0 
0 
0 
0 
0 
0 
0 
0 
0 
0 
0 
0 
0 
0 
0 
0 
0 
0 
0 
0 
0 
0 
0 
0 
0 
0 
0 
0 
0 
0 
0 
0 
0 
0 
0 
0 
0 
0 
0 
0 
0 
0 
0 
0 
0 
0 
0 
0 
0 
0 
0 
0 
0 
0 
0 
0 
0 
0 
0 
0 
0 
0 
0 
0 
0 
0 
0 
0 
0 
0 
0 
0 
0 
0 
0 
0 
0 
0 
0 
0 
0 
0 
0 
0 
0 
0 
0 
0 
0 
0 
0 
0 
0 
0 
0 
0 
0 
0 
0 
0 
0 
0 
0 
0 
0 
0 
0 
0 
0 
0 
0 
0 
0 
0 
0 
0 
0 
0 
0 
0 
0 
0 
0 
0 
0 
0 
0 
0 
0 
0 
0 
0 
0 
0 
0 
0 
0 
0 
0 
0 
0 
0 
0 
0 
0 
0 
0 
0 
0 
0 
0 
0 
0 
0 
0 
0 
0 
0 
0 
0 
0 
0 
0 
0 
0 
0 
0 
0 
0 
0 
0 
0 
0 
0 
0 
0 
0 
0 
0 
0 
0 
0 
0 
0 
0 
0 
0 
0 
0 
0 
0 
0 
0 
0 
0 
0 
0 
0 
0 
0 
0 
0 
0 
0 
0 
0 
0 
0 
0 
0 
0 
0 
0 
0 
0 
0 
0 
0 
0 
0 
0 
0 
0 
0 
0 
0 
0 
0 
0 
0 
0 
0 
0 
0 
0 
0 
0 
0 
0 
0 
0 
0 
0 
0 
0 
0 
0 
0 
0 
0 
0 
0 
0 
0 
0 
0 
0 
0 
0 
0 
0 
0 
0 
0 
0 
0 
0 
0 
0 
0 
0 
0 
0 
0 
0 
0 
0 
0 
0 
0 
0 
0 
0 
0 
0 
0 
0 
0 
0 
0 
0 
0 
0 
0 
0 
0 
0 
0 
0 
0 
0 
0 
0 
0 
0 
0 
0 
0 
0 
0 
0 
0 
0 
0 
0 
0 
0 
0 
0 
0 
0 
0 
0 
0 
0 
0 
0 
0 
0 
0 
0 
0 
0 
0 
0 
0 
0 
0 
0 
0 
0 
0 
0 
0 
0 
0 
0 
0 
0 
0 
0 
0 
0 
0 
0 
0 
0 
0 
0 
0 
0 
0 
0 
0 
0 
0 
0 
0 
0 
0 
0 
0 
0 
0 
0 
0 
0 
0 
0 
0 
0 
0 
0 
0 
0 
0 
0 
0 
0 
0 
0 
0 
0 
0 
0 
0 
0 
0 
0 
0 
0 
0 
0 
0 
0 
0 
0 
0 
0 
0 
0 
0 
0 
0 
0 
0 
0 
0 
0 
0 
0 
0 
0 
0 
0 
0 
0 
0 
0 
0 
0 
0 
0 
0 
0 
0 
0 
0 
0 
0 
0 
0 
0 
0 
0 
0 
0 
0 
0 
0 
0 
0 
0 
0 
0 
0 
0 
0 
0 
0 
0 
0 
0 
0 
0 
0 
0 
0 
0 
0 
0 
0 
0 
0 
0 
0 
0 
0 
0 
0 
0 
0 
0 
0 
0 
0 
0 
0 
0 
0 
0 
0 
0 
0 
0 
0 
0 
0 
0 
0 
0 
0 
0 
0 
0 
0 
0 
0 
0 
0 
0 
0 
0 
0 
0 
0 
0 
0 
0 
0 
0 
0 
0 
0 
0 
0 
0 
0 
0 
0 
0 
0 
0 
0 
0 
0 
0 
0 
0 
0 
0 
0 
0 
0 
0 
0 
0 
0 
0 
0 
0 
0 
0 
0 
0 
0 
0 
0 
0 
0 
0 
0 
0 
0 
0 
0 
0 
0 
0 
0 
0 
0 
0 
0 
0 
0 
0 
0 
0 
0 
0 
0 
0 
0 
0 
0 
0 
0 
0 
0 
0 
0 
0 
0 
0 
0 
0 
0 
0 
0 
0 
0 
0 
0 
0 
0 
0 
0 
0 
0 
0 
0 
0 
0 
0 
0 
0 
0 
0 
0 
0 
0 
0 
0 
0 
0 
0 
0 
0 
0 
0 
0 
0 
0 
0 
0 
0 
0 
0 
0 
0 
0 
0 
0 
0 
0 
0 
0 
0 
0 
0 
0 
0 
0 
0 
0 
0 
0 
0 
0 
0 
0 
0 
0 
0 
0 
0 
0 
0 
0 
0 
0 
0 
0 
0 
0 
0 
0 
0 
0 
0 
0 
0 
0 
0 
0 
0 
0 
0 
0 
0 
0 
0 
0 
0 
0 
0 
0 
0 
0 
0 
0 
0 
0 
0 
0 
0 
0 
0 
0 
0 
0 
0 
0 
0 
0 
0 
0 
0 
0 
0 
0 
0 
0 
0 
0 
0 
0 
0 
0 
0 
0 
0 
0 
0 
0 
0 
0 
0 
0 
0 
0 
0 
0 
0 
0 
0 
0 
0 
0 
0 
0 
0 
0 
0 
0 
0 
0 
0 
0 
0 
0 
0 
0 
0 
0 
0 
0 
0 
0 
0 
0 
0 
0 
0 
0 
0 
0 
0 
0 
0 
0 
0 
0 
0 
0 
0 
0 
0 
0 
0 
0 
0 
0 
0 
0 
0 
0 
0 
0 
0 
0 
0 
0 
0 
0 
0 
0 
0 
0 
0 
0 
0 
0 
0 
0 
0 
0 
0 
0 
0 
0 
0 
0 
0 
0 
0 
0 
0 
0 
0 
0 
0 
0 
0 
0 
0 
0 
0 
0 
0 
0 
0 
0 
0 
0 
0 
0 
0 
0 
0 
0 
0 
0 
0 
0 
0 
0 
0 
0 
0 
0 
0 
0 
0 
0 
0 
0 
0 
0 
0 
0 
0 
0 
0 
0 
0 
0 
0 
0 
0 
0 
0 
0 
0 
0 
0 
0 
0 
0 
0 
0 
0 
0 
0 
0 
0 
0 
0 
0 
0 
0 
0 
0 
0 
0 
0 
0 
0 
0 
0 
0 
0 
0 
0 
0 
0 
0 
0 
0 
0 
0 
0 
0 
0 
0 
0 
0 
0 
0 
0 
0 
0 
0 
0 
0 
0 
0 
0 
0 
0 
0 
0 
0 
0 
0 
0 
0 
0 
0 
0 
0 
0 
0 
0 
0 
0 
0 
0 
0 
0 
0 
0 
0 
0 
0 
0 
0 
0 
0 
0 
0 
0 
0 
0 
0 
0 
0 
0 
0 
0 
0 
0 
0 
0 
0 
0 
0 
0 
0 
0 
0 
0 
0 
0 
0 
0 
0 
0 
0 
0 
0 
0 
0 
0 
0 
0 
0 
0 
0 
0 
0 
0 
0 
0 
0 
0 
0 
0 
0 
0 
0 
0 
0 
0 
0 
0 
0 
0 
0 
0 
0 
0 
0 
0 
0 
0 
0 
0 
0 
0 
0 
0 
0 
0 
0 
0 
0 
0 
0 
0 
0 
0 
0 
0 
0 
0 
0 
0 
0 
0 
0 
0 
0 
0 
0 
0 
0 
0 
0 
0 
0 
0 
0 
0 
0 
0 
0 
0 
0 
0 
0 
0 
0 
0 
0 
0 
0 
0 
0 
0 
0 
0 
0 
0 
0 
0 
0 
0 
0 
0 
0 
0 
0 
0 
0 
0 
0 
0 
0 
0 
0 
0 
0 
0 
0 
0 
0 
0 
0 
0 
0 
0 
0 
0 
0 
0 
0 
0 
0 
0 
0 
0 
0 
0 
0 
0 
0 
0 
0 
0 
0 
0 
0 
0 
0 
0 
0 
0 
0 
0 
0 
0 
0 
0 
0 
0 
0 
0 
0 
0 
0 
0 
0 
0 
0 
0 
0 
0 
0 
0 
0 
0 
0 
0 
0 
0 
0 
0 
0 
0 
0 
0 
0 
0 
0 
0 
0 
0 
0 
0 
0 
0 
0 
0 
0 
0 
0 
0 
0 
0 
0 
0 
0 
0 
0 
0 
0 
0 
0 
0 
0 
0 
0 
0 
0 
0 
0 
0 
0 
0 
0 
0 
0 
0 
0 
0 
0 
0 
0 
0 
0 
0 
0 
0 
0 
0 
0 
0 
0 
0 
0 
0 
0 
0 
0 
0 
0 
0 
0 
0 
0 
0 
0 
0 
0 
0 
0 
0 
0 
0 
0 
0 
0 
0 
0 
0 
0 
0 
0 
0 
0 
0 
0 
0 
0 
0 
0 
0 
0 
0 
0 
0 
0 
0 
0 
0 
0 
0 
0 
0 
0 
0 
0 
0 
0 
0 
0 
0 
0 
0 
0 
0 
0 
0 
0 
0 
0 
0 
0 
0 
0 
0 
0 
0 
0 
0 
0 
0 
0 
0 
0 
0 
0 
0 
0 
0 
0 
0 
0 
0 
0 
0 
0 
0 
0 
0 
0 
0 
0 
0 
0 
0 
0 
0 
0 
0 
0 
0 
0 
0 
0 
0 
0 
0 
0 
0 
0 
0 
0 
0 
0 
0 
0 
0 
0 
0 
0 
0 
0 
0 
0 
0 
0 
0 
0 
0 
0 
0 
0 
0 
0 
0 
0 
0 
0 
0 
0 
0 
0 
0 
0 
0 
0 
0 
0 
0 
0 
0 
0 
0 
0 
0 
0 
0 
0 
0 
0 
0 
0 
0 
0 
0 
0 
0 
0 
0 
0 
0 
0 
0 
0 
0 
0 
0 
0 
0 
0 
0 
0 
0 
0 
0 
0 
0 
0 
0 
0 
0 
0 
0 
0 
0 
0 
0 
0 
0 
0 
0 
0 
0 
0 
0 
0 
0 
0 
0 
0 
0 
0 
0 
0 
0 
0 
0 
0 
0 
0 
0 
0 
0 
0 
0 
0 
0 
0 
0 
0 
0 
0 
0 
0 
0 
0 
0 
0 
0 
0 
0 
0 
0 
0 
0 
0 
0 
0 
0 
0 
0 
0 
0 
0 
0 
0 
0 
0 
0 
0 
0 
0 
0 
0 
0 
0 
0 
0 
0 
0 
0 
0 
0 
0 
0 
0 
0 
0 
0 
0 
0 
0 
0 
0 
0 
0 
0 
0 
0 
0 
0 
0 
0 
0 
0 
0 
0 
0 
0 
0 
0 
0 
0 
0 
0 
0 
0 
0 
0 
0 
0 
0 
0 
0 
0 
0 
0 
0 
0 
0 
0 
0 
0 
0 
0 
0 
0 
0 
0 
0 
0 
0 
0 
0 
0 
0 
0 
0 
0 
0 
0 
0 
0 
0 
0 
0 
0 
0 
0 
0 
0 
0 
0 
0 
0 
0 
0 
0 
0 
0 
0 
0 
0 
0 
0 
0 
0 
0 
0 
0 
0 
0 
0 
0 
0 
0 
0 
0 
0 
0 
0 
0 
0 
0 
0 
0 
0 
0 
0 
0 
0 
0 
0 
0 
0 
0 
0 
0 
0 
0 
0 
0 
0 
0 
0 
0 
0 
0 
0 
0 
0 
0 
0 
0 
0 
0 
0 
0 
0 
0 
0 
0 
0 
0 
0 
0 
0 
0 
0 
0 
0 
0 
0 
0 
0 
0 
0 
0 
0 
0 
0 
0 
0 
0 
0 
0 
0 
0 
0 
0 
0 
0 
0 
0 
0 
0 
0 
0 
0 
0 
0 
0 
0 
0 
0 
0 
0 
0 
0 
0 
0 
0 
0 
0 
0 
0 
0 
0 
0 
0 
0 
0 
0 
0 
0 
0 
0 
0 
0 
0 
0 
0 
0 
0 
0 
0 
0 
0 
0 
0 
0 
0 
0 
0 
0 
0 
0 
0 
0 
0 
0 
0 
0 
0 
0 
0 
0 
0 
0 
0 
0 
0 
0 
0 
0 
0 
0 
0 
0 
0 
0 
0 
0 
0 
0 
0 
0 
0 
0 
0 
0 
0 
0 
0 
0 
0 
0 
0 
0 
0 
0 
0 
0 
0 
0 
0 
0 
0 
0 
0 
0 
0 
0 
0 
0 
0 
0 
0 
0 
0 
0 
0 
0 
0 
0 
0 
0 
0 
0 
0 
0 
0 
0 
0 
0 
0 
0 
0 
0 
0 
0 
0 
0 
0 
0 
0 
0 
0 
0 
0 
0 
0 
0 
0 
0 
0 
0 
0 
0 
0 
0 
0 
0 
0 
0 
0 
0 
0 
0 
0 
0 
0 
0 
0 
0 
0 
0 
0 
0 
0 
0 
0 
0 
0 
0 
0 
0 
0 
0 
0 
0 
0 
0 
0 
0 
0 
0 
0 
0 
0 
0 
0 
0 
0 
0 
0 
0 
0 
0 
0 
0 
0 
0 
0 
0 
0 
0 
0 
0 
0 
0 
0 
0 
0 
0 
0 
0 
0 
0 
0 
0 
0 
0 
0 
0 
0 
0 
0 
0 
0 
0 
0 
0 
0 
0 
0 
0 
0 
0 
0 
0 
0 
0 
0 
0 
0 
0 
0 
0 
0 
0 
0 
0 
0 
0 
0 
0 
0 
0 
0 
0 
0 
0 
0 
0 
0 
0 
0 
0 
0 
0 
0 
0 
0 
0 
0 
0 
0 
0 
0 
0 
0 
0 
0 
0 
0 
0 
0 
0 
0 
0 
0 
0 
0 
0 
0 
0 
0 
0 
0 
0 
0 
0 
0 
0 
0 
0 
0 
0 
0 
0 
0 
0 
0 
0 
0 
0 
0 
0 
0 
0 
0 
0 
0 
0 
0 
0 
0 
0 
0 
0 
0 
0 
0 
0 
0 
0 
0 
0 
0 
0 
0 
0 
0 
0 
0 
0 
0 
0 
0 
0 
0 
0 
0 
0 
0 
0 
0 
0 
0 
0 
0 
0 
0 
0 
0 
0 
0 
0 
0 
0 
0 
0 
0 
0 
0 
0 
0 
0 
0 
0 
0 
0 
0 
0 
0 
0 
0 
0 
0 
0 
0 
0 
0 
0 
0 
0 
0 
0 
0 
0 
0 
0 
0 
0 
0 
0 
0 
0 
0 
0 
0 
0 
0 
0 
0 
0 
0 
0 
0 
0 
0 
0 
0 
0 
0 
0 
0 
0 
0 
0 
0 
0 
0 
0 
0 
0 
0 
0 
0 
0 
0 
0 
0 
0 
0 
0 
0 
0 
0 
0 
0 
0 
0 
0 
0 
0 
0 
0 
0 
0 
0 
0 
0 
0 
0 
0 
0 
0 
0 
0 
0 
0 
0 
0 
0 
0 
0 
0 
0 
0 
0 
0 
0 
0 
0 
0 
0 
0 
0 
0 
0 
0 
0 
0 
0 
0 
0 
0 
0 
0 
0 
0 
0 
0 
0 
0 
0 
0 
0 
0 
0 
0 
0 
0 
0 
0 
0 
0 
0 
0 
0 
0 
0 
0 
0 
0 
0 
0 
0 
0 
0 
0 
0 
0 
0 
0 
0 
0 
0 
0 
0 
0 
0 
0 
0 
0 
0 
0 
0 
0 
0 
0 
0 
0 
0 
0 
0 
0 
0 
0 
0 
0 
0 
0 
0 
0 
0 
0 
0 
0 
0 
0 
0 
0 
0 
0 
0 
0 
0 
0 
0 
0 
0 
0 
0 
0 
0 
0 
0 
0 
0 
0 
0 
0 
0 
0 
0 
0 
0 
0 
0 
0 
0 
0 
0 
0 
0 
0 
0 
0 
0 
0 
0 
0 
0 
0 
0 
0 
0 
0 
0 
0 
0 
0 
0 
0 
0 
0 
0 
0 
0 
0 
0 
0 
0 
0 
0 
0 
0 
0 
0 
0 
0 
0 
0 
0 
0 
0 
0 
0 
0 
0 
0 
0 
0 
0 
0 
0 
0 
0 
0 
0 
0 
0 
0 
0 
0 
0 
0 
0 
0 
0 
0 
0 
0 
0 
0 
0 
0 
0 
0 
0 
0 
0 
0 
0 
0 
0 
0 
0 
0 
0 
0 
0 
0 
0 
0 
0 
0 
0 
0 
0 
0 
0 
0 
0 
0 
0 
0 
0 
0 
0 
0 
0 
0 
0 
0 
0 
0 
0 
0 
0 
0 
0 
0 
0 
0 
0 
0 
0 
0 
0 
0 
0 
0 
0 
0 
0 
0 
0 
0 
0 
0 
0 
0 
0 
0 
0 
0 
0 
0 
0 
0 
0 
0 
0 
0 
0 
0 
0 
0 
0 
0 
0 
0 
0 
0 
0 
0 
0 
0 
0 
0 
0 
0 
0 
0 
0 
0 
0 
0 
0 
0 
0 
0 
0 
0 
0 
0 
0 
0 
0 
0 
0 
0 
0 
0 
0 
0 
0 
0 
0 
0 
0 
0 
0 
0 
0 
0 
0 
0 
0 
0 
0 
0 
0 
0 
0 
0 
0 
0 
0 
0 
0 
0 
0 
0 
0 
0 
0 
0 
0 
0 
0 
0 
0 
0 
0 
0 
0 
0 
0 
0 
0 
0 
0 
0 
0 
0 
0 
0 
0 
0 
0 
0 
0 
0 
0 
0 
0 
0 
0 
0 
0 
0 
0 
0 
0 
0 
0 
0 
0 
0 
0 
0 
0 
0 
0 
0 
0 
0 
0 
0 
0 
0 
0 
0 
0 
0 
0 
0 
0 
0 
0 
0 
0 
0 
0 
0 
0 
0 
0 
0 
0 
0 
0 
0 
0 
0 
0 
0 
0 
0 
0 
0 
0 
0 
0 
0 
0 
0 
0 
0 
0 
0 
0 
0 
0 
0 
0 
0 
0 
0 
0 
0 
0 
0 
0 
0 
0 
0 
0 
0 
0 
0 
0 
0 
0 
0 
0 
0 
0 
0 
0 
0 
0 
0 
0 
0 
0 
0 
0 
0 
0 
0 
0 
0 
0 
0 
0 
0 
0 
0 
0 
0 
0 
0 
0 
0 
0 
0 
0 
0 
0 
0 
0 
0 
0 
0 
0 
0 
0 
0 
0 
0 
0 
0 
0 
0 
0 
0 
0 
0 
0 
0 
0 
0 
0 
0 
0 
0 
0 
0 
0 
0 
0 
0 
0 
0 
0 
0 
0 
0 
0 
0 
0 
0 
0 
0 
0 
0 
0 
0 
0 
0 
0 
0 
0 
0 
0 
0 
0 
0 
0 
0 
0 
0 
0 
0 
0 
0 
0 
0 
0 
0 
0 
0 
0 
0 
0 
0 
0 
0 
0 
0 
0 
0 
0 
0 
0 
0 
0 
0 
0 
0 
0 
0 
0 
0 
0 
0 
0 
0 
0 
0 
0 
0 
0 
0 
0 
0 
0 
0 
0 
0 
0 
0 
0 
0 
0 
0 
0 
0 
0 
0 
0 
0 
0 
0 
0 
0 
0 
0 
0 
0 
0 
0 
0 
0 
0 
0 
0 
0 
0 
0 
0 
0 
0 
0 
0 
0 
0 
0 
0 
0 
0 
0 
0 
0 
0 
0 
0 
0 
0 
0 
0 
0 
0 
0 
0 
0 
0 
0 
0 
0 
0 
0 
0 
0 
0 
0 
0 
0 
0 
0 
0 
0 
0 
0 
0 
0 
0 
0 
0 
0 
0 
0 
0 
0 
0 
0 
0 
0 
0 
0 
0 
0 
0 
0 
0 
0 
0 
0 
0 
0 
0 
0 
0 
0 
0 
0 
0 
0 
0 
0 
0 
0 
0 
0 
0 
0 
0 
0 
0 
0 
0 
0 
0 
0 
0 
0 
0 
0 
0 
0 
0 
0 
0 
0 
0 
0 
0 
0 
0 
0 
0 
0 
0 
0 
0 
0 
0 
0 
0 
0 
0 
0 
0 
0 
0 
0 
0 
0 
0 
0 
0 
0 
0 
0 
0 
0 
0 
0 
0 
0 
0 
0 
0 
0 
0 
0 
0 
0 
0 
0 
0 
0 
0 
0 
0 
0 
0 
0 
0 
0 
0 
0 
0 
0 
0 
0 
0 
0 
0 
0 
0 
0 
0 
0 
0 
0 
0 
0 
0 
0 
0 
0 
0 
0 
0 
0 
0 
0 
0 
0 
0 
0 
0 
0 
0 
0 
0 
0 
0 
0 
0 
0 
0 
0 
0 
0 
0 
0 
0 
0 
0 
0 
0 
0 
0 
0 
0 
0 
0 
0 
0 
0 
0 
0 
0 
0 
0 
0 
0 
0 
0 
0 
0 
0 
0 
0 
0 
0 
0 
0 
0 
0 
0 
0 
0 
0 
0 
0 
0 
0 
0 
0 
0 
0 
0 
0 
0 
0 
0 
0 
0 
0 
0 
0 
0 
0 
0 
0 
0 
0 
0 
0 
0 
0 
0 
0 
0 
0 
0 
0 
0 
0 
0 
0 
0 
0 
0 
0 
0 
0 
0 
0 
0 
0 
0 
0 
0 
0 
0 
0 
0 
0 
0 
0 
0 
0 
0 
0 
0 
0 
0 
0 
0 
0 
0 
0 
0 
0 
0 
0 
0 
0 
0 
0 
0 
0 
0 
0 
0 
0 
0 
0 
0 
0 
0 
0 
0 
0 
0 
0 
0 
0 
0 
0 
0 
0 
0 
0 
0 
0 
0 
0 
0 
0 
0 
0 
0 
0 
0 
0 
0 
0 
0 
0 
0 
0 
0 
0 
0 
0 
0 
0 
0 
0 
0 
0 
0 
0 
0 
0 
0 
0 
0 
0 
0 
0 
0 
0 
0 
0 
0 
0 
0 
0 
0 
0 
0 
0 
0 
0 
0 
0 
0 
0 
0 
0 
0 
0 
0 
0 
0 
0 
0 
0 
0 
0 
0 
0 
0 
0 
0 
0 
0 
0 
0 
0 
0 
0 
0 
0 
0 
0 
0 
0 
0 
0 
0 
0 
0 
0 
0 
0 
0 
0 
0 
0 
0 
0 
0 
0 
0 
0 
0 
0 
0 
0 
0 
0 
0 
0 
0 
0 
0 
0 
0 
0 
0 
0 
0 
0 
0 
0 
0 
0 
0 
0 
0 
0 
0 
0 
0 
0 
0 
0 
0 
0 
0 
0 
0 
0 
0 
0 
0 
0 
0 
0 
0 
0 
0 
0 
0 
0 
0 
0 
0 
0 
0 
0 
0 
0 
0 
0 
0 
0 
0 
0 
0 
0 
0 
0 
0 
0 
0 
0 
0 
0 
0 
0 
0 
0 
0 
0 
0 
0 
0 
0 
0 
0 
0 
0 
0 
0 
0 
0 
0 
0 
0 
0 
0 
0 
0 
0 
0 
0 
0 
0 
0 
0 
0 
0 
0 
0 
0 
0 
0 
0 
0 
0 
0 
0 
0 
0 
0 
0 
0 
0 
0 
0 
0 
0 
0 
0 
0 
0 
0 
0 
0 
0 
0 
0 
0 
0 
0 
0 
0 
0 
0 
0 
0 
0 
0 
0 
0 
0 
0 
0 
0 
0 
0 
0 
0 
0 
0 
0 
0 
0 
0 
0 
0 
0 
0 
0 
0 
0 
0 
0 
0 
0 
0 
0 
0 
0 
0 
0 
0 
0 
0 
0 
0 
0 
0 
0 
0 
0 
0 
0 
0 
0 
0 
0 
0 
0 
0 
0 
0 
0 
0 
0 
0 
0 
0 
0 
0 
0 
0 
0 
0 
0 
0 
0 
0 
0 
0 
0 
0 
0 
0 
0 
0 
0 
0 
0 
0 
0 
0 
0 
0 
0 
0 
0 
0 
0 
0 
0 
0 
0 
0 
0 
0 
0 
0 
0 
0 
0 
0 
0 
0 
0 
0 
0 
0 
0 
0 
0 
0 
0 
0 
0 
0 
0 
0 
0 
0 
0 
0 
0 
0 
0 
0 
0 
0 
0 
0 
0 
0 
0 
0 
0 
0 
0 
0 
0 
0 
0 
0 
0 
0 
0 
0 
0 
0 
0 
0 
0 
0 
0 
0 
0 
0 
0 
0 
0 
0 
0 
0 
0 
0 
0 
0 
0 
0 
0 
0 
0 
0 
0 
0 
0 
0 
0 
0 
0 
0 
0 
0 
0 
0 
0 
0 
0 
0 
0 
0 
0 
0 
0 
0 
0 
0 
0 
0 
0 
0 
0 
0 
0 
0 
0 
0 
0 
0 
0 
0 
0 
0 
0 
0 
0 
0 
0 
0 
0 
0 
0 
0 
0 
0 
0 
0 
0 
0 
0 
0 
0 
0 
0 
0 
0 
0 
0 
0 
0 
0 
0 
0 
0 
0 
0 
0 
0 
0 
0 
0 
0 
0 
0 
0 
0 
0 
0 
0 
0 
0 
0 
0 
0 
0 
0 
0 
0 
0 
0 
0 
0 
0 
0 
0 
0 
0 
0 
0 
0 
0 
0 
0 
0 
0 
0 
0 
0 
0 
0 
0 
0 
0 
0 
0 
0 
0 
0 
0 
0 
0 
0 
0 
0 
0 
0 
0 
0 
0 
0 
0 
0 
0 
0 
0 
0 
0 
0 
0 
0 
0 
0 
0 
0 
0 
0 
0 
0 
0 
0 
0 
0 
0 
0 
0 
0 
0 
0 
0 
0 
0 
0 
0 
0 
0 
0 
0 
0 
0 
0 
0 
0 
0 
0 
0 
0 
0 
0 
0 
0 
0 
0 
0 
0 
0 
0 
0 
0 
0 
0 
0 
0 
0 
0 
0 
0 
0 
0 
0 
0 
0 
0 
0 
0 
0 
0 
0 
0 
0 
0 
0 
0 
0 
0 
0 
0 
0 
0 
0 
0 
0 
0 
0 
0 
0 
0 
0 
0 
0 
0 
0 
0 
0 
0 
0 
0 
0 
0 
0 
0 
0 
0 
0 
0 
0 
0 
0 
0 
0 
0 
0 
0 
0 
0 
0 
0 
0 
0 
0 
0 
0 
0 
0 
0 
0 
0 
0 
0 
0 
0 
0 
0 
0 
0 
0 
0 
0 
0 
0 
0 
0 
0 
0 
0 
0 
0 
0 
0 
0 
0 
0 
0 
0 
0 
0 
0 
0 
0 
0 
0 
0 
0 
0 
0 
0 
0 
0 
0 
0 
0 
0 
0 
0 
0 
0 
0 
0 
0 
0 
0 
0 
0 
0 
0 
0 
0 
0 
0 
0 
0 
0 
0 
0 
0 
0 
0 
0 
0 
0 
0 
0 
0 
0 
0 
0 
0 
0 
0 
0 
0 
0 
0 
0 
0 
0 
0 
0 
0 
0 
0 
0 
0 
0 
0 
0 
0 
0 
0 
0 
0 
0 
0 
0 
0 
0 
0 
0 
0 
0 
0 
0 
0 
0 
0 
0 
0 
0 
0 
0 
0 
0 
0 
0 
0 
0 
0 
0 
0 
0 
0 
0 
0 
0 
0 
0 
0 
0 
0 
0 
0 
0 
0 
0 
0 
0 
0 
0 
0 
0 
0 
0 
0 
0 
0 
0 
0 
0 
0 
0 
0 
0 
0 
0 
0 
0 
0 
0 
0 
0 
0 
0 
0 
0 
0 
0 
0 
0 
0 
0 
0 
0 
4.886937e-05 
1.795293e-04 
3.101378e-04 
4.406947e-04 
5.712000e-04 
7.016537e-04 
8.320556e-04 
9.624057e-04 
1.092704e-03 
1.222950e-03 
1.353145e-03 
1.483287e-03 
1.613378e-03 
1.743416e-03 
1.873402e-03 
2.003336e-03 
2.133218e-03 
2.263047e-03 
2.392824e-03 
2.522548e-03 
2.652220e-03 
2.781839e-03 
2.911406e-03 
3.040920e-03 
3.170381e-03 
3.299790e-03 
3.429145e-03 
3.558448e-03 
3.687698e-03 
3.816895e-03 
3.946038e-03 
4.075129e-03 
4.204166e-03 
4.333150e-03 
4.462081e-03 
4.590959e-03 
4.719783e-03 
4.848554e-03 
4.977271e-03 
5.105934e-03 
5.234544e-03 
5.363101e-03 
5.491603e-03 
5.620052e-03 
5.748447e-03 
5.876788e-03 
6.005075e-03 
6.133308e-03 
6.261487e-03 
6.389612e-03 
6.517682e-03 
6.645699e-03 
6.773661e-03 
6.901569e-03 
7.029422e-03 
7.157221e-03 
7.284965e-03 
7.412655e-03 
7.540291e-03 
7.667871e-03 
7.795397e-03 
7.922868e-03 
8.050284e-03 
8.177646e-03 
8.304952e-03 
8.432203e-03 
8.559400e-03 
8.686541e-03 
8.813627e-03 
8.940658e-03 
9.067633e-03 
9.194553e-03 
9.321418e-03 
9.448228e-03 
9.574981e-03 
9.701680e-03 
9.828322e-03 
9.954909e-03 
1.008144e-02 
1.020792e-02 
1.033434e-02 
1.046070e-02 
1.058701e-02 
1.071326e-02 
1.083946e-02 
1.096560e-02 
1.109168e-02 
1.121771e-02 
1.134368e-02 
1.146959e-02 
1.159545e-02 
1.172125e-02 
1.184700e-02 
1.197269e-02 
1.209832e-02 
1.222390e-02 
1.234942e-02 
1.247488e-02 
1.260028e-02 
1.272563e-02 
1.285092e-02 
1.297616e-02 
1.310134e-02 
1.322646e-02 
1.335152e-02 
1.347653e-02 
1.360148e-02 
1.372637e-02 
1.385120e-02 
1.397598e-02 
1.410070e-02 
1.422536e-02 
1.434997e-02 
1.447451e-02 
1.459900e-02 
1.472344e-02 
1.484781e-02 
1.497213e-02 
1.509638e-02 
1.522058e-02 
1.534473e-02 
1.546881e-02 
1.559284e-02 
1.571681e-02 
1.584072e-02 
1.596457e-02 
1.608836e-02 
1.621210e-02 
1.633577e-02 
1.645939e-02 
1.658295e-02 
1.670645e-02 
1.682989e-02 
1.695328e-02 
1.707660e-02 
1.719987e-02 
1.732308e-02 
1.744622e-02 
1.756931e-02 
1.769234e-02 
1.781532e-02 
1.793823e-02 
1.806108e-02 
1.818387e-02 
1.830661e-02 
1.842928e-02 
1.855190e-02 
1.867446e-02 
1.879695e-02 
1.891939e-02 
1.904177e-02 
1.916409e-02 
1.928635e-02 
1.940855e-02 
1.953069e-02 
1.965277e-02 
1.977478e-02 
1.989674e-02 
2.001864e-02 
2.014048e-02 
2.026226e-02 
2.038398e-02 
2.050564e-02 
2.062724e-02 
2.074878e-02 
2.087026e-02 
2.099167e-02 
2.111303e-02 
2.123433e-02 
2.135556e-02 
2.147674e-02 
2.159785e-02 
2.171891e-02 
2.183990e-02 
2.196083e-02 
2.208171e-02 
2.220252e-02 
2.232327e-02 
2.244396e-02 
2.256458e-02 
2.268515e-02 
2.280565e-02 
2.292610e-02 
2.304648e-02 
2.316680e-02 
2.328706e-02 
2.340726e-02 
2.352740e-02 
2.364747e-02 
2.376749e-02 
2.388744e-02 
2.400733e-02 
2.412716e-02 
2.424692e-02 
2.436663e-02 
2.448627e-02 
2.460585e-02 
2.472537e-02 
2.484483e-02 
2.496422e-02 
2.508356e-02 
2.520283e-02 
2.532204e-02 
2.544118e-02 
2.556026e-02 
2.567929e-02 
2.579824e-02 
2.591714e-02 
2.603597e-02 
2.615474e-02 
2.627345e-02 
2.639210e-02 
2.651068e-02 
2.662920e-02 
2.674766e-02 
2.686605e-02 
2.698438e-02 
2.710265e-02 
2.722085e-02 
2.733900e-02 
2.745707e-02 
2.757509e-02 
2.769304e-02 
2.781093e-02 
2.792875e-02 
2.804652e-02 
2.816421e-02 
2.828185e-02 
2.839942e-02 
2.851693e-02 
2.863437e-02 
2.875175e-02 
2.886907e-02 
2.898632e-02 
2.910351e-02 
2.922063e-02 
2.933769e-02 
2.945469e-02 
2.957162e-02 
2.968849e-02 
2.980529e-02 
2.992203e-02 
3.003870e-02 
3.015532e-02 
3.027186e-02 
3.038834e-02 
3.050476e-02 
3.062111e-02 
3.073740e-02 
3.085363e-02 
3.096978e-02 
3.108588e-02 
3.120191e-02 
3.131787e-02 
3.143377e-02 
3.154961e-02 
3.166538e-02 
3.178108e-02 
3.189672e-02 
3.201229e-02 
3.212780e-02 
3.224325e-02 
3.235863e-02 
3.247394e-02 
3.258919e-02 
3.270437e-02 
3.281949e-02 
3.293454e-02 
3.304952e-02 
3.316444e-02 
3.327930e-02 
3.339408e-02 
3.350881e-02 
3.362346e-02 
3.373806e-02 
3.385258e-02 
3.396704e-02 
3.408143e-02 
3.419576e-02 
3.431002e-02 
3.442421e-02 
3.453834e-02 
3.465240e-02 
3.476640e-02 
3.488033e-02 
3.499419e-02 
3.510799e-02 
3.522172e-02 
3.533538e-02 
3.544898e-02 
3.556251e-02 
3.567597e-02 
3.578937e-02 
3.590270e-02 
3.601596e-02 
3.612915e-02 
3.624228e-02 
3.635534e-02 
3.646834e-02 
3.658127e-02 
3.669413e-02 
3.680692e-02 
3.691965e-02 
3.703230e-02 
3.714490e-02 
3.725742e-02 
3.736988e-02 
3.748226e-02 
3.759459e-02 
3.770684e-02 
3.781902e-02 
3.793114e-02 
3.804319e-02 
3.815518e-02 
3.826709e-02 
3.837894e-02 
3.849072e-02 
3.860243e-02 
3.871407e-02 
3.882565e-02 
3.893715e-02 
3.904859e-02 
3.915996e-02 
3.927126e-02 
3.938250e-02 
3.949366e-02 
3.960476e-02 
3.971579e-02 
3.982675e-02 
3.993764e-02 
4.004846e-02 
4.015922e-02 
4.026990e-02 
4.038052e-02 
4.049107e-02 
4.060154e-02 
4.071195e-02 
4.082230e-02 
4.093257e-02 
4.104277e-02 
4.115290e-02 
4.126297e-02 
4.137297e-02 
4.148289e-02 
4.159275e-02 
4.170254e-02 
4.181226e-02 
4.192190e-02 
4.203148e-02 
4.214099e-02 
4.225043e-02 
4.235981e-02 
4.246911e-02 
4.257834e-02 
4.268750e-02 
4.279659e-02 
4.290561e-02 
4.301457e-02 
4.312345e-02 
4.323226e-02 
4.334100e-02 
4.344968e-02 
4.355828e-02 
4.366681e-02 
4.377527e-02 
4.388366e-02 
4.399198e-02 
4.410023e-02 
4.420842e-02 
4.431653e-02 
4.442456e-02 
4.453253e-02 
4.464043e-02 
4.474826e-02 
4.485602e-02 
4.496370e-02 
4.507132e-02 
4.517886e-02 
4.528634e-02 
4.539374e-02 
4.550107e-02 
4.560833e-02 
4.571552e-02 
4.582264e-02 
4.592969e-02 
4.603667e-02 
4.614357e-02 
4.625041e-02 
4.635717e-02 
4.646386e-02 
4.657048e-02 
4.667703e-02 
4.678350e-02 
4.688991e-02 
4.699624e-02 
4.710251e-02 
4.720870e-02 
4.731482e-02 
4.742086e-02 
4.752684e-02 
4.763274e-02 
4.773857e-02 
4.784433e-02 
4.795002e-02 
4.805563e-02 
4.816118e-02 
4.826665e-02 
4.837205e-02 
4.847737e-02 
4.858263e-02 
4.868781e-02 
4.879292e-02 
4.889796e-02 
4.900292e-02 
4.910781e-02 
4.921263e-02 
4.931738e-02 
4.942205e-02 
4.952666e-02 
4.963119e-02 
4.973564e-02 
4.984003e-02 
4.994434e-02 
5.004857e-02 
5.015274e-02 
5.025683e-02 
5.036085e-02 
5.046479e-02 
5.056867e-02 
5.067247e-02 
5.077619e-02 
5.087984e-02 
5.098342e-02 
5.108693e-02 
5.119036e-02 
5.129372e-02 
5.139701e-02 
5.150022e-02 
5.160336e-02 
5.170642e-02 
5.180941e-02 
5.191233e-02 
5.201518e-02 
5.211795e-02 
5.222064e-02 
5.232327e-02 
5.242581e-02 
5.252829e-02 
5.263069e-02 
5.273301e-02 
5.283527e-02 
5.293745e-02 
5.303955e-02 
5.314158e-02 
5.324353e-02 
5.334542e-02 
5.344722e-02 
5.354895e-02 
5.365061e-02 
5.375220e-02 
5.385370e-02 
5.395514e-02 
5.405650e-02 
5.415778e-02 
5.425899e-02 
5.436013e-02 
5.446119e-02 
5.456217e-02 
5.466309e-02 
5.476392e-02 
5.486468e-02 
5.496537e-02 
5.506598e-02 
5.516651e-02 
5.526698e-02 
5.536736e-02 
5.546767e-02 
5.556791e-02 
5.566807e-02 
5.576815e-02 
5.586816e-02 
5.596809e-02 
5.606795e-02 
5.616773e-02 
5.626744e-02 
5.636707e-02 
5.646662e-02 
5.656610e-02 
5.666551e-02 
5.676484e-02 
5.686409e-02 
5.696327e-02 
5.706237e-02 
5.716139e-02 
5.726034e-02 
5.735921e-02 
5.745801e-02 
5.755673e-02 
5.765537e-02 
5.775394e-02 
5.785243e-02 
5.795085e-02 
5.804919e-02 
5.814745e-02 
5.824563e-02 
5.834374e-02 
5.844178e-02 
5.853973e-02 
5.863761e-02 
5.873542e-02 
5.883314e-02 
5.893079e-02 
5.902837e-02 
5.912586e-02 
5.922328e-02 
5.932062e-02 
5.941789e-02 
5.951508e-02 
5.961219e-02 
5.970922e-02 
5.980618e-02 
5.990306e-02 
5.999987e-02 
6.009659e-02 
6.019324e-02 
6.028981e-02 
6.038631e-02 
6.048272e-02 
6.057906e-02 
6.067532e-02 
6.077151e-02 
6.086761e-02 
6.096364e-02 
6.105959e-02 
6.115547e-02 
6.125126e-02 
6.134698e-02 
6.144262e-02 
6.153818e-02 
6.163367e-02 
6.172908e-02 
6.182440e-02 
6.191966e-02 
6.201483e-02 
6.210992e-02 
6.220494e-02 
6.229988e-02 
6.239474e-02 
6.248952e-02 
6.258422e-02 
6.267885e-02 
6.277339e-02 
6.286786e-02 
6.296225e-02 
6.305656e-02 
6.315080e-02 
6.324495e-02 
6.333903e-02 
6.343302e-02 
6.352694e-02 
6.362078e-02 
6.371454e-02 
6.380822e-02 
6.390183e-02 
6.399535e-02 
6.408880e-02 
6.418216e-02 
6.427545e-02 
6.436866e-02 
6.446179e-02 
6.455484e-02 
6.464781e-02 
6.474070e-02 
6.483351e-02 
6.492624e-02 
6.501890e-02 
6.511147e-02 
6.520397e-02 
6.529638e-02 
6.538872e-02 
6.548097e-02 
6.557315e-02 
6.566525e-02 
6.575727e-02 
6.584920e-02 
6.594106e-02 
6.603284e-02 
6.612454e-02 
6.621616e-02 
6.630770e-02 
6.639915e-02 
6.649053e-02 
6.658183e-02 
6.667305e-02 
6.676419e-02 
6.685525e-02 
6.694623e-02 
6.703712e-02 
6.712794e-02 
6.721868e-02 
6.730934e-02 
6.739991e-02 
6.749041e-02 
6.758082e-02 
6.767116e-02 
6.776142e-02 
6.785159e-02 
6.794168e-02 
6.803170e-02 
6.812163e-02 
6.821148e-02 
6.830125e-02 
6.839094e-02 
6.848055e-02 
6.857008e-02 
6.865953e-02 
6.874889e-02 
6.883818e-02 
6.892738e-02 
6.901651e-02 
6.910555e-02 
6.919451e-02 
6.928339e-02 
6.937219e-02 
6.946091e-02 
6.954954e-02 
6.963810e-02 
6.972657e-02 
6.981497e-02 
6.990328e-02 
6.999151e-02 
7.007965e-02 
7.016772e-02 
7.025570e-02 
7.034361e-02 
7.043143e-02 
7.051917e-02 
7.060683e-02 
7.069440e-02 
7.078190e-02 
7.086931e-02 
7.095664e-02 
7.104389e-02 
7.113105e-02 
7.121814e-02 
7.130514e-02 
7.139206e-02 
7.147890e-02 
7.156566e-02 
7.165233e-02 
7.173892e-02 
7.182543e-02 
7.191186e-02 
7.199820e-02 
7.208447e-02 
7.217065e-02 
7.225674e-02 
7.234276e-02 
7.242869e-02 
7.251454e-02 
7.260031e-02 
7.268599e-02 
7.277160e-02 
7.285712e-02 
7.294255e-02 
7.302791e-02 
7.311318e-02 
7.319837e-02 
7.328347e-02 
7.336849e-02 
7.345343e-02 
7.353829e-02 
7.362306e-02 
7.370775e-02 
7.379236e-02 
7.387688e-02 
7.396132e-02 
7.404568e-02 
7.412996e-02 
7.421415e-02 
7.429825e-02 
7.438228e-02 
7.446622e-02 
7.455008e-02 
7.463385e-02 
7.471754e-02 
7.480115e-02 
7.488467e-02 
7.496811e-02 
7.505147e-02 
7.513474e-02 
7.521793e-02 
7.530103e-02 
7.538405e-02 
7.546699e-02 
7.554984e-02 
7.563261e-02 
7.571530e-02 
7.579790e-02 
7.588042e-02 
7.596285e-02 
7.604520e-02 
7.612746e-02 
7.620965e-02 
7.629174e-02 
7.637375e-02 
7.645568e-02 
7.653753e-02 
7.661929e-02 
7.670096e-02 
7.678255e-02 
7.686406e-02 
7.694548e-02 
7.702682e-02 
7.710807e-02 
7.718924e-02 
7.727032e-02 
7.735132e-02 
7.743224e-02 
7.751307e-02 
7.759381e-02 
7.767447e-02 
7.775505e-02 
7.783554e-02 
7.791594e-02 
7.799626e-02 
7.807650e-02 
7.815665e-02 
7.823672e-02 
7.831670e-02 
7.839659e-02 
7.847640e-02 
7.855613e-02 
7.863577e-02 
7.871532e-02 
7.879479e-02 
7.887417e-02 
7.895347e-02 
7.903269e-02 
7.911181e-02 
7.919086e-02 
7.926981e-02 
7.934869e-02 
7.942747e-02 
7.950617e-02 
7.958479e-02 
7.966332e-02 
7.974176e-02 
7.982012e-02 
7.989839e-02 
7.997658e-02 
8.005468e-02 
8.013269e-02 
8.021062e-02 
8.028846e-02 
8.036622e-02 
8.044389e-02 
8.052147e-02 
8.059897e-02 
8.067639e-02 
8.075371e-02 
8.083095e-02 
8.090811e-02 
8.098517e-02 
8.106216e-02 
8.113905e-02 
8.121586e-02 
8.129258e-02 
8.136922e-02 
8.144577e-02 
8.152223e-02 
8.159861e-02 
8.167490e-02 
8.175111e-02 
8.182722e-02 
8.190325e-02 
8.197920e-02 
8.205506e-02 
8.213083e-02 
8.220651e-02 
8.228211e-02 
8.235762e-02 
8.243304e-02 
8.250838e-02 
8.258363e-02 
8.265879e-02 
8.273387e-02 
8.280886e-02 
8.288376e-02 
8.295857e-02 
8.303330e-02 
8.310794e-02 
8.318249e-02 
8.325696e-02 
8.333134e-02 
8.340563e-02 
8.347983e-02 
8.355395e-02 
8.362798e-02 
8.370192e-02 
8.377578e-02 
8.384955e-02 
8.392323e-02 
8.399682e-02 
8.407032e-02 
8.414374e-02 
8.421707e-02 
8.429031e-02 
8.436347e-02 
8.443653e-02 
8.450951e-02 
8.458240e-02 
8.465521e-02 
8.472792e-02 
8.480055e-02 
8.487309e-02 
8.494554e-02 
8.501791e-02 
8.509018e-02 
8.516237e-02 
8.523447e-02 
8.530648e-02 
8.537840e-02 
8.545024e-02 
8.552199e-02 
8.559365e-02 
8.566522e-02 
8.573670e-02 
8.580809e-02 
8.587940e-02 
8.595062e-02 
8.602175e-02 
8.609279e-02 
8.616374e-02 
8.623460e-02 
8.630538e-02 
8.637607e-02 
8.644666e-02 
8.651717e-02 
8.658759e-02 
8.665793e-02 
8.672817e-02 
8.679832e-02 
8.686839e-02 
8.693837e-02 
8.700826e-02 
8.707806e-02 
8.714777e-02 
8.721739e-02 
8.728692e-02 
8.735637e-02 
8.742572e-02 
8.749499e-02 
8.756416e-02 
8.763325e-02 
8.770225e-02 
8.777116e-02 
8.783998e-02 
8.790871e-02 
8.797735e-02 
8.804590e-02 
8.811437e-02 
8.818274e-02 
8.825103e-02 
8.831922e-02 
8.838733e-02 
8.845534e-02 
8.852327e-02 
8.859111e-02 
8.865885e-02 
8.872651e-02 
8.879408e-02 
8.886156e-02 
8.892895e-02 
8.899625e-02 
8.906346e-02 
8.913058e-02 
8.919761e-02 
8.926455e-02 
8.933140e-02 
8.939816e-02 
8.946483e-02 
8.953142e-02 
8.959791e-02 
8.966431e-02 
8.973062e-02 
8.979684e-02 
8.986297e-02 
8.992901e-02 
8.999496e-02 
9.006082e-02 
9.012659e-02 
9.019228e-02 
9.025787e-02 
9.032337e-02 
9.038878e-02 
9.045409e-02 
9.051932e-02 
9.058446e-02 
9.064951e-02 
9.071447e-02 
9.077934e-02 
9.084411e-02 
9.090880e-02 
9.097340e-02 
9.103790e-02 
9.110232e-02 
9.116664e-02 
9.123087e-02 
9.129502e-02 
9.135907e-02 
9.142303e-02 
9.148690e-02 
9.155068e-02 
9.161437e-02 
9.167797e-02 
9.174147e-02 
9.180489e-02 
9.186822e-02 
9.193145e-02 
9.199459e-02 
9.205765e-02 
9.212061e-02 
9.218348e-02 
9.224626e-02 
9.230894e-02 
9.237154e-02 
9.243405e-02 
9.249646e-02 
9.255879e-02 
9.262102e-02 
9.268316e-02 
9.274521e-02 
9.280717e-02 
9.286903e-02 
9.293081e-02 
9.299249e-02 
9.305409e-02 
9.311559e-02 
9.317700e-02 
9.323831e-02 
9.329954e-02 
9.336068e-02 
9.342172e-02 
9.348267e-02 
9.354353e-02 
9.360430e-02 
9.366498e-02 
9.372556e-02 
9.378605e-02 
9.384646e-02 
9.390677e-02 
9.396698e-02 
9.402711e-02 
9.408714e-02 
9.414709e-02 
9.420694e-02 
9.426669e-02 
9.432636e-02 
9.438593e-02 
9.444542e-02 
9.450481e-02 
9.456410e-02 
9.462331e-02 
9.468242e-02 
9.474145e-02 
9.480037e-02 
9.485921e-02 
9.491796e-02 
9.497661e-02 
9.503517e-02 
9.509364e-02 
9.515201e-02 
9.521030e-02 
9.526849e-02 
9.532658e-02 
9.538459e-02 
9.544250e-02 
9.550032e-02 
9.555805e-02 
9.561569e-02 
9.567323e-02 
9.573068e-02 
9.578804e-02 
9.584531e-02 
9.590248e-02 
9.595956e-02 
9.601655e-02 
9.607344e-02 
9.613024e-02 
9.618695e-02 
9.624357e-02 
9.630009e-02 
9.635652e-02 
9.641286e-02 
9.646910e-02 
9.652525e-02 
9.658131e-02 
9.663728e-02 
9.669315e-02 
9.674893e-02 
9.680462e-02 
9.686021e-02 
9.691571e-02 
9.697112e-02 
9.702643e-02 
9.708165e-02 
9.713678e-02 
9.719181e-02 
9.724675e-02 
9.730160e-02 
9.735635e-02 
9.741101e-02 
9.746558e-02 
9.752006e-02 
9.757444e-02 
9.762872e-02 
9.768292e-02 
9.773702e-02 
9.779103e-02 
9.784494e-02 
9.789876e-02 
9.795248e-02 
9.800612e-02 
9.805966e-02 
9.811310e-02 
9.816645e-02 
9.821971e-02 
9.827288e-02 
9.832595e-02 
9.837892e-02 
9.843181e-02 
9.848459e-02 
9.853729e-02 
9.858989e-02 
9.864240e-02 
9.869481e-02 
9.874713e-02 
9.879936e-02 
9.885149e-02 
9.890353e-02 
9.895547e-02 
9.900732e-02 
9.905908e-02 
9.911074e-02 
9.916230e-02 
9.921378e-02 
9.926516e-02 
9.931644e-02 
9.936763e-02 
9.941873e-02 
9.946973e-02 
9.952064e-02 
9.957145e-02 
9.962217e-02 
9.967280e-02 
9.972333e-02 
9.977377e-02 
9.982411e-02 
9.987435e-02 
9.992451e-02 
9.997457e-02 
1.000245e-01 
1.000744e-01 
1.001242e-01 
1.001739e-01 
1.002234e-01 
1.002729e-01 
1.003223e-01 
1.003716e-01 
1.004208e-01 
1.004700e-01 
1.005190e-01 
1.005679e-01 
1.006167e-01 
1.006655e-01 
1.007141e-01 
1.007626e-01 
1.008111e-01 
1.008594e-01 
1.009077e-01 
1.009559e-01 
1.010039e-01 
1.010519e-01 
1.010998e-01 
1.011476e-01 
1.011953e-01 
1.012429e-01 
1.012904e-01 
1.013378e-01 
1.013851e-01 
1.014323e-01 
1.014794e-01 
1.015264e-01 
1.015734e-01 
1.016202e-01 
1.016669e-01 
1.017136e-01 
1.017601e-01 
1.018066e-01 
1.018529e-01 
1.018992e-01 
1.019454e-01 
1.019914e-01 
1.020374e-01 
1.020833e-01 
1.021291e-01 
1.021748e-01 
1.022204e-01 
1.022659e-01 
1.023113e-01 
1.023566e-01 
1.024018e-01 
1.024469e-01 
1.024919e-01 
1.025369e-01 
1.025817e-01 
1.026264e-01 
1.026711e-01 
1.027156e-01 
1.027601e-01 
1.028044e-01 
1.028487e-01 
1.028928e-01 
1.029369e-01 
1.029809e-01 
1.030247e-01 
1.030685e-01 
1.031122e-01 
1.031558e-01 
1.031993e-01 
1.032427e-01 
1.032860e-01 
1.033292e-01 
1.033723e-01 
1.034153e-01 
1.034582e-01 
1.035010e-01 
1.035437e-01 
1.035863e-01 
1.036289e-01 
1.036713e-01 
1.037136e-01 
1.037559e-01 
1.037980e-01 
1.038401e-01 
1.038820e-01 
1.039239e-01 
1.039657e-01 
1.040073e-01 
1.040489e-01 
1.040904e-01 
1.041317e-01 
1.041730e-01 
1.042142e-01 
1.042553e-01 
1.042963e-01 
1.043372e-01 
1.043780e-01 
1.044187e-01 
1.044593e-01 
1.044998e-01 
1.045402e-01 
1.045805e-01 
1.046207e-01 
1.046608e-01 
1.047009e-01 
1.047408e-01 
1.047806e-01 
1.048204e-01 
1.048600e-01 
1.048995e-01 
1.049390e-01 
1.049783e-01 
1.050176e-01 
1.050567e-01 
1.050958e-01 
1.051348e-01 
1.051736e-01 
1.052124e-01 
1.052511e-01 
1.052896e-01 
1.053281e-01 
1.053665e-01 
1.054048e-01 
1.054430e-01 
1.054811e-01 
1.055191e-01 
1.055570e-01 
1.055948e-01 
1.056325e-01 
1.056701e-01 
1.057076e-01 
1.057450e-01 
1.057823e-01 
1.058195e-01 
1.058566e-01 
1.058937e-01 
1.059306e-01 
1.059674e-01 
1.060041e-01 
1.060408e-01 
1.060773e-01 
1.061138e-01 
1.061501e-01 
1.061863e-01 
1.062225e-01 
1.062585e-01 
1.062945e-01 
1.063304e-01 
1.063661e-01 
1.064018e-01 
1.064373e-01 
1.064728e-01 
1.065082e-01 
1.065435e-01 
1.065786e-01 
1.066137e-01 
1.066487e-01 
1.066836e-01 
1.067184e-01 
1.067530e-01 
1.067876e-01 
1.068221e-01 
1.068565e-01 
1.068908e-01 
1.069250e-01 
1.069591e-01 
1.069931e-01 
1.070270e-01 
1.070608e-01 
1.070946e-01 
1.071282e-01 
1.071617e-01 
1.071951e-01 
1.072284e-01 
1.072617e-01 
1.072948e-01 
1.073278e-01 
1.073607e-01 
1.073936e-01 
1.074263e-01 
1.074590e-01 
1.074915e-01 
1.075239e-01 
1.075563e-01 
1.075885e-01 
1.076207e-01 
1.076527e-01 
1.076847e-01 
1.077165e-01 
1.077483e-01 
1.077799e-01 
1.078115e-01 
1.078430e-01 
1.078743e-01 
1.079056e-01 
1.079368e-01 
1.079678e-01 
1.079988e-01 
1.080297e-01 
1.080605e-01 
1.080911e-01 
1.081217e-01 
1.081522e-01 
1.081826e-01 
1.082129e-01 
1.082431e-01 
1.082732e-01 
1.083031e-01 
1.083330e-01 
1.083628e-01 
1.083925e-01 
1.084221e-01 
1.084516e-01 
1.084810e-01 
1.085103e-01 
1.085395e-01 
1.085687e-01 
1.085977e-01 
1.086266e-01 
1.086554e-01 
1.086841e-01 
1.087127e-01 
1.087412e-01 
1.087697e-01 
1.087980e-01 
1.088262e-01 
1.088543e-01 
1.088823e-01 
1.089103e-01 
1.089381e-01 
1.089658e-01 
1.089935e-01 
1.090210e-01 
1.090484e-01 
1.090758e-01 
1.091030e-01 
1.091301e-01 
1.091572e-01 
1.091841e-01 
1.092110e-01 
1.092377e-01 
1.092644e-01 
1.092909e-01 
1.093173e-01 
1.093437e-01 
1.093700e-01 
1.093961e-01 
1.094222e-01 
1.094481e-01 
1.094740e-01 
1.094997e-01 
1.095254e-01 
1.095509e-01 
1.095764e-01 
1.096018e-01 
1.096270e-01 
1.096522e-01 
1.096773e-01 
1.097022e-01 
1.097271e-01 
1.097519e-01 
1.097765e-01 
1.098011e-01 
1.098256e-01 
1.098500e-01 
1.098742e-01 
1.098984e-01 
1.099225e-01 
1.099465e-01 
1.099703e-01 
1.099941e-01 
1.100178e-01 
1.100414e-01 
1.100649e-01 
1.100883e-01 
1.101115e-01 
1.101347e-01 
1.101578e-01 
1.101808e-01 
1.102037e-01 
1.102265e-01 
1.102492e-01 
1.102718e-01 
1.102943e-01 
1.103167e-01 
1.103389e-01 
1.103611e-01 
1.103832e-01 
1.104052e-01 
1.104271e-01 
1.104489e-01 
1.104706e-01 
1.104922e-01 
1.105137e-01 
1.105351e-01 
1.105564e-01 
1.105776e-01 
1.105987e-01 
1.106198e-01 
1.106407e-01 
1.106615e-01 
1.106822e-01 
1.107028e-01 
1.107233e-01 
1.107437e-01 
1.107640e-01 
1.107842e-01 
1.108043e-01 
1.108243e-01 
1.108443e-01 
1.108641e-01 
1.108838e-01 
1.109034e-01 
1.109229e-01 
1.109423e-01 
1.109616e-01 
1.109809e-01 
1.110000e-01 
1.110190e-01 
1.110379e-01 
1.110567e-01 
1.110755e-01 
1.110941e-01 
1.111126e-01 
1.111310e-01 
1.111493e-01 
1.111676e-01 
1.111857e-01 
1.112037e-01 
1.112216e-01 
1.112395e-01 
1.112572e-01 
1.112748e-01 
1.112923e-01 
1.113098e-01 
1.113271e-01 
1.113443e-01 
1.113614e-01 
1.113785e-01 
1.113954e-01 
1.114122e-01 
1.114289e-01 
1.114456e-01 
1.114621e-01 
1.114785e-01 
1.114949e-01 
1.115111e-01 
1.115272e-01 
1.115432e-01 
1.115592e-01 
1.115750e-01 
1.115907e-01 
1.116064e-01 
1.116219e-01 
1.116373e-01 
1.116527e-01 
1.116679e-01 
1.116830e-01 
1.116981e-01 
1.117130e-01 
1.117278e-01 
1.117426e-01 
1.117572e-01 
1.117717e-01 
1.117862e-01 
1.118005e-01 
1.118147e-01 
1.118289e-01 
1.118429e-01 
1.118568e-01 
1.118707e-01 
1.118844e-01 
1.118980e-01 
1.119116e-01 
1.119250e-01 
1.119383e-01 
1.119516e-01 
1.119647e-01 
1.119778e-01 
1.119907e-01 
1.120035e-01 
1.120163e-01 
1.120289e-01 
1.120414e-01 
1.120539e-01 
1.120662e-01 
1.120784e-01 
1.120906e-01 
1.121026e-01 
1.121145e-01 
1.121264e-01 
1.121381e-01 
1.121498e-01 
1.121613e-01 
1.121727e-01 
1.121841e-01 
1.121953e-01 
1.122064e-01 
1.122175e-01 
1.122284e-01 
1.122392e-01 
1.122500e-01 
1.122606e-01 
1.122711e-01 
1.122816e-01 
1.122919e-01 
1.123021e-01 
1.123123e-01 
1.123223e-01 
1.123323e-01 
1.123421e-01 
1.123518e-01 
1.123615e-01 
1.123710e-01 
1.123804e-01 
1.123898e-01 
1.123990e-01 
1.124081e-01 
1.124172e-01 
1.124261e-01 
1.124349e-01 
1.124437e-01 
1.124523e-01 
1.124608e-01 
1.124693e-01 
1.124776e-01 
1.124858e-01 
1.124939e-01 
1.125020e-01 
1.125099e-01 
1.125177e-01 
1.125255e-01 
1.125331e-01 
1.125406e-01 
1.125481e-01 
1.125554e-01 
1.125626e-01 
1.125698e-01 
1.125768e-01 
1.125837e-01 
1.125905e-01 
1.125973e-01 
1.126039e-01 
1.126104e-01 
1.126168e-01 
1.126232e-01 
1.126294e-01 
1.126355e-01 
1.126416e-01 
1.126475e-01 
1.126533e-01 
1.126590e-01 
1.126647e-01 
1.126702e-01 
1.126756e-01 
1.126809e-01 
1.126862e-01 
1.126913e-01 
1.126963e-01 
1.127012e-01 
1.127060e-01 
1.127108e-01 
1.127154e-01 
1.127199e-01 
1.127243e-01 
1.127287e-01 
1.127329e-01 
1.127370e-01 
1.127410e-01 
1.127449e-01 
1.127487e-01 
1.127525e-01 
1.127561e-01 
1.127596e-01 
1.127630e-01 
1.127663e-01 
1.127696e-01 
1.127727e-01 
1.127757e-01 
1.127786e-01 
1.127814e-01 
1.127841e-01 
1.127867e-01 
1.127893e-01 
1.127917e-01 
1.127940e-01 
1.127962e-01 
1.127983e-01 
1.128003e-01 
1.128022e-01 
1.128040e-01 
1.128057e-01 
1.128074e-01 
1.128089e-01 
1.128103e-01 
1.128116e-01 
1.128128e-01 
1.128139e-01 
1.128149e-01 
1.128158e-01 
1.128166e-01 
1.128173e-01 
1.128179e-01 
1.128184e-01 
1.128188e-01 
1.128191e-01 
1.128193e-01 
1.128195e-01 
1.128195e-01 
1.128194e-01 
1.128192e-01 
1.128189e-01 
1.128185e-01 
1.128180e-01 
1.128174e-01 
1.128167e-01 
1.128159e-01 
1.128150e-01 
1.128140e-01 
1.128129e-01 
1.128116e-01 
1.128103e-01 
1.128089e-01 
1.128074e-01 
1.128058e-01 
1.128041e-01 
1.128023e-01 
1.128004e-01 
1.127984e-01 
1.127963e-01 
1.127941e-01 
1.127918e-01 
1.127894e-01 
1.127869e-01 
1.127843e-01 
1.127815e-01 
1.127787e-01 
1.127758e-01 
1.127728e-01 
1.127697e-01 
1.127665e-01 
1.127632e-01 
1.127598e-01 
1.127562e-01 
1.127526e-01 
1.127489e-01 
1.127451e-01 
1.127412e-01 
1.127372e-01 
1.127331e-01 
1.127288e-01 
1.127245e-01 
1.127201e-01 
1.127156e-01 
1.127110e-01 
1.127062e-01 
1.127014e-01 
1.126965e-01 
1.126915e-01 
1.126864e-01 
1.126811e-01 
1.126758e-01 
1.126704e-01 
1.126649e-01 
1.126592e-01 
1.126535e-01 
1.126477e-01 
1.126418e-01 
1.126357e-01 
1.126296e-01 
1.126234e-01 
1.126171e-01 
1.126106e-01 
1.126041e-01 
1.125975e-01 
1.125907e-01 
1.125839e-01 
1.125770e-01 
1.125700e-01 
1.125628e-01 
1.125556e-01 
1.125483e-01 
1.125408e-01 
1.125333e-01 
1.125257e-01 
1.125179e-01 
1.125101e-01 
1.125022e-01 
1.124941e-01 
1.124860e-01 
1.124777e-01 
1.124694e-01 
1.124610e-01 
1.124524e-01 
1.124438e-01 
1.124351e-01 
1.124262e-01 
1.124173e-01 
1.124082e-01 
1.123991e-01 
1.123899e-01 
1.123805e-01 
1.123711e-01 
1.123615e-01 
1.123519e-01 
1.123422e-01 
1.123323e-01 
1.123224e-01 
1.123123e-01 
1.123022e-01 
1.122919e-01 
1.122816e-01 
1.122712e-01 
1.122606e-01 
1.122500e-01 
1.122392e-01 
1.122284e-01 
1.122174e-01 
1.122064e-01 
1.121952e-01 
1.121840e-01 
1.121726e-01 
1.121612e-01 
1.121496e-01 
1.121380e-01 
1.121262e-01 
1.121144e-01 
1.121024e-01 
1.120904e-01 
1.120782e-01 
1.120660e-01 
1.120536e-01 
1.120412e-01 
1.120286e-01 
1.120160e-01 
1.120032e-01 
1.119904e-01 
1.119774e-01 
1.119644e-01 
1.119512e-01 
1.119379e-01 
1.119246e-01 
1.119111e-01 
1.118976e-01 
1.118839e-01 
1.118702e-01 
1.118563e-01 
1.118424e-01 
1.118283e-01 
1.118141e-01 
1.117999e-01 
1.117855e-01 
1.117711e-01 
1.117565e-01 
1.117419e-01 
1.117271e-01 
1.117122e-01 
1.116973e-01 
1.116822e-01 
1.116671e-01 
1.116518e-01 
1.116364e-01 
1.116210e-01 
1.116054e-01 
1.115898e-01 
1.115740e-01 
1.115581e-01 
1.115422e-01 
1.115261e-01 
1.115100e-01 
1.114937e-01 
1.114773e-01 
1.114609e-01 
1.114443e-01 
1.114277e-01 
1.114109e-01 
1.113940e-01 
1.113771e-01 
1.113600e-01 
1.113428e-01 
1.113256e-01 
1.113082e-01 
1.112908e-01 
1.112732e-01 
1.112555e-01 
1.112378e-01 
1.112199e-01 
1.112019e-01 
1.111839e-01 
1.111657e-01 
1.111475e-01 
1.111291e-01 
1.111106e-01 
1.110921e-01 
1.110734e-01 
1.110546e-01 
1.110358e-01 
1.110168e-01 
1.109978e-01 
1.109786e-01 
1.109593e-01 
1.109400e-01 
1.109205e-01 
1.109009e-01 
1.108813e-01 
1.108615e-01 
1.108416e-01 
1.108217e-01 
1.108016e-01 
1.107815e-01 
1.107612e-01 
1.107408e-01 
1.107204e-01 
1.106998e-01 
1.106791e-01 
1.106584e-01 
1.106375e-01 
1.106166e-01 
1.105955e-01 
1.105743e-01 
1.105531e-01 
1.105317e-01 
1.105103e-01 
1.104887e-01 
1.104670e-01 
1.104453e-01 
1.104234e-01 
1.104015e-01 
1.103794e-01 
1.103572e-01 
1.103350e-01 
1.103126e-01 
1.102902e-01 
1.102676e-01 
1.102449e-01 
1.102222e-01 
1.101993e-01 
1.101764e-01 
1.101533e-01 
1.101302e-01 
1.101069e-01 
1.100836e-01 
1.100601e-01 
1.100365e-01 
1.100129e-01 
1.099891e-01 
1.099653e-01 
1.099413e-01 
1.099173e-01 
1.098931e-01 
1.098689e-01 
1.098445e-01 
1.098201e-01 
1.097955e-01 
1.097709e-01 
1.097461e-01 
1.097213e-01 
1.096963e-01 
1.096713e-01 
1.096461e-01 
1.096209e-01 
1.095955e-01 
1.095701e-01 
1.095445e-01 
1.095189e-01 
1.094931e-01 
1.094673e-01 
1.094413e-01 
1.094153e-01 
1.093891e-01 
1.093629e-01 
1.093366e-01 
1.093101e-01 
1.092836e-01 
1.092569e-01 
1.092302e-01 
1.092034e-01 
1.091764e-01 
1.091494e-01 
1.091222e-01 
1.090950e-01 
1.090677e-01 
1.090402e-01 
1.090127e-01 
1.089851e-01 
1.089573e-01 
1.089295e-01 
1.089016e-01 
1.088735e-01 
1.088454e-01 
1.088172e-01 
1.087889e-01 
1.087604e-01 
1.087319e-01 
1.087033e-01 
1.086746e-01 
1.086457e-01 
1.086168e-01 
1.085878e-01 
1.085587e-01 
1.085294e-01 
1.085001e-01 
1.084707e-01 
1.084412e-01 
1.084116e-01 
1.083818e-01 
1.083520e-01 
1.083221e-01 
1.082921e-01 
1.082620e-01 
1.082318e-01 
1.082015e-01 
1.081711e-01 
1.081405e-01 
1.081099e-01 
1.080792e-01 
1.080484e-01 
1.080175e-01 
1.079865e-01 
1.079554e-01 
1.079242e-01 
1.078929e-01 
1.078615e-01 
1.078300e-01 
1.077984e-01 
1.077667e-01 
1.077349e-01 
1.077030e-01 
1.076710e-01 
1.076390e-01 
1.076068e-01 
1.075745e-01 
1.075421e-01 
1.075096e-01 
1.074770e-01 
1.074443e-01 
1.074115e-01 
1.073787e-01 
1.073457e-01 
1.073126e-01 
1.072794e-01 
1.072462e-01 
1.072128e-01 
1.071793e-01 
1.071457e-01 
1.071121e-01 
1.070783e-01 
1.070444e-01 
1.070105e-01 
1.069764e-01 
1.069422e-01 
1.069080e-01 
1.068736e-01 
1.068392e-01 
1.068046e-01 
1.067699e-01 
1.067352e-01 
1.067003e-01 
1.066654e-01 
1.066303e-01 
1.065952e-01 
1.065599e-01 
1.065246e-01 
1.064892e-01 
1.064536e-01 
1.064180e-01 
1.063822e-01 
1.063464e-01 
1.063105e-01 
1.062744e-01 
1.062383e-01 
1.062021e-01 
1.061657e-01 
1.061293e-01 
1.060928e-01 
1.060562e-01 
1.060194e-01 
1.059826e-01 
1.059457e-01 
1.059087e-01 
1.058716e-01 
1.058344e-01 
1.057971e-01 
1.057596e-01 
1.057221e-01 
1.056845e-01 
1.056468e-01 
1.056090e-01 
1.055711e-01 
1.055331e-01 
1.054950e-01 
1.054568e-01 
1.054186e-01 
1.053802e-01 
1.053417e-01 
1.053031e-01 
1.052644e-01 
1.052256e-01 
1.051868e-01 
1.051478e-01 
1.051087e-01 
1.050695e-01 
1.050303e-01 
1.049909e-01 
1.049514e-01 
1.049119e-01 
1.048722e-01 
1.048324e-01 
1.047926e-01 
1.047526e-01 
1.047126e-01 
1.046724e-01 
1.046322e-01 
1.045918e-01 
1.045514e-01 
1.045109e-01 
1.044702e-01 
1.044295e-01 
1.043886e-01 
1.043477e-01 
1.043067e-01 
1.042656e-01 
1.042243e-01 
1.041830e-01 
1.041416e-01 
1.041001e-01 
1.040585e-01 
1.040168e-01 
1.039749e-01 
1.039330e-01 
1.038910e-01 
1.038489e-01 
1.038067e-01 
1.037644e-01 
1.037220e-01 
1.036796e-01 
1.036370e-01 
1.035943e-01 
1.035515e-01 
1.035086e-01 
1.034656e-01 
1.034226e-01 
1.033794e-01 
1.033361e-01 
1.032928e-01 
1.032493e-01 
1.032057e-01 
1.031621e-01 
1.031183e-01 
1.030745e-01 
1.030305e-01 
1.029865e-01 
1.029423e-01 
1.028981e-01 
1.028538e-01 
1.028093e-01 
1.027648e-01 
1.027202e-01 
1.026754e-01 
1.026306e-01 
1.025857e-01 
1.025407e-01 
1.024956e-01 
1.024504e-01 
1.024051e-01 
1.023597e-01 
1.023142e-01 
1.022686e-01 
1.022229e-01 
1.021771e-01 
1.021312e-01 
1.020852e-01 
1.020391e-01 
1.019929e-01 
1.019467e-01 
1.019003e-01 
1.018538e-01 
1.018073e-01 
1.017606e-01 
1.017138e-01 
1.016670e-01 
1.016200e-01 
1.015730e-01 
1.015258e-01 
1.014786e-01 
1.014313e-01 
1.013838e-01 
1.013363e-01 
1.012887e-01 
1.012410e-01 
1.011931e-01 
1.011452e-01 
1.010972e-01 
1.010491e-01 
1.010009e-01 
1.009526e-01 
1.009042e-01 
1.008557e-01 
1.008071e-01 
1.007584e-01 
1.007096e-01 
1.006608e-01 
1.006118e-01 
1.005627e-01 
1.005136e-01 
1.004643e-01 
1.004149e-01 
1.003655e-01 
1.003159e-01 
1.002663e-01 
1.002165e-01 
1.001667e-01 
1.001168e-01 
1.000667e-01 
1.000166e-01 
9.996637e-02 
9.991605e-02 
9.986564e-02 
9.981513e-02 
9.976452e-02 
9.971382e-02 
9.966302e-02 
9.961212e-02 
9.956113e-02 
9.951005e-02 
9.945886e-02 
9.940759e-02 
9.935621e-02 
9.930474e-02 
9.925318e-02 
9.920152e-02 
9.914976e-02 
9.909791e-02 
9.904596e-02 
9.899392e-02 
9.894178e-02 
9.888954e-02 
9.883721e-02 
9.878479e-02 
9.873227e-02 
9.867965e-02 
9.862694e-02 
9.857413e-02 
9.852123e-02 
9.846823e-02 
9.841514e-02 
9.836195e-02 
9.830867e-02 
9.825529e-02 
9.820181e-02 
9.814824e-02 
9.809458e-02 
9.804082e-02 
9.798696e-02 
9.793301e-02 
9.787897e-02 
9.782483e-02 
9.777059e-02 
9.771626e-02 
9.766183e-02 
9.760731e-02 
9.755269e-02 
9.749798e-02 
9.744318e-02 
9.738828e-02 
9.733328e-02 
9.727819e-02 
9.722300e-02 
9.716772e-02 
9.711234e-02 
9.705687e-02 
9.700131e-02 
9.694565e-02 
9.688989e-02 
9.683404e-02 
9.677810e-02 
9.672206e-02 
9.666592e-02 
9.660970e-02 
9.655337e-02 
9.649695e-02 
9.644044e-02 
9.638383e-02 
9.632713e-02 
9.627034e-02 
9.621344e-02 
9.615646e-02 
9.609938e-02 
9.604220e-02 
9.598494e-02 
9.592757e-02 
9.587012e-02 
9.581256e-02 
9.575492e-02 
9.569718e-02 
9.563934e-02 
9.558141e-02 
9.552339e-02 
9.546527e-02 
9.540706e-02 
9.534875e-02 
9.529035e-02 
9.523186e-02 
9.517327e-02 
9.511458e-02 
9.505581e-02 
9.499694e-02 
9.493797e-02 
9.487891e-02 
9.481976e-02 
9.476051e-02 
9.470117e-02 
9.464174e-02 
9.458221e-02 
9.452259e-02 
9.446287e-02 
9.440306e-02 
9.434315e-02 
9.428316e-02 
9.422306e-02 
9.416288e-02 
9.410260e-02 
9.404223e-02 
9.398176e-02 
9.392120e-02 
9.386055e-02 
9.379980e-02 
9.373896e-02 
9.367802e-02 
9.361699e-02 
9.355587e-02 
9.349466e-02 
9.343335e-02 
9.337195e-02 
9.331045e-02 
9.324886e-02 
9.318718e-02 
9.312540e-02 
9.306353e-02 
9.300157e-02 
9.293952e-02 
9.287737e-02 
9.281513e-02 
9.275279e-02 
9.269036e-02 
9.262784e-02 
9.256523e-02 
9.250252e-02 
9.243972e-02 
9.237682e-02 
9.231384e-02 
9.225076e-02 
9.218758e-02 
9.212432e-02 
9.206096e-02 
9.199751e-02 
9.193396e-02 
9.187032e-02 
9.180659e-02 
9.174277e-02 
9.167885e-02 
9.161484e-02 
9.155074e-02 
9.148655e-02 
9.142226e-02 
9.135788e-02 
9.129341e-02 
9.122884e-02 
9.116419e-02 
9.109944e-02 
9.103459e-02 
9.096966e-02 
9.090463e-02 
9.083951e-02 
9.077430e-02 
9.070899e-02 
9.064360e-02 
9.057811e-02 
9.051252e-02 
9.044685e-02 
9.038108e-02 
9.031522e-02 
9.024927e-02 
9.018323e-02 
9.011709e-02 
9.005087e-02 
8.998455e-02 
8.991813e-02 
8.985163e-02 
8.978503e-02 
8.971834e-02 
8.965156e-02 
8.958469e-02 
8.951773e-02 
8.945067e-02 
8.938352e-02 
8.931628e-02 
8.924895e-02 
8.918153e-02 
8.911401e-02 
8.904640e-02 
8.897870e-02 
8.891091e-02 
8.884303e-02 
8.877506e-02 
8.870699e-02 
8.863883e-02 
8.857058e-02 
8.850224e-02 
8.843381e-02 
8.836529e-02 
8.829667e-02 
8.822797e-02 
8.815917e-02 
8.809028e-02 
8.802130e-02 
8.795222e-02 
8.788306e-02 
8.781381e-02 
8.774446e-02 
8.767502e-02 
8.760549e-02 
8.753587e-02 
8.746616e-02 
8.739636e-02 
8.732647e-02 
8.725648e-02 
8.718641e-02 
8.711624e-02 
8.704598e-02 
8.697563e-02 
8.690519e-02 
8.683466e-02 
8.676404e-02 
8.669333e-02 
8.662253e-02 
8.655163e-02 
8.648065e-02 
8.640957e-02 
8.633841e-02 
8.626715e-02 
8.619580e-02 
8.612436e-02 
8.605283e-02 
8.598121e-02 
8.590950e-02 
8.583770e-02 
8.576581e-02 
8.569383e-02 
8.562176e-02 
8.554960e-02 
8.547734e-02 
8.540500e-02 
8.533257e-02 
8.526004e-02 
8.518743e-02 
8.511472e-02 
8.504193e-02 
8.496904e-02 
8.489607e-02 
8.482300e-02 
8.474985e-02 
8.467660e-02 
8.460327e-02 
8.452984e-02 
8.445632e-02 
8.438272e-02 
8.430902e-02 
8.423524e-02 
8.416136e-02 
8.408740e-02 
8.401334e-02 
8.393920e-02 
8.386496e-02 
8.379064e-02 
8.371622e-02 
8.364172e-02 
8.356712e-02 
8.349244e-02 
8.341767e-02 
8.334281e-02 
8.326785e-02 
8.319281e-02 
8.311768e-02 
8.304246e-02 
8.296715e-02 
8.289175e-02 
8.281626e-02 
8.274068e-02 
8.266502e-02 
8.258926e-02 
8.251341e-02 
8.243748e-02 
8.236145e-02 
8.228534e-02 
8.220914e-02 
8.213285e-02 
8.205646e-02 
8.197999e-02 
8.190344e-02 
8.182679e-02 
8.175005e-02 
8.167322e-02 
8.159631e-02 
8.151931e-02 
8.144221e-02 
8.136503e-02 
8.128776e-02 
8.121040e-02 
8.113295e-02 
8.105542e-02 
8.097779e-02 
8.090008e-02 
8.082228e-02 
8.074439e-02 
8.066641e-02 
8.058834e-02 
8.051018e-02 
8.043194e-02 
8.035360e-02 
8.027518e-02 
8.019667e-02 
8.011807e-02 
8.003939e-02 
7.996061e-02 
7.988175e-02 
7.980280e-02 
7.972376e-02 
7.964463e-02 
7.956541e-02 
7.948611e-02 
7.940672e-02 
7.932724e-02 
7.924767e-02 
7.916801e-02 
7.908827e-02 
7.900844e-02 
7.892852e-02 
7.884851e-02 
7.876841e-02 
7.868823e-02 
7.860796e-02 
7.852760e-02 
7.844715e-02 
7.836662e-02 
7.828600e-02 
7.820529e-02 
7.812449e-02 
7.804361e-02 
7.796264e-02 
7.788158e-02 
7.780043e-02 
7.771920e-02 
7.763787e-02 
7.755647e-02 
7.747497e-02 
7.739339e-02 
7.731172e-02 
7.722996e-02 
7.714811e-02 
7.706618e-02 
7.698416e-02 
7.690205e-02 
7.681986e-02 
7.673758e-02 
7.665521e-02 
7.657276e-02 
7.649022e-02 
7.640759e-02 
7.632487e-02 
7.624207e-02 
7.615918e-02 
7.607621e-02 
7.599314e-02 
7.590999e-02 
7.582676e-02 
7.574344e-02 
7.566003e-02 
7.557653e-02 
7.549295e-02 
7.540928e-02 
7.532553e-02 
7.524168e-02 
7.515776e-02 
7.507374e-02 
7.498964e-02 
7.490545e-02 
7.482118e-02 
7.473682e-02 
7.465238e-02 
7.456784e-02 
7.448323e-02 
7.439852e-02 
7.431373e-02 
7.422886e-02 
7.414389e-02 
7.405884e-02 
7.397371e-02 
7.388849e-02 
7.380318e-02 
7.371779e-02 
7.363231e-02 
7.354675e-02 
7.346110e-02 
7.337537e-02 
7.328955e-02 
7.320364e-02 
7.311765e-02 
7.303157e-02 
7.294541e-02 
7.285916e-02 
7.277282e-02 
7.268640e-02 
7.259990e-02 
7.251331e-02 
7.242663e-02 
7.233987e-02 
7.225303e-02 
7.216609e-02 
7.207908e-02 
7.199198e-02 
7.190479e-02 
7.181752e-02 
7.173016e-02 
7.164272e-02 
7.155519e-02 
7.146758e-02 
7.137988e-02 
7.129210e-02 
7.120423e-02 
7.111628e-02 
7.102824e-02 
7.094012e-02 
7.085191e-02 
7.076362e-02 
7.067525e-02 
7.058679e-02 
7.049824e-02 
7.040961e-02 
7.032090e-02 
7.023210e-02 
7.014322e-02 
7.005425e-02 
6.996520e-02 
6.987606e-02 
6.978684e-02 
6.969754e-02 
6.960815e-02 
6.951868e-02 
6.942912e-02 
6.933948e-02 
6.924975e-02 
6.915994e-02 
6.907005e-02 
6.898007e-02 
6.889001e-02 
6.879986e-02 
6.870963e-02 
6.861932e-02 
6.852892e-02 
6.843844e-02 
6.834788e-02 
6.825723e-02 
6.816650e-02 
6.807568e-02 
6.798478e-02 
6.789380e-02 
6.780273e-02 
6.771158e-02 
6.762035e-02 
6.752903e-02 
6.743763e-02 
6.734615e-02 
6.725458e-02 
6.716293e-02 
6.707120e-02 
6.697938e-02 
6.688748e-02 
6.679550e-02 
6.670343e-02 
6.661128e-02 
6.651905e-02 
6.642673e-02 
6.633433e-02 
6.624185e-02 
6.614929e-02 
6.605664e-02 
6.596391e-02 
6.587110e-02 
6.577820e-02 
6.568522e-02 
6.559216e-02 
6.549902e-02 
6.540579e-02 
6.531248e-02 
6.521909e-02 
6.512562e-02 
6.503206e-02 
6.493842e-02 
6.484470e-02 
6.475090e-02 
6.465701e-02 
6.456304e-02 
6.446899e-02 
6.437486e-02 
6.428064e-02 
6.418635e-02 
6.409197e-02 
6.399751e-02 
6.390296e-02 
6.380834e-02 
6.371363e-02 
6.361884e-02 
6.352397e-02 
6.342902e-02 
6.333398e-02 
6.323887e-02 
6.314367e-02 
6.304839e-02 
6.295303e-02 
6.285758e-02 
6.276206e-02 
6.266645e-02 
6.257077e-02 
6.247500e-02 
6.237915e-02 
6.228321e-02 
6.218720e-02 
6.209111e-02 
6.199493e-02 
6.189867e-02 
6.180233e-02 
6.170591e-02 
6.160941e-02 
6.151283e-02 
6.141617e-02 
6.131942e-02 
6.122260e-02 
6.112569e-02 
6.102871e-02 
6.093164e-02 
6.083449e-02 
6.073726e-02 
6.063995e-02 
6.054256e-02 
6.044509e-02 
6.034754e-02 
6.024990e-02 
6.015219e-02 
6.005440e-02 
5.995652e-02 
5.985857e-02 
5.976053e-02 
5.966242e-02 
5.956422e-02 
5.946594e-02 
5.936759e-02 
5.926915e-02 
5.917063e-02 
5.907204e-02 
5.897336e-02 
5.887460e-02 
5.877577e-02 
5.867685e-02 
5.857785e-02 
5.847877e-02 
5.837962e-02 
5.828038e-02 
5.818106e-02 
5.808167e-02 
5.798219e-02 
5.788264e-02 
5.778300e-02 
5.768329e-02 
5.758349e-02 
5.748362e-02 
5.738366e-02 
5.728363e-02 
5.718352e-02 
5.708333e-02 
5.698306e-02 
5.688271e-02 
5.678228e-02 
5.668177e-02 
5.658118e-02 
5.648051e-02 
5.637977e-02 
5.627894e-02 
5.617804e-02 
5.607705e-02 
5.597599e-02 
5.587485e-02 
5.577363e-02 
5.567233e-02 
5.557095e-02 
5.546950e-02 
5.536796e-02 
5.526635e-02 
5.516466e-02 
5.506289e-02 
5.496104e-02 
5.485911e-02 
5.475710e-02 
5.465502e-02 
5.455285e-02 
5.445061e-02 
5.434829e-02 
5.424589e-02 
5.414342e-02 
5.404086e-02 
5.393823e-02 
5.383552e-02 
5.373273e-02 
5.362987e-02 
5.352692e-02 
5.342390e-02 
5.332080e-02 
5.321762e-02 
5.311436e-02 
5.301103e-02 
5.290762e-02 
5.280413e-02 
5.270056e-02 
5.259692e-02 
5.249319e-02 
5.238939e-02 
5.228552e-02 
5.218156e-02 
5.207753e-02 
5.197342e-02 
5.186923e-02 
5.176497e-02 
5.166063e-02 
5.155621e-02 
5.145171e-02 
5.134714e-02 
5.124249e-02 
5.113776e-02 
5.103296e-02 
5.092808e-02 
5.082312e-02 
5.071809e-02 
5.061298e-02 
5.050779e-02 
5.040252e-02 
5.029718e-02 
5.019176e-02 
5.008627e-02 
4.998069e-02 
4.987505e-02 
4.976932e-02 
4.966352e-02 
4.955764e-02 
4.945169e-02 
4.934566e-02 
4.923955e-02 
4.913337e-02 
4.902711e-02 
4.892077e-02 
4.881436e-02 
4.870788e-02 
4.860131e-02 
4.849467e-02 
4.838796e-02 
4.828117e-02 
4.817430e-02 
4.806735e-02 
4.796034e-02 
4.785324e-02 
4.774607e-02 
4.763882e-02 
4.753150e-02 
4.742411e-02 
4.731663e-02 
4.720908e-02 
4.710146e-02 
4.699376e-02 
4.688599e-02 
4.677814e-02 
4.667021e-02 
4.656221e-02 
4.645413e-02 
4.634598e-02 
4.623776e-02 
4.612946e-02 
4.602108e-02 
4.591263e-02 
4.580410e-02 
4.569550e-02 
4.558683e-02 
4.547807e-02 
4.536925e-02 
4.526035e-02 
4.515137e-02 
4.504232e-02 
4.493320e-02 
4.482400e-02 
4.471473e-02 
4.460538e-02 
4.449596e-02 
4.438646e-02 
4.427689e-02 
4.416725e-02 
4.405753e-02 
4.394773e-02 
4.383786e-02 
4.372792e-02 
4.361791e-02 
4.350781e-02 
4.339765e-02 
4.328741e-02 
4.317710e-02 
4.306671e-02 
4.295625e-02 
4.284572e-02 
4.273511e-02 
4.262443e-02 
4.251368e-02 
4.240285e-02 
4.229195e-02 
4.218097e-02 
4.206992e-02 
4.195880e-02 
4.184760e-02 
4.173633e-02 
4.162499e-02 
4.151358e-02 
4.140209e-02 
4.129052e-02 
4.117889e-02 
4.106718e-02 
4.095540e-02 
4.084354e-02 
4.073162e-02 
4.061962e-02 
4.050754e-02 
4.039540e-02 
4.028318e-02 
4.017089e-02 
4.005852e-02 
3.994609e-02 
3.983358e-02 
3.972099e-02 
3.960834e-02 
3.949561e-02 
3.938281e-02 
3.926994e-02 
3.915699e-02 
3.904398e-02 
3.893089e-02 
3.881773e-02 
3.870449e-02 
3.859119e-02 
3.847781e-02 
3.836436e-02 
3.825084e-02 
3.813725e-02 
3.802358e-02 
3.790984e-02 
3.779603e-02 
3.768215e-02 
3.756820e-02 
3.745418e-02 
3.734008e-02 
3.722591e-02 
3.711167e-02 
3.699736e-02 
3.688298e-02 
3.676853e-02 
3.665400e-02 
3.653941e-02 
3.642474e-02 
3.631000e-02 
3.619519e-02 
3.608031e-02 
3.596536e-02 
3.585034e-02 
3.573524e-02 
3.562008e-02 
3.550484e-02 
3.538953e-02 
3.527416e-02 
3.515871e-02 
3.504319e-02 
3.492760e-02 
3.481194e-02 
3.469621e-02 
3.458040e-02 
3.446453e-02 
3.434859e-02 
3.423258e-02 
3.411649e-02 
3.400034e-02 
3.388411e-02 
3.376782e-02 
3.365146e-02 
3.353502e-02 
3.341852e-02 
3.330194e-02 
3.318530e-02 
3.306858e-02 
3.295180e-02 
3.283494e-02 
3.271802e-02 
3.260102e-02 
3.248396e-02 
3.236683e-02 
3.224962e-02 
3.213235e-02 
3.201501e-02 
3.189760e-02 
3.178012e-02 
3.166257e-02 
3.154495e-02 
3.142726e-02 
3.130950e-02 
3.119167e-02 
3.107377e-02 
3.095581e-02 
3.083777e-02 
3.071967e-02 
3.060149e-02 
3.048325e-02 
3.036494e-02 
3.024656e-02 
3.012811e-02 
3.000959e-02 
2.989101e-02 
2.977235e-02 
2.965363e-02 
2.953484e-02 
2.941598e-02 
2.929705e-02 
2.917805e-02 
2.905898e-02 
2.893985e-02 
2.882065e-02 
2.870138e-02 
2.858204e-02 
2.846263e-02 
2.834315e-02 
2.822361e-02 
2.810400e-02 
2.798432e-02 
2.786457e-02 
2.774476e-02 
2.762488e-02 
2.750492e-02 
2.738491e-02 
2.726482e-02 
2.714467e-02 
2.702445e-02 
2.690416e-02 
2.678380e-02 
2.666338e-02 
2.654289e-02 
2.642233e-02 
2.630170e-02 
2.618101e-02 
2.606025e-02 
2.593942e-02 
2.581853e-02 
2.569756e-02 
2.557654e-02 
2.545544e-02 
2.533428e-02 
2.521305e-02 
2.509175e-02 
2.497039e-02 
2.484896e-02 
2.472746e-02 
2.460590e-02 
2.448427e-02 
2.436257e-02 
2.424081e-02 
2.411898e-02 
2.399709e-02 
2.387512e-02 
2.375310e-02 
2.363100e-02 
2.350884e-02 
2.338661e-02 
2.326432e-02 
2.314196e-02 
2.301954e-02 
2.289705e-02 
2.277449e-02 
2.265187e-02 
2.252918e-02 
2.240642e-02 
2.228360e-02 
2.216072e-02 
2.203777e-02 
2.191475e-02 
2.179167e-02 
2.166852e-02 
2.154531e-02 
2.142203e-02 
2.129868e-02 
2.117527e-02 
2.105180e-02 
2.092826e-02 
2.080465e-02 
2.068098e-02 
2.055725e-02 
2.043345e-02 
2.030958e-02 
2.018565e-02 
2.006166e-02 
1.993760e-02 
1.981347e-02 
1.968929e-02 
1.956503e-02 
1.944071e-02 
1.931633e-02 
1.919188e-02 
1.906737e-02 
1.894280e-02 
1.881815e-02 
1.869345e-02 
1.856868e-02 
1.844385e-02 
1.831895e-02 
1.819399e-02 
1.806896e-02 
1.794387e-02 
1.781872e-02 
1.769350e-02 
1.756822e-02 
1.744287e-02 
1.731746e-02 
1.719199e-02 
1.706646e-02 
1.694085e-02 
1.681519e-02 
1.668946e-02 
1.656367e-02 
1.643782e-02 
1.631190e-02 
1.618592e-02 
1.605988e-02 
1.593377e-02 
1.580760e-02 
1.568136e-02 
1.555507e-02 
1.542871e-02 
1.530229e-02 
1.517580e-02 
1.504925e-02 
1.492264e-02 
1.479597e-02 
1.466923e-02 
1.454243e-02 
1.441557e-02 
1.428864e-02 
1.416165e-02 
1.403461e-02 
1.390749e-02 
1.378032e-02 
1.365308e-02 
1.352578e-02 
1.339842e-02 
1.327100e-02 
1.314351e-02 
1.301596e-02 
1.288835e-02 
1.276068e-02 
1.263295e-02 
1.250515e-02 
1.237729e-02 
1.224938e-02 
1.212139e-02 
1.199335e-02 
1.186525e-02 
1.173708e-02 
1.160885e-02 
1.148057e-02 
1.135221e-02 
1.122380e-02 
1.109533e-02 
1.096680e-02 
1.083820e-02 
1.070954e-02 
1.058083e-02 
1.045205e-02 
1.032321e-02 
1.019431e-02 
1.006534e-02 
9.936322e-03 
9.807238e-03 
9.678094e-03 
9.548889e-03 
9.419623e-03 
9.290297e-03 
9.160910e-03 
9.031463e-03 
8.901955e-03 
8.772387e-03 
8.642758e-03 
8.513069e-03 
8.383320e-03 
8.253511e-03 
8.123642e-03 
7.993712e-03 
7.863722e-03 
7.733673e-03 
7.603563e-03 
7.473394e-03 
7.343164e-03 
7.212875e-03 
7.082526e-03 
6.952118e-03 
6.821649e-03 
6.691122e-03 
6.560534e-03 
6.429887e-03 
6.299181e-03 
6.168415e-03 
6.037590e-03 
5.906706e-03 
5.775763e-03 
5.644760e-03 
5.513698e-03 
5.382577e-03 
5.251397e-03 
5.120158e-03 
4.988861e-03 
4.857504e-03 
4.726088e-03 
4.594614e-03 
4.463081e-03 
4.331489e-03 
4.199839e-03 
4.068130e-03 
3.936363e-03 
3.804537e-03 
3.672653e-03 
3.540710e-03 
3.408710e-03 
3.276651e-03 
3.144533e-03 
3.012358e-03 
2.880124e-03 
2.747833e-03 
2.615483e-03 
2.483076e-03 
2.350610e-03 
2.218087e-03 
2.085506e-03 
1.952867e-03 
1.820171e-03 
1.687417e-03 
1.554605e-03 
1.421736e-03 
1.288810e-03 
1.155826e-03 
1.022785e-03 
8.896859e-04 
7.565300e-04 
6.233170e-04 
4.900467e-04 
3.567194e-04 
2.233350e-04 
8.989360e-05 
0 
0 
0 
0 
0 
0 
0 
0 
0 
0 
0 
0 
0 
0 
0 
0 
0 
0 
0 
0 
0 
0 
0 
0 
0 
0 
0 
0 
0 
0 
0 
0 
0 
0 
0 
0 
0 
0 
0 
0 
0 
0 
0 
0 
0 
0 
0 
0 
0 
0 
0 
0 
0 
0 
0 
0 
0 
0 
0 
0 
0 
0 
0 
0 
0 
0 
0 
0 
0 
0 
0 
0 
0 
0 
0 
0 
0 
0 
0 
0 
0 
0 
0 
0 
0 
0 
0 
0 
0 
0 
0 
0 
0 
0 
0 
0 
0 
0 
0 
0 
0 
0 
0 
0 
0 
0 
0 
0 
0 
0 
0 
0 
0 
0 
0 
0 
0 
0 
0 
0 
0 
0 
0 
0 
0 
0 
0 
0 
0 
0 
0 
0 
0 
0 
0 
0 
0 
0 
0 
0 
0 
0 
0 
0 
0 
0 
0 
0 
0 
0 
0 
0 
0 
0 
0 
0 
0 
0 
0 
0 
0 
0 
0 
0 
0 
0 
0 
0 
0 
0 
0 
0 
0 
0 
0 
0 
0 
0 
0 
0 
0 
0 
0 
0 
0 
0 
0 
0 
0 
0 
0 
0 
0 
0 
0 
0 
0 
0 
0 
0 
0 
0 
0 
0 
0 
0 
0 
0 
0 
0 
0 
0 
0 
0 
0 
0 
0 
0 
0 
0 
0 
0 
0 
0 
0 
0 
0 
0 
0 
0 
0 
0 
0 
0 
0 
0 
0 
0 
0 
0 
0 
0 
0 
0 
0 
0 
0 
0 
0 
0 
0 
0 
0 
0 
0 
0 
0 
0 
0 
0 
0 
0 
0 
0 
0 
0 
0 
0 
0 
0 
0 
0 
0 
0 
0 
0 
0 
0 
0 
0 
0 
0 
0 
0 
0 
0 
0 
0 
0 
0 
0 
0 
0 
0 
0 
0 
0 
0 
0 
0 
0 
0 
0 
0 
0 
0 
0 
0 
0 
0 
0 
0 
0 
0 
0 
0 
0 
0 
0 
0 
0 
0 
0 
0 
0 
0 
0 
0 
0 
0 
0 
0 
0 
0 
0 
0 
0 
0 
0 
0 
0 
0 
0 
0 
0 
0 
0 
0 
0 
0 
0 
0 
0 
0 
0 
0 
0 
0 
0 
0 
0 
0 
0 
0 
0 
0 
0 
0 
0 
0 
0 
0 
0 
0 
0 
0 
0 
0 
0 
0 
0 
0 
0 
0 
0 
0 
0 
0 
0 
0 
0 
0 
0 
0 
0 
0 
0 
0 
0 
0 
0 
0 
0 
0 
0 
0 
0 
0 
0 
0 
0 
0 
0 
0 
0 
0 
0 
0 
0 
0 
0 
0 
0 
0 
0 
0 
0 
0 
0 
0 
0 
0 
0 
0 
0 
0 
0 
0 
0 
0 
0 
0 
0 
0 
0 
0 
0 
0 
0 
0 
0 
0 
0 
0 
0 
0 
0 
0 
0 
0 
0 
0 
0 
0 
0 
0 
0 
0 
0 
0 
0 
0 
0 
0 
0 
0 
0 
0 
0 
0 
0 
0 
0 
0 
0 
0 
0 
0 
0 
0 
0 
0 
0 
0 
0 
0 
0 
0 
0 
0 
0 
0 
0 
0 
0 
0 
0 
0 
0 
0 
0 
0 
0 
0 
0 
0 
0 
0 
0 
0 
0 
0 
0 
0 
0 
0 
0 
0 
0 
0 
0 
0 
0 
0 
0 
0 
0 
0 
0 
0 
0 
0 
0 
0 
0 
0 
0 
0 
0 
0 
0 
0 
0 
0 
0 
0 
0 
0 
0 
0 
0 
0 
0 
0 
0 
0 
0 
0 
0 
0 
0 
0 
0 
0 
0 
0 
0 
0 
0 
0 
0 
0 
0 
0 
0 
0 
0 
0 
0 
0 
0 
0 
0 
0 
0 
0 
0 
0 
0 
0 
0 
0 
0 
0 
0 
0 
0 
0 
0 
0 
0 
0 
0 
0 
0 
0 
0 
0 
0 
0 
0 
0 
0 
0 
0 
0 
0 
0 
0 
0 
0 
0 
0 
0 
0 
0 
0 
0 
0 
0 
0 
0 
0 
0 
0 
0 
0 
0 
0 
0 
0 
0 
0 
0 
0 
0 
0 
0 
0 
0 
0 
0 
0 
0 
0 
0 
0 
0 
0 
0 
0 
0 
0 
0 
0 
0 
0 
0 
0 
0 
0 
0 
0 
0 
0 
0 
0 
0 
0 
0 
0 
0 
0 
0 
0 
0 
0 
0 
0 
0 
0 
0 
0 
0 
0 
0 
0 
0 
0 
0 
0 
0 
0 
0 
0 
0 
0 
0 
0 
0 
0 
0 
0 
0 
0 
0 
0 
0 
0 
0 
0 
0 
0 
0 
0 
0 
0 
0 
0 
0 
0 
0 
0 
0 
0 
0 
0 
0 
0 
0 
0 
0 
0 
0 
0 
0 
0 
0 
0 
0 
0 
0 
0 
0 
0 
0 
0 
0 
0 
0 
0 
0 
0 
0 
0 
0 
0 
0 
0 
0 
0 
0 
0 
0 
0 
0 
0 
0 
0 
0 
0 
0 
0 
0 
0 
0 
0 
0 
0 
0 
0 
0 
0 
0 
0 
0 
0 
0 
0 
0 
0 
0 
0 
0 
0 
0 
0 
0 
0 
0 
0 
0 
0 
0 
0 
0 
0 
0 
0 
0 
0 
0 
0 
0 
0 
0 
0 
0 
0 
0 
0 
0 
0 
0 
0 
0 
0 
0 
0 
0 
0 
0 
0 
0 
0 
0 
0 
0 
0 
0 
0 
0 
0 
0 
0 
0 
0 
0 
0 
0 
0 
0 
0 
0 
0 
0 
0 
0 
0 
0 
0 
0 
0 
0 
0 
0 
0 
0 
0 
0 
0 
0 
0 
0 
0 
0 
0 
0 
0 
0 
0 
0 
0 
0 
0 
0 
0 
0 
0 
0 
0 
0 
0 
0 
0 
0 
0 
0 
0 
0 
0 
0 
0 
0 
0 
0 
0 
0 
0 
0 
0 
0 
0 
0 
0 
0 
0 
0 
0 
0 
0 
0 
0 
0 
0 
0 
0 
0 
0 
0 
0 
0 
0 
0 
0 
0 
0 
0 
0 
0 
0 
0 
0 
0 
0 
0 
0 
0 
0 
0 
0 
0 
0 
0 
0 
0 
0 
0 
0 
0 
0 
0 
0 
0 
0 
0 
0 
0 
0 
0 
0 
0 
0 
0 
0 
0 
0 
0 
0 
0 
0 
0 
0 
0 
0 
0 
0 
0 
0 
0 
0 
0 
0 
0 
0 
0 
0 
0 
0 
0 
0 
0 
0 
0 
0 
0 
0 
0 
0 
0 
0 
0 
0 
0 
0 
0 
0 
0 
0 
0 
0 
0 
0 
0 
0 
0 
0 
0 
0 
0 
0 
0 
0 
0 
0 
0 
0 
0 
0 
0 
0 
0 
0 
0 
0 
0 
0 
0 
0 
0 
0 
0 
0 
0 
0 
0 
0 
0 
0 
0 
0 
0 
0 
0 
0 
0 
0 
0 
0 
0 
0 
0 
0 
0 
0 
0 
0 
0 
0 
0 
0 
0 
0 
0 
0 
0 
0 
0 
0 
0 
0 
0 
0 
0 
0 
0 
0 
0 
0 
0 
0 
0 
0 
0 
0 
0 
0 
0 
0 
0 
0 
0 
0 
0 
0 
0 
0 
0 
0 
0 
0 
0 
0 
0 
0 
0 
0 
0 
0 
0 
0 
0 
0 
0 
0 
0 
0 
0 
0 
0 
0 
0 
0 
0 
0 
0 
0 
0 
0 
0 
0 
0 
0 
0 
0 
0 
0 
0 
0 
0 
0 
0 
0 
0 
0 
0 
0 
0 
0 
0 
0 
0 
0 
0 
0 
0 
0 
0 
0 
0 
0 
0 
0 
0 
0 
0 
0 
0 
0 
0 
0 
0 
0 
0 
0 
0 
0 
0 
0 
0 
0 
0 
0 
0 
0 
0 
0 
0 
0 
0 
0 
0 
0 
0 
0 
0 
0 
0 
0 
0 
0 
0 
0 
0 
0 
0 
0 
0 
0 
0 
0 
0 
0 
0 
0 
0 
0 
0 
0 
0 
0 
0 
0 
0 
0 
0 
0 
0 
0 
0 
0 
0 
0 
0 
0 
0 
0 
0 
0 
0 
0 
0 
0 
0 
0 
0 
0 
0 
0 
0 
0 
0 
0 
0 
0 
0 
0 
0 
0 
0 
0 
0 
0 
0 
0 
0 
0 
0 
0 
0 
0 
0 
0 
0 
0 
0 
0 
0 
0 
0 
0 
0 
0 
0 
0 
0 
0 
0 
0 
0 
0 
0 
0 
0 
0 
0 
0 
0 
0 
0 
0 
0 
0 
0 
0 
0 
0 
0 
0 
0 
0 
0 
0 
0 
0 
0 
0 
0 
0 
0 
0 
0 
0 
0 
0 
0 
0 
0 
0 
0 
0 
0 
0 
0 
0 
0 
0 
0 
0 
0 
0 
0 
0 
0 
0 
0 
0 
0 
0 
0 
0 
0 
0 
0 
0 
0 
0 
0 
0 
0 
0 
0 
0 
0 
0 
0 
0 
0 
0 
0 
0 
0 
0 
0 
0 
0 
0 
0 
0 
0 
0 
0 
0 
0 
0 
0 
0 
0 
0 
0 
0 
0 
0 
0 
0 
0 
0 
0 
0 
0 
0 
0 
0 
0 
0 
0 
0 
0 
0 
0 
0 
0 
0 
0 
0 
0 
0 
0 
0 
0 
0 
0 
0 
0 
0 
0 
0 
0 
0 
0 
0 
0 
0 
0 
0 
0 
0 
0 
0 
0 
0 
0 
0 
0 
0 
0 
0 
0 
0 
0 
0 
0 
0 
0 
0 
0 
0 
0 
0 
0 
0 
0 
0 
0 
0 
0 
0 
0 
0 
0 
0 
0 
0 
0 
0 
0 
0 
0 
0 
0 
0 
0 
0 
0 
0 
0 
0 
0 
0 
0 
0 
0 
0 
0 
0 
0 
0 
0 
0 
0 
0 
0 
0 
0 
0 
0 
0 
0 
0 
0 
0 
0 
0 
0 
0 
0 
0 
0 
0 
0 
0 
0 
0 
0 
0 
0 
0 
0 
0 
0 
0 
0 
0 
0 
0 
0 
0 
0 
0 
0 
0 
0 
0 
0 
0 
0 
0 
0 
0 
0 
0 
0 
0 
0 
0 
0 
0 
0 
0 
0 
0 
0 
0 
0 
0 
0 
0 
0 
0 
0 
0 
0 
0 
0 
0 
0 
0 
0 
0 
0 
0 
0 
0 
0 
0 
0 
0 
0 
0 
0 
0 
0 
0 
0 
0 
0 
0 
0 
0 
0 
0 
0 
0 
0 
0 
0 
0 
0 
0 
0 
0 
0 
0 
0 
0 
0 
0 
0 
0 
0 
0 
0 
0 
0 
0 
0 
0 
0 
0 
0 
0 
0 
0 
0 
0 
0 
0 
0 
0 
0 
0 
0 
0 
0 
0 
0 
0 
0 
0 
0 
0 
0 
0 
0 
0 
0 
0 
0 
0 
0 
0 
0 
0 
0 
0 
0 
0 
0 
0 
0 
0 
0 
0 
0 
0 
0 
0 
0 
0 
0 
0 
0 
0 
0 
0 
0 
0 
0 
0 
0 
0 
0 
0 
0 
0 
0 
0 
0 
0 
0 
0 
0 
0 
0 
0 
0 
0 
0 
0 
0 
0 
0 
0 
0 
0 
0 
0 
0 
0 
0 
0 
0 
0 
0 
0 
0 
0 
0 
0 
0 
0 
0 
0 
0 
0 
0 
0 
0 
0 
0 
0 
0 
0 
0 
0 
0 
0 
0 
0 
0 
0 
0 
0 
0 
0 
0 
0 
0 
0 
0 
0 
0 
0 
0 
0 
0 
0 
0 
0 
0 
0 
0 
0 
0 
0 
0 
0 
0 
0 
0 
0 
0 
0 
0 
0 
0 
0 
0 
0 
0 
0 
0 
0 
0 
0 
0 
0 
0 
0 
0 
0 
0 
0 
0 
0 
0 
0 
0 
0 
0 
0 
0 
0 
0 
0 
0 
0 
0 
0 
0 
0 
0 
0 
0 
0 
0 
0 
0 
0 
0 
0 
0 
0 
0 
0 
0 
0 
0 
0 
0 
0 
0 
0 
0 
0 
0 
0 
0 
0 
0 
0 
0 
0 
0 
0 
0 
0 
0 
0 
0 
0 
0 
0 
0 
0 
0 
0 
0 
0 
0 
0 
0 
0 
0 
0 
0 
0 
0 
0 
0 
0 
0 
0 
0 
0 
0 
0 
0 
0 
0 
0 
0 
0 
0 
0 
0 
0 
0 
0 
0 
0 
0 
0 
0 
0 
0 
0 
0 
0 
0 
0 
0 
0 
0 
0 
0 
0 
0 
0 
0 
0 
0 
0 
0 
0 
0 
0 
0 
0 
0 
0 
0 
0 
0 
0 
0 
0 
0 
0 
0 
0 
0 
0 
0 
0 
0 
0 
0 
0 
0 
0 
0 
0 
0 
0 
0 
0 
0 
0 
0 
0 
0 
0 
0 
0 
0 
0 
0 
0 
0 
0 
0 
0 
0 
0 
0 
0 
0 
0 
0 
0 
0 
0 
0 
0 
0 
0 
0 
0 
0 
0 
0 
0 
0 
0 
0 
0 
0 
0 
0 
0 
0 
0 
0 
0 
0 
0 
0 
0 
0 
0 
0 
0 
0 
0 
0 
0 
0 
0 
0 
0 
0 
0 
0 
0 
0 
0 
0 
0 
0 
0 
0 
0 
0 
0 
0 
0 
0 
0 
0 
0 
0 
0 
0 
0 
0 
0 
0 
0 
0 
0 
0 
0 
0 
0 
0 
0 
0 
0 
0 
0 
0 
0 
0 
0 
0 
0 
0 
0 
0 
0 
0 
0 
0 
0 
0 
0 
0 
0 
0 
0 
0 
0 
0 
0 
0 
0 
0 
0 
0 
0 
0 
0 
0 
0 
0 
0 
0 
0 
0 
0 
0 
0 
0 
0 
0 
0 
0 
0 
0 
0 
0 
0 
0 
0 
0 
0 
0 
0 
0 
0 
0 
0 
0 
0 
0 
0 
0 
0 
0 
0 
0 
0 
0 
0 
0 
0 
0 
0 
0 
0 
0 
0 
0 
0 
0 
0 
0 
0 
0 
0 
0 
0 
0 
0 
0 
0 
0 
0 
0 
0 
0 
0 
0 
0 
0 
0 
0 
0 
0 
0 
0 
0 
0 
0 
0 
0 
0 
0 
0 
0 
0 
0 
0 
0 
0 
0 
0 
0 
0 
0 
0 
0 
0 
0 
0 
0 
0 
0 
0 
0 
0 
0 
0 
0 
0 
0 
0 
0 
0 
0 
0 
0 
0 
0 
0 
0 
0 
0 
0 
0 
0 
0 
0 
0 
0 
0 
0 
0 
0 
0 
0 
0 
0 
0 
0 
0 
0 
0 
0 
0 
0 
0 
0 
0 
0 
0 
0 
0 
0 
0 
0 
0 
0 
0 
0 
0 
0 
0 
0 
0 
0 
0 
0 
0 
0 
0 
0 
0 
0 
0 
0 
0 
0 
0 
0 
0 
0 
0 
0 
0 
0 
0 
0 
0 
0 
0 
0 
0 
0 
0 
0 
0 
0 
0 
0 
0 
0 
0 
0 
0 
0 
0 
0 
0 
0 
0 
0 
0 
0 
0 
0 
0 
0 
0 
0 
0 
0 
0 
0 
0 
0 
0 
0 
0 
0 
0 
0 
0 
0 
0 
0 
0 
0 
0 
0 
0 
0 
0 
0 
0 
0 
0 
0 
0 
0 
0 
0 
0 
0 
0 
0 
0 
0 
0 
0 
0 
0 
0 
0 
0 
0 
0 
0 
0 
0 
0 
0 
0 
0 
0 
0 
0 
0 
0 
0 
0 
0 
0 
0 
0 
0 
0 
0 
0 
0 
0 
0 
0 
0 
0 
0 
0 
0 
0 
0 
0 
0 
0 
0 
0 
0 
0 
0 
0 
0 
0 
0 
0 
0 
0 
0 
0 
0 
0 
0 
0 
0 
0 
0 
0 
0 
0 
0 
0 
0 
0 
0 
0 
0 
0 
0 
0 
0 
0 
0 
0 
0 
0 
0 
0 
0 
0 
0 
0 
0 
0 
0 
0 
0 
0 
0 
0 
0 
0 
0 
0 
0 
0 
0 
0 
0 
0 
0 
0 
0 
0 
0 
0 
0 
0 
0 
0 
0 
0 
0 
0 
0 
0 
0 
0 
0 
0 
0 
0 
0 
0 
0 
0 
0 
0 
0 
0 
0 
0 
0 
0 
0 
0 
0 
0 
0 
0 
0 
0 
0 
0 
0 
0 
0 
0 
0 
0 
0 
0 
0 
0 
0 
0 
0 
0 
0 
0 
0 
0 
0 
0 
0 
0 
0 
0 
0 
0 
0 
0 
0 
0 
0 
0 
0 
0 
0 
0 
0 
0 
0 
0 
0 
0 
0 
0 
0 
0 
0 
0 
0 
0 
0 
0 
0 
0 
0 
0 
0 
0 
0 
0 
0 
0 
0 
0 
0 
0 
0 
0 
0 
0 
0 
0 
0 
0 
0 
0 
0 
0 
0 
0 
0 
0 
0 
0 
0 
0 
0 
0 
0 
0 
0 
0 
0 
0 
0 
0 
0 
0 
0 
0 
0 
0 
0 
0 
0 
0 
0 
0 
0 
0 
0 
0 
0 
0 
0 
0 
0 
0 
0 
0 
0 
0 
0 
0 
0 
0 
0 
0 
0 
0 
0 
0 
0 
0 
0 
0 
0 
0 
0 
0 
0 
0 
0 
0 
0 
0 
0 
0 
0 
0 
0 
0 
0 
0 
0 
0 
0 
0 
0 
0 
0 
0 
0 
0 
0 
0 
0 
0 
0 
0 
0 
0 
0 
0 
0 
0 
0 
0 
0 
0 
0 
0 
0 
0 
0 
0 
0 
0 
0 
0 
0 
0 
0 
0 
0 
0 
0 
0 
0 
0 
0 
0 
0 
0 
0 
0 
0 
0 
0 
0 
0 
0 
0 
0 
0 
0 
0 
0 
0 
0 
0 
0 
0 
0 
0 
0 
0 
0 
0 
0 
0 
0 
0 
0 
0 
0 
0 
0 
0 
0 
0 
0 
0 
0 
0 
0 
0 
0 
0 
0 
0 
0 
0 
0 
0 
0 
0 
0 
0 
0 
0 
0 
0 
0 
0 
0 
0 
0 
0 
0 
0 
0 
0 
0 
0 
0 
0 
0 
0 
0 
0 
0 
0 
0 
0 
0 
0 
0 
0 
0 
0 
0 
0 
0 
0 
0 
0 
0 
0 
0 
0 
0 
0 
0 
0 
0 
0 
0 
0 
0 
0 
0 
0 
0 
0 
0 
0 
0 
0 
0 
0 
0 
0 
0 
0 
0 
0 
0 
0 
0 
0 
0 
0 
0 
0 
0 
0 
0 
0 
0 
0 
0 
0 
0 
0 
0 
0 
0 
0 
0 
0 
0 
0 
0 
0 
0 
0 
0 
0 
0 
0 
0 
0 
0 
0 
0 
0 
0 
0 
0 
0 
0 
0 
0 
0 
0 
0 
0 
0 
0 
0 
0 
0 
0 
0 
0 
0 
0 
0 
0 
0 
0 
0 
0 
0 
0 
0 
0 
0 
0 
0 
0 
0 
0 
0 
0 
0 
0 
0 
0 
0 
0 
0 
0 
0 
0 
0 
0 
0 
0 
0 
0 
0 
0 
0 
0 
0 
0 
0 
0 
0 
0 
0 
0 
0 
0 
0 
0 
0 
0 
0 
0 
0 
0 
0 
0 
0 
0 
0 
0 
0 
0 
0 
0 
0 
0 
0 
0 
0 
0 
0 
0 
0 
0 
0 
0 
0 
0 
0 
0 
0 
0 
0 
0 
0 
0 
0 
0 
0 
0 
0 
0 
0 
0 
0 
0 
0 
0 
0 
0 
0 
0 
0 
0 
0 
0 
0 
0 
0 
0 
0 
0 
0 
0 
0 
0 
0 
0 
0 
0 
0 
0 
0 
0 
0 
0 
0 
0 
0 
0 
0 
0 
0 
0 
0 
0 
0 
0 
0 
0 
0 
0 
0 
0 
0 
0 
0 
0 
0 
0 
0 
0 
0 
0 
0 
0 
0 
0 
0 
0 
0 
0 
0 
0 
0 
0 
0 
0 
0 
0 
0 
0 
0 
0 
0 
0 
0 
0 
0 
0 
0 
0 
0 
0 
0 
0 
0 
0 
0 
0 
0 
0 
0 
0 
0 
0 
0 
0 
0 
0 
0 
0 
0 
0 
0 
0 
0 
0 
0 
0 
0 
0 
0 
0 
0 
0 
0 
0 
0 
0 
0 
0 
0 
0 
0 
0 
0 
0 
0 
0 
0 
0 
0 
0 
0 
0 
0 
0 
0 
0 
0 
0 
0 
0 
0 
0 
0 
0 
0 
0 
0 
0 
0 
0 
0 
0 
0 
0 
0 
0 
0 
0 
0 
0 
0 
0 
0 
0 
0 
0 
0 
0 
0 
0 
0 
0 
0 
0 
0 
0 
0 
0 
0 
0 
0 
0 
0 
0 
0 
0 
0 
0 
0 
0 
0 
0 
0 
0 
0 
0 
0 
0 
0 
0 
0 
0 
0 
0 
0 
0 
0 
0 
0 
0 
0 
0 
0 
0 
0 
0 
0 
0 
0 
0 
0 
0 
0 
0 
0 
0 
0 
0 
0 
0 
0 
0 
0 
0 
0 
0 
0 
0 
0 
0 
0 
0 
0 
0 
0 
0 
0 
0 
0 
0 
0 
0 
0 
0 
0 
0 
0 
0 
0 
0 
0 
0 
0 
0 
0 
0 
0 
0 
0 
0 
0 
0 
0 
0 
0 
0 
0 
0 
0 
0 
0 
0 
0 
0 
0 
0 
0 
0 
0 
0 
0 
0 
0 
0 
0 
0 
0 
0 
0 
0 
0 
0 
0 
0 
0 
0 
0 
0 
0 
0 
0 
0 
0 
0 
0 
0 
0 
0 
0 
0 
0 
0 
0 
0 
0 
0 
0 
0 
0 
0 
0 
0 
0 
0 
0 
0 
0 
0 
0 
0 
0 
0 
0 
0 
0 
0 
0 
0 
0 
0 
0 
0 
0 
0 
0 
0 
0 
0 
0 
0 
0 
0 
0 
0 
0 
0 
0 
0 
0 
0 
0 
0 
0 
0 
0 
0 
0 
0 
0 
0 
0 
0 
0 
0 
0 
0 
0 
0 
0 
0 
0 
0 
0 
0 
0 
0 
0 
0 
0 
0 
0 
0 
0 
0 
0 
0 
0 
0 
0 
0 
0 
0 
0 
0 
0 
0 
0 
0 
0 
0 
0 
0 
0 
0 
0 
0 
0 
0 
0 
0 
0 
0 
0 
0 
0 
0 
0 
0 
0 
0 
0 
0 
0 
0 
0 
0 
0 
0 
0 
0 
0 
0 
0 
0 
0 
0 
0 
0 
0 
0 
0 
0 
0 
0 
0 
0 
0 
0 
0 
0 
0 
0 
0 
0 
0 
0 
0 
0 
0 
0 
0 
0 
0 
0 
0 
0 
0 
0 
0 
0 
0 
0 
0 
0 
0 
0 
0 
0 
0 
0 
0 
0 
0 
0 
0 
0 
0 
0 
0 
0 
0 
0 
0 
0 
0 
0 
0 
0 
0 
0 
0 
0 
0 
0 
0 
0 
0 
0 
0 
0 
0 
0 
0 
0 
0 
0 
0 
0 
0 
0 
0 
0 
0 
0 
0 
0 
0 
0 
0 
0 
0 
0 
0 
0 
0 
0 
0 
0 
0 
0 
0 
0 
0 
0 
0 
0 
0 
0 
0 
0 
0 
0 
0 
0 
0 
0 
0 
0 
0 
0 
0 
0 
0 
0 
0 
0 
0 
0 
0 
0 
0 
0 
0 
0 
0 
0 
0 
0 
0 
0 
0 
0 
0 
0 
0 
0 
0 
0 
0 
0 
0 
0 
0 
0 
0 
0 
0 
0 
0 
0 
0 
0 
0 
0 
0 
0 
0 
0 
0 
0 
0 
0 
0 
0 
0 
0 
0 
0 
0 
0 
0 
0 
0 
0 
0 
0 
0 
0 
0 
0 
0 
0 
0 
0 
0 
0 
0 
0 
0 
0 
0 
0 
0 
0 
0 
0 
0 
0 
0 
0 
0 
0 
0 
0 
0 
0 
0 
0 
0 
0 
0 
0 
0 
0 
0 
0 
0 
0 
0 
0 
0 
0 
0 
0 
0 
0 
0 
0 
0 
0 
0 
0 
0 
0 
0 
0 
0 
0 
0 
0 
0 
0 
0 
0 
0 
0 
0 
0 
0 
0 
0 
0 
0 
0 
0 
0 
0 
0 
0 
0 
0 
0 
0 
0 
0 
0 
0 
0 
0 
0 
0 
0 
0 
0 
0 
0 
0 
0 
0 
0 
0 
0 
0 
0 
0 
0 
0 
0 
0 
0 
0 
0 
0 
0 
0 
0 
0 
0 
0 
0 
0 
0 
0 
0 
0 
0 
0 
0 
0 
0 
0 
0 
0 
0 
0 
0 
0 
0 
0 
0 
0 
0 
0 
0 
0 
0 
0 
0 
0 
0 
0 
0 
0 
0 
0 
0 
0 
0 
0 
0 
0 
0 
0 
0 
0 
0 
0 
0 
0 
0 
0 
0 
0 
0 
0 
0 
0 
0 
0 
0 
0 
0 
0 
0 
0 
0 
0 
0 
0 
0 
0 
0 
0 
0 
0 
0 
0 
0 
0 
0 
0 
0 
0 
0 
0 
0 
0 
0 
0 
0 
0 
0 
0 
0 
0 
0 
0 
0 
0 
0 
0 
0 
0 
0 
0 
0 
0 
0 
0 
0 
0 
0 
0 
0 
0 
0 
0 
0 
0 
0 
0 
0 
0 
0 
0 
0 
0 
0 
0 
0 
0 
0 
0 
0 
0 
0 
0 
0 
0 
0 
0 
0 
0 
0 
0 
0 
0 
0 
0 
0 
0 
0 
0 
0 
0 
0 
0 
0 
0 
0 
0 
0 
0 
0 
0 
0 
0 
0 
0 
0 
0 
0 
0 
0 
0 
0 
0 
0 
0 
0 
0 
0 
0 
0 
0 
0 
0 
0 
0 
0 
0 
0 
0 
0 
0 
0 
0 
0 
0 
0 
0 
0 
0 
0 
0 
0 
0 
0 
0 
0 
0 
0 
0 
0 
0 
0 
0 
0 
0 
0 
0 
0 
0 
0 
0 
0 
0 
0 
0 
0 
0 
0 
0 
0 
0 
0 
0 
0 
0 
0 
0 
0 
0 
0 
0 
0 
0 
0 
0 
0 
0 
0 
0 
0 
0 
0 
0 
0 
0 
0 
0 
0 
0 
0 
0 
0 
0 
0 
0 
0 
0 
0 
0 
0 
0 
0 
0 
0 
0 
0 
0 
0 
0 
0 
0 
0 
0 
0 
0 
0 
0 
0 
0 
0 
0 
0 
0 
0 
0 
0 
0 
0 
0 
0 
0 
0 
0 
0 
0 
0 
0 
0 
0 
0 
0 
0 
0 
0 
0 
0 
0 
0 
0 
0 
0 
0 
0 
0 
0 
0 
0 
0 
0 
0 
0 
0 
0 
0 
0 
0 
0 
0 
0 
0 
0 
0 
0 
0 
0 
0 
0 
0 
0 
0 
0 
0 
0 
0 
0 
0 
0 
0 
0 
0 
0 
0 
0 
0 
0 
0 
0 
0 
0 
0 
0 
0 
0 
0 
0 
0 
0 
0 
0 
0 
0 
0 
0 
0 
0 
0 
0 
0 
0 
0 
0 
0 
0 
0 
0 
0 
0 
0 
0 
0 
0 
0 
0 
0 
0 
0 
0 
0 
0 
0 
0 
0 
0 
0 
0 
0 
0 
0 
0 
0 
0 
0 
0 
0 
0 
0 
0 
0 
0 
0 
0 
0 
0 
0 
0 
0 
0 
0 
0 
0 
0 
0 
0 
0 
0 
0 
0 
0 
0 
0 
0 
0 
0 
0 
0 
0 
0 
0 
0 
0 
0 
0 
0 
0 
0 
0 
0 
0 
0 
0 
0 
0 
0 
0 
0 
0 
0 
0 
0 
0 
0 
0 
0 
0 
0 
0 
0 
0 
0 
0 
0 
0 
0 
0 
0 
0 
0 
0 
0 
0 
0 
0 
0 
0 
0 
0 
0 
0 
0 
0 
0 
0 
0 
0 
0 
0 
0 
0 
0 
0 
0 
0 
0 
0 
0 
0 
0 
0 
0 
0 
0 
0 
0 
0 
0 
0 
0 
0 
0 
0 
0 
0 
0 
0 
0 
0 
0 
0 
0 
0 
0 
0 
0 
0 
0 
0 
0 
0 
0 
0 
0 
0 
0 
0 
0 
0 
0 
0 
0 
0 
0 
0 
0 
0 
0 
0 
0 
0 
0 
0 
0 
0 
0 
0 
0 
0 
0 
0 
0 
0 
0 
0 
0 
0 
0 
0 
0 
0 
0 
0 
0 
0 
0 
0 
0 
0 
0 
0 
0 
0 
0 
0 
0 
0 
0 
0 
0 
0 
0 
0 
0 
0 
0 
0 
0 
0 
0 
0 
0 
0 
0 
0 
0 
0 
0 
0 
0 
0 
0 
0 
0 
0 
0 
0 
0 
0 
0 
0 
0 
0 
0 
0 
0 
0 
0 
0 
0 
0 
0 
0 
0 
0 
0 
0 
0 
0 
0 
0 
0 
0 
0 
0 
0 
0 
0 
0 
0 
0 
0 
0 
0 
0 
0 
0 
0 
0 
0 
0 
0 
0 
0 
0 
0 
0 
0 
0 
0 
0 
0 
0 
0 
0 
0 
0 
0 
0 
0 
0 
0 
0 
0 
0 
0 
0 
0 
0 
0 
0 
0 
0 
0 
0 
0 
0 
0 
0 
0 
0 
0 
0 
0 
0 
0 
0 
0 
0 
0 
0 
0 
0 
0 
0 
0 
0 
0 
0 
0 
0 
0 
0 
0 
0 
0 
0 
0 
0 
0 
0 
0 
0 
0 
0 
0 
0 
0 
0 
0 
0 
0 
0 
0 
0 
0 
0 
0 
0 
0 
0 
0 
0 
0 
0 
0 
0 
0 
0 
0 
0 
0 
0 
0 
0 
0 
0 
0 
0 
0 
0 
0 
0 
0 
0 
0 
0 
0 
0 
0 
0 
0 
0 
0 
0 
0 
0 
0 
0 
0 
0 
0 
0 
0 
0 
0 
0 
0 
0 
0 
0 
0 
0 
0 
0 
0 
0 
0 
0 
0 
0 
0 
0 
0 
0 
0 
0 
0 
0 
0 
0 
0 
0 
0 
0 
0 
0 
0 
0 
0 
0 
0 
0 
0 
0 
0 
0 
0 
0 
0 
0 
0 
0 
0 
0 
0 
0 
0 
0 
0 
0 
0 
0 
0 
0 
0 
0 
0 
0 
0 
0 
0 
0 
0 
0 
0 
0 
0 
0 
0 
0 
0 
0 
0 
0 
0 
0 
0 
0 
0 
0 
0 
0 
0 
0 
0 
0 
0 
0 
0 
0 
0 
0 
0 
0 
0 
0 
0 
0 
0 
0 
0 
0 
0 
0 
0 
0 
0 
0 
0 
0 
0 
0 
0 
0 
0 
0 
0 
0 
0 
0 
0 
0 
0 
0 
0 
0 
0 
0 
0 
0 
0 
0 
0 
0 
0 
0 
0 
0 
0 
0 
0 
0 
0 
0 
0 
0 
0 
0 
0 
0 
0 
0 
0 
0 
0 
0 
0 
0 
0 
0 
0 
0 
0 
0 
0 
0 
0 
0 
0 
0 
0 
0 
0 
0 
0 
0 
0 
0 
0 
0 
0 
0 
0 
0 
0 
0 
0 
0 
0 
0 
0 
0 
0 
0 
0 
0 
0 
0 
0 
0 
0 
0 
0 
0 
0 
0 
0 
0 
0 
0 
0 
0 
0 
0 
0 
0 
0 
0 
0 
0 
0 
0 
0 
0 
0 
0 
0 
0 
0 
0 
0 
0 
0 
0 
0 
0 
0 
0 
0 
0 
0 
0 
0 
0 
0 
0 
0 
0 
0 
0 
0 
0 
0 
0 
0 
0 
0 
0 
0 
0 
0 
0 
0 
0 
0 
0 
0 
0 
0 
0 
0 
0 
0 
0 
0 
0 
0 
0 
0 
0 
0 
0 
0 
0 
0 
0 
0 
0 
0 
0 
0 
0 
0 
0 
0 
0 
0 
0 
0 
0 
0 
0 
0 
0 
0 
0 
0 
0 
0 
0 
0 
0 
0 
0 
0 
0 
0 
0 
0 
0 
0 
0 
0 
0 
0 
0 
0 
0 
0 
0 
0 
0 
0 
0 
0 
0 
0 
0 
0 
0 
0 
0 
0 
0 
0 
0 
0 
0 
0 
0 
0 
0 
0 
0 
0 
0 
0 
0 
0 
0 
0 
0 
0 
0 
0 
0 
0 
0 
0 
0 
0 
0 
0 
0 
0 
0 
0 
0 
0 
0 
0 
0 
0 
0 
0 
0 
0 
0 
0 
0 
0 
0 
0 
0 
0 
0 
0 
0 
0 
0 
0 
0 
0 
0 
0 
0 
0 
0 
0 
0 
0 
0 
0 
0 
0 
0 
0 
0 
0 
0 
0 
0 
0 
0 
0 
0 
0 
0 
0 
0 
0 
0 
0 
0 
0 
0 
0 
0 
0 
0 
0 
0 
0 
0 
0 
0 
0 
0 
0 
0 
0 
0 
0 
0 
0 
0 
0 
0 
0 
0 
0 
0 
0 
0 
0 
0 
0 
0 
0 
0 
0 
0 
0 
0 
0 
0 
0 
0 
0 
0 
0 
0 
0 
0 
0 
0 
0 
0 
0 
0 
0 
0 
0 
0 
0 
0 
0 
0 
0 
0 
0 
0 
0 
0 
0 
0 
0 
0 
0 
0 
0 
0 
0 
0 
0 
0 
0 
0 
0 
0 
0 
0 
0 
0 
0 
0 
0 
0 
0 
0 
0 
0 
0 
0 
0 
0 
0 
0 
0 
0 
0 
0 
0 
0 
0 
0 
0 
0 
0 
0 
0 
0 
0 
0 
0 
0 
0 
0 
0 
0 
0 
0 
0 
0 
0 
0 
0 
0 
0 
0 
0 
0 
0 
0 
0 
0 
0 
0 
0 
0 
0 
0 
0 
0 
0 
0 
0 
0 
0 
0 
0 
0 
0 
0 
0 
0 
0 
0 
0 
0 
0 
0 
0 
0 
0 
0 
0 
0 
0 
0 
0 
0 
0 
0 
0 
0 
0 
0 
0 
0 
0 
0 
0 
0 
0 
0 
0 
0 
0 
0 
0 
0 
0 
0 
0 
0 
0 
0 
0 
0 
0 
0 
0 
0 
0 
0 
0 
0 
0 
0 
0 
0 
0 
0 
0 
0 
0 
0 
0 
0 
0 
0 
0 
0 
0 
0 
0 
0 
0 
0 
0 
0 
0 
0 
0 
0 
0 
0 
0 
0 
0 
0 
0 
0 
0 
0 
0 
0 
0 
0 
0 
0 
0 
0 
0 
0 
0 
0 
0 
0 
0 
0 
0 
0 
0 
0 
0 
0 
0 
0 
0 
0 
0 
0 
0 
0 
0 
0 
0 
0 
0 
0 
0 
0 
0 
0 
0 
0 
0 
0 
0 
0 
0 
0 
0 
0 
0 
0 
0 
0 
0 
0 
0 
0 
0 
0 
0 
0 
0 
0 
0 
0 
0 
0 
0 
0 
0 
0 
0 
0 
0 
0 
0 
0 
0 
0 
0 
0 
0 
0 
0 
0 
0 
0 
0 
0 
0 
0 
0 
0 
0 
0 
0 
0 
0 
0 
0 
0 
0 
0 
0 
0 
0 
0 
0 
0 
0 
0 
0 
0 
0 
0 
0 
0 
0 
0 
0 
0 
0 
0 
0 
0 
0 
0 
0 
0 
0 
0 
0 
0 
0 
0 
0 
0 
0 
0 
0 
0 
0 
0 
0 
0 
0 
0 
0 
0 
0 
0 
0 
0 
0 
0 
0 
0 
0 
0 
0 
0 
0 
0 
0 
0 
0 
0 
0 
0 
0 
0 
0 
0 
0 
0 
0 
0 
0 
0 
0 
0 
0 
0 
0 
0 
0 
0 
0 
0 
0 
0 
0 
0 
0 
0 
0 
0 
0 
0 
0 
0 
0 
0 
0 
0 
0 
0 
0 
0 
0 
0 
0 
0 
0 
0 
0 
0 
0 
0 
0 
0 
0 
0 
0 
0 
0 
0 
0 
0 
0 
0 
0 
0 
0 
0 
0 
0 
0 
0 
0 
0 
0 
0 
0 
0 
0 
0 
0 
0 
0 
0 
0 
0 
0 
0 
0 
0 
0 
0 
0 
0 
0 
0 
0 
0 
0 
0 
0 
0 
0 
0 
0 
0 
0 
0 
0 
0 
0 
0 
0 
0 
0 
0 
0 
0 
0 
0 
0 
0 
0 
0 
0 
0 
0 
0 
0 
0 
0 
0 
0 
0 
0 
0 
0 
0 
0 
0 
0 
0 
0 
0 
0 
0 
0 
0 
0 
0 
0 
0 
0 
0 
0 
0 
0 
0 
0 
0 
0 
0 
0 
0 
0 
0 
0 
0 
0 
0 
0 
0 
0 
0 
0 
0 
0 
0 
0 
0 
0 
0 
0 
0 
0 
0 
0 
0 
0 
0 
0 
0 
0 
0 
0 
0 
0 
0 
0 
0 
0 
0 
0 
0 
0 
0 
0 
0 
0 
0 
0 
0 
0 
0 
0 
0 
0 
0 
0 
0 
0 
0 
0 
0 
0 
0 
0 
0 
0 
0 
0 
0 
0 
0 
0 
0 
0 
0 
0 
0 
0 
0 
0 
0 
0 
0 
0 
0 
0 
0 
0 
0 
0 
0 
0 
0 
0 
0 
0 
0 
0 
0 
0 
0 
0 
0 
0 
0 
0 
0 
0 
0 
0 
0 
0 
0 
0 
0 
0 
0 
0 
0 
0 
0 
0 
0 
0 
0 
0 
0 
0 
0 
0 
0 
0 
0 
0 
0 
0 
0 
0 
0 
0 
0 
0 
0 
0 
0 
0 
0 
0 
0 
0 
0 
0 
0 
0 
0 
0 
0 
0 
0 
0 
0 
0 
0 
0 
0 
0 
0 
0 
0 
0 
0 
0 
0 
0 
0 
0 
0 
0 
0 
0 
0 
0 
0 
0 
0 
0 
0 
0 
0 
0 
0 
0 
0 
0 
0 
0 
0 
0 
0 
0 
0 
0 
0 
0 
0 
0 
0 
0 
0 
0 
0 
0 
0 
0 
0 
0 
0 
0 
0 
0 
0 
0 
0 
0 
0 
0 
0 
0 
0 
0 
0 
0 
0 
0 
0 
0 
0 
0 
0 
0 
0 
0 
0 
0 
0 
0 
0 
0 
0 
0 
0 
0 
0 
0 
0 
0 
0 
0 
0 
0 
0 
0 
0 
0 
0 
0 
0 
0 
0 
0 
0 
0 
0 
0 
0 
0 
0 
0 
0 
0 
0 
0 
0 
0 
0 
0 
0 
0 
0 
0 
0 
0 
0 
0 
0 
0 
0 
0 
0 
0 
0 
0 
0 
0 
0 
0 
0 
0 
0 
0 
0 
0 
0 
0 
0 
0 
0 
0 
0 
0 
0 
0 
0 
0 
0 
0 
0 
0 
0 
0 
0 
0 
0 
0 
0 
0 
0 
0 
0 
0 
0 
0 
0 
0 
0 
0 
0 
0 
0 
0 
0 
0 
0 
0 
0 
0 
0 
0 
0 
0 
0 
0 
0 
0 
0 
0 
0 
0 
0 
0 
0 
0 
0 
0 
0 
0 
0 
0 
0 
0 
0 
0 
0 
0 
0 
0 
0 
0 
0 
0 
0 
0 
0 
0 
0 
0 
0 
0 
0 
0 
0 
0 
0 
0 
0 
0 
0 
0 
0 
0 
0 
0 
0 
0 
0 
0 
0 
0 
0 
0 
0 
0 
0 
0 
0 
0 
0 
0 
0 
0 
0 
0 
0 
0 
0 
0 
0 
0 
0 
0 
0 
0 
0 
0 
0 
0 
0 
0 
0 
0 
0 
0 
0 
0 
0 
0 
0 
0 
0 
0 
0 
0 
0 
0 
0 
0 
0 
0 
0 
0 
0 
0 
0 
0 
0 
0 
0 
0 
0 
0 
0 
0 
0 
0 
0 
0 
0 
0 
0 
0 
0 
0 
0 
0 
0 
0 
0 
0 
0 
0 
0 
0 
0 
0 
0 
0 
0 
0 
0 
0 
0 
0 
0 
0 
0 
0 
0 
0 
0 
0 
0 
0 
0 
0 
0 
0 
0 
0 
0 
0 
0 
0 
0 
0 
0 
0 
0 
0 
0 
0 
0 
0 
0 
0 
0 
0 
0 
0 
0 
0 
0 
0 
0 
0 
0 
0 
0 
0 
0 
0 
0 
0 
0 
0 
0 
0 
0 
0 
0 
0 
0 
0 
0 
0 
0 
0 
0 
0 
0 
0 
0 
0 
0 
0 
0 
0 
0 
0 
0 
0 
0 
0 
0 
0 
0 
0 
0 
0 
0 
0 
0 
0 
0 
0 
0 
0 
0 
0 
0 
0 
0 
0 
0 
0 
0 
0 
0 
0 
0 
0 
0 
0 
0 
0 
0 
0 
0 
0 
0 
0 
0 
0 
0 
0 
0 
0 
0 
0 
0 
0 
0 
0 
0 
0 
0 
0 
0 
0 
0 
0 
0 
0 
0 
0 
0 
0 
0 
0 
0 
0 
0 
0 
0 
0 
0 
0 
0 
0 
0 
0 
0 
0 
0 
0 
0 
0 
0 
0 
0 
0 
0 
0 
0 
0 
0 
0 
0 
0 
0 
0 
0 
0 
0 
0 
0 
0 
0 
0 
0 
0 
0 
0 
0 
0 
0 
0 
0 
0 
0 
0 
0 
0 
0 
0 
0 
0 
0 
0 
0 
0 
0 
0 
0 
0 
0 
0 
0 
0 
0 
0 
0 
0 
0 
0 
0 
0 
0 
0 
0 
0 
0 
0 
0 
0 
0 
0 
0 
0 
0 
0 
0 
0 
0 
0 
0 
0 
0 
0 
0 
0 
0 
0 
0 
0 
0 
0 
0 
0 
0 
0 
0 
0 
0 
0 
0 
0 
0 
0 
0 
0 
0 
0 
0 
0 
0 
0 
0 
0 
0 
0 
0 
0 
0 
0 
0 
0 
0 
0 
0 
0 
0 
0 
0 
0 
0 
0 
0 
0 
0 
0 
0 
0 
0 
0 
0 
0 
0 
0 
0 
0 
0 
0 
0 
0 
0 
0 
0 
0 
0 
0 
0 
0 
0 
0 
0 
0 
0 
0 
0 
0 
0 
0 
0 
0 
0 
0 
0 
0 
0 
0 
0 
0 
0 
0 
0 
0 
0 
0 
0 
0 
0 
0 
0 
0 
0 
0 
0 
0 
0 
0 
0 
0 
0 
0 
0 
0 
0 
0 
0 
0 
0 
0 
0 
0 
0 
0 
0 
0 
0 
0 
0 
0 
0 
0 
0 
0 
0 
0 
0 
0 
0 
0 
0 
0 
0 
0 
0 
0 
0 
0 
0 
0 
0 
0 
0 
0 
0 
0 
0 
0 
0 
0 
0 
0 
0 
0 
0 
0 
0 
0 
0 
0 
0 
0 
0 
0 
0 
0 
0 
0 
0 
0 
0 
0 
0 
0 
0 
0 
0 
0 
0 
0 
0 
0 
0 
0 
0 
0 
0 
0 
0 
0 
0 
0 
0 
0 
0 
0 
0 
0 
0 
0 
0 
0 
0 
0 
0 
0 
0 
0 
0 
0 
0 
0 
0 
0 
0 
0 
0 
0 
0 
0 
0 
0 
0 
0 
0 
0 
0 
0 
0 
0 
0 
0 
0 
0 
0 
0 
0 
0 
0 
0 
0 
0 
0 
0 
0 
0 
0 
0 
0 
0 
0 
0 
0 
0 
0 
0 
0 
0 
0 
0 
0 
0 
0 
0 
0 
0 
0 
0 
0 
0 
0 
0 
0 
0 
0 
0 
0 
0 
0 
0 
0 
0 
0 
0 
0 
0 
0 
0 
0 
0 
0 
0 
0 
0 
0 
0 
0 
0 
0 
0 
0 
0 
0 
0 
0 
0 
0 
0 
0 
0 
0 
0 
0 
0 
0 
0 
0 
0 
0 
0 
0 
0 
0 
0 
0 
0 
0 
0 
0 
0 
0 
0 
0 
0 
0 
0 
0 
0 
0 
0 
0 
0 
0 
0 
0 
0 
0 
0 
0 
0 
0 
0 
0 
0 
0 
0 
0 
0 
0 
0 
0 
0 
0 
0 
0 
0 
0 
0 
0 
0 
0 
0 
0 
0 
0 
0 
0 
0 
0 
0 
0 
0 
0 
0 
0 
0 
0 
0 
0 
0 
0 
0 
0 
0 
0 
0 
0 
0 
0 
0 
0 
0 
0 
0 
0 
0 
0 
0 
0 
0 
0 
0 
0 
0 
0 
0 
0 
0 
0 
0 
0 
0 
0 
0 
0 
0 
0 
0 
0 
0 
0 
0 
0 
0 
0 
0 
0 
0 
0 
0 
0 
0 
5.492239e-05 
1.902343e-04 
3.254901e-04 
4.606896e-04 
5.958330e-04 
7.309200e-04 
8.659506e-04 
1.000925e-03 
1.135843e-03 
1.270704e-03 
1.405509e-03 
1.540257e-03 
1.674948e-03 
1.809583e-03 
1.944160e-03 
2.078681e-03 
2.213146e-03 
2.347553e-03 
2.481903e-03 
2.616196e-03 
2.750432e-03 
2.884611e-03 
3.018732e-03 
3.152797e-03 
3.286804e-03 
3.420754e-03 
3.554646e-03 
3.688481e-03 
3.822258e-03 
3.955978e-03 
4.089640e-03 
4.223244e-03 
4.356791e-03 
4.490280e-03 
4.623711e-03 
4.757084e-03 
4.890399e-03 
5.023656e-03 
5.156855e-03 
5.289996e-03 
5.423079e-03 
5.556103e-03 
5.689070e-03 
5.821978e-03 
5.954827e-03 
6.087619e-03 
6.220352e-03 
6.353026e-03 
6.485641e-03 
6.618198e-03 
6.750697e-03 
6.883136e-03 
7.015517e-03 
7.147839e-03 
7.280102e-03 
7.412306e-03 
7.544452e-03 
7.676538e-03 
7.808565e-03 
7.940533e-03 
8.072441e-03 
8.204291e-03 
8.336081e-03 
8.467811e-03 
8.599483e-03 
8.731094e-03 
8.862647e-03 
8.994140e-03 
9.125573e-03 
9.256946e-03 
9.388260e-03 
9.519514e-03 
9.650708e-03 
9.781842e-03 
9.912917e-03 
1.004393e-02 
1.017489e-02 
1.030578e-02 
1.043661e-02 
1.056739e-02 
1.069810e-02 
1.082875e-02 
1.095935e-02 
1.108988e-02 
1.122035e-02 
1.135076e-02 
1.148111e-02 
1.161141e-02 
1.174164e-02 
1.187180e-02 
1.200191e-02 
1.213196e-02 
1.226195e-02 
1.239187e-02 
1.252174e-02 
1.265154e-02 
1.278128e-02 
1.291097e-02 
1.304059e-02 
1.317015e-02 
1.329964e-02 
1.342908e-02 
1.355846e-02 
1.368777e-02 
1.381702e-02 
1.394621e-02 
1.407534e-02 
1.420441e-02 
1.433342e-02 
1.446236e-02 
1.459124e-02 
1.472006e-02 
1.484882e-02 
1.497752e-02 
1.510615e-02 
1.523473e-02 
1.536324e-02 
1.549169e-02 
1.562007e-02 
1.574840e-02 
1.587666e-02 
1.600486e-02 
1.613300e-02 
1.626107e-02 
1.638908e-02 
1.651703e-02 
1.664492e-02 
1.677274e-02 
1.690051e-02 
1.702821e-02 
1.715584e-02 
1.728341e-02 
1.741093e-02 
1.753837e-02 
1.766576e-02 
1.779308e-02 
1.792034e-02 
1.804753e-02 
1.817467e-02 
1.830173e-02 
1.842874e-02 
1.855568e-02 
1.868256e-02 
1.880938e-02 
1.893613e-02 
1.906282e-02 
1.918944e-02 
1.931600e-02 
1.944250e-02 
1.956893e-02 
1.969530e-02 
1.982161e-02 
1.994785e-02 
2.007403e-02 
2.020014e-02 
2.032620e-02 
2.045218e-02 
2.057810e-02 
2.070396e-02 
2.082975e-02 
2.095548e-02 
2.108115e-02 
2.120675e-02 
2.133229e-02 
2.145776e-02 
2.158316e-02 
2.170851e-02 
2.183378e-02 
2.195900e-02 
2.208415e-02 
2.220923e-02 
2.233425e-02 
2.245920e-02 
2.258409e-02 
2.270892e-02 
2.283367e-02 
2.295837e-02 
2.308300e-02 
2.320756e-02 
2.333206e-02 
2.345649e-02 
2.358086e-02 
2.370516e-02 
2.382940e-02 
2.395357e-02 
2.407768e-02 
2.420172e-02 
2.432569e-02 
2.444960e-02 
2.457344e-02 
2.469722e-02 
2.482093e-02 
2.494458e-02 
2.506816e-02 
2.519167e-02 
2.531512e-02 
2.543850e-02 
2.556182e-02 
2.568507e-02 
2.580825e-02 
2.593137e-02 
2.605442e-02 
2.617741e-02 
2.630032e-02 
2.642318e-02 
2.654596e-02 
2.666868e-02 
2.679133e-02 
2.691392e-02 
2.703644e-02 
2.715889e-02 
2.728127e-02 
2.740359e-02 
2.752584e-02 
2.764803e-02 
2.777014e-02 
2.789220e-02 
2.801418e-02 
2.813610e-02 
2.825794e-02 
2.837973e-02 
2.850144e-02 
2.862309e-02 
2.874467e-02 
2.886618e-02 
2.898763e-02 
2.910900e-02 
2.923031e-02 
2.935156e-02 
2.947273e-02 
2.959384e-02 
2.971488e-02 
2.983585e-02 
2.995675e-02 
3.007759e-02 
3.019836e-02 
3.031906e-02 
3.043969e-02 
3.056025e-02 
3.068075e-02 
3.080118e-02 
3.092153e-02 
3.104183e-02 
3.116205e-02 
3.128220e-02 
3.140229e-02 
3.152231e-02 
3.164225e-02 
3.176214e-02 
3.188195e-02 
3.200169e-02 
3.212136e-02 
3.224097e-02 
3.236051e-02 
3.247997e-02 
3.259937e-02 
3.271870e-02 
3.283797e-02 
3.295716e-02 
3.307628e-02 
3.319533e-02 
3.331432e-02 
3.343324e-02 
3.355208e-02 
3.367086e-02 
3.378957e-02 
3.390820e-02 
3.402677e-02 
3.414527e-02 
3.426370e-02 
3.438206e-02 
3.450035e-02 
3.461857e-02 
3.473673e-02 
3.485481e-02 
3.497282e-02 
3.509076e-02 
3.520863e-02 
3.532643e-02 
3.544417e-02 
3.556183e-02 
3.567942e-02 
3.579694e-02 
3.591439e-02 
3.603177e-02 
3.614908e-02 
3.626632e-02 
3.638349e-02 
3.650059e-02 
3.661762e-02 
3.673458e-02 
3.685147e-02 
3.696829e-02 
3.708503e-02 
3.720171e-02 
3.731831e-02 
3.743485e-02 
3.755131e-02 
3.766771e-02 
3.778403e-02 
3.790028e-02 
3.801646e-02 
3.813257e-02 
3.824860e-02 
3.836457e-02 
3.848047e-02 
3.859629e-02 
3.871204e-02 
3.882772e-02 
3.894333e-02 
3.905887e-02 
3.917434e-02 
3.928974e-02 
3.940506e-02 
3.952031e-02 
3.963549e-02 
3.975060e-02 
3.986564e-02 
3.998060e-02 
4.009550e-02 
4.021032e-02 
4.032507e-02 
4.043975e-02 
4.055435e-02 
4.066889e-02 
4.078335e-02 
4.089774e-02 
4.101205e-02 
4.112630e-02 
4.124047e-02 
4.135457e-02 
4.146860e-02 
4.158256e-02 
4.169644e-02 
4.181025e-02 
4.192399e-02 
4.203765e-02 
4.215124e-02 
4.226476e-02 
4.237821e-02 
4.249159e-02 
4.260489e-02 
4.271812e-02 
4.283127e-02 
4.294435e-02 
4.305736e-02 
4.317030e-02 
4.328316e-02 
4.339595e-02 
4.350867e-02 
4.362132e-02 
4.373389e-02 
4.384638e-02 
4.395881e-02 
4.407116e-02 
4.418344e-02 
4.429564e-02 
4.440777e-02 
4.451983e-02 
4.463181e-02 
4.474372e-02 
4.485555e-02 
4.496731e-02 
4.507900e-02 
4.519062e-02 
4.530216e-02 
4.541362e-02 
4.552501e-02 
4.563633e-02 
4.574758e-02 
4.585875e-02 
4.596984e-02 
4.608086e-02 
4.619181e-02 
4.630268e-02 
4.641348e-02 
4.652421e-02 
4.663486e-02 
4.674543e-02 
4.685593e-02 
4.696636e-02 
4.707671e-02 
4.718699e-02 
4.729719e-02 
4.740732e-02 
4.751737e-02 
4.762735e-02 
4.773725e-02 
4.784708e-02 
4.795683e-02 
4.806651e-02 
4.817612e-02 
4.828564e-02 
4.839510e-02 
4.850447e-02 
4.861378e-02 
4.872300e-02 
4.883216e-02 
4.894123e-02 
4.905023e-02 
4.915916e-02 
4.926801e-02 
4.937679e-02 
4.948549e-02 
4.959411e-02 
4.970266e-02 
4.981113e-02 
4.991953e-02 
5.002785e-02 
5.013609e-02 
5.024426e-02 
5.035236e-02 
5.046037e-02 
5.056832e-02 
5.067618e-02 
5.078397e-02 
5.089168e-02 
5.099932e-02 
5.110688e-02 
5.121437e-02 
5.132177e-02 
5.142911e-02 
5.153636e-02 
5.164354e-02 
5.175065e-02 
5.185767e-02 
5.196462e-02 
5.207149e-02 
5.217829e-02 
5.228501e-02 
5.239165e-02 
5.249822e-02 
5.260471e-02 
5.271112e-02 
5.281746e-02 
5.292372e-02 
5.302990e-02 
5.313601e-02 
5.324204e-02 
5.334799e-02 
5.345386e-02 
5.355966e-02 
5.366538e-02 
5.377102e-02 
5.387658e-02 
5.398207e-02 
5.408748e-02 
5.419282e-02 
5.429807e-02 
5.440325e-02 
5.450835e-02 
5.461337e-02 
5.471832e-02 
5.482319e-02 
5.492798e-02 
5.503269e-02 
5.513732e-02 
5.524188e-02 
5.534636e-02 
5.545076e-02 
5.555508e-02 
5.565933e-02 
5.576349e-02 
5.586758e-02 
5.597159e-02 
5.607553e-02 
5.617938e-02 
5.628316e-02 
5.638685e-02 
5.649047e-02 
5.659401e-02 
5.669748e-02 
5.680086e-02 
5.690417e-02 
5.700739e-02 
5.711054e-02 
5.721361e-02 
5.731661e-02 
5.741952e-02 
5.752235e-02 
5.762511e-02 
5.772778e-02 
5.783038e-02 
5.793290e-02 
5.803534e-02 
5.813770e-02 
5.823998e-02 
5.834219e-02 
5.844431e-02 
5.854635e-02 
5.864832e-02 
5.875021e-02 
5.885201e-02 
5.895374e-02 
5.905539e-02 
5.915696e-02 
5.925845e-02 
5.935986e-02 
5.946119e-02 
5.956244e-02 
5.966361e-02 
5.976470e-02 
5.986571e-02 
5.996665e-02 
6.006750e-02 
6.016827e-02 
6.026896e-02 
6.036958e-02 
6.047011e-02 
6.057057e-02 
6.067094e-02 
6.077123e-02 
6.087145e-02 
6.097158e-02 
6.107163e-02 
6.117161e-02 
6.127150e-02 
6.137131e-02 
6.147104e-02 
6.157070e-02 
6.167027e-02 
6.176976e-02 
6.186917e-02 
6.196850e-02 
6.206775e-02 
6.216692e-02 
6.226601e-02 
6.236501e-02 
6.246394e-02 
6.256279e-02 
6.266155e-02 
6.276024e-02 
6.285884e-02 
6.295737e-02 
6.305581e-02 
6.315417e-02 
6.325245e-02 
6.335065e-02 
6.344877e-02 
6.354681e-02 
6.364476e-02 
6.374264e-02 
6.384043e-02 
6.393814e-02 
6.403578e-02 
6.413332e-02 
6.423079e-02 
6.432818e-02 
6.442549e-02 
6.452271e-02 
6.461985e-02 
6.471691e-02 
6.481389e-02 
6.491079e-02 
6.500761e-02 
6.510434e-02 
6.520099e-02 
6.529756e-02 
6.539405e-02 
6.549046e-02 
6.558679e-02 
6.568303e-02 
6.577919e-02 
6.587527e-02 
6.597127e-02 
6.606718e-02 
6.616301e-02 
6.625877e-02 
6.635443e-02 
6.645002e-02 
6.654552e-02 
6.664095e-02 
6.673628e-02 
6.683154e-02 
6.692672e-02 
6.702181e-02 
6.711682e-02 
6.721174e-02 
6.730659e-02 
6.740135e-02 
6.749603e-02 
6.759063e-02 
6.768514e-02 
6.777957e-02 
6.787392e-02 
6.796818e-02 
6.806237e-02 
6.815646e-02 
6.825048e-02 
6.834441e-02 
6.843826e-02 
6.853203e-02 
6.862572e-02 
6.871932e-02 
6.881283e-02 
6.890627e-02 
6.899962e-02 
6.909289e-02 
6.918607e-02 
6.927917e-02 
6.937219e-02 
6.946513e-02 
6.955798e-02 
6.965074e-02 
6.974343e-02 
6.983603e-02 
6.992855e-02 
7.002098e-02 
7.011333e-02 
7.020559e-02 
7.029778e-02 
7.038987e-02 
7.048189e-02 
7.057382e-02 
7.066566e-02 
7.075743e-02 
7.084910e-02 
7.094070e-02 
7.103221e-02 
7.112364e-02 
7.121498e-02 
7.130624e-02 
7.139741e-02 
7.148850e-02 
7.157950e-02 
7.167042e-02 
7.176126e-02 
7.185201e-02 
7.194268e-02 
7.203326e-02 
7.212376e-02 
7.221418e-02 
7.230451e-02 
7.239475e-02 
7.248491e-02 
7.257499e-02 
7.266498e-02 
7.275489e-02 
7.284471e-02 
7.293444e-02 
7.302410e-02 
7.311366e-02 
7.320314e-02 
7.329254e-02 
7.338185e-02 
7.347108e-02 
7.356022e-02 
7.364928e-02 
7.373825e-02 
7.382714e-02 
7.391594e-02 
7.400466e-02 
7.409329e-02 
7.418183e-02 
7.427029e-02 
7.435867e-02 
7.444696e-02 
7.453516e-02 
7.462328e-02 
7.471131e-02 
7.479926e-02 
7.488712e-02 
7.497490e-02 
7.506259e-02 
7.515019e-02 
7.523771e-02 
7.532515e-02 
7.541249e-02 
7.549976e-02 
7.558693e-02 
7.567402e-02 
7.576103e-02 
7.584795e-02 
7.593478e-02 
7.602152e-02 
7.610818e-02 
7.619476e-02 
7.628125e-02 
7.636765e-02 
7.645396e-02 
7.654019e-02 
7.662633e-02 
7.671239e-02 
7.679836e-02 
7.688425e-02 
7.697004e-02 
7.705575e-02 
7.714138e-02 
7.722692e-02 
7.731237e-02 
7.739773e-02 
7.748301e-02 
7.756820e-02 
7.765331e-02 
7.773833e-02 
7.782326e-02 
7.790810e-02 
7.799286e-02 
7.807753e-02 
7.816212e-02 
7.824662e-02 
7.833103e-02 
7.841535e-02 
7.849959e-02 
7.858374e-02 
7.866780e-02 
7.875177e-02 
7.883566e-02 
7.891946e-02 
7.900318e-02 
7.908680e-02 
7.917034e-02 
7.925379e-02 
7.933716e-02 
7.942043e-02 
7.950362e-02 
7.958673e-02 
7.966974e-02 
7.975267e-02 
7.983551e-02 
7.991826e-02 
8.000093e-02 
8.008350e-02 
8.016599e-02 
8.024839e-02 
8.033071e-02 
8.041293e-02 
8.049507e-02 
8.057712e-02 
8.065908e-02 
8.074096e-02 
8.082275e-02 
8.090445e-02 
8.098606e-02 
8.106758e-02 
8.114901e-02 
8.123036e-02 
8.131162e-02 
8.139279e-02 
8.147387e-02 
8.155487e-02 
8.163577e-02 
8.171659e-02 
8.179732e-02 
8.187796e-02 
8.195851e-02 
8.203897e-02 
8.211935e-02 
8.219964e-02 
8.227984e-02 
8.235995e-02 
8.243997e-02 
8.251990e-02 
8.259974e-02 
8.267950e-02 
8.275917e-02 
8.283875e-02 
8.291823e-02 
8.299764e-02 
8.307695e-02 
8.315617e-02 
8.323530e-02 
8.331435e-02 
8.339331e-02 
8.347217e-02 
8.355095e-02 
8.362964e-02 
8.370824e-02 
8.378675e-02 
8.386517e-02 
8.394351e-02 
8.402175e-02 
8.409990e-02 
8.417797e-02 
8.425595e-02 
8.433383e-02 
8.441163e-02 
8.448934e-02 
8.456695e-02 
8.464448e-02 
8.472192e-02 
8.479927e-02 
8.487653e-02 
8.495370e-02 
8.503079e-02 
8.510778e-02 
8.518468e-02 
8.526149e-02 
8.533821e-02 
8.541485e-02 
8.549139e-02 
8.556784e-02 
8.564421e-02 
8.572048e-02 
8.579666e-02 
8.587276e-02 
8.594876e-02 
8.602468e-02 
8.610050e-02 
8.617623e-02 
8.625188e-02 
8.632743e-02 
8.640289e-02 
8.647827e-02 
8.655355e-02 
8.662874e-02 
8.670385e-02 
8.677886e-02 
8.685378e-02 
8.692861e-02 
8.700335e-02 
8.707800e-02 
8.715256e-02 
8.722703e-02 
8.730141e-02 
8.737570e-02 
8.744990e-02 
8.752401e-02 
8.759803e-02 
8.767195e-02 
8.774579e-02 
8.781953e-02 
8.789319e-02 
8.796675e-02 
8.804023e-02 
8.811361e-02 
8.818690e-02 
8.826010e-02 
8.833321e-02 
8.840623e-02 
8.847916e-02 
8.855199e-02 
8.862474e-02 
8.869739e-02 
8.876996e-02 
8.884243e-02 
8.891481e-02 
8.898710e-02 
8.905930e-02 
8.913141e-02 
8.920342e-02 
8.927535e-02 
8.934718e-02 
8.941893e-02 
8.949058e-02 
8.956214e-02 
8.963361e-02 
8.970498e-02 
8.977627e-02 
8.984746e-02 
8.991857e-02 
8.998958e-02 
9.006050e-02 
9.013133e-02 
9.020206e-02 
9.027271e-02 
9.034326e-02 
9.041372e-02 
9.048409e-02 
9.055437e-02 
9.062455e-02 
9.069465e-02 
9.076465e-02 
9.083456e-02 
9.090438e-02 
9.097411e-02 
9.104374e-02 
9.111328e-02 
9.118273e-02 
9.125209e-02 
9.132136e-02 
9.139053e-02 
9.145961e-02 
9.152860e-02 
9.159750e-02 
9.166631e-02 
9.173502e-02 
9.180364e-02 
9.187217e-02 
9.194061e-02 
9.200895e-02 
9.207720e-02 
9.214536e-02 
9.221343e-02 
9.228140e-02 
9.234929e-02 
9.241708e-02 
9.248477e-02 
9.255238e-02 
9.261989e-02 
9.268731e-02 
9.275464e-02 
9.282187e-02 
9.288901e-02 
9.295606e-02 
9.302301e-02 
9.308988e-02 
9.315665e-02 
9.322333e-02 
9.328991e-02 
9.335640e-02 
9.342280e-02 
9.348911e-02 
9.355532e-02 
9.362144e-02 
9.368747e-02 
9.375340e-02 
9.381924e-02 
9.388499e-02 
9.395064e-02 
9.401620e-02 
9.408167e-02 
9.414705e-02 
9.421233e-02 
9.427752e-02 
9.434261e-02 
9.440761e-02 
9.447252e-02 
9.453734e-02 
9.460206e-02 
9.466669e-02 
9.473122e-02 
9.479567e-02 
9.486001e-02 
9.492427e-02 
9.498843e-02 
9.505250e-02 
9.511647e-02 
9.518035e-02 
9.524414e-02 
9.530783e-02 
9.537143e-02 
9.543494e-02 
9.549835e-02 
9.556167e-02 
9.562489e-02 
9.568802e-02 
9.575106e-02 
9.581400e-02 
9.587685e-02 
9.593961e-02 
9.600227e-02 
9.606484e-02 
9.612731e-02 
9.618969e-02 
9.625197e-02 
9.631416e-02 
9.637626e-02 
9.643827e-02 
9.650017e-02 
9.656199e-02 
9.662371e-02 
9.668534e-02 
9.674687e-02 
9.680831e-02 
9.686965e-02 
9.693090e-02 
9.699206e-02 
9.705312e-02 
9.711408e-02 
9.717496e-02 
9.723573e-02 
9.729642e-02 
9.735700e-02 
9.741750e-02 
9.747790e-02 
9.753820e-02 
9.759842e-02 
9.765853e-02 
9.771855e-02 
9.777848e-02 
9.783831e-02 
9.789805e-02 
9.795769e-02 
9.801724e-02 
9.807669e-02 
9.813605e-02 
9.819532e-02 
9.825449e-02 
9.831356e-02 
9.837254e-02 
9.843142e-02 
9.849021e-02 
9.854891e-02 
9.860751e-02 
9.866601e-02 
9.872442e-02 
9.878274e-02 
9.884096e-02 
9.889908e-02 
9.895711e-02 
9.901504e-02 
9.907288e-02 
9.913063e-02 
9.918828e-02 
9.924583e-02 
9.930329e-02 
9.936065e-02 
9.941792e-02 
9.947509e-02 
9.953217e-02 
9.958915e-02 
9.964604e-02 
9.970283e-02 
9.975952e-02 
9.981613e-02 
9.987263e-02 
9.992904e-02 
9.998535e-02 
1.000416e-01 
1.000977e-01 
1.001537e-01 
1.002097e-01 
1.002655e-01 
1.003212e-01 
1.003769e-01 
1.004324e-01 
1.004879e-01 
1.005432e-01 
1.005985e-01 
1.006537e-01 
1.007087e-01 
1.007637e-01 
1.008186e-01 
1.008734e-01 
1.009281e-01 
1.009826e-01 
1.010371e-01 
1.010915e-01 
1.011458e-01 
1.012001e-01 
1.012542e-01 
1.013082e-01 
1.013621e-01 
1.014159e-01 
1.014696e-01 
1.015233e-01 
1.015768e-01 
1.016303e-01 
1.016836e-01 
1.017368e-01 
1.017900e-01 
1.018430e-01 
1.018960e-01 
1.019489e-01 
1.020016e-01 
1.020543e-01 
1.021069e-01 
1.021593e-01 
1.022117e-01 
1.022640e-01 
1.023162e-01 
1.023683e-01 
1.024203e-01 
1.024722e-01 
1.025240e-01 
1.025757e-01 
1.026273e-01 
1.026788e-01 
1.027302e-01 
1.027815e-01 
1.028328e-01 
1.028839e-01 
1.029349e-01 
1.029858e-01 
1.030367e-01 
1.030874e-01 
1.031381e-01 
1.031886e-01 
1.032391e-01 
1.032894e-01 
1.033397e-01 
1.033898e-01 
1.034399e-01 
1.034898e-01 
1.035397e-01 
1.035895e-01 
1.036391e-01 
1.036887e-01 
1.037382e-01 
1.037876e-01 
1.038369e-01 
1.038861e-01 
1.039351e-01 
1.039841e-01 
1.040330e-01 
1.040818e-01 
1.041305e-01 
1.041791e-01 
1.042277e-01 
1.042761e-01 
1.043244e-01 
1.043726e-01 
1.044207e-01 
1.044687e-01 
1.045167e-01 
1.045645e-01 
1.046122e-01 
1.046599e-01 
1.047074e-01 
1.047548e-01 
1.048022e-01 
1.048494e-01 
1.048966e-01 
1.049436e-01 
1.049906e-01 
1.050374e-01 
1.050842e-01 
1.051308e-01 
1.051774e-01 
1.052238e-01 
1.052702e-01 
1.053165e-01 
1.053626e-01 
1.054087e-01 
1.054547e-01 
1.055006e-01 
1.055463e-01 
1.055920e-01 
1.056376e-01 
1.056831e-01 
1.057285e-01 
1.057738e-01 
1.058190e-01 
1.058641e-01 
1.059091e-01 
1.059540e-01 
1.059988e-01 
1.060435e-01 
1.060881e-01 
1.061326e-01 
1.061770e-01 
1.062213e-01 
1.062655e-01 
1.063096e-01 
1.063537e-01 
1.063976e-01 
1.064414e-01 
1.064851e-01 
1.065287e-01 
1.065723e-01 
1.066157e-01 
1.066590e-01 
1.067023e-01 
1.067454e-01 
1.067884e-01 
1.068314e-01 
1.068742e-01 
1.069170e-01 
1.069596e-01 
1.070021e-01 
1.070446e-01 
1.070869e-01 
1.071292e-01 
1.071713e-01 
1.072134e-01 
1.072554e-01 
1.072972e-01 
1.073390e-01 
1.073806e-01 
1.074222e-01 
1.074637e-01 
1.075050e-01 
1.075463e-01 
1.075875e-01 
1.076285e-01 
1.076695e-01 
1.077104e-01 
1.077511e-01 
1.077918e-01 
1.078324e-01 
1.078729e-01 
1.079133e-01 
1.079535e-01 
1.079937e-01 
1.080338e-01 
1.080738e-01 
1.081137e-01 
1.081535e-01 
1.081931e-01 
1.082327e-01 
1.082722e-01 
1.083116e-01 
1.083509e-01 
1.083901e-01 
1.084292e-01 
1.084682e-01 
1.085071e-01 
1.085459e-01 
1.085846e-01 
1.086232e-01 
1.086617e-01 
1.087001e-01 
1.087384e-01 
1.087766e-01 
1.088147e-01 
1.088527e-01 
1.088906e-01 
1.089284e-01 
1.089662e-01 
1.090038e-01 
1.090413e-01 
1.090787e-01 
1.091160e-01 
1.091532e-01 
1.091903e-01 
1.092274e-01 
1.092643e-01 
1.093011e-01 
1.093378e-01 
1.093744e-01 
1.094110e-01 
1.094474e-01 
1.094837e-01 
1.095199e-01 
1.095560e-01 
1.095921e-01 
1.096280e-01 
1.096638e-01 
1.096995e-01 
1.097352e-01 
1.097707e-01 
1.098061e-01 
1.098415e-01 
1.098767e-01 
1.099118e-01 
1.099468e-01 
1.099818e-01 
1.100166e-01 
1.100513e-01 
1.100860e-01 
1.101205e-01 
1.101549e-01 
1.101893e-01 
1.102235e-01 
1.102576e-01 
1.102917e-01 
1.103256e-01 
1.103595e-01 
1.103932e-01 
1.104268e-01 
1.104604e-01 
1.104938e-01 
1.105271e-01 
1.105604e-01 
1.105935e-01 
1.106266e-01 
1.106595e-01 
1.106923e-01 
1.107251e-01 
1.107577e-01 
1.107903e-01 
1.108227e-01 
1.108550e-01 
1.108873e-01 
1.109194e-01 
1.109515e-01 
1.109834e-01 
1.110152e-01 
1.110470e-01 
1.110786e-01 
1.111102e-01 
1.111416e-01 
1.111729e-01 
1.112042e-01 
1.112353e-01 
1.112664e-01 
1.112973e-01 
1.113282e-01 
1.113589e-01 
1.113895e-01 
1.114201e-01 
1.114505e-01 
1.114809e-01 
1.115111e-01 
1.115413e-01 
1.115713e-01 
1.116012e-01 
1.116311e-01 
1.116608e-01 
1.116905e-01 
1.117200e-01 
1.117494e-01 
1.117788e-01 
1.118080e-01 
1.118372e-01 
1.118662e-01 
1.118951e-01 
1.119240e-01 
1.119527e-01 
1.119814e-01 
1.120099e-01 
1.120383e-01 
1.120667e-01 
1.120949e-01 
1.121231e-01 
1.121511e-01 
1.121790e-01 
1.122069e-01 
1.122346e-01 
1.122622e-01 
1.122898e-01 
1.123172e-01 
1.123446e-01 
1.123718e-01 
1.123989e-01 
1.124260e-01 
1.124529e-01 
1.124797e-01 
1.125065e-01 
1.125331e-01 
1.125596e-01 
1.125861e-01 
1.126124e-01 
1.126386e-01 
1.126647e-01 
1.126908e-01 
1.127167e-01 
1.127425e-01 
1.127683e-01 
1.127939e-01 
1.128194e-01 
1.128448e-01 
1.128702e-01 
1.128954e-01 
1.129205e-01 
1.129455e-01 
1.129705e-01 
1.129953e-01 
1.130200e-01 
1.130446e-01 
1.130691e-01 
1.130936e-01 
1.131179e-01 
1.131421e-01 
1.131662e-01 
1.131902e-01 
1.132142e-01 
1.132380e-01 
1.132617e-01 
1.132853e-01 
1.133088e-01 
1.133322e-01 
1.133555e-01 
1.133787e-01 
1.134019e-01 
1.134249e-01 
1.134478e-01 
1.134706e-01 
1.134933e-01 
1.135159e-01 
1.135384e-01 
1.135608e-01 
1.135831e-01 
1.136053e-01 
1.136274e-01 
1.136494e-01 
1.136713e-01 
1.136931e-01 
1.137148e-01 
1.137364e-01 
1.137579e-01 
1.137793e-01 
1.138006e-01 
1.138218e-01 
1.138429e-01 
1.138639e-01 
1.138848e-01 
1.139055e-01 
1.139262e-01 
1.139468e-01 
1.139673e-01 
1.139877e-01 
1.140080e-01 
1.140282e-01 
1.140482e-01 
1.140682e-01 
1.140881e-01 
1.141079e-01 
1.141276e-01 
1.141471e-01 
1.141666e-01 
1.141860e-01 
1.142053e-01 
1.142244e-01 
1.142435e-01 
1.142625e-01 
1.142813e-01 
1.143001e-01 
1.143188e-01 
1.143373e-01 
1.143558e-01 
1.143742e-01 
1.143924e-01 
1.144106e-01 
1.144286e-01 
1.144466e-01 
1.144645e-01 
1.144822e-01 
1.144999e-01 
1.145174e-01 
1.145349e-01 
1.145522e-01 
1.145695e-01 
1.145866e-01 
1.146037e-01 
1.146206e-01 
1.146375e-01 
1.146542e-01 
1.146708e-01 
1.146874e-01 
1.147038e-01 
1.147202e-01 
1.147364e-01 
1.147525e-01 
1.147686e-01 
1.147845e-01 
1.148003e-01 
1.148160e-01 
1.148317e-01 
1.148472e-01 
1.148626e-01 
1.148779e-01 
1.148932e-01 
1.149083e-01 
1.149233e-01 
1.149382e-01 
1.149530e-01 
1.149678e-01 
1.149824e-01 
1.149969e-01 
1.150113e-01 
1.150256e-01 
1.150398e-01 
1.150539e-01 
1.150679e-01 
1.150818e-01 
1.150956e-01 
1.151093e-01 
1.151229e-01 
1.151364e-01 
1.151498e-01 
1.151631e-01 
1.151763e-01 
1.151894e-01 
1.152024e-01 
1.152153e-01 
1.152281e-01 
1.152408e-01 
1.152533e-01 
1.152658e-01 
1.152782e-01 
1.152905e-01 
1.153027e-01 
1.153147e-01 
1.153267e-01 
1.153386e-01 
1.153504e-01 
1.153620e-01 
1.153736e-01 
1.153851e-01 
1.153964e-01 
1.154077e-01 
1.154189e-01 
1.154299e-01 
1.154409e-01 
1.154517e-01 
1.154625e-01 
1.154731e-01 
1.154837e-01 
1.154941e-01 
1.155045e-01 
1.155147e-01 
1.155249e-01 
1.155349e-01 
1.155449e-01 
1.155547e-01 
1.155645e-01 
1.155741e-01 
1.155836e-01 
1.155931e-01 
1.156024e-01 
1.156116e-01 
1.156208e-01 
1.156298e-01 
1.156387e-01 
1.156475e-01 
1.156563e-01 
1.156649e-01 
1.156734e-01 
1.156818e-01 
1.156901e-01 
1.156983e-01 
1.157064e-01 
1.157145e-01 
1.157224e-01 
1.157302e-01 
1.157379e-01 
1.157455e-01 
1.157530e-01 
1.157604e-01 
1.157677e-01 
1.157749e-01 
1.157820e-01 
1.157890e-01 
1.157959e-01 
1.158026e-01 
1.158093e-01 
1.158159e-01 
1.158224e-01 
1.158288e-01 
1.158351e-01 
1.158412e-01 
1.158473e-01 
1.158533e-01 
1.158592e-01 
1.158649e-01 
1.158706e-01 
1.158762e-01 
1.158816e-01 
1.158870e-01 
1.158923e-01 
1.158974e-01 
1.159025e-01 
1.159075e-01 
1.159123e-01 
1.159171e-01 
1.159217e-01 
1.159263e-01 
1.159307e-01 
1.159351e-01 
1.159393e-01 
1.159434e-01 
1.159475e-01 
1.159514e-01 
1.159553e-01 
1.159590e-01 
1.159626e-01 
1.159662e-01 
1.159696e-01 
1.159729e-01 
1.159761e-01 
1.159793e-01 
1.159823e-01 
1.159852e-01 
1.159880e-01 
1.159908e-01 
1.159934e-01 
1.159959e-01 
1.159983e-01 
1.160006e-01 
1.160028e-01 
1.160049e-01 
1.160069e-01 
1.160088e-01 
1.160106e-01 
1.160123e-01 
1.160139e-01 
1.160154e-01 
1.160168e-01 
1.160181e-01 
1.160193e-01 
1.160204e-01 
1.160214e-01 
1.160223e-01 
1.160230e-01 
1.160237e-01 
1.160243e-01 
1.160248e-01 
1.160251e-01 
1.160254e-01 
1.160256e-01 
1.160257e-01 
1.160256e-01 
1.160255e-01 
1.160253e-01 
1.160249e-01 
1.160245e-01 
1.160239e-01 
1.160233e-01 
1.160225e-01 
1.160217e-01 
1.160208e-01 
1.160197e-01 
1.160185e-01 
1.160173e-01 
1.160159e-01 
1.160145e-01 
1.160129e-01 
1.160113e-01 
1.160095e-01 
1.160076e-01 
1.160057e-01 
1.160036e-01 
1.160014e-01 
1.159991e-01 
1.159968e-01 
1.159943e-01 
1.159917e-01 
1.159890e-01 
1.159863e-01 
1.159834e-01 
1.159804e-01 
1.159773e-01 
1.159741e-01 
1.159708e-01 
1.159674e-01 
1.159639e-01 
1.159603e-01 
1.159566e-01 
1.159528e-01 
1.159489e-01 
1.159449e-01 
1.159408e-01 
1.159366e-01 
1.159323e-01 
1.159279e-01 
1.159234e-01 
1.159188e-01 
1.159140e-01 
1.159092e-01 
1.159043e-01 
1.158993e-01 
1.158942e-01 
1.158889e-01 
1.158836e-01 
1.158782e-01 
1.158727e-01 
1.158670e-01 
1.158613e-01 
1.158554e-01 
1.158495e-01 
1.158435e-01 
1.158373e-01 
1.158311e-01 
1.158247e-01 
1.158183e-01 
1.158117e-01 
1.158051e-01 
1.157983e-01 
1.157915e-01 
1.157845e-01 
1.157775e-01 
1.157703e-01 
1.157631e-01 
1.157557e-01 
1.157482e-01 
1.157407e-01 
1.157330e-01 
1.157252e-01 
1.157173e-01 
1.157094e-01 
1.157013e-01 
1.156931e-01 
1.156848e-01 
1.156765e-01 
1.156680e-01 
1.156594e-01 
1.156507e-01 
1.156419e-01 
1.156330e-01 
1.156240e-01 
1.156150e-01 
1.156058e-01 
1.155965e-01 
1.155871e-01 
1.155776e-01 
1.155680e-01 
1.155583e-01 
1.155485e-01 
1.155386e-01 
1.155286e-01 
1.155184e-01 
1.155082e-01 
1.154979e-01 
1.154875e-01 
1.154770e-01 
1.154664e-01 
1.154557e-01 
1.154448e-01 
1.154339e-01 
1.154229e-01 
1.154118e-01 
1.154005e-01 
1.153892e-01 
1.153778e-01 
1.153663e-01 
1.153546e-01 
1.153429e-01 
1.153310e-01 
1.153191e-01 
1.153071e-01 
1.152949e-01 
1.152827e-01 
1.152703e-01 
1.152579e-01 
1.152454e-01 
1.152327e-01 
1.152200e-01 
1.152071e-01 
1.151942e-01 
1.151811e-01 
1.151679e-01 
1.151547e-01 
1.151413e-01 
1.151279e-01 
1.151143e-01 
1.151006e-01 
1.150869e-01 
1.150730e-01 
1.150590e-01 
1.150450e-01 
1.150308e-01 
1.150165e-01 
1.150022e-01 
1.149877e-01 
1.149731e-01 
1.149584e-01 
1.149436e-01 
1.149288e-01 
1.149138e-01 
1.148987e-01 
1.148835e-01 
1.148682e-01 
1.148528e-01 
1.148373e-01 
1.148218e-01 
1.148061e-01 
1.147903e-01 
1.147744e-01 
1.147584e-01 
1.147423e-01 
1.147261e-01 
1.147098e-01 
1.146934e-01 
1.146769e-01 
1.146603e-01 
1.146436e-01 
1.146268e-01 
1.146099e-01 
1.145928e-01 
1.145757e-01 
1.145585e-01 
1.145412e-01 
1.145238e-01 
1.145063e-01 
1.144887e-01 
1.144709e-01 
1.144531e-01 
1.144352e-01 
1.144172e-01 
1.143991e-01 
1.143808e-01 
1.143625e-01 
1.143441e-01 
1.143256e-01 
1.143069e-01 
1.142882e-01 
1.142694e-01 
1.142504e-01 
1.142314e-01 
1.142123e-01 
1.141930e-01 
1.141737e-01 
1.141542e-01 
1.141347e-01 
1.141151e-01 
1.140953e-01 
1.140755e-01 
1.140555e-01 
1.140355e-01 
1.140154e-01 
1.139951e-01 
1.139748e-01 
1.139543e-01 
1.139338e-01 
1.139131e-01 
1.138924e-01 
1.138715e-01 
1.138505e-01 
1.138295e-01 
1.138083e-01 
1.137871e-01 
1.137657e-01 
1.137443e-01 
1.137227e-01 
1.137010e-01 
1.136793e-01 
1.136574e-01 
1.136355e-01 
1.136134e-01 
1.135912e-01 
1.135690e-01 
1.135466e-01 
1.135241e-01 
1.135016e-01 
1.134789e-01 
1.134561e-01 
1.134332e-01 
1.134103e-01 
1.133872e-01 
1.133640e-01 
1.133408e-01 
1.133174e-01 
1.132939e-01 
1.132703e-01 
1.132466e-01 
1.132229e-01 
1.131990e-01 
1.131750e-01 
1.131509e-01 
1.131267e-01 
1.131025e-01 
1.130781e-01 
1.130536e-01 
1.130290e-01 
1.130043e-01 
1.129795e-01 
1.129547e-01 
1.129297e-01 
1.129046e-01 
1.128794e-01 
1.128541e-01 
1.128287e-01 
1.128032e-01 
1.127776e-01 
1.127520e-01 
1.127262e-01 
1.127003e-01 
1.126743e-01 
1.126482e-01 
1.126220e-01 
1.125957e-01 
1.125693e-01 
1.125428e-01 
1.125162e-01 
1.124895e-01 
1.124627e-01 
1.124358e-01 
1.124088e-01 
1.123817e-01 
1.123545e-01 
1.123272e-01 
1.122998e-01 
1.122723e-01 
1.122447e-01 
1.122170e-01 
1.121892e-01 
1.121613e-01 
1.121333e-01 
1.121052e-01 
1.120770e-01 
1.120487e-01 
1.120203e-01 
1.119918e-01 
1.119632e-01 
1.119345e-01 
1.119057e-01 
1.118768e-01 
1.118478e-01 
1.118187e-01 
1.117895e-01 
1.117602e-01 
1.117308e-01 
1.117013e-01 
1.116717e-01 
1.116420e-01 
1.116122e-01 
1.115823e-01 
1.115523e-01 
1.115222e-01 
1.114920e-01 
1.114617e-01 
1.114313e-01 
1.114008e-01 
1.113701e-01 
1.113394e-01 
1.113086e-01 
1.112777e-01 
1.112467e-01 
1.112156e-01 
1.111844e-01 
1.111531e-01 
1.111217e-01 
1.110902e-01 
1.110586e-01 
1.110269e-01 
1.109951e-01 
1.109632e-01 
1.109312e-01 
1.108991e-01 
1.108669e-01 
1.108346e-01 
1.108022e-01 
1.107697e-01 
1.107371e-01 
1.107044e-01 
1.106716e-01 
1.106387e-01 
1.106057e-01 
1.105726e-01 
1.105393e-01 
1.105060e-01 
1.104726e-01 
1.104391e-01 
1.104055e-01 
1.103718e-01 
1.103380e-01 
1.103042e-01 
1.102702e-01 
1.102361e-01 
1.102019e-01 
1.101676e-01 
1.101332e-01 
1.100987e-01 
1.100641e-01 
1.100294e-01 
1.099946e-01 
1.099597e-01 
1.099247e-01 
1.098896e-01 
1.098544e-01 
1.098191e-01 
1.097837e-01 
1.097482e-01 
1.097126e-01 
1.096770e-01 
1.096412e-01 
1.096053e-01 
1.095693e-01 
1.095332e-01 
1.094970e-01 
1.094607e-01 
1.094244e-01 
1.093879e-01 
1.093513e-01 
1.093146e-01 
1.092778e-01 
1.092409e-01 
1.092040e-01 
1.091669e-01 
1.091297e-01 
1.090924e-01 
1.090551e-01 
1.090176e-01 
1.089800e-01 
1.089423e-01 
1.089046e-01 
1.088667e-01 
1.088287e-01 
1.087907e-01 
1.087525e-01 
1.087142e-01 
1.086759e-01 
1.086374e-01 
1.085988e-01 
1.085602e-01 
1.085214e-01 
1.084825e-01 
1.084436e-01 
1.084045e-01 
1.083654e-01 
1.083261e-01 
1.082868e-01 
1.082473e-01 
1.082077e-01 
1.081681e-01 
1.081283e-01 
1.080885e-01 
1.080486e-01 
1.080085e-01 
1.079684e-01 
1.079281e-01 
1.078878e-01 
1.078473e-01 
1.078068e-01 
1.077662e-01 
1.077254e-01 
1.076846e-01 
1.076437e-01 
1.076026e-01 
1.075615e-01 
1.075203e-01 
1.074789e-01 
1.074375e-01 
1.073960e-01 
1.073544e-01 
1.073126e-01 
1.072708e-01 
1.072289e-01 
1.071869e-01 
1.071448e-01 
1.071026e-01 
1.070602e-01 
1.070178e-01 
1.069753e-01 
1.069327e-01 
1.068900e-01 
1.068472e-01 
1.068043e-01 
1.067613e-01 
1.067182e-01 
1.066750e-01 
1.066317e-01 
1.065883e-01 
1.065448e-01 
1.065013e-01 
1.064576e-01 
1.064138e-01 
1.063699e-01 
1.063259e-01 
1.062818e-01 
1.062377e-01 
1.061934e-01 
1.061490e-01 
1.061045e-01 
1.060600e-01 
1.060153e-01 
1.059705e-01 
1.059257e-01 
1.058807e-01 
1.058357e-01 
1.057905e-01 
1.057453e-01 
1.056999e-01 
1.056545e-01 
1.056089e-01 
1.055633e-01 
1.055175e-01 
1.054717e-01 
1.054258e-01 
1.053797e-01 
1.053336e-01 
1.052874e-01 
1.052410e-01 
1.051946e-01 
1.051481e-01 
1.051015e-01 
1.050547e-01 
1.050079e-01 
1.049610e-01 
1.049140e-01 
1.048669e-01 
1.048197e-01 
1.047724e-01 
1.047250e-01 
1.046775e-01 
1.046299e-01 
1.045822e-01 
1.045344e-01 
1.044865e-01 
1.044385e-01 
1.043905e-01 
1.043423e-01 
1.042940e-01 
1.042456e-01 
1.041972e-01 
1.041486e-01 
1.040999e-01 
1.040512e-01 
1.040023e-01 
1.039533e-01 
1.039043e-01 
1.038551e-01 
1.038059e-01 
1.037566e-01 
1.037071e-01 
1.036576e-01 
1.036079e-01 
1.035582e-01 
1.035084e-01 
1.034584e-01 
1.034084e-01 
1.033583e-01 
1.033081e-01 
1.032578e-01 
1.032074e-01 
1.031569e-01 
1.031063e-01 
1.030556e-01 
1.030048e-01 
1.029539e-01 
1.029029e-01 
1.028518e-01 
1.028006e-01 
1.027493e-01 
1.026979e-01 
1.026465e-01 
1.025949e-01 
1.025432e-01 
1.024915e-01 
1.024396e-01 
1.023877e-01 
1.023356e-01 
1.022834e-01 
1.022312e-01 
1.021789e-01 
1.021264e-01 
1.020739e-01 
1.020213e-01 
1.019685e-01 
1.019157e-01 
1.018628e-01 
1.018098e-01 
1.017567e-01 
1.017034e-01 
1.016501e-01 
1.015967e-01 
1.015432e-01 
1.014897e-01 
1.014360e-01 
1.013822e-01 
1.013283e-01 
1.012743e-01 
1.012202e-01 
1.011661e-01 
1.011118e-01 
1.010574e-01 
1.010030e-01 
1.009484e-01 
1.008938e-01 
1.008390e-01 
1.007842e-01 
1.007293e-01 
1.006742e-01 
1.006191e-01 
1.005639e-01 
1.005086e-01 
1.004531e-01 
1.003976e-01 
1.003420e-01 
1.002863e-01 
1.002305e-01 
1.001746e-01 
1.001186e-01 
1.000626e-01 
1.000064e-01 
9.995010e-02 
9.989373e-02 
9.983726e-02 
9.978070e-02 
9.972404e-02 
9.966728e-02 
9.961044e-02 
9.955349e-02 
9.949645e-02 
9.943932e-02 
9.938209e-02 
9.932476e-02 
9.926734e-02 
9.920982e-02 
9.915221e-02 
9.909451e-02 
9.903671e-02 
9.897881e-02 
9.892082e-02 
9.886273e-02 
9.880455e-02 
9.874627e-02 
9.868790e-02 
9.862943e-02 
9.857087e-02 
9.851221e-02 
9.845346e-02 
9.839462e-02 
9.833567e-02 
9.827664e-02 
9.821751e-02 
9.815828e-02 
9.809896e-02 
9.803954e-02 
9.798003e-02 
9.792043e-02 
9.786073e-02 
9.780094e-02 
9.774105e-02 
9.768106e-02 
9.762098e-02 
9.756081e-02 
9.750054e-02 
9.744018e-02 
9.737973e-02 
9.731917e-02 
9.725853e-02 
9.719779e-02 
9.713695e-02 
9.707603e-02 
9.701500e-02 
9.695389e-02 
9.689267e-02 
9.683137e-02 
9.676997e-02 
9.670847e-02 
9.664689e-02 
9.658520e-02 
9.652343e-02 
9.646155e-02 
9.639959e-02 
9.633753e-02 
9.627538e-02 
9.621313e-02 
9.615079e-02 
9.608835e-02 
9.602582e-02 
9.596320e-02 
9.590048e-02 
9.583767e-02 
9.577476e-02 
9.571177e-02 
9.564867e-02 
9.558549e-02 
9.552221e-02 
9.545883e-02 
9.539536e-02 
9.533180e-02 
9.526815e-02 
9.520440e-02 
9.514056e-02 
9.507662e-02 
9.501259e-02 
9.494847e-02 
9.488425e-02 
9.481994e-02 
9.475554e-02 
9.469104e-02 
9.462645e-02 
9.456177e-02 
9.449699e-02 
9.443212e-02 
9.436715e-02 
9.430210e-02 
9.423695e-02 
9.417170e-02 
9.410636e-02 
9.404093e-02 
9.397541e-02 
9.390979e-02 
9.384408e-02 
9.377828e-02 
9.371239e-02 
9.364640e-02 
9.358032e-02 
9.351414e-02 
9.344787e-02 
9.338151e-02 
9.331506e-02 
9.324851e-02 
9.318187e-02 
9.311514e-02 
9.304832e-02 
9.298140e-02 
9.291439e-02 
9.284729e-02 
9.278009e-02 
9.271280e-02 
9.264542e-02 
9.257795e-02 
9.251038e-02 
9.244272e-02 
9.237497e-02 
9.230713e-02 
9.223919e-02 
9.217116e-02 
9.210304e-02 
9.203483e-02 
9.196652e-02 
9.189812e-02 
9.182963e-02 
9.176105e-02 
9.169237e-02 
9.162360e-02 
9.155475e-02 
9.148579e-02 
9.141675e-02 
9.134761e-02 
9.127838e-02 
9.120906e-02 
9.113965e-02 
9.107015e-02 
9.100055e-02 
9.093086e-02 
9.086108e-02 
9.079121e-02 
9.072125e-02 
9.065119e-02 
9.058104e-02 
9.051080e-02 
9.044047e-02 
9.037005e-02 
9.029953e-02 
9.022893e-02 
9.015823e-02 
9.008744e-02 
9.001656e-02 
8.994559e-02 
8.987452e-02 
8.980336e-02 
8.973212e-02 
8.966078e-02 
8.958935e-02 
8.951783e-02 
8.944621e-02 
8.937451e-02 
8.930271e-02 
8.923083e-02 
8.915885e-02 
8.908678e-02 
8.901462e-02 
8.894236e-02 
8.887002e-02 
8.879759e-02 
8.872506e-02 
8.865245e-02 
8.857974e-02 
8.850694e-02 
8.843405e-02 
8.836107e-02 
8.828800e-02 
8.821484e-02 
8.814158e-02 
8.806824e-02 
8.799480e-02 
8.792128e-02 
8.784766e-02 
8.777396e-02 
8.770016e-02 
8.762627e-02 
8.755229e-02 
8.747822e-02 
8.740406e-02 
8.732981e-02 
8.725547e-02 
8.718104e-02 
8.710652e-02 
8.703190e-02 
8.695720e-02 
8.688241e-02 
8.680752e-02 
8.673255e-02 
8.665748e-02 
8.658233e-02 
8.650709e-02 
8.643175e-02 
8.635633e-02 
8.628081e-02 
8.620521e-02 
8.612951e-02 
8.605372e-02 
8.597785e-02 
8.590188e-02 
8.582583e-02 
8.574968e-02 
8.567345e-02 
8.559712e-02 
8.552071e-02 
8.544420e-02 
8.536761e-02 
8.529093e-02 
8.521415e-02 
8.513729e-02 
8.506033e-02 
8.498329e-02 
8.490616e-02 
8.482894e-02 
8.475163e-02 
8.467423e-02 
8.459674e-02 
8.451916e-02 
8.444149e-02 
8.436373e-02 
8.428588e-02 
8.420794e-02 
8.412992e-02 
8.405180e-02 
8.397359e-02 
8.389530e-02 
8.381692e-02 
8.373844e-02 
8.365988e-02 
8.358123e-02 
8.350249e-02 
8.342366e-02 
8.334475e-02 
8.326574e-02 
8.318664e-02 
8.310746e-02 
8.302819e-02 
8.294882e-02 
8.286937e-02 
8.278983e-02 
8.271021e-02 
8.263049e-02 
8.255068e-02 
8.247079e-02 
8.239081e-02 
8.231073e-02 
8.223057e-02 
8.215033e-02 
8.206999e-02 
8.198956e-02 
8.190905e-02 
8.182845e-02 
8.174776e-02 
8.166698e-02 
8.158611e-02 
8.150516e-02 
8.142411e-02 
8.134298e-02 
8.126176e-02 
8.118045e-02 
8.109906e-02 
8.101757e-02 
8.093600e-02 
8.085434e-02 
8.077259e-02 
8.069076e-02 
8.060883e-02 
8.052682e-02 
8.044472e-02 
8.036253e-02 
8.028026e-02 
8.019790e-02 
8.011545e-02 
8.003291e-02 
7.995028e-02 
7.986757e-02 
7.978477e-02 
7.970188e-02 
7.961890e-02 
7.953584e-02 
7.945269e-02 
7.936945e-02 
7.928612e-02 
7.920271e-02 
7.911921e-02 
7.903562e-02 
7.895195e-02 
7.886819e-02 
7.878434e-02 
7.870040e-02 
7.861638e-02 
7.853227e-02 
7.844807e-02 
7.836378e-02 
7.827941e-02 
7.819495e-02 
7.811041e-02 
7.802578e-02 
7.794106e-02 
7.785625e-02 
7.777136e-02 
7.768638e-02 
7.760131e-02 
7.751616e-02 
7.743092e-02 
7.734559e-02 
7.726018e-02 
7.717468e-02 
7.708910e-02 
7.700342e-02 
7.691766e-02 
7.683182e-02 
7.674589e-02 
7.665987e-02 
7.657377e-02 
7.648758e-02 
7.640130e-02 
7.631494e-02 
7.622849e-02 
7.614195e-02 
7.605533e-02 
7.596862e-02 
7.588183e-02 
7.579495e-02 
7.570799e-02 
7.562094e-02 
7.553380e-02 
7.544658e-02 
7.535927e-02 
7.527187e-02 
7.518439e-02 
7.509683e-02 
7.500917e-02 
7.492144e-02 
7.483361e-02 
7.474571e-02 
7.465771e-02 
7.456963e-02 
7.448147e-02 
7.439322e-02 
7.430488e-02 
7.421646e-02 
7.412795e-02 
7.403936e-02 
7.395068e-02 
7.386192e-02 
7.377307e-02 
7.368414e-02 
7.359512e-02 
7.350602e-02 
7.341683e-02 
7.332756e-02 
7.323820e-02 
7.314876e-02 
7.305923e-02 
7.296962e-02 
7.287992e-02 
7.279014e-02 
7.270027e-02 
7.261032e-02 
7.252028e-02 
7.243016e-02 
7.233996e-02 
7.224967e-02 
7.215929e-02 
7.206883e-02 
7.197829e-02 
7.188766e-02 
7.179695e-02 
7.170615e-02 
7.161527e-02 
7.152430e-02 
7.143325e-02 
7.134212e-02 
7.125090e-02 
7.115959e-02 
7.106821e-02 
7.097674e-02 
7.088518e-02 
7.079354e-02 
7.070182e-02 
7.061001e-02 
7.051812e-02 
7.042615e-02 
7.033409e-02 
7.024194e-02 
7.014972e-02 
7.005741e-02 
6.996501e-02 
6.987254e-02 
6.977998e-02 
6.968733e-02 
6.959460e-02 
6.950179e-02 
6.940890e-02 
6.931592e-02 
6.922286e-02 
6.912971e-02 
6.903648e-02 
6.894317e-02 
6.884978e-02 
6.875630e-02 
6.866274e-02 
6.856909e-02 
6.847536e-02 
6.838155e-02 
6.828766e-02 
6.819368e-02 
6.809962e-02 
6.800548e-02 
6.791125e-02 
6.781694e-02 
6.772255e-02 
6.762808e-02 
6.753352e-02 
6.743888e-02 
6.734416e-02 
6.724936e-02 
6.715447e-02 
6.705950e-02 
6.696445e-02 
6.686931e-02 
6.677409e-02 
6.667879e-02 
6.658341e-02 
6.648795e-02 
6.639240e-02 
6.629677e-02 
6.620106e-02 
6.610527e-02 
6.600939e-02 
6.591343e-02 
6.581739e-02 
6.572127e-02 
6.562507e-02 
6.552878e-02 
6.543242e-02 
6.533597e-02 
6.523944e-02 
6.514282e-02 
6.504613e-02 
6.494935e-02 
6.485249e-02 
6.475555e-02 
6.465853e-02 
6.456143e-02 
6.446425e-02 
6.436698e-02 
6.426963e-02 
6.417220e-02 
6.407469e-02 
6.397710e-02 
6.387943e-02 
6.378167e-02 
6.368384e-02 
6.358592e-02 
6.348793e-02 
6.338985e-02 
6.329169e-02 
6.319345e-02 
6.309512e-02 
6.299672e-02 
6.289824e-02 
6.279967e-02 
6.270103e-02 
6.260230e-02 
6.250350e-02 
6.240461e-02 
6.230564e-02 
6.220659e-02 
6.210746e-02 
6.200825e-02 
6.190896e-02 
6.180959e-02 
6.171014e-02 
6.161061e-02 
6.151099e-02 
6.141130e-02 
6.131153e-02 
6.121168e-02 
6.111174e-02 
6.101173e-02 
6.091164e-02 
6.081146e-02 
6.071121e-02 
6.061088e-02 
6.051046e-02 
6.040997e-02 
6.030939e-02 
6.020874e-02 
6.010801e-02 
6.000720e-02 
5.990630e-02 
5.980533e-02 
5.970428e-02 
5.960315e-02 
5.950194e-02 
5.940065e-02 
5.929928e-02 
5.919783e-02 
5.909630e-02 
5.899469e-02 
5.889300e-02 
5.879123e-02 
5.868939e-02 
5.858746e-02 
5.848546e-02 
5.838337e-02 
5.828121e-02 
5.817897e-02 
5.807665e-02 
5.797425e-02 
5.787177e-02 
5.776921e-02 
5.766658e-02 
5.756386e-02 
5.746107e-02 
5.735820e-02 
5.725524e-02 
5.715221e-02 
5.704911e-02 
5.694592e-02 
5.684265e-02 
5.673931e-02 
5.663589e-02 
5.653238e-02 
5.642881e-02 
5.632515e-02 
5.622141e-02 
5.611760e-02 
5.601371e-02 
5.590973e-02 
5.580569e-02 
5.570156e-02 
5.559735e-02 
5.549307e-02 
5.538871e-02 
5.528427e-02 
5.517976e-02 
5.507516e-02 
5.497049e-02 
5.486574e-02 
5.476091e-02 
5.465601e-02 
5.455103e-02 
5.444597e-02 
5.434083e-02 
5.423561e-02 
5.413032e-02 
5.402495e-02 
5.391950e-02 
5.381398e-02 
5.370837e-02 
5.360270e-02 
5.349694e-02 
5.339111e-02 
5.328519e-02 
5.317921e-02 
5.307314e-02 
5.296700e-02 
5.286078e-02 
5.275449e-02 
5.264811e-02 
5.254166e-02 
5.243514e-02 
5.232853e-02 
5.222185e-02 
5.211510e-02 
5.200827e-02 
5.190136e-02 
5.179437e-02 
5.168731e-02 
5.158017e-02 
5.147295e-02 
5.136566e-02 
5.125829e-02 
5.115085e-02 
5.104333e-02 
5.093573e-02 
5.082806e-02 
5.072031e-02 
5.061249e-02 
5.050458e-02 
5.039661e-02 
5.028855e-02 
5.018043e-02 
5.007222e-02 
4.996394e-02 
4.985558e-02 
4.974715e-02 
4.963864e-02 
4.953006e-02 
4.942140e-02 
4.931267e-02 
4.920386e-02 
4.909497e-02 
4.898601e-02 
4.887698e-02 
4.876786e-02 
4.865868e-02 
4.854942e-02 
4.844008e-02 
4.833067e-02 
4.822118e-02 
4.811162e-02 
4.800198e-02 
4.789227e-02 
4.778248e-02 
4.767262e-02 
4.756268e-02 
4.745267e-02 
4.734258e-02 
4.723242e-02 
4.712218e-02 
4.701187e-02 
4.690149e-02 
4.679103e-02 
4.668049e-02 
4.656988e-02 
4.645920e-02 
4.634844e-02 
4.623761e-02 
4.612670e-02 
4.601572e-02 
4.590467e-02 
4.579354e-02 
4.568233e-02 
4.557106e-02 
4.545971e-02 
4.534828e-02 
4.523678e-02 
4.512521e-02 
4.501356e-02 
4.490184e-02 
4.479005e-02 
4.467818e-02 
4.456624e-02 
4.445422e-02 
4.434213e-02 
4.422997e-02 
4.411773e-02 
4.400542e-02 
4.389304e-02 
4.378058e-02 
4.366805e-02 
4.355545e-02 
4.344278e-02 
4.333003e-02 
4.321720e-02 
4.310431e-02 
4.299134e-02 
4.287830e-02 
4.276518e-02 
4.265200e-02 
4.253874e-02 
4.242540e-02 
4.231200e-02 
4.219852e-02 
4.208497e-02 
4.197134e-02 
4.185765e-02 
4.174388e-02 
4.163003e-02 
4.151612e-02 
4.140213e-02 
4.128807e-02 
4.117394e-02 
4.105974e-02 
4.094546e-02 
4.083111e-02 
4.071669e-02 
4.060220e-02 
4.048764e-02 
4.037300e-02 
4.025829e-02 
4.014351e-02 
4.002866e-02 
3.991374e-02 
3.979874e-02 
3.968367e-02 
3.956853e-02 
3.945332e-02 
3.933804e-02 
3.922268e-02 
3.910726e-02 
3.899176e-02 
3.887619e-02 
3.876055e-02 
3.864484e-02 
3.852906e-02 
3.841321e-02 
3.829728e-02 
3.818128e-02 
3.806522e-02 
3.794908e-02 
3.783287e-02 
3.771659e-02 
3.760024e-02 
3.748382e-02 
3.736732e-02 
3.725076e-02 
3.713412e-02 
3.701742e-02 
3.690064e-02 
3.678380e-02 
3.666688e-02 
3.654989e-02 
3.643283e-02 
3.631570e-02 
3.619851e-02 
3.608124e-02 
3.596390e-02 
3.584649e-02 
3.572901e-02 
3.561146e-02 
3.549384e-02 
3.537615e-02 
3.525839e-02 
3.514056e-02 
3.502266e-02 
3.490469e-02 
3.478665e-02 
3.466854e-02 
3.455036e-02 
3.443211e-02 
3.431379e-02 
3.419540e-02 
3.407695e-02 
3.395842e-02 
3.383982e-02 
3.372116e-02 
3.360242e-02 
3.348362e-02 
3.336474e-02 
3.324580e-02 
3.312679e-02 
3.300771e-02 
3.288856e-02 
3.276934e-02 
3.265005e-02 
3.253069e-02 
3.241126e-02 
3.229177e-02 
3.217221e-02 
3.205257e-02 
3.193287e-02 
3.181310e-02 
3.169326e-02 
3.157336e-02 
3.145338e-02 
3.133334e-02 
3.121323e-02 
3.109304e-02 
3.097280e-02 
3.085248e-02 
3.073209e-02 
3.061164e-02 
3.049112e-02 
3.037053e-02 
3.024987e-02 
3.012914e-02 
3.000835e-02 
2.988749e-02 
2.976656e-02 
2.964556e-02 
2.952450e-02 
2.940336e-02 
2.928216e-02 
2.916089e-02 
2.903956e-02 
2.891816e-02 
2.879669e-02 
2.867515e-02 
2.855354e-02 
2.843187e-02 
2.831013e-02 
2.818832e-02 
2.806645e-02 
2.794451e-02 
2.782250e-02 
2.770042e-02 
2.757828e-02 
2.745607e-02 
2.733380e-02 
2.721145e-02 
2.708904e-02 
2.696657e-02 
2.684402e-02 
2.672141e-02 
2.659874e-02 
2.647599e-02 
2.635319e-02 
2.623031e-02 
2.610737e-02 
2.598436e-02 
2.586128e-02 
2.573814e-02 
2.561494e-02 
2.549166e-02 
2.536832e-02 
2.524492e-02 
2.512145e-02 
2.499791e-02 
2.487430e-02 
2.475063e-02 
2.462690e-02 
2.450310e-02 
2.437923e-02 
2.425530e-02 
2.413130e-02 
2.400724e-02 
2.388311e-02 
2.375892e-02 
2.363466e-02 
2.351033e-02 
2.338594e-02 
2.326148e-02 
2.313696e-02 
2.301238e-02 
2.288773e-02 
2.276301e-02 
2.263823e-02 
2.251338e-02 
2.238847e-02 
2.226349e-02 
2.213845e-02 
2.201335e-02 
2.188818e-02 
2.176294e-02 
2.163764e-02 
2.151228e-02 
2.138685e-02 
2.126136e-02 
2.113580e-02 
2.101018e-02 
2.088449e-02 
2.075874e-02 
2.063292e-02 
2.050704e-02 
2.038110e-02 
2.025509e-02 
2.012902e-02 
2.000289e-02 
1.987669e-02 
1.975042e-02 
1.962410e-02 
1.949771e-02 
1.937125e-02 
1.924473e-02 
1.911815e-02 
1.899151e-02 
1.886480e-02 
1.873802e-02 
1.861119e-02 
1.848429e-02 
1.835733e-02 
1.823030e-02 
1.810321e-02 
1.797606e-02 
1.784884e-02 
1.772156e-02 
1.759422e-02 
1.746682e-02 
1.733935e-02 
1.721182e-02 
1.708423e-02 
1.695657e-02 
1.682885e-02 
1.670107e-02 
1.657323e-02 
1.644532e-02 
1.631735e-02 
1.618932e-02 
1.606123e-02 
1.593307e-02 
1.580485e-02 
1.567657e-02 
1.554823e-02 
1.541982e-02 
1.529135e-02 
1.516282e-02 
1.503423e-02 
1.490558e-02 
1.477686e-02 
1.464809e-02 
1.451925e-02 
1.439035e-02 
1.426138e-02 
1.413236e-02 
1.400327e-02 
1.387412e-02 
1.374492e-02 
1.361565e-02 
1.348631e-02 
1.335692e-02 
1.322747e-02 
1.309795e-02 
1.296837e-02 
1.283873e-02 
1.270903e-02 
1.257927e-02 
1.244945e-02 
1.231957e-02 
1.218963e-02 
1.205962e-02 
1.192956e-02 
1.179943e-02 
1.166925e-02 
1.153900e-02 
1.140869e-02 
1.127832e-02 
1.114790e-02 
1.101741e-02 
1.088686e-02 
1.075625e-02 
1.062558e-02 
1.049485e-02 
1.036406e-02 
1.023321e-02 
1.010230e-02 
9.971325e-03 
9.840295e-03 
9.709204e-03 
9.578054e-03 
9.446844e-03 
9.315574e-03 
9.184244e-03 
9.052855e-03 
8.921406e-03 
8.789897e-03 
8.658329e-03 
8.526702e-03 
8.395015e-03 
8.263268e-03 
8.131463e-03 
7.999598e-03 
7.867674e-03 
7.735691e-03 
7.603649e-03 
7.471548e-03 
7.339387e-03 
7.207168e-03 
7.074890e-03 
6.942553e-03 
6.810158e-03 
6.677703e-03 
6.545190e-03 
6.412619e-03 
6.279989e-03 
6.147300e-03 
6.014553e-03 
5.881747e-03 
5.748883e-03 
5.615961e-03 
5.482980e-03 
5.349942e-03 
5.216845e-03 
5.083690e-03 
4.950477e-03 
4.817206e-03 
4.683877e-03 
4.550490e-03 
4.417045e-03 
4.283543e-03 
4.149983e-03 
4.016365e-03 
3.882690e-03 
3.748957e-03 
3.615166e-03 
3.481318e-03 
3.347413e-03 
3.213450e-03 
3.079430e-03 
2.945353e-03 
2.811218e-03 
2.677026e-03 
2.542778e-03 
2.408472e-03 
2.274109e-03 
2.139689e-03 
2.005213e-03 
1.870679e-03 
1.736089e-03 
1.601442e-03 
1.466739e-03 
1.331979e-03 
1.197162e-03 
1.062289e-03 
9.273588e-04 
7.923727e-04 
6.573302e-04 
5.222315e-04 
3.870765e-04 
2.518653e-04 
1.165980e-04 
0 
0 
0 
0 
0 
0 
0 
0 
0 
0 
0 
0 
0 
0 
0 
0 
0 
0 
0 
0 
0 
0 
0 
0 
0 
0 
0 
0 
0 
0 
0 
0 
0 
0 
0 
0 
0 
0 
0 
0 
0 
0 
0 
0 
0 
0 
0 
0 
0 
0 
0 
0 
0 
0 
0 
0 
0 
0 
0 
0 
0 
0 
0 
0 
0 
0 
0 
0 
0 
0 
0 
0 
0 
0 
0 
0 
0 
0 
0 
0 
0 
0 
0 
0 
0 
0 
0 
0 
0 
0 
0 
0 
0 
0 
0 
0 
0 
0 
0 
0 
0 
0 
0 
0 
0 
0 
0 
0 
0 
0 
0 
0 
0 
0 
0 
0 
0 
0 
0 
0 
0 
0 
0 
0 
0 
0 
0 
0 
0 
0 
0 
0 
0 
0 
0 
0 
0 
0 
0 
0 
0 
0 
0 
0 
0 
0 
0 
0 
0 
0 
0 
0 
0 
0 
0 
0 
0 
0 
0 
0 
0 
0 
0 
0 
0 
0 
0 
0 
0 
0 
0 
0 
0 
0 
0 
0 
0 
0 
0 
0 
0 
0 
0 
0 
0 
0 
0 
0 
0 
0 
0 
0 
0 
0 
0 
0 
0 
0 
0 
0 
0 
0 
0 
0 
0 
0 
0 
0 
0 
0 
0 
0 
0 
0 
0 
0 
0 
0 
0 
0 
0 
0 
0 
0 
0 
0 
0 
0 
0 
0 
0 
0 
0 
0 
0 
0 
0 
0 
0 
0 
0 
0 
0 
0 
0 
0 
0 
0 
0 
0 
0 
0 
0 
0 
0 
0 
0 
0 
0 
0 
0 
0 
0 
0 
0 
0 
0 
0 
0 
0 
0 
0 
0 
0 
0 
0 
0 
0 
0 
0 
0 
0 
0 
0 
0 
0 
0 
0 
0 
0 
0 
0 
0 
0 
0 
0 
0 
0 
0 
0 
0 
0 
0 
0 
0 
0 
0 
0 
0 
0 
0 
0 
0 
0 
0 
0 
0 
0 
0 
0 
0 
0 
0 
0 
0 
0 
0 
0 
0 
0 
0 
0 
0 
0 
0 
0 
0 
0 
0 
0 
0 
0 
0 
0 
0 
0 
0 
0 
0 
0 
0 
0 
0 
0 
0 
0 
0 
0 
0 
0 
0 
0 
0 
0 
0 
0 
0 
0 
0 
0 
0 
0 
0 
0 
0 
0 
0 
0 
0 
0 
0 
0 
0 
0 
0 
0 
0 
0 
0 
0 
0 
0 
0 
0 
0 
0 
0 
0 
0 
0 
0 
0 
0 
0 
0 
0 
0 
0 
0 
0 
0 
0 
0 
0 
0 
0 
0 
0 
0 
0 
0 
0 
0 
0 
0 
0 
0 
0 
0 
0 
0 
0 
0 
0 
0 
0 
0 
0 
0 
0 
0 
0 
0 
0 
0 
0 
0 
0 
0 
0 
0 
0 
0 
0 
0 
0 
0 
0 
0 
0 
0 
0 
0 
0 
0 
0 
0 
0 
0 
0 
0 
0 
0 
0 
0 
0 
0 
0 
0 
0 
0 
0 
0 
0 
0 
0 
0 
0 
0 
0 
0 
0 
0 
0 
0 
0 
0 
0 
0 
0 
0 
0 
0 
0 
0 
0 
0 
0 
0 
0 
0 
0 
0 
0 
0 
0 
0 
0 
0 
0 
0 
0 
0 
0 
0 
0 
0 
0 
0 
0 
0 
0 
0 
0 
0 
0 
0 
0 
0 
0 
0 
0 
0 
0 
0 
0 
0 
0 
0 
0 
0 
0 
0 
0 
0 
0 
0 
0 
0 
0 
0 
0 
0 
0 
0 
0 
0 
0 
0 
0 
0 
0 
0 
0 
0 
0 
0 
0 
0 
0 
0 
0 
0 
0 
0 
0 
0 
0 
0 
0 
0 
0 
0 
0 
0 
0 
0 
0 
0 
0 
0 
0 
0 
0 
0 
0 
0 
0 
0 
0 
0 
0 
0 
0 
0 
0 
0 
0 
0 
0 
0 
0 
0 
0 
0 
0 
0 
0 
0 
0 
0 
0 
0 
0 
0 
0 
0 
0 
0 
0 
0 
0 
0 
0 
0 
0 
0 
0 
0 
0 
0 
0 
0 
0 
0 
0 
0 
0 
0 
0 
0 
0 
0 
0 
0 
0 
0 
0 
0 
0 
0 
0 
0 
0 
0 
0 
0 
0 
0 
0 
0 
0 
0 
0 
0 
0 
0 
0 
0 
0 
0 
0 
0 
0 
0 
0 
0 
0 
0 
0 
0 
0 
0 
0 
0 
0 
0 
0 
0 
0 
0 
0 
0 
0 
0 
0 
0 
0 
0 
0 
0 
0 
0 
0 
0 
0 
0 
0 
0 
0 
0 
0 
0 
0 
0 
0 
0 
0 
0 
0 
0 
0 
0 
0 
0 
0 
0 
0 
0 
0 
0 
0 
0 
0 
0 
0 
0 
0 
0 
0 
0 
0 
0 
0 
0 
0 
0 
0 
0 
0 
0 
0 
0 
0 
0 
0 
0 
0 
0 
0 
0 
0 
0 
0 
0 
0 
0 
0 
0 
0 
0 
0 
0 
0 
0 
0 
0 
0 
0 
0 
0 
0 
0 
0 
0 
0 
0 
0 
0 
0 
0 
0 
0 
0 
0 
0 
0 
0 
0 
0 
0 
0 
0 
0 
0 
0 
0 
0 
0 
0 
0 
0 
0 
0 
0 
0 
0 
0 
0 
0 
0 
0 
0 
0 
0 
0 
0 
0 
0 
0 
0 
0 
0 
0 
0 
0 
0 
0 
0 
0 
0 
0 
0 
0 
0 
0 
0 
0 
0 
0 
0 
0 
0 
0 
0 
0 
0 
0 
0 
0 
0 
0 
0 
0 
0 
0 
0 
0 
0 
0 
0 
0 
0 
0 
0 
0 
0 
0 
0 
0 
0 
0 
0 
0 
0 
0 
0 
0 
0 
0 
0 
0 
0 
0 
0 
0 
0 
0 
0 
0 
0 
0 
0 
0 
0 
0 
0 
0 
0 
0 
0 
0 
0 
0 
0 
0 
0 
0 
0 
0 
0 
0 
0 
0 
0 
0 
0 
0 
0 
0 
0 
0 
0 
0 
0 
0 
0 
0 
0 
0 
0 
0 
0 
0 
0 
0 
0 
0 
0 
0 
0 
0 
0 
0 
0 
0 
0 
0 
0 
0 
0 
0 
0 
0 
0 
0 
0 
0 
0 
0 
0 
0 
0 
0 
0 
0 
0 
0 
0 
0 
0 
0 
0 
0 
0 
0 
0 
0 
0 
0 
0 
0 
0 
0 
0 
0 
0 
0 
0 
0 
0 
0 
0 
0 
0 
0 
0 
0 
0 
0 
0 
0 
0 
0 
0 
0 
0 
0 
0 
0 
0 
0 
0 
0 
0 
0 
0 
0 
0 
0 
0 
0 
0 
0 
0 
0 
0 
0 
0 
0 
0 
0 
0 
0 
0 
0 
0 
0 
0 
0 
0 
0 
0 
0 
0 
0 
0 
0 
0 
0 
0 
0 
0 
0 
0 
0 
0 
0 
0 
0 
0 
0 
0 
0 
0 
0 
0 
0 
0 
0 
0 
0 
0 
0 
0 
0 
0 
0 
0 
0 
0 
0 
0 
0 
0 
0 
0 
0 
0 
0 
0 
0 
0 
0 
0 
0 
0 
0 
0 
0 
0 
0 
0 
0 
0 
0 
0 
0 
0 
0 
0 
0 
0 
0 
0 
0 
0 
0 
0 
0 
0 
0 
0 
0 
0 
0 
0 
0 
0 
0 
0 
0 
0 
0 
0 
0 
0 
0 
0 
0 
0 
0 
0 
0 
0 
0 
0 
0 
0 
0 
0 
0 
0 
0 
0 
0 
0 
0 
0 
0 
0 
0 
0 
0 
0 
0 
0 
0 
0 
0 
0 
0 
0 
0 
0 
0 
0 
0 
0 
0 
0 
0 
0 
0 
0 
0 
0 
0 
0 
0 
0 
0 
0 
0 
0 
0 
0 
0 
0 
0 
0 
0 
0 
0 
0 
0 
0 
0 
0 
0 
0 
0 
0 
0 
0 
0 
0 
0 
0 
0 
0 
0 
0 
0 
0 
0 
0 
0 
0 
0 
0 
0 
0 
0 
0 
0 
0 
0 
0 
0 
0 
0 
0 
0 
0 
0 
0 
0 
0 
0 
0 
0 
0 
0 
0 
0 
0 
0 
0 
0 
0 
0 
0 
0 
0 
0 
0 
0 
0 
0 
0 
0 
0 
0 
0 
0 
0 
0 
0 
0 
0 
0 
0 
0 
0 
0 
0 
0 
0 
0 
0 
0 
0 
0 
0 
0 
0 
0 
0 
0 
0 
0 
0 
0 
0 
0 
0 
0 
0 
0 
0 
0 
0 
0 
0 
0 
0 
0 
0 
0 
0 
0 
0 
0 
0 
0 
0 
0 
0 
0 
0 
0 
0 
0 
0 
0 
0 
0 
0 
0 
0 
0 
0 
0 
0 
0 
0 
0 
0 
0 
0 
0 
0 
0 
0 
0 
0 
0 
0 
0 
0 
0 
0 
0 
0 
0 
0 
0 
0 
0 
0 
0 
0 
0 
0 
0 
0 
0 
0 
0 
0 
0 
0 
0 
0 
0 
0 
0 
0 
0 
0 
0 
0 
0 
0 
0 
0 
0 
0 
0 
0 
0 
0 
0 
0 
0 
0 
0 
0 
0 
0 
0 
0 
0 
0 
0 
0 
0 
0 
0 
0 
0 
0 
0 
0 
0 
0 
0 
0 
0 
0 
0 
0 
0 
0 
0 
0 
0 
0 
0 
0 
0 
0 
0 
0 
0 
0 
0 
0 
0 
0 
0 
0 
0 
0 
0 
0 
0 
0 
0 
0 
0 
0 
0 
0 
0 
0 
0 
0 
0 
0 
0 
0 
0 
0 
0 
0 
0 
0 
0 
0 
0 
0 
0 
0 
0 
0 
0 
0 
0 
0 
0 
0 
0 
0 
0 
0 
0 
0 
0 
0 
0 
0 
0 
0 
0 
0 
0 
0 
0 
0 
0 
0 
0 
0 
0 
0 
0 
0 
0 
0 
0 
0 
0 
0 
0 
0 
0 
0 
0 
0 
0 
0 
0 
0 
0 
0 
0 
0 
0 
0 
0 
0 
0 
0 
0 
0 
0 
0 
0 
0 
0 
0 
0 
0 
0 
0 
0 
0 
0 
0 
0 
0 
0 
0 
0 
0 
0 
0 
0 
0 
0 
0 
0 
0 
0 
0 
0 
0 
0 
0 
0 
0 
0 
0 
0 
0 
0 
0 
0 
0 
0 
0 
0 
0 
0 
0 
0 
0 
0 
0 
0 
0 
0 
0 
0 
0 
0 
0 
0 
0 
0 
0 
0 
0 
0 
0 
0 
0 
0 
0 
0 
0 
0 
0 
0 
0 
0 
0 
0 
0 
0 
0 
0 
0 
0 
0 
0 
0 
0 
0 
0 
0 
0 
0 
0 
0 
0 
0 
0 
0 
0 
0 
0 
0 
0 
0 
0 
0 
0 
0 
0 
0 
0 
0 
0 
0 
0 
0 
0 
0 
0 
0 
0 
0 
0 
0 
0 
0 
0 
0 
0 
0 
0 
0 
0 
0 
0 
0 
0 
0 
0 
0 
0 
0 
0 
0 
0 
0 
0 
0 
0 
0 
0 
0 
0 
0 
0 
0 
0 
0 
0 
0 
0 
0 
0 
0 
0 
0 
0 
0 
0 
0 
0 
0 
0 
0 
0 
0 
0 
0 
0 
0 
0 
0 
0 
0 
0 
0 
0 
0 
0 
0 
0 
0 
0 
0 
0 
0 
0 
0 
0 
0 
0 
0 
0 
0 
0 
0 
0 
0 
0 
0 
0 
0 
0 
0 
0 
0 
0 
0 
0 
0 
0 
0 
0 
0 
0 
0 
0 
0 
0 
0 
0 
0 
0 
0 
0 
0 
0 
0 
0 
0 
0 
0 
0 
0 
0 
0 
0 
0 
0 
0 
0 
0 
0 
0 
0 
0 
0 
0 
0 
0 
0 
0 
0 
0 
0 
0 
0 
0 
0 
0 
0 
0 
0 
0 
0 
0 
0 
0 
0 
0 
0 
0 
0 
0 
0 
0 
0 
0 
0 
0 
0 
0 
0 
0 
0 
0 
0 
0 
0 
0 
0 
0 
0 
0 
0 
0 
0 
0 
0 
0 
0 
0 
0 
0 
0 
0 
0 
0 
0 
0 
0 
0 
0 
0 
0 
0 
0 
0 
0 
0 
0 
0 
0 
0 
0 
0 
0 
0 
0 
0 
0 
0 
0 
0 
0 
0 
0 
0 
0 
0 
0 
0 
0 
0 
0 
0 
0 
0 
0 
0 
0 
0 
0 
0 
0 
0 
0 
0 
0 
0 
0 
0 
0 
0 
0 
0 
0 
0 
0 
0 
0 
0 
0 
0 
0 
0 
0 
0 
0 
0 
0 
0 
0 
0 
0 
0 
0 
0 
0 
0 
0 
0 
0 
0 
0 
0 
0 
0 
0 
0 
0 
0 
0 
0 
0 
0 
0 
0 
0 
0 
0 
0 
0 
0 
0 
0 
0 
0 
0 
0 
0 
0 
0 
0 
0 
0 
0 
0 
0 
0 
0 
0 
0 
0 
0 
0 
0 
0 
0 
0 
0 
0 
0 
0 
0 
0 
0 
0 
0 
0 
0 
0 
0 
0 
0 
0 
0 
0 
0 
0 
0 
0 
0 
0 
0 
0 
0 
0 
0 
0 
0 
0 
0 
0 
0 
0 
0 
0 
0 
0 
0 
0 
0 
0 
0 
0 
0 
0 
0 
0 
0 
0 
0 
0 
0 
0 
0 
0 
0 
0 
0 
0 
0 
0 
0 
0 
0 
0 
0 
0 
0 
0 
0 
0 
0 
0 
0 
0 
0 
0 
0 
0 
0 
0 
0 
0 
0 
0 
0 
0 
0 
0 
0 
0 
0 
0 
0 
0 
0 
0 
0 
0 
0 
0 
0 
0 
0 
0 
0 
0 
0 
0 
0 
0 
0 
0 
0 
0 
0 
0 
0 
0 
0 
0 
0 
0 
0 
0 
0 
0 
0 
0 
0 
0 
0 
0 
0 
0 
0 
0 
0 
0 
0 
0 
0 
0 
0 
0 
0 
0 
0 
0 
0 
0 
0 
0 
0 
0 
0 
0 
0 
0 
0 
0 
0 
0 
0 
0 
0 
0 
0 
0 
0 
0 
0 
0 
0 
0 
0 
0 
0 
0 
0 
0 
0 
0 
0 
0 
0 
0 
0 
0 
0 
0 
0 
0 
0 
0 
0 
0 
0 
0 
0 
0 
0 
0 
0 
0 
0 
0 
0 
0 
0 
0 
0 
0 
0 
0 
0 
0 
0 
0 
0 
0 
0 
0 
0 
0 
0 
0 
0 
0 
0 
0 
0 
0 
0 
0 
0 
0 
0 
0 
0 
0 
0 
0 
0 
0 
0 
0 
0 
0 
0 
0 
0 
0 
0 
0 
0 
0 
0 
0 
0 
0 
0 
0 
0 
0 
0 
0 
0 
0 
0 
0 
0 
0 
0 
0 
0 
0 
0 
0 
0 
0 
0 
0 
0 
0 
0 
0 
0 
0 
0 
0 
0 
0 
0 
0 
0 
0 
0 
0 
0 
0 
0 
0 
0 
0 
0 
0 
0 
0 
0 
0 
0 
0 
0 
0 
0 
0 
0 
0 
0 
0 
0 
0 
0 
0 
0 
0 
0 
0 
0 
0 
0 
0 
0 
0 
0 
0 
0 
0 
0 
0 
0 
0 
0 
0 
0 
0 
0 
0 
0 
0 
0 
0 
0 
0 
0 
0 
0 
0 
0 
0 
0 
0 
0 
0 
0 
0 
0 
0 
0 
0 
0 
0 
0 
0 
0 
0 
0 
0 
0 
0 
0 
0 
0 
0 
0 
0 
0 
0 
0 
0 
0 
0 
0 
0 
0 
0 
0 
0 
0 
0 
0 
0 
0 
0 
0 
0 
0 
0 
0 
0 
0 
0 
0 
0 
0 
0 
0 
0 
0 
0 
0 
0 
0 
0 
0 
0 
0 
0 
0 
0 
0 
0 
0 
0 
0 
0 
0 
0 
0 
0 
0 
0 
0 
0 
0 
0 
0 
0 
0 
0 
0 
0 
0 
0 
0 
0 
0 
0 
0 
0 
0 
0 
0 
0 
0 
0 
0 
0 
0 
0 
0 
0 
0 
0 
0 
0 
0 
0 
0 
0 
0 
0 
0 
0 
0 
0 
0 
0 
0 
0 
0 
0 
0 
0 
0 
0 
0 
0 
0 
0 
0 
0 
0 
0 
0 
0 
0 
0 
0 
0 
0 
0 
0 
0 
0 
0 
0 
0 
0 
0 
0 
0 
0 
0 
0 
0 
0 
0 
0 
0 
0 
0 
0 
0 
0 
0 
0 
0 
0 
0 
0 
0 
0 
0 
0 
0 
0 
0 
0 
0 
0 
0 
0 
0 
0 
0 
0 
0 
0 
0 
0 
0 
0 
0 
0 
0 
0 
0 
0 
0 
0 
0 
0 
0 
0 
0 
0 
0 
0 
0 
0 
0 
0 
0 
0 
0 
0 
0 
0 
0 
0 
0 
0 
0 
0 
0 
0 
0 
0 
0 
0 
0 
0 
0 
0 
0 
0 
0 
0 
0 
0 
0 
0 
0 
0 
0 
0 
0 
0 
0 
0 
0 
0 
0 
0 
0 
0 
0 
0 
0 
0 
0 
0 
0 
0 
0 
0 
0 
0 
0 
0 
0 
0 
0 
0 
0 
0 
0 
0 
0 
0 
0 
0 
0 
0 
0 
0 
0 
0 
0 
0 
0 
0 
0 
0 
0 
0 
0 
0 
0 
0 
0 
0 
0 
0 
0 
0 
0 
0 
0 
0 
0 
0 
0 
0 
0 
0 
0 
0 
0 
0 
0 
0 
0 
0 
0 
0 
0 
0 
0 
0 
0 
0 
0 
0 
0 
0 
0 
0 
0 
0 
0 
0 
0 
0 
0 
0 
0 
0 
0 
0 
0 
0 
0 
0 
0 
0 
0 
0 
0 
0 
0 
0 
0 
0 
0 
0 
0 
0 
0 
0 
0 
0 
0 
0 
0 
0 
0 
0 
0 
0 
0 
0 
0 
0 
0 
0 
0 
0 
0 
0 
0 
0 
0 
0 
0 
0 
0 
0 
0 
0 
0 
0 
0 
0 
0 
0 
0 
0 
0 
0 
0 
0 
0 
0 
0 
0 
0 
0 
0 
0 
0 
0 
0 
0 
0 
0 
0 
0 
0 
0 
0 
0 
0 
0 
0 
0 
0 
0 
0 
0 
0 
0 
0 
0 
0 
0 
0 
0 
0 
0 
0 
0 
0 
0 
0 
0 
0 
0 
0 
0 
0 
0 
0 
0 
0 
0 
0 
0 
0 
0 
0 
0 
0 
0 
0 
0 
0 
0 
0 
0 
0 
0 
0 
0 
0 
0 
0 
0 
0 
0 
0 
0 
0 
0 
0 
0 
0 
0 
0 
0 
0 
0 
0 
0 
0 
0 
0 
0 
0 
0 
0 
0 
0 
0 
0 
0 
0 
0 
0 
0 
0 
0 
0 
0 
0 
0 
0 
0 
0 
0 
0 
0 
0 
0 
0 
0 
0 
0 
0 
0 
0 
0 
0 
0 
0 
0 
0 
0 
0 
0 
0 
0 
0 
0 
0 
0 
0 
0 
0 
0 
0 
0 
0 
0 
0 
0 
0 
0 
0 
0 
0 
0 
0 
0 
0 
0 
0 
0 
0 
0 
0 
0 
0 
0 
0 
0 
0 
0 
0 
0 
0 
0 
0 
0 
0 
0 
0 
0 
0 
0 
0 
0 
0 
0 
0 
0 
0 
0 
0 
0 
0 
0 
0 
0 
0 
0 
0 
0 
0 
0 
0 
0 
0 
0 
0 
0 
0 
0 
0 
0 
0 
0 
0 
0 
0 
0 
0 
0 
0 
0 
0 
0 
0 
0 
0 
0 
0 
0 
0 
0 
0 
0 
0 
0 
0 
0 
0 
0 
0 
0 
0 
0 
0 
0 
0 
0 
0 
0 
0 
0 
0 
0 
0 
0 
0 
0 
0 
0 
0 
0 
0 
0 
0 
0 
0 
0 
0 
0 
0 
0 
0 
0 
0 
0 
0 
0 
0 
0 
0 
0 
0 
0 
0 
0 
0 
0 
0 
0 
0 
0 
0 
0 
0 
0 
0 
0 
0 
0 
0 
0 
0 
0 
0 
0 
0 
0 
0 
0 
0 
0 
0 
0 
0 
0 
0 
0 
0 
0 
0 
0 
0 
0 
0 
0 
0 
0 
0 
0 
0 
0 
0 
0 
0 
0 
0 
0 
0 
0 
0 
0 
0 
0 
0 
0 
0 
0 
0 
0 
0 
0 
0 
0 
0 
0 
0 
0 
0 
0 
0 
0 
0 
0 
0 
0 
0 
0 
0 
0 
0 
0 
0 
0 
0 
0 
0 
0 
0 
0 
0 
0 
0 
0 
0 
0 
0 
0 
0 
0 
0 
0 
0 
0 
0 
0 
0 
0 
0 
0 
0 
0 
0 
0 
0 
0 
0 
0 
0 
0 
0 
0 
0 
0 
0 
0 
0 
0 
0 
0 
0 
0 
0 
0 
0 
0 
0 
0 
0 
0 
0 
0 
0 
0 
0 
0 
0 
0 
0 
0 
0 
0 
0 
0 
0 
0 
0 
0 
0 
0 
0 
0 
0 
0 
0 
0 
0 
0 
0 
0 
0 
0 
0 
0 
0 
0 
0 
0 
0 
0 
0 
0 
0 
0 
0 
0 
0 
0 
0 
0 
0 
0 
0 
0 
0 
0 
0 
0 
0 
0 
0 
0 
0 
0 
0 
0 
0 
0 
0 
0 
0 
0 
0 
0 
0 
0 
0 
0 
0 
0 
0 
0 
0 
0 
0 
0 
0 
0 
0 
0 
0 
0 
0 
0 
0 
0 
0 
0 
0 
0 
0 
0 
0 
0 
0 
0 
0 
0 
0 
0 
0 
0 
0 
0 
0 
0 
0 
0 
0 
0 
0 
0 
0 
0 
0 
0 
0 
0 
0 
0 
0 
0 
0 
0 
0 
0 
0 
0 
0 
0 
0 
0 
0 
0 
0 
0 
0 
0 
0 
0 
0 
0 
0 
0 
0 
0 
0 
0 
0 
0 
0 
0 
0 
0 
0 
0 
0 
0 
0 
0 
0 
0 
0 
0 
0 
0 
0 
0 
0 
0 
0 
0 
0 
0 
0 
0 
0 
0 
0 
0 
0 
0 
0 
0 
0 
0 
0 
0 
0 
0 
0 
0 
0 
0 
0 
0 
0 
0 
0 
0 
0 
0 
0 
0 
0 
0 
0 
0 
0 
0 
0 
0 
0 
0 
0 
0 
0 
0 
0 
0 
0 
0 
0 
0 
0 
0 
0 
0 
0 
0 
0 
0 
0 
0 
0 
0 
0 
0 
0 
0 
0 
0 
0 
0 
0 
0 
0 
0 
0 
0 
0 
0 
0 
0 
0 
0 
0 
0 
0 
0 
0 
0 
0 
0 
0 
0 
0 
0 
0 
0 
0 
0 
0 
0 
0 
0 
0 
0 
0 
0 
0 
0 
0 
0 
0 
0 
0 
0 
0 
0 
0 
0 
0 
0 
0 
0 
0 
0 
0 
0 
0 
0 
0 
0 
0 
0 
0 
0 
0 
0 
0 
0 
0 
0 
0 
0 
0 
0 
0 
0 
0 
0 
0 
0 
0 
0 
0 
0 
0 
0 
0 
0 
0 
0 
0 
0 
0 
0 
0 
0 
0 
0 
0 
0 
0 
0 
0 
0 
0 
0 
0 
0 
0 
0 
0 
0 
0 
0 
0 
0 
0 
0 
0 
0 
0 
0 
0 
0 
0 
0 
0 
0 
0 
0 
0 
0 
0 
0 
0 
0 
0 
0 
0 
0 
0 
0 
0 
0 
0 
0 
0 
0 
0 
0 
0 
0 
0 
0 
0 
0 
0 
0 
0 
0 
0 
0 
0 
0 
0 
0 
0 
0 
0 
0 
0 
0 
0 
0 
0 
0 
0 
0 
0 
0 
0 
0 
0 
0 
0 
0 
0 
0 
0 
0 
0 
0 
0 
0 
0 
0 
0 
0 
0 
0 
0 
0 
0 
0 
0 
0 
0 
0 
0 
0 
0 
0 
0 
0 
0 
0 
0 
0 
0 
0 
0 
0 
0 
0 
0 
0 
0 
0 
0 
0 
0 
0 
0 
0 
0 
0 
0 
0 
0 
0 
0 
0 
0 
0 
0 
0 
0 
0 
0 
0 
0 
0 
0 
0 
0 
0 
0 
0 
0 
0 
0 
0 
0 
0 
0 
0 
0 
0 
0 
0 
0 
0 
0 
0 
0 
0 
0 
0 
0 
0 
0 
0 
0 
0 
0 
0 
0 
0 
0 
0 
0 
0 
0 
0 
0 
0 
0 
0 
0 
0 
0 
0 
0 
0 
0 
0 
0 
0 
0 
0 
0 
0 
0 
0 
0 
0 
0 
0 
0 
0 
0 
0 
0 
0 
0 
0 
0 
0 
0 
0 
0 
0 
0 
0 
0 
0 
0 
0 
0 
0 
0 
0 
0 
0 
0 
0 
0 
0 
0 
0 
0 
0 
0 
0 
0 
0 
0 
0 
0 
0 
0 
0 
0 
0 
0 
0 
0 
0 
0 
0 
0 
0 
0 
0 
0 
0 
0 
0 
0 
0 
0 
0 
0 
0 
0 
0 
0 
0 
0 
0 
0 
0 
0 
0 
0 
0 
0 
0 
0 
0 
0 
0 
0 
0 
0 
0 
0 
0 
0 
0 
0 
0 
0 
0 
0 
0 
0 
0 
0 
0 
0 
0 
0 
0 
0 
0 
0 
0 
0 
0 
0 
0 
0 
0 
0 
0 
0 
0 
0 
0 
0 
0 
0 
0 
0 
0 
0 
0 
0 
0 
0 
0 
0 
0 
0 
0 
0 
0 
0 
0 
0 
0 
0 
0 
0 
0 
0 
0 
0 
0 
0 
0 
0 
0 
0 
0 
0 
0 
0 
0 
0 
0 
0 
0 
0 
0 
0 
0 
0 
0 
0 
0 
0 
0 
0 
0 
0 
0 
0 
0 
0 
0 
0 
0 
0 
0 
0 
0 
0 
0 
0 
0 
0 
0 
0 
0 
0 
0 
0 
0 
0 
0 
0 
0 
0 
0 
0 
0 
0 
0 
0 
0 
0 
0 
0 
0 
0 
0 
0 
0 
0 
0 
0 
0 
0 
0 
0 
0 
0 
0 
0 
0 
0 
0 
0 
0 
0 
0 
0 
0 
0 
0 
0 
0 
0 
0 
0 
0 
0 
0 
0 
0 
0 
0 
0 
0 
0 
0 
0 
0 
0 
0 
0 
0 
0 
0 
0 
0 
0 
0 
0 
0 
0 
0 
0 
0 
0 
0 
0 
0 
0 
0 
0 
0 
0 
0 
0 
0 
0 
0 
0 
0 
0 
0 
0 
0 
0 
0 
0 
0 
0 
0 
0 
0 
0 
0 
0 
0 
0 
0 
0 
0 
0 
0 
0 
0 
0 
0 
0 
0 
0 
0 
0 
0 
0 
0 
0 
0 
0 
0 
0 
0 
0 
0 
0 
0 
0 
0 
0 
0 
0 
0 
0 
0 
0 
0 
0 
0 
0 
0 
0 
0 
0 
0 
0 
0 
0 
0 
0 
0 
0 
0 
0 
0 
0 
0 
0 
0 
0 
0 
0 
0 
0 
0 
0 
0 
0 
0 
0 
0 
0 
0 
0 
0 
0 
0 
0 
0 
0 
0 
0 
0 
0 
0 
0 
0 
0 
0 
0 
0 
0 
0 
0 
0 
0 
0 
0 
0 
0 
0 
0 
0 
0 
0 
0 
0 
0 
0 
0 
0 
0 
0 
0 
0 
0 
0 
0 
0 
0 
0 
0 
0 
0 
0 
0 
0 
0 
0 
0 
0 
0 
0 
0 
0 
0 
0 
0 
0 
0 
0 
0 
0 
0 
0 
0 
0 
0 
0 
0 
0 
0 
0 
0 
0 
0 
0 
0 
0 
0 
0 
0 
0 
0 
0 
0 
0 
0 
0 
0 
0 
0 
0 
0 
0 
0 
0 
0 
0 
0 
0 
0 
0 
0 
0 
0 
0 
0 
0 
0 
0 
0 
0 
0 
0 
0 
0 
0 
0 
0 
0 
0 
0 
0 
0 
0 
0 
0 
0 
0 
0 
0 
0 
0 
0 
0 
0 
0 
0 
0 
0 
0 
0 
0 
0 
0 
0 
0 
0 
0 
0 
0 
0 
0 
0 
0 
0 
0 
0 
0 
0 
0 
0 
0 
0 
0 
0 
0 
0 
0 
0 
0 
0 
0 
0 
0 
0 
0 
0 
0 
0 
0 
0 
0 
0 
0 
0 
0 
0 
0 
0 
0 
0 
0 
0 
0 
0 
0 
0 
0 
0 
0 
0 
0 
0 
0 
0 
0 
0 
0 
0 
0 
0 
0 
0 
0 
0 
0 
0 
0 
0 
0 
0 
0 
0 
0 
0 
0 
0 
0 
0 
0 
0 
0 
0 
0 
0 
0 
0 
0 
0 
0 
0 
0 
0 
0 
0 
0 
0 
0 
0 
0 
0 
0 
0 
0 
0 
0 
0 
0 
0 
0 
0 
0 
0 
0 
0 
0 
0 
0 
0 
0 
0 
0 
0 
0 
0 
0 
0 
0 
0 
0 
0 
0 
0 
0 
0 
0 
0 
0 
0 
0 
0 
0 
0 
0 
0 
0 
0 
0 
0 
0 
0 
0 
0 
0 
0 
0 
0 
0 
0 
0 
0 
0 
0 
0 
0 
0 
0 
0 
0 
0 
0 
0 
0 
0 
0 
0 
0 
0 
0 
0 
0 
0 
0 
0 
0 
0 
0 
0 
0 
0 
0 
0 
0 
0 
0 
0 
0 
0 
0 
0 
0 
0 
0 
0 
0 
0 
0 
0 
0 
0 
0 
0 
0 
0 
0 
0 
0 
0 
0 
0 
0 
0 
0 
0 
0 
0 
0 
0 
0 
0 
0 
0 
0 
0 
0 
0 
0 
0 
0 
0 
0 
0 
0 
0 
0 
0 
0 
0 
0 
0 
0 
0 
0 
0 
0 
0 
0 
0 
0 
0 
0 
0 
0 
0 
0 
0 
0 
0 
0 
0 
0 
0 
0 
0 
0 
0 
0 
0 
0 
0 
0 
0 
0 
0 
0 
0 
0 
0 
0 
0 
0 
0 
0 
0 
0 
0 
0 
0 
0 
0 
0 
0 
0 
0 
0 
0 
0 
0 
0 
0 
0 
0 
0 
0 
0 
0 
0 
0 
0 
0 
0 
0 
0 
0 
0 
0 
0 
0 
0 
0 
0 
0 
0 
0 
0 
0 
0 
0 
0 
0 
0 
0 
0 
0 
0 
0 
0 
0 
0 
0 
0 
0 
0 
0 
0 
0 
0 
0 
0 
0 
0 
0 
0 
0 
0 
0 
0 
0 
0 
0 
0 
0 
0 
0 
0 
0 
0 
0 
0 
0 
0 
0 
0 
0 
0 
0 
0 
0 
0 
0 
0 
0 
0 
0 
0 
0 
0 
0 
0 
0 
0 
0 
0 
0 
0 
0 
0 
0 
0 
0 
0 
0 
0 
0 
0 
0 
0 
0 
0 
0 
0 
0 
0 
0 
0 
0 
0 
0 
0 
0 
0 
0 
0 
0 
0 
0 
0 
0 
0 
0 
0 
0 
0 
0 
0 
0 
0 
0 
0 
0 
0 
0 
0 
0 
0 
0 
0 
0 
0 
0 
0 
0 
0 
0 
0 
0 
0 
0 
0 
0 
0 
0 
0 
0 
0 
0 
0 
0 
0 
0 
0 
0 
0 
0 
0 
0 
0 
0 
0 
0 
0 
0 
0 
0 
0 
0 
0 
0 
0 
0 
0 
0 
0 
0 
0 
0 
0 
0 
0 
0 
0 
0 
0 
0 
0 
0 
0 
0 
0 
0 
0 
0 
0 
0 
0 
0 
0 
0 
0 
0 
0 
0 
0 
0 
0 
0 
0 
0 
0 
0 
0 
0 
0 
0 
0 
0 
0 
0 
0 
0 
0 
0 
0 
0 
0 
0 
0 
0 
0 
0 
0 
0 
0 
0 
0 
0 
0 
0 
0 
0 
0 
0 
0 
0 
0 
0 
0 
0 
0 
0 
0 
0 
0 
0 
0 
0 
0 
0 
0 
0 
0 
0 
0 
0 
0 
0 
0 
0 
0 
0 
0 
0 
0 
0 
0 
0 
0 
0 
0 
0 
0 
0 
0 
0 
0 
0 
0 
0 
0 
0 
0 
0 
0 
0 
0 
0 
0 
0 
0 
0 
0 
0 
0 
0 
0 
0 
0 
0 
0 
0 
0 
0 
0 
0 
0 
0 
0 
0 
0 
0 
0 
0 
0 
0 
0 
0 
0 
0 
0 
0 
0 
0 
0 
0 
0 
0 
0 
0 
0 
0 
0 
0 
0 
0 
0 
0 
0 
0 
0 
0 
0 
0 
0 
0 
0 
0 
0 
0 
0 
0 
0 
0 
0 
0 
0 
0 
0 
0 
0 
0 
0 
0 
0 
0 
0 
0 
0 
0 
0 
0 
0 
0 
0 
0 
0 
0 
0 
0 
0 
0 
0 
0 
0 
0 
0 
0 
0 
0 
0 
0 
0 
0 
0 
0 
0 
0 
0 
0 
0 
0 
0 
0 
0 
0 
0 
0 
0 
0 
0 
0 
0 
0 
0 
0 
0 
0 
0 
0 
0 
0 
0 
0 
0 
0 
0 
0 
0 
0 
0 
0 
0 
0 
0 
0 
0 
0 
0 
0 
0 
0 
0 
0 
0 
0 
0 
0 
0 
0 
0 
0 
0 
0 
0 
0 
0 
0 
0 
0 
0 
0 
0 
0 
0 
0 
0 
0 
0 
0 
0 
0 
0 
0 
0 
0 
0 
0 
0 
0 
0 
0 
0 
0 
0 
0 
0 
0 
0 
0 
0 
0 
0 
0 
0 
0 
0 
0 
0 
0 
0 
0 
0 
0 
0 
0 
0 
0 
0 
0 
0 
0 
0 
0 
0 
0 
0 
0 
0 
0 
0 
0 
0 
0 
0 
0 
0 
0 
0 
0 
0 
0 
0 
0 
0 
0 
0 
0 
0 
0 
0 
0 
0 
0 
0 
0 
0 
0 
0 
0 
0 
0 
0 
0 
0 
0 
0 
0 
0 
0 
0 
0 
0 
0 
0 
0 
0 
0 
0 
0 
0 
0 
0 
0 
0 
0 
0 
0 
0 
0 
0 
0 
0 
0 
0 
0 
0 
0 
0 
0 
0 
0 
0 
0 
0 
0 
0 
0 
0 
0 
0 
0 
0 
0 
0 
0 
0 
0 
0 
0 
0 
0 
0 
0 
0 
0 
0 
0 
0 
0 
0 
0 
0 
0 
0 
0 
0 
0 
0 
0 
0 
0 
0 
0 
0 
0 
0 
0 
0 
0 
0 
0 
0 
0 
0 
0 
0 
0 
0 
0 
0 
0 
0 
0 
0 
0 
0 
0 
0 
0 
0 
0 
0 
0 
0 
0 
0 
0 
0 
0 
0 
0 
0 
0 
0 
0 
0 
0 
0 
0 
0 
0 
0 
0 
0 
0 
0 
0 
0 
0 
0 
0 
0 
0 
0 
0 
0 
0 
0 
0 
0 
0 
0 
0 
0 
0 
0 
0 
0 
0 
0 
0 
0 
0 
0 
0 
0 
0 
0 
0 
0 
0 
0 
0 
0 
0 
0 
0 
0 
0 
0 
0 
0 
0 
0 
0 
0 
0 
0 
0 
0 
0 
0 
0 
0 
0 
0 
0 
0 
0 
0 
0 
0 
0 
0 
0 
0 
0 
0 
0 
0 
0 
0 
0 
0 
0 
0 
0 
0 
0 
0 
0 
0 
0 
0 
0 
0 
0 
0 
0 
0 
0 
0 
0 
0 
0 
0 
0 
0 
0 
0 
0 
0 
0 
0 
0 
0 
0 
0 
0 
0 
0 
0 
0 
0 
0 
0 
0 
0 
0 
0 
0 
0 
0 
0 
0 
0 
0 
0 
0 
0 
0 
0 
0 
0 
0 
0 
0 
0 
0 
0 
0 
0 
0 
0 
0 
0 
0 
0 
0 
0 
0 
0 
0 
0 
0 
0 
0 
0 
0 
0 
0 
0 
0 
0 
0 
0 
0 
0 
0 
0 
0 
0 
0 
0 
0 
0 
0 
0 
0 
0 
0 
0 
0 
0 
0 
0 
0 
0 
0 
0 
0 
0 
0 
0 
0 
0 
0 
0 
0 
0 
0 
0 
0 
0 
0 
0 
0 
0 
0 
0 
0 
0 
0 
0 
0 
0 
0 
0 
0 
0 
0 
0 
0 
0 
0 
0 
0 
0 
0 
0 
0 
0 
0 
0 
0 
0 
0 
0 
0 
0 
0 
0 
0 
0 
0 
0 
0 
0 
0 
0 
0 
0 
0 
0 
0 
0 
0 
0 
0 
0 
0 
0 
0 
0 
0 
0 
0 
0 
0 
0 
0 
0 
0 
0 
0 
0 
0 
0 
0 
0 
0 
0 
0 
0 
0 
0 
0 
0 
0 
0 
0 
0 
0 
0 
0 
0 
0 
0 
0 
0 
0 
0 
0 
0 
0 
0 
0 
0 
0 
0 
0 
0 
0 
0 
0 
0 
0 
0 
0 
0 
0 
0 
0 
0 
0 
0 
0 
0 
0 
0 
0 
0 
0 
0 
0 
0 
0 
0 
0 
0 
0 
0 
0 
0 
0 
0 
0 
0 
0 
0 
0 
0 
0 
0 
0 
0 
0 
0 
0 
0 
0 
0 
0 
0 
0 
0 
0 
0 
0 
0 
0 
0 
0 
0 
0 
0 
0 
0 
0 
0 
0 
0 
0 
0 
0 
0 
0 
0 
0 
0 
0 
0 
0 
0 
0 
0 
0 
0 
0 
0 
0 
0 
0 
0 
0 
0 
0 
0 
0 
0 
0 
0 
0 
0 
0 
0 
0 
0 
0 
0 
0 
0 
0 
0 
0 
0 
0 
0 
0 
0 
0 
0 
0 
0 
0 
0 
0 
0 
0 
0 
0 
0 
0 
0 
0 
0 
0 
0 
0 
0 
0 
0 
0 
0 
0 
0 
0 
0 
0 
0 
0 
0 
0 
0 
0 
0 
0 
0 
0 
0 
0 
0 
0 
0 
0 
0 
0 
0 
0 
0 
0 
0 
0 
0 
0 
0 
0 
0 
0 
0 
0 
0 
0 
0 
0 
0 
0 
0 
0 
0 
0 
0 
0 
0 
0 
0 
0 
0 
0 
0 
0 
0 
0 
0 
0 
0 
0 
0 
0 
0 
0 
0 
0 
0 
0 
0 
0 
0 
0 
0 
0 
0 
0 
0 
0 
0 
0 
0 
0 
0 
0 
0 
0 
0 
0 
0 
0 
0 
0 
0 
0 
0 
0 
0 
0 
0 
0 
0 
0 
0 
0 
0 
0 
0 
0 
0 
0 
0 
0 
0 
0 
0 
0 
0 
0 
0 
0 
0 
0 
0 
0 
0 
0 
0 
0 
0 
0 
0 
0 
0 
0 
0 
0 
0 
0 
0 
0 
0 
0 
0 
0 
0 
0 
0 
0 
0 
0 
0 
0 
0 
0 
0 
0 
0 
0 
0 
0 
0 
0 
0 
0 
0 
0 
0 
0 
0 
0 
0 
0 
0 
0 
0 
0 
0 
0 
0 
0 
0 
0 
0 
0 
0 
0 
0 
0 
0 
0 
0 
0 
0 
0 
0 
0 
0 
0 
0 
0 
0 
0 
0 
0 
0 
0 
0 
0 
0 
0 
0 
0 
0 
0 
0 
0 
0 
0 
0 
0 
0 
0 
0 
0 
0 
0 
0 
0 
0 
0 
0 
0 
0 
0 
0 
0 
0 
0 
0 
0 
0 
0 
0 
0 
0 
0 
0 
0 
0 
0 
0 
0 
0 
0 
0 
0 
0 
0 
0 
0 
0 
0 
0 
0 
0 
0 
0 
0 
0 
0 
0 
0 
0 
0 
0 
0 
0 
0 
0 
0 
0 
0 
0 
0 
0 
0 
0 
0 
0 
0 
0 
0 
0 
0 
0 
0 
0 
0 
0 
0 
0 
0 
0 
0 
0 
0 
0 
0 
0 
0 
0 
0 
0 
0 
0 
0 
0 
0 
0 
0 
0 
0 
0 
0 
0 
0 
0 
0 
0 
0 
0 
0 
0 
0 
0 
0 
0 
0 
0 
0 
0 
0 
0 
0 
0 
0 
0 
0 
0 
0 
0 
0 
0 
0 
0 
0 
0 
0 
0 
0 
0 
0 
0 
0 
0 
0 
0 
0 
0 
0 
0 
0 
0 
0 
0 
0 
0 
0 
0 
0 
0 
0 
0 
0 
0 
0 
0 
0 
0 
0 
0 
0 
0 
0 
0 
0 
0 
0 
0 
0 
0 
0 
0 
0 
0 
0 
0 
0 
0 
0 
0 
0 
0 
0 
0 
0 
0 
0 
0 
0 
0 
0 
0 
0 
0 
0 
0 
0 
0 
0 
0 
0 
0 
0 
0 
0 
0 
0 
0 
0 
0 
0 
0 
0 
0 
0 
0 
0 
0 
0 
0 
0 
0 
0 
0 
0 
0 
0 
0 
0 
0 
0 
0 
0 
0 
0 
0 
0 
0 
0 
0 
0 
0 
0 
0 
0 
0 
0 
0 
0 
0 
0 
0 
0 
0 
0 
0 
0 
0 
0 
0 
0 
0 
0 
0 
0 
0 
0 
0 
0 
0 
0 
0 
0 
0 
0 
0 
0 
0 
0 
0 
0 
0 
0 
0 
0 
0 
0 
0 
0 
0 
0 
0 
0 
0 
0 
0 
0 
0 
0 
0 
0 
0 
0 
0 
0 
0 
0 
0 
0 
0 
0 
0 
0 
0 
0 
0 
0 
0 
0 
0 
0 
0 
0 
0 
0 
0 
0 
0 
0 
0 
0 
0 
0 
0 
0 
0 
0 
0 
0 
0 
0 
0 
0 
0 
0 
0 
0 
0 
0 
0 
0 
0 
0 
0 
0 
0 
0 
0 
0 
0 
0 
0 
0 
0 
0 
0 
0 
0 
0 
0 
0 
0 
0 
0 
0 
0 
0 
0 
0 
0 
0 
0 
0 
0 
0 
0 
0 
0 
0 
0 
0 
0 
0 
0 
0 
0 
0 
0 
0 
0 
0 
0 
0 
0 
0 
0 
0 
0 
0 
0 
0 
0 
0 
0 
0 
0 
0 
0 
0 
0 
0 
0 
0 
0 
0 
0 
0 
0 
0 
0 
0 
0 
0 
0 
0 
0 
0 
0 
0 
0 
0 
0 
0 
0 
0 
0 
0 
0 
0 
0 
0 
0 
0 
0 
0 
0 
0 
0 
0 
0 
0 
0 
0 
0 
0 
0 
0 
0 
0 
0 
0 
0 
0 
0 
0 
0 
0 
0 
0 
0 
0 
0 
0 
0 
0 
0 
0 
0 
0 
0 
0 
0 
0 
0 
0 
0 
0 
0 
0 
0 
0 
0 
0 
0 
0 
0 
0 
0 
0 
0 
0 
0 
0 
0 
0 
0 
0 
0 
0 
0 
0 
0 
0 
0 
0 
0 
0 
0 
0 
0 
0 
0 
0 
0 
0 
0 
0 
0 
0 
0 
0 
0 
0 
0 
0 
0 
0 
0 
0 
0 
0 
0 
0 
0 
0 
0 
0 
0 
0 
0 
0 
0 
0 
0 
0 
0 
0 
0 
0 
0 
0 
0 
0 
0 
0 
0 
0 
0 
0 
0 
0 
0 
0 
0 
0 
0 
0 
0 
0 
0 
0 
0 
0 
0 
0 
0 
0 
0 
0 
0 
0 
0 
0 
0 
0 
0 
0 
0 
0 
0 
0 
0 
0 
0 
0 
0 
0 
0 
0 
0 
0 
0 
0 
0 
0 
0 
0 
0 
0 
0 
0 
0 
0 
0 
0 
0 
0 
0 
0 
0 
0 
0 
0 
0 
0 
0 
0 
0 
0 
0 
0 
0 
0 
0 
0 
0 
0 
0 
0 
0 
0 
0 
0 
0 
0 
0 
0 
0 
0 
0 
0 
0 
0 
0 
0 
0 
0 
0 
0 
0 
0 
0 
0 
0 
0 
0 
0 
0 
0 
0 
0 
0 
0 
0 
0 
0 
0 
0 
0 
0 
0 
0 
0 
0 
0 
0 
0 
0 
0 
0 
0 
0 
0 
0 
0 
0 
0 
0 
0 
0 
0 
0 
0 
0 
0 
0 
0 
0 
0 
0 
0 
0 
0 
0 
0 
0 
0 
0 
0 
0 
0 
0 
0 
0 
0 
0 
0 
0 
0 
0 
0 
0 
0 
0 
0 
0 
0 
0 
0 
0 
0 
0 
0 
0 
0 
0 
0 
5.490961e-05 
1.901901e-04 
3.254145e-04 
4.605827e-04 
5.956947e-04 
7.307504e-04 
8.657498e-04 
1.000693e-03 
1.135579e-03 
1.270409e-03 
1.405183e-03 
1.539900e-03 
1.674560e-03 
1.809164e-03 
1.943711e-03 
2.078201e-03 
2.212634e-03 
2.347010e-03 
2.481329e-03 
2.615591e-03 
2.749797e-03 
2.883945e-03 
3.018036e-03 
3.152069e-03 
3.286046e-03 
3.419965e-03 
3.553826e-03 
3.687630e-03 
3.821377e-03 
3.955066e-03 
4.088698e-03 
4.222272e-03 
4.355788e-03 
4.489246e-03 
4.622647e-03 
4.755990e-03 
4.889274e-03 
5.022501e-03 
5.155670e-03 
5.288781e-03 
5.421833e-03 
5.554828e-03 
5.687764e-03 
5.820642e-03 
5.953461e-03 
6.086223e-03 
6.218925e-03 
6.351570e-03 
6.484155e-03 
6.616682e-03 
6.749151e-03 
6.881561e-03 
7.013912e-03 
7.146204e-03 
7.278437e-03 
7.410611e-03 
7.542727e-03 
7.674783e-03 
7.806781e-03 
7.938719e-03 
8.070598e-03 
8.202418e-03 
8.334178e-03 
8.465879e-03 
8.597521e-03 
8.729104e-03 
8.860626e-03 
8.992090e-03 
9.123494e-03 
9.254838e-03 
9.386122e-03 
9.517347e-03 
9.648512e-03 
9.779617e-03 
9.910662e-03 
1.004165e-02 
1.017257e-02 
1.030344e-02 
1.043424e-02 
1.056499e-02 
1.069567e-02 
1.082630e-02 
1.095686e-02 
1.108736e-02 
1.121781e-02 
1.134819e-02 
1.147851e-02 
1.160877e-02 
1.173898e-02 
1.186912e-02 
1.199920e-02 
1.212921e-02 
1.225917e-02 
1.238907e-02 
1.251891e-02 
1.264868e-02 
1.277840e-02 
1.290805e-02 
1.303764e-02 
1.316717e-02 
1.329664e-02 
1.342605e-02 
1.355540e-02 
1.368468e-02 
1.381391e-02 
1.394307e-02 
1.407217e-02 
1.420121e-02 
1.433019e-02 
1.445910e-02 
1.458796e-02 
1.471675e-02 
1.484548e-02 
1.497415e-02 
1.510276e-02 
1.523130e-02 
1.535978e-02 
1.548820e-02 
1.561656e-02 
1.574486e-02 
1.587309e-02 
1.600127e-02 
1.612938e-02 
1.625742e-02 
1.638541e-02 
1.651333e-02 
1.664119e-02 
1.676899e-02 
1.689672e-02 
1.702439e-02 
1.715200e-02 
1.727955e-02 
1.740703e-02 
1.753445e-02 
1.766181e-02 
1.778910e-02 
1.791633e-02 
1.804350e-02 
1.817060e-02 
1.829765e-02 
1.842462e-02 
1.855154e-02 
1.867839e-02 
1.880518e-02 
1.893190e-02 
1.905857e-02 
1.918516e-02 
1.931170e-02 
1.943817e-02 
1.956457e-02 
1.969092e-02 
1.981720e-02 
1.994341e-02 
2.006956e-02 
2.019565e-02 
2.032167e-02 
2.044763e-02 
2.057353e-02 
2.069936e-02 
2.082513e-02 
2.095083e-02 
2.107647e-02 
2.120204e-02 
2.132755e-02 
2.145300e-02 
2.157838e-02 
2.170369e-02 
2.182894e-02 
2.195413e-02 
2.207925e-02 
2.220431e-02 
2.232930e-02 
2.245423e-02 
2.257909e-02 
2.270389e-02 
2.282862e-02 
2.295329e-02 
2.307789e-02 
2.320243e-02 
2.332690e-02 
2.345131e-02 
2.357565e-02 
2.369993e-02 
2.382414e-02 
2.394828e-02 
2.407236e-02 
2.419638e-02 
2.432033e-02 
2.444421e-02 
2.456803e-02 
2.469178e-02 
2.481547e-02 
2.493909e-02 
2.506264e-02 
2.518613e-02 
2.530955e-02 
2.543291e-02 
2.555620e-02 
2.567942e-02 
2.580258e-02 
2.592567e-02 
2.604870e-02 
2.617166e-02 
2.629455e-02 
2.641737e-02 
2.654013e-02 
2.666283e-02 
2.678545e-02 
2.690801e-02 
2.703051e-02 
2.715293e-02 
2.727529e-02 
2.739759e-02 
2.751981e-02 
2.764197e-02 
2.776407e-02 
2.788609e-02 
2.800805e-02 
2.812994e-02 
2.825177e-02 
2.837352e-02 
2.849521e-02 
2.861683e-02 
2.873839e-02 
2.885988e-02 
2.898130e-02 
2.910265e-02 
2.922394e-02 
2.934515e-02 
2.946630e-02 
2.958739e-02 
2.970840e-02 
2.982935e-02 
2.995023e-02 
3.007104e-02 
3.019178e-02 
3.031246e-02 
3.043306e-02 
3.055360e-02 
3.067407e-02 
3.079448e-02 
3.091481e-02 
3.103508e-02 
3.115528e-02 
3.127541e-02 
3.139547e-02 
3.151546e-02 
3.163539e-02 
3.175524e-02 
3.187503e-02 
3.199475e-02 
3.211440e-02 
3.223398e-02 
3.235349e-02 
3.247294e-02 
3.259231e-02 
3.271162e-02 
3.283085e-02 
3.295002e-02 
3.306912e-02 
3.318815e-02 
3.330711e-02 
3.342600e-02 
3.354483e-02 
3.366358e-02 
3.378226e-02 
3.390088e-02 
3.401942e-02 
3.413790e-02 
3.425631e-02 
3.437464e-02 
3.449291e-02 
3.461111e-02 
3.472923e-02 
3.484729e-02 
3.496528e-02 
3.508320e-02 
3.520105e-02 
3.531882e-02 
3.543653e-02 
3.555417e-02 
3.567174e-02 
3.578924e-02 
3.590666e-02 
3.602402e-02 
3.614131e-02 
3.625853e-02 
3.637567e-02 
3.649275e-02 
3.660976e-02 
3.672669e-02 
3.684356e-02 
3.696035e-02 
3.707707e-02 
3.719373e-02 
3.731031e-02 
3.742682e-02 
3.754326e-02 
3.765963e-02 
3.777593e-02 
3.789216e-02 
3.800832e-02 
3.812440e-02 
3.824042e-02 
3.835636e-02 
3.847223e-02 
3.858803e-02 
3.870376e-02 
3.881942e-02 
3.893501e-02 
3.905053e-02 
3.916597e-02 
3.928134e-02 
3.939664e-02 
3.951187e-02 
3.962703e-02 
3.974212e-02 
3.985713e-02 
3.997208e-02 
4.008695e-02 
4.020175e-02 
4.031647e-02 
4.043113e-02 
4.054571e-02 
4.066022e-02 
4.077466e-02 
4.088903e-02 
4.100333e-02 
4.111755e-02 
4.123170e-02 
4.134578e-02 
4.145978e-02 
4.157372e-02 
4.168758e-02 
4.180137e-02 
4.191508e-02 
4.202873e-02 
4.214230e-02 
4.225579e-02 
4.236922e-02 
4.248257e-02 
4.259585e-02 
4.270906e-02 
4.282219e-02 
4.293525e-02 
4.304824e-02 
4.316116e-02 
4.327400e-02 
4.338677e-02 
4.349946e-02 
4.361208e-02 
4.372463e-02 
4.383711e-02 
4.394951e-02 
4.406184e-02 
4.417410e-02 
4.428628e-02 
4.439839e-02 
4.451042e-02 
4.462238e-02 
4.473427e-02 
4.484608e-02 
4.495783e-02 
4.506949e-02 
4.518108e-02 
4.529260e-02 
4.540405e-02 
4.551542e-02 
4.562672e-02 
4.573794e-02 
4.584909e-02 
4.596016e-02 
4.607116e-02 
4.618209e-02 
4.629294e-02 
4.640372e-02 
4.651442e-02 
4.662505e-02 
4.673560e-02 
4.684608e-02 
4.695649e-02 
4.706682e-02 
4.717708e-02 
4.728726e-02 
4.739737e-02 
4.750740e-02 
4.761735e-02 
4.772724e-02 
4.783704e-02 
4.794678e-02 
4.805643e-02 
4.816602e-02 
4.827553e-02 
4.838496e-02 
4.849431e-02 
4.860360e-02 
4.871280e-02 
4.882194e-02 
4.893099e-02 
4.903997e-02 
4.914888e-02 
4.925771e-02 
4.936646e-02 
4.947514e-02 
4.958375e-02 
4.969227e-02 
4.980073e-02 
4.990910e-02 
5.001740e-02 
5.012563e-02 
5.023378e-02 
5.034185e-02 
5.044985e-02 
5.055777e-02 
5.066561e-02 
5.077338e-02 
5.088108e-02 
5.098869e-02 
5.109624e-02 
5.120370e-02 
5.131109e-02 
5.141840e-02 
5.152564e-02 
5.163280e-02 
5.173988e-02 
5.184689e-02 
5.195382e-02 
5.206067e-02 
5.216745e-02 
5.227415e-02 
5.238077e-02 
5.248732e-02 
5.259379e-02 
5.270018e-02 
5.280650e-02 
5.291274e-02 
5.301890e-02 
5.312499e-02 
5.323100e-02 
5.333693e-02 
5.344278e-02 
5.354856e-02 
5.365426e-02 
5.375988e-02 
5.386543e-02 
5.397090e-02 
5.407629e-02 
5.418160e-02 
5.428684e-02 
5.439200e-02 
5.449708e-02 
5.460208e-02 
5.470701e-02 
5.481186e-02 
5.491663e-02 
5.502132e-02 
5.512594e-02 
5.523047e-02 
5.533493e-02 
5.543931e-02 
5.554362e-02 
5.564784e-02 
5.575199e-02 
5.585606e-02 
5.596005e-02 
5.606397e-02 
5.616780e-02 
5.627156e-02 
5.637524e-02 
5.647884e-02 
5.658236e-02 
5.668581e-02 
5.678917e-02 
5.689246e-02 
5.699567e-02 
5.709880e-02 
5.720185e-02 
5.730482e-02 
5.740772e-02 
5.751053e-02 
5.761327e-02 
5.771593e-02 
5.781851e-02 
5.792101e-02 
5.802343e-02 
5.812577e-02 
5.822803e-02 
5.833022e-02 
5.843232e-02 
5.853435e-02 
5.863630e-02 
5.873816e-02 
5.883995e-02 
5.894166e-02 
5.904329e-02 
5.914484e-02 
5.924631e-02 
5.934771e-02 
5.944902e-02 
5.955025e-02 
5.965140e-02 
5.975248e-02 
5.985347e-02 
5.995439e-02 
6.005522e-02 
6.015598e-02 
6.025665e-02 
6.035725e-02 
6.045776e-02 
6.055820e-02 
6.065855e-02 
6.075883e-02 
6.085902e-02 
6.095914e-02 
6.105918e-02 
6.115913e-02 
6.125901e-02 
6.135880e-02 
6.145852e-02 
6.155815e-02 
6.165770e-02 
6.175718e-02 
6.185657e-02 
6.195588e-02 
6.205512e-02 
6.215427e-02 
6.225334e-02 
6.235233e-02 
6.245124e-02 
6.255007e-02 
6.264882e-02 
6.274748e-02 
6.284607e-02 
6.294458e-02 
6.304300e-02 
6.314135e-02 
6.323961e-02 
6.333779e-02 
6.343589e-02 
6.353391e-02 
6.363185e-02 
6.372971e-02 
6.382749e-02 
6.392518e-02 
6.402280e-02 
6.412033e-02 
6.421778e-02 
6.431515e-02 
6.441244e-02 
6.450964e-02 
6.460677e-02 
6.470381e-02 
6.480078e-02 
6.489766e-02 
6.499446e-02 
6.509117e-02 
6.518781e-02 
6.528436e-02 
6.538084e-02 
6.547723e-02 
6.557353e-02 
6.566976e-02 
6.576591e-02 
6.586197e-02 
6.595795e-02 
6.605385e-02 
6.614966e-02 
6.624540e-02 
6.634105e-02 
6.643662e-02 
6.653211e-02 
6.662751e-02 
6.672283e-02 
6.681807e-02 
6.691323e-02 
6.700831e-02 
6.710330e-02 
6.719821e-02 
6.729304e-02 
6.738778e-02 
6.748245e-02 
6.757703e-02 
6.767152e-02 
6.776594e-02 
6.786027e-02 
6.795452e-02 
6.804868e-02 
6.814277e-02 
6.823677e-02 
6.833069e-02 
6.842452e-02 
6.851827e-02 
6.861194e-02 
6.870552e-02 
6.879902e-02 
6.889244e-02 
6.898578e-02 
6.907903e-02 
6.917220e-02 
6.926528e-02 
6.935829e-02 
6.945121e-02 
6.954404e-02 
6.963679e-02 
6.972946e-02 
6.982204e-02 
6.991454e-02 
7.000696e-02 
7.009930e-02 
7.019155e-02 
7.028371e-02 
7.037579e-02 
7.046779e-02 
7.055971e-02 
7.065154e-02 
7.074328e-02 
7.083495e-02 
7.092653e-02 
7.101802e-02 
7.110943e-02 
7.120076e-02 
7.129200e-02 
7.138316e-02 
7.147423e-02 
7.156522e-02 
7.165613e-02 
7.174695e-02 
7.183769e-02 
7.192834e-02 
7.201891e-02 
7.210939e-02 
7.219979e-02 
7.229010e-02 
7.238033e-02 
7.247048e-02 
7.256054e-02 
7.265051e-02 
7.274040e-02 
7.283021e-02 
7.291993e-02 
7.300957e-02 
7.309912e-02 
7.318859e-02 
7.327797e-02 
7.336727e-02 
7.345648e-02 
7.354561e-02 
7.363465e-02 
7.372361e-02 
7.381248e-02 
7.390126e-02 
7.398996e-02 
7.407858e-02 
7.416711e-02 
7.425556e-02 
7.434392e-02 
7.443219e-02 
7.452038e-02 
7.460848e-02 
7.469650e-02 
7.478444e-02 
7.487228e-02 
7.496004e-02 
7.504772e-02 
7.513531e-02 
7.522282e-02 
7.531023e-02 
7.539757e-02 
7.548482e-02 
7.557198e-02 
7.565905e-02 
7.574604e-02 
7.583295e-02 
7.591976e-02 
7.600649e-02 
7.609314e-02 
7.617970e-02 
7.626617e-02 
7.635256e-02 
7.643886e-02 
7.652508e-02 
7.661121e-02 
7.669725e-02 
7.678320e-02 
7.686907e-02 
7.695486e-02 
7.704055e-02 
7.712616e-02 
7.721169e-02 
7.729713e-02 
7.738248e-02 
7.746774e-02 
7.755292e-02 
7.763801e-02 
7.772301e-02 
7.780793e-02 
7.789276e-02 
7.797751e-02 
7.806216e-02 
7.814673e-02 
7.823122e-02 
7.831561e-02 
7.839992e-02 
7.848415e-02 
7.856828e-02 
7.865233e-02 
7.873629e-02 
7.882017e-02 
7.890395e-02 
7.898765e-02 
7.907127e-02 
7.915479e-02 
7.923823e-02 
7.932158e-02 
7.940484e-02 
7.948802e-02 
7.957111e-02 
7.965411e-02 
7.973702e-02 
7.981985e-02 
7.990259e-02 
7.998524e-02 
8.006780e-02 
8.015028e-02 
8.023267e-02 
8.031497e-02 
8.039718e-02 
8.047931e-02 
8.056134e-02 
8.064329e-02 
8.072515e-02 
8.080693e-02 
8.088861e-02 
8.097021e-02 
8.105172e-02 
8.113314e-02 
8.121447e-02 
8.129572e-02 
8.137688e-02 
8.145795e-02 
8.153893e-02 
8.161982e-02 
8.170062e-02 
8.178134e-02 
8.186197e-02 
8.194251e-02 
8.202296e-02 
8.210332e-02 
8.218359e-02 
8.226378e-02 
8.234388e-02 
8.242388e-02 
8.250380e-02 
8.258364e-02 
8.266338e-02 
8.274303e-02 
8.282260e-02 
8.290207e-02 
8.298146e-02 
8.306076e-02 
8.313997e-02 
8.321909e-02 
8.329813e-02 
8.337707e-02 
8.345592e-02 
8.353469e-02 
8.361337e-02 
8.369195e-02 
8.377045e-02 
8.384886e-02 
8.392718e-02 
8.400541e-02 
8.408355e-02 
8.416161e-02 
8.423957e-02 
8.431744e-02 
8.439523e-02 
8.447292e-02 
8.455053e-02 
8.462804e-02 
8.470547e-02 
8.478281e-02 
8.486006e-02 
8.493722e-02 
8.501428e-02 
8.509126e-02 
8.516815e-02 
8.524495e-02 
8.532166e-02 
8.539828e-02 
8.547482e-02 
8.555126e-02 
8.562761e-02 
8.570387e-02 
8.578004e-02 
8.585612e-02 
8.593211e-02 
8.600802e-02 
8.608383e-02 
8.615955e-02 
8.623518e-02 
8.631072e-02 
8.638617e-02 
8.646153e-02 
8.653681e-02 
8.661199e-02 
8.668708e-02 
8.676208e-02 
8.683699e-02 
8.691181e-02 
8.698654e-02 
8.706118e-02 
8.713572e-02 
8.721018e-02 
8.728455e-02 
8.735883e-02 
8.743301e-02 
8.750711e-02 
8.758112e-02 
8.765503e-02 
8.772885e-02 
8.780259e-02 
8.787623e-02 
8.794978e-02 
8.802324e-02 
8.809662e-02 
8.816989e-02 
8.824308e-02 
8.831618e-02 
8.838919e-02 
8.846211e-02 
8.853493e-02 
8.860766e-02 
8.868031e-02 
8.875286e-02 
8.882532e-02 
8.889769e-02 
8.896997e-02 
8.904216e-02 
8.911425e-02 
8.918626e-02 
8.925817e-02 
8.933000e-02 
8.940173e-02 
8.947337e-02 
8.954492e-02 
8.961637e-02 
8.968774e-02 
8.975901e-02 
8.983020e-02 
8.990129e-02 
8.997229e-02 
9.004320e-02 
9.011401e-02 
9.018474e-02 
9.025537e-02 
9.032591e-02 
9.039636e-02 
9.046672e-02 
9.053699e-02 
9.060716e-02 
9.067725e-02 
9.074724e-02 
9.081714e-02 
9.088695e-02 
9.095666e-02 
9.102629e-02 
9.109582e-02 
9.116526e-02 
9.123460e-02 
9.130386e-02 
9.137302e-02 
9.144209e-02 
9.151107e-02 
9.157996e-02 
9.164876e-02 
9.171746e-02 
9.178607e-02 
9.185459e-02 
9.192301e-02 
9.199135e-02 
9.205959e-02 
9.212774e-02 
9.219579e-02 
9.226376e-02 
9.233163e-02 
9.239941e-02 
9.246709e-02 
9.253469e-02 
9.260219e-02 
9.266960e-02 
9.273691e-02 
9.280414e-02 
9.287127e-02 
9.293831e-02 
9.300525e-02 
9.307210e-02 
9.313886e-02 
9.320553e-02 
9.327210e-02 
9.333858e-02 
9.340497e-02 
9.347127e-02 
9.353747e-02 
9.360358e-02 
9.366960e-02 
9.373552e-02 
9.380135e-02 
9.386709e-02 
9.393273e-02 
9.399828e-02 
9.406374e-02 
9.412911e-02 
9.419438e-02 
9.425956e-02 
9.432464e-02 
9.438963e-02 
9.445453e-02 
9.451934e-02 
9.458405e-02 
9.464867e-02 
9.471319e-02 
9.477763e-02 
9.484196e-02 
9.490621e-02 
9.497036e-02 
9.503442e-02 
9.509838e-02 
9.516225e-02 
9.522603e-02 
9.528971e-02 
9.535330e-02 
9.541680e-02 
9.548020e-02 
9.554351e-02 
9.560672e-02 
9.566984e-02 
9.573287e-02 
9.579580e-02 
9.585864e-02 
9.592139e-02 
9.598404e-02 
9.604660e-02 
9.610906e-02 
9.617143e-02 
9.623371e-02 
9.629589e-02 
9.635798e-02 
9.641997e-02 
9.648187e-02 
9.654368e-02 
9.660539e-02 
9.666700e-02 
9.672853e-02 
9.678996e-02 
9.685129e-02 
9.691253e-02 
9.697368e-02 
9.703473e-02 
9.709568e-02 
9.715655e-02 
9.721732e-02 
9.727799e-02 
9.733857e-02 
9.739905e-02 
9.745944e-02 
9.751974e-02 
9.757994e-02 
9.764005e-02 
9.770006e-02 
9.775998e-02 
9.781980e-02 
9.787953e-02 
9.793916e-02 
9.799870e-02 
9.805815e-02 
9.811750e-02 
9.817675e-02 
9.823591e-02 
9.829498e-02 
9.835395e-02 
9.841282e-02 
9.847160e-02 
9.853029e-02 
9.858888e-02 
9.864737e-02 
9.870578e-02 
9.876408e-02 
9.882229e-02 
9.888041e-02 
9.893843e-02 
9.899635e-02 
9.905418e-02 
9.911192e-02 
9.916956e-02 
9.922710e-02 
9.928455e-02 
9.934191e-02 
9.939917e-02 
9.945633e-02 
9.951340e-02 
9.957037e-02 
9.962725e-02 
9.968403e-02 
9.974072e-02 
9.979731e-02 
9.985381e-02 
9.991021e-02 
9.996651e-02 
1.000227e-01 
1.000788e-01 
1.001349e-01 
1.001908e-01 
1.002466e-01 
1.003023e-01 
1.003580e-01 
1.004135e-01 
1.004690e-01 
1.005243e-01 
1.005796e-01 
1.006347e-01 
1.006898e-01 
1.007447e-01 
1.007996e-01 
1.008544e-01 
1.009091e-01 
1.009637e-01 
1.010181e-01 
1.010725e-01 
1.011268e-01 
1.011810e-01 
1.012351e-01 
1.012891e-01 
1.013430e-01 
1.013969e-01 
1.014506e-01 
1.015042e-01 
1.015577e-01 
1.016112e-01 
1.016645e-01 
1.017177e-01 
1.017709e-01 
1.018239e-01 
1.018769e-01 
1.019297e-01 
1.019825e-01 
1.020351e-01 
1.020877e-01 
1.021402e-01 
1.021925e-01 
1.022448e-01 
1.022970e-01 
1.023491e-01 
1.024011e-01 
1.024530e-01 
1.025048e-01 
1.025564e-01 
1.026080e-01 
1.026596e-01 
1.027110e-01 
1.027623e-01 
1.028135e-01 
1.028646e-01 
1.029156e-01 
1.029665e-01 
1.030174e-01 
1.030681e-01 
1.031187e-01 
1.031693e-01 
1.032197e-01 
1.032701e-01 
1.033203e-01 
1.033705e-01 
1.034205e-01 
1.034705e-01 
1.035203e-01 
1.035701e-01 
1.036197e-01 
1.036693e-01 
1.037188e-01 
1.037682e-01 
1.038174e-01 
1.038666e-01 
1.039157e-01 
1.039647e-01 
1.040136e-01 
1.040624e-01 
1.041111e-01 
1.041597e-01 
1.042082e-01 
1.042566e-01 
1.043049e-01 
1.043531e-01 
1.044012e-01 
1.044492e-01 
1.044971e-01 
1.045449e-01 
1.045927e-01 
1.046403e-01 
1.046878e-01 
1.047353e-01 
1.047826e-01 
1.048298e-01 
1.048770e-01 
1.049240e-01 
1.049709e-01 
1.050178e-01 
1.050645e-01 
1.051112e-01 
1.051577e-01 
1.052042e-01 
1.052506e-01 
1.052968e-01 
1.053430e-01 
1.053890e-01 
1.054350e-01 
1.054809e-01 
1.055267e-01 
1.055723e-01 
1.056179e-01 
1.056634e-01 
1.057088e-01 
1.057541e-01 
1.057992e-01 
1.058443e-01 
1.058893e-01 
1.059342e-01 
1.059790e-01 
1.060237e-01 
1.060683e-01 
1.061128e-01 
1.061572e-01 
1.062015e-01 
1.062457e-01 
1.062898e-01 
1.063338e-01 
1.063777e-01 
1.064216e-01 
1.064653e-01 
1.065089e-01 
1.065524e-01 
1.065958e-01 
1.066392e-01 
1.066824e-01 
1.067255e-01 
1.067686e-01 
1.068115e-01 
1.068543e-01 
1.068971e-01 
1.069397e-01 
1.069822e-01 
1.070247e-01 
1.070670e-01 
1.071093e-01 
1.071514e-01 
1.071934e-01 
1.072354e-01 
1.072772e-01 
1.073190e-01 
1.073607e-01 
1.074022e-01 
1.074437e-01 
1.074850e-01 
1.075263e-01 
1.075674e-01 
1.076085e-01 
1.076495e-01 
1.076903e-01 
1.077311e-01 
1.077718e-01 
1.078123e-01 
1.078528e-01 
1.078932e-01 
1.079335e-01 
1.079736e-01 
1.080137e-01 
1.080537e-01 
1.080936e-01 
1.081334e-01 
1.081730e-01 
1.082126e-01 
1.082521e-01 
1.082915e-01 
1.083308e-01 
1.083700e-01 
1.084091e-01 
1.084481e-01 
1.084869e-01 
1.085257e-01 
1.085644e-01 
1.086030e-01 
1.086415e-01 
1.086799e-01 
1.087182e-01 
1.087564e-01 
1.087945e-01 
1.088325e-01 
1.088704e-01 
1.089082e-01 
1.089459e-01 
1.089835e-01 
1.090210e-01 
1.090585e-01 
1.090958e-01 
1.091330e-01 
1.091701e-01 
1.092071e-01 
1.092440e-01 
1.092808e-01 
1.093175e-01 
1.093541e-01 
1.093907e-01 
1.094271e-01 
1.094634e-01 
1.094996e-01 
1.095357e-01 
1.095717e-01 
1.096077e-01 
1.096435e-01 
1.096792e-01 
1.097148e-01 
1.097503e-01 
1.097858e-01 
1.098211e-01 
1.098563e-01 
1.098914e-01 
1.099265e-01 
1.099614e-01 
1.099962e-01 
1.100309e-01 
1.100656e-01 
1.101001e-01 
1.101345e-01 
1.101689e-01 
1.102031e-01 
1.102372e-01 
1.102712e-01 
1.103052e-01 
1.103390e-01 
1.103727e-01 
1.104064e-01 
1.104399e-01 
1.104733e-01 
1.105067e-01 
1.105399e-01 
1.105730e-01 
1.106061e-01 
1.106390e-01 
1.106718e-01 
1.107046e-01 
1.107372e-01 
1.107697e-01 
1.108022e-01 
1.108345e-01 
1.108667e-01 
1.108989e-01 
1.109309e-01 
1.109628e-01 
1.109947e-01 
1.110264e-01 
1.110581e-01 
1.110896e-01 
1.111210e-01 
1.111524e-01 
1.111836e-01 
1.112147e-01 
1.112458e-01 
1.112767e-01 
1.113076e-01 
1.113383e-01 
1.113689e-01 
1.113995e-01 
1.114299e-01 
1.114602e-01 
1.114905e-01 
1.115206e-01 
1.115507e-01 
1.115806e-01 
1.116104e-01 
1.116402e-01 
1.116698e-01 
1.116993e-01 
1.117288e-01 
1.117581e-01 
1.117873e-01 
1.118165e-01 
1.118455e-01 
1.118744e-01 
1.119033e-01 
1.119320e-01 
1.119607e-01 
1.119892e-01 
1.120176e-01 
1.120460e-01 
1.120742e-01 
1.121023e-01 
1.121304e-01 
1.121583e-01 
1.121861e-01 
1.122139e-01 
1.122415e-01 
1.122690e-01 
1.122964e-01 
1.123238e-01 
1.123510e-01 
1.123781e-01 
1.124052e-01 
1.124321e-01 
1.124589e-01 
1.124857e-01 
1.125123e-01 
1.125388e-01 
1.125652e-01 
1.125916e-01 
1.126178e-01 
1.126439e-01 
1.126699e-01 
1.126959e-01 
1.127217e-01 
1.127474e-01 
1.127730e-01 
1.127986e-01 
1.128240e-01 
1.128493e-01 
1.128745e-01 
1.128996e-01 
1.129247e-01 
1.129496e-01 
1.129744e-01 
1.129991e-01 
1.130237e-01 
1.130482e-01 
1.130727e-01 
1.130970e-01 
1.131212e-01 
1.131453e-01 
1.131693e-01 
1.131932e-01 
1.132170e-01 
1.132407e-01 
1.132644e-01 
1.132879e-01 
1.133113e-01 
1.133346e-01 
1.133578e-01 
1.133809e-01 
1.134039e-01 
1.134268e-01 
1.134496e-01 
1.134723e-01 
1.134949e-01 
1.135174e-01 
1.135398e-01 
1.135621e-01 
1.135843e-01 
1.136064e-01 
1.136284e-01 
1.136503e-01 
1.136721e-01 
1.136938e-01 
1.137154e-01 
1.137369e-01 
1.137583e-01 
1.137796e-01 
1.138007e-01 
1.138218e-01 
1.138428e-01 
1.138637e-01 
1.138845e-01 
1.139052e-01 
1.139258e-01 
1.139462e-01 
1.139666e-01 
1.139869e-01 
1.140071e-01 
1.140272e-01 
1.140471e-01 
1.140670e-01 
1.140868e-01 
1.141065e-01 
1.141260e-01 
1.141455e-01 
1.141649e-01 
1.141841e-01 
1.142033e-01 
1.142224e-01 
1.142413e-01 
1.142602e-01 
1.142790e-01 
1.142976e-01 
1.143162e-01 
1.143347e-01 
1.143530e-01 
1.143713e-01 
1.143894e-01 
1.144075e-01 
1.144254e-01 
1.144433e-01 
1.144610e-01 
1.144787e-01 
1.144962e-01 
1.145137e-01 
1.145310e-01 
1.145483e-01 
1.145654e-01 
1.145825e-01 
1.145994e-01 
1.146163e-01 
1.146330e-01 
1.146496e-01 
1.146662e-01 
1.146826e-01 
1.146989e-01 
1.147152e-01 
1.147313e-01 
1.147473e-01 
1.147633e-01 
1.147791e-01 
1.147948e-01 
1.148104e-01 
1.148260e-01 
1.148414e-01 
1.148567e-01 
1.148719e-01 
1.148870e-01 
1.149021e-01 
1.149170e-01 
1.149318e-01 
1.149465e-01 
1.149611e-01 
1.149756e-01 
1.149900e-01 
1.150043e-01 
1.150185e-01 
1.150326e-01 
1.150466e-01 
1.150605e-01 
1.150743e-01 
1.150880e-01 
1.151016e-01 
1.151151e-01 
1.151285e-01 
1.151418e-01 
1.151550e-01 
1.151681e-01 
1.151811e-01 
1.151940e-01 
1.152067e-01 
1.152194e-01 
1.152320e-01 
1.152445e-01 
1.152569e-01 
1.152691e-01 
1.152813e-01 
1.152934e-01 
1.153054e-01 
1.153172e-01 
1.153290e-01 
1.153407e-01 
1.153522e-01 
1.153637e-01 
1.153751e-01 
1.153863e-01 
1.153975e-01 
1.154085e-01 
1.154195e-01 
1.154303e-01 
1.154411e-01 
1.154518e-01 
1.154623e-01 
1.154727e-01 
1.154831e-01 
1.154933e-01 
1.155035e-01 
1.155135e-01 
1.155235e-01 
1.155333e-01 
1.155430e-01 
1.155527e-01 
1.155622e-01 
1.155716e-01 
1.155810e-01 
1.155902e-01 
1.155993e-01 
1.156083e-01 
1.156173e-01 
1.156261e-01 
1.156348e-01 
1.156434e-01 
1.156519e-01 
1.156604e-01 
1.156687e-01 
1.156769e-01 
1.156850e-01 
1.156930e-01 
1.157009e-01 
1.157087e-01 
1.157164e-01 
1.157240e-01 
1.157315e-01 
1.157389e-01 
1.157462e-01 
1.157534e-01 
1.157605e-01 
1.157675e-01 
1.157744e-01 
1.157812e-01 
1.157878e-01 
1.157944e-01 
1.158009e-01 
1.158073e-01 
1.158136e-01 
1.158197e-01 
1.158258e-01 
1.158318e-01 
1.158377e-01 
1.158434e-01 
1.158491e-01 
1.158547e-01 
1.158601e-01 
1.158655e-01 
1.158707e-01 
1.158759e-01 
1.158810e-01 
1.158859e-01 
1.158908e-01 
1.158955e-01 
1.159002e-01 
1.159047e-01 
1.159092e-01 
1.159135e-01 
1.159178e-01 
1.159219e-01 
1.159259e-01 
1.159299e-01 
1.159337e-01 
1.159374e-01 
1.159411e-01 
1.159446e-01 
1.159480e-01 
1.159514e-01 
1.159546e-01 
1.159577e-01 
1.159607e-01 
1.159636e-01 
1.159665e-01 
1.159692e-01 
1.159718e-01 
1.159743e-01 
1.159767e-01 
1.159790e-01 
1.159812e-01 
1.159833e-01 
1.159853e-01 
1.159872e-01 
1.159890e-01 
1.159907e-01 
1.159923e-01 
1.159938e-01 
1.159952e-01 
1.159965e-01 
1.159977e-01 
1.159988e-01 
1.159998e-01 
1.160006e-01 
1.160014e-01 
1.160021e-01 
1.160027e-01 
1.160031e-01 
1.160035e-01 
1.160038e-01 
1.160040e-01 
1.160040e-01 
1.160040e-01 
1.160039e-01 
1.160036e-01 
1.160033e-01 
1.160028e-01 
1.160023e-01 
1.160017e-01 
1.160009e-01 
1.160001e-01 
1.159991e-01 
1.159981e-01 
1.159969e-01 
1.159956e-01 
1.159943e-01 
1.159928e-01 
1.159913e-01 
1.159896e-01 
1.159878e-01 
1.159860e-01 
1.159840e-01 
1.159819e-01 
1.159798e-01 
1.159775e-01 
1.159751e-01 
1.159726e-01 
1.159700e-01 
1.159674e-01 
1.159646e-01 
1.159617e-01 
1.159587e-01 
1.159556e-01 
1.159524e-01 
1.159491e-01 
1.159457e-01 
1.159422e-01 
1.159386e-01 
1.159349e-01 
1.159311e-01 
1.159272e-01 
1.159232e-01 
1.159191e-01 
1.159149e-01 
1.159106e-01 
1.159062e-01 
1.159017e-01 
1.158971e-01 
1.158923e-01 
1.158875e-01 
1.158826e-01 
1.158776e-01 
1.158725e-01 
1.158672e-01 
1.158619e-01 
1.158565e-01 
1.158509e-01 
1.158453e-01 
1.158396e-01 
1.158337e-01 
1.158278e-01 
1.158217e-01 
1.158156e-01 
1.158094e-01 
1.158030e-01 
1.157966e-01 
1.157900e-01 
1.157834e-01 
1.157766e-01 
1.157698e-01 
1.157628e-01 
1.157557e-01 
1.157486e-01 
1.157413e-01 
1.157340e-01 
1.157265e-01 
1.157189e-01 
1.157112e-01 
1.157035e-01 
1.156956e-01 
1.156876e-01 
1.156796e-01 
1.156714e-01 
1.156631e-01 
1.156547e-01 
1.156462e-01 
1.156376e-01 
1.156290e-01 
1.156202e-01 
1.156113e-01 
1.156023e-01 
1.155932e-01 
1.155840e-01 
1.155747e-01 
1.155653e-01 
1.155558e-01 
1.155462e-01 
1.155365e-01 
1.155267e-01 
1.155168e-01 
1.155068e-01 
1.154967e-01 
1.154865e-01 
1.154762e-01 
1.154657e-01 
1.154552e-01 
1.154446e-01 
1.154339e-01 
1.154231e-01 
1.154121e-01 
1.154011e-01 
1.153900e-01 
1.153788e-01 
1.153674e-01 
1.153560e-01 
1.153445e-01 
1.153328e-01 
1.153211e-01 
1.153093e-01 
1.152973e-01 
1.152853e-01 
1.152731e-01 
1.152609e-01 
1.152486e-01 
1.152361e-01 
1.152236e-01 
1.152109e-01 
1.151982e-01 
1.151853e-01 
1.151724e-01 
1.151593e-01 
1.151462e-01 
1.151329e-01 
1.151195e-01 
1.151061e-01 
1.150925e-01 
1.150788e-01 
1.150651e-01 
1.150512e-01 
1.150372e-01 
1.150232e-01 
1.150090e-01 
1.149947e-01 
1.149804e-01 
1.149659e-01 
1.149513e-01 
1.149366e-01 
1.149218e-01 
1.149070e-01 
1.148920e-01 
1.148769e-01 
1.148617e-01 
1.148464e-01 
1.148310e-01 
1.148155e-01 
1.148000e-01 
1.147843e-01 
1.147685e-01 
1.147526e-01 
1.147366e-01 
1.147205e-01 
1.147043e-01 
1.146880e-01 
1.146716e-01 
1.146551e-01 
1.146385e-01 
1.146218e-01 
1.146050e-01 
1.145880e-01 
1.145710e-01 
1.145539e-01 
1.145367e-01 
1.145194e-01 
1.145020e-01 
1.144845e-01 
1.144668e-01 
1.144491e-01 
1.144313e-01 
1.144134e-01 
1.143954e-01 
1.143772e-01 
1.143590e-01 
1.143407e-01 
1.143223e-01 
1.143037e-01 
1.142851e-01 
1.142664e-01 
1.142475e-01 
1.142286e-01 
1.142096e-01 
1.141904e-01 
1.141712e-01 
1.141519e-01 
1.141324e-01 
1.141129e-01 
1.140933e-01 
1.140735e-01 
1.140537e-01 
1.140337e-01 
1.140137e-01 
1.139935e-01 
1.139733e-01 
1.139529e-01 
1.139325e-01 
1.139119e-01 
1.138913e-01 
1.138705e-01 
1.138497e-01 
1.138287e-01 
1.138077e-01 
1.137865e-01 
1.137653e-01 
1.137439e-01 
1.137224e-01 
1.137009e-01 
1.136792e-01 
1.136575e-01 
1.136356e-01 
1.136136e-01 
1.135916e-01 
1.135694e-01 
1.135471e-01 
1.135248e-01 
1.135023e-01 
1.134797e-01 
1.134571e-01 
1.134343e-01 
1.134114e-01 
1.133885e-01 
1.133654e-01 
1.133422e-01 
1.133189e-01 
1.132956e-01 
1.132721e-01 
1.132485e-01 
1.132248e-01 
1.132011e-01 
1.131772e-01 
1.131532e-01 
1.131291e-01 
1.131049e-01 
1.130807e-01 
1.130563e-01 
1.130318e-01 
1.130072e-01 
1.129825e-01 
1.129577e-01 
1.129329e-01 
1.129079e-01 
1.128828e-01 
1.128576e-01 
1.128323e-01 
1.128069e-01 
1.127814e-01 
1.127558e-01 
1.127301e-01 
1.127044e-01 
1.126785e-01 
1.126525e-01 
1.126264e-01 
1.126002e-01 
1.125739e-01 
1.125475e-01 
1.125210e-01 
1.124944e-01 
1.124677e-01 
1.124409e-01 
1.124140e-01 
1.123870e-01 
1.123599e-01 
1.123327e-01 
1.123054e-01 
1.122780e-01 
1.122505e-01 
1.122229e-01 
1.121952e-01 
1.121674e-01 
1.121395e-01 
1.121115e-01 
1.120834e-01 
1.120552e-01 
1.120269e-01 
1.119985e-01 
1.119700e-01 
1.119414e-01 
1.119127e-01 
1.118839e-01 
1.118550e-01 
1.118260e-01 
1.117969e-01 
1.117677e-01 
1.117384e-01 
1.117090e-01 
1.116795e-01 
1.116499e-01 
1.116202e-01 
1.115904e-01 
1.115605e-01 
1.115305e-01 
1.115004e-01 
1.114702e-01 
1.114399e-01 
1.114095e-01 
1.113790e-01 
1.113484e-01 
1.113177e-01 
1.112868e-01 
1.112559e-01 
1.112249e-01 
1.111938e-01 
1.111626e-01 
1.111313e-01 
1.110999e-01 
1.110684e-01 
1.110368e-01 
1.110051e-01 
1.109733e-01 
1.109414e-01 
1.109094e-01 
1.108773e-01 
1.108451e-01 
1.108128e-01 
1.107804e-01 
1.107479e-01 
1.107153e-01 
1.106826e-01 
1.106498e-01 
1.106169e-01 
1.105839e-01 
1.105508e-01 
1.105176e-01 
1.104843e-01 
1.104509e-01 
1.104174e-01 
1.103838e-01 
1.103501e-01 
1.103163e-01 
1.102824e-01 
1.102484e-01 
1.102143e-01 
1.101801e-01 
1.101458e-01 
1.101114e-01 
1.100769e-01 
1.100423e-01 
1.100076e-01 
1.099728e-01 
1.099379e-01 
1.099029e-01 
1.098679e-01 
1.098327e-01 
1.097974e-01 
1.097620e-01 
1.097265e-01 
1.096909e-01 
1.096552e-01 
1.096194e-01 
1.095835e-01 
1.095476e-01 
1.095115e-01 
1.094753e-01 
1.094390e-01 
1.094026e-01 
1.093661e-01 
1.093296e-01 
1.092929e-01 
1.092561e-01 
1.092192e-01 
1.091822e-01 
1.091452e-01 
1.091080e-01 
1.090707e-01 
1.090333e-01 
1.089959e-01 
1.089583e-01 
1.089206e-01 
1.088828e-01 
1.088450e-01 
1.088070e-01 
1.087689e-01 
1.087308e-01 
1.086925e-01 
1.086541e-01 
1.086157e-01 
1.085771e-01 
1.085384e-01 
1.084997e-01 
1.084608e-01 
1.084219e-01 
1.083828e-01 
1.083437e-01 
1.083044e-01 
1.082650e-01 
1.082256e-01 
1.081860e-01 
1.081464e-01 
1.081066e-01 
1.080668e-01 
1.080269e-01 
1.079868e-01 
1.079467e-01 
1.079064e-01 
1.078661e-01 
1.078256e-01 
1.077851e-01 
1.077445e-01 
1.077037e-01 
1.076629e-01 
1.076220e-01 
1.075809e-01 
1.075398e-01 
1.074986e-01 
1.074573e-01 
1.074158e-01 
1.073743e-01 
1.073327e-01 
1.072910e-01 
1.072491e-01 
1.072072e-01 
1.071652e-01 
1.071231e-01 
1.070809e-01 
1.070386e-01 
1.069962e-01 
1.069537e-01 
1.069111e-01 
1.068684e-01 
1.068256e-01 
1.067827e-01 
1.067397e-01 
1.066966e-01 
1.066534e-01 
1.066101e-01 
1.065667e-01 
1.065232e-01 
1.064796e-01 
1.064359e-01 
1.063921e-01 
1.063483e-01 
1.063043e-01 
1.062602e-01 
1.062160e-01 
1.061718e-01 
1.061274e-01 
1.060829e-01 
1.060383e-01 
1.059937e-01 
1.059489e-01 
1.059041e-01 
1.058591e-01 
1.058140e-01 
1.057689e-01 
1.057236e-01 
1.056783e-01 
1.056328e-01 
1.055873e-01 
1.055417e-01 
1.054959e-01 
1.054501e-01 
1.054041e-01 
1.053581e-01 
1.053120e-01 
1.052658e-01 
1.052194e-01 
1.051730e-01 
1.051265e-01 
1.050799e-01 
1.050331e-01 
1.049863e-01 
1.049394e-01 
1.048924e-01 
1.048453e-01 
1.047981e-01 
1.047508e-01 
1.047034e-01 
1.046559e-01 
1.046083e-01 
1.045606e-01 
1.045128e-01 
1.044649e-01 
1.044170e-01 
1.043689e-01 
1.043207e-01 
1.042724e-01 
1.042241e-01 
1.041756e-01 
1.041270e-01 
1.040784e-01 
1.040296e-01 
1.039807e-01 
1.039318e-01 
1.038827e-01 
1.038336e-01 
1.037843e-01 
1.037350e-01 
1.036856e-01 
1.036360e-01 
1.035864e-01 
1.035367e-01 
1.034868e-01 
1.034369e-01 
1.033869e-01 
1.033368e-01 
1.032866e-01 
1.032362e-01 
1.031858e-01 
1.031353e-01 
1.030847e-01 
1.030340e-01 
1.029832e-01 
1.029323e-01 
1.028814e-01 
1.028303e-01 
1.027791e-01 
1.027278e-01 
1.026764e-01 
1.026250e-01 
1.025734e-01 
1.025217e-01 
1.024700e-01 
1.024181e-01 
1.023662e-01 
1.023141e-01 
1.022620e-01 
1.022097e-01 
1.021574e-01 
1.021049e-01 
1.020524e-01 
1.019998e-01 
1.019471e-01 
1.018942e-01 
1.018413e-01 
1.017883e-01 
1.017352e-01 
1.016820e-01 
1.016287e-01 
1.015753e-01 
1.015218e-01 
1.014682e-01 
1.014145e-01 
1.013607e-01 
1.013068e-01 
1.012529e-01 
1.011988e-01 
1.011446e-01 
1.010904e-01 
1.010360e-01 
1.009815e-01 
1.009270e-01 
1.008724e-01 
1.008176e-01 
1.007628e-01 
1.007078e-01 
1.006528e-01 
1.005977e-01 
1.005425e-01 
1.004871e-01 
1.004317e-01 
1.003762e-01 
1.003206e-01 
1.002649e-01 
1.002091e-01 
1.001532e-01 
1.000972e-01 
1.000412e-01 
9.998497e-02 
9.992870e-02 
9.987233e-02 
9.981586e-02 
9.975930e-02 
9.970265e-02 
9.964590e-02 
9.958905e-02 
9.953211e-02 
9.947507e-02 
9.941794e-02 
9.936071e-02 
9.930339e-02 
9.924597e-02 
9.918846e-02 
9.913085e-02 
9.907314e-02 
9.901534e-02 
9.895745e-02 
9.889946e-02 
9.884138e-02 
9.878320e-02 
9.872492e-02 
9.866655e-02 
9.860809e-02 
9.854953e-02 
9.849087e-02 
9.843212e-02 
9.837328e-02 
9.831434e-02 
9.825531e-02 
9.819618e-02 
9.813695e-02 
9.807764e-02 
9.801822e-02 
9.795871e-02 
9.789911e-02 
9.783941e-02 
9.777962e-02 
9.771974e-02 
9.765975e-02 
9.759968e-02 
9.753951e-02 
9.747924e-02 
9.741888e-02 
9.735843e-02 
9.729788e-02 
9.723724e-02 
9.717650e-02 
9.711567e-02 
9.705474e-02 
9.699372e-02 
9.693261e-02 
9.687140e-02 
9.681010e-02 
9.674870e-02 
9.668721e-02 
9.662562e-02 
9.656394e-02 
9.650216e-02 
9.644030e-02 
9.637833e-02 
9.631628e-02 
9.625413e-02 
9.619188e-02 
9.612954e-02 
9.606711e-02 
9.600458e-02 
9.594196e-02 
9.587925e-02 
9.581644e-02 
9.575354e-02 
9.569054e-02 
9.562745e-02 
9.556426e-02 
9.550099e-02 
9.543762e-02 
9.537415e-02 
9.531059e-02 
9.524694e-02 
9.518319e-02 
9.511935e-02 
9.505542e-02 
9.499139e-02 
9.492727e-02 
9.486306e-02 
9.479875e-02 
9.473435e-02 
9.466985e-02 
9.460527e-02 
9.454059e-02 
9.447581e-02 
9.441094e-02 
9.434598e-02 
9.428093e-02 
9.421578e-02 
9.415054e-02 
9.408520e-02 
9.401978e-02 
9.395426e-02 
9.388864e-02 
9.382294e-02 
9.375714e-02 
9.369124e-02 
9.362526e-02 
9.355918e-02 
9.349301e-02 
9.342674e-02 
9.336038e-02 
9.329393e-02 
9.322739e-02 
9.316075e-02 
9.309402e-02 
9.302720e-02 
9.296029e-02 
9.289328e-02 
9.282618e-02 
9.275898e-02 
9.269170e-02 
9.262432e-02 
9.255685e-02 
9.248929e-02 
9.242163e-02 
9.235388e-02 
9.228604e-02 
9.221811e-02 
9.215008e-02 
9.208196e-02 
9.201375e-02 
9.194545e-02 
9.187705e-02 
9.180856e-02 
9.173998e-02 
9.167131e-02 
9.160255e-02 
9.153369e-02 
9.146474e-02 
9.139570e-02 
9.132657e-02 
9.125734e-02 
9.118802e-02 
9.111861e-02 
9.104911e-02 
9.097952e-02 
9.090983e-02 
9.084006e-02 
9.077019e-02 
9.070023e-02 
9.063017e-02 
9.056003e-02 
9.048979e-02 
9.041946e-02 
9.034904e-02 
9.027853e-02 
9.020793e-02 
9.013723e-02 
9.006645e-02 
8.999557e-02 
8.992460e-02 
8.985354e-02 
8.978238e-02 
8.971114e-02 
8.963980e-02 
8.956838e-02 
8.949686e-02 
8.942525e-02 
8.935355e-02 
8.928175e-02 
8.920987e-02 
8.913789e-02 
8.906583e-02 
8.899367e-02 
8.892142e-02 
8.884908e-02 
8.877665e-02 
8.870413e-02 
8.863151e-02 
8.855881e-02 
8.848601e-02 
8.841313e-02 
8.834015e-02 
8.826708e-02 
8.819392e-02 
8.812067e-02 
8.804733e-02 
8.797390e-02 
8.790038e-02 
8.782676e-02 
8.775306e-02 
8.767927e-02 
8.760538e-02 
8.753140e-02 
8.745734e-02 
8.738318e-02 
8.730893e-02 
8.723460e-02 
8.716017e-02 
8.708565e-02 
8.701104e-02 
8.693634e-02 
8.686155e-02 
8.678667e-02 
8.671170e-02 
8.663664e-02 
8.656149e-02 
8.648624e-02 
8.641091e-02 
8.633549e-02 
8.625998e-02 
8.618438e-02 
8.610868e-02 
8.603290e-02 
8.595703e-02 
8.588107e-02 
8.580502e-02 
8.572887e-02 
8.565264e-02 
8.557632e-02 
8.549991e-02 
8.542341e-02 
8.534682e-02 
8.527013e-02 
8.519336e-02 
8.511650e-02 
8.503955e-02 
8.496251e-02 
8.488539e-02 
8.480817e-02 
8.473086e-02 
8.465346e-02 
8.457597e-02 
8.449840e-02 
8.442073e-02 
8.434298e-02 
8.426513e-02 
8.418720e-02 
8.410917e-02 
8.403106e-02 
8.395286e-02 
8.387457e-02 
8.379619e-02 
8.371772e-02 
8.363916e-02 
8.356051e-02 
8.348178e-02 
8.340295e-02 
8.332404e-02 
8.324504e-02 
8.316594e-02 
8.308676e-02 
8.300749e-02 
8.292813e-02 
8.284869e-02 
8.276915e-02 
8.268952e-02 
8.260981e-02 
8.253001e-02 
8.245012e-02 
8.237014e-02 
8.229007e-02 
8.220991e-02 
8.212967e-02 
8.204934e-02 
8.196891e-02 
8.188840e-02 
8.180780e-02 
8.172712e-02 
8.164634e-02 
8.156548e-02 
8.148453e-02 
8.140349e-02 
8.132236e-02 
8.124114e-02 
8.115984e-02 
8.107844e-02 
8.099696e-02 
8.091540e-02 
8.083374e-02 
8.075199e-02 
8.067016e-02 
8.058824e-02 
8.050623e-02 
8.042414e-02 
8.034195e-02 
8.025968e-02 
8.017732e-02 
8.009487e-02 
8.001234e-02 
7.992972e-02 
7.984701e-02 
7.976421e-02 
7.968132e-02 
7.959835e-02 
7.951529e-02 
7.943214e-02 
7.934891e-02 
7.926559e-02 
7.918218e-02 
7.909868e-02 
7.901510e-02 
7.893143e-02 
7.884767e-02 
7.876382e-02 
7.867989e-02 
7.859587e-02 
7.851176e-02 
7.842757e-02 
7.834329e-02 
7.825892e-02 
7.817446e-02 
7.808992e-02 
7.800529e-02 
7.792058e-02 
7.783577e-02 
7.775089e-02 
7.766591e-02 
7.758085e-02 
7.749570e-02 
7.741046e-02 
7.732514e-02 
7.723973e-02 
7.715423e-02 
7.706865e-02 
7.698298e-02 
7.689723e-02 
7.681139e-02 
7.672546e-02 
7.663945e-02 
7.655335e-02 
7.646716e-02 
7.638089e-02 
7.629453e-02 
7.620808e-02 
7.612155e-02 
7.603493e-02 
7.594823e-02 
7.586144e-02 
7.577456e-02 
7.568760e-02 
7.560055e-02 
7.551342e-02 
7.542620e-02 
7.533890e-02 
7.525151e-02 
7.516403e-02 
7.507647e-02 
7.498882e-02 
7.490109e-02 
7.481327e-02 
7.472536e-02 
7.463737e-02 
7.454930e-02 
7.446114e-02 
7.437289e-02 
7.428456e-02 
7.419614e-02 
7.410764e-02 
7.401905e-02 
7.393037e-02 
7.384162e-02 
7.375277e-02 
7.366384e-02 
7.357483e-02 
7.348573e-02 
7.339655e-02 
7.330728e-02 
7.321792e-02 
7.312848e-02 
7.303896e-02 
7.294935e-02 
7.285966e-02 
7.276988e-02 
7.268001e-02 
7.259007e-02 
7.250003e-02 
7.240992e-02 
7.231971e-02 
7.222943e-02 
7.213906e-02 
7.204860e-02 
7.195806e-02 
7.186744e-02 
7.177673e-02 
7.168593e-02 
7.159506e-02 
7.150409e-02 
7.141305e-02 
7.132192e-02 
7.123070e-02 
7.113940e-02 
7.104802e-02 
7.095655e-02 
7.086500e-02 
7.077337e-02 
7.068165e-02 
7.058984e-02 
7.049796e-02 
7.040598e-02 
7.031393e-02 
7.022179e-02 
7.012957e-02 
7.003726e-02 
6.994487e-02 
6.985240e-02 
6.975984e-02 
6.966720e-02 
6.957448e-02 
6.948167e-02 
6.938878e-02 
6.929580e-02 
6.920275e-02 
6.910960e-02 
6.901638e-02 
6.892307e-02 
6.882968e-02 
6.873621e-02 
6.864265e-02 
6.854901e-02 
6.845528e-02 
6.836148e-02 
6.826759e-02 
6.817361e-02 
6.807956e-02 
6.798542e-02 
6.789120e-02 
6.779689e-02 
6.770251e-02 
6.760804e-02 
6.751348e-02 
6.741885e-02 
6.732413e-02 
6.722933e-02 
6.713445e-02 
6.703948e-02 
6.694443e-02 
6.684930e-02 
6.675409e-02 
6.665879e-02 
6.656341e-02 
6.646795e-02 
6.637241e-02 
6.627678e-02 
6.618108e-02 
6.608529e-02 
6.598942e-02 
6.589346e-02 
6.579743e-02 
6.570131e-02 
6.560511e-02 
6.550883e-02 
6.541246e-02 
6.531602e-02 
6.521949e-02 
6.512288e-02 
6.502619e-02 
6.492942e-02 
6.483257e-02 
6.473563e-02 
6.463861e-02 
6.454151e-02 
6.444433e-02 
6.434707e-02 
6.424973e-02 
6.415230e-02 
6.405480e-02 
6.395721e-02 
6.385954e-02 
6.376179e-02 
6.366396e-02 
6.356605e-02 
6.346806e-02 
6.336998e-02 
6.327182e-02 
6.317359e-02 
6.307527e-02 
6.297687e-02 
6.287839e-02 
6.277983e-02 
6.268119e-02 
6.258247e-02 
6.248367e-02 
6.238478e-02 
6.228582e-02 
6.218677e-02 
6.208765e-02 
6.198844e-02 
6.188916e-02 
6.178979e-02 
6.169034e-02 
6.159081e-02 
6.149121e-02 
6.139152e-02 
6.129175e-02 
6.119190e-02 
6.109197e-02 
6.099196e-02 
6.089187e-02 
6.079170e-02 
6.069145e-02 
6.059112e-02 
6.049072e-02 
6.039023e-02 
6.028966e-02 
6.018901e-02 
6.008828e-02 
5.998747e-02 
5.988658e-02 
5.978561e-02 
5.968457e-02 
5.958344e-02 
5.948223e-02 
5.938095e-02 
5.927958e-02 
5.917813e-02 
5.907661e-02 
5.897501e-02 
5.887332e-02 
5.877156e-02 
5.866972e-02 
5.856780e-02 
5.846580e-02 
5.836372e-02 
5.826156e-02 
5.815932e-02 
5.805700e-02 
5.795461e-02 
5.785213e-02 
5.774958e-02 
5.764695e-02 
5.754424e-02 
5.744145e-02 
5.733858e-02 
5.723563e-02 
5.713261e-02 
5.702950e-02 
5.692632e-02 
5.682306e-02 
5.671972e-02 
5.661630e-02 
5.651280e-02 
5.640923e-02 
5.630557e-02 
5.620184e-02 
5.609803e-02 
5.599415e-02 
5.589018e-02 
5.578613e-02 
5.568201e-02 
5.557781e-02 
5.547353e-02 
5.536918e-02 
5.526474e-02 
5.516023e-02 
5.505564e-02 
5.495097e-02 
5.484623e-02 
5.474140e-02 
5.463650e-02 
5.453153e-02 
5.442647e-02 
5.432134e-02 
5.421613e-02 
5.411084e-02 
5.400547e-02 
5.390003e-02 
5.379451e-02 
5.368891e-02 
5.358323e-02 
5.347748e-02 
5.337165e-02 
5.326575e-02 
5.315976e-02 
5.305370e-02 
5.294757e-02 
5.284135e-02 
5.273506e-02 
5.262869e-02 
5.252225e-02 
5.241572e-02 
5.230913e-02 
5.220245e-02 
5.209570e-02 
5.198887e-02 
5.188197e-02 
5.177498e-02 
5.166793e-02 
5.156079e-02 
5.145358e-02 
5.134629e-02 
5.123893e-02 
5.113149e-02 
5.102397e-02 
5.091638e-02 
5.080871e-02 
5.070097e-02 
5.059315e-02 
5.048525e-02 
5.037728e-02 
5.026923e-02 
5.016111e-02 
5.005291e-02 
4.994463e-02 
4.983628e-02 
4.972785e-02 
4.961935e-02 
4.951077e-02 
4.940211e-02 
4.929338e-02 
4.918458e-02 
4.907570e-02 
4.896674e-02 
4.885771e-02 
4.874860e-02 
4.863942e-02 
4.853016e-02 
4.842083e-02 
4.831142e-02 
4.820194e-02 
4.809238e-02 
4.798275e-02 
4.787304e-02 
4.776326e-02 
4.765340e-02 
4.754347e-02 
4.743346e-02 
4.732338e-02 
4.721322e-02 
4.710299e-02 
4.699268e-02 
4.688230e-02 
4.677184e-02 
4.666131e-02 
4.655071e-02 
4.644003e-02 
4.632928e-02 
4.621845e-02 
4.610755e-02 
4.599657e-02 
4.588552e-02 
4.577440e-02 
4.566320e-02 
4.555193e-02 
4.544058e-02 
4.532916e-02 
4.521766e-02 
4.510609e-02 
4.499445e-02 
4.488274e-02 
4.477095e-02 
4.465908e-02 
4.454715e-02 
4.443513e-02 
4.432305e-02 
4.421089e-02 
4.409866e-02 
4.398636e-02 
4.387398e-02 
4.376152e-02 
4.364900e-02 
4.353640e-02 
4.342373e-02 
4.331098e-02 
4.319817e-02 
4.308528e-02 
4.297231e-02 
4.285927e-02 
4.274616e-02 
4.263298e-02 
4.251973e-02 
4.240640e-02 
4.229300e-02 
4.217952e-02 
4.206597e-02 
4.195236e-02 
4.183866e-02 
4.172490e-02 
4.161106e-02 
4.149715e-02 
4.138317e-02 
4.126911e-02 
4.115499e-02 
4.104079e-02 
4.092652e-02 
4.081217e-02 
4.069776e-02 
4.058327e-02 
4.046871e-02 
4.035408e-02 
4.023938e-02 
4.012460e-02 
4.000975e-02 
3.989483e-02 
3.977984e-02 
3.966478e-02 
3.954964e-02 
3.943444e-02 
3.931916e-02 
3.920381e-02 
3.908839e-02 
3.897290e-02 
3.885733e-02 
3.874170e-02 
3.862599e-02 
3.851021e-02 
3.839436e-02 
3.827844e-02 
3.816245e-02 
3.804639e-02 
3.793025e-02 
3.781405e-02 
3.769777e-02 
3.758143e-02 
3.746501e-02 
3.734852e-02 
3.723196e-02 
3.711533e-02 
3.699863e-02 
3.688186e-02 
3.676502e-02 
3.664811e-02 
3.653112e-02 
3.641407e-02 
3.629695e-02 
3.617975e-02 
3.606249e-02 
3.594515e-02 
3.582775e-02 
3.571027e-02 
3.559273e-02 
3.547511e-02 
3.535743e-02 
3.523967e-02 
3.512184e-02 
3.500395e-02 
3.488598e-02 
3.476795e-02 
3.464984e-02 
3.453167e-02 
3.441343e-02 
3.429511e-02 
3.417673e-02 
3.405828e-02 
3.393975e-02 
3.382116e-02 
3.370250e-02 
3.358377e-02 
3.346497e-02 
3.334610e-02 
3.322716e-02 
3.310816e-02 
3.298908e-02 
3.286993e-02 
3.275072e-02 
3.263143e-02 
3.251208e-02 
3.239266e-02 
3.227317e-02 
3.215361e-02 
3.203398e-02 
3.191429e-02 
3.179452e-02 
3.167469e-02 
3.155479e-02 
3.143482e-02 
3.131478e-02 
3.119467e-02 
3.107449e-02 
3.095425e-02 
3.083394e-02 
3.071356e-02 
3.059311e-02 
3.047259e-02 
3.035200e-02 
3.023135e-02 
3.011063e-02 
2.998984e-02 
2.986898e-02 
2.974806e-02 
2.962707e-02 
2.950601e-02 
2.938488e-02 
2.926368e-02 
2.914242e-02 
2.902109e-02 
2.889969e-02 
2.877822e-02 
2.865669e-02 
2.853509e-02 
2.841342e-02 
2.829169e-02 
2.816989e-02 
2.804802e-02 
2.792608e-02 
2.780408e-02 
2.768201e-02 
2.755987e-02 
2.743766e-02 
2.731539e-02 
2.719305e-02 
2.707065e-02 
2.694818e-02 
2.682564e-02 
2.670303e-02 
2.658036e-02 
2.645763e-02 
2.633482e-02 
2.621195e-02 
2.608901e-02 
2.596601e-02 
2.584294e-02 
2.571980e-02 
2.559660e-02 
2.547333e-02 
2.535000e-02 
2.522660e-02 
2.510313e-02 
2.497960e-02 
2.485600e-02 
2.473233e-02 
2.460860e-02 
2.448481e-02 
2.436094e-02 
2.423702e-02 
2.411302e-02 
2.398897e-02 
2.386484e-02 
2.374065e-02 
2.361640e-02 
2.349208e-02 
2.336769e-02 
2.324324e-02 
2.311872e-02 
2.299414e-02 
2.286950e-02 
2.274478e-02 
2.262001e-02 
2.249517e-02 
2.237026e-02 
2.224529e-02 
2.212025e-02 
2.199515e-02 
2.186999e-02 
2.174476e-02 
2.161946e-02 
2.149410e-02 
2.136868e-02 
2.124319e-02 
2.111764e-02 
2.099202e-02 
2.086634e-02 
2.074059e-02 
2.061478e-02 
2.048891e-02 
2.036297e-02 
2.023697e-02 
2.011090e-02 
1.998477e-02 
1.985857e-02 
1.973232e-02 
1.960599e-02 
1.947961e-02 
1.935316e-02 
1.922665e-02 
1.910007e-02 
1.897343e-02 
1.884672e-02 
1.871996e-02 
1.859313e-02 
1.846623e-02 
1.833927e-02 
1.821225e-02 
1.808517e-02 
1.795802e-02 
1.783081e-02 
1.770354e-02 
1.757620e-02 
1.744880e-02 
1.732134e-02 
1.719381e-02 
1.706622e-02 
1.693857e-02 
1.681086e-02 
1.668308e-02 
1.655524e-02 
1.642734e-02 
1.629938e-02 
1.617135e-02 
1.604326e-02 
1.591511e-02 
1.578690e-02 
1.565862e-02 
1.553028e-02 
1.540188e-02 
1.527342e-02 
1.514489e-02 
1.501631e-02 
1.488766e-02 
1.475895e-02 
1.463018e-02 
1.450134e-02 
1.437245e-02 
1.424349e-02 
1.411447e-02 
1.398539e-02 
1.385624e-02 
1.372704e-02 
1.359778e-02 
1.346845e-02 
1.333906e-02 
1.320961e-02 
1.308010e-02 
1.295053e-02 
1.282089e-02 
1.269120e-02 
1.256144e-02 
1.243163e-02 
1.230175e-02 
1.217181e-02 
1.204181e-02 
1.191175e-02 
1.178163e-02 
1.165145e-02 
1.152121e-02 
1.139091e-02 
1.126054e-02 
1.113012e-02 
1.099964e-02 
1.086909e-02 
1.073849e-02 
1.060782e-02 
1.047710e-02 
1.034631e-02 
1.021547e-02 
1.008456e-02 
9.953595e-03 
9.822569e-03 
9.691484e-03 
9.560338e-03 
9.429133e-03 
9.297868e-03 
9.166543e-03 
9.035159e-03 
8.903715e-03 
8.772212e-03 
8.640649e-03 
8.509026e-03 
8.377344e-03 
8.245603e-03 
8.113803e-03 
7.981943e-03 
7.850024e-03 
7.718046e-03 
7.586009e-03 
7.453912e-03 
7.321757e-03 
7.189543e-03 
7.057270e-03 
6.924938e-03 
6.792548e-03 
6.660098e-03 
6.527590e-03 
6.395024e-03 
6.262399e-03 
6.129715e-03 
5.996973e-03 
5.864172e-03 
5.731313e-03 
5.598396e-03 
5.465420e-03 
5.332387e-03 
5.199295e-03 
5.066145e-03 
4.932937e-03 
4.799671e-03 
4.666347e-03 
4.532966e-03 
4.399526e-03 
4.266029e-03 
4.132473e-03 
3.998861e-03 
3.865190e-03 
3.731462e-03 
3.597677e-03 
3.463834e-03 
3.329934e-03 
3.195976e-03 
3.061961e-03 
2.927889e-03 
2.793759e-03 
2.659573e-03 
2.525329e-03 
2.391028e-03 
2.256670e-03 
2.122256e-03 
1.987784e-03 
1.853256e-03 
1.718671e-03 
1.584029e-03 
1.449331e-03 
1.314575e-03 
1.179764e-03 
1.044896e-03 
9.099709e-04 
7.749899e-04 
6.399525e-04 
5.048588e-04 
3.697089e-04 
2.345028e-04 
9.924057e-05 
0 
0 
0 
0 
0 
0 
0 
0 
0 
0 
0 
0 
0 
0 
0 
0 
0 
0 
0 
0 
0 
0 
0 
0 
0 
0 
0 
0 
0 
0 
0 
0 
0 
0 
0 
0 
0 
0 
0 
0 
0 
0 
0 
0 
0 
0 
0 
0 
0 
0 
0 
0 
0 
0 
0 
0 
0 
0 
0 
0 
0 
0 
0 
0 
0 
0 
0 
0 
0 
0 
0 
0 
0 
0 
0 
0 
0 
0 
0 
0 
0 
0 
0 
0 
0 
0 
0 
0 
0 
0 
0 
0 
0 
0 
0 
0 
0 
0 
0 
0 
0 
0 
0 
0 
0 
0 
0 
0 
0 
0 
0 
0 
0 
0 
0 
0 
0 
0 
0 
0 
0 
0 
0 
0 
0 
0 
0 
0 
0 
0 
0 
0 
0 
0 
0 
0 
0 
0 
0 
0 
0 
0 
0 
0 
0 
0 
0 
0 
0 
0 
0 
0 
0 
0 
0 
0 
0 
0 
0 
0 
0 
0 
0 
0 
0 
0 
0 
0 
0 
0 
0 
0 
0 
0 
0 
0 
0 
0 
0 
0 
0 
0 
0 
0 
0 
0 
0 
0 
0 
0 
0 
0 
0 
0 
0 
0 
0 
0 
0 
0 
0 
0 
0 
0 
0 
0 
0 
0 
0 
0 
0 
0 
0 
0 
0 
0 
0 
0 
0 
0 
0 
0 
0 
0 
0 
0 
0 
0 
0 
0 
0 
0 
0 
0 
0 
0 
0 
0 
0 
0 
0 
0 
0 
0 
0 
0 
0 
0 
0 
0 
0 
0 
0 
0 
0 
0 
0 
0 
0 
0 
0 
0 
0 
0 
0 
0 
0 
0 
0 
0 
0 
0 
0 
0 
0 
0 
0 
0 
0 
0 
0 
0 
0 
0 
0 
0 
0 
0 
0 
0 
0 
0 
0 
0 
0 
0 
0 
0 
0 
0 
0 
0 
0 
0 
0 
0 
0 
0 
0 
0 
0 
0 
0 
0 
0 
0 
0 
0 
0 
0 
0 
0 
0 
0 
0 
0 
0 
0 
0 
0 
0 
0 
0 
0 
0 
0 
0 
0 
0 
0 
0 
0 
0 
0 
0 
0 
0 
0 
0 
0 
0 
0 
0 
0 
0 
0 
0 
0 
0 
0 
0 
0 
0 
0 
0 
0 
0 
0 
0 
0 
0 
0 
0 
0 
0 
0 
0 
0 
0 
0 
0 
0 
0 
0 
0 
0 
0 
0 
0 
0 
0 
0 
0 
0 
0 
0 
0 
0 
0 
0 
0 
0 
0 
0 
0 
0 
0 
0 
0 
0 
0 
0 
0 
0 
0 
0 
0 
0 
0 
0 
0 
0 
0 
0 
0 
0 
0 
0 
0 
0 
0 
0 
0 
0 
0 
0 
0 
0 
0 
0 
0 
0 
0 
0 
0 
0 
0 
0 
0 
0 
0 
0 
0 
0 
0 
0 
0 
0 
0 
0 
0 
0 
0 
0 
0 
0 
0 
0 
0 
0 
0 
0 
0 
0 
0 
0 
0 
0 
0 
0 
0 
0 
0 
0 
0 
0 
0 
0 
0 
0 
0 
0 
0 
0 
0 
0 
0 
0 
0 
0 
0 
0 
0 
0 
0 
0 
0 
0 
0 
0 
0 
0 
0 
0 
0 
0 
0 
0 
0 
0 
0 
0 
0 
0 
0 
0 
0 
0 
0 
0 
0 
0 
0 
0 
0 
0 
0 
0 
0 
0 
0 
0 
0 
0 
0 
0 
0 
0 
0 
0 
0 
0 
0 
0 
0 
0 
0 
0 
0 
0 
0 
0 
0 
0 
0 
0 
0 
0 
0 
0 
0 
0 
0 
0 
0 
0 
0 
0 
0 
0 
0 
0 
0 
0 
0 
0 
0 
0 
0 
0 
0 
0 
0 
0 
0 
0 
0 
0 
0 
0 
0 
0 
0 
0 
0 
0 
0 
0 
0 
0 
0 
0 
0 
0 
0 
0 
0 
0 
0 
0 
0 
0 
0 
0 
0 
0 
0 
0 
0 
0 
0 
0 
0 
0 
0 
0 
0 
0 
0 
0 
0 
0 
0 
0 
0 
0 
0 
0 
0 
0 
0 
0 
0 
0 
0 
0 
0 
0 
0 
0 
0 
0 
0 
0 
0 
0 
0 
0 
0 
0 
0 
0 
0 
0 
0 
0 
0 
0 
0 
0 
0 
0 
0 
0 
0 
0 
0 
0 
0 
0 
0 
0 
0 
0 
0 
0 
0 
0 
0 
0 
0 
0 
0 
0 
0 
0 
0 
0 
0 
0 
0 
0 
0 
0 
0 
0 
0 
0 
0 
0 
0 
0 
0 
0 
0 
0 
0 
0 
0 
0 
0 
0 
0 
0 
0 
0 
0 
0 
0 
0 
0 
0 
0 
0 
0 
0 
0 
0 
0 
0 
0 
0 
0 
0 
0 
0 
0 
0 
0 
0 
0 
0 
0 
0 
0 
0 
0 
0 
0 
0 
0 
0 
0 
0 
0 
0 
0 
0 
0 
0 
0 
0 
0 
0 
0 
0 
0 
0 
0 
0 
0 
0 
0 
0 
0 
0 
0 
0 
0 
0 
0 
0 
0 
0 
0 
0 
0 
0 
0 
0 
0 
0 
0 
0 
0 
0 
0 
0 
0 
0 
0 
0 
0 
0 
0 
0 
0 
0 
0 
0 
0 
0 
0 
0 
0 
0 
0 
0 
0 
0 
0 
0 
0 
0 
0 
0 
0 
0 
0 
0 
0 
0 
0 
0 
0 
0 
0 
0 
0 
0 
0 
0 
0 
0 
0 
0 
0 
0 
0 
0 
0 
0 
0 
0 
0 
0 
0 
0 
0 
0 
0 
0 
0 
0 
0 
0 
0 
0 
0 
0 
0 
0 
0 
0 
0 
0 
0 
0 
0 
0 
0 
0 
0 
0 
0 
0 
0 
0 
0 
0 
0 
0 
0 
0 
0 
0 
0 
0 
0 
0 
0 
0 
0 
0 
0 
0 
0 
0 
0 
0 
0 
0 
0 
0 
0 
0 
0 
0 
0 
0 
0 
0 
0 
0 
0 
0 
0 
0 
0 
0 
0 
0 
0 
0 
0 
0 
0 
0 
0 
0 
0 
0 
0 
0 
0 
0 
0 
0 
0 
0 
0 
0 
0 
0 
0 
0 
0 
0 
0 
0 
0 
0 
0 
0 
0 
0 
0 
0 
0 
0 
0 
0 
0 
0 
0 
0 
0 
0 
0 
0 
0 
0 
0 
0 
0 
0 
0 
0 
0 
0 
0 
0 
0 
0 
0 
0 
0 
0 
0 
0 
0 
0 
0 
0 
0 
0 
0 
0 
0 
0 
0 
0 
0 
0 
0 
0 
0 
0 
0 
0 
0 
0 
0 
0 
0 
0 
0 
0 
0 
0 
0 
0 
0 
0 
0 
0 
0 
0 
0 
0 
0 
0 
0 
0 
0 
0 
0 
0 
0 
0 
0 
0 
0 
0 
0 
0 
0 
0 
0 
0 
0 
0 
0 
0 
0 
0 
0 
0 
0 
0 
0 
0 
0 
0 
0 
0 
0 
0 
0 
0 
0 
0 
0 
0 
0 
0 
0 
0 
0 
0 
0 
0 
0 
0 
0 
0 
0 
0 
0 
0 
0 
0 
0 
0 
0 
0 
0 
0 
0 
0 
0 
0 
0 
0 
0 
0 
0 
0 
0 
0 
0 
0 
0 
0 
0 
0 
0 
0 
0 
0 
0 
0 
0 
0 
0 
0 
0 
0 
0 
0 
0 
0 
0 
0 
0 
0 
0 
0 
0 
0 
0 
0 
0 
0 
0 
0 
0 
0 
0 
0 
0 
0 
0 
0 
0 
0 
0 
0 
0 
0 
0 
0 
0 
0 
0 
0 
0 
0 
0 
0 
0 
0 
0 
0 
0 
0 
0 
0 
0 
0 
0 
0 
0 
0 
0 
0 
0 
0 
0 
0 
0 
0 
0 
0 
0 
0 
0 
0 
0 
0 
0 
0 
0 
0 
0 
0 
0 
0 
0 
0 
0 
0 
0 
0 
0 
0 
0 
0 
0 
0 
0 
0 
0 
0 
0 
0 
0 
0 
0 
0 
0 
0 
0 
0 
0 
0 
0 
0 
0 
0 
0 
0 
0 
0 
0 
0 
0 
0 
0 
0 
0 
0 
0 
0 
0 
0 
0 
0 
0 
0 
0 
0 
0 
0 
0 
0 
0 
0 
0 
0 
0 
0 
0 
0 
0 
0 
0 
0 
0 
0 
0 
0 
0 
0 
0 
0 
0 
0 
0 
0 
0 
0 
0 
0 
0 
0 
0 
0 
0 
0 
0 
0 
0 
0 
0 
0 
0 
0 
0 
0 
0 
0 
0 
0 
0 
0 
0 
0 
0 
0 
0 
0 
0 
0 
0 
0 
0 
0 
0 
0 
0 
0 
0 
0 
0 
0 
0 
0 
0 
0 
0 
0 
0 
0 
0 
0 
0 
0 
0 
0 
0 
0 
0 
0 
0 
0 
0 
0 
0 
0 
0 
0 
0 
0 
0 
0 
0 
0 
0 
0 
0 
0 
0 
0 
0 
0 
0 
0 
0 
0 
0 
0 
0 
0 
0 
0 
0 
0 
0 
0 
0 
0 
0 
0 
0 
0 
0 
0 
0 
0 
0 
0 
0 
0 
0 
0 
0 
0 
0 
0 
0 
0 
0 
0 
0 
0 
0 
0 
0 
0 
0 
0 
0 
0 
0 
0 
0 
0 
0 
0 
0 
0 
0 
0 
0 
0 
0 
0 
0 
0 
0 
0 
0 
0 
0 
0 
0 
0 
0 
0 
0 
0 
0 
0 
0 
0 
0 
0 
0 
0 
0 
0 
0 
0 
0 
0 
0 
0 
0 
0 
0 
0 
0 
0 
0 
0 
0 
0 
0 
0 
0 
0 
0 
0 
0 
0 
0 
0 
0 
0 
0 
0 
0 
0 
0 
0 
0 
0 
0 
0 
0 
0 
0 
0 
0 
0 
0 
0 
0 
0 
0 
0 
0 
0 
0 
0 
0 
0 
0 
0 
0 
0 
0 
0 
0 
0 
0 
0 
0 
0 
0 
0 
0 
0 
0 
0 
0 
0 
0 
0 
0 
0 
0 
0 
0 
0 
0 
0 
0 
0 
0 
0 
0 
0 
0 
0 
0 
0 
0 
0 
0 
0 
0 
0 
0 
0 
0 
0 
0 
0 
0 
0 
0 
0 
0 
0 
0 
0 
0 
0 
0 
0 
0 
0 
0 
0 
0 
0 
0 
0 
0 
0 
0 
0 
0 
0 
0 
0 
0 
0 
0 
0 
0 
0 
0 
0 
0 
0 
0 
0 
0 
0 
0 
0 
0 
0 
0 
0 
0 
0 
0 
0 
0 
0 
0 
0 
0 
0 
0 
0 
0 
0 
0 
0 
0 
0 
0 
0 
0 
0 
0 
0 
0 
0 
0 
0 
0 
0 
0 
0 
0 
0 
0 
0 
0 
0 
0 
0 
0 
0 
0 
0 
0 
0 
0 
0 
0 
0 
0 
0 
0 
0 
0 
0 
0 
0 
0 
0 
0 
0 
0 
0 
0 
0 
0 
0 
0 
0 
0 
0 
0 
0 
0 
0 
0 
0 
0 
0 
0 
0 
0 
0 
0 
0 
0 
0 
0 
0 
0 
0 
0 
0 
0 
0 
0 
0 
0 
0 
0 
0 
0 
0 
0 
0 
0 
0 
0 
0 
0 
0 
0 
0 
0 
0 
0 
0 
0 
0 
0 
0 
0 
0 
0 
0 
0 
0 
0 
0 
0 
0 
0 
0 
0 
0 
0 
0 
0 
0 
0 
0 
0 
0 
0 
0 
0 
0 
0 
0 
0 
0 
0 
0 
0 
0 
0 
0 
0 
0 
0 
0 
0 
0 
0 
0 
0 
0 
0 
0 
0 
0 
0 
0 
0 
0 
0 
0 
0 
0 
0 
0 
0 
0 
0 
0 
0 
0 
0 
0 
0 
0 
0 
0 
0 
0 
0 
0 
0 
0 
0 
0 
0 
0 
0 
0 
0 
0 
0 
0 
0 
0 
0 
0 
0 
0 
0 
0 
0 
0 
0 
0 
0 
0 
0 
0 
0 
0 
0 
0 
0 
0 
0 
0 
0 
0 
0 
0 
0 
0 
0 
0 
0 
0 
0 
0 
0 
0 
0 
0 
0 
0 
0 
0 
0 
0 
0 
0 
0 
0 
0 
0 
0 
0 
0 
0 
0 
0 
0 
0 
0 
0 
0 
0 
0 
0 
0 
0 
0 
0 
0 
0 
0 
0 
0 
0 
0 
0 
0 
0 
0 
0 
0 
0 
0 
0 
0 
0 
0 
0 
0 
0 
0 
0 
0 
0 
0 
0 
0 
0 
0 
0 
0 
0 
0 
0 
0 
0 
0 
0 
0 
0 
0 
0 
0 
0 
0 
0 
0 
0 
0 
0 
0 
0 
0 
0 
0 
0 
0 
0 
0 
0 
0 
0 
0 
0 
0 
0 
0 
0 
0 
0 
0 
0 
0 
0 
0 
0 
0 
0 
0 
0 
0 
0 
0 
0 
0 
0 
0 
0 
0 
0 
0 
0 
0 
0 
0 
0 
0 
0 
0 
0 
0 
0 
0 
0 
0 
0 
0 
0 
0 
0 
0 
0 
0 
0 
0 
0 
0 
0 
0 
0 
0 
0 
0 
0 
0 
0 
0 
0 
0 
0 
0 
0 
0 
0 
0 
0 
0 
0 
0 
0 
0 
0 
0 
0 
0 
0 
0 
0 
0 
0 
0 
0 
0 
0 
0 
0 
0 
0 
0 
0 
0 
0 
0 
0 
0 
0 
0 
0 
0 
0 
0 
0 
0 
0 
0 
0 
0 
0 
0 
0 
0 
0 
0 
0 
0 
0 
0 
0 
0 
0 
0 
0 
0 
0 
0 
0 
0 
0 
0 
0 
0 
0 
0 
0 
0 
0 
0 
0 
0 
0 
0 
0 
0 
0 
0 
0 
0 
0 
0 
0 
0 
0 
0 
0 
0 
0 
0 
0 
0 
0 
0 
0 
0 
0 
0 
0 
0 
0 
0 
0 
0 
0 
0 
0 
0 
0 
0 
0 
0 
0 
0 
0 
0 
0 
0 
0 
0 
0 
0 
0 
0 
0 
0 
0 
0 
0 
0 
0 
0 
0 
0 
0 
0 
0 
0 
0 
0 
0 
0 
0 
0 
0 
0 
0 
0 
0 
0 
0 
0 
0 
0 
0 
0 
0 
0 
0 
0 
0 
0 
0 
0 
0 
0 
0 
0 
0 
0 
0 
0 
0 
0 
0 
0 
0 
0 
0 
0 
0 
0 
0 
0 
0 
0 
0 
0 
0 
0 
0 
0 
0 
0 
0 
0 
0 
0 
0 
0 
0 
0 
0 
0 
0 
0 
0 
0 
0 
0 
0 
0 
0 
0 
0 
0 
0 
0 
0 
0 
0 
0 
0 
0 
0 
0 
0 
0 
0 
0 
0 
0 
0 
0 
0 
0 
0 
0 
0 
0 
0 
0 
0 
0 
0 
0 
0 
0 
0 
0 
0 
0 
0 
0 
0 
0 
0 
0 
0 
0 
0 
0 
0 
0 
0 
0 
0 
0 
0 
0 
0 
0 
0 
0 
0 
0 
0 
0 
0 
0 
0 
0 
0 
0 
0 
0 
0 
0 
0 
0 
0 
0 
0 
0 
0 
0 
0 
0 
0 
0 
0 
0 
0 
0 
0 
0 
0 
0 
0 
0 
0 
0 
0 
0 
0 
0 
0 
0 
0 
0 
0 
0 
0 
0 
0 
0 
0 
0 
0 
0 
0 
0 
0 
0 
0 
0 
0 
0 
0 
0 
0 
0 
0 
0 
0 
0 
0 
0 
0 
0 
0 
0 
0 
0 
0 
0 
0 
0 
0 
0 
0 
0 
0 
0 
0 
0 
0 
0 
0 
0 
0 
0 
0 
0 
0 
0 
0 
0 
0 
0 
0 
0 
0 
0 
0 
0 
0 
0 
0 
0 
0 
0 
0 
0 
0 
0 
0 
0 
0 
0 
0 
0 
0 
0 
0 
0 
0 
0 
0 
0 
0 
0 
0 
0 
0 
0 
0 
0 
0 
0 
0 
0 
0 
0 
0 
0 
0 
0 
0 
0 
0 
0 
0 
0 
0 
0 
0 
0 
0 
0 
0 
0 
0 
0 
0 
0 
0 
0 
0 
0 
0 
0 
0 
0 
0 
0 
0 
0 
0 
0 
0 
0 
0 
0 
0 
0 
0 
0 
0 
0 
0 
0 
0 
0 
0 
0 
0 
0 
0 
0 
0 
0 
0 
0 
0 
0 
0 
0 
0 
0 
0 
0 
0 
0 
0 
0 
0 
0 
0 
0 
0 
0 
0 
0 
0 
0 
0 
0 
0 
0 
0 
0 
0 
0 
0 
0 
0 
0 
0 
0 
0 
0 
0 
0 
0 
0 
0 
0 
0 
0 
0 
0 
0 
0 
0 
0 
0 
0 
0 
0 
0 
0 
0 
0 
0 
0 
0 
0 
0 
0 
0 
0 
0 
0 
0 
0 
0 
0 
0 
0 
0 
0 
0 
0 
0 
0 
0 
0 
0 
0 
0 
0 
0 
0 
0 
0 
0 
0 
0 
0 
0 
0 
0 
0 
0 
0 
0 
0 
0 
0 
0 
0 
0 
0 
0 
0 
0 
0 
0 
0 
0 
0 
0 
0 
0 
0 
0 
0 
0 
0 
0 
0 
0 
0 
0 
0 
0 
0 
0 
0 
0 
0 
0 
0 
0 
0 
0 
0 
0 
0 
0 
0 
0 
0 
0 
0 
0 
0 
0 
0 
0 
0 
0 
0 
0 
0 
0 
0 
0 
0 
0 
0 
0 
0 
0 
0 
0 
0 
0 
0 
0 
0 
0 
0 
0 
0 
0 
0 
0 
0 
0 
0 
0 
0 
0 
0 
0 
0 
0 
0 
0 
0 
0 
0 
0 
0 
0 
0 
0 
0 
0 
0 
0 
0 
0 
0 
0 
0 
0 
0 
0 
0 
0 
0 
0 
0 
0 
0 
0 
0 
0 
0 
0 
0 
0 
0 
0 
0 
0 
0 
0 
0 
0 
0 
0 
0 
0 
0 
0 
0 
0 
0 
0 
0 
0 
0 
0 
0 
0 
0 
0 
0 
0 
0 
0 
0 
0 
0 
0 
0 
0 
0 
0 
0 
0 
0 
0 
0 
0 
0 
0 
0 
0 
0 
0 
0 
0 
0 
0 
0 
0 
0 
0 
0 
0 
0 
0 
0 
0 
0 
0 
0 
0 
0 
0 
0 
0 
0 
0 
0 
0 
0 
0 
0 
0 
0 
0 
0 
0 
0 
0 
0 
0 
0 
0 
0 
0 
0 
0 
0 
0 
0 
0 
0 
0 
0 
0 
0 
0 
0 
0 
0 
0 
0 
0 
0 
0 
0 
0 
0 
0 
0 
0 
0 
0 
0 
0 
0 
0 
0 
0 
0 
0 
0 
0 
0 
0 
0 
0 
0 
0 
0 
0 
0 
0 
0 
0 
0 
0 
0 
0 
0 
0 
0 
0 
0 
0 
0 
0 
0 
0 
0 
0 
0 
0 
0 
0 
0 
0 
0 
0 
0 
0 
0 
0 
0 
0 
0 
0 
0 
0 
0 
0 
0 
0 
0 
0 
0 
0 
0 
0 
0 
0 
0 
0 
0 
0 
0 
0 
0 
0 
0 
0 
0 
0 
0 
0 
0 
0 
0 
0 
0 
0 
0 
0 
0 
0 
0 
0 
0 
0 
0 
0 
0 
0 
0 
0 
0 
0 
0 
0 
0 
0 
0 
0 
0 
0 
0 
0 
0 
0 
0 
0 
0 
0 
0 
0 
0 
0 
0 
0 
0 
0 
0 
0 
0 
0 
0 
0 
0 
0 
0 
0 
0 
0 
0 
0 
0 
0 
0 
0 
0 
0 
0 
0 
0 
0 
0 
0 
0 
0 
0 
0 
0 
0 
0 
0 
0 
0 
0 
0 
0 
0 
0 
0 
0 
0 
0 
0 
0 
0 
0 
0 
0 
0 
0 
0 
0 
0 
0 
0 
0 
0 
0 
0 
0 
0 
0 
0 
0 
0 
0 
0 
0 
0 
0 
0 
0 
0 
0 
0 
0 
0 
0 
0 
0 
0 
0 
0 
0 
0 
0 
0 
0 
0 
0 
0 
0 
0 
0 
0 
0 
0 
0 
0 
0 
0 
0 
0 
0 
0 
0 
0 
0 
0 
0 
0 
0 
0 
0 
0 
0 
0 
0 
0 
0 
0 
0 
0 
0 
0 
0 
0 
0 
0 
0 
0 
0 
0 
0 
0 
0 
0 
0 
0 
0 
0 
0 
0 
0 
0 
0 
0 
0 
0 
0 
0 
0 
0 
0 
0 
0 
0 
0 
0 
0 
0 
0 
0 
0 
0 
0 
0 
0 
0 
0 
0 
0 
0 
0 
0 
0 
0 
0 
0 
0 
0 
0 
0 
0 
0 
0 
0 
0 
0 
0 
0 
0 
0 
0 
0 
0 
0 
0 
0 
0 
0 
0 
0 
0 
0 
0 
0 
0 
0 
0 
0 
0 
0 
0 
0 
0 
0 
0 
0 
0 
0 
0 
0 
0 
0 
0 
0 
0 
0 
0 
0 
0 
0 
0 
0 
0 
0 
0 
0 
0 
0 
0 
0 
0 
0 
0 
0 
0 
0 
0 
0 
0 
0 
0 
0 
0 
0 
0 
0 
0 
0 
0 
0 
0 
0 
0 
0 
0 
0 
0 
0 
0 
0 
0 
0 
0 
0 
0 
0 
0 
0 
0 
0 
0 
0 
0 
0 
0 
0 
0 
0 
0 
0 
0 
0 
0 
0 
0 
0 
0 
0 
0 
0 
0 
0 
0 
0 
0 
0 
0 
0 
0 
0 
0 
0 
0 
0 
0 
0 
0 
0 
0 
0 
0 
0 
0 
0 
0 
0 
0 
0 
0 
0 
0 
0 
0 
0 
0 
0 
0 
0 
0 
0 
0 
0 
0 
0 
0 
0 
0 
0 
0 
0 
0 
0 
0 
0 
0 
0 
0 
0 
0 
0 
0 
0 
0 
0 
0 
0 
0 
0 
0 
0 
0 
0 
0 
0 
0 
0 
0 
0 
0 
0 
0 
0 
0 
0 
0 
0 
0 
0 
0 
0 
0 
0 
0 
0 
0 
0 
0 
0 
0 
0 
0 
0 
0 
0 
0 
0 
0 
0 
0 
0 
0 
0 
0 
0 
0 
0 
0 
0 
0 
0 
0 
0 
0 
0 
0 
0 
0 
0 
0 
0 
0 
0 
0 
0 
0 
0 
0 
0 
0 
0 
0 
0 
0 
0 
0 
0 
0 
0 
0 
0 
0 
0 
0 
0 
0 
0 
0 
0 
0 
0 
0 
0 
0 
0 
0 
0 
0 
0 
0 
0 
0 
0 
0 
0 
0 
0 
0 
0 
0 
0 
0 
0 
0 
0 
0 
0 
0 
0 
0 
0 
0 
0 
0 
0 
0 
0 
0 
0 
0 
0 
0 
0 
0 
0 
0 
0 
0 
0 
0 
0 
0 
0 
0 
0 
0 
0 
0 
0 
0 
0 
0 
0 
0 
0 
0 
0 
0 
0 
0 
0 
0 
0 
0 
0 
0 
0 
0 
0 
0 
0 
0 
0 
0 
0 
0 
0 
0 
0 
0 
0 
0 
0 
0 
0 
0 
0 
0 
0 
0 
0 
0 
0 
0 
0 
0 
0 
0 
0 
0 
0 
0 
0 
0 
0 
0 
0 
0 
0 
0 
0 
0 
0 
0 
0 
0 
0 
0 
0 
0 
0 
0 
0 
0 
0 
0 
0 
0 
0 
0 
0 
0 
0 
0 
0 
0 
0 
0 
0 
0 
0 
0 
0 
0 
0 
0 
0 
0 
0 
0 
0 
0 
0 
0 
0 
0 
0 
0 
0 
0 
0 
0 
0 
0 
0 
0 
0 
0 
0 
0 
0 
0 
0 
0 
0 
0 
0 
0 
0 
0 
0 
0 
0 
0 
0 
0 
0 
0 
0 
0 
0 
0 
0 
0 
0 
0 
0 
0 
0 
0 
0 
0 
0 
0 
0 
0 
0 
0 
0 
0 
0 
0 
0 
0 
0 
0 
0 
0 
0 
0 
0 
0 
0 
0 
0 
0 
0 
0 
0 
0 
0 
0 
0 
0 
0 
0 
0 
0 
0 
0 
0 
0 
0 
0 
0 
0 
0 
0 
0 
0 
0 
0 
0 
0 
0 
0 
0 
0 
0 
0 
0 
0 
0 
0 
0 
0 
0 
0 
0 
0 
0 
0 
0 
0 
0 
0 
0 
0 
0 
0 
0 
0 
0 
0 
0 
0 
0 
0 
0 
0 
0 
0 
0 
0 
0 
0 
0 
0 
0 
0 
0 
0 
0 
0 
0 
0 
0 
0 
0 
0 
0 
0 
0 
0 
0 
0 
0 
0 
0 
0 
0 
0 
0 
0 
0 
0 
0 
0 
0 
0 
0 
0 
0 
0 
0 
0 
0 
0 
0 
0 
0 
0 
0 
0 
0 
0 
0 
0 
0 
0 
0 
0 
0 
0 
0 
0 
0 
0 
0 
0 
0 
0 
0 
0 
0 
0 
0 
0 
0 
0 
0 
0 
0 
0 
0 
0 
0 
0 
0 
0 
0 
0 
0 
0 
0 
0 
0 
0 
0 
0 
0 
0 
0 
0 
0 
0 
0 
0 
0 
0 
0 
0 
0 
0 
0 
0 
0 
0 
0 
0 
0 
0 
0 
0 
0 
0 
0 
0 
0 
0 
0 
0 
0 
0 
0 
0 
0 
0 
0 
0 
0 
0 
0 
0 
0 
0 
0 
0 
0 
0 
0 
0 
0 
0 
0 
0 
0 
0 
0 
0 
0 
0 
0 
0 
0 
0 
0 
0 
0 
0 
0 
0 
0 
0 
0 
0 
0 
0 
0 
0 
0 
0 
0 
0 
0 
0 
0 
0 
0 
0 
0 
0 
0 
0 
0 
0 
0 
0 
0 
0 
0 
0 
0 
0 
0 
0 
0 
0 
0 
0 
0 
0 
0 
0 
0 
0 
0 
0 
0 
0 
0 
0 
0 
0 
0 
0 
0 
0 
0 
0 
0 
0 
0 
0 
0 
0 
0 
0 
0 
0 
0 
0 
0 
0 
0 
0 
0 
0 
0 
0 
0 
0 
0 
0 
0 
0 
0 
0 
0 
0 
0 
0 
0 
0 
0 
0 
0 
0 
0 
0 
0 
0 
0 
0 
0 
0 
0 
0 
0 
0 
0 
0 
0 
0 
0 
0 
0 
0 
0 
0 
0 
0 
0 
0 
0 
0 
0 
0 
0 
0 
0 
0 
0 
0 
0 
0 
0 
0 
0 
0 
0 
0 
0 
0 
0 
0 
0 
0 
0 
0 
0 
0 
0 
0 
0 
0 
0 
0 
0 
0 
0 
0 
0 
0 
0 
0 
0 
0 
0 
0 
0 
0 
0 
0 
0 
0 
0 
0 
0 
0 
0 
0 
0 
0 
0 
0 
0 
0 
0 
0 
0 
0 
0 
0 
0 
0 
0 
0 
0 
0 
0 
0 
0 
0 
0 
0 
0 
0 
0 
0 
0 
0 
0 
0 
0 
0 
0 
0 
0 
0 
0 
0 
0 
0 
0 
0 
0 
0 
0 
0 
0 
0 
0 
0 
0 
0 
0 
0 
0 
0 
0 
0 
0 
0 
0 
0 
0 
0 
0 
0 
0 
0 
0 
0 
0 
0 
0 
0 
0 
0 
0 
0 
0 
0 
0 
0 
0 
0 
0 
0 
0 
0 
0 
0 
0 
0 
0 
0 
0 
0 
0 
0 
0 
0 
0 
0 
0 
0 
0 
0 
0 
0 
0 
0 
0 
0 
0 
0 
0 
0 
0 
0 
0 
0 
0 
0 
0 
0 
0 
0 
0 
0 
0 
0 
0 
0 
0 
0 
0 
0 
0 
0 
0 
0 
0 
0 
0 
0 
0 
0 
0 
0 
0 
0 
0 
0 
0 
0 
0 
0 
0 
0 
0 
0 
0 
0 
0 
0 
0 
0 
0 
0 
0 
0 
0 
0 
0 
0 
0 
0 
0 
0 
0 
0 
0 
0 
0 
0 
0 
0 
0 
0 
0 
0 
0 
0 
0 
0 
0 
0 
0 
0 
0 
0 
0 
0 
0 
0 
0 
0 
0 
0 
0 
0 
0 
0 
0 
0 
0 
0 
0 
0 
0 
0 
0 
0 
0 
0 
0 
0 
0 
0 
0 
0 
0 
0 
0 
0 
0 
0 
0 
0 
0 
0 
0 
0 
0 
0 
0 
0 
0 
0 
0 
0 
0 
0 
0 
0 
0 
0 
0 
0 
0 
0 
0 
0 
0 
0 
0 
0 
0 
0 
0 
0 
0 
0 
0 
0 
0 
0 
0 
0 
0 
0 
0 
0 
0 
0 
0 
0 
0 
0 
0 
0 
0 
0 
0 
0 
0 
0 
0 
0 
0 
0 
0 
0 
0 
0 
0 
0 
0 
0 
0 
0 
0 
0 
0 
0 
0 
0 
0 
0 
0 
0 
0 
0 
0 
0 
0 
0 
0 
0 
0 
0 
0 
0 
0 
0 
0 
0 
0 
0 
0 
0 
0 
0 
0 
0 
0 
0 
0 
0 
0 
0 
0 
0 
0 
0 
0 
0 
0 
0 
0 
0 
0 
0 
0 
0 
0 
0 
0 
0 
0 
0 
0 
0 
0 
0 
0 
0 
0 
0 
0 
0 
0 
0 
0 
0 
0 
0 
0 
0 
0 
0 
0 
0 
0 
0 
0 
0 
0 
0 
0 
0 
0 
0 
0 
0 
0 
0 
0 
0 
0 
0 
0 
0 
0 
0 
0 
0 
0 
0 
0 
0 
0 
0 
0 
0 
0 
0 
0 
0 
0 
0 
0 
0 
0 
0 
0 
0 
0 
0 
0 
0 
0 
0 
0 
0 
0 
0 
0 
0 
0 
0 
0 
0 
0 
0 
0 
0 
0 
0 
0 
0 
0 
0 
0 
0 
0 
0 
0 
0 
0 
0 
0 
0 
0 
0 
0 
0 
0 
0 
0 
0 
0 
0 
0 
0 
0 
0 
0 
0 
0 
0 
0 
0 
0 
0 
0 
0 
0 
0 
0 
0 
0 
0 
0 
0 
0 
0 
0 
0 
0 
0 
0 
0 
0 
0 
0 
0 
0 
0 
0 
0 
0 
0 
0 
0 
0 
0 
0 
0 
0 
0 
0 
0 
0 
0 
0 
0 
0 
0 
0 
0 
0 
0 
0 
0 
0 
0 
0 
0 
0 
0 
0 
0 
0 
0 
0 
0 
0 
0 
0 
0 
0 
0 
0 
0 
0 
0 
0 
0 
0 
0 
0 
0 
0 
0 
0 
0 
0 
0 
0 
0 
0 
0 
0 
0 
0 
0 
0 
0 
0 
0 
0 
0 
0 
0 
0 
0 
0 
0 
0 
0 
0 
0 
0 
0 
0 
0 
0 
0 
0 
0 
0 
0 
0 
0 
0 
0 
0 
0 
0 
0 
0 
0 
0 
0 
0 
0 
0 
0 
0 
0 
0 
0 
0 
0 
0 
0 
0 
0 
0 
0 
0 
0 
0 
0 
0 
0 
0 
0 
0 
0 
0 
0 
0 
0 
0 
0 
0 
0 
0 
0 
0 
0 
0 
0 
0 
0 
0 
0 
0 
0 
0 
0 
0 
0 
0 
0 
0 
0 
0 
0 
0 
0 
0 
0 
0 
0 
0 
0 
0 
0 
0 
0 
0 
0 
0 
0 
0 
0 
0 
0 
0 
0 
0 
0 
0 
0 
0 
0 
0 
0 
0 
0 
0 
0 
0 
0 
0 
0 
0 
0 
0 
0 
0 
0 
0 
0 
0 
0 
0 
0 
0 
0 
0 
0 
0 
0 
0 
0 
0 
0 
0 
0 
0 
0 
0 
0 
0 
0 
0 
0 
0 
0 
0 
0 
0 
0 
0 
0 
0 
0 
0 
0 
0 
0 
0 
0 
0 
0 
0 
0 
0 
0 
0 
0 
0 
0 
0 
0 
0 
0 
0 
0 
0 
0 
0 
0 
0 
0 
0 
0 
0 
0 
0 
0 
0 
0 
0 
0 
0 
0 
0 
0 
0 
0 
0 
0 
0 
0 
0 
0 
0 
0 
0 
0 
0 
0 
0 
0 
0 
0 
0 
0 
0 
0 
0 
0 
0 
0 
0 
0 
0 
0 
0 
0 
0 
0 
0 
0 
0 
0 
0 
0 
0 
0 
0 
0 
0 
0 
0 
0 
0 
0 
0 
0 
0 
0 
0 
0 
0 
0 
0 
0 
0 
0 
0 
0 
0 
0 
0 
0 
0 
0 
0 
0 
0 
0 
0 
0 
0 
0 
0 
0 
0 
0 
0 
0 
0 
0 
0 
0 
0 
0 
0 
0 
0 
0 
0 
0 
0 
0 
0 
0 
0 
0 
0 
0 
0 
0 
0 
0 
0 
0 
0 
0 
0 
0 
0 
0 
0 
0 
0 
0 
0 
0 
0 
0 
0 
0 
0 
0 
0 
0 
0 
0 
0 
0 
0 
0 
0 
0 
0 
0 
0 
0 
0 
0 
0 
0 
0 
0 
0 
0 
0 
0 
0 
0 
0 
0 
0 
0 
0 
0 
0 
0 
0 
0 
0 
0 
0 
0 
0 
0 
0 
0 
0 
0 
0 
0 
0 
0 
0 
0 
0 
0 
0 
0 
0 
0 
0 
0 
0 
0 
0 
0 
0 
0 
0 
0 
0 
0 
0 
0 
0 
0 
0 
0 
0 
0 
0 
0 
0 
0 
0 
0 
0 
0 
0 
0 
0 
0 
0 
0 
0 
0 
0 
0 
0 
0 
0 
0 
0 
0 
0 
0 
0 
0 
0 
0 
0 
0 
0 
0 
0 
0 
0 
0 
0 
0 
0 
0 
0 
0 
0 
0 
0 
0 
0 
0 
0 
0 
0 
0 
0 
0 
0 
0 
0 
0 
0 
0 
0 
0 
0 
0 
0 
0 
0 
0 
0 
0 
0 
0 
0 
0 
0 
0 
0 
0 
0 
0 
0 
0 
0 
0 
0 
0 
0 
0 
0 
0 
0 
0 
0 
0 
0 
0 
0 
0 
0 
0 
0 
0 
0 
0 
0 
0 
0 
0 
0 
0 
0 
0 
0 
0 
0 
0 
0 
0 
0 
0 
0 
0 
0 
0 
0 
0 
0 
0 
0 
0 
0 
0 
0 
0 
0 
0 
0 
0 
0 
0 
0 
0 
0 
0 
0 
0 
0 
0 
0 
0 
0 
0 
0 
0 
0 
0 
0 
0 
0 
0 
0 
0 
0 
0 
0 
0 
0 
0 
0 
0 
0 
0 
0 
0 
0 
0 
0 
0 
0 
0 
0 
0 
0 
0 
0 
0 
0 
0 
0 
0 
0 
0 
0 
0 
0 
0 
0 
0 
0 
0 
0 
0 
0 
0 
0 
0 
0 
0 
0 
0 
0 
0 
0 
0 
0 
0 
0 
0 
0 
0 
0 
0 
0 
0 
0 
0 
0 
0 
0 
0 
0 
0 
0 
0 
0 
0 
0 
0 
0 
0 
0 
0 
0 
0 
0 
0 
0 
0 
0 
0 
0 
0 
0 
0 
0 
0 
0 
0 
0 
0 
0 
0 
0 
0 
0 
0 
0 
0 
0 
0 
0 
0 
0 
0 
0 
0 
0 
0 
0 
0 
0 
0 
0 
0 
0 
0 
0 
0 
0 
0 
0 
0 
0 
0 
0 
0 
0 
0 
0 
0 
0 
0 
0 
0 
0 
0 
0 
0 
0 
0 
0 
0 
0 
0 
0 
0 
0 
0 
0 
0 
0 
0 
0 
0 
0 
0 
0 
0 
0 
0 
0 
0 
0 
0 
0 
0 
0 
0 
0 
0 
0 
0 
0 
0 
0 
0 
0 
0 
0 
0 
0 
0 
0 
0 
0 
0 
0 
0 
0 
0 
0 
0 
0 
0 
0 
0 
0 
0 
0 
0 
0 
0 
0 
0 
0 
0 
0 
0 
0 
0 
0 
0 
0 
0 
0 
0 
0 
0 
0 
0 
0 
0 
0 
0 
0 
0 
0 
0 
0 
0 
0 
0 
0 
0 
0 
0 
0 
0 
0 
0 
0 
0 
0 
0 
0 
0 
0 
0 
0 
0 
0 
0 
0 
0 
0 
0 
0 
0 
0 
0 
0 
0 
0 
0 
0 
0 
0 
0 
0 
0 
0 
0 
0 
0 
0 
0 
0 
0 
0 
0 
0 
0 
0 
0 
0 
0 
0 
0 
0 
0 
0 
0 
0 
0 
0 
0 
0 
0 
0 
0 
0 
0 
0 
0 
0 
0 
0 
0 
0 
0 
0 
0 
0 
0 
0 
0 
0 
0 
0 
0 
0 
0 
0 
0 
0 
0 
0 
0 
0 
0 
0 
0 
0 
0 
0 
0 
0 
0 
0 
0 
0 
0 
0 
0 
0 
0 
0 
0 
0 
0 
0 
0 
0 
0 
0 
0 
0 
0 
0 
0 
0 
0 
0 
0 
0 
0 
0 
0 
0 
0 
0 
0 
0 
0 
0 
0 
0 
0 
0 
0 
0 
0 
0 
0 
0 
0 
0 
0 
0 
0 
0 
0 
0 
0 
0 
0 
0 
0 
0 
0 
0 
0 
0 
0 
0 
0 
0 
0 
0 
0 
0 
0 
0 
0 
0 
0 
0 
0 
0 
0 
0 
0 
0 
0 
0 
0 
0 
0 
0 
0 
0 
0 
0 
0 
0 
0 
0 
0 
0 
0 
0 
0 
0 
0 
0 
0 
0 
0 
0 
0 
0 
0 
0 
0 
0 
0 
0 
0 
0 
0 
0 
0 
0 
0 
0 
0 
0 
0 
0 
0 
0 
0 
0 
0 
0 
0 
0 
0 
0 
0 
0 
0 
0 
0 
0 
0 
0 
0 
0 
0 
0 
0 
0 
0 
0 
0 
0 
0 
0 
0 
0 
0 
0 
0 
0 
0 
0 
0 
0 
0 
0 
0 
0 
0 
0 
0 
0 
0 
0 
0 
0 
0 
0 
0 
0 
0 
0 
0 
0 
0 
0 
0 
0 
0 
0 
0 
0 
0 
0 
0 
0 
0 
0 
0 
0 
0 
0 
0 
0 
0 
0 
0 
0 
0 
0 
0 
0 
0 
0 
0 
0 
0 
0 
0 
0 
0 
0 
0 
0 
0 
0 
0 
0 
0 
0 
0 
0 
0 
0 
0 
0 
0 
0 
0 
0 
0 
0 
0 
0 
0 
0 
0 
0 
0 
0 
0 
0 
0 
0 
0 
0 
0 
0 
0 
0 
0 
0 
0 
0 
0 
0 
0 
0 
0 
0 
0 
0 
0 
0 
0 
0 
0 
0 
0 
0 
0 
0 
0 
0 
0 
0 
0 
0 
0 
0 
0 
0 
0 
0 
0 
0 
0 
0 
0 
0 
0 
0 
0 
0 
0 
0 
0 
0 
0 
0 
0 
0 
0 
0 
0 
0 
0 
0 
0 
0 
0 
0 
0 
0 
0 
0 
0 
0 
0 
0 
0 
0 
0 
0 
0 
0 
0 
0 
0 
0 
0 
0 
0 
0 
0 
0 
0 
0 
0 
0 
0 
0 
0 
0 
0 
0 
0 
0 
0 
0 
0 
0 
0 
0 
0 
0 
0 
0 
0 
0 
0 
0 
0 
0 
0 
0 
0 
0 
0 
0 
0 
0 
0 
0 
0 
0 
0 
0 
0 
0 
0 
0 
0 
0 
0 
0 
0 
0 
0 
0 
0 
0 
0 
0 
0 
0 
0 
0 
0 
0 
0 
0 
0 
0 
0 
0 
0 
0 
0 
0 
0 
0 
0 
0 
0 
0 
0 
0 
0 
0 
0 
0 
0 
0 
0 
0 
0 
0 
0 
0 
0 
0 
0 
0 
0 
0 
0 
0 
0 
0 
0 
0 
0 
0 
0 
0 
0 
0 
0 
0 
0 
0 
0 
0 
0 
0 
0 
0 
0 
0 
0 
0 
0 
0 
0 
0 
0 
0 
0 
0 
0 
0 
0 
0 
0 
0 
0 
0 
0 
0 
0 
0 
0 
0 
0 
0 
0 
0 
0 
0 
0 
0 
0 
0 
0 
0 
0 
0 
0 
0 
0 
0 
0 
0 
0 
0 
0 
0 
0 
0 
0 
0 
0 
0 
0 
0 
0 
0 
0 
0 
0 
0 
0 
0 
0 
0 
0 
0 
0 
0 
0 
0 
0 
0 
0 
0 
0 
0 
0 
0 
0 
0 
0 
0 
0 
0 
0 
0 
0 
0 
0 
0 
0 
0 
0 
0 
0 
0 
0 
0 
0 
0 
0 
0 
0 
0 
0 
0 
0 
0 
0 
0 
0 
0 
0 
0 
0 
0 
0 
0 
0 
0 
0 
0 
0 
0 
0 
0 
0 
0 
0 
0 
0 
0 
0 
0 
0 
0 
0 
0 
0 
0 
0 
0 
0 
0 
0 
0 
0 
0 
0 
0 
0 
0 
0 
0 
0 
0 
0 
0 
0 
0 
0 
0 
0 
0 
0 
0 
0 
0 
0 
0 
0 
0 
0 
0 
0 
0 
0 
0 
0 
0 
0 
0 
0 
0 
0 
0 
0 
0 
0 
0 
0 
0 
0 
0 
0 
0 
0 
0 
0 
0 
0 
0 
0 
0 
0 
0 
0 
0 
0 
0 
0 
0 
0 
0 
0 
0 
0 
0 
0 
0 
0 
0 
0 
0 
0 
0 
0 
0 
0 
0 
0 
0 
0 
0 
0 
0 
0 
0 
0 
0 
0 
0 
0 
0 
0 
0 
0 
0 
0 
0 
0 
0 
0 
0 
0 
0 
0 
0 
0 
0 
0 
0 
0 
0 
0 
0 
0 
0 
0 
0 
0 
0 
0 
0 
0 
0 
0 
0 
0 
0 
0 
0 
0 
0 
0 
0 
0 
0 
0 
0 
0 
0 
0 
0 
0 
0 
0 
0 
0 
0 
0 
0 
0 
0 
0 
0 
0 
0 
0 
0 
0 
0 
0 
0 
0 
0 
0 
0 
0 
0 
0 
0 
0 
0 
0 
0 
0 
0 
0 
0 
0 
0 
0 
0 
0 
0 
0 
0 
0 
0 
0 
0 
0 
0 
0 
0 
0 
0 
0 
0 
0 
0 
0 
0 
0 
0 
0 
0 
0 
0 
0 
0 
0 
0 
0 
0 
0 
0 
0 
0 
0 
0 
0 
0 
0 
0 
0 
0 
0 
0 
0 
0 
0 
0 
0 
0 
0 
0 
0 
0 
0 
0 
0 
0 
0 
0 
0 
0 
0 
0 
0 
0 
0 
0 
0 
0 
0 
0 
0 
0 
0 
0 
0 
0 
0 
0 
0 
0 
0 
0 
0 
0 
0 
0 
0 
0 
0 
0 
0 
0 
0 
0 
0 
0 
0 
0 
0 
0 
0 
0 
0 
0 
0 
0 
0 
0 
0 
0 
0 
0 
0 
0 
0 
0 
0 
0 
0 
0 
0 
0 
0 
0 
0 
0 
0 
0 
0 
0 
0 
0 
0 
0 
0 
0 
0 
0 
0 
0 
0 
0 
0 
0 
0 
0 
0 
0 
0 
0 
0 
0 
0 
0 
0 
0 
0 
0 
0 
0 
0 
0 
0 
0 
0 
0 
0 
0 
0 
0 
0 
0 
0 
0 
0 
0 
0 
0 
0 
0 
0 
0 
0 
0 
0 
0 
0 
0 
0 
0 
0 
0 
0 
0 
0 
0 
0 
0 
0 
0 
0 
0 
0 
0 
0 
0 
0 
0 
0 
0 
0 
0 
0 
0 
0 
0 
0 
0 
0 
0 
0 
0 
0 
0 
0 
0 
0 
0 
0 
0 
0 
0 
0 
0 
0 
0 
0 
0 
0 
0 
0 
0 
0 
0 
0 
0 
0 
0 
0 
0 
0 
0 
0 
0 
0 
0 
0 
0 
0 
0 
0 
0 
0 
0 
0 
0 
0 
0 
0 
0 
0 
0 
0 
0 
0 
0 
0 
0 
0 
0 
0 
0 
0 
0 
0 
0 
0 
0 
0 
0 
0 
0 
0 
0 
0 
0 
0 
0 
0 
0 
0 
0 
0 
0 
0 
0 
0 
0 
0 
0 
0 
0 
0 
0 
0 
0 
0 
0 
0 
0 
0 
0 
0 
0 
0 
0 
0 
0 
0 
0 
0 
0 
0 
0 
0 
0 
0 
0 
0 
0 
0 
0 
0 
0 
0 
0 
0 
0 
0 
0 
0 
0 
0 
0 
0 
0 
0 
0 
0 
0 
0 
0 
0 
0 
0 
0 
0 
0 
0 
0 
0 
5.490970e-05 
1.901904e-04 
3.254150e-04 
4.605834e-04 
5.956956e-04 
7.307515e-04 
8.657511e-04 
1.000694e-03 
1.135581e-03 
1.270411e-03 
1.405185e-03 
1.539902e-03 
1.674563e-03 
1.809167e-03 
1.943714e-03 
2.078204e-03 
2.212637e-03 
2.347014e-03 
2.481333e-03 
2.615596e-03 
2.749801e-03 
2.883949e-03 
3.018040e-03 
3.152074e-03 
3.286051e-03 
3.419970e-03 
3.553832e-03 
3.687636e-03 
3.821383e-03 
3.955072e-03 
4.088704e-03 
4.222278e-03 
4.355795e-03 
4.489253e-03 
4.622654e-03 
4.755997e-03 
4.889282e-03 
5.022509e-03 
5.155678e-03 
5.288789e-03 
5.421842e-03 
5.554836e-03 
5.687773e-03 
5.820651e-03 
5.953471e-03 
6.086232e-03 
6.218935e-03 
6.351579e-03 
6.484165e-03 
6.616693e-03 
6.749161e-03 
6.881571e-03 
7.013922e-03 
7.146215e-03 
7.278448e-03 
7.410623e-03 
7.542739e-03 
7.674795e-03 
7.806793e-03 
7.938731e-03 
8.070610e-03 
8.202430e-03 
8.334191e-03 
8.465892e-03 
8.597534e-03 
8.729117e-03 
8.860640e-03 
8.992104e-03 
9.123508e-03 
9.254852e-03 
9.386137e-03 
9.517361e-03 
9.648527e-03 
9.779632e-03 
9.910677e-03 
1.004166e-02 
1.017259e-02 
1.030345e-02 
1.043426e-02 
1.056500e-02 
1.069569e-02 
1.082631e-02 
1.095688e-02 
1.108738e-02 
1.121782e-02 
1.134821e-02 
1.147853e-02 
1.160879e-02 
1.173899e-02 
1.186913e-02 
1.199921e-02 
1.212923e-02 
1.225919e-02 
1.238909e-02 
1.251892e-02 
1.264870e-02 
1.277841e-02 
1.290807e-02 
1.303766e-02 
1.316719e-02 
1.329666e-02 
1.342607e-02 
1.355542e-02 
1.368470e-02 
1.381393e-02 
1.394309e-02 
1.407219e-02 
1.420123e-02 
1.433021e-02 
1.445912e-02 
1.458798e-02 
1.471677e-02 
1.484550e-02 
1.497417e-02 
1.510278e-02 
1.523132e-02 
1.535981e-02 
1.548823e-02 
1.561659e-02 
1.574488e-02 
1.587312e-02 
1.600129e-02 
1.612940e-02 
1.625745e-02 
1.638543e-02 
1.651335e-02 
1.664121e-02 
1.676901e-02 
1.689674e-02 
1.702442e-02 
1.715203e-02 
1.727957e-02 
1.740706e-02 
1.753448e-02 
1.766183e-02 
1.778913e-02 
1.791636e-02 
1.804353e-02 
1.817063e-02 
1.829767e-02 
1.842465e-02 
1.855157e-02 
1.867842e-02 
1.880521e-02 
1.893193e-02 
1.905859e-02 
1.918519e-02 
1.931173e-02 
1.943820e-02 
1.956460e-02 
1.969095e-02 
1.981723e-02 
1.994344e-02 
2.006959e-02 
2.019568e-02 
2.032170e-02 
2.044766e-02 
2.057356e-02 
2.069939e-02 
2.082516e-02 
2.095086e-02 
2.107650e-02 
2.120207e-02 
2.132758e-02 
2.145303e-02 
2.157841e-02 
2.170373e-02 
2.182898e-02 
2.195416e-02 
2.207929e-02 
2.220434e-02 
2.232934e-02 
2.245426e-02 
2.257913e-02 
2.270392e-02 
2.282866e-02 
2.295332e-02 
2.307793e-02 
2.320247e-02 
2.332694e-02 
2.345134e-02 
2.357569e-02 
2.369996e-02 
2.382417e-02 
2.394832e-02 
2.407240e-02 
2.419641e-02 
2.432036e-02 
2.444425e-02 
2.456806e-02 
2.469182e-02 
2.481550e-02 
2.493912e-02 
2.506268e-02 
2.518617e-02 
2.530959e-02 
2.543294e-02 
2.555624e-02 
2.567946e-02 
2.580262e-02 
2.592571e-02 
2.604873e-02 
2.617169e-02 
2.629459e-02 
2.641741e-02 
2.654017e-02 
2.666287e-02 
2.678549e-02 
2.690805e-02 
2.703055e-02 
2.715297e-02 
2.727533e-02 
2.739763e-02 
2.751985e-02 
2.764201e-02 
2.776411e-02 
2.788613e-02 
2.800809e-02 
2.812998e-02 
2.825181e-02 
2.837356e-02 
2.849525e-02 
2.861688e-02 
2.873843e-02 
2.885992e-02 
2.898134e-02 
2.910269e-02 
2.922398e-02 
2.934520e-02 
2.946635e-02 
2.958743e-02 
2.970844e-02 
2.982939e-02 
2.995027e-02 
3.007108e-02 
3.019182e-02 
3.031250e-02 
3.043311e-02 
3.055365e-02 
3.067412e-02 
3.079452e-02 
3.091486e-02 
3.103512e-02 
3.115532e-02 
3.127545e-02 
3.139551e-02 
3.151551e-02 
3.163543e-02 
3.175529e-02 
3.187508e-02 
3.199479e-02 
3.211445e-02 
3.223403e-02 
3.235354e-02 
3.247298e-02 
3.259236e-02 
3.271167e-02 
3.283090e-02 
3.295007e-02 
3.306917e-02 
3.318820e-02 
3.330716e-02 
3.342605e-02 
3.354488e-02 
3.366363e-02 
3.378231e-02 
3.390093e-02 
3.401947e-02 
3.413795e-02 
3.425636e-02 
3.437469e-02 
3.449296e-02 
3.461116e-02 
3.472928e-02 
3.484734e-02 
3.496533e-02 
3.508325e-02 
3.520110e-02 
3.531888e-02 
3.543658e-02 
3.555422e-02 
3.567179e-02 
3.578929e-02 
3.590672e-02 
3.602407e-02 
3.614136e-02 
3.625858e-02 
3.637573e-02 
3.649280e-02 
3.660981e-02 
3.672675e-02 
3.684361e-02 
3.696040e-02 
3.707713e-02 
3.719378e-02 
3.731036e-02 
3.742688e-02 
3.754332e-02 
3.765969e-02 
3.777599e-02 
3.789221e-02 
3.800837e-02 
3.812446e-02 
3.824047e-02 
3.835642e-02 
3.847229e-02 
3.858809e-02 
3.870382e-02 
3.881948e-02 
3.893507e-02 
3.905058e-02 
3.916603e-02 
3.928140e-02 
3.939670e-02 
3.951193e-02 
3.962709e-02 
3.974218e-02 
3.985719e-02 
3.997213e-02 
4.008701e-02 
4.020181e-02 
4.031653e-02 
4.043119e-02 
4.054577e-02 
4.066028e-02 
4.077472e-02 
4.088909e-02 
4.100339e-02 
4.111761e-02 
4.123176e-02 
4.134584e-02 
4.145984e-02 
4.157378e-02 
4.168764e-02 
4.180143e-02 
4.191514e-02 
4.202879e-02 
4.214236e-02 
4.225585e-02 
4.236928e-02 
4.248263e-02 
4.259591e-02 
4.270912e-02 
4.282225e-02 
4.293531e-02 
4.304830e-02 
4.316122e-02 
4.327406e-02 
4.338683e-02 
4.349952e-02 
4.361215e-02 
4.372470e-02 
4.383717e-02 
4.394957e-02 
4.406190e-02 
4.417416e-02 
4.428634e-02 
4.439845e-02 
4.451049e-02 
4.462245e-02 
4.473433e-02 
4.484615e-02 
4.495789e-02 
4.506956e-02 
4.518115e-02 
4.529267e-02 
4.540411e-02 
4.551548e-02 
4.562678e-02 
4.573800e-02 
4.584915e-02 
4.596023e-02 
4.607123e-02 
4.618215e-02 
4.629301e-02 
4.640378e-02 
4.651449e-02 
4.662512e-02 
4.673567e-02 
4.684615e-02 
4.695656e-02 
4.706689e-02 
4.717714e-02 
4.728733e-02 
4.739743e-02 
4.750746e-02 
4.761742e-02 
4.772730e-02 
4.783711e-02 
4.794685e-02 
4.805650e-02 
4.816609e-02 
4.827559e-02 
4.838503e-02 
4.849438e-02 
4.860367e-02 
4.871287e-02 
4.882200e-02 
4.893106e-02 
4.904004e-02 
4.914895e-02 
4.925778e-02 
4.936653e-02 
4.947521e-02 
4.958382e-02 
4.969234e-02 
4.980080e-02 
4.990917e-02 
5.001747e-02 
5.012570e-02 
5.023385e-02 
5.034192e-02 
5.044992e-02 
5.055784e-02 
5.066569e-02 
5.077346e-02 
5.088115e-02 
5.098877e-02 
5.109631e-02 
5.120377e-02 
5.131116e-02 
5.141847e-02 
5.152571e-02 
5.163287e-02 
5.173995e-02 
5.184696e-02 
5.195389e-02 
5.206074e-02 
5.216752e-02 
5.227422e-02 
5.238084e-02 
5.248739e-02 
5.259386e-02 
5.270026e-02 
5.280657e-02 
5.291281e-02 
5.301897e-02 
5.312506e-02 
5.323107e-02 
5.333700e-02 
5.344286e-02 
5.354863e-02 
5.365433e-02 
5.375996e-02 
5.386550e-02 
5.397097e-02 
5.407636e-02 
5.418168e-02 
5.428691e-02 
5.439207e-02 
5.449715e-02 
5.460216e-02 
5.470708e-02 
5.481193e-02 
5.491670e-02 
5.502140e-02 
5.512601e-02 
5.523055e-02 
5.533501e-02 
5.543939e-02 
5.554370e-02 
5.564792e-02 
5.575207e-02 
5.585614e-02 
5.596013e-02 
5.606405e-02 
5.616788e-02 
5.627164e-02 
5.637532e-02 
5.647892e-02 
5.658244e-02 
5.668588e-02 
5.678925e-02 
5.689254e-02 
5.699575e-02 
5.709888e-02 
5.720193e-02 
5.730490e-02 
5.740780e-02 
5.751061e-02 
5.761335e-02 
5.771601e-02 
5.781859e-02 
5.792109e-02 
5.802351e-02 
5.812585e-02 
5.822811e-02 
5.833030e-02 
5.843240e-02 
5.853443e-02 
5.863638e-02 
5.873824e-02 
5.884003e-02 
5.894174e-02 
5.904337e-02 
5.914492e-02 
5.924640e-02 
5.934779e-02 
5.944910e-02 
5.955033e-02 
5.965149e-02 
5.975256e-02 
5.985355e-02 
5.995447e-02 
6.005530e-02 
6.015606e-02 
6.025673e-02 
6.035733e-02 
6.045785e-02 
6.055828e-02 
6.065864e-02 
6.075891e-02 
6.085911e-02 
6.095922e-02 
6.105926e-02 
6.115922e-02 
6.125909e-02 
6.135889e-02 
6.145860e-02 
6.155823e-02 
6.165779e-02 
6.175726e-02 
6.185666e-02 
6.195597e-02 
6.205520e-02 
6.215435e-02 
6.225342e-02 
6.235241e-02 
6.245132e-02 
6.255015e-02 
6.264890e-02 
6.274757e-02 
6.284616e-02 
6.294466e-02 
6.304309e-02 
6.314143e-02 
6.323970e-02 
6.333788e-02 
6.343598e-02 
6.353400e-02 
6.363194e-02 
6.372980e-02 
6.382757e-02 
6.392527e-02 
6.402288e-02 
6.412042e-02 
6.421787e-02 
6.431524e-02 
6.441253e-02 
6.450973e-02 
6.460686e-02 
6.470390e-02 
6.480087e-02 
6.489775e-02 
6.499455e-02 
6.509126e-02 
6.518790e-02 
6.528445e-02 
6.538093e-02 
6.547732e-02 
6.557362e-02 
6.566985e-02 
6.576600e-02 
6.586206e-02 
6.595804e-02 
6.605394e-02 
6.614975e-02 
6.624549e-02 
6.634114e-02 
6.643671e-02 
6.653220e-02 
6.662760e-02 
6.672292e-02 
6.681816e-02 
6.691332e-02 
6.700840e-02 
6.710339e-02 
6.719830e-02 
6.729313e-02 
6.738788e-02 
6.748254e-02 
6.757712e-02 
6.767162e-02 
6.776603e-02 
6.786036e-02 
6.795461e-02 
6.804878e-02 
6.814286e-02 
6.823686e-02 
6.833078e-02 
6.842461e-02 
6.851836e-02 
6.861203e-02 
6.870562e-02 
6.879912e-02 
6.889254e-02 
6.898587e-02 
6.907912e-02 
6.917229e-02 
6.926538e-02 
6.935838e-02 
6.945130e-02 
6.954413e-02 
6.963689e-02 
6.972955e-02 
6.982214e-02 
6.991464e-02 
7.000706e-02 
7.009939e-02 
7.019164e-02 
7.028381e-02 
7.037589e-02 
7.046789e-02 
7.055980e-02 
7.065163e-02 
7.074338e-02 
7.083504e-02 
7.092662e-02 
7.101812e-02 
7.110953e-02 
7.120085e-02 
7.129210e-02 
7.138325e-02 
7.147433e-02 
7.156532e-02 
7.165622e-02 
7.174705e-02 
7.183778e-02 
7.192843e-02 
7.201900e-02 
7.210949e-02 
7.219989e-02 
7.229020e-02 
7.238043e-02 
7.247057e-02 
7.256064e-02 
7.265061e-02 
7.274050e-02 
7.283031e-02 
7.292003e-02 
7.300967e-02 
7.309922e-02 
7.318869e-02 
7.327807e-02 
7.336737e-02 
7.345658e-02 
7.354571e-02 
7.363475e-02 
7.372370e-02 
7.381258e-02 
7.390136e-02 
7.399006e-02 
7.407868e-02 
7.416721e-02 
7.425566e-02 
7.434402e-02 
7.443229e-02 
7.452048e-02 
7.460858e-02 
7.469660e-02 
7.478454e-02 
7.487238e-02 
7.496015e-02 
7.504782e-02 
7.513541e-02 
7.522292e-02 
7.531034e-02 
7.539767e-02 
7.548492e-02 
7.557208e-02 
7.565915e-02 
7.574614e-02 
7.583305e-02 
7.591986e-02 
7.600660e-02 
7.609324e-02 
7.617980e-02 
7.626628e-02 
7.635266e-02 
7.643896e-02 
7.652518e-02 
7.661131e-02 
7.669735e-02 
7.678331e-02 
7.686918e-02 
7.695496e-02 
7.704066e-02 
7.712627e-02 
7.721179e-02 
7.729723e-02 
7.738258e-02 
7.746784e-02 
7.755302e-02 
7.763811e-02 
7.772312e-02 
7.780804e-02 
7.789287e-02 
7.797761e-02 
7.806227e-02 
7.814684e-02 
7.823132e-02 
7.831572e-02 
7.840003e-02 
7.848425e-02 
7.856839e-02 
7.865243e-02 
7.873640e-02 
7.882027e-02 
7.890406e-02 
7.898776e-02 
7.907137e-02 
7.915490e-02 
7.923833e-02 
7.932169e-02 
7.940495e-02 
7.948813e-02 
7.957121e-02 
7.965422e-02 
7.973713e-02 
7.981996e-02 
7.990269e-02 
7.998535e-02 
8.006791e-02 
8.015039e-02 
8.023277e-02 
8.031507e-02 
8.039729e-02 
8.047941e-02 
8.056145e-02 
8.064340e-02 
8.072526e-02 
8.080703e-02 
8.088872e-02 
8.097032e-02 
8.105183e-02 
8.113325e-02 
8.121458e-02 
8.129583e-02 
8.137698e-02 
8.145805e-02 
8.153903e-02 
8.161993e-02 
8.170073e-02 
8.178145e-02 
8.186207e-02 
8.194261e-02 
8.202307e-02 
8.210343e-02 
8.218370e-02 
8.226389e-02 
8.234398e-02 
8.242399e-02 
8.250391e-02 
8.258374e-02 
8.266349e-02 
8.274314e-02 
8.282271e-02 
8.290218e-02 
8.298157e-02 
8.306087e-02 
8.314008e-02 
8.321920e-02 
8.329823e-02 
8.337718e-02 
8.345603e-02 
8.353480e-02 
8.361347e-02 
8.369206e-02 
8.377056e-02 
8.384897e-02 
8.392729e-02 
8.400552e-02 
8.408366e-02 
8.416172e-02 
8.423968e-02 
8.431755e-02 
8.439534e-02 
8.447303e-02 
8.455064e-02 
8.462816e-02 
8.470558e-02 
8.478292e-02 
8.486017e-02 
8.493733e-02 
8.501440e-02 
8.509138e-02 
8.516826e-02 
8.524507e-02 
8.532178e-02 
8.539840e-02 
8.547493e-02 
8.555137e-02 
8.562772e-02 
8.570398e-02 
8.578015e-02 
8.585623e-02 
8.593223e-02 
8.600813e-02 
8.608394e-02 
8.615966e-02 
8.623529e-02 
8.631083e-02 
8.638629e-02 
8.646165e-02 
8.653692e-02 
8.661210e-02 
8.668719e-02 
8.676219e-02 
8.683710e-02 
8.691192e-02 
8.698665e-02 
8.706129e-02 
8.713584e-02 
8.721030e-02 
8.728466e-02 
8.735894e-02 
8.743313e-02 
8.750722e-02 
8.758123e-02 
8.765514e-02 
8.772897e-02 
8.780270e-02 
8.787635e-02 
8.794990e-02 
8.802336e-02 
8.809673e-02 
8.817001e-02 
8.824320e-02 
8.831630e-02 
8.838930e-02 
8.846222e-02 
8.853505e-02 
8.860778e-02 
8.868042e-02 
8.875298e-02 
8.882544e-02 
8.889781e-02 
8.897009e-02 
8.904227e-02 
8.911437e-02 
8.918638e-02 
8.925829e-02 
8.933011e-02 
8.940184e-02 
8.947348e-02 
8.954503e-02 
8.961649e-02 
8.968786e-02 
8.975913e-02 
8.983031e-02 
8.990141e-02 
8.997241e-02 
9.004331e-02 
9.011413e-02 
9.018486e-02 
9.025549e-02 
9.032603e-02 
9.039648e-02 
9.046684e-02 
9.053711e-02 
9.060728e-02 
9.067737e-02 
9.074736e-02 
9.081726e-02 
9.088706e-02 
9.095678e-02 
9.102640e-02 
9.109593e-02 
9.116537e-02 
9.123472e-02 
9.130398e-02 
9.137314e-02 
9.144221e-02 
9.151119e-02 
9.158008e-02 
9.164887e-02 
9.171758e-02 
9.178619e-02 
9.185471e-02 
9.192313e-02 
9.199147e-02 
9.205971e-02 
9.212786e-02 
9.219591e-02 
9.226388e-02 
9.233175e-02 
9.239953e-02 
9.246721e-02 
9.253481e-02 
9.260231e-02 
9.266972e-02 
9.273703e-02 
9.280426e-02 
9.287139e-02 
9.293842e-02 
9.300537e-02 
9.307222e-02 
9.313898e-02 
9.320565e-02 
9.327222e-02 
9.333871e-02 
9.340509e-02 
9.347139e-02 
9.353759e-02 
9.360370e-02 
9.366972e-02 
9.373564e-02 
9.380147e-02 
9.386721e-02 
9.393285e-02 
9.399841e-02 
9.406386e-02 
9.412923e-02 
9.419450e-02 
9.425968e-02 
9.432476e-02 
9.438976e-02 
9.445465e-02 
9.451946e-02 
9.458417e-02 
9.464879e-02 
9.471332e-02 
9.477775e-02 
9.484209e-02 
9.490633e-02 
9.497048e-02 
9.503454e-02 
9.509850e-02 
9.516237e-02 
9.522615e-02 
9.528983e-02 
9.535342e-02 
9.541692e-02 
9.548032e-02 
9.554363e-02 
9.560685e-02 
9.566997e-02 
9.573299e-02 
9.579593e-02 
9.585877e-02 
9.592151e-02 
9.598416e-02 
9.604672e-02 
9.610919e-02 
9.617156e-02 
9.623383e-02 
9.629601e-02 
9.635810e-02 
9.642009e-02 
9.648199e-02 
9.654380e-02 
9.660551e-02 
9.666713e-02 
9.672865e-02 
9.679008e-02 
9.685141e-02 
9.691265e-02 
9.697380e-02 
9.703485e-02 
9.709581e-02 
9.715667e-02 
9.721744e-02 
9.727811e-02 
9.733869e-02 
9.739918e-02 
9.745957e-02 
9.751986e-02 
9.758007e-02 
9.764017e-02 
9.770019e-02 
9.776010e-02 
9.781993e-02 
9.787966e-02 
9.793929e-02 
9.799883e-02 
9.805827e-02 
9.811762e-02 
9.817688e-02 
9.823604e-02 
9.829510e-02 
9.835407e-02 
9.841295e-02 
9.847173e-02 
9.853041e-02 
9.858900e-02 
9.864750e-02 
9.870590e-02 
9.876421e-02 
9.882242e-02 
9.888053e-02 
9.893855e-02 
9.899648e-02 
9.905431e-02 
9.911204e-02 
9.916968e-02 
9.922723e-02 
9.928468e-02 
9.934203e-02 
9.939929e-02 
9.945646e-02 
9.951353e-02 
9.957050e-02 
9.962738e-02 
9.968416e-02 
9.974085e-02 
9.979744e-02 
9.985393e-02 
9.991033e-02 
9.996664e-02 
1.000229e-01 
1.000790e-01 
1.001350e-01 
1.001909e-01 
1.002467e-01 
1.003025e-01 
1.003581e-01 
1.004136e-01 
1.004691e-01 
1.005244e-01 
1.005797e-01 
1.006348e-01 
1.006899e-01 
1.007449e-01 
1.007997e-01 
1.008545e-01 
1.009092e-01 
1.009638e-01 
1.010183e-01 
1.010727e-01 
1.011270e-01 
1.011812e-01 
1.012353e-01 
1.012893e-01 
1.013432e-01 
1.013970e-01 
1.014507e-01 
1.015043e-01 
1.015579e-01 
1.016113e-01 
1.016646e-01 
1.017179e-01 
1.017710e-01 
1.018241e-01 
1.018770e-01 
1.019299e-01 
1.019826e-01 
1.020353e-01 
1.020878e-01 
1.021403e-01 
1.021927e-01 
1.022450e-01 
1.022971e-01 
1.023492e-01 
1.024012e-01 
1.024531e-01 
1.025049e-01 
1.025566e-01 
1.026082e-01 
1.026597e-01 
1.027111e-01 
1.027624e-01 
1.028136e-01 
1.028647e-01 
1.029158e-01 
1.029667e-01 
1.030175e-01 
1.030682e-01 
1.031189e-01 
1.031694e-01 
1.032198e-01 
1.032702e-01 
1.033204e-01 
1.033706e-01 
1.034206e-01 
1.034706e-01 
1.035205e-01 
1.035702e-01 
1.036199e-01 
1.036694e-01 
1.037189e-01 
1.037683e-01 
1.038176e-01 
1.038668e-01 
1.039158e-01 
1.039648e-01 
1.040137e-01 
1.040625e-01 
1.041112e-01 
1.041598e-01 
1.042083e-01 
1.042567e-01 
1.043050e-01 
1.043532e-01 
1.044013e-01 
1.044493e-01 
1.044973e-01 
1.045451e-01 
1.045928e-01 
1.046404e-01 
1.046880e-01 
1.047354e-01 
1.047827e-01 
1.048300e-01 
1.048771e-01 
1.049241e-01 
1.049711e-01 
1.050179e-01 
1.050647e-01 
1.051113e-01 
1.051579e-01 
1.052043e-01 
1.052507e-01 
1.052969e-01 
1.053431e-01 
1.053892e-01 
1.054351e-01 
1.054810e-01 
1.055268e-01 
1.055725e-01 
1.056180e-01 
1.056635e-01 
1.057089e-01 
1.057542e-01 
1.057994e-01 
1.058445e-01 
1.058894e-01 
1.059343e-01 
1.059791e-01 
1.060238e-01 
1.060684e-01 
1.061129e-01 
1.061573e-01 
1.062016e-01 
1.062458e-01 
1.062900e-01 
1.063340e-01 
1.063779e-01 
1.064217e-01 
1.064654e-01 
1.065090e-01 
1.065526e-01 
1.065960e-01 
1.066393e-01 
1.066825e-01 
1.067257e-01 
1.067687e-01 
1.068116e-01 
1.068545e-01 
1.068972e-01 
1.069398e-01 
1.069824e-01 
1.070248e-01 
1.070671e-01 
1.071094e-01 
1.071515e-01 
1.071936e-01 
1.072355e-01 
1.072774e-01 
1.073191e-01 
1.073608e-01 
1.074023e-01 
1.074438e-01 
1.074852e-01 
1.075264e-01 
1.075676e-01 
1.076086e-01 
1.076496e-01 
1.076905e-01 
1.077312e-01 
1.077719e-01 
1.078125e-01 
1.078530e-01 
1.078933e-01 
1.079336e-01 
1.079738e-01 
1.080139e-01 
1.080538e-01 
1.080937e-01 
1.081335e-01 
1.081732e-01 
1.082128e-01 
1.082522e-01 
1.082916e-01 
1.083309e-01 
1.083701e-01 
1.084092e-01 
1.084482e-01 
1.084871e-01 
1.085259e-01 
1.085646e-01 
1.086032e-01 
1.086417e-01 
1.086801e-01 
1.087184e-01 
1.087566e-01 
1.087947e-01 
1.088327e-01 
1.088706e-01 
1.089084e-01 
1.089461e-01 
1.089837e-01 
1.090212e-01 
1.090586e-01 
1.090959e-01 
1.091331e-01 
1.091702e-01 
1.092072e-01 
1.092441e-01 
1.092809e-01 
1.093177e-01 
1.093543e-01 
1.093908e-01 
1.094272e-01 
1.094635e-01 
1.094997e-01 
1.095359e-01 
1.095719e-01 
1.096078e-01 
1.096436e-01 
1.096793e-01 
1.097150e-01 
1.097505e-01 
1.097859e-01 
1.098212e-01 
1.098565e-01 
1.098916e-01 
1.099266e-01 
1.099615e-01 
1.099964e-01 
1.100311e-01 
1.100657e-01 
1.101002e-01 
1.101347e-01 
1.101690e-01 
1.102032e-01 
1.102373e-01 
1.102714e-01 
1.103053e-01 
1.103391e-01 
1.103729e-01 
1.104065e-01 
1.104400e-01 
1.104735e-01 
1.105068e-01 
1.105400e-01 
1.105732e-01 
1.106062e-01 
1.106391e-01 
1.106720e-01 
1.107047e-01 
1.107373e-01 
1.107699e-01 
1.108023e-01 
1.108346e-01 
1.108669e-01 
1.108990e-01 
1.109311e-01 
1.109630e-01 
1.109948e-01 
1.110266e-01 
1.110582e-01 
1.110897e-01 
1.111212e-01 
1.111525e-01 
1.111837e-01 
1.112149e-01 
1.112459e-01 
1.112769e-01 
1.113077e-01 
1.113384e-01 
1.113691e-01 
1.113996e-01 
1.114300e-01 
1.114604e-01 
1.114906e-01 
1.115208e-01 
1.115508e-01 
1.115807e-01 
1.116106e-01 
1.116403e-01 
1.116699e-01 
1.116995e-01 
1.117289e-01 
1.117582e-01 
1.117875e-01 
1.118166e-01 
1.118457e-01 
1.118746e-01 
1.119034e-01 
1.119322e-01 
1.119608e-01 
1.119893e-01 
1.120178e-01 
1.120461e-01 
1.120743e-01 
1.121025e-01 
1.121305e-01 
1.121584e-01 
1.121863e-01 
1.122140e-01 
1.122416e-01 
1.122692e-01 
1.122966e-01 
1.123239e-01 
1.123512e-01 
1.123783e-01 
1.124053e-01 
1.124322e-01 
1.124591e-01 
1.124858e-01 
1.125124e-01 
1.125390e-01 
1.125654e-01 
1.125917e-01 
1.126179e-01 
1.126441e-01 
1.126701e-01 
1.126960e-01 
1.127218e-01 
1.127476e-01 
1.127732e-01 
1.127987e-01 
1.128241e-01 
1.128494e-01 
1.128747e-01 
1.128998e-01 
1.129248e-01 
1.129497e-01 
1.129745e-01 
1.129993e-01 
1.130239e-01 
1.130484e-01 
1.130728e-01 
1.130971e-01 
1.131213e-01 
1.131454e-01 
1.131695e-01 
1.131934e-01 
1.132172e-01 
1.132409e-01 
1.132645e-01 
1.132880e-01 
1.133114e-01 
1.133347e-01 
1.133579e-01 
1.133810e-01 
1.134040e-01 
1.134269e-01 
1.134498e-01 
1.134725e-01 
1.134951e-01 
1.135176e-01 
1.135400e-01 
1.135623e-01 
1.135845e-01 
1.136066e-01 
1.136285e-01 
1.136504e-01 
1.136722e-01 
1.136939e-01 
1.137155e-01 
1.137370e-01 
1.137584e-01 
1.137797e-01 
1.138009e-01 
1.138220e-01 
1.138430e-01 
1.138638e-01 
1.138846e-01 
1.139053e-01 
1.139259e-01 
1.139464e-01 
1.139668e-01 
1.139870e-01 
1.140072e-01 
1.140273e-01 
1.140473e-01 
1.140672e-01 
1.140869e-01 
1.141066e-01 
1.141262e-01 
1.141456e-01 
1.141650e-01 
1.141843e-01 
1.142035e-01 
1.142225e-01 
1.142415e-01 
1.142604e-01 
1.142791e-01 
1.142978e-01 
1.143163e-01 
1.143348e-01 
1.143532e-01 
1.143714e-01 
1.143896e-01 
1.144076e-01 
1.144256e-01 
1.144434e-01 
1.144612e-01 
1.144788e-01 
1.144964e-01 
1.145138e-01 
1.145312e-01 
1.145484e-01 
1.145656e-01 
1.145826e-01 
1.145996e-01 
1.146164e-01 
1.146331e-01 
1.146498e-01 
1.146663e-01 
1.146827e-01 
1.146991e-01 
1.147153e-01 
1.147314e-01 
1.147475e-01 
1.147634e-01 
1.147792e-01 
1.147950e-01 
1.148106e-01 
1.148261e-01 
1.148415e-01 
1.148568e-01 
1.148721e-01 
1.148872e-01 
1.149022e-01 
1.149171e-01 
1.149319e-01 
1.149466e-01 
1.149612e-01 
1.149758e-01 
1.149902e-01 
1.150045e-01 
1.150187e-01 
1.150328e-01 
1.150468e-01 
1.150607e-01 
1.150745e-01 
1.150882e-01 
1.151018e-01 
1.151153e-01 
1.151287e-01 
1.151420e-01 
1.151551e-01 
1.151682e-01 
1.151812e-01 
1.151941e-01 
1.152069e-01 
1.152196e-01 
1.152322e-01 
1.152446e-01 
1.152570e-01 
1.152693e-01 
1.152815e-01 
1.152935e-01 
1.153055e-01 
1.153174e-01 
1.153291e-01 
1.153408e-01 
1.153524e-01 
1.153638e-01 
1.153752e-01 
1.153865e-01 
1.153976e-01 
1.154087e-01 
1.154196e-01 
1.154305e-01 
1.154412e-01 
1.154519e-01 
1.154624e-01 
1.154729e-01 
1.154832e-01 
1.154935e-01 
1.155036e-01 
1.155137e-01 
1.155236e-01 
1.155334e-01 
1.155432e-01 
1.155528e-01 
1.155623e-01 
1.155718e-01 
1.155811e-01 
1.155903e-01 
1.155995e-01 
1.156085e-01 
1.156174e-01 
1.156262e-01 
1.156350e-01 
1.156436e-01 
1.156521e-01 
1.156605e-01 
1.156688e-01 
1.156770e-01 
1.156851e-01 
1.156931e-01 
1.157010e-01 
1.157089e-01 
1.157166e-01 
1.157242e-01 
1.157317e-01 
1.157391e-01 
1.157463e-01 
1.157535e-01 
1.157606e-01 
1.157676e-01 
1.157745e-01 
1.157813e-01 
1.157880e-01 
1.157946e-01 
1.158011e-01 
1.158074e-01 
1.158137e-01 
1.158199e-01 
1.158260e-01 
1.158319e-01 
1.158378e-01 
1.158436e-01 
1.158492e-01 
1.158548e-01 
1.158603e-01 
1.158656e-01 
1.158709e-01 
1.158761e-01 
1.158811e-01 
1.158861e-01 
1.158909e-01 
1.158957e-01 
1.159003e-01 
1.159049e-01 
1.159093e-01 
1.159137e-01 
1.159179e-01 
1.159220e-01 
1.159261e-01 
1.159300e-01 
1.159339e-01 
1.159376e-01 
1.159412e-01 
1.159447e-01 
1.159482e-01 
1.159515e-01 
1.159547e-01 
1.159578e-01 
1.159609e-01 
1.159638e-01 
1.159666e-01 
1.159693e-01 
1.159719e-01 
1.159744e-01 
1.159769e-01 
1.159792e-01 
1.159814e-01 
1.159835e-01 
1.159855e-01 
1.159874e-01 
1.159892e-01 
1.159909e-01 
1.159925e-01 
1.159940e-01 
1.159954e-01 
1.159966e-01 
1.159978e-01 
1.159989e-01 
1.159999e-01 
1.160008e-01 
1.160016e-01 
1.160022e-01 
1.160028e-01 
1.160033e-01 
1.160037e-01 
1.160039e-01 
1.160041e-01 
1.160042e-01 
1.160041e-01 
1.160040e-01 
1.160038e-01 
1.160034e-01 
1.160030e-01 
1.160024e-01 
1.160018e-01 
1.160011e-01 
1.160002e-01 
1.159993e-01 
1.159982e-01 
1.159970e-01 
1.159958e-01 
1.159944e-01 
1.159930e-01 
1.159914e-01 
1.159897e-01 
1.159880e-01 
1.159861e-01 
1.159841e-01 
1.159821e-01 
1.159799e-01 
1.159776e-01 
1.159752e-01 
1.159728e-01 
1.159702e-01 
1.159675e-01 
1.159647e-01 
1.159618e-01 
1.159589e-01 
1.159558e-01 
1.159526e-01 
1.159493e-01 
1.159459e-01 
1.159424e-01 
1.159388e-01 
1.159351e-01 
1.159313e-01 
1.159274e-01 
1.159234e-01 
1.159193e-01 
1.159151e-01 
1.159108e-01 
1.159063e-01 
1.159018e-01 
1.158972e-01 
1.158925e-01 
1.158877e-01 
1.158827e-01 
1.158777e-01 
1.158726e-01 
1.158674e-01 
1.158620e-01 
1.158566e-01 
1.158511e-01 
1.158454e-01 
1.158397e-01 
1.158339e-01 
1.158279e-01 
1.158219e-01 
1.158158e-01 
1.158095e-01 
1.158032e-01 
1.157967e-01 
1.157902e-01 
1.157835e-01 
1.157768e-01 
1.157699e-01 
1.157629e-01 
1.157559e-01 
1.157487e-01 
1.157415e-01 
1.157341e-01 
1.157266e-01 
1.157191e-01 
1.157114e-01 
1.157036e-01 
1.156958e-01 
1.156878e-01 
1.156797e-01 
1.156715e-01 
1.156632e-01 
1.156549e-01 
1.156464e-01 
1.156378e-01 
1.156291e-01 
1.156203e-01 
1.156114e-01 
1.156024e-01 
1.155933e-01 
1.155842e-01 
1.155749e-01 
1.155655e-01 
1.155560e-01 
1.155464e-01 
1.155367e-01 
1.155269e-01 
1.155169e-01 
1.155069e-01 
1.154968e-01 
1.154866e-01 
1.154763e-01 
1.154659e-01 
1.154554e-01 
1.154448e-01 
1.154340e-01 
1.154232e-01 
1.154123e-01 
1.154013e-01 
1.153901e-01 
1.153789e-01 
1.153676e-01 
1.153562e-01 
1.153446e-01 
1.153330e-01 
1.153213e-01 
1.153094e-01 
1.152975e-01 
1.152854e-01 
1.152733e-01 
1.152611e-01 
1.152487e-01 
1.152363e-01 
1.152237e-01 
1.152111e-01 
1.151983e-01 
1.151855e-01 
1.151725e-01 
1.151595e-01 
1.151463e-01 
1.151330e-01 
1.151197e-01 
1.151062e-01 
1.150927e-01 
1.150790e-01 
1.150652e-01 
1.150514e-01 
1.150374e-01 
1.150233e-01 
1.150091e-01 
1.149949e-01 
1.149805e-01 
1.149660e-01 
1.149514e-01 
1.149368e-01 
1.149220e-01 
1.149071e-01 
1.148921e-01 
1.148770e-01 
1.148619e-01 
1.148466e-01 
1.148312e-01 
1.148157e-01 
1.148001e-01 
1.147844e-01 
1.147686e-01 
1.147527e-01 
1.147367e-01 
1.147206e-01 
1.147044e-01 
1.146881e-01 
1.146717e-01 
1.146552e-01 
1.146386e-01 
1.146219e-01 
1.146051e-01 
1.145882e-01 
1.145712e-01 
1.145541e-01 
1.145369e-01 
1.145195e-01 
1.145021e-01 
1.144846e-01 
1.144670e-01 
1.144493e-01 
1.144315e-01 
1.144135e-01 
1.143955e-01 
1.143774e-01 
1.143592e-01 
1.143408e-01 
1.143224e-01 
1.143039e-01 
1.142853e-01 
1.142665e-01 
1.142477e-01 
1.142288e-01 
1.142097e-01 
1.141906e-01 
1.141714e-01 
1.141520e-01 
1.141326e-01 
1.141130e-01 
1.140934e-01 
1.140737e-01 
1.140538e-01 
1.140339e-01 
1.140138e-01 
1.139937e-01 
1.139734e-01 
1.139531e-01 
1.139326e-01 
1.139121e-01 
1.138914e-01 
1.138707e-01 
1.138498e-01 
1.138289e-01 
1.138078e-01 
1.137867e-01 
1.137654e-01 
1.137441e-01 
1.137226e-01 
1.137010e-01 
1.136794e-01 
1.136576e-01 
1.136358e-01 
1.136138e-01 
1.135917e-01 
1.135696e-01 
1.135473e-01 
1.135249e-01 
1.135025e-01 
1.134799e-01 
1.134572e-01 
1.134344e-01 
1.134116e-01 
1.133886e-01 
1.133655e-01 
1.133424e-01 
1.133191e-01 
1.132957e-01 
1.132722e-01 
1.132487e-01 
1.132250e-01 
1.132012e-01 
1.131773e-01 
1.131533e-01 
1.131293e-01 
1.131051e-01 
1.130808e-01 
1.130564e-01 
1.130319e-01 
1.130074e-01 
1.129827e-01 
1.129579e-01 
1.129330e-01 
1.129080e-01 
1.128829e-01 
1.128577e-01 
1.128324e-01 
1.128071e-01 
1.127816e-01 
1.127560e-01 
1.127303e-01 
1.127045e-01 
1.126786e-01 
1.126526e-01 
1.126265e-01 
1.126003e-01 
1.125740e-01 
1.125476e-01 
1.125211e-01 
1.124946e-01 
1.124679e-01 
1.124411e-01 
1.124142e-01 
1.123872e-01 
1.123601e-01 
1.123329e-01 
1.123056e-01 
1.122782e-01 
1.122507e-01 
1.122231e-01 
1.121954e-01 
1.121676e-01 
1.121397e-01 
1.121117e-01 
1.120836e-01 
1.120554e-01 
1.120271e-01 
1.119987e-01 
1.119702e-01 
1.119416e-01 
1.119129e-01 
1.118841e-01 
1.118552e-01 
1.118262e-01 
1.117971e-01 
1.117679e-01 
1.117386e-01 
1.117092e-01 
1.116797e-01 
1.116500e-01 
1.116203e-01 
1.115905e-01 
1.115606e-01 
1.115306e-01 
1.115005e-01 
1.114703e-01 
1.114400e-01 
1.114096e-01 
1.113791e-01 
1.113485e-01 
1.113178e-01 
1.112870e-01 
1.112561e-01 
1.112251e-01 
1.111940e-01 
1.111628e-01 
1.111315e-01 
1.111001e-01 
1.110686e-01 
1.110370e-01 
1.110053e-01 
1.109735e-01 
1.109416e-01 
1.109095e-01 
1.108774e-01 
1.108452e-01 
1.108129e-01 
1.107805e-01 
1.107480e-01 
1.107154e-01 
1.106827e-01 
1.106499e-01 
1.106170e-01 
1.105840e-01 
1.105509e-01 
1.105177e-01 
1.104844e-01 
1.104510e-01 
1.104175e-01 
1.103839e-01 
1.103502e-01 
1.103164e-01 
1.102825e-01 
1.102485e-01 
1.102144e-01 
1.101802e-01 
1.101459e-01 
1.101116e-01 
1.100771e-01 
1.100425e-01 
1.100078e-01 
1.099730e-01 
1.099381e-01 
1.099031e-01 
1.098680e-01 
1.098328e-01 
1.097975e-01 
1.097621e-01 
1.097266e-01 
1.096911e-01 
1.096554e-01 
1.096196e-01 
1.095837e-01 
1.095477e-01 
1.095116e-01 
1.094754e-01 
1.094391e-01 
1.094028e-01 
1.093663e-01 
1.093297e-01 
1.092930e-01 
1.092562e-01 
1.092194e-01 
1.091824e-01 
1.091453e-01 
1.091081e-01 
1.090709e-01 
1.090335e-01 
1.089960e-01 
1.089584e-01 
1.089208e-01 
1.088830e-01 
1.088451e-01 
1.088072e-01 
1.087691e-01 
1.087309e-01 
1.086926e-01 
1.086543e-01 
1.086158e-01 
1.085773e-01 
1.085386e-01 
1.084998e-01 
1.084610e-01 
1.084220e-01 
1.083830e-01 
1.083438e-01 
1.083045e-01 
1.082652e-01 
1.082257e-01 
1.081862e-01 
1.081465e-01 
1.081068e-01 
1.080669e-01 
1.080270e-01 
1.079870e-01 
1.079468e-01 
1.079066e-01 
1.078662e-01 
1.078258e-01 
1.077853e-01 
1.077446e-01 
1.077039e-01 
1.076630e-01 
1.076221e-01 
1.075811e-01 
1.075400e-01 
1.074987e-01 
1.074574e-01 
1.074160e-01 
1.073745e-01 
1.073328e-01 
1.072911e-01 
1.072493e-01 
1.072074e-01 
1.071654e-01 
1.071232e-01 
1.070810e-01 
1.070387e-01 
1.069963e-01 
1.069538e-01 
1.069112e-01 
1.068685e-01 
1.068257e-01 
1.067828e-01 
1.067398e-01 
1.066967e-01 
1.066535e-01 
1.066102e-01 
1.065668e-01 
1.065233e-01 
1.064798e-01 
1.064361e-01 
1.063923e-01 
1.063484e-01 
1.063044e-01 
1.062603e-01 
1.062162e-01 
1.061719e-01 
1.061275e-01 
1.060831e-01 
1.060385e-01 
1.059938e-01 
1.059491e-01 
1.059042e-01 
1.058593e-01 
1.058142e-01 
1.057690e-01 
1.057238e-01 
1.056784e-01 
1.056330e-01 
1.055874e-01 
1.055418e-01 
1.054961e-01 
1.054502e-01 
1.054043e-01 
1.053583e-01 
1.053121e-01 
1.052659e-01 
1.052196e-01 
1.051731e-01 
1.051266e-01 
1.050800e-01 
1.050333e-01 
1.049865e-01 
1.049396e-01 
1.048926e-01 
1.048454e-01 
1.047982e-01 
1.047509e-01 
1.047035e-01 
1.046560e-01 
1.046085e-01 
1.045608e-01 
1.045130e-01 
1.044651e-01 
1.044171e-01 
1.043690e-01 
1.043209e-01 
1.042726e-01 
1.042242e-01 
1.041757e-01 
1.041272e-01 
1.040785e-01 
1.040297e-01 
1.039809e-01 
1.039319e-01 
1.038829e-01 
1.038337e-01 
1.037845e-01 
1.037351e-01 
1.036857e-01 
1.036362e-01 
1.035865e-01 
1.035368e-01 
1.034870e-01 
1.034371e-01 
1.033870e-01 
1.033369e-01 
0 
0 
0 
0 
0 
0 
0 
0 
0 
0 
0 
0 
0 
0 
0 
0 
0 
0 
0 
0 
0 
0 
0 
0 
0 
0 
0 
0 
0 
0 
0 
0 
0 
0 
0 
0 
0 
0 
0 
0 
0 
0 
0 
0 
0 
0 
0 
0 
0 
0 
0 
0 
0 
0 
0 
0 
0 
0 
0 
0 
0 
0 
0 
0 
0 
0 
0 
0 
0 
0 
0 
0 
0 
0 
0 
0 
0 
0 
0 
0 
0 
0 
0 
0 
0 
0 
0 
0 
0 
0 
0 
0 
0 
0 
0 
0 
0 
0 
0 
0 
0 
0 
0 
0 
0 
0 
0 
0 
0 
0 
0 
0 
0 
0 
0 
0 
0 
0 
0 
0 
0 
0 
0 
0 
0 
0 
0 
0 
0 
0 
0 
0 
0 
0 
0 
0 
0 
0 
0 
0 
0 
0 
0 
0 
0 
0 
0 
0 
0 
0 
0 
0 
0 
0 
0 
0 
0 
0 
0 
0 
0 
0 
0 
0 
0 
0 
0 
0 
0 
0 
0 
0 
0 
0 
0 
0 
0 
0 
0 
0 
0 
0 
0 
0 
0 
0 
0 
0 
0 
0 
0 
0 
0 
0 
0 
0 
0 
0 
0 
0 
0 
0 
0 
0 
0 
0 
0 
0 
0 
0 
0 
0 
0 
0 
0 
0 
0 
0 
0 
0 
0 
0 
0 
0 
0 
0 
0 
0 
0 
0 
0 
0 
0 
0 
0 
0 
0 
0 
0 
0 
0 
0 
0 
0 
0 
0 
0 
0 
0 
0 
0 
0 
0 
0 
0 
0 
0 
0 
0 
0 
0 
0 
0 
0 
0 
0 
0 
0 
0 
0 
0 
0 
0 
0 
0 
0 
0 
0 
0 
0 
0 
0 
0 
0 
0 
0 
0 
0 
0 
0 
0 
0 
0 
0 
0 
0 
0 
0 
0 
0 
0 
0 
0 
0 
0 
0 
0 
0 
0 
0 
0 
0 
0 
0 
0 
0 
0 
0 
0 
0 
0 
0 
0 
0 
0 
0 
0 
0 
0 
0 
0 
0 
0 
0 
0 
0 
0 
0 
0 
0 
0 
0 
0 
0 
0 
0 
0 
0 
0 
0 
0 
0 
0 
0 
0 
0 
0 
0 
0 
0 
0 
0 
0 
0 
0 
0 
0 
0 
0 
0 
0 
0 
0 
0 
0 
0 
0 
0 
0 
0 
0 
0 
0 
0 
0 
0 
0 
0 
0 
0 
0 
0 
0 
0 
0 
0 
0 
0 
0 
0 
0 
0 
0 
0 
0 
0 
0 
0 
0 
0 
0 
0 
0 
0 
0 
0 
0 
0 
0 
0 
0 
0 
0 
0 
0 
0 
0 
0 
0 
0 
0 
0 
0 
0 
0 
0 
0 
0 
0 
0 
0 
0 
0 
0 
0 
0 
0 
0 
0 
0 
0 
0 
0 
0 
0 
0 
0 
0 
0 
0 
0 
0 
0 
0 
0 
0 
0 
0 
0 
0 
0 
0 
0 
0 
0 
0 
0 
0 
0 
0 
0 
0 
0 
0 
0 
0 
0 
0 
0 
0 
0 
0 
0 
0 
0 
0 
0 
0 
0 
0 
0 
0 
0 
0 
0 
0 
0 
0 
0 
0 
0 
0 
0 
0 
0 
0 
0 
0 
0 
0 
0 
0 
0 
0 
0 
0 
0 
0 
0 
0 
0 
0 
0 
0 
0 
0 
0 
0 
0 
0 
0 
0 
0 
0 
0 
0 
0 
0 
0 
0 
0 
0 
0 
0 
0 
0 
0 
0 
0 
0 
0 
0 
0 
0 
0 
0 
0 
0 
0 
0 
0 
0 
0 
0 
0 
0 
0 
0 
0 
0 
0 
0 
0 
0 
0 
0 
0 
0 
0 
0 
0 
0 
0 
0 
0 
0 
0 
0 
0 
0 
0 
0 
0 
0 
0 
0 
0 
0 
0 
0 
0 
0 
0 
0 
0 
0 
0 
0 
0 
0 
0 
0 
0 
0 
0 
0 
0 
0 
0 
0 
0 
0 
0 
0 
0 
0 
0 
0 
0 
0 
0 
0 
0 
0 
0 
0 
0 
0 
0 
0 
0 
0 
0 
0 
0 
0 
0 
0 
0 
0 
0 
0 
0 
0 
0 
0 
0 
0 
0 
0 
0 
0 
0 
0 
0 
0 
0 
0 
0 
0 
0 
0 
0 
0 
0 
0 
0 
0 
0 
0 
0 
0 
0 
0 
0 
0 
0 
0 
0 
0 
0 
0 
0 
0 
0 
0 
0 
0 
0 
0 
0 
0 
0 
0 
0 
0 
0 
0 
0 
0 
0 
0 
0 
0 
0 
0 
0 
0 
0 
0 
0 
0 
0 
0 
0 
0 
0 
0 
0 
0 
0 
0 
0 
0 
0 
0 
0 
0 
0 
0 
0 
0 
0 
0 
0 
0 
0 
0 
0 
0 
0 
0 
0 
0 
0 
0 
0 
0 
0 
0 
0 
0 
0 
0 
0 
0 
0 
0 
0 
0 
0 
0 
0 
0 
0 
0 
0 
0 
0 
0 
0 
0 
0 
0 
0 
0 
0 
0 
0 
0 
0 
0 
0 
0 
0 
0 
0 
0 
0 
0 
0 
0 
0 
0 
0 
0 
0 
0 
0 
0 
0 
0 
0 
0 
0 
0 
0 
0 
0 
0 
0 
0 
0 
0 
0 
0 
0 
0 
0 
0 
0 
0 
0 
0 
0 
0 
0 
0 
0 
0 
0 
0 
0 
0 
0 
0 
0 
0 
0 
0 
0 
0 
0 
0 
0 
0 
0 
0 
0 
0 
0 
0 
0 
0 
0 
0 
0 
0 
0 
0 
0 
0 
0 
0 
0 
0 
0 
0 
0 
0 
0 
0 
0 
0 
0 
0 
0 
0 
0 
0 
0 
0 
0 
0 
0 
0 
0 
0 
0 
0 
0 
0 
0 
0 
0 
0 
0 
0 
0 
0 
0 
0 
0 
0 
0 
0 
0 
0 
0 
0 
0 
0 
0 
0 
0 
0 
0 
0 
0 
0 
0 
0 
0 
0 
0 
0 
0 
0 
0 
0 
0 
0 
0 
0 
0 
0 
0 
0 
0 
0 
0 
0 
0 
0 
0 
0 
0 
0 
0 
0 
0 
0 
0 
0 
0 
0 
0 
0 
0 
0 
0 
0 
0 
0 
0 
0 
0 
0 
0 
0 
0 
0 
0 
0 
0 
0 
0 
0 
0 
0 
0 
0 
0 
0 
0 
0 
0 
0 
0 
0 
0 
0 
0 
0 
0 
0 
0 
0 
0 
0 
0 
0 
0 
0 
0 
0 
0 
0 
0 
0 
0 
0 
0 
0 
0 
0 
0 
0 
0 
0 
0 
0 
0 
0 
0 
0 
0 
0 
0 
0 
0 
0 
0 
0 
0 
0 
0 
0 
0 
0 
0 
0 
0 
0 
0 
0 
0 
0 
0 
0 
0 
0 
0 
0 
0 
0 
0 
0 
0 
0 
0 
0 
0 
0 
0 
0 
0 
0 
0 
0 
0 
0 
0 
0 
0 
0 
0 
0 
0 
0 
0 
0 
0 
0 
0 
0 
0 
0 
0 
0 
0 
0 
0 
0 
0 
0 
0 
0 
0 
0 
0 
0 
0 
0 
0 
0 
0 
0 
0 
0 
0 
0 
0 
0 
0 
0 
0 
0 
0 
0 
0 
0 
0 
0 
0 
0 
0 
0 
0 
0 
0 
0 
0 
0 
0 
0 
0 
0 
0 
0 
0 
0 
0 
0 
0 
0 
0 
0 
0 
0 
0 
0 
0 
0 
0 
0 
0 
0 
0 
0 
0 
0 
0 
0 
0 
0 
0 
0 
0 
0 
0 
0 
0 
0 
0 
0 
0 
0 
0 
0 
0 
0 
0 
0 
0 
0 
0 
0 
0 
0 
0 
0 
0 
0 
0 
0 
0 
0 
0 
0 
0 
0 
0 
0 
0 
0 
0 
0 
0 
0 
0 
0 
0 
0 
0 
0 
0 
0 
0 
0 
0 
0 
0 
0 
0 
0 
0 
0 
0 
0 
0 
0 
0 
0 
0 
0 
0 
0 
0 
0 
0 
0 
0 
0 
0 
0 
0 
0 
0 
0 
0 
0 
0 
0 
0 
0 
0 
0 
0 
0 
0 
0 
0 
0 
0 
0 
0 
0 
0 
0 
0 
0 
0 
0 
0 
0 
0 
0 
0 
0 
0 
0 
0 
0 
0 
0 
0 
0 
0 
0 
0 
0 
0 
0 
0 
0 
0 
0 
0 
0 
0 
0 
0 
0 
0 
0 
0 
0 
0 
0 
0 
0 
0 
0 
0 
0 
0 
0 
0 
0 
0 
0 
0 
0 
0 
0 
0 
0 
0 
0 
0 
0 
0 
0 
0 
0 
0 
0 
0 
0 
0 
0 
0 
0 
0 
0 
0 
0 
0 
0 
0 
0 
0 
0 
0 
0 
0 
0 
0 
0 
0 
0 
0 
0 
0 
0 
0 
0 
0 
0 
0 
0 
0 
0 
0 
0 
0 
0 
0 
0 
0 
0 
0 
0 
0 
0 
0 
0 
0 
0 
0 
0 
0 
0 
0 
0 
0 
0 
0 
0 
0 
0 
0 
0 
0 
0 
0 
0 
0 
0 
0 
0 
0 
0 
0 
0 
0 
0 
0 
0 
0 
0 
0 
0 
0 
0 
0 
0 
0 
0 
0 
0 
0 
0 
0 
0 
0 
0 
0 
0 
0 
0 
0 
0 
0 
0 
0 
0 
0 
0 
0 
0 
0 
0 
0 
0 
0 
0 
0 
0 
0 
0 
0 
0 
0 
0 
0 
0 
0 
0 
0 
0 
0 
0 
0 
0 
0 
0 
0 
0 
0 
0 
0 
0 
0 
0 
0 
0 
0 
0 
0 
0 
0 
0 
0 
0 
0 
0 
0 
0 
0 
0 
0 
0 
0 
0 
0 
0 
0 
0 
0 
0 
0 
0 
0 
0 
0 
0 
0 
0 
0 
0 
0 
0 
0 
0 
0 
0 
0 
0 
0 
0 
0 
0 
0 
0 
0 
0 
0 
0 
0 
0 
0 
0 
0 
0 
0 
0 
0 
0 
0 
0 
0 
0 
0 
0 
0 
0 
0 
0 
0 
0 
0 
0 
0 
0 
0 
0 
0 
0 
0 
0 
0 
0 
0 
0 
0 
0 
0 
0 
0 
0 
0 
0 
0 
0 
0 
0 
0 
0 
0 
0 
0 
0 
0 
0 
0 
0 
0 
0 
0 
0 
0 
0 
0 
0 
0 
0 
0 
0 
0 
0 
0 
0 
0 
0 
0 
0 
0 
0 
0 
0 
0 
0 
0 
0 
0 
0 
0 
0 
0 
0 
0 
0 
0 
0 
0 
0 
0 
0 
0 
0 
0 
0 
0 
0 
0 
0 
0 
0 
0 
0 
0 
0 
0 
0 
0 
0 
0 
0 
0 
0 
0 
0 
0 
0 
0 
0 
0 
0 
0 
0 
0 
0 
0 
0 
0 
0 
0 
0 
0 
0 
0 
0 
0 
0 
0 
0 
0 
0 
0 
0 
0 
0 
0 
0 
0 
0 
0 
0 
0 
0 
0 
0 
0 
0 
0 
0 
0 
0 
0 
0 
0 
0 
0 
0 
0 
0 
0 
0 
0 
0 
0 
0 
0 
0 
0 
0 
0 
0 
0 
0 
0 
0 
0 
0 
0 
0 
0 
0 
0 
0 
0 
0 
0 
0 
0 
0 
0 
0 
0 
0 
0 
0 
0 
0 
0 
0 
0 
0 
0 
0 
0 
0 
0 
0 
0 
0 
0 
0 
0 
0 
0 
0 
0 
0 
0 
0 
0 
0 
0 
0 
0 
0 
0 
0 
0 
0 
0 
0 
0 
0 
0 
0 
0 
0 
0 
0 
0 
0 
0 
0 
0 
0 
0 
0 
0 
0 
0 
0 
0 
0 
0 
0 
0 
0 
0 
0 
0 
0 
0 
0 
0 
0 
0 
0 
0 
0 
0 
0 
0 
0 
0 
0 
0 
0 
0 
0 
0 
0 
0 
0 
0 
0 
0 
0 
0 
0 
0 
0 
0 
0 
0 
0 
0 
0 
0 
0 
0 
0 
0 
0 
0 
0 
0 
0 
0 
0 
0 
0 
0 
0 
0 
0 
0 
0 
0 
0 
0 
0 
0 
0 
0 
0 
0 
0 
0 
0 
0 
0 
0 
0 
0 
0 
0 
0 
0 
0 
0 
0 
0 
0 
0 
0 
0 
0 
0 
0 
0 
0 
0 
0 
0 
0 
0 
0 
0 
0 
0 
0 
0 
0 
0 
0 
0 
0 
0 
0 
0 
0 
0 
0 
0 
0 
0 
0 
0 
0 
0 
0 
0 
0 
0 
0 
0 
0 
0 
0 
0 
0 
0 
0 
0 
0 
0 
0 
0 
0 
0 
0 
0 
0 
0 
0 
0 
0 
0 
0 
0 
0 
0 
0 
0 
0 
0 
0 
0 
0 
0 
0 
0 
0 
0 
0 
0 
0 
0 
0 
0 
0 
0 
0 
0 
0 
0 
0 
0 
0 
0 
0 
0 
0 
0 
0 
0 
0 
0 
0 
0 
0 
0 
0 
0 
0 
0 
0 
0 
0 
0 
0 
0 
0 
0 
0 
0 
0 
0 
0 
0 
0 
0 
0 
0 
0 
0 
0 
0 
0
[truncated: 751,576 more chars]
