# Supplementary material for: Wide-Field Motion Integration in Fly VS Cells: Insights from an Inverse Approach
Source: PLoS Comput Biol. 2010 Sep 30;6(9):e1000932. doi: 10.1371/journal.pcbi.1000932 (PMC2947983; doi:10.1371/journal.pcbi.1000932)
Supplement: Dataset S1 — The passive and active optimized model to reproduce Figures 2 and 3 of the manuscript. (11.65 MB ZIP) [file pcbi.1000932.s001.zip › models/emd_traces/emd_trace_all_inh_8.dat]

0 
0 
0 
0 
0 
0 
0 
0 
0 
0 
0 
0 
0 
0 
0 
0 
0 
0 
0 
0 
0 
0 
0 
0 
0 
0 
0 
0 
0 
0 
0 
0 
0 
0 
0 
0 
0 
0 
0 
0 
0 
0 
0 
0 
0 
0 
0 
0 
0 
0 
0 
0 
0 
0 
0 
0 
0 
0 
0 
0 
0 
0 
0 
0 
0 
0 
0 
0 
0 
0 
0 
0 
0 
0 
0 
0 
0 
0 
0 
0 
0 
0 
0 
0 
0 
0 
0 
0 
0 
0 
0 
0 
0 
0 
0 
0 
0 
0 
0 
0 
0 
0 
0 
0 
0 
0 
0 
0 
0 
0 
0 
0 
0 
0 
0 
0 
0 
0 
0 
0 
0 
0 
0 
0 
0 
0 
0 
0 
0 
0 
0 
0 
0 
0 
0 
0 
0 
0 
0 
0 
0 
0 
0 
0 
0 
0 
0 
0 
0 
0 
0 
0 
0 
0 
0 
0 
0 
0 
0 
0 
0 
0 
0 
0 
0 
0 
0 
0 
0 
0 
0 
0 
0 
0 
0 
0 
0 
0 
0 
0 
0 
0 
0 
0 
0 
0 
0 
0 
0 
0 
0 
0 
0 
0 
0 
0 
0 
0 
0 
0 
0 
0 
0 
0 
0 
0 
0 
0 
0 
0 
0 
0 
0 
0 
0 
0 
0 
0 
0 
0 
0 
0 
0 
0 
0 
0 
0 
0 
0 
0 
0 
0 
0 
0 
0 
0 
0 
0 
0 
0 
0 
0 
0 
0 
0 
0 
0 
0 
0 
0 
0 
0 
0 
0 
0 
0 
0 
0 
0 
0 
0 
0 
0 
0 
0 
0 
0 
0 
0 
0 
0 
0 
0 
0 
0 
0 
0 
0 
0 
0 
0 
0 
0 
0 
0 
0 
0 
0 
0 
0 
0 
0 
0 
0 
0 
0 
0 
0 
0 
0 
0 
0 
0 
0 
0 
0 
0 
0 
0 
0 
0 
0 
0 
0 
0 
0 
0 
0 
0 
0 
0 
0 
0 
0 
0 
0 
0 
0 
0 
0 
0 
0 
0 
0 
0 
0 
0 
0 
0 
0 
0 
0 
0 
0 
0 
0 
0 
0 
0 
0 
0 
0 
0 
0 
0 
0 
0 
0 
0 
0 
0 
0 
0 
0 
0 
0 
0 
0 
0 
0 
0 
0 
0 
0 
0 
0 
0 
0 
0 
0 
0 
0 
0 
0 
0 
0 
0 
0 
0 
0 
0 
0 
0 
0 
0 
0 
0 
0 
0 
0 
0 
0 
0 
0 
0 
0 
0 
0 
0 
0 
0 
0 
0 
0 
0 
0 
0 
0 
0 
0 
0 
0 
0 
0 
0 
0 
0 
0 
0 
0 
0 
0 
0 
0 
0 
0 
0 
0 
0 
0 
0 
0 
0 
0 
0 
0 
0 
0 
0 
0 
0 
0 
0 
0 
0 
0 
0 
0 
0 
0 
0 
0 
0 
0 
0 
0 
0 
0 
0 
0 
0 
0 
0 
0 
0 
0 
0 
0 
0 
0 
0 
0 
0 
0 
0 
0 
0 
0 
0 
0 
0 
0 
0 
0 
0 
0 
0 
0 
0 
0 
0 
0 
0 
0 
0 
0 
0 
0 
0 
0 
0 
0 
0 
0 
0 
0 
0 
0 
0 
0 
0 
0 
0 
0 
0 
0 
0 
0 
0 
0 
0 
0 
0 
0 
0 
0 
0 
0 
0 
0 
0 
0 
0 
0 
0 
0 
0 
0 
0 
0 
0 
0 
0 
0 
0 
0 
0 
0 
0 
0 
0 
0 
0 
0 
0 
0 
0 
0 
0 
0 
0 
0 
0 
0 
0 
0 
0 
0 
0 
0 
0 
0 
0 
0 
0 
0 
0 
0 
0 
0 
0 
0 
0 
0 
0 
0 
0 
0 
0 
0 
0 
0 
0 
0 
0 
0 
0 
0 
0 
0 
0 
0 
0 
0 
0 
0 
0 
0 
0 
0 
0 
0 
0 
0 
0 
0 
0 
0 
0 
0 
0 
0 
0 
0 
0 
0 
0 
0 
0 
0 
0 
0 
0 
0 
0 
0 
0 
0 
0 
0 
0 
0 
0 
0 
0 
0 
0 
0 
0 
0 
0 
0 
0 
0 
0 
0 
0 
0 
0 
0 
0 
0 
0 
0 
0 
0 
0 
0 
0 
0 
0 
0 
0 
0 
0 
0 
0 
0 
0 
0 
0 
0 
0 
0 
0 
0 
0 
0 
0 
0 
0 
0 
0 
0 
0 
0 
0 
0 
0 
0 
0 
0 
0 
0 
0 
0 
0 
0 
0 
0 
0 
0 
0 
0 
0 
0 
0 
0 
0 
0 
0 
0 
0 
0 
0 
0 
0 
0 
0 
0 
0 
0 
0 
0 
0 
0 
0 
0 
0 
0 
0 
0 
0 
0 
0 
0 
0 
0 
0 
0 
0 
0 
0 
0 
0 
0 
0 
0 
0 
0 
0 
0 
0 
0 
0 
0 
0 
0 
0 
0 
0 
0 
0 
0 
0 
0 
0 
0 
0 
0 
0 
0 
0 
0 
0 
0 
0 
0 
0 
0 
0 
0 
0 
0 
0 
0 
0 
0 
0 
0 
0 
0 
0 
0 
0 
0 
0 
0 
0 
0 
0 
0 
0 
0 
0 
0 
0 
0 
0 
0 
0 
0 
0 
0 
0 
0 
0 
0 
0 
0 
0 
0 
0 
0 
0 
0 
0 
0 
0 
0 
0 
0 
0 
0 
0 
0 
0 
0 
0 
0 
0 
0 
0 
0 
0 
0 
0 
0 
0 
0 
0 
0 
0 
0 
0 
0 
0 
0 
0 
0 
0 
0 
0 
0 
0 
0 
0 
0 
0 
0 
0 
0 
0 
0 
0 
0 
0 
0 
0 
0 
0 
0 
0 
0 
0 
0 
0 
0 
0 
0 
0 
0 
0 
0 
0 
0 
0 
0 
0 
0 
0 
0 
0 
0 
0 
0 
0 
0 
0 
0 
0 
0 
0 
0 
0 
0 
0 
0 
0 
0 
0 
0 
0 
0 
0 
0 
0 
0 
0 
0 
0 
0 
0 
0 
0 
0 
0 
0 
0 
0 
0 
0 
0 
0 
0 
0 
0 
0 
0 
0 
0 
0 
0 
0 
0 
0 
0 
0 
0 
0 
0 
0 
0 
0 
0 
0 
0 
0 
0 
0 
0 
0 
0 
0 
0 
0 
0 
0 
0 
0 
0 
0 
0 
0 
0 
0 
0 
0 
0 
0 
0 
0 
0 
0 
0 
0 
0 
0 
0 
0 
0 
0 
0 
0 
0 
0 
0 
0 
0 
0 
0 
0 
0 
0 
0 
0 
0 
0 
0 
0 
0 
0 
0 
0 
0 
0 
0 
0 
0 
0 
0 
0 
0 
0 
0 
0 
0 
0 
0 
0 
0 
0 
0 
0 
0 
0 
0 
0 
0 
0 
0 
0 
0 
0 
0 
0 
0 
0 
0 
0 
0 
0 
0 
0 
0 
0 
0 
0 
0 
0 
0 
0 
0 
0 
0 
0 
0 
0 
0 
0 
0 
0 
0 
0 
0 
0 
0 
0 
0 
0 
0 
0 
0 
0 
0 
0 
0 
0 
0 
0 
0 
0 
0 
0 
0 
0 
0 
0 
0 
0 
0 
0 
0 
0 
0 
0 
0 
0 
0 
0 
0 
0 
0 
0 
0 
0 
0 
0 
0 
0 
0 
0 
0 
0 
0 
0 
0 
0 
0 
0 
0 
0 
0 
0 
0 
0 
0 
0 
0 
0 
0 
0 
0 
0 
0 
0 
0 
0 
0 
0 
0 
0 
0 
0 
0 
0 
0 
0 
0 
0 
0 
0 
0 
0 
0 
0 
0 
0 
0 
0 
0 
0 
0 
0 
0 
0 
0 
0 
0 
0 
0 
0 
0 
0 
0 
0 
0 
0 
0 
0 
0 
0 
0 
0 
0 
0 
0 
0 
0 
0 
0 
0 
0 
0 
0 
0 
0 
0 
0 
0 
0 
0 
0 
0 
0 
0 
0 
0 
0 
0 
0 
0 
0 
0 
0 
0 
0 
0 
0 
0 
0 
0 
0 
0 
0 
0 
0 
0 
0 
0 
0 
0 
0 
0 
0 
0 
0 
0 
0 
0 
0 
0 
0 
0 
0 
0 
0 
0 
0 
0 
0 
0 
0 
0 
0 
0 
0 
0 
0 
0 
0 
0 
0 
0 
0 
0 
0 
0 
0 
0 
0 
0 
0 
0 
0 
0 
0 
0 
0 
0 
0 
0 
0 
0 
0 
0 
0 
0 
0 
0 
0 
0 
0 
0 
0 
0 
0 
0 
0 
0 
0 
0 
0 
0 
0 
0 
0 
0 
0 
0 
0 
0 
0 
0 
0 
0 
0 
0 
0 
0 
0 
0 
0 
0 
0 
0 
0 
0 
0 
0 
0 
0 
0 
0 
0 
0 
0 
0 
0 
0 
0 
0 
0 
0 
0 
0 
0 
0 
0 
0 
0 
0 
0 
0 
0 
0 
0 
0 
0 
0 
0 
0 
0 
0 
0 
0 
0 
0 
0 
0 
0 
0 
0 
0 
0 
0 
0 
0 
0 
0 
0 
0 
0 
0 
0 
0 
0 
0 
0 
0 
0 
0 
0 
0 
0 
0 
0 
0 
0 
0 
0 
0 
0 
0 
0 
0 
0 
0 
0 
0 
0 
0 
0 
0 
0 
0 
0 
0 
0 
0 
0 
0 
0 
0 
0 
0 
0 
0 
0 
0 
0 
0 
0 
0 
0 
0 
0 
0 
0 
0 
0 
0 
0 
0 
0 
0 
0 
0 
0 
0 
0 
0 
0 
0 
0 
0 
0 
0 
0 
0 
0 
0 
0 
0 
0 
0 
0 
0 
0 
0 
0 
0 
0 
0 
0 
0 
0 
0 
0 
0 
0 
0 
0 
0 
0 
0 
0 
0 
0 
0 
0 
0 
0 
0 
0 
0 
0 
0 
0 
0 
0 
0 
0 
0 
0 
0 
0 
0 
0 
0 
0 
0 
0 
0 
0 
0 
0 
0 
0 
0 
0 
0 
0 
0 
0 
0 
0 
0 
0 
0 
0 
0 
0 
0 
0 
0 
0 
0 
0 
0 
0 
0 
0 
0 
0 
0 
0 
0 
0 
0 
0 
0 
0 
0 
0 
0 
0 
0 
0 
0 
0 
0 
0 
0 
0 
0 
0 
0 
0 
0 
0 
0 
0 
0 
0 
0 
0 
0 
0 
0 
0 
0 
0 
0 
0 
0 
0 
0 
0 
0 
0 
0 
0 
0 
0 
0 
0 
0 
0 
0 
0 
0 
0 
0 
0 
0 
0 
0 
0 
0 
0 
0 
0 
0 
0 
0 
0 
0 
0 
0 
0 
0 
0 
0 
0 
0 
0 
0 
0 
0 
0 
0 
0 
0 
0 
0 
0 
0 
0 
0 
0 
0 
0 
0 
0 
0 
0 
0 
0 
0 
0 
0 
0 
0 
0 
0 
0 
0 
0 
0 
0 
0 
0 
0 
0 
0 
0 
0 
0 
0 
0 
0 
0 
0 
0 
0 
0 
0 
0 
0 
0 
0 
0 
0 
0 
0 
0 
0 
0 
0 
0 
0 
0 
0 
0 
0 
0 
0 
0 
0 
0 
0 
0 
0 
0 
0 
0 
0 
0 
0 
0 
0 
0 
0 
0 
0 
0 
0 
0 
0 
0 
0 
0 
0 
0 
0 
0 
0 
0 
0 
0 
0 
0 
0 
0 
0 
0 
0 
0 
0 
0 
0 
0 
0 
0 
0 
0 
0 
0 
0 
0 
0 
0 
0 
0 
0 
0 
0 
0 
0 
0 
0 
0 
0 
0 
0 
0 
0 
0 
0 
0 
0 
0 
0 
0 
0 
0 
0 
0 
0 
0 
0 
0 
0 
0 
0 
0 
0 
0 
0 
0 
0 
0 
0 
0 
0 
0 
0 
0 
0 
0 
0 
0 
0 
0 
0 
0 
0 
0 
0 
0 
0 
0 
0 
0 
0 
0 
0 
0 
0 
0 
0 
0 
0 
0 
0 
0 
0 
0 
0 
0 
0 
0 
0 
0 
0 
0 
0 
0 
0 
0 
0 
0 
0 
0 
0 
0 
0 
0 
0 
0 
0 
0 
0 
0 
0 
0 
0 
0 
0 
0 
0 
0 
0 
0 
0 
0 
0 
0 
0 
0 
0 
0 
0 
0 
0 
0 
0 
0 
0 
0 
0 
0 
0 
0 
0 
0 
0 
0 
0 
0 
0 
0 
0 
0 
0 
0 
0 
0 
0 
0 
0 
0 
0 
0 
0 
0 
0 
0 
0 
0 
0 
0 
0 
0 
0 
0 
0 
0 
0 
0 
0 
0 
0 
0 
0 
0 
0 
0 
0 
0 
0 
0 
0 
0 
0 
0 
0 
0 
0 
0 
0 
0 
0 
0 
0 
0 
0 
0 
0 
0 
0 
0 
0 
0 
0 
0 
0 
0 
0 
0 
0 
0 
0 
0 
0 
0 
0 
0 
0 
0 
0 
0 
0 
0 
0 
0 
0 
0 
0 
0 
0 
0 
0 
0 
0 
0 
0 
0 
0 
0 
0 
0 
0 
0 
0 
0 
0 
0 
0 
0 
0 
0 
0 
0 
0 
0 
0 
0 
0 
0 
0 
0 
0 
0 
0 
0 
0 
0 
0 
0 
0 
0 
0 
0 
0 
0 
0 
0 
0 
0 
0 
0 
0 
0 
0 
0 
0 
0 
0 
0 
0 
0 
0 
0 
0 
0 
0 
0 
0 
0 
0 
0 
0 
0 
0 
0 
0 
0 
0 
0 
0 
0 
0 
0 
0 
0 
0 
0 
0 
0 
0 
0 
0 
0 
0 
0 
0 
0 
0 
0 
0 
0 
0 
0 
0 
0 
0 
0 
0 
0 
0 
0 
0 
0 
0 
0 
0 
0 
0 
0 
0 
0 
0 
0 
0 
0 
0 
0 
0 
0 
0 
0 
0 
0 
0 
0 
0 
0 
0 
0 
0 
0 
0 
0 
0 
0 
0 
0 
0 
0 
0 
0 
0 
0 
0 
0 
0 
0 
0 
0 
0 
0 
0 
0 
0 
0 
0 
0 
0 
0 
0 
0 
0 
0 
0 
0 
0 
0 
0 
0 
0 
0 
0 
0 
0 
0 
0 
0 
0 
0 
0 
0 
0 
0 
0 
0 
0 
0 
0 
0 
0 
0 
0 
0 
0 
0 
0 
0 
0 
0 
0 
0 
0 
0 
0 
0 
0 
0 
0 
0 
0 
0 
0 
0 
0 
0 
0 
0 
0 
0 
0 
0 
0 
0 
0 
0 
0 
0 
0 
0 
0 
0 
0 
0 
0 
0 
0 
0 
0 
0 
0 
0 
0 
0 
0 
0 
0 
0 
0 
0 
0 
0 
0 
0 
0 
0 
0 
0 
0 
0 
0 
0 
0 
0 
0 
0 
0 
0 
0 
0 
0 
0 
0 
0 
0 
0 
0 
0 
0 
0 
0 
0 
0 
0 
0 
0 
0 
0 
0 
0 
0 
0 
0 
0 
0 
0 
0 
0 
0 
0 
0 
0 
0 
0 
0 
0 
0 
0 
0 
0 
0 
0 
0 
0 
0 
0 
0 
0 
0 
0 
0 
0 
0 
0 
0 
0 
0 
0 
0 
0 
0 
0 
0 
0 
0 
0 
0 
0 
0 
0 
0 
0 
0 
0 
0 
0 
0 
0 
0 
0 
0 
0 
0 
0 
0 
0 
0 
0 
0 
0 
0 
0 
0 
0 
0 
0 
0 
0 
0 
0 
0 
0 
0 
0 
0 
0 
0 
0 
0 
0 
0 
0 
0 
0 
0 
0 
0 
0 
0 
0 
0 
0 
0 
0 
0 
0 
0 
0 
0 
0 
0 
0 
0 
0 
0 
0 
0 
0 
0 
0 
0 
0 
0 
0 
0 
0 
0 
0 
0 
0 
0 
0 
0 
0 
0 
0 
0 
0 
0 
0 
0 
0 
0 
0 
0 
0 
0 
0 
0 
0 
0 
0 
0 
0 
0 
0 
0 
0 
0 
0 
0 
0 
0 
0 
0 
0 
0 
0 
0 
0 
0 
0 
0 
0 
0 
0 
0 
0 
0 
0 
0 
0 
0 
0 
0 
0 
0 
0 
0 
0 
0 
0 
0 
0 
0 
0 
0 
0 
0 
0 
0 
0 
0 
0 
0 
0 
0 
0 
0 
0 
0 
0 
0 
0 
0 
0 
0 
0 
0 
0 
0 
0 
0 
0 
0 
0 
0 
0 
0 
0 
0 
0 
0 
0 
0 
0 
0 
0 
0 
0 
0 
0 
0 
0 
0 
0 
0 
0 
0 
0 
0 
0 
0 
0 
0 
0 
0 
0 
0 
0 
0 
0 
0 
0 
0 
0 
0 
0 
0 
0 
0 
0 
0 
0 
0 
0 
0 
0 
0 
0 
0 
0 
0 
0 
0 
0 
0 
0 
0 
0 
0 
0 
0 
0 
0 
0 
0 
0 
0 
0 
0 
0 
0 
0 
0 
0 
0 
0 
0 
0 
0 
0 
0 
0 
0 
0 
0 
0 
0 
0 
0 
0 
0 
0 
0 
0 
0 
0 
0 
0 
0 
0 
0 
0 
0 
0 
0 
0 
0 
0 
0 
0 
0 
0 
0 
0 
0 
0 
0 
0 
0 
0 
0 
0 
0 
0 
0 
0 
0 
0 
0 
0 
0 
0 
0 
0 
0 
0 
0 
0 
0 
0 
0 
0 
0 
0 
0 
0 
0 
0 
0 
0 
0 
0 
0 
0 
0 
0 
0 
0 
0 
0 
0 
0 
0 
0 
0 
0 
0 
0 
0 
0 
0 
0 
0 
0 
0 
0 
0 
0 
0 
0 
0 
0 
0 
0 
0 
0 
0 
0 
0 
0 
0 
0 
0 
0 
0 
0 
0 
0 
0 
0 
0 
0 
0 
0 
0 
0 
0 
0 
0 
0 
0 
0 
0 
0 
0 
0 
0 
0 
0 
0 
0 
0 
0 
0 
0 
0 
0 
0 
0 
0 
0 
0 
0 
0 
0 
0 
0 
0 
0 
0 
0 
0 
0 
0 
0 
0 
0 
0 
0 
0 
0 
0 
0 
0 
0 
0 
0 
0 
0 
0 
0 
0 
0 
0 
0 
0 
0 
0 
0 
0 
0 
0 
0 
0 
0 
0 
0 
0 
0 
0 
0 
0 
0 
0 
0 
0 
0 
0 
0 
0 
0 
0 
0 
0 
0 
0 
0 
0 
0 
0 
0 
0 
0 
0 
0 
0 
0 
0 
0 
0 
0 
0 
0 
0 
0 
0 
0 
0 
0 
0 
0 
0 
0 
0 
0 
0 
0 
0 
0 
0 
0 
0 
0 
0 
0 
0 
0 
0 
0 
0 
0 
0 
0 
0 
0 
0 
0 
0 
0 
0 
0 
0 
0 
0 
0 
0 
0 
0 
0 
0 
0 
0 
0 
0 
0 
0 
0 
0 
0 
0 
0 
0 
0 
0 
0 
0 
0 
0 
0 
0 
0 
0 
0 
0 
0 
0 
0 
0 
0 
0 
0 
0 
0 
0 
0 
0 
0 
0 
0 
0 
0 
0 
0 
0 
0 
0 
0 
0 
0 
0 
0 
0 
0 
0 
0 
0 
0 
0 
0 
0 
0 
0 
0 
0 
0 
0 
0 
0 
0 
0 
0 
0 
0 
0 
0 
0 
0 
0 
0 
0 
0 
0 
0 
0 
0 
0 
0 
0 
0 
0 
0 
0 
0 
0 
0 
0 
0 
0 
0 
0 
0 
0 
0 
0 
0 
0 
0 
0 
0 
0 
0 
0 
0 
0 
0 
0 
0 
0 
0 
0 
0 
0 
0 
0 
0 
0 
0 
0 
0 
0 
0 
0 
0 
0 
0 
0 
0 
0 
0 
0 
0 
0 
0 
0 
0 
0 
0 
0 
0 
0 
0 
0 
0 
0 
0 
0 
0 
0 
0 
0 
0 
0 
0 
0 
0 
0 
0 
0 
0 
0 
0 
0 
0 
0 
0 
0 
0 
0 
0 
0 
0 
0 
0 
0 
0 
0 
0 
0 
0 
0 
0 
0 
0 
0 
0 
0 
0 
0 
0 
0 
0 
0 
0 
0 
0 
0 
0 
0 
0 
0 
0 
0 
0 
0 
0 
0 
0 
0 
0 
0 
0 
0 
0 
0 
0 
0 
0 
0 
0 
0 
0 
0 
0 
0 
0 
0 
0 
0 
0 
0 
0 
0 
0 
0 
0 
0 
0 
0 
0 
0 
0 
0 
0 
0 
0 
0 
0 
0 
0 
0 
0 
0 
0 
0 
0 
0 
0 
0 
0 
0 
0 
0 
0 
0 
0 
0 
0 
0 
0 
0 
0 
0 
0 
0 
0 
0 
0 
0 
0 
0 
0 
0 
0 
0 
0 
0 
0 
0 
0 
0 
0 
0 
0 
0 
0 
0 
0 
0 
0 
0 
0 
0 
0 
0 
0 
0 
0 
0 
0 
0 
0 
0 
0 
0 
0 
0 
0 
0 
0 
0 
0 
0 
0 
0 
0 
0 
0 
0 
0 
0 
0 
0 
0 
0 
0 
0 
0 
0 
0 
0 
0 
0 
0 
0 
0 
0 
0 
0 
0 
0 
0 
0 
0 
0 
0 
0 
0 
0 
0 
0 
0 
0 
0 
0 
0 
0 
0 
0 
0 
0 
0 
0 
0 
0 
0 
0 
0 
0 
0 
0 
0 
0 
0 
0 
0 
0 
0 
0 
0 
0 
0 
0 
0 
0 
0 
0 
0 
0 
0 
0 
0 
0 
0 
0 
0 
0 
0 
0 
0 
0 
0 
0 
0 
0 
0 
0 
0 
0 
0 
0 
0 
0 
0 
0 
0 
0 
0 
0 
0 
0 
0 
0 
0 
0 
0 
0 
0 
0 
0 
0 
0 
0 
0 
0 
0 
0 
0 
0 
0 
0 
0 
0 
0 
0 
0 
0 
0 
0 
0 
0 
0 
0 
0 
0 
0 
0 
0 
0 
0 
0 
0 
0 
0 
0 
0 
0 
0 
0 
0 
0 
0 
0 
0 
0 
0 
0 
0 
0 
0 
0 
0 
0 
0 
0 
0 
0 
0 
0 
0 
0 
0 
0 
0 
0 
0 
0 
0 
0 
0 
0 
0 
0 
0 
0 
0 
0 
0 
0 
0 
0 
0 
0 
0 
0 
0 
0 
0 
0 
0 
0 
0 
0 
0 
0 
0 
0 
0 
0 
0 
0 
0 
0 
0 
0 
0 
0 
0 
0 
0 
0 
0 
0 
0 
0 
0 
0 
0 
0 
0 
0 
0 
0 
0 
0 
0 
0 
0 
0 
0 
0 
0 
0 
0 
0 
0 
0 
0 
0 
0 
0 
0 
0 
0 
0 
0 
0 
0 
0 
0 
0 
0 
0 
0 
0 
0 
0 
0 
0 
0 
0 
0 
0 
0 
0 
0 
0 
0 
0 
0 
0 
0 
0 
0 
0 
0 
0 
0 
0 
0 
0 
0 
0 
0 
0 
0 
0 
0 
0 
0 
0 
0 
0 
0 
0 
0 
0 
0 
0 
0 
0 
0 
0 
0 
0 
0 
0 
0 
0 
0 
0 
0 
0 
0 
0 
0 
0 
0 
0 
0 
0 
0 
0 
0 
0 
0 
0 
0 
0 
0 
0 
0 
0 
0 
0 
0 
0 
0 
0 
0 
0 
0 
0 
0 
0 
0 
0 
0 
0 
0 
0 
0 
0 
0 
0 
0 
0 
0 
0 
0 
0 
0 
0 
0 
0 
0 
0 
0 
0 
0 
0 
0 
0 
0 
0 
0 
0 
0 
0 
0 
0 
0 
0 
0 
0 
0 
0 
0 
0 
0 
0 
0 
0 
0 
0 
0 
0 
0 
0 
0 
0 
0 
0 
0 
0 
0 
0 
0 
0 
0 
0 
0 
0 
0 
0 
0 
0 
0 
0 
0 
0 
0 
0 
0 
0 
0 
0 
0 
0 
0 
0 
0 
0 
0 
0 
0 
0 
0 
0 
0 
0 
0 
0 
0 
0 
0 
0 
0 
0 
0 
0 
0 
0 
0 
0 
0 
0 
0 
0 
0 
0 
0 
0 
0 
0 
0 
0 
0 
0 
0 
0 
0 
0 
0 
0 
0 
0 
0 
0 
0 
0 
0 
0 
0 
0 
0 
0 
0 
0 
0 
0 
0 
0 
0 
0 
0 
0 
0 
0 
0 
0 
0 
0 
0 
0 
0 
0 
0 
0 
0 
0 
0 
0 
0 
0 
0 
0 
0 
0 
0 
0 
0 
0 
0 
0 
0 
0 
0 
0 
0 
0 
0 
0 
0 
0 
0 
0 
0 
0 
0 
0 
0 
0 
0 
0 
0 
0 
0 
0 
0 
0 
0 
0 
0 
0 
0 
0 
0 
0 
0 
0 
0 
0 
0 
0 
0 
0 
0 
0 
0 
0 
0 
0 
0 
0 
0 
0 
0 
0 
0 
0 
0 
0 
0 
0 
0 
0 
0 
0 
0 
0 
0 
0 
0 
0 
0 
0 
0 
0 
0 
0 
0 
0 
0 
0 
0 
0 
0 
0 
0 
0 
0 
0 
0 
0 
0 
0 
0 
0 
0 
0 
0 
0 
0 
0 
0 
0 
0 
0 
0 
0 
0 
0 
0 
0 
0 
0 
0 
0 
0 
0 
0 
0 
0 
0 
0 
0 
0 
0 
0 
0 
0 
0 
0 
0 
0 
0 
0 
0 
0 
0 
0 
0 
0 
0 
0 
0 
0 
0 
0 
0 
0 
0 
0 
0 
0 
0 
0 
0 
0 
0 
0 
0 
0 
0 
0 
0 
0 
0 
0 
0 
0 
0 
0 
0 
0 
0 
0 
0 
0 
0 
0 
0 
0 
0 
0 
0 
0 
0 
0 
0 
0 
0 
0 
0 
0 
0 
0 
0 
0 
0 
0 
0 
0 
0 
0 
0 
0 
0 
0 
0 
0 
0 
0 
0 
0 
0 
0 
0 
0 
0 
0 
0 
0 
0 
0 
0 
0 
0 
0 
0 
0 
0 
0 
0 
0 
0 
0 
0 
0 
0 
0 
0 
0 
0 
0 
0 
0 
0 
0 
0 
0 
0 
0 
0 
0 
0 
0 
0 
0 
0 
0 
0 
0 
0 
0 
0 
0 
0 
0 
0 
0 
0 
0 
0 
0 
0 
0 
0 
0 
0 
0 
0 
0 
0 
0 
0 
0 
0 
0 
0 
0 
0 
0 
0 
0 
0 
0 
0 
0 
0 
0 
0 
0 
0 
0 
0 
0 
0 
0 
0 
0 
0 
0 
0 
0 
0 
0 
0 
0 
0 
0 
0 
0 
0 
0 
0 
0 
0 
0 
0 
0 
0 
0 
0 
0 
0 
0 
0 
0 
0 
0 
0 
0 
0 
0 
0 
0 
0 
0 
0 
0 
0 
0 
0 
0 
0 
0 
0 
0 
0 
0 
0 
0 
0 
0 
0 
0 
0 
0 
0 
0 
0 
0 
0 
0 
0 
0 
0 
0 
0 
0 
0 
0 
0 
0 
0 
0 
0 
0 
0 
0 
0 
0 
0 
0 
0 
0 
0 
0 
0 
0 
0 
0 
0 
0 
0 
0 
0 
0 
0 
0 
0 
0 
0 
0 
0 
0 
0 
0 
0 
0 
0 
0 
0 
0 
0 
0 
0 
0 
0 
0 
0 
0 
0 
0 
0 
0 
0 
0 
0 
0 
0 
0 
0 
0 
0 
0 
0 
0 
0 
0 
0 
0 
0 
0 
0 
0 
0 
0 
0 
0 
0 
0 
0 
0 
0 
0 
0 
0 
0 
0 
0 
0 
0 
0 
0 
0 
0 
0 
0 
0 
0 
0 
0 
0 
0 
0 
0 
0 
0 
0 
0 
0 
0 
0 
0 
0 
0 
0 
0 
0 
0 
0 
0 
0 
0 
0 
0 
0 
0 
0 
0 
0 
0 
0 
0 
0 
0 
0 
0 
0 
0 
0 
0 
0 
0 
0 
0 
0 
0 
0 
0 
0 
0 
0 
0 
0 
0 
0 
0 
0 
0 
0 
0 
0 
0 
0 
0 
0 
0 
0 
0 
0 
0 
0 
0 
0 
0 
0 
0 
0 
0 
0 
0 
0 
0 
0 
0 
0 
0 
0 
0 
0 
0 
0 
0 
0 
0 
0 
0 
0 
0 
0 
0 
0 
0 
0 
0 
0 
0 
0 
0 
0 
0 
0 
0 
0 
0 
0 
0 
0 
0 
0 
0 
0 
0 
0 
0 
0 
0 
0 
0 
0 
0 
0 
0 
0 
0 
0 
0 
0 
0 
0 
0 
0 
0 
0 
0 
0 
0 
0 
0 
0 
0 
0 
0 
0 
0 
0 
0 
0 
0 
0 
0 
0 
0 
0 
0 
0 
0 
0 
0 
0 
0 
0 
0 
0 
0 
0 
0 
0 
0 
0 
0 
0 
0 
0 
0 
0 
0 
0 
0 
0 
0 
0 
0 
0 
0 
0 
0 
0 
0 
0 
0 
0 
0 
0 
0 
0 
0 
0 
0 
0 
0 
0 
0 
0 
0 
0 
0 
0 
0 
0 
0 
0 
0 
0 
0 
0 
0 
0 
0 
0 
0 
0 
0 
0 
0 
0 
0 
0 
0 
0 
0 
0 
0 
0 
0 
0 
0 
0 
0 
0 
0 
0 
0 
0 
0 
0 
0 
0 
0 
0 
0 
0 
0 
0 
0 
0 
0 
0 
0 
0 
0 
0 
0 
0 
0 
0 
0 
0 
0 
0 
0 
0 
0 
0 
0 
0 
0 
0 
0 
0 
0 
0 
0 
0 
0 
0 
0 
0 
0 
0 
0 
0 
0 
0 
0 
0 
0 
0 
0 
0 
0 
0 
0 
0 
0 
0 
0 
0 
0 
0 
0 
0 
0 
0 
0 
0 
0 
0 
0 
0 
0 
0 
0 
0 
0 
0 
0 
0 
0 
0 
0 
0 
0 
0 
0 
0 
0 
0 
0 
0 
0 
0 
0 
0 
0 
0 
0 
0 
0 
0 
0 
0 
0 
0 
0 
0 
0 
0 
0 
0 
0 
0 
0 
0 
0 
0 
0 
0 
0 
0 
0 
0 
0 
0 
0 
0 
0 
0 
0 
0 
0 
0 
0 
0 
0 
0 
0 
0 
0 
0 
0 
0 
0 
0 
0 
0 
0 
0 
0 
0 
0 
0 
0 
0 
0 
0 
0 
0 
0 
0 
0 
0 
0 
0 
0 
0 
0 
0 
0 
0 
0 
0 
0 
0 
0 
0 
0 
0 
0 
0 
0 
0 
0 
0 
0 
0 
0 
0 
0 
0 
0 
0 
0 
0 
0 
0 
0 
0 
0 
0 
0 
0 
0 
0 
0 
0 
0 
0 
0 
0 
0 
0 
0 
0 
0 
0 
0 
0 
0 
0 
0 
0 
0 
0 
0 
0 
0 
0 
0 
0 
0 
0 
0 
0 
0 
0 
0 
0 
0 
0 
0 
0 
0 
0 
0 
0 
0 
0 
0 
0 
0 
0 
0 
0 
0 
0 
0 
0 
0 
0 
0 
0 
0 
0 
0 
0 
0 
0 
0 
0 
0 
0 
0 
0 
0 
0 
0 
0 
0 
0 
0 
0 
0 
0 
0 
0 
0 
0 
0 
0 
0 
0 
0 
0 
0 
0 
0 
0 
0 
0 
0 
0 
0 
0 
0 
0 
0 
0 
0 
0 
0 
0 
0 
0 
0 
0 
0 
0 
0 
0 
0 
0 
0 
0 
0 
0 
0 
0 
0 
0 
0 
0 
0 
0 
0 
0 
0 
0 
0 
0 
0 
0 
0 
0 
0 
0 
0 
0 
0 
0 
0 
0 
0 
0 
0 
0 
0 
0 
0 
0 
0 
0 
0 
0 
0 
0 
0 
0 
0 
0 
0 
0 
0 
0 
0 
0 
0 
0 
0 
0 
0 
0 
0 
0 
0 
0 
0 
0 
0 
0 
0 
0 
0 
0 
0 
0 
0 
0 
0 
0 
0 
0 
0 
0 
0 
0 
0 
0 
0 
0 
0 
0 
0 
0 
0 
0 
0 
0 
0 
0 
0 
0 
0 
0 
0 
0 
0 
0 
0 
0 
0 
0 
0 
0 
0 
0 
0 
0 
0 
0 
0 
0 
0 
0 
0 
0 
0 
0 
0 
0 
0 
0 
0 
0 
0 
0 
0 
0 
0 
0 
0 
0 
0 
0 
0 
0 
0 
0 
0 
0 
0 
0 
0 
0 
0 
0 
0 
0 
0 
0 
0 
0 
0 
0 
0 
0 
0 
0 
0 
0 
0 
0 
0 
0 
0 
0 
0 
0 
0 
0 
0 
0 
0 
0 
0 
0 
0 
0 
0 
0 
0 
0 
0 
0 
0 
0 
0 
0 
0 
0 
0 
0 
0 
0 
0 
0 
0 
0 
0 
0 
0 
0 
0 
0 
0 
0 
0 
0 
0 
0 
0 
0 
0 
0 
0 
0 
0 
0 
0 
0 
0 
0 
0 
0 
0 
0 
0 
0 
0 
0 
0 
0 
0 
0 
0 
0 
0 
0 
0 
0 
0 
0 
0 
0 
0 
0 
0 
0 
0 
0 
0 
0 
0 
0 
0 
0 
0 
0 
0 
0 
0 
0 
0 
0 
0 
0 
0 
0 
0 
0 
0 
0 
0 
0 
0 
0 
0 
0 
0 
0 
0 
0 
0 
0 
0 
0 
0 
0 
0 
0 
0 
0 
0 
0 
0 
0 
0 
0 
0 
0 
0 
0 
0 
0 
0 
0 
0 
0 
0 
0 
0 
0 
0 
0 
0 
0 
0 
0 
0 
0 
0 
0 
0 
0 
0 
0 
0 
0 
0 
0 
0 
0 
0 
0 
0 
0 
0 
0 
0 
0 
0 
0 
0 
0 
0 
0 
0 
0 
0 
0 
0 
0 
0 
0 
0 
0 
0 
0 
0 
0 
0 
0 
0 
0 
0 
0 
0 
0 
0 
0 
0 
0 
0 
0 
0 
0 
0 
0 
0 
0 
0 
0 
0 
0 
0 
0 
0 
0 
0 
0 
0 
0 
0 
0 
0 
0 
0 
0 
0 
0 
0 
0 
0 
0 
0 
0 
0 
0 
0 
0 
0 
0 
0 
0 
0 
0 
0 
0 
0 
0 
0 
0 
0 
0 
0 
0 
0 
0 
0 
0 
0 
0 
0 
0 
0 
0 
0 
0 
0 
0 
0 
0 
0 
0 
0 
0 
0 
0 
0 
0 
0 
0 
0 
0 
0 
0 
0 
0 
0 
0 
0 
0 
0 
0 
0 
0 
0 
0 
0 
0 
0 
0 
0 
0 
0 
0 
0 
0 
0 
0 
0 
0 
0 
0 
0 
0 
0 
0 
0 
0 
0 
0 
0 
0 
0 
0 
0 
0 
0 
0 
0 
0 
0 
0 
0 
0 
0 
0 
0 
0 
0 
0 
0 
0 
0 
0 
0 
0 
0 
0 
0 
0 
0 
0 
0 
0 
0 
0 
0 
0 
0 
0 
0 
0 
0 
0 
0 
0 
0 
0 
0 
0 
0 
0 
0 
0 
0 
0 
0 
0 
0 
0 
0 
0 
0 
0 
0 
0 
0 
0 
0 
0 
0 
0 
0 
0 
0 
0 
0 
0 
0 
0 
0 
0 
0 
0 
0 
0 
0 
0 
0 
0 
0 
0 
0 
0 
0 
0 
0 
0 
0 
0 
0 
0 
0 
0 
0 
0 
0 
0 
0 
0 
0 
0 
0 
0 
0 
0 
0 
0 
0 
0 
0 
0 
0 
0 
0 
0 
0 
0 
0 
0 
0 
0 
0 
0 
0 
0 
0 
0 
0 
0 
0 
0 
0 
0 
0 
0 
0 
0 
0 
0 
0 
0 
0 
0 
0 
0 
0 
0 
0 
0 
0 
0 
0 
0 
0 
0 
0 
0 
0 
0 
0 
0 
0 
0 
0 
0 
0 
0 
0 
0 
0 
0 
0 
0 
0 
0 
0 
0 
0 
0 
0 
0 
0 
0 
0 
0 
0 
0 
0 
0 
0 
0 
0 
0 
0 
0 
0 
0 
0 
0 
0 
0 
0 
0 
0 
0 
0 
0 
0 
0 
0 
0 
0 
0 
0 
0 
0 
0 
0 
0 
0 
0 
0 
0 
0 
0 
0 
0 
0 
0 
0 
0 
0 
0 
0 
0 
0 
0 
0 
0 
0 
0 
0 
0 
0 
0 
0 
0 
0 
0 
0 
0 
0 
0 
0 
0 
0 
0 
0 
0 
0 
0 
0 
0 
0 
0 
0 
0 
0 
0 
0 
0 
0 
0 
0 
0 
0 
0 
0 
0 
0 
0 
0 
0 
0 
0 
0 
0 
0 
0 
0 
0 
0 
0 
0 
0 
0 
0 
0 
0 
0 
0 
0 
0 
0 
0 
0 
0 
0 
0 
0 
0 
0 
0 
0 
0 
0 
0 
0 
0 
0 
0 
0 
0 
0 
0 
0 
0 
0 
0 
0 
0 
0 
0 
0 
0 
0 
0 
0 
0 
0 
0 
0 
0 
0 
0 
0 
0 
0 
0 
0 
0 
0 
0 
0 
0 
0 
0 
0 
0 
0 
0 
0 
0 
0 
0 
0 
0 
0 
0 
0 
0 
0 
0 
0 
0 
0 
0 
0 
0 
0 
0 
0 
0 
0 
0 
0 
0 
0 
0 
0 
0 
0 
0 
0 
0 
0 
0 
0 
0 
0 
0 
0 
0 
0 
0 
0 
0 
0 
0 
0 
0 
0 
0 
0 
0 
0 
0 
0 
0 
0 
0 
0 
0 
0 
0 
0 
0 
0 
0 
0 
0 
0 
0 
0 
0 
0 
0 
0 
0 
0 
0 
0 
0 
0 
0 
0 
0 
0 
0 
0 
0 
0 
0 
0 
0 
0 
0 
0 
0 
0 
0 
0 
0 
0 
0 
0 
0 
0 
0 
0 
0 
0 
0 
0 
0 
0 
0 
0 
0 
0 
0 
0 
0 
0 
0 
0 
0 
0 
0 
0 
0 
0 
0 
0 
0 
0 
0 
0 
0 
0 
0 
0 
0 
0 
0 
0 
0 
0 
0 
0 
0 
0 
0 
0 
0 
0 
0 
0 
0 
0 
0 
0 
0 
0 
0 
0 
0 
0 
0 
0 
0 
0 
0 
0 
0 
0 
0 
0 
0 
0 
0 
0 
0 
0 
0 
0 
0 
0 
0 
0 
0 
0 
0 
0 
0 
0 
0 
0 
0 
0 
0 
0 
0 
0 
0 
0 
0 
0 
0 
0 
0 
0 
0 
0 
0 
0 
0 
0 
0 
0 
0 
0 
0 
0 
0 
0 
0 
0 
0 
0 
0 
0 
0 
0 
0 
0 
0 
0 
0 
0 
0 
0 
0 
0 
0 
0 
0 
0 
0 
0 
0 
0 
0 
0 
0 
0 
0 
0 
0 
0 
0 
0 
0 
0 
0 
0 
0 
0 
0 
0 
0 
0 
0 
0 
0 
0 
0 
0 
0 
0 
0 
0 
0 
0 
0 
0 
0 
0 
0 
0 
0 
0 
0 
0 
0 
0 
0 
0 
0 
0 
0 
0 
0 
0 
0 
0 
0 
0 
0 
0 
0 
0 
0 
0 
0 
0 
0 
0 
0 
0 
0 
0 
0 
0 
0 
0 
0 
0 
0 
0 
0 
0 
0 
0 
0 
0 
0 
0 
0 
0 
0 
0 
0 
0 
0 
0 
0 
0 
0 
0 
0 
0 
0 
0 
0 
0 
0 
0 
0 
0 
0 
0 
0 
0 
0 
0 
0 
0 
0 
0 
0 
0 
0 
0 
0 
0 
0 
0 
0 
0 
0 
0 
0 
0 
0 
0 
0 
0 
0 
0 
0 
0 
0 
0 
0 
0 
0 
0 
0 
0 
0 
0 
0 
0 
0 
0 
0 
0 
0 
0 
0 
0 
0 
0 
0 
0 
0 
0 
0 
0 
0 
0 
0 
0 
0 
0 
0 
0 
0 
0 
0 
0 
0 
0 
0 
0 
0 
0 
0 
0 
0 
0 
0 
0 
0 
0 
0 
0 
0 
0 
0 
0 
0 
0 
0 
0 
0 
0 
0 
0 
0 
0 
0 
0 
0 
0 
0 
0 
0 
0 
0 
0 
0 
0 
0 
0 
0 
0 
0 
0 
0 
0 
0 
0 
0 
0 
0 
0 
0 
0 
0 
0 
0 
0 
0 
0 
0 
0 
0 
0 
0 
0 
0 
0 
0 
0 
0 
0 
0 
0 
0 
0 
0 
0 
0 
0 
0 
0 
0 
0 
0 
0 
0 
0 
0 
0 
0 
0 
0 
0 
0 
0 
0 
0 
0 
0 
0 
0 
0 
0 
0 
0 
0 
0 
0 
0 
0 
0 
0 
0 
0 
0 
0 
0 
0 
0 
0 
0 
0 
0 
0 
0 
0 
0 
0 
0 
0 
0 
0 
0 
0 
0 
0 
0 
0 
0 
0 
0 
0 
0 
0 
0 
0 
0 
0 
0 
0 
0 
0 
0 
0 
0 
0 
0 
0 
0 
0 
0 
0 
0 
0 
0 
0 
0 
0 
0 
0 
0 
0 
0 
0 
0 
0 
0 
0 
0 
0 
0 
0 
0 
0 
0 
0 
0 
0 
0 
0 
0 
0 
0 
0 
0 
0 
0 
0 
0 
0 
0 
0 
0 
0 
0 
0 
0 
0 
0 
0 
0 
0 
0 
0 
0 
0 
0 
0 
0 
0 
0 
0 
0 
0 
0 
0 
0 
0 
0 
0 
0 
0 
0 
0 
0 
0 
0 
0 
0 
0 
0 
0 
0 
0 
0 
0 
0 
0 
0 
0 
0 
0 
0 
0 
0 
0 
0 
0 
0 
0 
0 
0 
0 
0 
0 
0 
0 
0 
0 
0 
0 
0 
0 
0 
0 
0 
0 
0 
0 
0 
0 
0 
0 
0 
0 
0 
0 
0 
0 
0 
0 
0 
0 
0 
0 
0 
0 
0 
0 
0 
0 
0 
0 
0 
0 
0 
0 
0 
0 
0 
0 
0 
0 
0 
0 
0 
0 
0 
0 
0 
0 
0 
0 
0 
0 
0 
0 
0 
0 
0 
0 
0 
0 
0 
0 
0 
0 
0 
0 
0 
0 
0 
0 
0 
0 
0 
0 
0 
0 
0 
0 
0 
0 
0 
0 
0 
0 
0 
0 
0 
0 
0 
0 
0 
0 
0 
0 
0 
0 
0 
0 
0 
0 
0 
0 
0 
0 
0 
0 
0 
0 
0 
0 
0 
0 
0 
0 
0 
0 
0 
0 
0 
0 
0 
0 
0 
0 
0 
0 
0 
0 
0 
0 
0 
0 
0 
0 
0 
0 
0 
0 
0 
0 
0 
0 
0 
0 
0 
0 
0 
0 
0 
0 
0 
0 
0 
0 
0 
0 
0 
0 
0 
0 
0 
0 
0 
0 
0 
0 
0 
0 
0 
0 
0 
0 
0 
0 
0 
0 
0 
0 
0 
0 
0 
0 
0 
0 
0 
0 
0 
0 
0 
0 
0 
0 
0 
0 
0 
0 
0 
0 
0 
0 
0 
0 
0 
0 
0 
0 
0 
0 
0 
0 
0 
0 
0 
0 
0 
0 
0 
0 
0 
0 
0 
0 
0 
0 
0 
0 
0 
0 
0 
0 
0 
0 
0 
0 
0 
0 
0 
0 
0 
0 
0 
0 
0 
0 
0 
0 
0 
0 
0 
0 
0 
0 
0 
0 
0 
0 
0 
0 
0 
0 
0 
0 
0 
0 
0 
0 
0 
0 
0 
0 
0 
0 
0 
0 
0 
0 
0 
0 
0 
0 
0 
0 
0 
0 
0 
0 
0 
0 
0 
0 
0 
0 
0 
0 
0 
0 
0 
0 
0 
0 
0 
0 
0 
0 
0 
0 
0 
0 
0 
0 
0 
0 
0 
0 
0 
0 
0 
0 
0 
0 
0 
0 
0 
0 
0 
0 
0 
0 
0 
0 
0 
0 
0 
0 
0 
0 
0 
0 
0 
0 
0 
0 
0 
0 
0 
0 
0 
0 
0 
0 
0 
0 
0 
0 
0 
0 
0 
0 
0 
0 
0 
0 
0 
0 
0 
0 
0 
0 
0 
0 
0 
0 
0 
0 
0 
0 
0 
0 
0 
0 
0 
0 
0 
0 
0 
0 
0 
0 
0 
0 
0 
0 
0 
0 
0 
0 
0 
0 
0 
0 
0 
0 
0 
0 
0 
0 
0 
0 
0 
0 
0 
0 
0 
0 
0 
0 
0 
0 
0 
0 
0 
0 
0 
0 
0 
0 
0 
0 
0 
0 
0 
0 
0 
0 
0 
0 
0 
0 
0 
0 
0 
0 
0 
0 
0 
0 
0 
0 
0 
0 
0 
0 
0 
0 
0 
0 
0 
0 
0 
0 
0 
0 
0 
0 
0 
0 
0 
0 
0 
0 
0 
0 
0 
0 
0 
0 
0 
0 
0 
0 
0 
0 
0 
0 
0 
0 
0 
0 
0 
0 
0 
0 
0 
0 
0 
0 
0 
0 
0 
0 
0 
0 
0 
0 
0 
0 
0 
0 
0 
0 
0 
0 
0 
0 
0 
0 
0 
0 
0 
0 
0 
0 
0 
0 
0 
0 
0 
0 
0 
0 
0 
0 
0 
0 
0 
0 
0 
0 
0 
0 
0 
0 
0 
0 
0 
0 
0 
0 
0 
0 
0 
0 
0 
0 
0 
0 
0 
0 
0 
0 
0 
0 
0 
0 
0 
0 
0 
0 
0 
0 
0 
0 
0 
0 
0 
0 
0 
0 
0 
0 
0 
0 
0 
0 
0 
0 
0 
0 
0 
0 
0 
0 
0 
0 
0 
0 
0 
0 
0 
0 
0 
0 
0 
0 
0 
0 
0 
0 
0 
0 
0 
0 
0 
0 
0 
0 
0 
0 
0 
0 
0 
0 
0 
0 
0 
0 
0 
0 
0 
0 
0 
0 
0 
0 
0 
0 
0 
0 
0 
0 
0 
0 
0 
0 
0 
0 
0 
0 
0 
0 
0 
0 
0 
0 
0 
0 
0 
0 
0 
0 
0 
0 
0 
0 
0 
0 
0 
0 
0 
0 
0 
0 
0 
0 
0 
0 
0 
0 
0 
0 
0 
0 
0 
0 
0 
0 
0 
0 
0 
0 
0 
0 
0 
0 
0 
0 
0 
0 
0 
0 
0 
0 
0 
0 
0 
0 
0 
0 
0 
0 
0 
0 
0 
0 
0 
0 
0 
0 
0 
0 
0 
0 
0 
0 
0 
0 
0 
0 
0 
0 
0 
0 
0 
0 
0 
0 
0 
0 
0 
0 
0 
0 
0 
0 
0 
0 
0 
0 
0 
0 
0 
0 
0 
0 
0 
0 
0 
0 
0 
0 
0 
0 
0 
0 
0 
0 
0 
0 
0 
0 
0 
0 
0 
0 
0 
0 
0 
0 
0 
0 
0 
0 
0 
0 
0 
0 
0 
0 
0 
0 
0 
0 
0 
0 
0 
0 
0 
0 
0 
0 
0 
0 
0 
0 
0 
0 
0 
0 
0 
0 
0 
0 
0 
0 
0 
0 
0 
0 
0 
0 
0 
0 
0 
0 
0 
0 
0 
0 
0 
0 
0 
0 
0 
0 
0 
0 
0 
0 
0 
0 
0 
0 
0 
0 
0 
0 
0 
0 
0 
0 
0 
0 
0 
0 
0 
0 
0 
0 
0 
0 
0 
0 
0 
0 
0 
0 
0 
0 
0 
0 
0 
0 
0 
0 
0 
0 
0 
0 
0 
0 
0 
0 
0 
0 
0 
0 
0 
0 
0 
0 
0 
0 
0 
0 
0 
0 
0 
0 
0 
0 
0 
0 
0 
0 
0 
0 
0 
0 
0 
0 
0 
0 
0 
0 
0 
0 
0 
0 
0 
0 
0 
0 
0 
0 
0 
0 
0 
0 
0 
0 
0 
0 
0 
0 
0 
0 
0 
0 
0 
0 
0 
0 
0 
0 
0 
0 
0 
0 
0 
0 
0 
0 
0 
0 
0 
0 
0 
0 
0 
0 
0 
0 
0 
0 
0 
0 
0 
0 
0 
0 
0 
0 
0 
0 
0 
0 
0 
0 
0 
0 
0 
0 
0 
0 
0 
0 
0 
0 
0 
0 
0 
0 
0 
0 
0 
0 
0 
0 
0 
0 
0 
0 
0 
0 
0 
0 
0 
0 
0 
0 
0 
0 
0 
0 
0 
0 
0 
0 
0 
0 
0 
0 
0 
0 
0 
0 
0 
0 
0 
0 
0 
0 
0 
0 
0 
0 
0 
0 
0 
0 
0 
0 
0 
0 
0 
0 
0 
0 
0 
0 
0 
0 
0 
0 
0 
0 
0 
0 
0 
0 
0 
0 
0 
0 
0 
0 
0 
0 
0 
0 
0 
0 
0 
0 
0 
0 
0 
0 
0 
0 
0 
0 
0 
0 
0 
0 
0 
0 
0 
0 
0 
0 
0 
0 
0 
0 
0 
0 
0 
0 
0 
0 
0 
0 
0 
0 
0 
0 
0 
0 
0 
0 
0 
0 
0 
0 
0 
0 
0 
0 
0 
0 
0 
0 
0 
0 
0 
0 
0 
0 
0 
0 
0 
0 
0 
0 
0 
0 
0 
0 
0 
0 
0 
0 
0 
0 
0 
0 
0 
0 
0 
0 
0 
0 
0 
0 
0 
0 
0 
0 
0 
0 
0 
0 
0 
0 
0 
0 
0 
0 
0 
0 
0 
0 
0 
0 
0 
0 
0 
0 
0 
0 
0 
0 
0 
0 
0 
0 
0 
0 
0 
0 
0 
0 
0 
0 
0 
0 
0 
0 
0 
0 
0 
0 
0 
0 
0 
0 
0 
0 
0 
0 
0 
0 
0 
0 
0 
0 
0 
0 
0 
0 
0 
0 
0 
0 
0 
0 
0 
0 
0 
0 
0 
0 
0 
0 
0 
0 
0 
0 
0 
0 
0 
0 
0 
0 
0 
0 
0 
0 
0 
0 
0 
0 
0 
0 
0 
0 
0 
0 
0 
0 
0 
0 
0 
0 
0 
0 
0 
0 
0 
0 
0 
0 
0 
0 
0 
0 
0 
0 
0 
0 
0 
0 
0 
0 
0 
0 
0 
0 
0 
0 
0 
0 
0 
0 
0 
0 
0 
0 
0 
0 
0 
0 
0 
0 
0 
0 
0 
0 
0 
0 
0 
0 
0 
0 
0 
0 
0 
0 
0 
0 
0 
0 
0 
0 
0 
0 
0 
0 
0 
0 
0 
0 
0 
0 
0 
0 
0 
0 
0 
0 
0 
0 
0 
0 
0 
0 
0 
0 
0 
0 
0 
0 
0 
0 
0 
0 
0 
0 
0 
0 
0 
0 
0 
0 
0 
0 
0 
0 
0 
0 
0 
0 
0 
0 
0 
0 
0 
0 
0 
0 
0 
0 
0 
0 
0 
0 
0 
0 
0 
0 
0 
0 
0 
0 
0 
0 
0 
0 
0 
0 
0 
0 
0 
0 
0 
0 
0 
0 
0 
0 
0 
0 
0 
0 
0 
0 
0 
0 
0 
0 
0 
0 
0 
0 
0 
0 
0 
0 
0 
0 
0 
0 
0 
0 
0 
0 
0 
0 
0 
0 
0 
0 
0 
0 
0 
0 
0 
0 
0 
0 
0 
0 
0 
0 
0 
0 
0 
0 
0 
0 
0 
0 
0 
0 
0 
0 
0 
0 
0 
0 
0 
0 
0 
0 
0 
0 
0 
0 
0 
0 
0 
0 
0 
0 
0 
0 
0 
0 
0 
0 
0 
0 
0 
0 
0 
0 
0 
0 
0 
0 
0 
0 
0 
0 
0 
0 
0 
0 
0 
0 
0 
0 
0 
0 
0 
0 
0 
0 
0 
0 
0 
0 
0 
0 
0 
0 
0 
0 
0 
0 
0 
0 
0 
0 
0 
0 
0 
0 
0 
0 
0 
0 
0 
0 
0 
0 
0 
0 
0 
0 
0 
0 
0 
0 
0 
0 
0 
0 
0 
0 
0 
0 
0 
0 
0 
0 
0 
0 
0 
0 
0 
0 
0 
0 
0 
0 
0 
0 
0 
0 
0 
0 
0 
0 
0 
0 
0 
0 
0 
0 
0 
0 
0 
0 
0 
0 
0 
0 
0 
0 
0 
0 
0 
0 
0 
0 
0 
0 
0 
0 
0 
0 
0 
0 
0 
0 
0 
0 
0 
0 
0 
0 
0 
0 
0 
0 
0 
0 
0 
0 
0 
0 
0 
0 
0 
0 
0 
0 
0 
0 
0 
0 
0 
0 
0 
0 
0 
0 
0 
0 
0 
0 
0 
0 
0 
0 
0 
0 
0 
0 
0 
0 
0 
0 
0 
0 
0 
0 
0 
0 
0 
0 
0 
0 
0 
0 
0 
0 
0 
0 
0 
0 
0 
0 
0 
0 
0 
0 
0 
0 
0 
0 
0 
0 
0 
0 
0 
0 
0 
0 
0 
0 
0 
0 
0 
0 
0 
0 
0 
0 
0 
0 
0 
0 
0 
0 
0 
0 
0 
0 
0 
0 
0 
0 
0 
0 
0 
0 
0 
0 
0 
0 
0 
0 
0 
0 
0 
0 
0 
0 
0 
0 
0 
0 
0 
0 
0 
0 
0 
0 
0 
0 
0 
0 
0 
0 
0 
0 
0 
0 
0 
0 
0 
0 
0 
0 
0 
0 
0 
0 
0 
0 
0 
0 
0 
0 
0 
0 
0 
0 
0 
0 
0 
0 
0 
0 
0 
0 
0 
0 
0 
0 
0 
0 
0 
0 
0 
0 
0 
0 
0 
0 
0 
0 
0 
0 
0 
0 
0 
0 
0 
0 
0 
0 
0 
0 
0 
0 
0 
0 
0 
0 
0 
0 
0 
0 
0 
0 
0 
0 
0 
0 
0 
0 
0 
0 
0 
0 
0 
0 
0 
0 
0 
0 
0 
0 
0 
0 
0 
0 
0 
0 
0 
0 
0 
0 
0 
0 
0 
0 
0 
0 
0 
0 
0 
0 
0 
0 
0 
0 
0 
0 
0 
0 
0 
0 
0 
0 
0 
0 
0 
0 
0 
0 
0 
0 
0 
0 
0 
0 
0 
0 
0 
0 
0 
0 
0 
0 
0 
0 
0 
0 
0 
0 
0 
0 
0 
0 
0 
0 
0 
0 
0 
0 
0 
0 
0 
0 
0 
0 
0 
0 
0 
0 
0 
0 
0 
0 
0 
0 
0 
0 
0 
0 
0 
0 
0 
0 
0 
0 
0 
0 
0 
0 
0 
0 
0 
0 
0 
0 
0 
0 
0 
0 
0 
0 
0 
0 
0 
0 
0 
0 
0 
0 
0 
0 
0 
0 
0 
0 
0 
0 
0 
0 
0 
0 
0 
0 
0 
0 
0 
0 
0 
0 
0 
0 
0 
0 
0 
0 
0 
0 
0 
0 
0 
0 
0 
0 
0 
0 
0 
0 
0 
0 
0 
0 
0 
0 
0 
0 
0 
0 
0 
0 
0 
0 
0 
0 
0 
0 
0 
0 
0 
0 
0 
0 
0 
0 
0 
0 
0 
0 
0 
0 
0 
0 
0 
0 
0 
0 
0 
0 
0 
0 
0 
0 
0 
0 
0 
0 
0 
0 
0 
0 
0 
0 
0 
0 
0 
0 
0 
0 
0 
0 
0 
0 
0 
0 
0 
0 
0 
0 
0 
0 
0 
0 
0 
0 
0 
0 
0 
0 
0 
0 
0 
0 
0 
0 
0 
0 
0 
0 
0 
0 
0 
0 
0 
0 
0 
0 
0 
0 
0 
0 
0 
0 
0 
0 
0 
0 
0 
0 
0 
0 
0 
0 
0 
0 
0 
0 
0 
0 
0 
0 
0 
0 
0 
0 
0 
0 
0 
0 
0 
0 
0 
0 
0 
0 
0 
0 
0 
0 
0 
0 
0 
0 
0 
0 
0 
0 
0 
0 
0 
0 
0 
0 
0 
0 
0 
0 
0 
0 
0 
0 
0 
0 
0 
0 
0 
0 
0 
0 
0 
0 
0 
0 
0 
0 
0 
0 
0 
0 
0 
0 
0 
0 
0 
0 
0 
0 
0 
0 
0 
0 
0 
0 
0 
0 
0 
0 
0 
0 
0 
0 
0 
0 
0 
0 
0 
0 
0 
0 
0 
0 
0 
0 
0 
0 
0 
0 
0 
0 
0 
0 
0 
0 
0 
0 
0 
0 
0 
0 
0 
0 
0 
0 
0 
0 
0 
0 
0 
0 
0 
0 
0 
0 
0 
0 
0 
0 
0 
0 
0 
0 
0 
0 
0 
0 
0 
0 
0 
0 
0 
0 
0 
0 
0 
0 
0 
0 
0 
0 
0 
0 
0 
0 
0 
0 
0 
0 
0 
0 
0 
0 
0 
0 
0 
0 
0 
0 
0 
0 
0 
0 
0 
0 
0 
0 
0 
0 
0 
0 
0 
0 
0 
0 
0 
0 
0 
0 
0 
0 
0 
0 
0 
0 
0 
0 
0 
0 
0 
0 
0 
0 
0 
0 
0 
0 
0 
0 
0 
0 
0 
0 
0 
0 
0 
0 
0 
0 
0 
0 
0 
0 
0 
0 
0 
0 
0 
0 
0 
0 
0 
0 
0 
0 
0 
0 
0 
0 
0 
0 
0 
0 
0 
0 
0 
0 
0 
0 
0 
0 
0 
0 
0 
0 
0 
0 
0 
0 
0 
0 
0 
0 
0 
0 
0 
0 
0 
0 
0 
0 
0 
0 
0 
0 
0 
0 
0 
0 
0 
0 
0 
0 
0 
0 
0 
0 
0 
0 
0 
0 
0 
0 
0 
0 
0 
0 
0 
0 
0 
0 
0 
0 
0 
0 
0 
0 
0 
0 
0 
0 
0 
0 
0 
0 
0 
0 
0 
0 
0 
0 
0 
0 
0 
0 
0 
0 
0 
0 
0 
0 
0 
0 
0 
0 
0 
0 
0 
0 
0 
0 
0 
0 
0 
0 
0 
0 
0 
0 
0 
0 
0 
0 
0 
0 
0 
0 
0 
0 
0 
0 
0 
0 
0 
0 
0 
0 
0 
0 
0 
0 
0 
0 
0 
0 
0 
0 
0 
0 
0 
0 
0 
0 
0 
0 
0 
0 
0 
0 
0 
0 
0 
0 
0 
0 
0 
0 
0 
0 
0 
0 
0 
0 
0 
0 
0 
0 
0 
0 
0 
0 
0 
0 
0 
0 
0 
0 
0 
0 
0 
0 
0 
0 
0 
0 
0 
0 
0 
0 
0 
0 
0 
0 
0 
0 
0 
0 
0 
0 
0 
0 
0 
0 
0 
0 
0 
0 
0 
0 
0 
0 
0 
0 
0 
0 
0 
0 
0 
0 
0 
0 
0 
0 
0 
0 
0 
0 
0 
0 
0 
0 
0 
0 
0 
0 
0 
0 
0 
0 
0 
0 
0 
0 
0 
0 
0 
0 
0 
0 
0 
0 
0 
0 
0 
0 
0 
0 
0 
0 
0 
0 
0 
0 
0 
0 
0 
0 
0 
0 
0 
0 
0 
0 
0 
0 
0 
0 
0 
0 
0 
0 
0 
0 
0 
0 
0 
0 
0 
0 
0 
0 
0 
0 
0 
0 
0 
0 
0 
0 
0 
0 
0 
0 
0 
0 
0 
0 
0 
0 
0 
0 
0 
0 
0 
0 
0 
0 
0 
0 
0 
0 
0 
0 
0 
0 
0 
0 
0 
0 
0 
0 
0 
0 
0 
0 
0 
0 
0 
0 
0 
0 
0 
0 
0 
0 
0 
0 
0 
0 
0 
0 
0 
0 
0 
0 
0 
0 
0 
0 
0 
0 
0 
0 
0 
0 
0 
0 
0 
0 
0 
0 
0 
0 
0 
0 
0 
0 
0 
0 
0 
0 
0 
0 
0 
0 
0 
0 
0 
0 
0 
0 
0 
0 
0 
0 
0 
0 
0 
0 
0 
0 
0 
0 
0 
0 
0 
0 
0 
0 
0 
0 
0 
0 
0 
0 
0 
0 
0 
0 
0 
0 
0 
0 
0 
0 
0 
0 
0 
0 
0 
0 
0 
0 
0 
0 
0 
0 
0 
0 
0 
0 
0 
0 
0 
0 
0 
0 
0 
0 
0 
0 
0 
0 
0 
0 
0 
0 
0 
0 
0 
0 
0 
0 
0 
0 
0 
0 
0 
0 
0 
0 
0 
0 
0 
0 
0 
0 
0 
0 
0 
0 
0 
0 
0 
0 
0 
0 
0 
0 
0 
0 
0 
0 
0 
0 
0 
0 
0 
0 
0 
0 
0 
0 
0 
0 
0 
0 
0 
0 
0 
0 
0 
0 
0 
0 
0 
0 
0 
0 
0 
0 
0 
0 
0 
0 
0 
0 
0 
0 
0 
0 
0 
0 
0 
0 
0 
0 
0 
0 
0 
0 
0 
0 
0 
0 
0 
0 
0 
0 
0 
0 
0 
0 
0 
0 
0 
0 
0 
0 
0 
0 
0 
0 
0 
0 
0 
0 
0 
0 
0 
0 
0 
0 
0 
0 
0 
0 
0 
0 
0 
0 
0 
0 
0 
0 
0 
0 
0 
0 
0 
0 
0 
0 
0 
0 
0 
0 
0 
0 
0 
0 
0 
0 
0 
0 
0 
0 
0 
0 
0 
0 
0 
0 
0 
0 
0 
0 
0 
0 
0 
0 
0 
0 
0 
0 
0 
0 
0 
0 
0 
0 
0 
0 
0 
0 
0 
0 
0 
0 
0 
0 
0 
0 
0 
0 
0 
0 
0 
0 
0 
0 
0 
0 
0 
0 
0 
0 
0 
0 
0 
0 
0 
0 
0 
0 
0 
0 
0 
0 
0 
0 
0 
0 
0 
0 
0 
0 
0 
0 
0 
0 
0 
0 
0 
0 
0 
0 
0 
0 
0 
0 
0 
0 
0 
0 
0 
0 
0 
0 
0 
0 
0 
0 
0 
0 
0 
0 
0 
0 
0 
0 
0 
0 
0 
0 
0 
0 
0 
0 
0 
0 
0 
0 
0 
0 
0 
0 
0 
0 
0 
0 
0 
0 
0 
0 
0 
0 
0 
0 
0 
0 
0 
0 
0 
0 
0 
0 
0 
0 
0 
0 
0 
0 
0 
0 
0 
0 
0 
0 
0 
0 
0 
0 
0 
0 
0 
0 
0 
0 
0 
0 
0 
0 
0 
0 
0 
0 
0 
0 
0 
0 
0 
0 
0 
0 
0 
0 
0 
0 
0 
0 
0 
0 
0 
0 
0 
0 
0 
0 
0 
0 
0 
0 
0 
0 
0 
0 
0 
0 
0 
0 
0 
0 
0 
0 
0 
0 
0 
0 
0 
0 
0 
0 
0 
0 
0 
0 
0 
0 
0 
0 
0 
0 
0 
0 
0 
0 
0 
0 
0 
0 
0 
0 
0 
0 
0 
0 
0 
0 
0 
0 
0 
0 
0 
0 
0 
0 
0 
0 
0 
0 
0 
0 
0 
0 
0 
0 
0 
0 
0 
0 
0 
0 
0 
0 
0 
0 
0 
0 
0 
0 
0 
0 
0 
0 
0 
0 
0 
0 
0 
0 
0 
0 
0 
0 
0 
0 
0 
0 
0 
0 
0 
0 
0 
0 
0 
0 
0 
0 
0 
0 
0 
0 
0 
0 
0 
0 
0 
0 
0 
0 
0 
0 
0 
0 
0 
0 
0 
0 
0 
0 
0 
0 
0 
0 
0 
0 
0 
0 
0 
0 
0 
0 
0 
0 
0 
0 
0 
0 
0 
0 
0 
0 
0 
0 
0 
0 
0 
0 
0 
0 
0 
0 
0 
0 
0 
0 
0 
0 
0 
0 
0 
0 
0 
0 
0 
0 
0 
0 
0 
0 
0 
0 
0 
0 
0 
0 
0 
0 
0 
0 
0 
0 
0 
0 
0 
0 
0 
0 
0 
0 
0 
0 
0 
0 
0 
0 
0 
0 
0 
0 
0 
0 
0 
0 
0 
0 
0 
0 
0 
0 
0 
0 
0 
0 
0 
0 
0 
0 
0 
0 
0 
0 
0 
0 
0 
0 
0 
0 
0 
0 
0 
0 
0 
0 
0 
0 
0 
0 
0 
0 
0 
0 
0 
0 
0 
0 
0 
0 
0 
0 
0 
0 
0 
0 
0 
0 
0 
0 
0 
0 
0 
0 
0 
0 
0 
0 
0 
0 
0 
0 
0 
0 
0 
0 
0 
0 
0 
0 
0 
0 
0 
0 
0 
0 
0 
0 
0 
0 
0 
0 
0 
0 
0 
0 
0 
0 
0 
0 
0 
0 
0 
0 
0 
0 
0 
0 
0 
0 
0 
0 
0 
0 
0 
0 
0 
0 
0 
0 
0 
0 
0 
0 
0 
0 
0 
0 
0 
0 
0 
0 
0 
0 
0 
0 
0 
0 
0 
0 
0 
0 
0 
0 
0 
0 
0 
0 
0 
0 
0 
0 
0 
0 
0 
0 
0 
0 
0 
0 
0 
0 
0 
0 
0 
0 
0 
0 
0 
0 
0 
0 
0 
0 
0 
0 
0 
0 
0 
0 
0 
0 
0 
0 
0 
0 
0 
0 
0 
0 
0 
0 
0 
0 
0 
0 
0 
0 
0 
0 
0 
0 
0 
0 
0 
0 
0 
0 
0 
0 
0 
0 
0 
0 
0 
0 
0 
0 
0 
0 
0 
0 
0 
0 
0 
0 
0 
0 
0 
0 
0 
0 
0 
0 
0 
0 
0 
0 
0 
0 
0 
0 
0 
0 
0 
0 
0 
0 
0 
0 
0 
0 
0 
0 
0 
0 
0 
0 
0 
0 
0 
0 
0 
0 
0 
0 
0 
0 
0 
0 
0 
0 
0 
0 
0 
0 
0 
0 
0 
0 
0 
0 
0 
0 
0 
0 
0 
0 
0 
0 
0 
0 
0 
0 
0 
0 
0 
0 
0 
0 
0 
0 
0 
0 
0 
0 
0 
0 
0 
0 
0 
0 
0 
0 
0 
0 
0 
0 
0 
0 
0 
0 
0 
0 
0 
0 
0 
0 
0 
0 
0 
0 
0 
0 
0 
0 
0 
0 
0 
0 
0 
0 
0 
0 
0 
0 
0 
0 
0 
0 
0 
0 
0 
0 
0 
0 
0 
0 
0 
0 
0 
0 
0 
0 
0 
0 
0 
0 
0 
0 
0 
0 
0 
0 
0 
0 
0 
0 
0 
0 
0 
0 
0 
0 
0 
0 
0 
0 
0 
0 
0 
0 
0 
0 
0 
0 
0 
0 
0 
0 
0 
0 
0 
0 
0 
0 
0 
0 
0 
0 
0 
0 
0 
0 
0 
0 
0 
0 
0 
0 
0 
0 
0 
0 
0 
0 
0 
0 
0 
0 
0 
0 
0 
0 
0 
0 
0 
0 
0 
0 
0 
0 
0 
0 
0 
0 
0 
0 
0 
0 
0 
0 
0 
0 
0 
0 
0 
0 
0 
0 
0 
0 
0 
0 
0 
0 
0 
0 
0 
0 
0 
0 
0 
0 
0 
0 
0 
0 
0 
0 
0 
0 
0 
0 
0 
0 
0 
0 
0 
0 
0 
0 
0 
0 
0 
0 
0 
0 
0 
0 
0 
0 
0 
0 
0 
0 
0 
0 
0 
0 
0 
0 
0 
0 
0 
0 
0 
0 
0 
0 
0 
0 
0 
0 
0 
0 
0 
0 
0 
0 
0 
0 
0 
0 
0 
0 
0 
0 
0 
0 
0 
0 
0 
0 
0 
0 
0 
0 
0 
0 
0 
0 
0 
0 
0 
0 
0 
0 
0 
0 
0 
0 
0 
0 
0 
0 
0 
0 
0 
0 
0 
0 
0 
0 
0 
0 
0 
0 
0 
0 
0 
0 
0 
0 
0 
0 
0 
0 
0 
0 
0 
0 
0 
0 
0 
0 
0 
0 
0 
0 
0 
0 
0 
0 
0 
0 
0 
0 
0 
0 
0 
0 
0 
0 
0 
0 
0 
0 
0 
0 
0 
0 
0 
0 
0 
0 
0 
0 
0 
0 
0 
0 
0 
0 
0 
0 
0 
0 
0 
0 
0 
0 
0 
0 
0 
0 
0 
0 
0 
0 
0 
0 
0 
0 
0 
0 
0 
0 
0 
0 
0 
0 
0 
0 
0 
0 
0 
0 
0 
0 
0 
0 
0 
0 
0 
0 
0 
0 
0 
0 
0 
0 
0 
0 
0 
0 
0 
0 
0 
0 
0 
0 
0 
0 
0 
0 
0 
0 
0 
0 
0 
0 
0 
0 
0 
0 
0 
0 
0 
0 
0 
0 
0 
0 
0 
0 
0 
0 
0 
0 
0 
0 
0 
0 
0 
0 
0 
0 
0 
0 
0 
0 
0 
0 
0 
0 
0 
0 
0 
0 
0 
0 
0 
0 
0 
0 
0 
0 
0 
0 
0 
0 
0 
0 
0 
0 
0 
0 
0 
0 
0 
0 
0 
0 
0 
0 
0 
0 
0 
0 
0 
0 
0 
0 
0 
0 
0 
0 
0 
0 
0 
0 
0 
0 
0 
0 
0 
0 
0 
0 
0 
0 
0 
0 
0 
0 
0 
0 
0 
0 
0 
0 
0 
0 
0 
0 
0 
0 
0 
0 
0 
0 
0 
0 
0 
0 
0 
0 
0 
0 
0 
0 
0 
0 
0 
0 
0 
0 
0 
0 
0 
0 
0 
0 
0 
0 
0 
0 
0 
0 
0 
0 
0 
0 
0 
0 
0 
0 
0 
0 
0 
0 
0 
0 
0 
0 
0 
0 
0 
0 
0 
0 
0 
0 
0 
0 
0 
0 
0 
0 
0 
0 
0 
0 
0 
0 
0 
0 
0 
0 
0 
0 
0 
0 
0 
0 
0 
0 
0 
0 
0 
0 
0 
0 
0 
0 
0 
0 
0 
0 
0 
0 
0 
0 
0 
0 
0 
0 
0 
0 
0 
0 
0 
0 
0 
0 
0 
0 
0 
0 
0 
0 
0 
0 
0 
0 
0 
0 
0 
0 
0 
0 
0 
0 
0 
0 
0 
0 
0 
0 
0 
0 
0 
0 
0 
0 
0 
0 
0 
0 
0 
0 
0 
0 
0 
0 
0 
0 
0 
0 
0 
0 
0 
0 
0 
0 
0 
0 
0 
0 
0 
0 
0 
0 
0 
0 
0 
0 
0 
0 
0 
0 
0 
0 
0 
0 
0 
0 
0 
0 
0 
0 
0 
0 
0 
0 
0 
0 
0 
0 
0 
0 
0 
0 
0 
0 
0 
0 
0 
0 
0 
0 
0 
0 
0 
0 
0 
0 
0 
0 
0 
0 
0 
0 
0 
0 
0 
0 
0 
0 
0 
0 
0 
0 
0 
0 
0 
0 
0 
0 
0 
0 
0 
0 
0 
0 
0 
0 
0 
0 
0 
0 
0 
0 
0 
0 
0 
0 
0 
0 
0 
0 
0 
0 
0 
0 
0 
0 
0 
0 
0 
0 
0 
0 
0 
0 
0 
0 
0 
0 
0 
0 
0 
0 
0 
0 
0 
0 
0 
0 
0 
0 
0 
0 
0 
0 
0 
0 
0 
0 
0 
0 
0 
0 
0 
0 
0 
0 
0 
0 
0 
0 
0 
0 
0 
0 
0 
0 
0 
0 
0 
0 
0 
0 
0 
0 
0 
0 
0 
0 
0 
0 
0 
0 
0 
0 
0 
0 
0 
0 
0 
0 
0 
0 
0 
0 
0 
0 
0 
0 
0 
0 
0 
0 
0 
0 
0 
0 
0 
0 
0 
0 
0 
0 
0 
0 
0 
0 
0 
0 
0 
0 
0 
0 
0 
0 
0 
0 
0 
0 
0 
0 
0 
0 
0 
0 
0 
0 
0 
0 
0 
0 
0 
0 
0 
0 
0 
0 
0 
0 
0 
0 
0 
0 
0 
0 
0 
0 
0 
0 
0 
0 
0 
0 
0 
0 
0 
0 
0 
0 
0 
0 
0 
0 
0 
0 
0 
0 
0 
0 
0 
0 
0 
0 
0 
0 
0 
0 
0 
0 
0 
0 
0 
0 
0 
0 
0 
0 
0 
0 
0 
0 
0 
0 
0 
0 
0 
0 
0 
0 
0 
0 
0 
0 
0 
0 
0 
0 
0 
0 
0 
0 
0 
0 
0 
0 
0 
0 
0 
0 
0 
0 
0 
0 
0 
0 
0 
0 
0 
0 
0 
0 
0 
0 
0 
0 
0 
0 
0 
0 
0 
0 
0 
0 
0 
0 
0 
0 
0 
0 
0 
0 
0 
0 
0 
0 
0 
0 
0 
0 
0 
0 
0 
0 
0 
0 
0 
0 
0 
0 
0 
0 
0 
0 
0 
0 
0 
0 
0 
0 
0 
0 
0 
0 
0 
0 
0 
0 
0 
0 
0 
0 
0 
0 
0 
0 
0 
0 
0 
0 
0 
0 
0 
0 
0 
0 
0 
0 
0 
0 
0 
0 
0 
0 
0 
0 
0 
0 
0 
0 
0 
0 
0 
0 
0 
0 
0 
0 
0 
0 
0 
0 
0 
0 
0 
0 
0 
0 
0 
0 
0 
0 
0 
0 
0 
0 
0 
0 
0 
0 
0 
0 
0 
0 
0 
0 
0 
0 
0 
0 
0 
0 
0 
0 
0 
0 
0 
0 
0 
0 
0 
0 
0 
0 
0 
0 
0 
0 
0 
0 
0 
0 
0 
0 
0 
0 
0 
0 
0 
0 
0 
0 
0 
0 
0 
0 
0 
0 
0 
0 
0 
0 
0 
0 
0 
0 
0 
0 
0 
0 
0 
0 
0 
0 
0 
0 
0 
0 
0 
0 
0 
0 
0 
0 
0 
0 
0 
0 
0 
0 
0 
0 
0 
0 
0 
0 
0 
0 
0 
0 
0 
0 
0 
0 
0 
0 
0 
0 
0 
0 
0 
0 
0 
0 
0 
0 
0 
0 
0 
0 
0 
0 
0 
0 
0 
0 
0 
0 
0 
0 
0 
0 
0 
0 
0 
0 
0 
0 
0 
0 
0 
0 
0 
0 
0 
0 
0 
0 
0 
0 
0 
0 
0 
0 
0 
0 
0 
0 
0 
0 
0 
0 
0 
0 
0 
0 
0 
0 
0 
0 
0 
0 
0 
0 
0 
0 
0 
0 
0 
0 
0 
0 
0 
0 
0 
0 
0 
0 
0 
0 
0 
0 
0 
0 
0 
0 
0 
0 
0 
0 
0 
0 
0 
0 
0 
0 
0 
0 
0 
0 
0 
0 
0 
0 
0 
0 
0 
0 
0 
0 
0 
0 
0 
0 
0 
0 
0 
0 
0 
0 
0 
0 
0 
0 
0 
0 
0 
0 
0 
0 
0 
0 
0 
0 
0 
0 
0 
0 
0 
0 
0 
0 
0 
0 
0 
0 
0 
0 
0 
0 
0 
0 
0 
0 
0 
0 
0 
0 
0 
0 
0 
0 
0 
0 
0 
0 
0 
0 
0 
0 
0 
0 
0 
0 
0 
0 
0 
0 
0 
0 
0 
0 
0 
0 
0 
0 
0 
0 
0 
0 
0 
0 
0 
0 
0 
0 
0 
0 
0 
0 
0 
0 
0 
0 
0 
0 
0 
0 
0 
0 
0 
0 
0 
0 
0 
0 
0 
0 
0 
0 
0 
0 
0 
0 
0 
0 
0 
0 
0 
0 
0 
0 
0 
0 
0 
0 
0 
0 
0 
0 
0 
0 
0 
0 
0 
0 
0 
0 
0 
0 
0 
0 
0 
0 
0 
0 
0 
0 
0 
0 
0 
0 
0 
0 
0 
0 
0 
0 
0 
0 
0 
0 
0 
0 
0 
0 
0 
0 
0 
0 
0 
0 
0 
0 
0 
0 
0 
0 
0 
0 
0 
0 
0 
0 
0 
0 
0 
0 
0 
0 
0 
0 
0 
0 
0 
0 
0 
0 
0 
0 
0 
0 
0 
0 
0 
0 
0 
0 
0 
0 
0 
0 
0 
0 
0 
0 
0 
0 
0 
0 
0 
0 
0 
0 
0 
0 
0 
0 
0 
0 
0 
0 
0 
0 
0 
0 
0 
0 
0 
0 
0 
0 
0 
0 
0 
0 
0 
0 
0 
0 
0 
0 
0 
0 
0 
0 
0 
0 
0 
0 
0 
0 
0 
0 
0 
0 
0 
0 
0 
0 
0 
0 
0 
0 
0 
0 
0 
0 
0 
0 
0 
0 
0 
0 
0 
0 
0 
0 
0 
0 
0 
0 
0 
0 
0 
0 
0 
0 
0 
0 
0 
0 
0 
0 
0 
0 
0 
0 
0 
0 
0 
0 
0 
0 
0 
0 
0 
0 
0 
0 
0 
0 
0 
0 
0 
0 
0 
0 
0 
0 
0 
0 
0 
0 
0 
0 
0 
0 
0 
0 
0 
0 
0 
0 
0 
0 
0 
0 
0 
0 
0 
0 
0 
0 
0 
0 
0 
0 
0 
0 
0 
0 
0 
0 
0 
0 
0 
0 
0 
0 
0 
0 
0 
0 
0 
0 
0 
0 
0 
0 
0 
0 
0 
0 
0 
0 
0 
0 
0 
0 
0 
0 
0 
0 
0 
0 
0 
0 
0 
0 
0 
0 
0 
0 
0 
0 
0 
0 
0 
0 
0 
0 
0 
0 
0 
0 
0 
0 
0 
0 
0 
0 
0 
0 
0 
0 
0 
0 
0 
0 
0 
0 
0 
0 
0 
0 
0 
0 
0 
0 
0 
0 
0 
0 
0 
0 
0 
0 
0 
0 
0 
0 
0 
0 
0 
0 
0 
0 
0 
0 
0 
0 
0 
0 
0 
0 
0 
0 
0 
0 
0 
0 
0 
0 
0 
0 
0 
0 
0 
0 
0 
0 
0 
0 
0 
0 
0 
0 
0 
0 
0 
0 
0 
0 
0 
0 
0 
0 
0 
0 
0 
0 
0 
0 
0 
0 
0 
0 
0 
0 
0 
0 
0 
0 
0 
0 
0 
0 
0 
0 
0 
0 
0 
0 
0 
0 
0 
0 
0 
0 
0 
0 
0 
0 
0 
0 
0 
0 
0 
0 
0 
0 
0 
0 
0 
0 
0 
0 
0 
0 
0 
0 
0 
0 
0 
0 
0 
0 
0 
0 
0 
0 
0 
0 
0 
0 
0 
0 
0 
0 
0 
0 
0 
0 
0 
0 
0 
0 
0 
0 
0 
0 
0 
0 
0 
0 
0 
0 
0 
0 
0 
0 
0 
0 
0 
0 
0 
0 
0 
0 
0 
0 
0 
0 
0 
0 
0 
0 
0 
0 
0 
0 
0 
0 
0 
0 
0 
0 
0 
0 
0 
0 
0 
0 
0 
0 
0 
0 
0 
0 
0 
0 
0 
0 
0 
0 
0 
0 
0 
0 
0 
0 
0 
0 
0 
0 
0 
0 
0 
0 
0 
0 
0 
0 
0 
0 
0 
0 
0 
0 
0 
0 
0 
0 
0 
0 
0 
0 
0 
0 
0 
0 
0 
0 
0 
0 
0 
0 
0 
0 
0 
0 
0 
0 
0 
0 
0 
0 
0 
0 
0 
0 
0 
0 
0 
0 
0 
0 
0 
0 
0 
0 
0 
0 
0 
0 
0 
0 
0 
0 
0 
0 
0 
0 
0 
0 
0 
0 
0 
0 
0 
0 
0 
0 
0 
0 
0 
0 
0 
0 
0 
0 
0 
0 
0 
0 
0 
0 
0 
0 
0 
0 
0 
0 
0 
0 
0 
0 
0 
0 
0 
0 
0 
0 
0 
0 
0 
0 
0 
0 
0 
0 
0 
0 
0 
0 
0 
0 
0 
0 
0 
0 
0 
0 
0 
0 
0 
0 
0 
0 
0 
0 
0 
0 
0 
0 
0 
0 
0 
0 
0 
0 
0 
0 
0 
0 
0 
0 
0 
0 
0 
0 
0 
0 
0 
0 
0 
0 
0 
0 
0 
0 
0 
0 
0 
0 
0 
0 
0 
0 
0 
0 
0 
0 
0 
0 
0 
0 
0 
0 
0 
0 
0 
0 
0 
0 
0 
0 
0 
0 
0 
0 
0 
0 
0 
0 
0 
0 
0 
0 
0 
0 
0 
0 
0 
0 
0 
0 
0 
0 
0 
0 
0 
0 
0 
0 
0 
0 
0 
0 
0 
0 
0 
0 
0 
0 
0 
0 
0 
0 
0 
0 
0 
0 
0 
0 
0 
0 
0 
0 
0 
0 
0 
0 
0 
0 
0 
0 
0 
0 
0 
0 
0 
0 
0 
0 
0 
0 
0 
0 
0 
0 
0 
0 
0 
0 
0 
0 
0 
0 
0 
0 
0 
0 
0 
0 
0 
0 
0 
0 
0 
0 
0 
0 
0 
0 
0 
0 
0 
0 
0 
0 
0 
0 
0 
0 
0 
0 
0 
0 
0 
0 
0 
0 
0 
0 
0 
0 
0 
0 
0 
0 
0 
0 
0 
0 
0 
0 
0 
0 
0 
0 
0 
0 
0 
0 
0 
0 
0 
0 
0 
0 
0 
0 
0 
0 
0 
0 
0 
0 
0 
0 
0 
0 
0 
0 
0 
0 
0 
0 
0 
0 
0 
0 
0 
0 
0 
0 
0 
0 
0 
0 
0 
0 
0 
0 
0 
0 
0 
0 
0 
0 
0 
0 
0 
0 
0 
0 
0 
0 
0 
0 
0 
0 
0 
0 
0 
0 
0 
0 
0 
0 
0 
0 
0 
0 
0 
0 
0 
0 
0 
0 
0 
0 
0 
0 
0 
0 
0 
0 
0 
0 
0 
0 
0 
0 
0 
0 
0 
0 
0 
0 
0 
0 
0 
0 
0 
0 
0 
0 
0 
0 
0 
0 
0 
0 
0 
0 
0 
0 
0 
0 
0 
0 
0 
0 
0 
0 
0 
0 
0 
0 
0 
0 
0 
0 
0 
0 
0 
0 
0 
0 
0 
0 
0 
0 
0 
0 
0 
0 
0 
0 
0 
0 
0 
0 
0 
0 
0 
0 
0 
0 
0 
0 
0 
0 
0 
0 
0 
0 
0 
0 
0 
0 
0 
0 
0 
0 
0 
0 
0 
0 
0 
0 
0 
0 
0 
0 
0 
0 
0 
0 
0 
0 
0 
0 
0 
0 
0 
0 
0 
0 
0 
0 
0 
0 
0 
0 
0 
0 
0 
0 
0 
0 
0 
0 
0 
0 
0 
0 
0 
0 
0 
0 
0 
0 
0 
0 
0 
0 
0 
0 
0 
0 
0 
0 
0 
0 
0 
0 
0 
0 
0 
0 
0 
0 
0 
0 
0 
0 
0 
0 
0 
0 
0 
0 
0 
0 
0 
0 
0 
0 
0 
0 
0 
0 
0 
0 
0 
0 
0 
0 
0 
0 
0 
0 
0 
0 
0 
0 
0 
0 
0 
0 
0 
0 
0 
0 
0 
0 
0 
0 
0 
0 
0 
0 
0 
0 
0 
0 
0 
0 
0 
0 
0 
0 
0 
0 
0 
0 
0 
0 
0 
0 
0 
0 
0 
0 
0 
0 
0 
0 
0 
0 
0 
0 
0 
0 
0 
0 
0 
0 
0 
0 
0 
0 
0 
0 
0 
0 
0 
0 
0 
0 
0 
0 
0 
0 
0 
0 
0 
0 
0 
0 
0 
0 
0 
0 
0 
0 
0 
0 
0 
0 
0 
0 
0 
0 
0 
0 
0 
0 
0 
0 
0 
0 
0 
0 
0 
0 
0 
0 
0 
0 
0 
0 
0 
0 
0 
0 
0 
0 
0 
0 
0 
0 
0 
0 
0 
0 
0 
0 
0 
0 
0 
0 
0 
0 
0 
0 
0 
0 
0 
0 
0 
0 
0 
0 
0 
0 
0 
0 
0 
0 
0 
0 
0 
0 
0 
0 
0 
0 
0 
0 
0 
0 
0 
0 
0 
0 
0 
0 
0 
0 
0 
0 
0 
0 
0 
0 
0 
0 
0 
0 
0 
0 
0 
0 
0 
0 
0 
0 
0 
0 
0 
0 
0 
0 
0 
0 
0 
0 
0 
0 
0 
0 
0 
0 
0 
0 
0 
0 
0 
0 
0 
0 
0 
0 
0 
0 
0 
0 
0 
0 
0 
0 
0 
0 
0 
0 
0 
0 
0 
0 
0 
0 
0 
0 
0 
0 
0 
0 
0 
0 
0 
0 
0 
0 
0 
0 
0 
0 
0 
0 
0 
0 
0 
0 
0 
0 
0 
0 
0 
0 
0 
0 
0 
0 
0 
0 
0 
0 
0 
0 
0 
0 
0 
0 
0 
0 
0 
0 
0 
0 
0 
0 
0 
0 
0 
0 
0 
0 
0 
0 
0 
0 
0 
0 
0 
0 
0 
0 
0 
0 
0 
0 
0 
0 
0 
0 
0 
0 
0 
0 
0 
0 
0 
0 
0 
0 
0 
0 
0 
0 
0 
0 
0 
0 
0 
0 
0 
0 
0 
0 
0 
0 
0 
0 
0 
0 
0 
0 
0 
0 
0 
0 
0 
0 
0 
0 
0 
0 
0 
0 
0 
0 
0 
0 
0 
0 
0 
0 
0 
0 
0 
0 
0 
0 
0 
0 
0 
0 
0 
0 
0 
0 
0 
0 
0 
0 
0 
0 
0 
0 
0 
0 
0 
0 
0 
0 
0 
0 
0 
0 
0 
0 
0 
0 
0 
0 
0 
0 
0 
0 
0 
0 
0 
0 
0 
0 
0 
0 
0 
0 
0 
0 
0 
0 
0 
0 
0 
0 
0 
0 
0 
0 
0 
0 
0 
0 
0 
0 
0 
0 
0 
0 
0 
0 
0 
0 
0 
0 
0 
0 
0 
0 
0 
0 
0 
0 
0 
0 
0 
0 
0 
0 
0 
0 
0 
0 
0 
0 
0 
0 
0 
0 
0 
0 
0 
0 
0 
0 
0 
0 
0 
0 
0 
0 
0 
0 
0 
0 
0 
0 
0 
0 
0 
0 
0 
0 
0 
0 
0 
0 
0 
0 
0 
0 
0 
0 
0 
0 
0 
0 
0 
0 
0 
0 
0 
0 
0 
0 
0 
0 
0 
0 
0 
0 
0 
0 
0 
0 
0 
0 
0 
0 
0 
0 
0 
0 
0 
0 
0 
0 
0 
0 
0 
0 
0 
0 
0 
0 
0 
0 
0 
0 
0 
0 
0 
0 
0 
0 
0 
0 
0 
0 
0 
0 
0 
0 
0 
0 
0 
0 
0 
0 
0 
0 
0 
0 
0 
0 
0 
0 
0 
0 
0 
0 
0 
0 
0 
0 
0 
0 
0 
0 
0 
0 
0 
0 
0 
0 
0 
0 
0 
0 
0 
0 
0 
0 
0 
0 
0 
0 
0 
0 
0 
0 
0 
0 
0 
0 
0 
0 
0 
0 
0 
0 
0 
0 
0 
0 
0 
0 
0 
0 
0 
0 
0 
0 
0 
0 
0 
0 
0 
0 
0 
0 
0 
0 
0 
0 
0 
0 
0 
0 
0 
0 
0 
0 
0 
0 
0 
0 
0 
0 
0 
0 
0 
0 
0 
0 
0 
0 
0 
0 
0 
0 
0 
0 
0 
0 
0 
0 
0 
0 
0 
0 
0 
0 
0 
0 
0 
0 
0 
0 
0 
0 
0 
0 
0 
0 
0 
0 
0 
0 
0 
0 
0 
0 
0 
0 
0 
0 
0 
0 
0 
0 
0 
0 
0 
0 
0 
0 
0 
0 
0 
0 
0 
0 
0 
0 
0 
0 
0 
0 
0 
0 
0 
0 
0 
0 
0 
0 
0 
0 
0 
0 
0 
0 
0 
0 
0 
0 
0 
0 
0 
0 
0 
0 
0 
0 
0 
0 
0 
0 
0 
0 
0 
0 
0 
0 
0 
0 
0 
0 
0 
0 
0 
0 
0 
0 
0 
0 
0 
0 
0 
0 
0 
0 
0 
0 
0 
0 
0 
0 
0 
0 
0 
0 
0 
0 
0 
0 
0 
0 
0 
0 
0 
0 
0 
0 
0 
0 
0 
0 
0 
0 
0 
0 
0 
0 
0 
0 
0 
0 
0 
0 
0 
0 
0 
0 
0 
0 
0 
0 
0 
0 
0 
0 
0 
0 
0 
0 
0 
0 
0 
0 
0 
0 
0 
0 
0 
0 
0 
0 
0 
0 
0 
0 
0 
0 
0 
0 
0 
0 
0 
0 
0 
0 
0 
0 
0 
0 
0 
0 
0 
0 
0 
0 
0 
0 
0 
0 
0 
0 
0 
0 
0 
0 
0 
0 
0 
0 
0 
0 
0 
0 
0 
0 
0 
0 
0 
0 
0 
0 
0 
0 
0 
0 
0 
0 
0 
0 
0 
0 
0 
0 
0 
0 
0 
0 
0 
0 
0 
0 
0 
0 
0 
0 
0 
0 
0 
0 
0 
0 
0 
0 
0 
0 
0 
0 
0 
0 
0 
0 
0 
0 
0 
0 
0 
0 
0 
0 
0 
0 
0 
0 
0 
0 
0 
0 
0 
0 
0 
0 
0 
0 
0 
0 
0 
0 
0 
0 
0 
0 
0 
0 
0 
0 
0 
0 
0 
0 
0 
0 
0 
0 
0 
0 
0 
0 
0 
0 
0 
0 
0 
0 
0 
0 
0 
0 
0 
0 
0 
0 
0 
0 
0 
0 
0 
0 
0 
0 
0 
0 
0 
0 
0 
0 
0 
0 
0 
0 
0 
0 
0 
0 
0 
0 
0 
0 
0 
0 
0 
0 
0 
0 
0 
0 
0 
0 
0 
0 
0 
0 
0 
0 
0 
0 
0 
0 
0 
0 
0 
0 
0 
0 
0 
0 
0 
0 
0 
0 
0 
0 
0 
0 
0 
0 
0 
0 
0 
0 
0 
0 
0 
0 
0 
0 
0 
0 
0 
0 
0 
0 
0 
0 
0 
0 
0 
0 
0 
0 
0 
0 
0 
0 
0 
0 
0 
0 
0 
0 
0 
0 
0 
0 
0 
0 
0 
0 
0 
0 
0 
0 
0 
0 
0 
0 
0 
0 
0 
0 
0 
0 
0 
0 
0 
0 
0 
0 
0 
0 
0 
0 
0 
0 
0 
0 
0 
0 
0 
0 
0 
0 
0 
0 
0 
0 
0 
0 
0 
0 
0 
0 
0 
0 
0 
0 
0 
0 
0 
0 
0 
0 
0 
0 
0 
0 
0 
0 
0 
0 
0 
0 
0 
0 
0 
0 
0 
0 
0 
0 
0 
0 
0 
0 
0 
0 
0 
0 
0 
0 
0 
0 
0 
0 
0 
0 
0 
0 
0 
0 
0 
0 
0 
0 
0 
0 
0 
0 
0 
0 
0 
0 
0 
0 
0 
0 
0 
0 
0 
0 
0 
0 
0 
0 
0 
0 
0 
0 
0 
0 
0 
0 
0 
0 
0 
0 
0 
0 
0 
0 
0 
0 
0 
0 
0 
0 
0 
0 
0 
0 
0 
0 
0 
0 
0 
0 
0 
0 
0 
0 
0 
0 
0 
0 
0 
0 
0 
0 
0 
0 
0 
0 
0 
0 
0 
0 
0 
0 
0 
0 
0 
0 
0 
0 
0 
0 
0 
0 
0 
0 
0 
0 
0 
0 
0 
0 
0 
0 
0 
0 
0 
0 
0 
0 
0 
0 
0 
0 
0 
0 
0 
0 
0 
0 
0 
0 
0 
0 
0 
0 
0 
0 
0 
0 
0 
0 
0 
0 
0 
0 
0 
0 
0 
0 
0 
0 
0 
0 
0 
0 
0 
0 
0 
0 
0 
0 
0 
0 
0 
0 
0 
0 
0 
0 
0 
0 
0 
0 
0 
0 
0 
0 
0 
0 
0 
0 
0 
0 
0 
0 
0 
0 
0 
0 
0 
0 
0 
0 
0 
0 
0 
0 
0 
0 
0 
0 
0 
0 
0 
0 
0 
0 
0 
0 
0 
0 
0 
0 
0 
0 
0 
0 
0 
0 
0 
0 
0 
0 
0 
0 
0 
0 
0 
0 
0 
0 
0 
0 
0 
0 
0 
0 
0 
0 
0 
0 
0 
0 
0 
0 
0 
0 
0 
0 
0 
0 
0 
0 
0 
0 
0 
0 
0 
0 
0 
0 
0 
0 
0 
0 
0 
0 
0 
0 
0 
0 
0 
0 
0 
0 
0 
0 
0 
0 
0 
0 
0 
0 
0 
0 
0 
0 
0 
0 
0 
0 
0 
0 
0 
0 
0 
0 
0 
0 
0 
0 
0 
0 
0 
0 
0 
0 
0 
0 
0 
0 
0 
0 
0 
0 
0 
0 
0 
0 
0 
0 
0 
0 
0 
0 
0 
0 
0 
0 
0 
0 
0 
0 
0 
0 
0 
0 
0 
0 
0 
0 
0 
0 
0 
0 
0 
0 
0 
0 
0 
0 
0 
0 
0 
0 
0 
0 
0 
0 
0 
0 
0 
0 
0 
0 
0 
0 
0 
0 
0 
0 
0 
0 
0 
0 
0 
0 
0 
0 
0 
0 
0 
0 
0 
0 
0 
0 
0 
0 
0 
0 
0 
0 
0 
0 
0 
0 
0 
0 
0 
0 
0 
0 
0 
0 
0 
0 
0 
0 
0 
0 
0 
0 
0 
0 
0 
0 
0 
0 
0 
0 
0 
0 
0 
0 
0 
0 
0 
0 
0 
0 
0 
0 
0 
0 
0 
0 
0 
0 
0 
0 
0 
0 
0 
0 
0 
0 
0 
0 
0 
0 
0 
0 
0 
0 
0 
0 
0 
0 
0 
0 
0 
0 
0 
0 
0 
0 
0 
0 
0 
0 
0 
0 
0 
0 
0 
0 
0 
0 
0 
0 
0 
0 
0 
0 
0 
0 
0 
0 
0 
0 
0 
0 
0 
0 
0 
0 
0 
0 
0 
0 
0 
0 
0 
0 
0 
0 
0 
0 
0 
0 
0 
0 
0 
0 
0 
0 
0 
0 
0 
0 
0 
0 
0 
0 
0 
0 
0 
0 
0 
0 
0 
0 
0 
0 
0 
0 
0 
0 
0 
0 
0 
0 
0 
0 
0 
0 
0 
0 
0 
0 
0 
0 
0 
0 
0 
0 
0 
0 
0 
0 
0 
0 
0 
0 
0 
0 
0 
0 
0 
0 
0 
0 
0 
0 
0 
0 
0 
0 
0 
0 
0 
0 
0 
0 
0 
0 
0 
0 
0 
0 
0 
0 
0 
0 
0 
0 
0 
0 
0 
0 
0 
0 
0 
0 
0 
0 
0 
0 
0 
0 
0 
0 
0 
0 
0 
0 
0 
0 
0 
0 
0 
0 
0 
0 
0 
0 
0 
0 
0 
0 
0 
0 
0 
0 
0 
0 
0 
0 
0 
0 
0 
0 
0 
0 
0 
0 
0 
0 
0 
0 
0 
0 
0 
0 
0 
0 
0 
0 
0 
0 
0 
0 
0 
0 
0 
0 
0 
0 
0 
0 
0 
0 
0 
0 
0 
0 
0 
0 
0 
0 
0 
0 
0 
0 
0 
0 
0 
0 
0 
0 
0 
0 
0 
0 
0 
0 
0 
0 
0 
0 
0 
0 
0 
0 
0 
0 
0 
0 
0 
0 
0 
0 
0 
0 
0 
0 
0 
0 
0 
0 
0 
0 
0 
0 
0 
0 
0 
0 
0 
0 
0 
0 
0 
0 
0 
0 
0 
0 
0 
0 
0 
0 
0 
0 
0 
0 
0 
0 
0 
0 
0 
0 
0 
0 
0 
0 
0 
0 
0 
0 
0 
0 
0 
0 
0 
0 
0 
0 
0 
0 
0 
0 
0 
0 
0 
0 
0 
0 
0 
0 
0 
0 
0 
0 
0 
0 
0 
0 
0 
0 
0 
0 
0 
0 
0 
0 
0 
0 
0 
0 
0 
0 
0 
0 
0 
0 
0 
0 
0 
0 
0 
0 
0 
0 
0 
0 
0 
0 
0 
0 
0 
0 
0 
0 
0 
0 
0 
0 
0 
0 
0 
0 
0 
0 
0 
0 
0 
0 
0 
0 
0 
0 
0 
0 
0 
0 
0 
0 
0 
0 
0 
0 
0 
0 
0 
0 
0 
0 
0 
0 
0 
0 
0 
0 
0 
0 
0 
0 
0 
0 
0 
0 
0 
0 
0 
0 
0 
0 
0 
0 
0 
0 
0 
0 
0 
0 
0 
0 
0 
0 
0 
0 
0 
0 
0 
0 
0 
0 
0 
0 
0 
0 
0 
0 
0 
0 
0 
0 
0 
0 
0 
0 
0 
0 
0 
0 
0 
0 
0 
0 
0 
0 
0 
0 
0 
0 
0 
0 
0 
0 
0 
0 
0 
0 
0 
0 
0 
0 
0 
0 
0 
0 
0 
0 
0 
0 
0 
0 
0 
0 
0 
0 
0 
0 
0 
0 
0 
0 
0 
0 
0 
0 
0 
0 
0 
0 
0 
0 
0 
0 
0 
0 
0 
0 
0 
0 
0 
0 
0 
0 
0 
0 
0 
0 
0 
0 
0 
0 
0 
0 
0 
0 
0 
0 
0 
0 
0 
0 
0 
0 
0 
0 
0 
0 
0 
0 
0 
0 
0 
0 
0 
0 
0 
0 
0 
0 
0 
0 
0 
0 
0 
0 
0 
0 
0 
0 
0 
0 
0 
0 
0 
0 
0 
0 
0 
0 
0 
0 
0 
0 
0 
0 
0 
0 
0 
0 
0 
0 
0 
0 
0 
0 
0 
0 
0 
0 
0 
0 
0 
0 
0 
0 
0 
0 
0 
0 
0 
0 
0 
0 
0 
0 
0 
0 
0 
0 
0 
0 
0 
0 
0 
0 
0 
0 
0 
0 
0 
0 
0 
0 
0 
0 
0 
0 
0 
0 
0 
0 
0 
0 
0 
0 
0 
0 
0 
0 
0 
0 
0 
0 
0 
0 
0 
0 
0 
0 
0 
0 
0 
0 
0 
0 
0 
0 
0 
0 
0 
0 
0 
0 
0 
0 
0 
0 
0 
0 
0 
0 
0 
0 
0 
0 
0 
0 
0 
0 
0 
0 
0 
0 
0 
0 
0 
0 
0 
0 
0 
0 
0 
0 
0 
0 
0 
0 
0 
0 
0 
0 
0 
0 
0 
0 
0 
0 
0 
0 
0 
0 
0 
0 
0 
0 
0 
0 
0 
0 
0 
0 
0 
0 
0 
0 
0 
0 
0 
0 
0 
0 
0 
0 
0 
0 
0 
0 
0 
0 
0 
0 
0 
0 
0 
0 
0 
0 
0 
0 
0 
0 
0 
0 
0 
0 
0 
0 
0 
0 
0 
0 
0 
0 
0 
0 
0 
0 
0 
0 
0 
0 
0 
0 
0 
0 
0 
0 
0 
0 
0 
0 
0 
0 
0 
0 
0 
0 
0 
0 
0 
0 
0 
0 
0 
0 
0 
0 
0 
0 
0 
0 
0 
0 
0 
0 
0 
0 
0 
0 
0 
0 
0 
0 
0 
0 
0 
0 
0 
0 
0 
0 
0 
0 
0 
0 
0 
0 
0 
0 
0 
0 
0 
0 
0 
0 
0 
0 
0 
0 
0 
0 
0 
0 
0 
0 
0 
0 
0 
0 
0 
0 
0 
0 
0 
0 
0 
0 
0 
0 
0 
0 
0 
0 
0 
0 
0 
0 
0 
0 
0 
0 
0 
0 
0 
0 
0 
0 
0 
0 
0 
0 
0 
0 
0 
0 
0 
0 
0 
0 
0 
0 
0 
0 
0 
0 
0 
0 
0 
0 
0 
0 
0 
0 
0 
0 
0 
0 
0 
0 
0 
0 
0 
0 
0 
0 
0 
0 
0 
0 
0 
0 
0 
0 
0 
0 
0 
0 
0 
0 
0 
0 
0 
0 
0 
0 
0 
0 
0 
0 
0 
0 
0 
0 
0 
0 
0 
0 
0 
0 
0 
0 
0 
0 
0 
0 
0 
0 
0 
0 
0 
0 
0 
0 
0 
0 
0 
0 
0 
0 
0 
0 
0 
0 
0 
0 
0 
0 
0 
0 
0 
0 
0 
0 
0 
0 
0 
0 
0 
0 
0 
0 
0 
0 
0 
0 
0 
0 
0 
0 
0 
0 
0 
0 
0 
0 
0 
0 
0 
0 
0 
0 
0 
0 
0 
0 
0 
0 
0 
0 
0 
0 
0 
0 
0 
0 
0 
0 
0 
0 
0 
0 
0 
0 
0 
0 
0 
0 
0 
0 
0 
0 
0 
0 
0 
0 
0 
0 
0 
0 
0 
0 
0 
0 
0 
0 
0 
0 
0 
0 
0 
0 
0 
0 
0 
0 
0 
0 
0 
0 
0 
0 
0 
0 
0 
0 
0 
0 
0 
0 
0 
0 
0 
0 
0 
0 
0 
0 
0 
0 
0 
0 
0 
0 
0 
0 
0 
0 
0 
0 
0 
0 
0 
0 
0 
0 
0 
0 
0 
0 
0 
0 
0 
0 
0 
0 
0 
0 
0 
0 
0 
0 
0 
0 
0 
0 
0 
0 
0 
0 
0 
0 
0 
0 
0 
0 
0 
0 
0 
0 
0 
0 
0 
0 
0 
0 
0 
0 
0 
0 
0 
0 
0 
0 
0 
0 
0 
0 
0 
0 
0 
0 
0 
0 
0 
0 
0 
0 
0 
0 
0 
0 
0 
0 
0 
0 
0 
0 
0 
0 
0 
0 
0 
0 
0 
0 
0 
0 
0 
0 
0 
0 
0 
0 
0 
0 
0 
0 
0 
0 
0 
0 
0 
0 
0 
0 
0 
0 
0 
0 
0 
0 
0 
0 
0 
0 
0 
0 
0 
0 
0 
0 
0 
0 
0 
0 
0 
0 
0 
0 
0 
0 
0 
0 
0 
0 
0 
0 
0 
0 
0 
0 
0 
0 
0 
0 
0 
0 
0 
0 
0 
0 
0 
0 
0 
0 
0 
0 
0 
0 
0 
0 
0 
0 
0 
0 
0 
0 
0 
0 
0 
0 
0 
0 
0 
0 
0 
0 
0 
0 
0 
0 
0 
0 
0 
0 
0 
0 
0 
0 
0 
0 
0 
0 
0 
0 
0 
0 
0 
0 
0 
0 
0 
0 
0 
0 
0 
0 
0 
0 
0 
0 
0 
0 
0 
0 
0 
0 
0 
0 
0 
0 
0 
0 
0 
0 
0 
0 
0 
0 
0 
0 
0 
0 
0 
0 
0 
0 
0 
0 
0 
0 
0 
0 
0 
0 
0 
0 
0 
0 
0 
0 
0 
0 
0 
0 
0 
0 
0 
0 
0 
0 
0 
0 
0 
0 
0 
0 
0 
0 
0 
0 
0 
0 
0 
0 
0 
0 
0 
0 
0 
0 
0 
0 
0 
0 
0 
0 
0 
0 
0 
0 
0 
0 
0 
0 
0 
0 
0 
0 
0 
0 
0 
0 
0 
0 
0 
0 
0 
0 
0 
0 
0 
0 
0 
0 
0 
0 
0 
0 
0 
0 
0 
0 
0 
0 
0 
0 
0 
0 
0 
0 
0 
0 
0 
0 
0 
0 
0 
0 
0 
0 
0 
0 
0 
0 
0 
0 
0 
0 
0 
0 
0 
0 
0 
0 
0 
0 
0 
0 
0 
0 
0 
0 
0 
0 
0 
0 
0 
0 
0 
0 
0 
0 
0 
0 
0 
0 
0 
0 
0 
0 
0 
0 
0 
0 
0 
0 
0 
0 
0 
0 
0 
0 
0 
0 
0 
0 
0 
0 
0 
0 
0 
0 
0 
0 
0 
0 
0 
0 
0 
0 
0 
0 
0 
0 
0 
0 
0 
0 
0 
0 
0 
0 
0 
0 
0 
0 
0 
0 
0 
0 
0 
0 
0 
0 
0 
0 
0 
0 
0 
0 
0 
0 
0 
0 
0 
0 
0 
0 
0 
0 
0 
0 
0 
0 
0 
0 
0 
0 
0 
0 
0 
0 
0 
0 
0 
0 
0 
0 
0 
0 
0 
0 
0 
0 
0 
0 
0 
0 
0 
0 
0 
0 
0 
0 
0 
0 
0 
0 
0 
0 
0 
0 
0 
0 
0 
0 
0 
0 
0 
0 
0 
0 
0 
0 
0 
0 
0 
0 
0 
0 
0 
0 
0 
0 
0 
0 
0 
0 
0 
0 
0 
0 
0 
0 
0 
0 
0 
0 
0 
0 
0 
0 
0 
0 
0 
0 
0 
0 
0 
0 
0 
0 
0 
0 
0 
0 
0 
0 
0 
0 
0 
0 
0 
0 
0 
0 
0 
0 
0 
0 
0 
0 
0 
0 
0 
0 
0 
0 
0 
0 
0 
0 
0 
0 
0 
0 
0 
0 
0 
0 
0 
0 
0 
0 
0 
0 
0 
0 
0 
0 
0 
0 
0 
0 
0 
0 
0 
0 
0 
0 
0 
0 
0 
0 
0 
0 
0 
0 
0 
0 
0 
0 
0 
0 
0 
0 
0 
0 
0 
0 
0 
0 
0 
0 
0 
0 
0 
0 
0 
0 
0 
0 
0 
0 
0 
0 
0 
0 
0 
0 
0 
0 
0 
0 
0 
0 
0 
0 
0 
0 
0 
0 
0 
0 
0 
0 
0 
0 
0 
0 
0 
0 
0 
0 
0 
0 
0 
0 
0 
0 
0 
0 
0 
0 
0 
0 
0 
0 
0 
0 
0 
0 
0 
0 
0 
0 
0 
0 
0 
0 
0 
0 
0 
0 
0 
0 
0 
0 
0 
0 
0 
0 
0 
0 
0 
0 
0 
0 
0 
0 
0 
0 
0 
0 
0 
0 
0 
0 
0 
0 
0 
0 
0 
0 
0 
0 
0 
0 
0 
0 
0 
0 
0 
0 
0 
0 
0 
0 
0 
0 
0 
0 
0 
0 
0 
0 
0 
0 
0 
0 
0 
0 
0 
0 
0 
0 
0 
0 
0 
0 
0 
0 
0 
0 
0 
0 
0 
0 
0 
0 
0 
0 
0 
0 
0 
0 
0 
0 
0 
0 
0 
0 
0 
0 
0 
0 
0 
0 
0 
0 
0 
0 
0 
0 
0 
0 
0 
0 
0 
0 
0 
0 
0 
0 
0 
0 
0 
0 
0 
0 
0 
0 
0 
0 
0 
0 
0 
0 
0 
0 
0 
0 
0 
0 
0 
0 
0 
0 
0 
0 
0 
0 
0 
0 
0 
0 
0 
0 
0 
0 
0 
0 
0 
0 
0 
0 
0 
0 
0 
0 
0 
0 
0 
0 
0 
0 
0 
0 
0 
0 
0 
0 
0 
0 
0 
0 
0 
0 
0 
0 
0 
0 
0 
0 
0 
0 
0 
0 
0 
0 
0 
0 
0 
0 
0 
0 
0 
0 
0 
0 
0 
0 
0 
0 
0 
0 
0 
0 
0 
0 
0 
0 
0 
0 
0 
0 
0 
0 
0 
0 
0 
0 
0 
0 
0 
0 
0 
0 
0 
0 
0 
0 
0 
0 
0 
0 
0 
0 
0 
0 
0 
0 
0 
0 
0 
0 
0 
0 
0 
0 
0 
0 
0 
0 
0 
0 
0 
0 
0 
0 
0 
0 
0 
0 
0 
0 
0 
0 
0 
0 
0 
0 
0 
0 
0 
0 
0 
0 
0 
0 
0 
0 
0 
0 
0 
0 
0 
0 
0 
0 
0 
0 
0 
0 
0 
0 
0 
0 
0 
0 
0 
0 
0 
0 
0 
0 
0 
0 
0 
0 
0 
0 
0 
0 
0 
0 
0 
0 
0 
0 
0 
0 
0 
0 
0 
0 
0 
0 
0 
0 
0 
0 
0 
0 
0 
0 
0 
0 
0 
0 
0 
0 
0 
0 
0 
0 
0 
0 
0 
0 
0 
0 
0 
0 
0 
0 
0 
0 
0 
0 
0 
0 
0 
0 
0 
0 
0 
0 
0 
0 
0 
0 
0 
0 
0 
0 
0 
0 
0 
0 
0 
0 
0 
0 
0 
0 
0 
0 
0 
0 
0 
0 
0 
0 
0 
0 
0 
0 
0 
0 
0 
0 
0 
0 
0 
0 
0 
0 
0 
0 
0 
0 
0 
0 
0 
0 
0 
0 
0 
0 
0 
0 
0 
0 
0 
0 
0 
0 
0 
0 
0 
0 
0 
0 
0 
0 
0 
0 
0 
0 
0 
0 
0 
0 
0 
0 
0 
0 
0 
0 
0 
0 
0 
0 
0 
0 
0 
0 
0 
0 
0 
0 
0 
0 
0 
0 
0 
0 
0 
0 
0 
0 
0 
0 
0 
0 
0 
0 
0 
0 
0 
0 
0 
0 
0 
0 
0 
0 
0 
0 
0 
0 
0 
0 
0 
0 
0 
0 
0 
0 
0 
0 
0 
0 
0 
0 
0 
0 
0 
0 
0 
0 
0 
0 
0 
0 
0 
0 
0 
0 
0 
0 
0 
0 
0 
0 
0 
0 
0 
0 
0 
0 
0 
0 
0 
0 
0 
0 
0 
0 
0 
0 
0 
0 
0 
0 
0 
0 
0 
0 
0 
0 
0 
0 
0 
0 
0 
0 
0 
0 
0 
0 
0 
0 
0 
0 
0 
0 
0 
0 
0 
0 
0 
0 
0 
0 
0 
0 
0 
0 
0 
0 
0 
0 
0 
0 
0 
0 
0 
0 
0 
0 
0 
0 
0 
0 
0 
0 
0 
0 
0 
0 
0 
0 
0 
0 
0 
0 
0 
0 
0 
0 
0 
0 
0 
0 
0 
0 
0 
0 
0 
0 
0 
0 
0 
0 
0 
0 
0 
0 
0 
0 
0 
0 
0 
0 
0 
0 
0 
0 
0 
0 
0 
0 
0 
0 
0 
0 
0 
0 
0 
0 
0 
0 
0 
0 
0 
0 
0 
0 
0 
0 
0 
0 
0 
0 
0 
0 
0 
0 
0 
0 
0 
0 
0 
0 
0 
0 
0 
0 
0 
0 
0 
0 
0 
0 
0 
0 
0 
0 
0 
0 
0 
0 
0 
0 
0 
0 
0 
0 
0 
0 
0 
0 
0 
0 
0 
0 
0 
0 
0 
0 
0 
0 
0 
0 
0 
0 
0 
0 
0 
0 
0 
0 
0 
0 
0 
0 
0 
0 
0 
0 
0 
0 
0 
0 
0 
0 
0 
0 
0 
0 
0 
0 
0 
0 
0 
0 
0 
0 
0 
0 
0 
0 
0 
0 
0 
0 
0 
0 
0 
0 
0 
0 
0 
0 
0 
0 
0 
0 
0 
0 
0 
0 
0 
0 
0 
0 
0 
0 
0 
0 
0 
0 
0 
0 
0 
0 
0 
0 
0 
0 
0 
0 
0 
0 
0 
0 
0 
0 
0 
0 
0 
0 
0 
0 
0 
0 
0 
0 
0 
0 
0 
0 
0 
0 
0 
0 
0 
0 
0 
0 
0 
0 
0 
0 
0 
0 
0 
0 
0 
0 
0 
0 
0 
0 
0 
0 
0 
0 
0 
0 
0 
0 
0 
0 
0 
0 
0 
0 
0 
0 
0 
0 
0 
0 
0 
0 
0 
0 
0 
0 
0 
0 
0 
0 
0 
0 
0 
0 
0 
0 
0 
0 
0 
0 
0 
0 
0 
0 
0 
0 
0 
0 
0 
0 
0 
0 
0 
0 
0 
0 
0 
0 
0 
0 
0 
0 
0 
0 
0 
0 
0 
0 
0 
0 
0 
0 
0 
0 
0 
0 
0 
0 
0 
0 
0 
0 
0 
0 
0 
0 
0 
0 
0 
0 
0 
0 
0 
0 
0 
0 
0 
0 
0 
0 
0 
0 
0 
0 
0 
0 
0 
0 
0 
0 
0 
0 
0 
0 
0 
0 
0 
0 
0 
0 
0 
0 
0 
0 
0 
0 
0 
0 
0 
0 
0 
0 
0 
0 
0 
0 
0 
0 
0 
0 
0 
0 
0 
0 
0 
0 
0 
0 
0 
0 
0 
0 
0 
0 
0 
0 
0 
0 
0 
0 
0 
0 
0 
0 
0 
0 
0 
0 
0 
0 
0 
0 
0 
0 
0 
0 
0 
0 
0 
0 
0 
0 
0 
0 
0 
0 
0 
0 
0 
0 
0 
0 
0 
0 
0 
0 
0 
0 
0 
0 
0 
0 
0 
0 
0 
0 
0 
0 
0 
0 
0 
0 
0 
0 
0 
0 
0 
0 
0 
0 
0 
0 
0 
0 
0 
0 
0 
0 
0 
0 
0 
0 
0 
0 
0 
0 
0 
0 
0 
0 
0 
0 
0 
0 
0 
0 
0 
0 
0 
0 
0 
0 
0 
0 
0 
0 
0 
0 
0 
0 
0 
0 
0 
0 
0 
0 
0 
0 
0 
0 
0 
0 
0 
0 
0 
0 
0 
0 
0 
0 
0 
0 
0 
0 
0 
0 
0 
0 
0 
0 
0 
0 
0 
0 
0 
0 
0 
0 
0 
0 
0 
0 
0 
0 
0 
0 
0 
0 
0 
0 
0 
0 
0 
0 
0 
0 
0 
0 
0 
0 
0 
0 
0 
0 
0 
0 
0 
0 
0 
0 
0 
0 
0 
0 
0 
0 
0 
0 
0 
0 
0 
0 
0 
0 
0 
0 
0 
0 
0 
0 
0 
0 
0 
0 
0 
0 
0 
0 
0 
0 
0 
0 
0 
0 
0 
0 
0 
0 
0 
0 
0 
0 
0 
0 
0 
0 
0 
0 
0 
0 
0 
0 
0 
0 
0 
0 
0 
0 
0 
0 
0 
0 
0 
0 
0 
0 
0 
0 
0 
0 
0 
0 
0 
0 
0 
0 
0 
0 
0 
0 
0 
0 
0 
0 
0 
0 
0 
0 
0 
0 
0 
0 
0 
0 
0 
0 
0 
0 
0 
0 
0 
0 
0 
0 
0 
0 
0 
0 
0 
0 
0 
0 
0 
0 
0 
0 
0 
0 
0 
0 
0 
0 
0 
0 
0 
0 
0 
0 
0 
0 
0 
0 
0 
0 
0 
0 
0 
0 
0 
0 
0 
0 
0 
0 
0 
0 
0 
0 
0 
0 
0 
0 
0 
0 
0 
0 
0 
0 
0 
0 
0 
0 
0 
0 
0 
0 
0 
0 
0 
0 
0 
0 
0 
0 
0 
0 
0 
0 
0 
0 
0 
0 
0 
0 
0 
0 
0 
0 
0 
0 
0 
0 
0 
0 
0 
0 
0 
0 
0 
0 
0 
0 
0 
0 
0 
0 
0 
0 
0 
0 
0 
0 
0 
0 
0 
0 
0 
0 
0 
0 
0 
0 
0 
0 
0 
0 
0 
0 
0 
0 
0 
0 
0 
0 
0 
0 
0 
0 
0 
0 
0 
0 
0 
0 
0 
0 
0 
0 
0 
0 
0 
0 
0 
0 
0 
0 
0 
0 
0 
0 
0 
0 
0 
0 
0 
0 
0 
0 
0 
0 
0 
0 
0 
0 
0 
0 
0 
0 
0 
0 
0 
0 
0 
0 
0 
0 
0 
0 
0 
0 
0 
0 
0 
0 
0 
0 
0 
0 
0 
0 
0 
0 
0 
0 
0 
0 
0 
0 
0 
0 
0 
0 
0 
0 
0 
0 
0 
0 
0 
0 
0 
0 
0 
0 
0 
0 
0 
0 
0 
0 
0 
0 
0 
0 
0 
0 
0 
0 
0 
0 
0 
0 
0 
0 
0 
0 
0 
0 
0 
0 
0 
0 
0 
0 
0 
0 
0 
0 
0 
0 
0 
0 
0 
0 
0 
0 
0 
0 
0 
0 
0 
0 
0 
0 
0 
0 
0 
0 
0 
0 
0 
0 
0 
0 
0 
0 
0 
0 
0 
0 
0 
0 
0 
0 
0 
0 
0 
0 
0 
0 
0 
0 
0 
0 
0 
0 
0 
0 
0 
0 
0 
0 
0 
0 
0 
0 
0 
0 
0 
0 
0 
0 
0 
0 
0 
0 
0 
0 
0 
0 
0 
0 
0 
0 
0 
0 
0 
0 
0 
0 
0 
0 
0 
0 
0 
0 
0 
0 
0 
0 
0 
0 
0 
0 
0 
0 
0 
0 
0 
0 
0 
0 
0 
0 
0 
0 
0 
0 
0 
0 
0 
0 
0 
0 
0 
0 
0 
0 
0 
0 
0 
0 
0 
0 
0 
0 
0 
0 
0 
0 
0 
0 
0 
0 
0 
0 
0 
0 
0 
0 
0 
0 
0 
0 
0 
0 
0 
0 
0 
0 
0 
0 
0 
0 
0 
0 
0 
0 
0 
0 
0 
0 
0 
0 
0 
0 
0 
0 
0 
0 
0 
0 
0 
0 
0 
0 
0 
0 
0 
0 
0 
0 
0 
0 
0 
0 
0 
0 
0 
0 
0 
0 
0 
0 
0 
0 
0 
0 
0 
0 
0 
0 
0 
0 
0 
0 
0 
0 
0 
0 
0 
0 
0 
0 
0 
0 
0 
0 
0 
0 
0 
0 
0 
0 
0 
0 
0 
0 
0 
0 
0 
0 
0 
0 
0 
0 
0 
0 
0 
0 
0 
0 
0 
0 
0 
0 
0 
0 
0 
0 
0 
0 
0 
0 
0 
0 
0 
0 
0 
0 
0 
0 
0 
0 
0 
0 
0 
0 
0 
0 
0 
0 
0 
0 
0 
0 
0 
0 
0 
0 
0 
0 
0 
0 
0 
0 
0 
0 
0 
0 
0 
0 
0 
0 
0 
0 
0 
0 
0 
0 
0 
0 
0 
0 
0 
0 
0 
0 
0 
0 
0 
0 
0 
0 
0 
0 
0 
0 
0 
0 
0 
0 
0 
0 
0 
0 
0 
0 
0 
0 
0 
0 
0 
0 
0 
0 
0 
0 
0 
0 
0 
0 
0 
0 
0 
0 
0 
0 
0 
0 
0 
0 
0 
0 
0 
0 
0 
0 
0 
0 
0 
0 
0 
0 
0 
0 
0 
0 
0 
0 
0 
0 
0 
0 
0 
0 
0 
0 
0 
0 
0 
0 
0 
0 
0 
0 
0 
0 
0 
0 
0 
0 
0 
0 
0 
0 
0 
0 
0 
0 
0 
0 
0 
0 
0 
0 
0 
0 
0 
0 
0 
0 
0 
0 
0 
0 
0 
0 
0 
0 
0 
0 
0 
0 
0 
0 
0 
0 
0 
0 
0 
0 
0 
0 
0 
0 
0 
0 
0 
0 
0 
0 
0 
0 
0 
0 
0 
0 
0 
0 
0 
0 
0 
0 
0 
0 
0 
0 
0 
0 
0 
0 
0 
0 
0 
0 
0 
0 
0 
0 
0 
0 
0 
0 
0 
0 
0 
0 
0 
0 
0 
0 
0 
0 
0 
0 
0 
0 
0 
0 
0 
0 
0 
0 
0 
0 
0 
0 
0 
0 
0 
0 
0 
0 
0 
0 
0 
0 
0 
0 
0 
0 
0 
0 
0 
0 
0 
0 
0 
0 
0 
0 
0 
0 
0 
0 
0 
0 
0 
0 
0 
0 
0 
0 
0 
0 
0 
0 
0 
0 
0 
0 
0 
0 
0 
0 
0 
0 
0 
0 
0 
0 
0 
0 
0 
0 
0 
0 
0 
0 
0 
0 
0 
0 
0 
0 
0 
0 
0 
0 
0 
0 
0 
0 
0 
0 
0 
0 
0 
0 
0 
0 
0 
0 
0 
0 
0 
0 
0 
0 
0 
0 
0 
0 
0 
0 
0 
0 
0 
0 
0 
0 
0 
0 
0 
0 
0 
0 
0 
0 
0 
0 
0 
0 
0 
0 
0 
0 
0 
0 
0 
0 
0 
0 
0 
0 
0 
0 
0 
0 
0 
0 
0 
0 
0 
0 
0 
0 
0 
0 
0 
0 
0 
0 
0 
0 
0 
0 
0 
0 
0 
0 
0 
0 
0 
0 
0 
0 
0 
0 
0 
0 
0 
0 
0 
0 
0 
0 
0 
0 
0 
0 
0 
0 
0 
0 
0 
0 
0 
0 
0 
0 
0 
0 
0 
0 
0 
0 
0 
0 
0 
0 
0 
0 
0 
0 
0 
0 
0 
0 
0 
0 
0 
0 
0 
0 
0 
0 
0 
0 
0 
0 
0 
0 
0 
0 
0 
0 
0 
0 
0 
0 
0 
0 
0 
0 
0 
0 
0 
0 
0 
0 
0 
0 
0 
0 
0 
0 
0 
0 
0 
0 
0 
0 
0 
0 
0 
0 
0 
0 
0 
0 
0 
0 
0 
0 
0 
0 
0 
0 
0 
0 
0 
0 
0 
0 
0 
0 
0 
0 
0 
0 
0 
0 
0 
0 
0 
0 
0 
0 
0 
0 
0 
0 
0 
0 
0 
0 
0 
0 
0 
0 
0 
0 
0 
0 
0 
0 
0 
0 
0 
0 
0 
0 
0 
0 
0 
0 
0 
0 
0 
0 
0 
0 
0 
0 
0 
0 
0 
0 
0 
0 
0 
0 
0 
0 
0 
0 
0 
0 
0 
0 
0 
0 
0 
0 
0 
0 
0 
0 
0 
0 
0 
0 
0 
0 
0 
0 
0 
0 
0 
0 
0 
0 
0 
0 
0 
0 
0 
0 
0 
0 
0 
0 
0 
0 
0 
0 
0 
0 
0 
0 
0 
0 
0 
0 
0 
0 
0 
0 
0 
0 
0 
0 
0 
0 
0 
0 
0 
0 
0 
0 
0 
0 
0 
0 
0 
0 
0 
0 
0 
0 
0 
0 
0 
0 
0 
0 
0 
0 
0 
0 
0 
0 
0 
0 
0 
0 
0 
0 
0 
0 
0 
0 
0 
0 
0 
0 
0 
0 
0 
0 
0 
0 
0 
0 
0 
0 
0 
0 
0 
0 
0 
0 
0 
0 
0 
0 
0 
0 
0 
0 
0 
0 
0 
0 
0 
0 
0 
0 
0 
0 
0 
0 
0 
0 
0 
0 
0 
0 
0 
0 
0 
0 
0 
0 
0 
0 
0 
0 
0 
0 
0 
0 
0 
0 
0 
0 
0 
0 
0 
0 
0 
0 
0 
0 
0 
0 
0 
0 
0 
0 
0 
0 
0 
0 
0 
0 
0 
0 
0 
0 
0 
0 
0 
0 
0 
0 
0 
0 
0 
0 
0 
0 
0 
0 
0 
0 
0 
0 
0 
0 
0 
0 
0 
0 
0 
0 
0 
0 
0 
0 
0 
0 
0 
0 
0 
0 
0 
0 
0 
0 
0 
0 
0 
0 
0 
0 
0 
0 
0 
0 
0 
0 
0 
0 
0 
0 
0 
0 
0 
0 
0 
0 
0 
0 
0 
0 
0 
0 
0 
0 
0 
0 
0 
0 
0 
0 
0 
0 
0 
0 
0 
0 
0 
0 
0 
0 
0 
0 
0 
0 
0 
0 
0 
0 
0 
0 
0 
0 
0 
0 
0 
0 
0 
0 
0 
0 
0 
0 
0 
0 
0 
0 
0 
0 
0 
0 
0 
0 
0 
0 
0 
0 
0 
0 
0 
0 
0 
0 
0 
0 
0 
0 
0 
0 
0 
0 
0 
0 
0 
0 
0 
0 
0 
0 
0 
0 
0 
0 
0 
0 
0 
0 
0 
0 
0 
0 
0 
0 
0 
0 
0 
0 
0 
0 
0 
0 
0 
0 
0 
0 
0 
0 
0 
0 
0 
0 
0 
0 
0 
0 
0 
0 
0 
0 
0 
0 
0 
0 
0 
0 
0 
0 
0 
0 
0 
0 
0 
0 
0 
0 
0 
0 
0 
0 
0 
0 
0 
0 
0 
0 
0 
0 
0 
0 
0 
0 
0 
0 
0 
0 
0 
0 
0 
0 
0 
0 
0 
0 
0 
0 
0 
0 
0 
0 
0 
0 
0 
0 
0 
0 
0 
0 
0 
0 
0 
0 
0 
0 
0 
0 
0 
0 
0 
0 
0 
0 
0 
0 
0 
0 
0 
0 
0 
0 
0 
0 
0 
0 
0 
0 
0 
0 
0 
0 
0 
0 
0 
0 
0 
0 
0 
0 
0 
0 
0 
0 
0 
0 
0 
0 
0 
0 
0 
0 
0 
0 
0 
0 
0 
0 
0 
0 
0 
0 
0 
0 
0 
0 
0 
0 
0 
0 
0 
0 
0 
0 
0 
0 
0 
0 
0 
0 
0 
0 
0 
0 
0 
0 
0 
0 
0 
0 
0 
0 
0 
0 
0 
0 
0 
0 
0 
0 
0 
0 
0 
0 
0 
0 
0 
0 
0 
0 
0 
0 
0 
0 
0 
0 
0 
0 
0 
0 
0 
0 
0 
0 
0 
0 
0 
0 
0 
0 
0 
0 
0 
0 
0 
0 
0 
0 
0 
0 
0 
0 
0 
0 
0 
0 
0 
0 
0 
0 
0 
0 
0 
0 
0 
0 
0 
0 
0 
0 
0 
0 
0 
0 
0 
0 
0 
0 
0 
0 
0 
0 
0 
0 
0 
0 
0 
0 
0 
0 
0 
0 
0 
0 
0 
0 
0 
0 
0 
0 
0 
0 
0 
0 
0 
0 
0 
0 
0 
0 
0 
0 
0 
0 
0 
0 
0 
0 
0 
0 
0 
0 
0 
0 
0 
0 
0 
0 
0 
0 
0 
0 
0 
0 
0 
0 
0 
0 
0 
0 
0 
0 
0 
0 
0 
0 
0 
0 
0 
0 
0 
0 
0 
0 
0 
0 
0 
0 
0 
0 
0 
0 
0 
0 
0 
0 
0 
0 
0 
0 
0 
0 
0 
0 
0 
0 
0 
0 
0 
0 
0 
0 
0 
0 
0 
0 
0 
0 
0 
0 
0 
0 
0 
0 
0 
0 
0 
0 
0 
0 
0 
0 
0 
0 
0 
0 
0 
0 
0 
0 
0 
0 
0 
0 
0 
0 
0 
0 
0 
0 
0 
0 
0 
0 
0 
0 
0 
0 
0 
0 
0 
0 
0 
0 
0 
0 
0 
0 
0 
0 
0 
0 
0 
0 
0 
0 
0 
0 
0 
0 
0 
0 
0 
0 
0 
0 
0 
0 
0 
0 
0 
0 
0 
0 
0 
0 
0 
0 
0 
0 
0 
0 
0 
0 
0 
0 
0 
0 
0 
0 
0 
0 
0 
0 
0 
0 
0 
0 
0 
0 
0 
0 
0 
0 
0 
0 
0 
0 
0 
0 
0 
0 
0 
0 
0 
0 
0 
0 
0 
0 
0 
0 
0 
0 
0 
0 
0 
0 
0 
0 
0 
0 
0 
0 
0 
0 
0 
0 
0 
0 
0 
0 
0 
0 
0 
0 
0 
0 
0 
0 
0 
0 
0 
0 
0 
0 
0 
0 
0 
0 
0 
0 
0 
0 
0 
0 
0 
0 
0 
0 
0 
0 
0 
0 
0 
0 
0 
0 
0 
0 
0 
0 
0 
0 
0 
0 
0 
0 
0 
0 
0 
0 
0 
0 
0 
0 
0 
0 
0 
0 
0 
0 
0 
0 
0 
0 
0 
0 
0 
0 
0 
0 
0 
0 
0 
0 
0 
0 
0 
0 
0 
0 
0 
0 
0 
0 
0 
0 
0 
0 
0 
0 
0 
0 
0 
0 
0 
0 
0 
0 
0 
0 
0 
0 
0 
0 
0 
0 
0 
0 
0 
0 
0 
0 
0 
0 
0 
0 
0 
0 
0 
0 
0 
0 
0 
0 
0 
0 
0 
0 
0 
0 
0 
0 
0 
0 
0 
0 
0 
0 
0 
0 
0 
0 
0 
0 
0 
0 
0 
0 
0 
0 
0 
0 
0 
0 
0 
0 
0 
0 
0 
0 
0 
0 
0 
0 
0 
0 
0 
0 
0 
0 
0 
0 
0 
0 
0 
0 
0 
0 
0 
0 
0 
0 
0 
0 
0 
0 
0 
0 
0 
0 
0 
0 
0 
0 
0 
0 
0 
0 
0 
0 
0 
0 
0 
0 
0 
0 
0 
0 
0 
0 
0 
0 
0 
0 
0 
0 
0 
0 
0 
0 
0 
0 
0 
0 
0 
0 
0 
0 
0 
0 
0 
0 
0 
0 
0 
0 
0 
0 
0 
0 
0 
0 
0 
0 
0 
0 
0 
0 
0 
0 
0 
0 
0 
0 
0 
0 
0 
0 
0 
0 
0 
0 
0 
0 
0 
0 
0 
0 
0 
0 
0 
0 
0 
0 
0 
0 
0 
0 
0 
0 
0 
0 
0 
0 
0 
0 
0 
0 
0 
0 
0 
0 
0 
0 
0 
0 
0 
0 
0 
0 
0 
0 
0 
0 
0 
0 
0 
0 
0 
0 
0 
0 
0 
0 
0 
0 
0 
0 
0 
0 
0 
0 
0 
0 
0 
0 
0 
0 
0 
0 
0 
0 
0 
0 
0 
0 
0 
0 
0 
0 
0 
0 
0 
0 
0 
0 
0 
0 
0 
0 
0 
0 
0 
0 
0 
0 
0 
0 
0 
0 
0 
0 
0 
0 
0 
0 
0 
0 
0 
0 
0 
0 
0 
0 
0 
0 
0 
0 
0 
0 
0 
0 
0 
0 
0 
0 
0 
0 
0 
0 
0 
0 
0 
0 
0 
0 
0 
0 
0 
0 
0 
0 
0 
0 
0 
0 
0 
0 
0 
0 
0 
0 
0 
0 
0 
0 
0 
0 
0 
0 
0 
0 
0 
0 
0 
0 
0 
0 
0 
0 
0 
0 
0 
0 
0 
0 
0 
0 
0 
0 
0 
0 
0 
0 
0 
0 
0 
0 
0 
0 
0 
0 
0 
0 
0 
0 
0 
0 
0 
0 
0 
0 
0 
0 
0 
0 
0 
0 
0 
0 
0 
0 
0 
0 
0 
0 
0 
0 
0 
0 
0 
0 
0 
0 
0 
0 
0 
0 
0 
0 
0 
0 
0 
0 
0 
0 
0 
0 
0 
0 
0 
0 
0 
0 
0 
0 
0 
0 
0 
0 
0 
0 
0 
0 
0 
0 
0 
0 
0 
0 
0 
0 
0 
0 
0 
0 
0 
0 
0 
0 
0 
0 
0 
0 
0 
0 
0 
0 
0 
0 
0 
0 
0 
0 
0 
0 
0 
0 
0 
0 
0 
0 
0 
0 
0 
0 
0 
0 
0 
0 
0 
0 
0 
0 
0 
0 
0 
0 
0 
0 
0 
0 
0 
0 
0 
0 
0 
0 
0 
0 
0 
0 
0 
0 
0 
0 
0 
0 
0 
0 
0 
0 
0 
0 
0 
0 
0 
0 
0 
0 
0 
0 
0 
0 
0 
0 
0 
0 
0 
0 
0 
0 
0 
0 
0 
0 
0 
0 
0 
0 
0 
0 
0 
0 
0 
0 
0 
0 
0 
0 
0 
0 
0 
0 
0 
0 
0 
0 
0 
0 
0 
0 
0 
0 
0 
0 
0 
0 
0 
0 
0 
0 
0 
0 
0 
0 
0 
0 
0 
0 
0 
0 
0 
0 
0 
0 
0 
0 
0 
0 
0 
0 
0 
0 
0 
0 
0 
0 
0 
0 
0 
0 
0 
0 
0 
0 
0 
0 
0 
0 
0 
0 
0 
0 
0 
0 
0 
0 
0 
0 
0 
0 
0 
0 
0 
0 
0 
0 
0 
0 
0 
0 
0 
0 
0 
0 
0 
0 
0 
0 
0 
0 
0 
0 
0 
0 
0 
0 
0 
0 
0 
0 
0 
0 
0 
0 
0 
0 
0 
0 
0 
0 
0 
0 
0 
0 
0 
0 
0 
0 
0 
0 
0 
0 
0 
0 
0 
0 
0 
0 
0 
0 
0 
0 
0 
0 
0 
0 
0 
0 
0 
0 
0 
0 
0 
0 
0 
0 
0 
0 
0 
0 
0 
0 
0 
0 
0 
0 
0 
0 
0 
0 
0 
0 
0 
0 
0 
0 
0 
0 
0 
0 
0 
0 
0 
0 
0 
0 
0 
0 
0 
0 
0 
0 
0 
0 
0 
0 
0 
0 
0 
0 
0 
0 
0 
0 
0 
0 
0 
0 
0 
0 
0 
0 
0 
0 
0 
0 
0 
0 
0 
0 
0 
0 
0 
0 
0 
0 
0 
0 
0 
0 
0 
0 
0 
0 
0 
0 
0 
0 
0 
0 
0 
0 
0 
0 
0 
0 
0 
0 
0 
0 
0 
0 
0 
0 
0 
0 
0 
0 
0 
0 
0 
0 
0 
0 
0 
0 
0 
0 
0 
0 
0 
0 
0 
0 
0 
0 
0 
0 
0 
0 
0 
0 
0 
0 
0 
0 
0 
0 
0 
0 
0 
0 
0 
0 
0 
0 
0 
0 
0 
0 
0 
0 
0 
0 
0 
0 
0 
0 
0 
0 
0 
0 
0 
0 
0 
0 
0 
0 
0 
0 
0 
0 
0 
0 
0 
0 
0 
0 
0 
0 
0 
0 
0 
0 
0 
0 
0 
0 
0 
0 
0 
0 
0 
0 
0 
0 
0 
0 
0 
0 
0 
0 
0 
0 
0 
0 
0 
0 
0 
0 
0 
0 
0 
0 
0 
0 
0 
0 
0 
0 
0 
0 
0 
0 
0 
0 
0 
0 
0 
0 
0 
0 
0 
0 
0 
0 
0 
0 
0 
0 
0 
0 
0 
0 
0 
0 
0 
0 
0 
0 
0 
0 
0 
0 
0 
0 
0 
0 
0 
0 
0 
0 
0 
0 
0 
0 
0 
0 
0 
0 
0 
0 
0 
0 
0 
0 
0 
0 
0 
0 
0 
0 
0 
0 
0 
0 
0 
0 
0 
0 
0 
0 
0 
0 
0 
0 
0 
0 
0 
0 
0 
0 
0 
0 
0 
0 
0 
0 
0 
0 
0 
0 
0 
0 
0 
0 
0 
0 
0 
0 
0 
0 
0 
0 
0 
0 
0 
0 
0 
0 
0 
0 
0 
0 
0 
0 
0 
0 
0 
0 
0 
0 
0 
0 
0 
0 
0 
0 
0 
0 
0 
0 
0 
0 
0 
0 
0 
0 
0 
0 
0 
0 
0 
0 
0 
0 
0 
0 
0 
0 
0 
0 
0 
0 
0 
0 
0 
0 
0 
0 
0 
0 
0 
0 
0 
0 
0 
0 
0 
0 
0 
0 
0 
0 
0 
0 
0 
0 
0 
0 
0 
0 
0 
0 
0 
0 
0 
0 
0 
0 
0 
0 
0 
0 
0 
0 
0 
0 
0 
0 
0 
0 
0 
0 
0 
0 
0 
0 
0 
0 
0 
0 
0 
0 
0 
0 
0 
0 
0 
0 
0 
0 
0 
0 
0 
0 
0 
0 
0 
0 
0 
0 
0 
0 
0 
0 
0 
0 
0 
0 
0 
0 
0 
0 
0 
0 
0 
0 
0 
0 
0 
0 
0 
0 
0 
0 
0 
0 
0 
0 
0 
0 
0 
0 
0 
0 
0 
0 
0 
0 
0 
0 
0 
0 
0 
0 
0 
0 
0 
0 
0 
0 
0 
0 
0 
0 
0 
0 
0 
0 
0 
0 
0 
0 
0 
0 
0 
0 
0 
0 
0 
0 
0 
0 
0 
0 
0 
0 
0 
0 
0 
0 
0 
0 
0 
0 
0 
0 
0 
0 
0 
0 
0 
0 
0 
0 
0 
0 
0 
0 
0 
0 
0 
0 
0 
0 
0 
0 
0 
0 
0 
0 
0 
0 
0 
0 
0 
0 
0 
0 
0 
0 
0 
0 
0 
0 
0 
0 
0 
0 
0 
0 
0 
0 
0 
0 
0 
0 
0 
0 
0 
0 
0 
0 
0 
0 
0 
0 
0 
0 
0 
0 
0 
0 
0 
0 
0 
0 
0 
0 
0 
0 
0 
0 
0 
0 
0 
0 
0 
0 
0 
0 
0 
0 
0 
0 
0 
0 
0 
0 
0 
0 
0 
0 
0 
0 
0 
0 
0 
0 
0 
0 
0 
0 
0 
0 
0 
0 
0 
0 
0 
0 
0 
0 
0 
0 
0 
0 
0 
0 
0 
0 
0 
0 
0 
0 
0 
0 
0 
0 
0 
0 
0 
0 
0 
0 
0 
0 
0 
0 
0 
0 
0 
0 
0 
0 
0 
0 
0 
0 
0 
0 
0 
0 
0 
0 
0 
0 
0 
0 
0 
0 
0 
0 
0 
0 
0 
0 
0 
0 
0 
0 
0 
0 
0 
0 
0 
0 
0 
0 
0 
0 
0 
0 
0 
0 
0 
0 
0 
0 
0 
0 
0 
0 
0 
0 
0 
0 
0 
0 
0 
0 
0 
0 
0 
0 
0 
0 
0 
0 
0 
0 
0 
0 
0 
0 
0 
0 
0 
0 
0 
0 
0 
0 
0 
0 
0 
0 
0 
0 
0 
0 
0 
0 
0 
0 
0 
0 
0 
0 
0 
0 
0 
0 
0 
0 
0 
0 
0 
0 
0 
0 
0 
0 
0 
0 
0 
0 
0 
0 
0 
0 
0 
0 
0 
0 
0 
0 
0 
0 
0 
0 
0 
0 
0 
0 
0 
0 
0 
0 
0 
0 
0 
0 
0 
0 
0 
0 
0 
0 
0 
0 
0 
0 
0 
0 
0 
0 
0 
0 
0 
0 
0 
0 
0 
0 
0 
0 
0 
0 
0 
0 
0 
0 
0 
0 
0 
0 
0 
0 
0 
0 
0 
0 
0 
0 
0 
0 
0 
0 
0 
0 
0 
0 
0 
0 
0 
0 
0 
0 
0 
0 
0 
0 
0 
0 
0 
0 
0 
0 
0 
0 
0 
0 
0 
0 
0 
0 
0 
0 
0 
0 
0 
0 
0 
0 
0 
0 
0 
0 
0 
0 
0 
0 
0 
0 
0 
0 
0 
0 
0 
0 
0 
0 
0 
0 
0 
0 
0 
0 
0 
0 
0 
0 
0 
0 
0 
0 
0 
0 
0 
0 
0 
0 
0 
0 
0 
0 
0 
0 
0 
0 
0 
0 
0 
0 
0 
0 
0 
0 
0 
0 
0 
0 
0 
0 
0 
0 
0 
0 
0 
0 
0 
0 
0 
0 
0 
0 
0 
0 
0 
0 
0 
0 
0 
0 
0 
0 
0 
0 
0 
0 
0 
0 
0 
0 
0 
0 
0 
0 
0 
0 
0 
0 
0 
0 
0 
0 
0 
0 
0 
0 
0 
0 
0 
0 
0 
0 
0 
0 
0 
0 
0 
0 
0 
0 
0 
0 
0 
0 
0 
0 
0 
0 
0 
0 
0 
0 
0 
0 
0 
0 
0 
0 
0 
0 
0 
0 
0 
0 
0 
0 
0 
0 
0 
0 
0 
0 
0 
0 
0 
0 
0 
0 
0 
0 
0 
0 
0 
0 
0 
0 
0 
0 
0 
0 
0 
0 
0 
0 
0 
0 
0 
0 
0 
0 
0 
0 
0 
0 
0 
0 
0 
0 
0 
0 
0 
0 
0 
0 
0 
0 
0 
0 
0 
0 
0 
0 
0 
0 
0 
0 
0 
0 
0 
0 
0 
0 
0 
0 
0 
0 
0 
0 
0 
0 
0 
0 
0 
0 
0 
0 
0 
0 
0 
0 
0 
0 
0 
0 
0 
0 
0 
0 
0 
0 
0 
0 
0 
0 
0 
0 
0 
0 
0 
0 
0 
0 
0 
0 
0 
0 
0 
0 
0 
0 
0 
0 
0 
0 
0 
0 
0 
0 
0 
0 
0 
0 
0 
0 
0 
0 
0 
0 
0 
0 
0 
0 
0 
0 
0 
0 
0 
0 
0 
0 
0 
0 
0 
0 
0 
0 
0 
0 
0 
0 
0 
0 
0 
0 
0 
0 
0 
0 
0 
0 
0 
0 
0 
0 
0 
0 
0 
0 
0 
0 
0 
0 
0 
0 
0 
0 
0 
0 
0 
0 
0 
0 
0 
0 
0 
0 
0 
0 
0 
0 
0 
0 
0 
0 
0 
0 
0 
0 
0 
0 
0 
0 
0 
0 
0 
0 
0 
0 
0 
0 
0 
0 
0 
0 
0 
0 
0 
0 
0 
0 
0 
0 
0 
0 
0 
0 
0 
0 
0 
0 
0 
0 
0 
0 
0 
0 
0 
0 
0 
0 
0 
0 
0 
0 
0 
0 
0 
0 
0 
0 
0 
0 
0 
0 
0 
0 
0 
0 
0 
0 
0 
0 
0 
0 
0 
0 
0 
0 
0 
0 
0 
0 
0 
0 
0 
0 
0 
0 
0 
0 
0 
0 
0 
0 
0 
0 
0 
0 
0 
0 
0 
0 
0 
0 
0 
0 
0 
0 
0 
0 
0 
0 
0 
0 
0 
0 
0 
0 
0 
0 
0 
0 
0 
0 
0 
0 
0 
0 
0 
0 
0 
0 
0 
0 
0 
0 
0 
0 
0 
0 
0 
0 
0 
0 
0 
0 
0 
0 
0 
0 
0 
0 
0 
0 
0 
0 
0 
0 
0 
0 
0 
0 
0 
0 
0 
0 
0 
0 
0 
0 
0 
0 
0 
0 
0 
0 
0 
0 
0 
0 
0 
0 
0 
0 
0 
0 
0 
0 
0 
0 
0 
0 
0 
0 
0 
0 
0 
0 
0 
0 
0 
0 
0 
0 
0 
0 
0 
0 
0 
0 
0 
0 
0 
0 
0 
0 
0 
0 
0 
0 
0 
0 
0 
0 
0 
0 
0 
0 
0 
0 
0 
0 
0 
0 
0 
0 
0 
0 
0 
0 
0 
0 
0 
0 
0 
0 
0 
0 
0 
0 
0 
0 
0 
0 
0 
0 
0 
0 
0 
0 
0 
0 
0 
0 
0 
0 
0 
0 
0 
0 
0 
0 
0 
0 
0 
0 
0 
0 
0 
0 
0 
0 
0 
0 
0 
0 
0 
0 
0 
0 
0 
0 
0 
0 
0 
0 
0 
0 
0 
0 
0 
0 
0 
0 
0 
0 
0 
0 
0 
0 
0 
0 
0 
0 
0 
0 
0 
0 
0 
0 
0 
0 
0 
0 
0 
0 
0 
0 
0 
0 
0 
0 
0 
0 
0 
0 
0 
0 
0 
0 
0 
0 
0 
0 
0 
0 
0 
0 
0 
0 
0 
0 
0 
0 
0 
0 
0 
0 
0 
0 
0 
0 
0 
0 
0 
0 
0 
0 
0 
0 
0 
0 
0 
0 
0 
0 
0 
0 
0 
0 
0 
0 
0 
0 
0 
0 
0 
0 
0 
0 
0 
0 
0 
0 
0 
0 
0 
0 
0 
0 
0 
0 
0 
0 
0 
0 
0 
0 
0 
0 
0 
0 
0 
0 
0 
0 
0 
0 
0 
0 
0 
0 
0 
0 
0 
0 
0 
0 
0 
0 
0 
0 
0 
0 
0 
0 
0 
0 
0 
0 
0 
0 
0 
0 
0 
0 
0 
0 
0 
0 
0 
0 
0 
0 
0 
0 
0 
0 
0 
0 
0 
0 
0 
0 
0 
0 
0 
0 
0 
0 
0 
0 
0 
0 
0 
0 
0 
0 
0 
0 
0 
0 
0 
0 
0 
0 
0 
0 
0 
0 
0 
0 
0 
0 
0 
0 
0 
0 
0 
0 
0 
0 
0 
0 
0 
0 
0 
0 
0 
0 
0 
0 
0 
0 
0 
0 
0 
0 
0 
0 
0 
0 
0 
0 
0 
0 
0 
0 
0 
0 
0 
0 
0 
0 
0 
0 
0 
0 
0 
0 
0 
0 
0 
0 
0 
0 
0 
0 
0 
0 
0 
0 
0 
0 
0 
0 
0 
0 
0 
0 
0 
0 
0 
0 
0 
0 
0 
0 
0 
0 
0 
0 
0 
0 
0 
0 
0 
0 
0 
0 
0 
0 
0 
0 
0 
0 
0 
0 
0 
0 
0 
0 
0 
0 
0 
0 
0 
0 
0 
0 
0 
0 
0 
0 
0 
0 
0 
0 
0 
0 
0 
0 
0 
0 
0 
0 
0 
0 
0 
0 
0 
0 
0 
0 
0 
0 
0 
0 
0 
0 
0 
0 
0 
0 
0 
0 
0 
0 
0 
0 
0 
0 
0 
0 
0 
0 
0 
0 
0 
0 
0 
0 
0 
0 
0 
0 
0 
0 
0 
0 
0 
0 
0 
0 
0 
0 
0 
0 
0 
0 
0 
0 
0 
0 
0 
0 
0 
0 
0 
0 
0 
0 
0 
0 
0 
0 
0 
0 
0 
0 
0 
0 
0 
0 
0 
0 
0 
0 
0 
0 
0 
0 
0 
0 
0 
0 
0 
0 
0 
0 
0 
0 
0 
0 
0 
0 
0 
0 
0 
0 
0 
0 
0 
0 
0 
0 
0 
0 
0 
0 
0 
0 
0 
0 
0 
0 
0 
0 
0 
0 
0 
0 
0 
0 
0 
0 
0 
0 
0 
0 
0 
0 
0 
0 
0 
0 
0 
0 
0 
0 
0 
0 
0 
0 
0 
0 
0 
0 
0 
0 
0 
0 
0 
0 
0 
0 
0 
0 
0 
0 
0 
0 
0 
0 
0 
0 
0 
0 
0 
0 
0 
0 
0 
0 
0 
0 
0 
0 
0 
0 
0 
0 
0 
0 
0 
0 
0 
0 
0 
0 
0 
0 
0 
0 
0 
0 
0 
0 
0 
0 
0 
0 
0 
0 
0 
0 
0 
0 
0 
0 
0 
0 
0 
0 
0 
0 
0 
0 
0 
0 
0 
0 
0 
0 
0 
0 
0 
0 
0 
0 
0 
0 
0 
0 
0 
0 
0 
0 
0 
0 
0 
0 
0 
0 
0 
0 
0 
0 
0 
0 
0 
0 
0 
0 
0 
0 
0 
0 
0 
0 
0 
0 
0 
0 
0 
0 
0 
0 
0 
0 
0 
0 
0 
0 
0 
0 
0 
0 
0 
0 
0 
0 
0 
0 
0 
0 
0 
0 
0 
0 
0 
0 
0 
0 
0 
0 
0 
0 
0 
0 
0 
0 
0 
0 
0 
0 
0 
0 
0 
0 
0 
0 
0 
0 
0 
0 
0 
0 
0 
0 
0 
0 
0 
0 
0 
0 
0 
0 
0 
0 
0 
0 
0 
0 
0 
0 
0 
0 
0 
0 
0 
0 
0 
0 
0 
0 
0 
0 
0 
0 
0 
0 
0 
0 
0 
0 
0 
0 
0 
0 
0 
0 
0 
0 
0 
0 
0 
0 
0 
0 
0 
0 
0 
0 
0 
0 
0 
0 
0 
0 
0 
0 
0 
0 
0 
0 
0 
0 
0 
0 
0 
0 
0 
0 
0 
0 
0 
0 
0 
0 
0 
0 
0 
0 
0 
0 
0 
0 
0 
0 
0 
0 
0 
0 
0 
0 
0 
0 
0 
0 
0 
0 
0 
0 
0 
0 
0 
0 
0 
0 
0 
0 
0 
0 
0 
0 
0 
0 
0 
0 
0 
0 
0 
0 
0 
0 
0 
0 
0 
0 
0 
0 
0 
0 
0 
0 
0 
0 
0 
0 
0 
0 
0 
0 
0 
0 
0 
0 
0 
0 
0 
0 
0 
0 
0 
0 
0 
0 
0 
0 
0 
0 
0 
0 
0 
0 
0 
0 
0 
0 
0 
0 
0 
0 
0 
0 
0 
0 
0 
0 
0 
0 
0 
0 
0 
0 
0 
0 
0 
0 
0 
0 
0 
0 
0 
0 
0 
0 
0 
0 
0 
0 
0 
0 
0 
0 
0 
0 
0 
0 
0 
0 
0 
0 
0 
0 
0 
0 
0 
0 
0 
0 
0 
0 
0 
0 
0 
0 
0 
0 
0 
0 
0 
0 
0 
0 
0 
0 
0 
0 
0 
0 
0 
0 
0 
0 
0 
0 
0 
0 
0 
0 
0 
0 
0 
0 
0 
0 
0 
0 
0 
0 
0 
0 
0 
0 
0 
0 
0 
0 
0 
0 
0 
0 
0 
0 
0 
0 
0 
0 
0 
0 
0 
0 
0 
0 
0 
0 
0 
0 
0 
0 
0 
0 
0 
0 
0 
0 
0 
0 
0 
0 
0 
0 
0 
0 
0 
0 
0 
0 
0 
0 
0 
0 
0 
0 
0 
0 
0 
0 
0 
0 
0 
0 
0 
0 
0 
0 
0 
0 
0 
0 
0 
0 
0 
0 
0 
0 
0 
0 
0 
0 
0 
0 
0 
0 
0 
0 
0 
0 
0 
0 
0 
0 
0 
0 
0 
0 
0 
0 
0 
0 
0 
0 
0 
0 
0 
0 
0 
0 
0 
0 
0 
0 
0 
0 
0 
0 
0 
0 
0 
0 
0 
0 
0 
0 
0 
0 
0 
0 
0 
0 
0 
0 
0 
0 
0 
0 
0 
0 
0 
0 
0 
0 
0 
0 
0 
0 
0 
0 
0 
0 
0 
0 
0 
0 
0 
0 
0 
0 
0 
0 
0 
0 
0 
0 
0 
0 
0 
0 
0 
0 
0 
0 
0 
0 
0 
0 
0 
0 
0 
0 
0 
0 
0 
0 
0 
0 
0 
0 
0 
0 
0 
0 
0 
0 
0 
0 
0 
0 
0 
0 
0 
0 
0 
0 
0 
0 
0 
0 
0 
0 
0 
0 
0 
0 
0 
0 
0 
0 
0 
0 
0 
0 
0 
0 
0 
0 
0 
0 
0 
0 
0 
0 
0 
0 
0 
0 
0 
0 
0 
0 
0 
0 
0 
0 
0 
0 
0 
0 
0 
0 
0 
0 
0 
0 
0 
0 
0 
0 
0 
0 
0 
0 
0 
0 
0 
0 
0 
0 
0 
0 
0 
0 
0 
0 
0 
0 
0 
0 
0 
0 
0 
0 
0 
0 
0 
0 
0 
0 
0 
0 
0 
0 
0 
0 
0 
0 
0 
0 
0 
0 
0 
0 
0 
0 
0 
0 
0 
0 
0 
0 
0 
0 
0 
0 
0 
0 
0 
0 
0 
0 
0 
0 
0 
0 
0 
0 
0 
0 
0 
0 
0 
0 
0 
0 
0 
0 
0 
0 
0 
0 
0 
0 
0 
0 
0 
0 
0 
0 
0 
0 
0 
0 
0 
0 
0 
0 
0 
0 
0 
0 
0 
0 
0 
0 
0 
0 
0 
0 
0 
0 
0 
0 
0 
0 
0 
0 
0 
0 
0 
0 
0 
0 
0 
0 
0 
0 
0 
0 
0 
0 
0 
0 
0 
0 
0 
0 
0 
0 
0 
0 
0 
0 
0 
0 
0 
0 
0 
0 
0 
0 
0 
0 
0 
0 
0 
0 
0 
0 
0 
0 
0 
0 
0 
0 
0 
0 
0 
0 
0 
0 
0 
0 
0 
0 
0 
0 
0 
0 
0 
0 
0 
0 
0 
0 
0 
0 
0 
0 
0 
0 
0 
0 
0 
0 
0 
0 
0 
0 
0 
0 
0 
0 
0 
0 
0 
0 
0 
0 
0 
0 
0 
0 
0 
0 
0 
0 
0 
0 
0 
0 
0 
0 
0 
0 
0 
0 
0 
0 
0 
0 
0 
0 
0 
0 
0 
0 
0 
0 
0 
0 
0 
0 
0 
0 
0 
0 
0 
0 
0 
0 
0 
0 
0 
0 
0 
0 
0 
0 
0 
0 
0 
0 
0 
0 
0 
0 
0 
0 
0 
0 
0 
0 
0 
0 
0 
0 
0 
0 
0 
0 
0 
0 
0 
0 
0 
0 
0 
0 
0 
0 
0 
0 
0 
0 
0 
0 
0 
0 
0 
0 
0 
0 
0 
0 
0 
0 
0 
0 
0 
0 
0 
0 
0 
0 
0 
0 
0 
0 
0 
0 
0 
0 
0 
0 
0 
0 
0 
0 
0 
0 
0 
0 
0 
0 
0 
0 
0 
0 
0 
0 
0 
0 
0 
0 
0 
0 
0 
0 
0 
0 
0 
0 
0 
0 
0 
0 
0 
0 
0 
0 
0 
0 
0 
0 
0 
0 
0 
0 
0 
0 
0 
0 
0 
0 
0 
0 
0 
0 
0 
0 
0 
0 
0 
0 
0 
0 
0 
0 
0 
0 
0 
0 
0 
0 
0 
0 
0 
0 
0 
0 
0 
0 
0 
0 
0 
0 
0 
0 
0 
0 
0 
0 
0 
0 
0 
0 
0 
0 
0 
0 
0 
0 
0 
0 
0 
0 
0 
0 
0 
0 
0 
0 
0 
0 
0 
0 
0 
0 
0 
0 
0 
0 
0 
0 
0 
0 
0 
0 
0 
0 
0 
0 
0 
0 
0 
0 
0 
0 
0 
0 
0 
0 
0 
0 
0 
0 
0 
0 
0 
0 
0 
0 
0 
0 
0 
0 
0 
0 
0 
0 
0 
0 
0 
0 
0 
0 
0 
0 
0 
0 
0 
0 
0 
0 
0 
0 
0 
0 
0 
0 
0 
0 
0 
0 
0 
0 
0 
0 
0 
0 
0 
0 
0 
0 
0 
0 
0 
0 
0 
0 
0 
0 
0 
0 
0 
0 
0 
0 
0 
0 
0 
0 
0 
0 
0 
0 
0 
0 
0 
0 
0 
0 
0 
0 
0 
0 
0 
0 
0 
0 
0 
0 
0 
0 
0 
0 
0 
0 
0 
0 
0 
0 
0 
0 
0 
0 
0 
0 
0 
0 
0 
0 
0 
0 
0 
0 
0 
0 
0 
0 
0 
0 
0 
0 
0 
0 
0 
0 
0 
0 
0 
0 
0 
0 
0 
0 
0 
0 
0 
0 
0 
0 
0 
0 
0 
0 
0 
0 
0 
0 
0 
0 
0 
0 
0 
0 
0 
0 
0 
0 
0 
0 
0 
0 
0 
0 
0 
0 
0 
0 
0 
0 
0 
0 
0 
0 
0 
0 
0 
0 
0 
0 
0 
0 
0 
0 
0 
0 
0 
0 
0 
0 
0 
0 
0 
0 
0 
0 
0 
0 
0 
0 
0 
0 
0 
0 
0 
0 
0 
0 
0 
0 
0 
0 
0 
0 
0 
0 
0 
0 
0 
0 
0 
0 
0 
0 
0 
0 
0 
0 
0 
0 
0 
0 
0 
0 
0 
0 
0 
0 
0 
0 
0 
0 
0 
0 
0 
0 
0 
0 
0 
0 
0 
0 
0 
0 
0 
0 
0 
0 
0 
0 
0 
0 
0 
0 
0 
0 
0 
0 
0 
0 
0 
0 
0 
0 
0 
0 
0 
0 
0 
0 
0 
0 
0 
0 
0 
0 
0 
0 
0 
0 
0 
0 
0 
0 
0 
0 
0 
0 
0 
0 
0 
0 
0 
0 
0 
0 
0 
0 
0 
0 
0 
0 
0 
0 
0 
0 
0 
0 
0 
0 
0 
0 
0 
0 
0 
0 
0 
0 
0 
0 
0 
0 
0 
0 
0 
0 
0 
0 
0 
0 
0 
0 
0 
0 
0 
0 
0 
0 
0 
0 
0 
0 
0 
0 
0 
0 
0 
0 
0 
0 
0 
0 
0 
0 
0 
0 
0 
0 
0 
0 
0 
0 
0 
0 
0 
0 
0 
0 
0 
0 
0 
0 
0 
0 
0 
0 
0 
0 
0 
0 
0 
0 
0 
0 
0 
0 
0 
0 
0 
0 
0 
0 
0 
0 
0 
0 
0 
0 
0 
0 
0 
0 
0 
0 
0 
0 
0 
0 
0 
0 
0 
0 
0 
0 
0 
0 
0 
0 
0 
0 
0 
0 
0 
0 
0 
0 
0 
0 
0 
0 
0 
0 
0 
0 
0 
0 
0 
0 
0 
0 
0 
0 
0 
0 
0 
0 
0 
0 
0 
0 
0 
0 
0 
0 
0 
0 
0 
0 
0 
0 
0 
0 
0 
0 
0 
0 
0 
0 
0 
0 
0 
0 
0 
0 
0 
0 
0 
0 
0 
0 
0 
0 
0 
0 
0 
0 
0 
0 
0 
0 
0 
0 
0 
0 
0 
0 
0 
0 
0 
0 
0 
0 
0 
0 
0 
0 
0 
0 
0 
0 
0 
0 
0 
0 
0 
0 
0 
0 
0 
0 
0 
0 
0 
0 
0 
0 
0 
0 
0 
0 
0 
0 
0 
0 
0 
0 
0 
0 
0 
0 
0 
0 
0 
0 
0 
0 
0 
0 
0 
0 
0 
0 
0 
0 
0 
0 
0 
0 
0 
0 
0 
0 
0 
0 
0 
0 
0 
0 
0 
0 
0 
0 
0 
0 
0 
0 
0 
0 
0 
0 
0 
0 
0 
0 
0 
0 
0 
0 
0 
0 
0 
0 
0 
0 
0 
0 
0 
0 
0 
0 
0 
0 
0 
0 
0 
0 
0 
0 
0 
0 
0 
0 
0 
0 
0 
0 
0 
0 
0 
0 
0 
0 
0 
0 
0 
0 
0 
0 
0 
0 
0 
0 
0 
0 
0 
0 
0 
0 
0 
0 
0 
0 
0 
0 
0 
0 
0 
0 
0 
0 
0 
0 
0 
0 
0 
0 
0 
0 
0 
0 
0 
0 
0 
0 
0 
0 
0 
0 
0 
0 
0 
0 
0 
0 
0 
0 
0 
0 
0 
0 
0 
0 
0 
0 
0 
0 
0 
0 
0 
0 
0 
0 
0 
0 
0 
0 
0 
0 
0 
0 
0 
0 
0 
0 
0 
0 
0 
0 
0 
0 
0 
0 
0 
0 
0 
0 
0 
0 
0 
0 
0 
0 
0 
0 
0 
0 
0 
0 
0 
0 
0 
0 
0 
0 
0 
0 
0 
0 
0 
0 
0 
0 
0 
0 
0 
0 
0 
0 
0 
0 
0 
0 
0 
0 
0 
0 
0 
0 
0 
0 
0 
0 
0 
0 
0 
0 
0 
0 
0 
0 
0 
0 
0 
0 
0 
0 
0 
0 
0 
0 
0 
0 
0 
0 
0 
0 
0 
0 
0 
0 
0 
0 
0 
0 
0 
0 
0 
0 
0 
0 
0 
0 
0 
0 
0 
0 
0 
0 
0 
0 
0 
0 
0 
0 
0 
0 
0 
0 
0 
0 
0 
0 
0 
0 
0 
0 
0 
0 
0 
0 
0 
0 
0 
0 
0 
0 
0 
0 
0 
0 
0 
0 
0 
0 
0 
0 
0 
0 
0 
0 
0 
0 
0 
0 
0 
0 
0 
0 
0 
0 
0 
0 
0 
0 
0 
0 
0 
0 
0 
0 
0 
0 
0 
0 
0 
0 
0 
0 
0 
0 
0 
0 
0 
0 
0 
0 
0 
0 
0 
0 
0 
0 
0 
0 
0 
0 
0 
0 
0 
0 
0 
0 
0 
0 
0 
0 
0 
0 
0 
0 
0 
0 
0 
0 
0 
0 
0 
0 
0 
0 
0 
0 
0 
0 
0 
0 
0 
0 
0 
0 
0 
0 
0 
0 
0 
0 
0 
0 
0 
0 
0 
0 
0 
0 
0 
0 
0 
0 
0 
0 
0 
0 
0 
0 
0 
0 
0 
0 
0 
0 
0 
0 
0 
0 
0 
0 
0 
0 
0 
0 
0 
0 
0 
0 
0 
0 
0 
0 
0 
0 
0 
0 
0 
0 
0 
0 
0 
0 
0 
0 
0 
0 
0 
0 
0 
0 
0 
0 
0 
0 
0 
0 
0 
0 
0 
0 
0 
0 
0 
0 
0 
0 
0 
0 
0 
0 
0 
0 
0 
0 
0 
0 
0 
0 
0 
0 
0 
0 
0 
0 
0 
0 
0 
0 
0 
0 
0 
0 
0 
0 
0 
0 
0 
0 
0 
0 
0 
0 
0 
0 
0 
0 
0 
0 
0 
0 
0 
0 
0 
0 
0 
0 
0 
0 
0 
0 
0 
0 
0 
0 
0 
0 
0 
0 
0 
0 
0 
0 
0 
0 
0 
0 
0 
0 
0 
0 
0 
0 
0 
0 
0 
0 
0 
0 
0 
0 
0 
0 
0 
0 
0 
0 
0 
0 
0 
0 
0 
0 
0 
0 
0 
0 
0 
0 
0 
0 
0 
0 
0 
0 
0 
0 
0 
0 
0 
0 
0 
0 
0 
0 
0 
0 
0 
0 
0 
0 
0 
0 
0 
0 
0 
0 
0 
0 
0 
0 
0 
0 
0 
0 
0 
0 
0 
0 
0 
0 
0 
0 
0 
0 
0 
0 
0 
0 
0 
0 
0 
0 
0 
0 
0 
0 
0 
0 
0 
0 
0 
0 
0 
0 
0 
0 
0 
0 
0 
0 
0 
0 
0 
0 
0 
0 
0 
0 
0 
0 
0 
0 
0 
0 
0 
0 
0 
0 
0 
0 
0 
0 
0 
0 
0 
0 
0 
0 
0 
0 
0 
0 
0 
0 
0 
0 
0 
0 
0 
0 
0 
0 
0 
0 
0 
0 
0 
0 
0 
0 
0 
0 
0 
0 
0 
0 
0 
0 
0 
0 
0 
0 
0 
0 
0 
0 
0 
0 
0 
0 
0 
0 
0 
0 
0 
0 
0 
0 
0 
0 
0 
0 
0 
0 
0 
0 
0 
0 
0 
0 
0 
0 
0 
0 
0 
0 
0 
0 
0 
0 
0 
0 
0 
0 
0 
0 
0 
0 
0 
0 
0 
0 
0 
0 
0 
0 
0 
0 
0 
0 
0 
0 
0 
0 
0 
0 
0 
0 
0 
0 
0 
0 
0 
0 
0 
0 
0 
0 
0 
0 
0 
0 
0 
0 
0 
0 
0 
0 
0 
0 
0 
0 
0 
0 
0 
0 
0 
0 
0 
0 
0 
0 
0 
0 
0 
0 
0 
0 
0 
0 
0 
0 
0 
0 
0 
0 
0 
0 
0 
0 
0 
0 
0 
0 
0 
0 
0 
0 
0 
0 
0 
0 
0 
0 
0 
0 
0 
0 
0 
0 
0 
0 
0 
0 
0 
0 
0 
0 
0 
0 
0 
0 
0 
0 
0 
0 
0 
0 
0 
0 
0 
0 
0 
0 
0 
0 
0 
0 
0 
0 
0 
0 
0 
0 
0 
0 
0 
0 
0 
0 
0 
0 
0 
0 
0 
0 
0 
0 
0 
0 
0 
0 
0 
0 
0 
0 
0 
0 
0 
0 
0 
0 
0 
0 
0 
0 
0 
0 
0 
0 
0 
0 
0 
0 
0 
0 
0 
0 
0 
0 
0 
0 
0 
0 
0 
0 
0 
0 
0 
0 
0 
0 
0 
0 
0 
0 
0 
0 
0 
0 
0 
0 
0 
0 
0 
0 
0 
0 
0 
0 
0 
0 
0 
0 
0 
0 
0 
0 
0 
0 
0 
0 
0 
0 
0 
0 
0 
0 
0 
0 
0 
0 
0 
0 
0 
0 
0 
0 
0 
0 
0 
0 
0 
0 
0 
0 
0 
0 
0 
0 
0 
0 
0 
0 
0 
0 
0 
0 
0 
0 
0 
0 
0 
0 
0 
0 
0 
0 
0 
0 
0 
0 
0 
0 
0 
0 
0 
0 
0 
0 
0 
0 
0 
0 
0 
0 
0 
0 
0 
0 
0 
0 
0 
0 
0 
0 
0 
0 
0 
0 
0 
0 
0 
0 
0 
0 
0 
0 
0 
0 
0 
0 
0 
0 
0 
0 
0 
0 
0 
0 
0 
0 
0 
0 
0 
0 
0 
0 
0 
0 
0 
0 
0 
0 
0 
0 
0 
0 
0 
0 
0 
0 
0 
0 
0 
0 
0 
0 
0 
0 
0 
0 
0 
0 
0 
0 
0 
0 
0 
0 
0 
0 
0 
0 
0 
0 
0 
0 
0 
0 
0 
0 
0 
0 
0 
0 
0 
0 
0 
0 
0 
0 
0 
0 
0 
0 
0 
0 
0 
0 
0 
0 
0 
0 
0 
0 
0 
0 
0 
0 
0 
0 
0 
0 
0 
0 
0 
0 
0 
0 
0 
0 
0 
0 
0 
0 
0 
0 
0 
0 
0 
0 
0 
0 
0 
0 
0 
0 
0 
0 
0 
0 
0 
0 
0 
0 
0 
0 
0 
0 
0 
0 
0 
0 
0 
0 
0 
0 
0 
0 
0 
0 
0 
0 
0 
0 
0 
0 
0 
0 
0 
0 
0 
0 
0 
0 
0 
0 
0 
0 
0 
0 
0 
0 
0 
0 
0 
0 
0 
0 
0 
0 
0 
0 
0 
0 
0 
0 
0 
0 
0 
0 
0 
0 
0 
0 
0 
0 
0 
0 
0 
0 
0 
0 
0 
0 
0 
0 
0 
0 
0 
0 
0 
0 
0 
0 
0 
0 
0 
0 
0 
0 
0 
0 
0 
0 
0 
0 
0 
0 
0 
0 
0 
0 
0 
0 
0 
0 
0 
0 
0 
0 
0 
0 
0 
0 
0 
0 
0 
0 
0 
0 
0 
0 
0 
0 
0 
0 
0 
0 
0 
0 
0 
0 
0 
0 
0 
0 
0 
0 
0 
0 
0 
0 
0 
0 
0 
0 
0 
0 
0 
0 
0 
0 
0 
0 
0 
0 
0 
0 
0 
0 
0 
0 
0 
0 
0 
0 
0 
0 
0 
0 
0 
0 
0 
0 
0 
0 
0 
0 
0 
0 
0 
0 
0 
0 
0 
0 
0 
0 
0 
0 
0 
0 
0 
0 
0 
0 
0 
0 
0 
0 
0 
0 
0 
0 
0 
0 
0 
0 
0 
0 
0 
0 
0 
0 
0 
0 
0 
0 
0 
0 
0 
0 
0 
0 
0 
0 
0 
0 
0 
0 
0 
0 
0 
0 
0 
0 
0 
0 
0 
0 
0 
0 
0 
0 
0 
0 
0 
0 
0 
0 
0 
0 
0 
0 
0 
0 
0 
0 
0 
0 
0 
0 
0 
0 
0 
0 
0 
0 
0 
0 
0 
0 
0 
0 
0 
0 
0 
0 
0 
0 
0 
0 
0 
0 
0 
0 
0 
0 
0 
0 
0 
0 
0 
0 
0 
0 
0 
0 
0 
0 
0 
0 
0 
0 
0 
0 
0 
0 
0 
0 
0 
0 
0 
0 
0 
0 
0 
0 
0 
0 
0 
0 
0 
0 
0 
0 
0 
0 
0 
0 
0 
0 
0 
0 
0 
0 
0 
0 
0 
0 
0 
0 
0 
0 
0 
0 
0 
0 
0 
0 
0 
0 
0 
0 
0 
0 
0 
0 
0 
0 
0 
0 
0 
0 
0 
0 
0 
0 
0 
0 
0 
0 
0 
0 
0 
0 
0 
0 
0 
0 
0 
0 
0 
0 
0 
0 
0 
0 
0 
0 
0 
0 
0 
0 
0 
0 
0 
0 
0 
0 
0 
0 
0 
0 
0 
0 
0 
0 
0 
0 
0 
0 
0 
0 
0 
0 
0 
0 
0 
0 
0 
0 
0 
0 
0 
0 
0 
0 
0 
0 
0 
0 
0 
0 
0 
0 
0 
0 
0 
0 
0 
0 
0 
0 
0 
0 
0 
0 
0 
0 
0 
0 
0 
0 
0 
0 
0 
0 
0 
0 
0 
0 
0 
0 
0 
0 
0 
0 
0 
0 
0 
0 
0 
0 
0 
0 
0 
0 
0 
0 
0 
0 
0 
0 
0 
0 
0 
0 
0 
0 
0 
0 
0 
0 
0 
0 
0 
0 
0 
0 
0 
0 
0 
0 
0 
0 
0 
0 
0 
0 
0 
0 
0 
0 
0 
0 
0 
0 
0 
0 
0 
0 
0 
0 
0 
0 
0 
0 
0 
0 
0 
0 
0 
0 
0 
0 
0 
0 
0 
0 
0 
0 
0 
0 
0 
0 
0 
0 
0 
0 
0 
0 
0 
0 
0 
0 
0 
0 
0 
0 
0 
0 
0 
0 
0 
0 
0 
0 
0 
0 
0 
0 
0 
0 
0 
0 
0 
0 
0 
0 
0 
0 
0 
0 
0 
0 
0 
0 
0 
0 
0 
0 
0 
0 
0 
0 
0 
0 
0 
0 
0 
0 
0 
0 
0 
0 
0 
0 
0 
0 
0 
0 
0 
0 
0 
0 
0 
0 
0 
0 
0 
0 
0 
0 
0 
0 
0 
0 
0 
0 
0 
0 
0 
0 
0 
0 
0 
0 
0 
0 
0 
0 
0 
0 
0 
0 
0 
0 
0 
0 
0 
0 
0 
0 
0 
0 
0 
0 
0 
0 
0 
0 
0 
0 
0 
0 
0 
0 
0 
0 
0 
0 
0 
0 
0 
0 
0 
0 
0 
0 
0 
0 
0 
0 
0 
0 
0 
0 
0 
0 
0 
0 
0 
0 
0 
0 
0 
0 
0 
0 
0 
0 
0 
0 
0 
0 
0 
0 
0 
0 
0 
0 
0 
0 
0 
0 
0 
0 
0 
0 
0 
0 
0 
0 
0 
0 
0 
0 
0 
0 
0 
0 
0 
0 
0 
0 
0 
0 
0 
0 
0 
0 
0 
0 
0 
0 
0 
0 
0 
0 
0 
0 
0 
0 
0 
0 
0 
0 
0 
0 
0 
0 
0 
0 
0 
0 
0 
0 
0 
0 
0 
0 
0 
0 
0 
0 
0 
0 
0 
0 
0 
0 
0 
0 
0 
0 
0 
0 
0 
0 
0 
0 
0 
0 
0 
0 
0 
0 
0 
0 
0 
0 
0 
0 
0 
0 
0 
0 
0 
0 
0 
0 
0 
0 
0 
0 
0 
0 
0 
0 
0 
0 
0 
0 
0 
0 
0 
0 
0 
0 
0 
0 
0 
0 
0 
0 
0 
0 
0 
0 
0 
0 
0 
0 
0 
0 
0 
0 
0 
0 
0 
0 
0 
0 
0 
0 
0 
0 
0 
0 
0 
0 
0 
0 
0 
0 
0 
0 
0 
0 
0 
0 
0 
0 
0 
0 
0 
0 
0 
0 
0 
0 
0 
0 
0 
0 
0 
0 
0 
0 
0 
0 
0 
0 
0 
0 
0 
0 
0 
0 
0 
0 
0 
0 
0 
0 
0 
0 
0 
0 
0 
0 
0 
0 
0 
0 
0 
0 
0 
0 
0 
0 
0 
0 
0 
0 
0 
0 
0 
0 
0 
0 
0 
0 
0 
0 
0 
0 
0 
0 
0 
0 
0 
0 
0 
0 
0 
0 
0 
0 
0 
0 
0 
0 
0 
0 
0 
0 
0 
0 
0 
0 
0 
0 
0 
0 
0 
0 
0 
0 
0 
0 
0 
0 
0 
0 
0 
0 
0 
0 
0 
0 
0 
0 
0 
0 
0 
0 
0 
0 
0 
0 
0 
0 
0 
0 
0 
0 
0 
0 
0 
0 
0 
0 
0 
0 
0 
0 
0 
0 
0 
0 
0 
0 
0 
0 
0 
0 
0 
0 
0 
0 
0 
0 
0 
0 
0 
0 
0 
0 
0 
0 
0 
0 
0 
0 
0 
0 
0 
0 
0 
0 
0 
0 
0 
0 
0 
0 
0 
0 
0 
0 
0 
0 
0 
0 
0 
0 
0 
0 
0 
0 
0 
0 
0 
0 
0 
0 
0 
0 
0 
0 
0 
0 
0 
0 
0 
0 
0 
0 
0 
0 
0 
0 
0 
0 
0 
0 
0 
0 
0 
0 
0 
0 
0 
0 
0 
0 
0 
0 
0 
0 
0 
0 
0 
0 
0 
0 
0 
0 
0 
0 
0 
0 
0 
0 
0 
0 
0 
0 
0 
0 
0 
0 
0 
0 
0 
0 
0 
0 
0 
0 
0 
0 
0 
0 
0 
0 
0 
0 
0 
0 
0 
0 
0 
0 
0 
0 
0 
0 
0 
0 
0 
0 
0 
0 
0 
0 
0 
0 
0 
0 
0 
0 
0 
0 
0 
0 
0 
0 
0 
0 
0 
0 
0 
0 
0 
0 
0 
0 
0 
0 
0 
0 
0 
0 
0 
0 
0 
0 
0 
0 
0 
0 
0 
0 
0 
0 
0 
0 
0 
0 
0 
0 
0 
0 
0 
0 
0 
0 
0 
0 
0 
0 
0 
0 
0 
0 
0 
0 
0 
0 
0 
0 
0 
0 
0 
0 
0 
0 
0 
0 
0 
0 
0 
0 
0 
0 
0 
0 
0 
0 
0 
0 
0 
0 
0 
0 
0 
0 
0 
0 
0 
0 
0 
0 
0 
0 
0 
0 
0 
0 
0 
0 
0 
0 
0 
0 
0 
0 
0 
0 
0 
0 
0 
0 
0 
0 
0 
0 
0 
0 
0 
0 
0 
0 
0 
0 
0 
0 
0 
0 
0 
0 
0 
0 
0 
0 
0 
0 
0 
0 
0 
0 
0 
0 
0 
0 
0 
0 
0 
0 
0 
0 
0 
0 
0 
0 
0 
0 
0 
0 
0 
0 
0 
0 
0 
0 
0 
0 
0 
0 
0 
0 
0 
0 
0 
0 
0 
0 
0 
0 
0 
0 
0 
0 
0 
0 
0 
0 
0 
0 
0 
0 
0 
0 
0 
0 
0 
0 
0 
0 
0 
0 
0 
0 
0 
0 
0 
0 
0 
0 
0 
0 
0 
0 
0 
0 
0 
0 
0 
0 
0 
0 
0 
0 
0 
0 
0 
0 
0 
0 
0 
0 
0 
0 
0 
0 
0 
0 
0 
0 
0 
0 
0 
0 
0 
0 
0 
0 
0 
0 
0 
0 
0 
0 
0 
0 
0 
0 
0 
0 
0 
0 
0 
0 
0 
0 
0 
0 
0 
0 
0 
0 
0 
0 
0 
0 
0 
0 
0 
0 
0 
0 
0 
0 
0 
0 
0 
0 
0 
0 
0 
0 
0 
0 
0 
0 
0 
0 
0 
0 
0 
0 
0 
0 
0 
0 
0 
0 
0 
0 
0 
0 
0 
0 
0 
0 
0 
0 
0 
0 
0 
0 
0 
0 
0 
0 
0 
0 
0 
0 
0 
0 
0 
0 
0 
0 
0 
0 
0 
0 
0 
0 
0 
0 
0 
0 
0 
0 
0 
0 
0 
0 
0 
0 
0 
0 
0 
0 
0 
0 
0 
0 
0 
0 
0 
0 
0 
0 
0 
0 
0 
0 
0 
0 
0 
0 
0 
0 
0 
0 
0 
0 
0 
0 
0 
0 
0 
0 
0 
0 
0 
0 
0 
0 
0 
0 
0 
0 
0 
0 
0 
0 
0 
0 
0 
0 
0 
0 
0 
0 
0 
0 
0 
0 
0 
0 
0 
0 
0 
0 
0 
0 
0 
0 
0 
0 
0 
0 
0 
0 
0 
0 
0 
0 
0 
0 
0 
0 
0 
0 
0 
0 
0 
0 
0 
0 
0 
0 
0 
0 
0 
0 
0 
0 
0 
0 
0 
0 
0 
0 
0 
0 
0 
0 
0 
0 
0 
0 
0 
0 
0 
0 
0 
0 
0 
0 
0 
0 
0 
0 
0 
0 
0 
0 
0 
0 
0 
0 
0 
0 
0 
0 
0 
0 
0 
0 
0 
0 
0 
0 
0 
0 
0 
0 
0 
0 
0 
0 
0 
0 
0 
0 
0 
0 
0 
0 
0 
0 
0 
0 
0 
0 
0 
0 
0 
0 
0 
0 
0 
0 
0 
0 
0 
0 
0 
0 
0 
0 
0 
0 
0 
0 
0 
0 
0 
0 
0 
0 
0 
0 
0 
0 
0 
0 
0 
0 
0 
0 
0 
0 
0 
0 
0 
0 
0 
0 
0 
0 
0 
0 
0 
0 
0 
0 
0 
0 
0 
0 
0 
0 
0 
0 
0 
0 
0 
0 
0 
0 
0 
0 
0 
0 
0 
0 
0 
0 
0 
0 
0 
0 
0 
0 
0 
0 
0 
0 
0 
0 
0 
0 
0 
0 
0 
0 
0 
0 
0 
0 
0 
0 
0 
0 
0 
0 
0 
0 
0 
0 
0 
0 
0 
0 
0 
0 
0 
0 
0 
0 
0 
0 
0 
0 
0 
0 
0 
0 
0 
0 
0 
0 
0 
0 
0 
0 
0 
0 
0 
0 
0 
0 
0 
0 
0 
0 
0 
0 
0 
0 
0 
0 
0 
0 
0 
0 
0 
0 
0 
0 
0 
0 
0 
0 
0 
0 
0 
0 
0 
0 
0 
0 
0 
0 
0 
0 
0 
0 
0 
0 
0 
0 
0 
0 
0 
0 
0 
0 
0 
0 
0 
0 
0 
0 
0 
0 
0 
0 
0 
0 
0 
0 
0 
0 
0 
0 
0 
0 
0 
0 
0 
0 
0 
0 
0 
0 
0 
0 
0 
0 
0 
0 
0 
0 
0 
0 
0 
0 
0 
0 
0 
0 
0 
0 
0 
0 
0 
0 
0 
0 
0 
0 
0 
0 
0 
0 
0 
0 
0 
0 
0 
0 
0 
0 
0 
0 
0 
0 
0 
0 
0 
0 
0 
0 
0 
0 
0 
0 
0 
0 
0 
0 
0 
0 
0 
0 
0 
0 
0 
0 
0 
0 
0 
0 
0 
0 
0 
0 
0 
0 
0 
0 
0 
0 
0 
0 
0 
0 
0 
0 
0 
0 
0 
0 
0 
0 
0 
0 
0 
0 
0 
0 
0 
0 
0 
0 
0 
0 
0 
0 
0 
0 
0 
0 
0 
0 
0 
0 
0 
0 
0 
0 
0 
0 
0 
0 
0 
0 
0 
0 
0 
0 
0 
0 
0 
0 
0 
0 
0 
0 
0 
0 
0 
0 
0 
0 
0 
0 
0 
0 
0 
0 
0 
0 
0 
0 
0 
0 
0 
0 
0 
0 
0 
0 
0 
0 
0 
0 
0 
0 
0 
0 
0 
0 
0 
0 
0 
0 
0 
0 
0 
0 
0 
0 
0 
0 
0 
0 
0 
0 
0 
0 
0 
0 
0 
0 
0 
0 
0 
0 
0 
0 
0 
0 
0 
0 
0 
0 
0 
0 
0 
0 
0 
0 
0 
0 
0 
0 
0 
0 
0 
0 
0 
0 
0 
0 
0 
0 
0 
0 
0 
0 
0 
0 
0 
0 
0 
0 
0 
0 
0 
0 
0 
0 
0 
0 
0 
0 
0 
0 
0 
0 
0 
0 
0 
0 
0 
0 
0 
0 
0 
0 
0 
0 
0 
0 
0 
0 
0 
0 
0 
0 
0 
0 
0 
0 
0 
0 
0 
0 
0 
0 
0 
0 
0 
0 
0 
0 
0 
0 
0 
0 
0 
0 
0 
0 
0 
0 
0 
0 
0 
0 
0 
0 
0 
0 
0 
0 
0 
0 
0 
0 
0 
0 
0 
0 
0 
0 
0 
0 
0 
0 
0 
0 
0 
0 
0 
0 
0 
0 
0 
0 
0 
0 
0 
0 
0 
0 
0 
0 
0 
0 
0 
0 
0 
0 
0 
0 
0 
0 
0 
0 
0 
0 
0 
0 
0 
0 
0 
0 
0 
0 
0 
0 
0 
0 
0 
0 
0 
0 
0 
0 
0 
0 
0 
0 
0 
0 
0 
0 
0 
0 
0 
0 
0 
0 
0 
0 
0 
0 
0 
0 
0 
0 
0 
0 
0 
0 
0 
0 
0 
0 
0 
0 
0 
0 
0 
0 
0 
0 
0 
0 
0 
0 
0 
0 
0 
0 
0 
0 
0 
0 
0 
0 
0 
0 
0 
0 
0 
0 
0 
0 
0 
0 
0 
0 
0 
0 
0 
0 
0 
0 
0 
0 
0 
0 
0 
0 
0 
0 
0 
0 
0 
0 
0 
0 
0 
0 
0 
0 
0 
0 
0 
0 
0 
0 
0 
0 
0 
0 
0 
0 
0 
0 
0 
0 
0 
0 
0 
0 
0 
0 
0 
0 
0 
0 
0 
0 
0 
0 
0 
0 
0 
0 
0 
0 
0 
0 
0 
0 
0 
0 
0 
0 
0 
0 
0 
0 
0 
0 
0 
0 
0 
0 
0 
0 
0 
0 
0 
0 
0 
0 
0 
0 
0 
0 
0 
0 
0 
0 
0 
0 
0 
0 
0 
0 
0 
0 
0 
0 
0 
0 
0 
0 
0 
0 
0 
0 
0 
0 
0 
0 
0 
0 
0 
0 
0 
0 
0 
0 
0 
0 
0 
0 
0 
0 
0 
0 
0 
0 
0 
0 
0 
0 
0 
0 
0 
0 
0 
0 
0 
0 
0 
0 
0 
0 
0 
0 
0 
0 
0 
0 
0 
0 
0 
0 
0 
0 
0 
0 
0 
0 
0 
0 
0 
0 
0 
0 
0 
0 
0 
0 
0 
0 
0 
0 
0 
0 
0 
0 
0 
0 
0 
0 
0 
0 
0 
0 
0 
0 
0 
0 
0 
0 
0 
0 
0 
0 
0 
0 
0 
0 
0 
0 
0 
0 
0 
0 
0 
0 
0 
0 
0 
0 
0 
0 
0 
0 
0 
0 
0 
0 
0 
0 
0 
0 
0 
0 
0 
0 
0 
0 
0 
0 
0 
0 
0 
0 
0 
0 
0 
0 
0 
0 
0 
0 
0 
0 
0 
0 
0 
0 
0 
0 
0 
0 
0 
0 
0 
0 
0 
0 
0 
0 
0 
0 
0 
0 
0 
0 
0 
0 
0 
0 
0 
0 
0 
0 
0 
0 
0 
0 
0 
0 
0 
0 
0 
0 
0 
0 
0 
0 
0 
0 
0 
0 
0 
0 
0 
0 
0 
0 
0 
0 
0 
0 
0 
0 
0 
0 
0 
0 
0 
0 
0 
0 
0 
0 
0 
0 
0 
0 
0 
0 
0 
0 
0 
0 
0 
0 
0 
0 
0 
0 
0 
0 
0 
0 
0 
0 
0 
0 
0 
0 
0 
0 
0 
0 
0 
0 
0 
0 
0 
0 
0 
0 
0 
0 
0 
0 
0 
0 
0 
0 
0 
0 
0 
0 
0 
0 
0 
0 
0 
0 
0 
0 
0 
0 
0 
0 
0 
0 
0 
0 
0 
0 
0 
0 
0 
0 
0 
0 
0 
0 
0 
0 
0 
0 
0 
0 
0 
0 
0 
0 
0 
0 
0 
0 
0 
0 
0 
0 
0 
0 
0 
0 
0 
0 
0 
0 
0 
0 
0 
0 
0 
0 
0 
0 
0 
0 
0 
0 
0 
0 
0 
0 
0 
0 
0 
0 
0 
0 
0 
0 
0 
0 
0 
0 
0 
0 
0 
0 
0 
0 
0 
0 
0 
0 
0 
0 
0 
0 
0 
0 
0 
0 
0 
0 
0 
0 
0 
0 
0 
0 
0 
0 
0 
0 
0 
0 
0 
0 
0 
0 
0 
0 
0 
0 
0 
0 
0 
0 
0 
0 
0 
0 
0 
0 
0 
0 
0 
0 
0 
0 
0 
0 
0 
0 
0 
0 
0 
0 
0 
0 
0 
0 
0 
0 
0 
0 
0 
0 
0 
0 
0 
0 
0 
0 
0 
0 
0 
0 
0 
0 
0 
0 
0 
0 
0 
0 
0 
0 
0 
0 
0 
0 
0 
0 
0 
0 
0 
0 
0 
0 
0 
0 
0 
0 
0 
0 
0 
0 
0 
0 
0 
0 
0 
0 
0 
0 
0 
0 
0 
0 
0 
0 
0 
0 
0 
0 
0 
0 
0 
0 
0 
0 
0 
0 
0 
0 
0 
0 
0 
0 
0 
0 
0 
0 
0 
0 
0 
0 
0 
0 
0 
0 
0 
0 
0 
0 
0 
0 
0 
0 
0 
0 
0 
0 
0 
0 
0 
0 
0 
0 
0 
0 
0 
0 
0 
0 
0 
0 
0 
0 
0 
0 
0 
0 
0 
0 
0 
0 
0 
0 
0 
0 
0 
0 
0 
0 
0 
0 
0 
0 
0 
0 
0 
0 
0 
0 
0 
0 
0 
0 
0 
0 
0 
0 
0 
0 
0 
0 
0 
0 
0 
0 
0 
0 
0 
0 
0 
0 
0 
0 
0 
0 
0 
0 
0 
0 
0 
0 
0 
0 
0 
0 
0 
0 
0 
0 
0 
0 
0 
0 
0 
0 
0 
0 
0 
0 
0 
0 
0 
0 
0 
0 
0 
0 
0 
0 
0 
0 
0 
0 
0 
0 
0 
0 
0 
0 
0 
0 
0 
0 
0 
0 
0 
0 
0 
0 
0 
0 
0 
0 
0 
0 
0 
0 
0 
0 
0 
0 
0 
0 
0 
0 
0 
0 
0 
0 
0 
0 
0 
0 
0 
0 
0 
0 
0 
0 
0 
0 
0 
0 
0 
0 
0 
0 
0 
0 
0 
0 
0 
0 
0 
0 
0 
0 
0 
0 
0 
0 
0 
0 
0 
0 
0 
0 
0 
0 
0 
0 
0 
0 
0 
0 
0 
0 
0 
0 
0 
0 
0 
0 
0 
0 
0 
0 
0 
0 
0 
0 
0 
0 
0 
0 
0 
0 
0 
0 
0 
0 
0 
0 
0 
0 
0 
0 
0 
0 
0 
0 
0 
0 
0 
0 
0 
0 
0 
0 
0 
0 
0 
0 
0 
0 
0 
0 
0 
0 
0 
0 
0 
0 
0 
0 
0 
0 
0 
0 
0 
0 
0 
0 
0 
0 
0 
0 
0 
0 
0 
0 
0 
0 
0 
0 
0 
0 
0 
0 
0 
0 
0 
0 
0 
0 
0 
0 
0 
0 
0 
0 
0 
0 
0 
0 
0 
0 
0 
0 
0 
0 
0 
0 
0 
0 
0 
0 
0 
0 
0 
0 
0 
0 
0 
0 
0 
0 
0 
0 
0 
0 
0 
0 
0 
0 
0 
0 
0 
0 
0 
0 
0 
0 
0 
0 
0 
0 
0 
0 
0 
0 
0 
0 
0 
0 
0 
0 
0 
0 
0 
0 
0 
0 
0 
0 
0 
0 
0 
0 
0 
0 
0 
0 
0 
0 
0 
0 
0 
0 
0 
0 
0 
0 
0 
0 
0 
0 
0 
0 
0 
0 
0 
0 
0 
0 
0 
0 
0 
0 
0 
0 
0 
0 
0 
0 
0 
0 
0 
0 
0 
0 
0 
0 
0 
0 
0 
0 
0 
0 
0 
0 
0 
0 
0 
0 
0 
0 
0 
0 
0 
0 
0 
0 
0 
0 
0 
0 
0 
0 
0 
0 
0 
0 
0 
0 
0 
0 
0 
0 
0 
0 
0 
0 
0 
0 
0 
0 
0 
0 
0 
0 
0 
0 
0 
0 
0 
0 
0 
0 
0 
0 
0 
0 
0 
0 
0 
0 
0 
0 
0 
0 
0 
0 
0 
0 
0 
0 
0 
0 
0 
0 
0 
0 
0 
0 
0 
0 
0 
0 
0 
0 
0 
0 
0 
0 
0 
0 
0 
0 
0 
0 
0 
0 
0 
0 
0 
0 
0 
0 
0 
0 
0 
0 
0 
0 
0 
0 
0 
0 
0 
0 
0 
0 
0 
0 
0 
0 
0 
0 
0 
0 
0 
0 
0 
0 
0 
0 
0 
0 
0 
0 
0 
0 
0 
0 
0 
0 
0 
0 
0 
0 
0 
0 
0 
0 
0 
0 
0 
0 
0 
0 
0 
0 
0 
0 
0 
0 
0 
0 
0 
0 
0 
0 
0 
0 
0 
0 
0 
0 
0 
0 
0 
0 
0 
0 
0 
0 
0 
0 
0 
0 
0 
0 
0 
0 
0 
0 
0 
0 
0 
0 
0 
0 
0 
0 
0 
0 
0 
0 
0 
0 
0 
0 
0 
0 
0 
0 
0 
0 
0 
0 
0 
0 
0 
0 
0 
0 
0 
0 
0 
0 
0 
0 
0 
0 
0 
0 
0 
0 
0 
0 
0 
0 
0 
0 
0 
0 
0 
0 
0 
0 
0 
0 
0 
0 
0 
0 
0 
0 
0 
0 
0 
0 
0 
0 
0 
0 
0 
0 
0 
0 
0 
0 
0 
0 
0 
0 
0 
0 
0 
0 
0 
0 
0 
0 
0 
0 
0 
0 
0 
0 
0 
0 
0 
0 
0 
0 
0 
0 
0 
0 
0 
0 
0 
0 
0 
0 
0 
0 
0 
0 
0 
0 
0 
0 
0 
0 
0 
0 
0 
0 
0 
0 
0 
0 
0 
0 
0 
0 
0 
0 
0 
0 
0 
0 
0 
0 
0 
0 
0 
0 
0 
0 
0 
0 
0 
0 
0 
0 
0 
0 
0 
0 
0 
0 
0 
0 
0 
0 
0 
0 
0 
0 
0 
0 
0 
0 
0 
0 
0 
0 
0 
0 
0 
0 
0 
0 
0 
0 
0 
0 
0 
0 
0 
0 
0 
0 
0 
0 
0 
0 
0 
0 
0 
0 
0 
0 
0 
0 
0 
0 
0 
0 
0 
0 
0 
0 
0 
0 
0 
0 
0 
0 
0 
0 
0 
0 
0 
0 
0 
0 
0 
0 
0 
0 
0 
0 
0 
0 
0 
0 
0 
0 
0 
0 
0 
0 
0 
0 
0 
0 
0 
0 
0 
0 
0 
0 
0 
0 
0 
0 
0 
0 
0 
0 
0 
0 
0 
0 
0 
0 
0 
0 
0 
0 
0 
0 
0 
0 
0 
0 
0 
0 
0 
0 
0 
0 
0 
0 
0 
0 
0 
0 
0 
0 
0 
0 
0 
0 
0 
0 
0 
0 
0 
0 
0 
0 
0 
0 
0 
0 
0 
0 
0 
0 
0 
0 
0 
0 
0 
0 
0 
0 
0 
0 
0 
0 
0 
0 
0 
0 
0 
0 
0 
0 
0 
0 
0 
0 
0 
0 
0 
0 
0 
0 
0 
0 
0 
0 
0 
0 
0 
0 
0 
0 
0 
0 
0 
0 
0 
0 
0 
0 
0 
0 
0 
0 
0 
0 
0 
0 
0 
0 
0 
0 
0 
0 
0 
0 
0 
0 
0 
0 
0 
0 
0 
0 
0 
0 
0 
0 
0 
0 
0 
0 
0 
0 
0 
0 
0 
0 
0 
0 
0 
0 
0 
0 
0 
0 
0 
0 
0 
0 
0 
0 
0 
0 
0 
0 
0 
0 
0 
0 
0 
0 
0 
0 
0 
0 
0 
0 
0 
0 
0 
0 
0 
0 
0 
0 
0 
0 
0 
0 
0 
0 
0 
0 
0 
0 
0 
0 
0 
0 
0 
0 
0 
0 
0 
0 
0 
0 
0 
0 
0 
0 
0 
0 
0 
0 
0 
0 
0 
0 
0 
0 
0 
0 
0 
0 
0 
0 
0 
0 
0 
0 
0 
0 
0 
0 
0 
0 
0 
0 
0 
0 
0 
0 
0 
0 
0 
0 
0 
0 
0 
0 
0 
0 
0 
0 
0 
0 
0 
0 
0 
0 
0 
0 
0 
0 
0 
0 
0 
0 
0 
0 
0 
0 
0 
0 
0 
0 
0 
0 
0 
0 
0 
0 
0 
0 
0 
0 
0 
0 
0 
0 
0 
0 
0 
0 
0 
0 
0 
0 
0 
0 
0 
0 
0 
0 
0 
0 
0 
0 
0 
0 
0 
0 
0 
0 
0 
0 
0 
0 
0 
0 
0 
0 
0 
0 
0 
0 
0 
0 
0 
0 
0 
0 
0 
0 
0 
0 
0 
0 
0 
0 
0 
0 
0 
0 
0 
0 
0 
0 
0 
0 
0 
0 
0 
0 
0 
0 
0 
0 
0 
0 
0 
0 
0 
0 
0 
0 
0 
0 
0 
0 
0 
0 
0 
0 
0 
0 
0 
0 
0 
0 
0 
0 
0 
0 
0 
0 
0 
0 
0 
0 
0 
0 
0 
0 
0 
0 
0 
0 
0 
0 
0 
0 
0 
0 
0 
0 
0 
0 
0 
0 
0 
0 
0 
0 
0 
0 
0 
0 
0 
0 
0 
0 
0 
0 
0 
0 
0 
0 
0 
0 
0 
0 
0 
0 
0 
0 
0 
0 
0 
0 
0 
0 
0 
0 
0 
0 
0 
0 
0 
0 
0 
0 
0 
0 
0 
0 
0 
0 
0 
0 
0 
0 
0 
0 
0 
0 
0 
0 
0 
0 
0 
0 
0 
0 
0 
0 
0 
0 
0 
0 
0 
0 
0 
0 
0 
0 
0 
0 
0 
0 
0 
0 
0 
0 
0 
0 
0 
0 
0 
0 
0 
0 
0 
0 
0 
0 
0 
0 
0 
0 
0 
0 
0 
0 
0 
0 
0 
0 
0 
0 
0 
0 
0 
0 
0 
0 
0 
0 
0 
0 
0 
0 
0 
0 
0 
0 
0 
0 
0 
0 
0 
0 
0 
0 
0 
0 
0 
0 
0 
0 
0 
0 
0 
0 
0 
0 
0 
0 
0 
0 
0 
0 
0 
0 
0 
0 
0 
0 
0 
0 
0 
0 
0 
0 
0 
0 
0 
0 
0 
0 
0 
0 
0 
0 
0 
0 
0 
0 
0 
0 
0 
0 
0 
0 
0 
0 
0 
0 
0 
0 
0 
0 
0 
0 
0 
0 
0 
0 
0 
0 
0 
0 
0 
0 
0 
0 
0 
0 
0 
0 
0 
0 
0 
0 
0 
0 
0 
0 
0 
0 
0 
0 
0 
0 
0 
0 
0 
0 
0 
0 
0 
0 
0 
0 
0 
0 
0 
0 
0 
0 
0 
0 
0 
0 
0 
0 
0 
0 
0 
0 
0 
0 
0 
0 
0 
0 
0 
0 
0 
0 
0 
0 
0 
0 
0 
0 
0 
0 
0 
0 
0 
0 
0 
0 
0 
0 
0 
0 
0 
0 
0 
0 
0 
0 
0 
0 
0 
0 
0 
0 
0 
0 
0 
0 
0 
0 
0 
0 
0 
0 
0 
0 
0 
0 
0 
0 
0 
0 
0 
0 
0 
0 
0 
0 
0 
0 
0 
0 
0 
0 
0 
0 
0 
0 
0 
0 
0 
0 
0 
0 
0 
0 
0 
0 
0 
0 
0 
0 
0 
0 
0 
0 
0 
0 
0 
0 
0 
0 
0 
0 
0 
0 
0 
0 
0 
0 
0 
0 
0 
0 
0 
0 
0 
0 
0 
0 
0 
0 
0 
0 
0 
0 
0 
0 
0 
0 
0 
0 
0 
0 
0 
0 
0 
0 
0 
0 
0 
0 
0 
0 
0 
0 
0 
0 
0 
0 
0 
0 
0 
0 
0 
0 
0 
0 
0 
0 
0 
0 
0 
0 
0 
0 
0 
0 
0 
0 
0 
0 
0 
0 
0 
0 
0 
0 
0 
0 
0 
0 
0 
0 
0 
0 
0 
0 
0 
0 
0 
0 
0 
0 
0 
0 
0 
0 
0 
0 
0 
0 
0 
0 
0 
0 
0 
0 
0 
0 
0 
0 
0 
0 
0 
0 
0 
0 
0 
0 
0 
0 
0 
0 
0 
0 
0 
0 
0 
0 
0 
0 
0 
0 
0 
0 
0 
0 
0 
0 
0 
0 
0 
0 
0 
0 
0 
0 
0 
0 
0 
0 
0 
0 
0 
0 
0 
0 
0 
0 
0 
0 
0 
0 
0 
0 
0 
0 
0 
0 
0 
0 
0 
0 
0 
0 
0 
0 
0 
0 
0 
0 
0 
0 
0 
0 
0 
0 
0 
0 
0 
0 
0 
0 
0 
0 
0 
0 
0 
0 
0 
0 
0 
0 
0 
0 
0 
0 
0 
0 
0 
0 
0 
0 
0 
0 
0 
0 
0 
0 
0 
0 
0 
0 
0 
0 
0 
0 
0 
0 
0 
0 
0 
0 
0 
0 
0 
0 
0 
0 
0 
0 
0 
0 
0 
0 
0 
0 
0 
0 
0 
0 
0 
0 
0 
0 
0 
0 
0 
0 
0 
0 
0 
0 
0 
0 
0 
0 
0 
0 
0 
0 
0 
0 
0 
0 
0 
0 
0 
0 
0 
0 
0 
0 
0 
0 
0 
0 
0 
0 
0 
0 
0 
0 
0 
0 
0 
0 
0 
0 
0 
0 
0 
0 
0 
0 
0 
0 
0 
0 
0 
0 
0 
0 
0 
0 
0 
0 
0 
0 
0 
0 
0 
0 
0 
0 
0 
0 
0 
0 
0 
0 
0 
0 
0 
0 
0 
0 
0 
0 
0 
0 
0 
0 
0 
0 
0 
0 
0 
0 
0 
0 
0 
0 
0 
0 
0 
0 
0 
0 
0 
0 
0 
0 
0 
0 
0 
0 
0 
0 
0 
0 
0 
0 
0 
0 
0 
0 
0 
0 
0 
0 
0 
0 
0 
0 
0 
0 
0 
0 
0 
0 
0 
0 
0 
0 
0 
0 
0 
0 
0 
0 
0 
0 
0 
0 
0 
0 
0 
0 
0 
0 
0 
0 
0 
0 
0 
0 
0 
0 
0 
0 
0 
0 
0 
0 
0 
0 
0 
0 
0 
0 
0 
0 
0 
0 
0 
0 
0 
0 
0 
0 
0 
0 
0 
0 
0 
0 
0 
0 
0 
0 
0 
0 
0 
0 
0 
0 
0 
0 
0 
0 
0 
0 
0 
0 
0 
0 
0 
0 
0 
0 
0 
0 
0 
0 
0 
0 
0 
0 
0 
0 
0 
0 
0 
0 
0 
0 
0 
0 
0 
0 
0 
0 
0 
0 
0 
0 
0 
0 
0 
0 
0 
0 
0 
0 
0 
0 
0 
0 
0 
0 
0 
0 
0 
0 
0 
0 
0 
0 
0 
0 
0 
0 
0 
0 
0 
0 
0 
0 
0 
0 
0 
0 
0 
0 
0 
0 
0 
0 
0 
0 
0 
0 
0 
0 
0 
0 
0 
0 
0 
0 
0 
0 
0 
0 
0 
0 
0 
0 
0 
0 
0 
0 
0 
0 
0 
0 
0 
0 
0 
0 
0 
0 
0 
0 
0 
0 
0 
0 
0 
0 
0 
0 
0 
0 
0 
0 
0 
0 
0 
0 
0 
0 
0 
0 
0 
0 
0 
0 
0 
0 
0 
0 
0 
0 
0 
0 
0 
0 
0 
0 
0 
0 
0 
0 
0 
0 
0 
0 
0 
0 
0 
0 
0 
0 
0 
0 
0 
0 
0 
0 
0 
0 
0 
0 
0 
0 
0 
0 
0 
0 
0 
0 
0 
0 
0 
0 
0 
0 
0 
0 
0 
0 
0 
0 
0 
0 
0 
0 
0 
0 
0 
0 
0 
0 
0 
0 
0 
0 
0 
0 
0 
0 
0 
0 
0 
0 
0 
0 
0 
0 
0 
0 
0 
0 
0 
0 
0 
0 
0 
0 
0 
0 
0 
0 
0 
0 
0 
0 
0 
0 
0 
0 
0 
0 
0 
0 
0 
0 
0 
0 
0 
0 
0 
0 
0 
0 
0 
0 
0 
0 
0 
0 
0 
0 
0 
0 
0 
0 
0 
0 
0 
0 
0 
0 
0 
0 
0 
0 
0 
0 
0 
0 
0 
0 
0 
0 
0 
0 
0 
0 
0 
0 
0 
0 
0 
0 
0 
0 
0 
0 
0 
0 
0 
0 
0 
0 
0 
0 
0 
0 
0 
0 
0 
0 
0 
0 
0 
0 
0 
0 
0 
0 
0 
0 
0 
0 
0 
0 
0 
0 
0 
0 
0 
0 
0 
0 
0 
0 
0 
0 
0 
0 
0 
0 
0 
0 
0 
0 
0 
0 
0 
0 
0 
0 
0 
0 
0 
0 
0 
0 
0 
0 
0 
0 
0 
0 
0 
0 
0 
0 
0 
0 
0 
0 
0 
0 
0 
0 
0 
0 
0 
0 
0 
0 
0 
0 
0 
0 
0 
0 
0 
0 
0 
0 
0 
0 
0 
0 
0 
0 
0 
0 
0 
0 
0 
0 
0 
0 
0 
0 
0 
0 
0 
0 
0 
0 
0 
0 
0 
0 
0 
0 
0 
0 
0 
0 
0 
0 
0 
0 
0 
0 
0 
0 
0 
0 
0 
0 
0 
0 
0 
0 
0 
0 
0 
0 
0 
0 
0 
0 
0 
0 
0 
0 
0 
0 
0 
0 
0 
0 
0 
0 
0 
0 
0 
0 
0 
0 
0 
0 
0 
0 
0 
0 
0 
0 
0 
0 
0 
0 
0 
0 
0 
0 
0 
0 
0 
0 
0 
0 
0 
0 
0 
0 
0 
0 
0 
0 
0 
0 
0 
0 
0 
0 
0 
0 
0 
0 
0 
0 
0 
0 
0 
0 
0 
0 
0 
0 
0 
0 
0 
0 
0 
0 
0 
0 
0 
0 
0 
0 
0 
0 
0 
0 
0 
0 
0 
0 
0 
0 
0 
0 
0 
0 
0 
0 
0 
0 
0 
0 
0 
0 
0 
0 
0 
0 
0 
0 
0 
0 
0 
0 
0 
0 
0 
0 
0 
0 
0 
0 
0 
0 
0 
0 
0 
0 
0 
0 
0 
0 
0 
0 
0 
0 
0 
0 
0 
0 
0 
0 
0 
0 
0 
0 
0 
0 
0 
0 
0 
0 
0 
0 
0 
0 
0 
0 
0 
0 
0 
0 
0 
0 
0 
0 
0 
0 
0 
0 
0 
0 
0 
0 
0 
0 
0 
0 
0 
0 
0 
0 
0 
0 
0 
0 
0 
0 
0 
0 
0 
0 
0 
0 
0 
0 
0 
0 
0 
0 
0 
0 
0 
0 
0 
0 
0 
0 
0 
0 
0 
0 
0 
0 
0 
0 
0 
0 
0 
0 
0 
0 
0 
0 
0 
0 
0 
0 
0 
0 
0 
0 
0 
0 
0 
0 
0 
0 
0 
0 
0 
0 
0 
0 
0 
0 
0 
0 
0 
0 
0 
0 
0 
0 
0 
0 
0 
0 
0 
0 
0 
0 
0 
0 
0 
0 
0 
0 
0 
0 
0 
0 
0 
0 
0 
0 
0 
0 
0 
0 
0 
0 
0 
0 
0 
0 
0 
0 
0 
0 
0 
0 
0 
0 
0 
0 
0 
0 
0 
0 
0 
0 
0 
0 
0 
0 
0 
0 
0 
0 
0 
0 
0 
0 
0 
0 
0 
0 
0 
0 
0 
0 
0 
0 
0 
0 
0 
0 
0 
0 
0 
0 
0 
0 
0 
0 
0 
0 
0 
0 
0 
0 
0 
0 
0 
0 
0 
0 
0 
0 
0 
0 
0 
0 
0 
0 
0 
0 
0 
0 
0 
0 
0 
0 
0 
0 
0 
0 
0 
0 
0 
0 
0 
0 
0 
0 
0 
0 
0 
0 
0 
0 
0 
0 
0 
0 
0 
0 
0 
0 
0 
0 
0 
0 
0 
0 
0 
0 
0 
0 
0 
0 
0 
0 
0 
0 
0 
0 
0 
0 
0 
0 
0 
0 
0 
0 
0 
0 
0 
0 
0 
0 
0 
0 
0 
0 
0 
0 
0 
0 
0 
0 
0 
0 
0 
0 
0 
0 
0 
0 
0 
0 
0 
0 
0 
0 
0 
0 
0 
0 
0 
0 
0 
0 
0 
0 
0 
0 
0 
0 
0 
0 
0 
0 
0 
0 
0 
0 
0 
0 
0 
0 
0 
0 
0 
0 
0 
0 
0 
0 
0 
0 
0 
0 
0 
0 
0 
0 
0 
0 
0 
0 
0 
0 
0 
0 
0 
0 
0 
0 
0 
0 
0 
0 
0 
0 
0 
0 
0 
0 
0 
0 
0 
0 
0 
0 
0 
0 
0 
0 
0 
0 
0 
0 
0 
0 
0 
0 
0 
0 
0 
0 
0 
0 
0 
0 
0 
0 
0 
0 
0 
0 
0 
0 
0 
0 
0 
0 
0 
0 
0 
0 
0 
0 
0 
0 
0 
0 
0 
0 
0 
0 
0 
0 
0 
0 
0 
0 
0 
0 
0 
0 
0 
0 
0 
0 
0 
0 
0 
0 
0 
0 
0 
0 
0 
0 
0 
0 
0 
0 
0 
0 
0 
0 
0 
0 
0 
0 
0 
0 
0 
0 
0 
0 
0 
0 
0 
0 
0 
0 
0 
0 
0 
0 
0 
0 
0 
0 
0 
0 
0 
0 
0 
0 
0 
0 
0 
0 
0 
0 
0 
0 
0 
0 
0 
0 
0 
0 
0 
0 
0 
0 
0 
0 
0 
0 
0 
0 
0 
0 
0 
0 
0 
0 
0 
0 
0 
0 
0 
0 
0 
0 
0 
0 
0 
0 
0 
0 
0 
0 
0 
0 
0 
0 
0 
0 
0 
0 
0 
0 
0 
0 
0 
0 
0 
0 
0 
0 
0 
0 
0 
0 
0 
0 
0 
0 
0 
0 
0 
0 
0 
0 
0 
0 
0 
0 
0 
0 
0 
0 
0 
0 
0 
0 
0 
0 
0 
0 
0 
0 
0 
0 
0 
0 
0 
0 
0 
0 
0 
0 
0 
0 
0 
0 
0 
0 
0 
0 
0 
0 
0 
0 
0 
0 
0 
0 
0 
0 
0 
0 
0 
0 
0 
0 
0 
0 
0 
0 
0 
0 
0 
0 
0 
0 
0 
0 
0 
0 
0 
0 
0 
0 
0 
0 
0 
0 
0 
0 
0 
0 
0 
0 
0 
0 
0 
0 
0 
0 
0 
0 
0 
0 
0 
0 
0 
0 
0 
0 
0 
0 
0 
0 
0 
0 
0 
0 
0 
0 
0 
0 
0 
0 
0 
0 
0 
0 
0 
0 
0 
0 
0 
0 
0 
0 
0 
0 
0 
0 
0 
0 
0 
0 
0 
0 
0 
0 
0 
0 
0 
0 
0 
0 
0 
0 
0 
0 
0 
0 
0 
0 
0 
0 
0 
0 
0 
0 
0 
0 
0 
0 
0 
0 
0 
0 
0 
0 
0 
0 
0 
0 
0 
0 
0 
0 
0 
0 
0 
0 
0 
0 
0 
0 
0 
0 
0 
0 
0 
0 
0 
0 
0 
0 
0 
0 
0 
0 
0 
0 
0 
0 
0 
0 
0 
0 
0 
0 
0 
0 
0 
0 
0 
0 
0 
0 
0 
0 
0 
0 
0 
0 
0 
0 
0 
0 
0 
0 
0 
0 
0 
0 
0 
0 
0 
0 
0 
0 
0 
0 
0 
0 
0 
0 
0 
0 
0 
0 
0 
0 
0 
0 
0 
0 
0 
0 
0 
0 
0 
0 
0 
0 
0 
0 
0 
0 
0 
0 
0 
0 
0 
0 
0 
0 
0 
0 
0 
0 
0 
0 
0 
0 
0 
0 
0 
0 
0 
0 
0 
0 
0 
0 
0 
0 
0 
0 
0 
0 
0 
0 
0 
0 
0 
0 
0 
0 
0 
0 
0 
0 
0 
0 
0 
0 
0 
0 
0 
0 
0 
0 
0 
0 
0 
0 
0 
0 
0 
0 
0 
0 
0 
0 
0 
0 
0 
0 
0 
0 
0 
0 
0 
0 
0 
0 
0 
0 
0 
0 
0 
0 
0 
0 
0 
0 
0 
0 
0 
0 
0 
0 
0 
0 
0 
0 
0 
0 
0 
0 
0 
0 
0 
0 
0 
0 
0 
0 
0 
0 
0 
0 
0 
0 
0 
0 
0 
0 
0 
0 
0 
0 
0 
0 
0 
0 
0 
0 
0 
0 
0 
0 
0 
0 
0 
0 
0 
0 
0 
0 
0 
0 
0 
0 
0 
0 
0 
0 
0 
0 
0 
0 
0 
0 
0 
0 
0 
0 
0 
0 
0 
0 
0 
0 
0 
0 
0 
0 
0 
0 
0 
0 
0 
0 
0 
0 
0 
0 
0 
0 
0 
0 
0 
0 
0 
0 
0 
0 
0 
0 
0 
0 
0 
0 
0 
0 
0 
0 
0 
0 
0 
0 
0 
0 
0 
0 
0 
0 
0 
0 
0 
0 
0 
0 
0 
0 
0 
0 
0 
0 
0 
0 
0 
0 
0 
0 
0 
0 
0 
0 
0 
0 
0 
0 
0 
0 
0 
0 
0 
0 
0 
0 
0 
0 
0 
0 
0 
0 
0 
0 
0 
0 
0 
0 
0 
0 
0 
0 
0 
0 
0 
0 
0 
0 
0 
0 
0 
0 
0 
0 
0 
0 
0 
0 
0 
0 
0 
0 
0 
0 
0 
0 
0 
0 
0 
0 
0 
0 
0 
0 
0 
0 
0 
0 
0 
0 
0 
0 
0 
0 
0 
0 
0 
0 
0 
0 
0 
0 
0 
0 
0 
0 
0 
0 
0 
0 
0 
0 
0 
0 
0 
0 
0 
0 
0 
0 
0 
0 
0 
0 
0 
0 
0 
0 
0 
0 
0 
0 
0 
0 
0 
0 
0 
0 
0 
0 
0 
0 
0 
0 
0 
0 
0 
0 
0 
0 
0 
0 
0 
0 
0 
0 
0 
0 
0 
0 
0 
0 
0 
0 
0 
0 
0 
0 
0 
0 
0 
0 
0 
0 
0 
0 
0 
0 
0 
0 
0 
0 
0 
0 
0 
0 
0 
0 
0 
0 
0 
0 
0 
0 
0 
0 
0 
0 
0 
0 
0 
0 
0 
0 
0 
0 
0 
0 
0 
0 
0 
0 
0 
0 
0 
0 
0 
0 
0 
0 
0 
0 
0 
0 
0 
0 
0 
0 
0 
0 
0 
0 
0 
0 
0 
0 
0 
0 
0 
0 
0 
0 
0 
0 
0 
0 
0 
0 
0 
0 
0 
0 
0 
0 
0 
0 
0 
0 
0 
0 
0 
0 
0 
0 
0 
0 
0 
0 
0 
0 
0 
0 
0 
0 
0 
0 
0 
0 
0 
0 
0 
0 
0 
0 
0 
0 
0 
0 
0 
0 
0 
0 
0 
0 
0 
0 
0 
0 
0 
0 
0 
0 
0 
0 
0 
0 
0 
0 
0 
0 
0 
0 
0 
0 
0 
0 
0 
0 
0 
0 
0 
0 
0 
0 
0 
0 
0 
0 
0 
0 
0 
0 
0 
0 
0 
0 
0 
0 
0 
0 
0 
0 
0 
0 
0 
0 
0 
0 
0 
0 
0 
0 
0 
0 
0 
0 
0 
0 
0 
0 
0 
0 
0 
0 
0 
0 
0 
0 
0 
0 
0 
0 
0 
0 
0 
0 
0 
0 
0 
0 
0 
0 
0 
0 
0 
0 
0 
0 
0 
0 
0 
0 
0 
0 
0 
0 
0 
0 
0 
0 
0 
0 
0 
0 
0 
0 
0 
0 
0 
0 
0 
0 
0 
0 
0 
0 
0 
0 
0 
0 
0 
0 
0 
0 
0 
0 
0 
0 
0 
0 
0 
0 
0 
0 
0 
0 
0 
0 
0 
0 
0 
0 
0 
0 
0 
0 
0 
0 
0 
0 
0 
0 
0 
0 
0 
0 
0 
0 
0 
0 
0 
0 
0 
0 
0 
0 
0 
0 
0 
0 
0 
0 
0 
0 
0 
0 
0 
0 
0 
0 
0 
0 
0 
0 
0 
0 
0 
0 
0 
0 
0 
0 
0 
0 
0 
0 
0 
0 
0 
0 
0 
0 
0 
0 
0 
0 
0 
0 
0 
0 
0 
0 
0 
0 
0 
0 
0 
0 
0 
0 
0 
0 
0 
0 
0 
0 
0 
0 
0 
0 
0 
0 
0 
0 
0 
0 
0 
0 
0 
0 
0 
0 
0 
0 
0 
0 
0 
0 
0 
0 
0 
0 
0 
0 
0 
0 
0 
0 
0 
0 
0 
0 
0 
0 
0 
0 
0 
0 
0 
0 
0 
0 
0 
0 
0 
0 
0 
0 
0 
0 
0 
0 
0 
0 
0 
0 
0 
0 
0 
0 
0 
0 
0 
0 
0 
0 
0 
0 
0 
0 
0 
0 
0 
0 
0 
0 
0 
0 
0 
0 
0 
0 
0 
0 
0 
0 
0 
0 
0 
0 
0 
0 
0 
0 
0 
0 
0 
0 
0 
0 
0 
0 
0 
0 
0 
0 
0 
0 
0 
0 
0 
0 
0 
0 
0 
0 
0 
0 
0 
0 
0 
0 
0 
0 
0 
0 
0 
0 
0 
0 
0 
0 
0 
0 
0 
0 
0 
0 
0 
0 
0 
0 
0 
0 
0 
0 
0 
0 
0 
0 
0 
0 
0 
0 
0 
0 
0 
0 
0 
0 
0 
0 
0 
0 
0 
0 
0 
0 
0 
0 
0 
0 
0 
0 
0 
0 
0 
0 
0 
0 
0 
0 
0 
0 
0 
0 
0 
0 
0 
0 
0 
0 
0 
0 
0 
0 
0 
0 
0 
0 
0 
0 
0 
0 
0 
0 
0 
0 
0 
0 
0 
0 
0 
0 
0 
0 
0 
0 
0 
0 
0 
0 
0 
0 
0 
0 
0 
0 
0 
0 
0 
0 
0 
0 
0 
0 
0 
0 
0 
0 
0 
0 
0 
0 
0 
0 
0 
0 
0 
0 
0 
0 
0 
0 
0 
0 
0 
0 
0 
0 
0 
0 
0 
0 
0 
0 
0 
0 
0 
0 
0 
0 
0 
0 
0 
0 
0 
0 
0 
0 
0 
0 
0 
0 
0 
0 
0 
0 
0 
0 
0 
0 
0 
0 
0 
0 
0 
0 
0 
0 
0 
0 
0 
0 
0 
0 
0 
0 
0 
0 
0 
0 
0 
0 
0 
0 
0 
0 
0 
0 
0 
0 
0 
0 
0 
0 
0 
0 
0 
0 
0 
0 
0 
0 
0 
0 
0 
0 
0 
0 
0 
0 
0 
0 
0 
0 
0 
0 
0 
0 
0 
0 
0 
0 
0 
0 
0 
0 
0 
0 
0 
0 
0 
0 
0 
0 
0 
0 
0 
0 
0 
0 
0 
0 
0 
0 
0 
0 
0 
0 
0 
0 
0 
0 
0 
0 
0 
0 
0 
0 
0 
0 
0 
0 
0 
0 
0 
0 
0 
0 
0 
0 
0 
0 
0 
0 
0 
0 
0 
0 
0 
0 
0 
0 
0 
0 
0 
0 
0 
0 
0 
0 
0 
0 
0 
0 
0 
0 
0 
0 
0 
0 
0 
0 
0 
0 
0 
0 
0 
0 
0 
0 
0 
0 
0 
0 
0 
0 
0 
0 
0 
0 
0 
0 
0 
0 
0 
0 
0 
0 
0 
0 
0 
0 
0 
0 
0 
0 
0 
0 
0 
0 
0 
0 
0 
0 
0 
0 
0 
0 
0 
0 
0 
0 
0 
0 
0 
0 
0 
0 
0 
0 
0 
0 
0 
0 
0 
0 
0 
0 
0 
0 
0 
0 
0 
0 
0 
0 
0 
0 
0 
0 
0 
0 
0 
0 
0 
0 
0 
0 
0 
0 
0 
0 
0 
0 
0 
0 
0 
0 
0 
0 
0 
0 
0 
0 
0 
0 
0 
0 
0 
0 
0 
0 
0 
0 
0 
0 
0 
0 
0 
0 
0 
0 
0 
0 
0 
0 
0 
0 
0 
0 
0 
0 
0 
0 
0 
0 
0 
0 
0 
0 
0 
0 
0 
0 
0 
0 
0 
0 
0 
0 
0 
0 
0 
0 
0 
0 
0 
0 
0 
0 
0 
0 
0 
0 
0 
0 
0 
0 
0 
0 
0 
0 
0 
0 
0 
0 
0 
0 
0 
0 
0 
0 
0 
0 
0 
0 
0 
0 
0 
0 
0 
0 
0 
0 
0 
0 
0 
0 
0 
0 
0 
0 
0 
0 
0 
0 
0 
0 
0 
0 
0 
0 
0 
0 
0 
0 
0 
0 
0 
0 
0 
0 
0 
0 
0 
0 
0 
0 
0 
0 
0 
0 
0 
0 
0 
0 
0 
0 
0 
0 
0 
0 
0 
0 
0 
0 
0 
0 
0 
0 
0 
0 
0 
0 
0 
0 
0 
0 
0 
0 
0 
0 
0 
0 
0 
0 
0 
0 
0 
0 
0 
0 
0 
0 
0 
0 
0 
0 
0 
0 
0 
0 
0 
0 
0 
0 
0 
0 
0 
0 
0 
0 
0 
0 
0 
0 
0 
0 
0 
0 
0 
0 
0 
0 
0 
0 
0 
0 
0 
0 
0 
0 
0 
0 
0 
0 
0 
0 
0 
0 
0 
0 
0 
0 
0 
0 
0 
0 
0 
0 
0 
0 
0 
0 
0 
0 
0 
0 
0 
0 
0 
0 
0 
0 
0 
0 
0 
0 
0 
0 
0 
0 
0 
0 
0 
0 
0 
0 
0 
0 
0 
0 
0 
0 
0 
0 
0 
0 
0 
0 
0 
0 
0 
0 
0 
0 
0 
0 
0 
0 
0 
0 
0 
0 
0 
0 
0 
0 
0 
0 
0 
0 
0 
0 
0 
0 
0 
0 
0 
0 
0 
0 
0 
0 
0 
0 
0 
0 
0 
0 
0 
0 
0 
0 
0 
0 
0 
0 
0 
0 
0 
0 
0 
0 
0 
0 
0 
0 
0 
0 
0 
0 
0 
0 
0 
0 
0 
0 
0 
0 
0 
0 
0 
0 
0 
0 
0 
0 
0 
0 
0 
0 
0 
0 
0 
0 
0 
0 
0 
0 
0 
0 
0 
0 
0 
0 
0 
0 
0 
0 
0 
0 
0 
0 
0 
0 
0 
0 
0 
0 
0 
0 
0 
0 
0 
0 
0 
0 
0 
0 
0 
0 
0 
0 
0 
0 
0 
0 
0 
0 
0 
0 
0 
0 
0 
0 
0 
0 
0 
0 
0 
0 
0 
0 
0 
0 
0 
0 
0 
0 
0 
0 
0 
0 
0 
0 
0 
0 
0 
0 
0 
0 
0 
0 
0 
0 
0 
0 
0 
0 
0 
0 
0 
0 
0 
0 
0 
0 
0 
0 
0 
0 
0 
0 
0 
0 
0 
0 
0 
0 
0 
0 
0 
0 
0 
0 
0 
0 
0 
0 
0 
0 
0 
0 
0 
0 
0 
0 
0 
0 
0 
0 
0 
0 
0 
0 
0 
0 
0 
0 
0 
0 
0 
0 
0 
0 
0 
0 
0 
0 
0 
0 
0 
0 
0 
0 
0 
0 
0 
0 
0 
0 
0 
0 
0 
0 
0 
0 
0 
0 
0 
0 
0 
0 
0 
0 
0 
0 
0 
0 
0 
0 
0 
0 
0 
0 
0 
0 
0 
0 
0 
0 
0 
0 
0 
0 
0 
0 
0 
0 
0 
0 
0 
0 
0 
0 
0 
0 
0 
0 
0 
0 
0 
0 
0 
0 
0 
0 
0 
0 
0 
0 
0 
0 
0 
0 
0 
0 
0 
0 
0 
0 
0 
0 
0 
0 
0 
0 
0 
0 
0 
0 
0 
0 
0 
0 
0 
0 
0 
0 
0 
0 
0 
0 
0 
0 
0 
0 
0 
0 
0 
0 
0 
0 
0 
0 
0 
0 
0 
0 
0 
0 
0 
0 
0 
0 
0 
0 
0 
0 
0 
0 
0 
0 
0 
0 
0 
0 
0 
0 
0 
0 
0 
0 
0 
0 
0 
0 
0 
0 
0 
0 
0 
0 
0 
0 
0 
0 
0 
0 
0 
0 
0 
0 
0 
0 
0 
0 
0 
0 
0 
0 
0 
0 
0 
0 
0 
0 
0 
0 
0 
0 
0 
0 
0 
0 
0 
0 
0 
0 
0 
0 
0 
0 
0 
0 
0 
0 
0 
0 
0 
0 
0 
0 
0 
0 
0 
0 
0 
0 
0 
0 
0 
0 
0 
0 
0 
0 
0 
0 
0 
0 
0 
0 
0 
0 
0 
0 
0 
0 
0 
0 
0 
0 
0 
0 
0 
0 
0 
0 
0 
0 
0 
0 
0 
0 
0 
0 
0 
0 
0 
0 
0 
0 
0 
0 
0 
0 
0 
0 
0 
0 
0 
0 
0 
0 
0 
0 
0 
0 
0 
0 
0 
0 
0 
0 
0 
0 
0 
0 
0 
0 
0 
0 
0 
0 
0 
0 
0 
0 
0 
0 
0 
0 
0 
0 
0 
0 
0 
0 
0 
0 
0 
0 
0 
0 
0 
0 
0 
0 
0 
0 
0 
0 
0 
0 
0 
0 
0 
0 
0 
0 
0 
0 
0 
0 
0 
0 
0 
0 
0 
0 
0 
0 
0 
0 
0 
0 
0 
0 
0 
0 
0 
0 
0 
0 
0 
0 
0 
0 
0 
0 
0 
0 
0 
0 
0 
0 
0 
0 
0 
0 
0 
0 
0 
0 
0 
0 
0 
0 
0 
0 
0 
0 
0 
0 
0 
0 
0 
0 
0 
0 
0 
0 
0 
0 
0 
0 
0 
0 
0 
0 
0 
0 
0 
0 
0 
0 
0 
0 
0 
0 
0 
0 
0 
0 
0 
0 
0 
0 
0 
0 
0 
0 
0 
0 
0 
0 
0 
0 
0 
0 
0 
0 
0 
0 
0 
0 
0 
0 
0 
0 
0 
0 
0 
0 
0 
0 
0 
0 
0 
0 
0 
0 
0 
0 
0 
0 
0 
0 
0 
0 
0 
0 
0 
0 
0 
0 
0 
0 
0 
0 
0 
0 
0 
0 
0 
0 
0 
0 
0 
0 
0 
0 
0 
0 
0 
0 
0 
0 
0 
0 
0 
0 
0 
0 
0 
0 
0 
0 
0 
0 
0 
0 
0 
0 
0 
0 
0 
0 
0 
0 
0 
0 
0 
0 
0 
0 
0 
0 
0 
0 
0 
0 
0 
0 
0 
0 
0 
0 
0 
0 
0 
0 
0 
0 
0 
0 
0 
0 
0 
0 
0 
0 
0 
0 
0 
0 
0 
0 
0 
0 
0 
0 
0 
0 
0 
0 
0 
0 
0 
0 
0 
0 
0 
0 
0 
0 
0 
0 
0 
0 
0 
0 
0 
0 
0 
0 
0 
0 
0 
0 
0 
0 
0 
0 
0 
0 
0 
0 
0 
0 
0 
0 
0 
0 
0 
0 
0 
0 
0 
0 
0 
0 
0 
0 
0 
0 
0 
0 
0 
0 
0 
0 
0 
0 
0 
0 
0 
0 
0 
0 
0 
0 
0 
0 
0 
0 
0 
0 
0 
0 
0 
0 
0 
0 
0 
0 
0 
0 
0 
0 
0 
0 
0 
0 
0 
0 
0 
0 
0 
0 
0 
0 
0 
0 
0 
0 
0 
0 
0 
0 
0 
0 
0 
0 
0 
0 
0 
0 
0 
0 
0 
0 
0 
0 
0 
0 
0 
0 
0 
0 
0 
0 
0 
0 
0 
0 
0 
0 
0 
0 
0 
0 
0 
0 
0 
0 
0 
0 
0 
0 
0 
0 
0 
0 
0 
0 
0 
0 
0 
0 
0 
0 
0 
0 
0 
0 
0 
0 
0 
0 
0 
0 
0 
0 
0 
0 
0 
0 
0 
0 
0 
0 
0 
0 
0 
0 
0 
0 
0 
0 
0 
0 
0 
0 
0 
0 
0 
0 
0 
0 
0 
0 
0 
0 
0 
0 
0 
0 
0 
0 
0 
0 
0 
0 
0 
0 
0 
0 
0 
0 
0 
0 
0 
0 
0 
0 
0 
0 
0 
0 
0 
0 
0 
0 
0 
0 
0 
0 
0 
0 
0 
0 
0 
0 
0 
0 
0 
0 
0 
0 
0 
0 
0 
0 
0 
0 
0 
0 
0 
0 
0 
0 
0 
0 
0 
0 
0 
0 
0 
0 
0 
0 
0 
0 
0 
0 
0 
0 
0 
0 
0 
0 
0 
0 
0 
0 
0 
0 
0 
0 
0 
0 
0 
0 
0 
0 
0 
0 
0 
0 
0 
0 
0 
0 
0 
0 
0 
0 
0 
0 
0 
0 
0 
0 
0 
0 
0 
0 
0 
0 
0 
0 
0 
0 
0 
0 
0 
0 
0 
0 
0 
0 
0 
0 
0 
0 
0 
0 
0 
0 
0 
0 
0 
0 
0 
0 
0 
0 
0 
0 
0 
0 
0 
0 
0 
0 
0 
0 
0 
0 
0 
0 
0 
0 
0 
0 
0 
0 
0 
0 
0 
0 
0 
0 
0 
0 
0 
0 
0 
0 
0 
0 
0 
0 
0 
0 
0 
0 
0 
0 
0 
0 
0 
0 
0 
0 
0 
0 
0 
0 
0 
0 
0 
0 
0 
0 
0 
0 
0 
0 
0 
0 
0 
0 
0 
0 
0 
0 
0 
0 
0 
0 
0 
0 
0 
0 
0 
0 
0 
0 
0 
0 
0 
0 
0 
0 
0 
0 
0 
0 
0 
0 
0 
0 
0 
0 
0 
0 
0 
0 
0 
0 
0 
0 
0 
0 
0 
0 
0 
0 
0 
0 
0 
0 
0 
0 
0 
0 
0 
0 
0 
0 
0 
0 
0 
0 
0 
0 
0 
0 
0 
0 
0 
0 
0 
0 
0 
0 
0 
0 
0 
0 
0 
0 
0 
0 
0 
0 
0 
0 
0 
0 
0 
0 
0 
0 
0 
0 
0 
0 
0 
0 
0 
0 
0 
0 
0 
0 
0 
0 
0 
0 
0 
0 
0 
0 
0 
0 
0 
0 
0 
0 
0 
0 
0 
0 
0 
0 
0 
0 
0 
0 
0 
0 
0 
0 
0 
0 
0 
0 
0 
0 
0 
0 
0 
0 
0 
0 
0 
0 
0 
0 
0 
0 
0 
0 
0 
0 
0 
0 
0 
0 
0 
0 
0 
0 
0 
0 
0 
0 
0 
0 
0 
0 
0 
0 
0 
0 
0 
0 
0 
0 
0 
0 
0 
0 
0 
0 
0 
0 
0 
0 
0 
0 
0 
0 
0 
0 
0 
0 
0 
0 
0 
0 
0 
0 
0 
0 
0 
0 
0 
0 
0 
0 
0 
0 
0 
0 
0 
0 
0 
0 
0 
0 
0 
0 
0 
0 
0 
0 
0 
0 
0 
0 
0 
0 
0 
0 
0 
0 
0 
0 
0 
0 
0 
0 
0 
0 
0 
0 
0 
0 
0 
0 
0 
0 
0 
0 
0 
0 
0 
0 
0 
0 
0 
0 
0 
0 
0 
0 
0 
0 
0 
0 
0 
0 
0 
0 
0 
0 
0 
0 
0 
0 
0 
0 
0 
0 
0 
0 
0 
0 
0 
0 
0 
0 
0 
0 
0 
0 
0 
0 
0 
0 
0 
0 
0 
0 
0 
0 
0 
0 
0 
0 
0 
0 
0 
0 
0 
0 
0 
0 
0 
0 
0 
0 
0 
0 
0 
0 
0 
0 
0 
0 
0 
0 
0 
0 
0 
0 
0 
0 
0 
0 
0 
0 
0 
0 
0 
0 
0 
0 
0 
0 
0 
0 
0 
0 
0 
0 
0 
0 
0 
0 
0 
0 
0 
0 
0 
0 
0 
0 
0 
0 
0 
0 
0 
0 
0 
0 
0 
0 
0 
0 
0 
0 
0 
0 
0 
0 
0 
0 
0 
0 
0 
0 
0 
0 
0 
0 
0 
0 
0 
0 
0 
0 
0 
0 
0 
0 
0 
0 
0 
0 
0 
0 
0 
0 
0 
0 
0 
0 
0 
0 
0 
0 
0 
0 
0 
0 
0 
0 
0 
0 
0 
0 
0 
0 
0 
0 
0 
0 
0 
0 
0 
0 
0 
0 
0 
0 
0 
0 
0 
0 
0 
0 
0 
0 
0 
0 
0 
0 
0 
0 
0 
0 
0 
0 
0 
0 
0 
0 
0 
0 
0 
0 
0 
0 
0 
0 
0 
0 
0 
0 
0 
0 
0 
0 
0 
0 
0 
0 
0 
0 
0 
0 
0 
0 
0 
0 
0 
0 
0 
0 
0 
0 
0 
0 
0 
0 
0 
0 
0 
0 
0 
0 
0 
0 
0 
0 
0 
0 
0 
0 
0 
0 
0 
0 
0 
0 
0 
0 
0 
0 
0 
0 
0 
0 
0 
0 
0 
0 
0 
0 
0 
0 
0 
0 
0 
0 
0 
0 
0 
0 
0 
0 
0 
0 
0 
0 
0 
0 
0 
0 
0 
0 
0 
0 
0 
0 
0 
0 
0 
0 
0 
0 
0 
0 
0 
0 
0 
0 
0 
0 
0 
0 
0 
0 
0 
0 
0 
0 
0 
0 
0 
0 
0 
0 
0 
0 
0 
0 
0 
0 
0 
0 
0 
0 
0 
0 
0 
0 
0 
0 
0 
0 
0 
0 
0 
0 
0 
0 
0 
0 
0 
0 
0 
0 
0 
0 
0 
0 
0 
0 
0 
0 
0 
0 
0 
0 
0 
0 
0 
0 
0 
0 
0 
0 
0 
0 
0 
0 
0 
0 
0 
0 
0 
0 
0 
0 
0 
0 
0 
0 
0 
0 
0 
0 
0 
0 
0 
0 
0 
0 
0 
0 
0 
0 
0 
0 
0 
0 
0 
0 
0 
0 
0 
0 
0 
0 
0 
0 
0 
0 
0 
0 
0 
0 
0 
0 
0 
0 
0 
0 
0 
0 
0 
0 
0 
0 
0 
0 
0 
0 
0 
0 
0 
0 
0 
0 
0 
0 
0 
0 
0 
0 
0 
0 
0 
0 
0 
0 
0 
0 
0 
0 
0 
0 
0 
0 
0 
0 
0 
0 
0 
0 
0 
0 
0 
0 
0 
0 
0 
0 
0 
0 
0 
0 
0 
0 
0 
0 
0 
0 
0 
0 
0 
0 
0 
0 
0 
0 
0 
0 
0 
0 
0 
0 
0 
0 
0 
0 
0 
0 
0 
0 
0 
0 
0 
0 
0 
0 
0 
0 
0 
0 
0 
0 
0 
0 
0 
0 
0 
0 
0 
0 
0 
0 
0 
0 
0 
0 
0 
0 
0 
0 
0 
0 
0 
0 
0 
0 
0 
0 
0 
0 
0 
0 
0 
0 
0 
0 
0 
0 
0 
0 
0 
0 
0 
0 
0 
0 
0 
0 
0 
0 
0 
0 
0 
0 
0 
0 
0 
0 
0 
0 
0 
0 
0 
0 
0 
0 
0 
0 
0 
0 
0 
0 
0 
0 
0 
0 
0 
0 
0 
0 
0 
0 
0 
0 
0 
0 
0 
0 
0 
0 
0 
0 
0 
0 
0 
0 
0 
0 
0 
0 
0 
0 
0 
0 
0 
0 
0 
0 
0 
0 
0 
0 
0 
0 
0 
0 
0 
0 
0 
0 
0 
0 
0 
0 
0 
0 
0 
0 
0 
0 
0 
0 
0 
0 
0 
0 
0 
0 
0 
0 
0 
0 
0 
0 
0 
0 
0 
0 
0 
0 
0 
0 
0 
0 
0 
0 
0 
0 
0 
0 
0 
0 
0 
0 
0 
0 
0 
0 
0 
0 
0 
0 
0 
0 
0 
0 
0 
0 
0 
0 
0 
0 
0 
0 
0 
0 
0 
0 
0 
0 
0 
0 
0 
0 
0 
0 
0 
0 
0 
0 
0 
0 
0 
0 
0 
0 
0 
0 
0 
0 
0 
0 
0 
0 
0 
0 
0 
0 
0 
0 
0 
0 
0 
0 
0 
0 
0 
0 
0 
0 
0 
0 
0 
0 
0 
0 
0 
0 
0 
0 
0 
0 
0 
0 
0 
0 
0 
0 
0 
0 
0 
0 
0 
0 
0 
0 
0 
0 
0 
0 
0 
0 
0 
0 
0 
0 
0 
0 
0 
0 
0 
0 
0 
0 
0 
0 
0 
0 
0 
0 
0 
0 
0 
0 
0 
0 
0 
0 
0 
0 
0 
0 
0 
0 
0 
0 
0 
0 
0 
0 
0 
0 
0 
0 
0 
0 
0 
0 
0 
0 
0 
0 
0 
0 
0 
0 
0 
0 
0 
0 
0 
0 
0 
0 
0 
0 
0 
0 
0 
0 
0 
0 
0 
0 
0 
0 
0 
0 
0 
0 
0 
0 
0 
0 
0 
0 
0 
0 
0 
0 
0 
0 
0 
0 
0 
0 
0 
0 
0 
0 
0 
0 
0 
0 
0 
0 
0 
0 
0 
0 
0 
0 
0 
0 
0 
0 
0 
0 
0 
0 
0 
0 
0 
0 
0 
0 
0 
0 
0 
0 
0 
0 
0 
0 
0 
0 
0 
0 
0 
0 
0 
0 
0 
0 
0 
0 
0 
0 
0 
0 
0 
0 
0 
0 
0 
0 
0 
0 
0 
0 
0 
0 
0 
0 
0 
0 
0 
0 
0 
0 
0 
0 
0 
0 
0 
0 
0 
0 
0 
0 
0 
0 
0 
0 
0 
0 
0 
0 
0 
0 
0 
0 
0 
0 
0 
0 
0 
0 
0 
0 
0 
0 
0 
0 
0 
0 
0 
0 
0 
0 
0 
0 
0 
0 
0 
0 
0 
0 
0 
0 
0 
0 
0 
0 
0 
0 
0 
0 
0 
0 
0 
0 
0 
0 
0 
0 
0 
0 
0 
0 
0 
0 
0 
0 
0 
0 
0 
0 
0 
0 
0 
0 
0 
0 
0 
0 
0 
0 
0 
0 
0 
0 
0 
0 
0 
0 
0 
0 
0 
0 
0 
0 
0 
0 
0 
0 
0 
0 
0 
0 
0 
0 
0 
0 
0 
0 
0 
0 
0 
0 
0 
0 
0 
0 
0 
0 
0 
0 
0 
0 
0 
0 
0 
0 
0 
0 
0 
0 
0 
0 
0 
0 
0 
0 
0 
0 
0 
0 
0 
0 
0 
0 
0 
0 
0 
0 
0 
0 
0 
0 
0 
0 
0 
0 
0 
0 
0 
0 
0 
0 
0 
0 
0 
0 
0 
0 
0 
0 
0 
0 
0 
0 
0 
0 
0 
0 
0 
0 
0 
0 
0 
0 
0 
0 
0 
0 
0 
0 
0 
0 
0 
0 
0 
0 
0 
0 
0 
0 
0 
0 
0 
0 
0 
0 
0 
0 
0 
0 
0 
0 
0 
0 
0 
0 
0 
0 
0 
0 
0 
0 
0 
0 
0 
0 
0 
0 
0 
0 
0 
0 
0 
0 
0 
0 
0 
0 
0 
0 
0 
0 
0 
0 
0 
0 
0 
0 
0 
0 
0 
0 
0 
0 
0 
0 
0 
0 
0 
0 
0 
0 
0 
0 
0 
0 
0 
0 
0 
0 
0 
0 
0 
0 
0 
0 
0 
0 
0 
0 
0 
0 
0 
0 
0 
0 
0 
0 
0 
0 
0 
0 
0 
0 
0 
0 
0 
0 
0 
0 
0 
0 
0 
0 
0 
0 
0 
0 
0 
0 
0 
0 
0 
0 
0 
0 
0 
0 
0 
0 
0 
0 
0 
0 
0 
0 
0 
0 
0 
0 
0 
0 
0 
0 
0 
0 
0 
0 
0 
0 
0 
0 
0 
0 
0 
0 
0 
0 
0 
0 
0 
0 
0 
0 
0 
0 
0 
0 
0 
0 
0 
0 
0 
0 
0 
0 
0 
0 
0 
0 
0 
0 
0 
0 
0 
0 
0 
0 
0 
0 
0 
0 
0 
0 
0 
0 
0 
0 
0 
0 
0 
0 
0 
0 
0 
0 
0 
0 
0 
0 
0 
0 
0 
0 
0 
0 
0 
0 
0 
0 
0 
0 
0 
0 
0 
0 
0 
0 
0 
0 
0 
0 
0 
0 
0 
0 
0 
0 
0 
0 
0 
0 
0 
0 
0 
0 
0 
0 
0 
0 
0 
0 
0 
0 
0 
0 
0 
0 
0 
0 
0 
0 
0 
0 
0 
0 
0 
0 
0 
0 
0 
0 
0 
0 
0 
0 
0 
0 
0 
0 
0 
0 
0 
0 
0 
0 
0 
0 
0 
0 
0 
0 
0 
0 
0 
0 
0 
0 
0 
0 
0 
0 
0 
0 
0 
0 
0 
0 
0 
0 
0 
0 
0 
0 
0 
0 
0 
0 
0 
0 
0 
0 
0 
0 
0 
0 
0 
0 
0 
0 
0 
0 
0 
0 
0 
0 
0 
0 
0 
0 
0 
0 
0 
0 
0 
0 
0 
0 
0 
0 
0 
0 
0 
0 
0 
0 
0 
0 
0 
0 
0 
0 
0 
0 
0 
0 
0 
0 
0 
0 
0 
0 
0 
0 
0 
0 
0 
0 
0 
0 
0 
0 
0 
0 
0 
0 
0 
0 
0 
0 
0 
0 
0 
0 
0 
0 
0 
0 
0 
0 
0 
0 
0 
0 
0 
0 
0 
0 
0 
0 
0 
0 
0 
0 
0 
0 
0 
0 
0 
0 
0 
0 
0 
0 
0 
0 
0 
0 
0 
0 
0 
0 
0 
0 
0 
0 
0 
0 
0 
0 
0 
0 
0 
0 
0 
0 
0 
0 
0 
0 
0 
0 
0 
0 
0 
0 
0 
0 
0 
0 
0 
0 
0 
0 
0 
0 
0 
0 
0 
0 
0 
0 
0 
0 
0 
0 
0 
0 
0 
0 
0 
0 
0 
0 
0 
0 
0 
0 
0 
0 
0 
0 
0 
0 
0 
0 
0 
0 
0 
0 
0 
0 
0 
0 
0 
0 
0 
0 
0 
0 
0 
0 
0 
0 
0 
0 
0 
0 
0 
0 
0 
0 
0 
0 
0 
0 
0 
0 
0 
0 
0 
0 
0 
0 
0 
0 
0 
0 
0 
0 
0 
0 
0 
0 
0 
0 
0 
0 
0 
0 
0 
0 
0 
0 
0 
0 
0 
0 
0 
0 
0 
0 
0 
0 
0 
0 
0 
0 
0 
0 
0 
0 
0 
0 
0 
0 
0 
0 
0 
0 
0 
0 
0 
0 
0 
0 
0 
0 
0 
0 
0 
0 
0 
0 
0 
0 
0 
0 
0 
0 
0 
0 
0 
0 
0 
0 
0 
0 
0 
0 
0 
0 
0 
0 
0 
0 
0 
0 
0 
0 
0 
0 
0 
0 
0 
0 
0 
0 
0 
0 
0 
0 
0 
0 
0 
0 
0 
0 
0 
0 
0 
0 
0 
0 
0 
0 
0 
0 
0 
0 
0 
0 
0 
0 
0 
0 
0 
0 
0 
0 
0 
0 
0 
0 
0 
0 
0 
0 
0 
0 
0 
0 
0 
0 
0 
0 
0 
0 
0 
0 
0 
0 
0 
0 
0 
0 
0 
0 
0 
0 
0 
0 
0 
0 
0 
0 
0 
0 
0 
0 
0 
0 
0 
0 
0 
0 
0 
0 
0 
0 
0 
0 
0 
0 
0 
0 
0 
0 
0 
0 
0 
0 
0 
0 
0 
0 
0 
0 
0 
0 
0 
0 
0 
0 
0 
0 
0 
0 
0 
0 
0 
0 
0 
0 
0 
0 
0 
0 
0 
0 
0 
0 
0 
0 
0 
0 
0 
0 
0 
0 
0 
0 
0 
0 
0 
0 
0 
0 
0 
0 
0 
0 
0 
0 
0 
0 
0 
0 
0 
0 
0 
0 
0 
0 
0 
0 
0 
0 
0 
0 
0 
0 
0 
0 
0 
0 
0 
0 
0 
0 
0 
0 
0 
0 
0 
0 
0 
0 
0 
0 
0 
0 
0 
0 
0 
0 
0 
0 
0 
0 
0 
0 
0 
0 
0 
0 
0 
0 
0 
0 
0 
0 
0 
0 
0 
0 
0 
0 
0 
0 
0 
0 
0 
0 
0 
0 
0 
0 
0 
0 
0 
0 
0 
0 
0 
0 
0 
0 
0 
0 
0 
0 
0 
0 
0 
0 
0 
0 
0 
0 
0 
0 
0 
0 
0 
0 
0 
0 
0 
0 
0 
0 
0 
0 
0 
0 
0 
0 
0 
0 
0 
0 
0 
0 
0 
0 
0 
0 
0 
0 
0 
0 
0 
0 
0 
0 
0 
0 
0 
0 
0 
0 
0 
0 
0 
0 
0 
0 
0 
0 
0 
0 
0 
0 
0 
0 
0 
0 
0 
0 
0 
0 
0 
0 
0 
0 
0 
0 
0 
0 
0 
0 
0 
0 
0 
0 
0 
0 
0 
0 
0 
0 
0 
0 
0 
0 
0 
0 
0 
0 
0 
0 
0 
0 
0 
0 
0 
0 
0 
0 
0 
0 
0 
0 
0 
0 
0 
0 
0 
0 
0 
0 
0 
0 
0 
0 
0 
0 
0 
0 
0 
0 
0 
0 
0 
0 
0 
0 
0 
0 
0 
0 
0 
0 
0 
0 
0 
0 
0 
0 
0 
0 
0 
0 
0 
0 
0 
0 
0 
0 
0 
0 
0 
0 
0 
0 
0 
0 
0 
0 
0 
0 
0 
0 
0 
0 
0 
0 
0 
0 
0 
0 
0 
0 
0 
0 
0 
0 
0 
0 
0 
0 
0 
0 
0 
0 
0 
0 
0 
0 
0 
0 
0 
0 
0 
0 
0 
0 
0 
0 
0 
0 
0 
0 
0 
0 
0 
0 
0 
0 
0 
0 
0 
0 
0 
0 
0 
0 
0 
0 
0 
0 
0 
0 
0 
0 
0 
0 
0 
0 
0 
0 
0 
0 
0 
0 
0 
0 
0 
0 
0 
0 
0 
0 
0 
0 
0 
0 
0 
0 
0 
0 
0 
0 
0 
0 
0 
0 
0 
0 
0 
0 
0 
0 
0 
0 
0 
0 
0 
0 
0 
0 
0 
0 
0 
0 
0 
0 
0 
0 
0 
0 
0 
0 
0 
0 
0 
0 
0 
0 
0 
0 
0 
0 
0 
0 
0 
0 
0 
0 
0 
0 
0 
0 
0 
0 
0 
0 
0 
0 
0 
0 
0 
0 
0 
0 
0 
0 
0 
0 
0 
0 
0 
0 
0 
0 
0 
0 
0 
0 
0 
0 
0 
0 
0 
0 
0 
0 
0 
0 
0 
0 
0 
0 
0 
0 
0 
0 
0 
0 
0 
0 
0 
0 
0 
0 
0 
0 
0 
0 
0 
0 
0 
0 
0 
0 
0 
0 
0 
0 
0 
0 
0 
0 
0 
0 
0 
0 
0 
0 
0 
0 
0 
0 
0 
0 
0 
0 
0 
0 
0 
0 
0 
0 
0 
0 
0 
0 
0 
0 
0 
0 
0 
0 
0 
0 
0 
0 
0 
0 
0 
0 
0 
0 
0 
0 
0 
0 
0 
0 
0 
0 
0 
0 
0 
0 
0 
0 
0 
0 
0 
0 
0 
0 
0 
0 
0 
0 
0 
0 
0 
0 
0 
0 
0 
0 
0 
0 
0 
0 
0 
0 
0 
0 
0 
0 
0 
0 
0 
0 
0 
0 
0 
0 
0 
0 
0 
0 
0 
0 
0 
0 
0 
0 
0 
0 
0 
0 
0 
0 
0 
0 
0 
0 
0 
0 
0 
0 
0 
0 
0 
0 
0 
0 
0 
0 
0 
0 
0 
0 
0 
0 
0 
0 
0 
0 
0 
0 
0 
0 
0 
0 
0 
0 
0 
0 
0 
0 
0 
0 
0 
0 
0 
0 
0 
0 
0 
0 
0 
0 
0 
0 
0 
0 
0 
0 
0 
0 
0 
0 
0 
0 
0 
0 
0 
0 
0 
0 
0 
0 
0 
0 
0 
0 
0 
0 
0 
0 
0 
0 
0 
0 
0 
0 
0 
0 
0 
0 
0 
0 
0 
0 
0 
0 
0 
0 
0 
0 
0 
0 
0 
0 
0 
0 
0 
0 
0 
0 
0 
0 
0 
0 
0 
0 
0 
0 
0 
0 
0 
0 
0 
0 
0 
0 
0 
0 
0 
0 
0 
0 
0 
0 
0 
0 
0 
0 
0 
0 
0 
0 
0 
0 
0 
0 
0 
0 
0 
0 
0 
0 
0 
0 
0 
0 
0 
0 
0 
0 
0 
0 
0 
0 
0 
0 
0 
0 
0 
0 
0 
0 
0 
0 
0 
0 
0 
0 
0 
0 
0 
0 
0 
0 
0 
0 
0 
0 
0 
0 
0 
0 
0 
0 
0 
0 
0 
0 
0 
0 
0 
0 
0 
0 
0 
0 
0 
0 
0 
0 
0 
0 
0 
0 
0 
0 
0 
0 
0 
0 
0 
0 
0 
0 
0 
0 
0 
0 
0 
0 
0 
0 
0 
0 
0 
0 
0 
0 
0 
0 
0 
0 
0 
0 
0 
0 
0 
0 
0 
0 
0 
0 
0 
0 
0 
0 
0 
0 
0 
0 
0 
0 
0 
0 
0 
0 
0 
0 
0 
0 
0 
0 
0 
0 
0 
0 
0 
0 
0 
0 
0 
0 
0 
0 
0 
0 
0 
0 
0 
0 
0 
0 
0 
0 
0 
0 
0 
0 
0 
0 
0 
0 
0 
0 
0 
0 
0 
0 
0 
0 
0 
0 
0 
0 
0 
0 
0 
0 
0 
0 
0 
0 
0 
0 
0 
0 
0 
0 
0 
0 
0 
0 
0 
0 
0 
0 
0 
0 
0 
0 
0 
0 
0 
0 
0 
0 
0 
0 
0 
0 
0 
0 
0 
0 
0 
0 
0 
0 
0 
0 
0 
0 
0 
0 
0 
0 
0 
0 
0 
0 
0 
0 
0 
0 
0 
0 
0 
0 
0 
0 
0 
0 
0 
0 
0 
0 
0 
0 
0 
0 
0 
0 
0 
0 
0 
0 
0 
0 
0 
0 
0 
0 
0 
0 
0 
0 
0 
0 
0 
0 
0 
0 
0 
0 
0 
0 
0 
0 
0 
0 
0 
0 
0 
0 
0 
0 
0 
0 
0 
0 
0 
0 
0 
0 
0 
0 
0 
0 
0 
0 
0 
0 
0 
0 
0 
0 
0 
0 
0 
0 
0 
0 
0 
0 
0 
0 
0 
0 
0 
0 
0 
0 
0 
0 
0 
0 
0 
0 
0 
0 
0 
0 
0 
0 
0 
0 
0 
0 
0 
0 
0 
0 
0 
0 
0 
0 
0 
0 
0 
0 
0 
0 
0 
0 
0 
0 
0 
0 
0 
0 
0 
0 
0 
0 
0 
0 
0 
0 
0 
0 
0 
0 
0 
0 
0 
0 
0 
0 
0 
0 
0 
0 
0 
0 
0 
0 
0 
0 
0 
0 
0 
0 
0 
0 
0 
0 
0 
0 
0 
0 
0 
0 
0 
0 
0 
0 
0 
0 
0 
0 
0 
0 
0 
0 
0 
0 
0 
0 
0 
0 
0 
0 
0 
0 
0 
0 
0 
0 
0 
0 
0 
0 
0 
0 
0 
0 
0 
0 
0 
0 
0 
0 
0 
0 
0 
0 
0 
0 
0 
0 
0 
0 
0 
0 
0 
0 
0 
0 
0 
0 
0 
0 
0 
0 
0 
0 
0 
0 
0 
0 
0 
0 
0 
0 
0 
0 
0 
0 
0 
0 
0 
0 
0 
0 
0 
0 
0 
0 
0 
0 
0 
0 
0 
0 
0 
0 
0 
0 
0 
0 
0 
0 
0 
0 
0 
0 
0 
0 
0 
0 
0 
0 
0 
0 
0 
0 
0 
0 
0 
0 
0 
0 
0 
0 
0 
0 
0 
0 
0 
0 
0 
0 
0 
0 
0 
0 
0 
0 
0 
0 
0 
0 
0 
0 
0 
0 
0 
0 
0 
0 
0 
0 
0 
0 
0 
0 
0 
0 
0 
0 
0 
0 
0 
0 
0 
0 
0 
0 
0 
0 
0 
0 
0 
0 
0 
0 
0 
0 
0 
0 
0 
0 
0 
0 
0 
0 
0 
0 
0 
0 
0 
0 
0 
0 
0 
0 
0 
0 
0 
0 
0 
0 
0 
0 
0 
0 
0 
0 
0 
0 
0 
0 
0 
0 
0 
0 
0 
0 
0 
0 
0 
0 
0 
0 
0 
0 
0 
0 
0 
0 
0 
0 
0 
0 
0 
0 
0 
0 
0 
0 
0 
0 
0 
0 
0 
0 
0 
0 
0 
0 
0 
0 
0 
0 
0 
0 
0 
0 
0 
0 
0 
0 
0 
0 
0 
0 
0 
0 
0 
0 
0 
0 
0 
0 
0 
0 
0 
0 
0 
0 
0 
0 
0 
0 
0 
0 
0 
0 
0 
0 
0 
0 
0 
0 
0 
0 
0 
0 
0 
0 
0 
0 
0 
0 
0 
0 
0 
0 
0 
0 
0 
0 
0 
0 
0 
0 
0 
0 
0 
0 
0 
0 
0 
0 
0 
0 
0 
0 
0 
0 
0 
0 
0 
0 
0 
0 
0 
0 
0 
0 
0 
0 
0 
0 
0 
0 
0 
0 
0 
0 
0 
0 
0 
0 
0 
0 
0 
0 
0 
0 
0 
0 
0 
0 
0 
0 
0 
0 
0 
0 
0 
0 
0 
0 
0 
0 
0 
0 
0 
0 
0 
0 
0 
0 
0 
0 
0 
0 
0 
0 
0 
0 
0 
0 
0 
0 
0 
0 
0 
0 
0 
0 
0 
0 
0 
0 
0 
0 
0 
0 
0 
0 
0 
0 
0 
0 
0 
0 
0 
0 
0 
0 
0 
0 
0 
0 
0 
0 
0 
0 
0 
0 
0 
0 
0 
0 
0 
0 
0 
0 
0 
0 
0 
0 
0 
0 
0 
0 
0 
0 
0 
0 
0 
0 
0 
0 
0 
0 
0 
0 
0 
0 
0 
0 
0 
0 
0 
0 
0 
0 
0 
0 
0 
0 
0 
0 
0 
0 
0 
0 
0 
0 
0 
0 
0 
0 
0 
0 
0 
0 
0 
0 
0 
0 
0 
0 
0 
0 
0 
0 
0 
0 
0 
0 
0 
0 
0 
0 
0 
0 
0 
0 
0 
0 
0 
0 
0 
0 
0 
0 
0 
0 
0 
0 
0 
0 
0 
0 
0 
0 
0 
0 
0 
0 
0 
0 
0 
0 
0 
0 
0 
0 
0 
0 
0 
0 
0 
0 
0 
0 
0 
0 
0 
0 
0 
0 
0 
0 
0 
0 
0 
0 
0 
0 
0 
0 
0 
0 
0 
0 
0 
0 
0 
0 
0 
0 
0 
0 
0 
0 
0 
0 
0 
0 
0 
0 
0 
0 
0 
0 
0 
0 
0 
0 
0 
0 
0 
0 
0 
0 
0 
0 
0 
0 
0 
0 
0 
0 
0 
0 
0 
0 
0 
0 
0 
0 
0 
0 
0 
0 
0 
0 
0 
0 
0 
0 
0 
0 
0 
0 
0 
0 
0 
0 
0 
0 
0 
0 
0 
0 
0 
0 
0 
0 
0 
0 
0 
0 
0 
0 
0 
0 
0 
0 
0 
0 
0 
0 
0 
0 
0 
0 
0 
0 
0 
0 
0 
0 
0 
0 
0 
0 
0 
0 
0 
0 
0 
0 
0 
0 
0 
0 
0 
0 
0 
0 
0 
0 
0 
0 
0 
0 
0 
0 
0 
0 
0 
0 
0 
0 
0 
0 
0 
0 
0 
0 
0 
0 
0 
0 
0 
0 
0 
0 
0 
0 
0 
0 
0 
0 
0 
0 
0 
0 
0 
0 
0 
0 
0 
0 
0 
0 
0 
0 
0 
0 
0 
0 
0 
0 
0 
0 
0 
0 
0 
0 
0 
0 
0 
0 
0 
0 
0 
0 
0 
0 
0 
0 
0 
0 
0 
0 
0 
0 
0 
0 
0 
0 
0 
0 
0 
0 
0 
0 
0 
0 
0 
0 
0 
0 
0 
0 
0 
0 
0 
0 
0 
0 
0 
0 
0 
0 
0 
0 
0 
0 
0 
0 
0 
0 
0 
0 
0 
0 
0 
0 
0 
0 
0 
0 
0 
0 
0 
0 
0 
0 
0 
0 
0 
0 
0 
0 
0 
0 
0 
0 
0 
0 
0 
0 
0 
0 
0 
0 
0 
0 
0 
0 
0 
0 
0 
0 
0 
0 
0 
0 
0 
0 
0 
0 
0 
0 
0 
0 
0 
0 
0 
0 
0 
0 
0 
0 
0 
0 
0 
0 
0 
0 
0 
0 
0 
0 
0 
0 
0 
0 
0 
0 
0 
0 
0 
0 
0 
0 
0 
0 
0 
0 
0 
0 
0 
0 
0 
0 
0 
0 
0 
0 
0 
0 
0 
0 
0 
0 
0 
0 
0 
0 
0 
0 
0 
0 
0 
0 
0 
0 
0 
0 
0 
0 
0 
0 
0 
0 
0 
0 
0 
0 
0 
0 
0 
0 
0 
0 
0 
0 
0 
0 
0 
0 
0 
0 
0 
0 
0 
0 
0 
0 
0 
0 
0 
0 
0 
0 
0 
0 
0 
0 
0 
0 
0 
0 
0 
0 
0 
0 
0 
0 
0 
0 
0 
0 
0 
0 
0 
0 
0 
0 
0 
0 
0 
0 
0 
0 
0 
0 
0 
0 
0 
0 
0 
0 
0 
0 
0 
0 
0 
0 
0 
0 
0 
0 
0 
0 
0 
0 
0 
0 
0 
0 
0 
0 
0 
0 
0 
0 
0 
0 
0 
0 
0 
0 
0 
0 
0 
0 
0 
0 
0 
0 
0 
0 
0 
0 
0 
0 
0 
0 
0 
0 
0 
0 
0 
0 
0 
0 
0 
0 
0 
0 
0 
0 
0 
0 
0 
0 
0 
0 
0 
0 
0 
0 
0 
0 
0 
0 
0 
0 
0 
0 
0 
0 
0 
0 
0 
0 
0 
0 
0 
0 
0 
0 
0 
0 
0 
0 
0 
0 
0 
0 
0 
0 
0 
0 
0 
0 
0 
0 
0 
0 
0 
0 
0 
0 
0 
0 
0 
0 
0 
0 
0 
0 
0 
0 
0 
0 
0 
0 
0 
0 
0 
0 
0 
0 
0 
0 
0 
0 
0 
0 
0 
0 
0 
0 
0 
0 
0 
0 
0 
0 
0 
0 
0 
0 
0 
0 
0 
0 
0 
0 
0 
0 
0 
0 
0 
0 
0 
0 
0 
0 
0 
0 
0 
0 
0 
0 
0 
0 
0 
0 
0 
0 
0 
0 
0 
0 
0 
0 
0 
0 
0 
0 
0 
0 
0 
0 
0 
0 
0 
0 
0 
0 
0 
0 
0 
0 
0 
0 
0 
0 
0 
0 
0 
0 
0 
0 
0 
0 
0 
0 
0 
0 
0 
0 
0 
0 
0 
0 
0 
0 
0 
0 
0 
0 
0 
0 
0 
0 
0 
0 
0 
0 
0 
0 
0 
0 
0 
0 
0 
0 
0 
0 
0 
0 
0 
0 
0 
0 
0 
0 
0 
0 
0 
0 
0 
0 
0 
0 
0 
0 
0 
0 
0 
0 
0 
0 
0 
0 
0 
0 
0 
0 
0 
0 
0 
0 
0 
0 
0 
0 
0 
0 
0 
0 
0 
0 
0 
0 
0 
0 
0 
0 
0 
0 
0 
0 
0 
0 
0 
0 
0 
0 
0 
0 
0 
0 
0 
0 
0 
0 
0 
0 
0 
0 
0 
0 
0 
0 
0 
0 
0 
0 
0 
0 
0 
0 
0 
0 
0 
0 
0 
0 
0 
0 
0 
0 
0 
0 
0 
0 
0 
0 
0 
0 
0 
0 
0 
0 
0 
0 
0 
0 
0 
0 
0 
0 
0 
0 
0 
0 
0 
0 
0 
0 
0 
0 
0 
0 
0 
0 
0 
0 
0 
0 
0 
0 
0 
0 
0 
0 
0 
0 
0 
0 
0 
0 
0 
0 
0 
0 
0 
0 
0 
0 
0 
0 
0 
0 
0 
0 
0 
0 
0 
0 
0 
0 
0 
0 
0 
0 
0 
0 
0 
0 
0 
0 
0 
0 
0 
0 
0 
0 
0 
0 
0 
0 
0 
0 
0 
0 
0 
0 
0 
0 
0 
0 
0 
0 
0 
0 
0 
0 
0 
0 
0 
0 
0 
0 
0 
0 
0 
0 
0 
0 
0 
0 
0 
0 
0 
0 
0 
0 
0 
0 
0 
0 
0 
0 
0 
0 
0 
0 
0 
0 
0 
0 
0 
0 
0 
0 
0 
0 
0 
0 
0 
0 
0 
0 
0 
0 
0 
0 
0 
0 
0 
0 
0 
0 
0 
0 
0 
0 
0 
0 
0 
0 
0 
0 
0 
0 
0 
0 
0 
0 
0 
0 
0 
0 
0 
0 
0 
0 
0 
0 
0 
0 
0 
0 
0 
0 
0 
0 
0 
0 
0 
0 
0 
0 
0 
0 
0 
0 
0 
0 
0 
0 
0 
0 
0 
0 
0 
0 
0 
0 
0 
0 
0 
0 
0 
0 
0 
0 
0 
0 
0 
0 
0 
0 
0 
0 
0 
0 
0 
0 
0 
0 
0 
0 
0 
0 
0 
0 
0 
0 
0 
0 
0 
0 
0 
0 
0 
0 
0 
0 
0 
0 
0 
0 
0 
0 
0 
0 
0 
0 
0 
0 
0 
0 
0 
0 
0 
0 
0 
0 
0 
0 
0 
0 
0 
0 
0 
0 
0 
0 
0 
0 
0 
0 
0 
0 
0 
0 
0 
0 
0 
0 
0 
0 
0 
0 
0 
0 
0 
0 
0 
0 
0 
0 
0 
0 
0 
0 
0 
0 
0 
0 
0 
0 
0 
0 
0 
0 
0 
0 
0 
0 
0 
0 
0 
0 
0 
0 
0 
0 
0 
0 
0 
0 
0 
0 
0 
0 
0 
0 
0 
0 
0 
0 
0 
0 
0 
0 
0 
0 
0 
0 
0 
0 
0 
0 
0 
0 
0 
0 
0 
0 
0 
0 
0 
0 
0 
0 
0 
0 
0 
0 
0 
0 
0 
0 
0 
0 
0 
0 
0 
0 
0 
0 
0 
0 
0 
0 
0 
0 
0 
0 
0 
0 
0 
0 
0 
0 
0 
0 
0 
0 
0 
0 
0 
0 
0 
0 
0 
0 
0 
0 
0 
0 
0 
0 
0 
0 
0 
0 
0 
0 
0 
0 
0 
0 
0 
0 
0 
0 
0 
0 
0 
0 
0 
0 
0 
0 
0 
0 
0 
0 
0 
0 
0 
0 
0 
0 
0 
0 
0 
0 
0 
0 
0 
0 
0 
0 
0 
0 
0 
0 
0 
0 
0 
0 
0 
0 
0 
0 
0 
0 
0 
0 
0 
0 
0 
0 
0 
0 
0 
0 
0 
0 
0 
0 
0 
0 
0 
0 
0 
0 
0 
0 
0 
0 
0 
0 
0 
0 
0 
0 
0 
0 
0 
0 
0 
0 
0 
0 
0 
0 
0 
0 
0 
0 
0 
0 
0 
0 
0 
0 
0 
0 
0 
0 
0 
0 
0 
0 
0 
0 
0 
0 
0 
0 
0 
0 
0 
0 
0 
0 
0 
0 
0 
0 
0 
0 
0 
0 
0 
0 
0 
0 
0 
0 
0 
0 
0 
0 
0 
0 
0 
0 
0 
0 
0 
0 
0 
0 
0 
0 
0 
0 
0 
0 
0 
0 
0 
0 
0 
0 
0 
0 
0 
0 
0 
0 
0 
0 
0 
0 
0 
0 
0 
0 
0 
0 
0 
0 
0 
0 
0 
0 
0 
0 
0 
0 
0 
0 
0 
0 
0 
0 
0 
0 
0 
0 
0 
0 
0 
0 
0 
0 
0 
0 
0 
0 
0 
0 
0 
0 
0 
0 
0 
0 
0 
0 
0 
0 
0 
0 
0 
0 
0 
0 
0 
0 
0 
0 
0 
0 
0 
0 
0 
0 
0 
0 
0 
0 
0 
0 
0 
0 
0 
0 
0 
0 
0 
0 
0 
0 
0 
0 
0 
0 
0 
0 
0 
0 
0 
0 
0 
0 
0 
0 
0 
0 
0 
0 
0 
0 
0 
0 
0 
0 
0 
0 
0 
0 
0 
0 
0 
0 
0 
0 
0 
0 
0 
0 
0 
0 
0 
0 
0 
0 
0 
0 
0 
0 
0 
0 
0 
0 
0 
0 
0 
0 
0 
0 
0 
0 
0 
0 
0 
0 
0 
0 
0 
0 
0 
0 
0 
0 
0 
0 
0 
0 
0 
0 
0 
0 
0 
0 
0 
0 
0 
0 
0 
0 
0 
0 
0 
0 
0 
0 
0 
0 
0 
0 
0 
0 
0 
0 
0 
0 
0 
0 
0 
0 
0 
0 
0 
0 
0 
0 
0 
0 
0 
0 
0 
0 
0 
0 
0 
0 
0 
0 
0 
0 
0 
0 
0 
0 
0 
0 
0 
0 
0 
0 
0 
0 
0 
0 
0 
0 
0 
0 
0 
0 
0 
0 
0 
0 
0 
0 
0 
0 
0 
0 
0 
0 
0 
0 
0 
0 
0 
0 
0 
0 
0 
0 
0 
0 
0 
0 
0 
0 
0 
0 
0 
0 
0 
0 
0 
0 
0 
0 
0 
0 
0 
0 
0 
0 
0 
0 
0 
0 
0 
0 
0 
0 
0 
0 
0 
0 
0 
0 
0 
0 
0 
0 
0 
0 
0 
0 
0 
0 
0 
0 
0 
0 
0 
0 
0 
0 
0 
0 
0 
0 
0 
0 
0 
0 
0 
0 
0 
0 
0 
0 
0 
0 
0 
0 
0 
0 
0 
0 
0 
0 
0 
0 
0 
0 
0 
0 
0 
0 
0 
0 
0 
0 
0 
0 
0 
0 
0 
0 
0 
0 
0 
0 
0 
0 
0 
0 
0 
0 
0 
0 
0 
0 
0 
0 
0 
0 
0 
0 
0 
0 
0 
0 
0 
0 
0 
0 
0 
0 
0 
0 
0 
0 
0 
0 
0 
0 
0 
0 
0 
0 
0 
0 
0 
0 
0 
0 
0 
0 
0 
0 
0 
0 
0 
0 
0 
0 
0 
0 
0 
0 
0 
0 
0 
0 
0 
0 
0 
0 
0 
0 
0 
0 
0 
0 
0 
0 
0 
0 
0 
0 
0 
0 
0 
0 
0 
0 
0 
0 
0 
0 
0 
0 
0 
0 
0 
0 
0 
0 
0 
0 
0 
0 
0 
0 
0 
0 
0 
0 
0 
0 
0 
0 
0 
0 
0 
0 
0 
0 
0 
0 
0 
0 
0 
0 
0 
0 
0 
0 
0 
0 
0 
0 
0 
0 
0 
0 
0 
0 
0 
0 
0 
0 
0 
0 
0 
0 
0 
0 
0 
0 
0 
0 
0 
0 
0 
0 
0 
0 
0 
0 
0 
0 
0 
0 
0 
0 
0 
0 
0 
0 
0 
0 
0 
0 
0 
0 
0 
0 
0 
0 
0 
0 
0 
0 
0 
0 
0 
0 
0 
0 
0 
0 
0 
0 
0 
0 
0 
0 
0 
0 
0 
0 
0 
0 
0 
0 
0 
0 
0 
0 
0 
0 
0 
0 
0 
0 
0 
0 
0 
0 
0 
0 
0 
0 
0 
0 
0 
0 
0 
0 
0 
0 
0 
0 
0 
0 
0 
0 
0 
0 
0 
0 
0 
0 
0 
0 
0 
0 
0 
0 
0 
0 
0 
0 
0 
0 
0 
0 
0 
0 
0 
0 
0 
0 
0 
0 
0 
0 
0 
0 
0 
0 
0 
0 
0 
0 
0 
0 
0 
0 
0 
0 
0 
0 
0 
0 
0 
0 
0 
0 
0 
0 
0 
0 
3.829870e-16 
0 
0 
0 
0 
0 
0 
0 
0 
0 
0 
0 
0 
0 
0 
0 
0 
0 
0 
0 
0 
0 
0 
0 
0 
0 
0 
0 
0 
0 
0 
0 
0 
0 
0 
0 
0 
0 
0 
0 
0 
0 
0 
0 
0 
0 
0 
0 
0 
0 
0 
0 
0 
0 
0 
0 
0 
0 
0 
0 
0 
0 
0 
0 
0 
0 
0 
0 
0 
0 
0 
0 
0 
0 
0 
0 
0 
0 
0 
0 
0 
0 
0 
0 
0 
0 
0 
0 
0 
0 
0 
0 
0 
0 
0 
0 
0 
0 
0 
0 
0 
0 
0 
0 
0 
0 
0 
0 
0 
0 
0 
0 
0 
0 
0 
0 
0 
0 
0 
0 
0 
0 
0 
0 
0 
0 
0 
0 
0 
0 
0 
0 
0 
0 
0 
0 
0 
0 
0 
0 
0 
0 
0 
0 
0 
0 
0 
0 
0 
0 
0 
0 
0 
0 
0 
0 
0 
0 
0 
0 
0 
0 
0 
0 
0 
0 
0 
0 
0 
0 
0 
0 
0 
0 
0 
0 
0 
0 
0 
0 
0 
0 
0 
0 
0 
0 
0 
0 
0 
0 
0 
0 
0 
0 
0 
0 
0 
0 
0 
0 
0 
0 
0 
0 
0 
0 
0 
0 
0 
0 
0 
0 
0 
0 
0 
0 
0 
0 
0 
0 
0 
0 
0 
0 
0 
0 
0 
0 
0 
0 
0 
0 
0 
0 
0 
0 
0 
0 
0 
0 
0 
0 
0 
0 
0 
0 
0 
0 
0 
0 
0 
0 
0 
0 
0 
0 
0 
0 
0 
0 
0 
0 
0 
0 
0 
0 
0 
0 
0 
0 
0 
0 
0 
0 
0 
0 
0 
0 
0 
0 
0 
0 
0 
0 
0 
0 
0 
0 
0 
0 
0 
0 
0 
0 
0 
0 
0 
0 
0 
0 
0 
0 
0 
0 
0 
0 
0 
0 
0 
0 
0 
0 
0 
0 
0 
0 
0 
0 
0 
0 
0 
0 
0 
0 
0 
0 
0 
0 
0 
0 
0 
0 
0 
0 
0 
0 
0 
0 
0 
0 
0 
0 
0 
0 
0 
0 
0 
0 
0 
0 
0 
0 
0 
0 
0 
0 
0 
0 
0 
0 
0 
0 
0 
0 
0 
0 
0 
0 
0 
0 
0 
0 
0 
0 
0 
0 
0 
0 
0 
0 
0 
0 
0 
0 
0 
0 
0 
0 
0 
0 
0 
0 
0 
0 
0 
0 
0 
0 
0 
0 
0 
0 
0 
0 
0 
0 
0 
0 
0 
0 
0 
0 
0 
0 
0 
0 
0 
0 
0 
0 
0 
0 
0 
0 
0 
0 
0 
0 
0 
0 
0 
0 
0 
0 
0 
0 
0 
0 
0 
0 
0 
0 
0 
0 
0 
0 
0 
0 
0 
0 
0 
0 
0 
0 
0 
0 
0 
0 
0 
0 
0 
0 
0 
0 
0 
0 
0 
0 
0 
0 
0 
0 
0 
0 
0 
0 
0 
0 
0 
0 
0 
0 
0 
0 
0 
0 
0 
0 
0 
0 
0 
0 
0 
0 
0 
0 
0 
0 
0 
0 
0 
0 
0 
0 
0 
0 
0 
0 
0 
0 
0 
0 
0 
0 
0 
0 
0 
0 
0 
0 
0 
0 
0 
0 
0 
0 
0 
0 
0 
0 
0 
0 
0 
0 
0 
0 
0 
0 
0 
0 
0 
0 
0 
0 
0 
0 
0 
0 
0 
0 
0 
0 
0 
0 
0 
0 
0 
0 
0 
0 
0 
0 
0 
0 
0 
0 
0 
0 
0 
0 
0 
0 
0 
0 
0 
0 
0 
0 
0 
0 
0 
0 
0 
0 
0 
0 
0 
0 
0 
0 
0 
0 
0 
0 
0 
0 
0 
0 
0 
0 
0 
0 
0 
0 
0 
0 
0 
0 
0 
0 
0 
0 
0 
0 
0 
0 
0 
0 
0 
0 
0 
0 
0 
0 
0 
0 
0 
0 
0 
0 
0 
0 
0 
0 
0 
0 
0 
0 
0 
0 
0 
0 
0 
0 
0 
0 
0 
0 
0 
0 
0 
0 
0 
0 
0 
0 
0 
0 
0 
0 
0 
0 
0 
0 
0 
0 
0 
0 
0 
0 
0 
0 
0 
0 
0 
0 
0 
0 
0 
0 
0 
0 
0 
0 
0 
0 
0 
0 
0 
0 
0 
0 
0 
0 
0 
0 
0 
0 
0 
0 
0 
0 
0 
0 
0 
0 
0 
0 
0 
0 
0 
0 
0 
0 
0 
0 
0 
0 
0 
0 
0 
0 
0 
0 
0 
0 
0 
0 
0 
0 
0 
0 
0 
0 
0 
0 
0 
0 
0 
0 
0 
0 
0 
0 
0 
0 
0 
0 
0 
0 
0 
0 
0 
0 
0 
0 
0 
0 
0 
0 
0 
0 
0 
0 
0 
0 
0 
0 
0 
0 
0 
0 
0 
0 
0 
0 
0 
0 
0 
0 
0 
0 
0 
0 
0 
0 
0 
0 
0 
0 
0 
0 
0 
0 
0 
0 
0 
0 
0 
0 
0 
0 
0 
0 
0 
0 
0 
0 
0 
0 
0 
0 
0 
0 
0 
0 
0 
0 
0 
0 
0 
0 
0 
0 
0 
0 
0 
0 
0 
0 
0 
0 
0 
0 
0 
0 
0 
0 
0 
0 
0 
0 
0 
0 
0 
0 
0 
0 
0 
0 
0 
0 
0 
0 
0 
0 
0 
0 
0 
0 
0 
0 
0 
0 
0 
0 
0 
0 
0 
0 
0 
0 
0 
0 
0 
0 
0 
0 
0 
0 
0 
0 
0 
0 
0 
0 
0 
0 
0 
0 
0 
0 
0 
0 
0 
0 
0 
0 
0 
0 
0 
0 
0 
0 
0 
0 
0 
0 
0 
0 
0 
0 
0 
0 
0 
0 
0 
0 
0 
0 
0 
0 
0 
0 
0 
0 
0 
0 
0 
0 
0 
0 
0 
0 
0 
0 
0 
0 
0 
0 
0 
0 
0 
0 
0 
0 
0 
0 
0 
0 
0 
0 
0 
0 
0 
0 
0 
0 
0 
0 
0 
0 
0 
0 
0 
0 
0 
0 
0 
0 
0 
0 
0 
0 
0 
0 
0 
0 
0 
0 
0 
0 
0 
0 
0 
0 
0 
0 
0 
0 
0 
0 
0 
0 
0 
0 
0 
0 
0 
0 
0 
0 
0 
0 
0 
0 
0 
0 
0 
0 
0 
0 
0 
0 
0 
0 
0 
0 
0 
0 
0 
0 
0 
0 
0 
0 
0 
0 
0 
0 
0 
0 
0 
0 
0 
0 
0 
0 
0 
0 
0 
0 
0 
0 
0 
0 
0 
0 
0 
0 
0 
0 
0 
0 
0 
0 
0 
0 
0 
0 
0 
0 
0 
0 
0 
0 
0 
0 
0 
0 
0 
0 
0 
0 
0 
0 
0 
0 
0 
0 
0 
0 
0 
0 
0 
0 
0 
0 
0 
0 
0 
0 
0 
0 
0 
0 
0 
0 
0 
0 
0 
0 
0 
0 
0 
0 
0 
0 
0 
0 
0 
0 
0 
0 
0 
0 
0 
0 
0 
0 
0 
0 
0 
0 
0 
0 
0 
0 
0 
0 
0 
0 
0 
0 
0 
0 
0 
0 
0 
0 
0 
0 
0 
0 
0 
0 
0 
0 
0 
0 
0 
0 
0 
0 
0 
0 
0 
0 
0 
0 
0 
0 
0 
0 
0 
0 
0 
0 
0 
0 
0 
0 
0 
0 
0 
0 
0 
0 
0 
0 
0 
0 
0 
0 
0 
0 
0 
0 
0 
0 
0 
0 
0 
0 
0 
0 
0 
0 
0 
0 
0 
0 
0 
0 
0 
0 
0 
0 
0 
0 
0 
0 
0 
0 
0 
0 
0 
0 
0 
0 
0 
0 
0 
0 
0 
0 
0 
0 
0 
0 
0 
0 
0 
0 
0 
0 
0 
0 
0 
0 
0 
0 
0 
0 
0 
0 
0 
0 
0 
0 
0 
0 
0 
0 
0 
0 
0 
0 
0 
0 
0 
0 
0 
0 
0 
0 
0 
0 
0 
0 
0 
0 
0 
0 
0 
0 
0 
0 
0 
0 
0 
0 
0 
0 
0 
0 
0 
0 
0 
0 
0 
0 
0 
0 
0 
0 
0 
0 
0 
0 
0 
0 
0 
0 
0 
0 
0 
0 
0 
0 
0 
0 
0 
0 
0 
0 
0 
0 
0 
0 
0 
0 
0 
0 
0 
0 
0 
0 
0 
0 
0 
0 
0 
0 
0 
0 
0 
0 
0 
0 
0 
0 
0 
0 
0 
0 
0 
0 
0 
0 
0 
0 
0 
0 
0 
0 
0 
0 
0 
0 
0 
0 
0 
0 
0 
0 
0 
0 
0 
0 
0 
0 
0 
0 
0 
0 
0 
0 
0 
0 
0 
0 
0 
0 
0 
0 
0 
0 
0 
0 
0 
0 
0 
0 
0 
0 
0 
0 
0 
0 
0 
0 
0 
0 
0 
0 
0 
0 
0 
0 
0 
0 
0 
0 
0 
0 
0 
0 
0 
0 
0 
0 
0 
0 
0 
0 
0 
0 
0 
0 
0 
0 
0 
0 
0 
0 
0 
0 
0 
0 
0 
0 
0 
0 
0 
0 
0 
0 
0 
0 
0 
0 
0 
0 
0 
0 
0 
0 
0 
0 
0 
0 
0 
0 
0 
0 
0 
0 
0 
0 
0 
0 
0 
0 
0 
0 
0 
0 
0 
0 
0 
0 
0 
0 
0 
0 
0 
0 
0 
0 
0 
0 
0 
0 
0 
0 
0 
0 
0 
0 
0 
0 
0 
0 
0 
0 
0 
0 
0 
0 
0 
0 
0 
0 
0 
0 
0 
0 
0 
0 
0 
0 
0 
0 
0 
0 
0 
0 
0 
0 
0 
0 
0 
0 
0 
0 
0 
0 
0 
0 
0 
0 
0 
0 
0 
0 
0 
0 
0 
0 
0 
0 
0 
0 
0 
0 
0 
0 
0 
0 
0 
0 
0 
0 
0 
0 
0 
0 
0 
0 
0 
0 
0 
0 
0 
0 
0 
0 
0 
0 
0 
0 
0 
0 
0 
0 
0 
0 
0 
0 
0 
0 
0 
0 
0 
0 
0 
0 
0 
0 
0 
0 
0 
0 
0 
0 
0 
0 
0 
0 
0 
0 
0 
0 
0 
0 
0 
0 
0 
0 
0 
0 
0 
0 
0 
0 
0 
0 
0 
0 
0 
0 
0 
0 
0 
0 
0 
0 
0 
0 
0 
0 
0 
0 
0 
0 
0 
0 
0 
0 
0 
0 
0 
0 
0 
0 
0 
0 
0 
0 
0 
0 
0 
0 
0 
0 
0 
0 
0 
0 
0 
0 
0 
0 
0 
0 
0 
0 
0 
0 
0 
0 
0 
0 
0 
0 
0 
0 
0 
0 
0 
0 
0 
0 
0 
0 
0 
0 
0 
0 
0 
0 
0 
0 
0 
0 
0 
0 
0 
0 
0 
0 
0 
0 
0 
0 
0 
0 
0 
0 
0 
0 
0 
0 
0 
0 
0 
0 
0 
0 
0 
0 
0 
0 
0 
0 
0 
0 
0 
0 
0 
0 
0 
0 
0 
0 
0 
0 
0 
0 
0 
0 
0 
0 
0 
0 
0 
0 
0 
0 
0 
0 
0 
0 
0 
0 
0 
0 
0 
0 
0 
0 
0 
0 
0 
0 
0 
0 
0 
0 
0 
0 
0 
0 
0 
0 
0 
0 
0 
0 
0 
0 
0 
0 
0 
0 
0 
0 
0 
0 
0 
0 
0 
0 
0 
0 
0 
0 
0 
0 
0 
0 
0 
0 
0 
0 
0 
0 
0 
0 
0 
0 
0 
0 
0 
0 
0 
0 
0 
0 
0 
0 
0 
0 
0 
0 
0 
0 
0 
0 
0 
0 
0 
0 
0 
0 
0 
0 
0 
0 
0 
0 
0 
0 
0 
0 
0 
0 
0 
0 
0 
0 
0 
0 
0 
0 
0 
0 
0 
0 
0 
0 
0 
0 
0 
0 
0 
0 
0 
0 
0 
0 
0 
0 
0 
0 
0 
0 
0 
0 
0 
0 
0 
0 
0 
0 
0 
0 
0 
0 
0 
0 
0 
0 
0 
0 
0 
0 
0 
0 
0 
0 
0 
0 
0 
0 
0 
0 
0 
0 
0 
0 
0 
0 
0 
0 
0 
0 
0 
0 
0 
0 
0 
0 
0 
0 
0 
0 
0 
0 
0 
0 
0 
0 
0 
0 
0 
0 
0 
0 
0 
0 
0 
0 
0 
0 
0 
0 
0 
0 
0 
0 
0 
0 
0 
0 
0 
0 
0 
0 
0 
0 
0 
0 
0 
0 
0 
0 
0 
0 
0 
0 
0 
0 
0 
0 
0 
0 
0 
0 
0 
0 
0 
0 
0 
0 
0 
0 
0 
0 
0 
0 
0 
0 
0 
0 
0 
0 
0 
0 
0 
0 
0 
0 
0 
0 
0 
0 
0 
0 
0 
0 
0 
0 
0 
0 
0 
0 
0 
0 
0 
0 
0 
0 
0 
0 
0 
0 
0 
0 
0 
0 
0 
0 
0 
0 
0 
0 
0 
0 
0 
0 
0 
0 
0 
0 
0 
0 
0 
0 
0 
0 
0 
0 
0 
0 
0 
0 
0 
0 
0 
0 
0 
0 
0 
0 
0 
0 
0 
0 
0 
0 
0 
0 
0 
0 
0 
0 
0 
0 
0 
0 
0 
0 
0 
0 
0 
0 
0 
0 
0 
0 
0 
0 
0 
0 
0 
0 
0 
0 
0 
0 
0 
0 
0 
0 
0 
0 
0 
0 
0 
0 
0 
0 
0 
0 
0 
0 
0 
0 
0 
0 
0 
0 
0 
0 
0 
0 
0 
0 
0 
0 
0 
0 
0 
0 
0 
0 
0 
0 
0 
0 
0 
0 
0 
0 
0 
0 
0 
0 
0 
0 
0 
0 
0 
0 
0 
0 
0 
0 
0 
0 
0 
0 
0 
0 
0 
0 
0 
0 
0 
0 
0 
0 
0 
0 
0 
0 
0 
0 
0 
0 
0 
0 
0 
0 
0 
0 
0 
0 
0 
0 
0 
0 
0 
0 
0 
0 
0 
0 
0 
0 
0 
0 
0 
0 
0 
0 
0 
0 
0 
0 
0 
0 
0 
0 
0 
0 
0 
0 
0 
0 
0 
0 
0 
0 
0 
0 
0 
0 
0 
0 
0 
0 
0 
0 
0 
0 
0 
0 
0 
0 
0 
0 
0 
0 
0 
0 
0 
0 
0 
0 
0 
0 
0 
0 
0 
0 
0 
0 
0 
0 
0 
0 
0 
0 
0 
0 
0 
0 
0 
0 
0 
0 
0 
0 
0 
0 
0 
0 
0 
0 
0 
0 
0 
0 
0 
0 
0 
0 
0 
0 
0 
0 
0 
0 
0 
0 
0 
0 
0 
0 
0 
0 
0 
0 
0 
0 
0 
0 
0 
0 
0 
0 
0 
0 
0 
0 
0 
0 
0 
0 
0 
0 
0 
0 
0 
0 
0 
0 
0 
0 
0 
0 
0 
0 
0 
0 
0 
0 
0 
0 
0 
0 
0 
0 
0 
0 
0 
0 
0 
0 
0 
0 
0 
0 
0 
0 
0 
0 
0 
0 
0 
0 
0 
0 
0 
0 
0 
0 
0 
0 
0 
0 
0 
0 
0 
0 
0 
0 
0 
0 
0 
0 
0 
0 
0 
0 
0 
0 
0 
0 
0 
0 
0 
0 
0 
0 
0 
0 
0 
0 
0 
0 
0 
0 
0 
0 
0 
0 
0 
0 
0 
0 
0 
0 
0 
0 
0 
0 
0 
0 
0 
0 
0 
0 
0 
0 
0 
0 
0 
0 
0 
0 
0 
0 
0 
0 
0 
0 
0 
0 
0 
0 
0 
0 
0 
0 
0 
0 
0 
0 
0 
0 
0 
0 
0 
0 
0 
0 
0 
0 
0 
0 
0 
0 
0 
0 
0 
0 
0 
0 
0 
0 
0 
0 
0 
0 
0 
0 
0 
0 
0 
0 
0 
0 
0 
0 
0 
0 
0 
0 
0 
0 
0 
0 
0 
0 
0 
0 
0 
0 
0 
0 
0 
0 
0 
0 
0 
0 
0 
0 
0 
0 
0 
0 
0 
0 
0 
0 
0 
0 
0 
0 
0 
0 
0 
0 
0 
0 
0 
0 
0 
0 
0 
0 
0 
0 
0 
0 
0 
0 
0 
0 
0 
0 
0 
0 
0 
0 
0 
0 
0 
0 
0 
0 
0 
0 
0 
0 
0 
0 
0 
0 
0 
0 
0 
0 
0 
0 
0 
0 
0 
0 
0 
0 
0 
0 
0 
0 
0 
0 
0 
0 
0 
0 
0 
0 
0 
0 
0 
0 
0 
0 
0 
0 
0 
0 
0 
0 
0 
0 
0 
0 
0 
0 
0 
0 
0 
0 
0 
0 
0 
0 
0 
0 
0 
0 
0 
0 
0 
0 
0 
0 
0 
0 
0 
0 
0 
0 
0 
0 
0 
0 
0 
0 
0 
0 
0 
0 
0 
0 
0 
0 
0 
0 
0 
0 
0 
0 
0 
0 
0 
0 
0 
0 
0 
0 
0 
0 
0 
0 
0 
0 
0 
0 
0 
0 
0 
0 
0 
0 
0 
0 
0 
0 
0 
0 
0 
0 
0 
0 
0 
0 
0 
0 
0 
0 
0 
0 
0 
0 
0 
0 
0 
0 
0 
0 
0 
0 
0 
0 
0 
0 
0 
0 
0 
0 
0 
0 
0 
0 
0 
0 
0 
0 
0 
0 
0 
0 
0 
0 
0 
0 
0 
0 
0 
0 
0 
0 
0 
0 
0 
0 
0 
0 
0 
0 
0 
0 
0 
0 
0 
0 
0 
0 
0 
0 
0 
0 
0 
0 
0 
0 
0 
0 
0 
0 
0 
0 
0 
0 
0 
0 
0 
0 
0 
0 
0 
0 
0 
0 
0 
0 
0 
0 
0 
0 
0 
0 
0 
0 
0 
0 
0 
0 
0 
0 
0 
0 
0 
0 
0 
0 
0 
0 
0 
0 
0 
0 
0 
0 
0 
0 
0 
0 
0 
0 
0 
0 
0 
0 
0 
0 
0 
0 
0 
0 
0 
0 
0 
0 
0 
0 
0 
0 
0 
0 
0 
0 
0 
0 
0 
0 
0 
0 
0 
0 
0 
0 
0 
0 
0 
0 
0 
0 
0 
0 
0 
0 
0 
0 
0 
0 
0 
0 
0 
0 
0 
0 
0 
0 
0 
0 
0 
0 
0 
0 
0 
0 
0 
0 
0 
0 
0 
0 
0 
0 
0 
0 
0 
0 
0 
0 
0 
0 
0 
0 
0 
0 
0 
0 
0 
0 
0 
0 
0 
0 
0 
0 
0 
0 
0 
0 
0 
0 
0 
0 
0 
0 
0 
0 
0 
0 
0 
0 
0 
0 
0 
0 
0 
0 
0 
0 
0 
0 
0 
0 
0 
0 
0 
0 
0 
0 
0 
0 
0 
0 
0 
0 
0 
0 
0 
0 
0 
0 
0 
0 
0 
0 
0 
0 
0 
0 
0 
0 
0 
0 
0 
0 
0 
0 
0 
0 
0 
0 
0 
0 
0 
0 
0 
0 
0 
0 
0 
0 
0 
0 
0 
0 
0 
0 
0 
0 
0 
0 
0 
0 
0 
0 
0 
0 
0 
0 
0 
0 
0 
0 
0 
0 
0 
0 
0 
0 
0 
0 
0 
0 
0 
0 
0 
0 
0 
0 
0 
0 
0 
0 
0 
0 
0 
0 
0 
0 
0 
0 
0 
0 
0 
0 
0 
0 
0 
0 
0 
0 
0 
0 
0 
0 
0 
0 
0 
0 
0 
0 
0 
0 
0 
0 
0 
0 
0 
0 
0 
0 
0 
0 
0 
0 
0 
0 
0 
0 
0 
0 
0 
0 
0 
0 
0 
0 
0 
0 
0 
0 
0 
0 
0 
0 
0 
0 
0 
0 
0 
0 
0 
0 
0 
0 
0 
0 
0 
0 
0 
0 
0 
0 
0 
0 
0 
0 
0 
0 
0 
0 
0 
0 
0 
0 
0 
0 
0 
0 
0 
0 
0 
0 
0 
0 
0 
0 
0 
0 
0 
0 
0 
0 
0 
0 
0 
0 
0 
0 
0 
0 
0 
0 
0 
0 
0 
0 
0 
0 
0 
0 
0 
0 
0 
0 
0 
0 
0 
0 
0 
0 
0 
0 
0 
0 
0 
0 
0 
0 
0 
0 
0 
0 
0 
0 
0 
0 
0 
0 
0 
0 
0 
0 
0 
0 
0 
0 
0 
0 
0 
0 
0 
0 
0 
0 
0 
0 
0 
0 
0 
0 
0 
0 
0 
0 
0 
0 
0 
0 
0 
0 
0 
0 
0 
0 
0 
0 
0 
0 
0 
0 
0 
0 
0 
0 
0 
0 
0 
0 
0 
0 
0 
0 
0 
0 
0 
0 
0 
0 
0 
0 
0 
0 
0 
0 
0 
0 
0 
0 
0 
0 
0 
0 
0 
0 
0 
0 
0 
0 
0 
0 
0 
0 
0 
0 
0 
0 
0 
0 
0 
0 
0 
0 
0 
0 
0 
0 
0 
0 
0 
0 
0 
0 
0 
0 
0 
0 
0 
0 
0 
0 
0 
0 
0 
0 
0 
0 
0 
0 
0 
0 
0 
0 
0 
0 
0 
0 
0 
0 
0 
0 
0 
0 
0 
0 
0 
0 
0 
0 
0 
0 
0 
0 
0 
0 
0 
0 
0 
0 
0 
0 
0 
0 
0 
0 
0 
0 
0 
0 
0 
0 
0 
0 
0 
0 
0 
0 
0 
0 
0 
0 
0 
0 
0 
0 
0 
0 
0 
0 
0 
0 
0 
0 
0 
0 
0 
0 
0 
0 
0 
0 
0 
0 
0 
0 
0 
0 
0 
0 
0 
0 
0 
0 
0 
0 
0 
0 
0 
0 
0 
0 
0 
0 
0 
0 
0 
0 
0 
0 
0 
0 
0 
0 
0 
0 
0 
0 
0 
0 
0 
0 
0 
0 
0 
0 
0 
0 
0 
0 
0 
0 
0 
0 
0 
0 
0 
0 
0 
0 
0 
0 
0 
0 
0 
0 
0 
0 
0 
0 
0 
0 
0 
0 
0 
0 
0 
0 
0 
0 
0 
0 
0 
0 
0 
0 
0 
0 
0 
0 
0 
0 
0 
0 
0 
0 
0 
0 
0 
0 
0 
0 
0 
0 
0 
0 
0 
0 
0 
0 
0 
0 
0 
0 
0 
0 
0 
0 
0 
0 
0 
0 
0 
0 
0 
0 
0 
0 
0 
0 
0 
0 
0 
0 
0 
0 
0 
0 
0 
0 
0 
0 
0 
0 
0 
0 
0 
0 
0 
0 
0 
0 
0 
0 
0 
0 
0 
0 
0 
0 
0 
0 
0 
0 
0 
0 
0 
0 
0 
0 
0 
0 
0 
0 
0 
0 
0 
0 
0 
0 
0 
0 
0 
0 
0 
0 
0 
0 
0 
0 
0 
0 
0 
0 
0 
0 
0 
0 
0 
0 
0 
0 
0 
0 
0 
0 
0 
0 
0 
0 
0 
0 
0 
0 
0 
0 
0 
0 
0 
0 
0 
0 
0 
0 
0 
0 
0 
0 
0 
0 
0 
0 
0 
0 
0 
0 
0 
0 
0 
0 
0 
0 
0 
0 
0 
0 
0 
0 
0 
0 
0 
0 
0 
0 
0 
0 
0 
0 
0 
0 
0 
0 
0 
0 
7.224293e-05 
1.848635e-04 
2.974512e-04 
4.100057e-04 
5.225272e-04 
6.350155e-04 
7.474705e-04 
8.598922e-04 
9.722805e-04 
1.084635e-03 
1.196957e-03 
1.309244e-03 
1.421498e-03 
1.533719e-03 
1.645905e-03 
1.758058e-03 
1.870176e-03 
1.982261e-03 
2.094312e-03 
2.206328e-03 
2.318310e-03 
2.430258e-03 
2.542172e-03 
2.654051e-03 
2.765896e-03 
2.877706e-03 
2.989481e-03 
3.101222e-03 
3.212928e-03 
3.324600e-03 
3.436236e-03 
3.547837e-03 
3.659404e-03 
3.770935e-03 
3.882431e-03 
3.993892e-03 
4.105317e-03 
4.216707e-03 
4.328062e-03 
4.439381e-03 
4.550665e-03 
4.661913e-03 
4.773125e-03 
4.884302e-03 
4.995443e-03 
5.106547e-03 
5.217616e-03 
5.328649e-03 
5.439646e-03 
5.550606e-03 
5.661530e-03 
5.772418e-03 
5.883270e-03 
5.994085e-03 
6.104863e-03 
6.215605e-03 
6.326311e-03 
6.436979e-03 
6.547611e-03 
6.658206e-03 
6.768764e-03 
6.879285e-03 
6.989769e-03 
7.100216e-03 
7.210626e-03 
7.320998e-03 
7.431333e-03 
7.541631e-03 
7.651891e-03 
7.762114e-03 
7.872299e-03 
7.982447e-03 
8.092557e-03 
8.202629e-03 
8.312663e-03 
8.422659e-03 
8.532617e-03 
8.642538e-03 
8.752420e-03 
8.862264e-03 
8.972069e-03 
9.081837e-03 
9.191566e-03 
9.301256e-03 
9.410908e-03 
9.520521e-03 
9.630096e-03 
9.739632e-03 
9.849129e-03 
9.958588e-03 
1.006801e-02 
1.017739e-02 
1.028673e-02 
1.039603e-02 
1.050529e-02 
1.061452e-02 
1.072370e-02 
1.083285e-02 
1.094195e-02 
1.105102e-02 
1.116005e-02 
1.126903e-02 
1.137798e-02 
1.148689e-02 
1.159576e-02 
1.170459e-02 
1.181337e-02 
1.192212e-02 
1.203083e-02 
1.213950e-02 
1.224812e-02 
1.235671e-02 
1.246526e-02 
1.257376e-02 
1.268223e-02 
1.279065e-02 
1.289904e-02 
1.300738e-02 
1.311569e-02 
1.322395e-02 
1.333217e-02 
1.344035e-02 
1.354849e-02 
1.365659e-02 
1.376465e-02 
1.387266e-02 
1.398064e-02 
1.408857e-02 
1.419646e-02 
1.430431e-02 
1.441212e-02 
1.451989e-02 
1.462762e-02 
1.473530e-02 
1.484294e-02 
1.495054e-02 
1.505810e-02 
1.516562e-02 
1.527309e-02 
1.538052e-02 
1.548791e-02 
1.559526e-02 
1.570257e-02 
1.580983e-02 
1.591705e-02 
1.602423e-02 
1.613137e-02 
1.623846e-02 
1.634551e-02 
1.645252e-02 
1.655948e-02 
1.666640e-02 
1.677328e-02 
1.688012e-02 
1.698691e-02 
1.709366e-02 
1.720037e-02 
1.730703e-02 
1.741365e-02 
1.752023e-02 
1.762676e-02 
1.773325e-02 
1.783970e-02 
1.794610e-02 
1.805246e-02 
1.815877e-02 
1.826504e-02 
1.837127e-02 
1.847745e-02 
1.858359e-02 
1.868969e-02 
1.879574e-02 
1.890175e-02 
1.900771e-02 
1.911363e-02 
1.921950e-02 
1.932533e-02 
1.943111e-02 
1.953685e-02 
1.964255e-02 
1.974820e-02 
1.985380e-02 
1.995937e-02 
2.006488e-02 
2.017035e-02 
2.027578e-02 
2.038116e-02 
2.048649e-02 
2.059179e-02 
2.069703e-02 
2.080223e-02 
2.090738e-02 
2.101249e-02 
2.111756e-02 
2.122257e-02 
2.132755e-02 
2.143247e-02 
2.153735e-02 
2.164219e-02 
2.174698e-02 
2.185172e-02 
2.195642e-02 
2.206107e-02 
2.216567e-02 
2.227023e-02 
2.237474e-02 
2.247921e-02 
2.258362e-02 
2.268800e-02 
2.279232e-02 
2.289660e-02 
2.300083e-02 
2.310502e-02 
2.320916e-02 
2.331325e-02 
2.341730e-02 
2.352130e-02 
2.362525e-02 
2.372915e-02 
2.383301e-02 
2.393682e-02 
2.404058e-02 
2.414430e-02 
2.424796e-02 
2.435158e-02 
2.445516e-02 
2.455868e-02 
2.466216e-02 
2.476559e-02 
2.486897e-02 
2.497230e-02 
2.507559e-02 
2.517883e-02 
2.528202e-02 
2.538516e-02 
2.548825e-02 
2.559130e-02 
2.569430e-02 
2.579725e-02 
2.590015e-02 
2.600300e-02 
2.610580e-02 
2.620856e-02 
2.631126e-02 
2.641392e-02 
2.651653e-02 
2.661909e-02 
2.672160e-02 
2.682406e-02 
2.692648e-02 
2.702884e-02 
2.713116e-02 
2.723342e-02 
2.733564e-02 
2.743781e-02 
2.753992e-02 
2.764199e-02 
2.774401e-02 
2.784598e-02 
2.794790e-02 
2.804977e-02 
2.815159e-02 
2.825336e-02 
2.835508e-02 
2.845675e-02 
2.855837e-02 
2.865994e-02 
2.876147e-02 
2.886294e-02 
2.896436e-02 
2.906573e-02 
2.916705e-02 
2.926831e-02 
2.936953e-02 
2.947070e-02 
2.957182e-02 
2.967289e-02 
2.977390e-02 
2.987487e-02 
2.997578e-02 
3.007665e-02 
3.017746e-02 
3.027822e-02 
3.037893e-02 
3.047959e-02 
3.058020e-02 
3.068076e-02 
3.078126e-02 
3.088172e-02 
3.098212e-02 
3.108247e-02 
3.118277e-02 
3.128302e-02 
3.138322e-02 
3.148336e-02 
3.158346e-02 
3.168350e-02 
3.178349e-02 
3.188343e-02 
3.198331e-02 
3.208314e-02 
3.218293e-02 
3.228266e-02 
3.238233e-02 
3.248196e-02 
3.258153e-02 
3.268105e-02 
3.278052e-02 
3.287993e-02 
3.297929e-02 
3.307860e-02 
3.317786e-02 
3.327706e-02 
3.337622e-02 
3.347531e-02 
3.357436e-02 
3.367335e-02 
3.377229e-02 
3.387118e-02 
3.397001e-02 
3.406879e-02 
3.416752e-02 
3.426619e-02 
3.436481e-02 
3.446338e-02 
3.456189e-02 
3.466035e-02 
3.475875e-02 
3.485710e-02 
3.495540e-02 
3.505365e-02 
3.515184e-02 
3.524997e-02 
3.534805e-02 
3.544608e-02 
3.554406e-02 
3.564198e-02 
3.573984e-02 
3.583765e-02 
3.593541e-02 
3.603311e-02 
3.613076e-02 
3.622835e-02 
3.632589e-02 
3.642338e-02 
3.652081e-02 
3.661818e-02 
3.671550e-02 
3.681277e-02 
3.690998e-02 
3.700713e-02 
3.710423e-02 
3.720128e-02 
3.729827e-02 
3.739520e-02 
3.749208e-02 
3.758891e-02 
3.768567e-02 
3.778239e-02 
3.787905e-02 
3.797565e-02 
3.807219e-02 
3.816868e-02 
3.826512e-02 
3.836150e-02 
3.845782e-02 
3.855409e-02 
3.865030e-02 
3.874646e-02 
3.884256e-02 
3.893860e-02 
3.903459e-02 
3.913052e-02 
3.922639e-02 
3.932221e-02 
3.941797e-02 
3.951368e-02 
3.960933e-02 
3.970492e-02 
3.980046e-02 
3.989594e-02 
3.999136e-02 
4.008672e-02 
4.018203e-02 
4.027728e-02 
4.037248e-02 
4.046762e-02 
4.056270e-02 
4.065772e-02 
4.075269e-02 
4.084760e-02 
4.094245e-02 
4.103724e-02 
4.113198e-02 
4.122666e-02 
4.132128e-02 
4.141584e-02 
4.151035e-02 
4.160480e-02 
4.169919e-02 
4.179353e-02 
4.188780e-02 
4.198202e-02 
4.207618e-02 
4.217028e-02 
4.226432e-02 
4.235831e-02 
4.245224e-02 
4.254610e-02 
4.263992e-02 
4.273367e-02 
4.282736e-02 
4.292100e-02 
4.301457e-02 
4.310809e-02 
4.320155e-02 
4.329495e-02 
4.338829e-02 
4.348158e-02 
4.357480e-02 
4.366797e-02 
4.376107e-02 
4.385412e-02 
4.394711e-02 
4.404004e-02 
4.413291e-02 
4.422572e-02 
4.431847e-02 
4.441117e-02 
4.450380e-02 
4.459637e-02 
4.468889e-02 
4.478134e-02 
4.487373e-02 
4.496607e-02 
4.505834e-02 
4.515056e-02 
4.524272e-02 
4.533481e-02 
4.542685e-02 
4.551882e-02 
4.561074e-02 
4.570259e-02 
4.579439e-02 
4.588612e-02 
4.597780e-02 
4.606941e-02 
4.616097e-02 
4.625246e-02 
4.634390e-02 
4.643527e-02 
4.652658e-02 
4.661783e-02 
4.670902e-02 
4.680015e-02 
4.689122e-02 
4.698223e-02 
4.707318e-02 
4.716406e-02 
4.725489e-02 
4.734565e-02 
4.743636e-02 
4.752700e-02 
4.761758e-02 
4.770810e-02 
4.779856e-02 
4.788895e-02 
4.797929e-02 
4.806956e-02 
4.815978e-02 
4.824993e-02 
4.834002e-02 
4.843004e-02 
4.852001e-02 
4.860991e-02 
4.869975e-02 
4.878953e-02 
4.887925e-02 
4.896891e-02 
4.905850e-02 
4.914803e-02 
4.923750e-02 
4.932691e-02 
4.941625e-02 
4.950554e-02 
4.959476e-02 
4.968391e-02 
4.977301e-02 
4.986204e-02 
4.995101e-02 
5.003992e-02 
5.012876e-02 
5.021754e-02 
5.030626e-02 
5.039492e-02 
5.048351e-02 
5.057204e-02 
5.066051e-02 
5.074891e-02 
5.083725e-02 
5.092553e-02 
5.101375e-02 
5.110190e-02 
5.118999e-02 
5.127801e-02 
5.136597e-02 
5.145387e-02 
5.154170e-02 
5.162947e-02 
5.171718e-02 
5.180482e-02 
5.189240e-02 
5.197992e-02 
5.206737e-02 
5.215476e-02 
5.224208e-02 
5.232934e-02 
5.241654e-02 
5.250367e-02 
5.259073e-02 
5.267774e-02 
5.276468e-02 
5.285155e-02 
5.293836e-02 
5.302511e-02 
5.311179e-02 
5.319841e-02 
5.328496e-02 
5.337145e-02 
5.345787e-02 
5.354423e-02 
5.363052e-02 
5.371675e-02 
5.380291e-02 
5.388901e-02 
5.397504e-02 
5.406101e-02 
5.414692e-02 
5.423276e-02 
5.431853e-02 
5.440424e-02 
5.448988e-02 
5.457546e-02 
5.466097e-02 
5.474642e-02 
5.483180e-02 
5.491711e-02 
5.500236e-02 
5.508755e-02 
5.517267e-02 
5.525772e-02 
5.534271e-02 
5.542763e-02 
5.551248e-02 
5.559727e-02 
5.568200e-02 
5.576665e-02 
5.585125e-02 
5.593577e-02 
5.602023e-02 
5.610462e-02 
5.618895e-02 
5.627321e-02 
5.635740e-02 
5.644153e-02 
5.652559e-02 
5.660959e-02 
5.669352e-02 
5.677738e-02 
5.686117e-02 
5.694490e-02 
5.702856e-02 
5.711215e-02 
5.719568e-02 
5.727914e-02 
5.736254e-02 
5.744586e-02 
5.752912e-02 
5.761231e-02 
5.769544e-02 
5.777850e-02 
5.786149e-02 
5.794441e-02 
5.802727e-02 
5.811006e-02 
5.819278e-02 
5.827543e-02 
5.835802e-02 
5.844054e-02 
5.852299e-02 
5.860537e-02 
5.868769e-02 
5.876993e-02 
5.885211e-02 
5.893422e-02 
5.901627e-02 
5.909824e-02 
5.918015e-02 
5.926199e-02 
5.934376e-02 
5.942547e-02 
5.950710e-02 
5.958867e-02 
5.967017e-02 
5.975160e-02 
5.983296e-02 
5.991425e-02 
5.999548e-02 
6.007663e-02 
6.015772e-02 
6.023874e-02 
6.031969e-02 
6.040057e-02 
6.048139e-02 
6.056213e-02 
6.064280e-02 
6.072341e-02 
6.080395e-02 
6.088442e-02 
6.096481e-02 
6.104514e-02 
6.112540e-02 
6.120560e-02 
6.128572e-02 
6.136577e-02 
6.144575e-02 
6.152567e-02 
6.160551e-02 
6.168529e-02 
6.176499e-02 
6.184463e-02 
6.192419e-02 
6.200369e-02 
6.208312e-02 
6.216247e-02 
6.224176e-02 
6.232098e-02 
6.240013e-02 
6.247920e-02 
6.255821e-02 
6.263715e-02 
6.271601e-02 
6.279481e-02 
6.287354e-02 
6.295219e-02 
6.303078e-02 
6.310929e-02 
6.318774e-02 
6.326612e-02 
6.334442e-02 
6.342265e-02 
6.350082e-02 
6.357891e-02 
6.365693e-02 
6.373488e-02 
6.381276e-02 
6.389057e-02 
6.396831e-02 
6.404598e-02 
6.412358e-02 
6.420110e-02 
6.427856e-02 
6.435594e-02 
6.443325e-02 
6.451049e-02 
6.458766e-02 
6.466476e-02 
6.474179e-02 
6.481875e-02 
6.489563e-02 
6.497245e-02 
6.504919e-02 
6.512586e-02 
6.520246e-02 
6.527898e-02 
6.535544e-02 
6.543182e-02 
6.550813e-02 
6.558437e-02 
6.566054e-02 
6.573664e-02 
6.581266e-02 
6.588862e-02 
6.596450e-02 
6.604030e-02 
6.611604e-02 
6.619171e-02 
6.626730e-02 
6.634282e-02 
6.641826e-02 
6.649364e-02 
6.656894e-02 
6.664417e-02 
6.671933e-02 
6.679441e-02 
6.686943e-02 
6.694437e-02 
6.701923e-02 
6.709403e-02 
6.716875e-02 
6.724340e-02 
6.731797e-02 
6.739248e-02 
6.746691e-02 
6.754127e-02 
6.761555e-02 
6.768976e-02 
6.776390e-02 
6.783796e-02 
6.791196e-02 
6.798587e-02 
6.805972e-02 
6.813349e-02 
6.820719e-02 
6.828082e-02 
6.835437e-02 
6.842785e-02 
6.850125e-02 
6.857458e-02 
6.864784e-02 
6.872102e-02 
6.879413e-02 
6.886717e-02 
6.894013e-02 
6.901302e-02 
6.908584e-02 
6.915858e-02 
6.923124e-02 
6.930384e-02 
6.937636e-02 
6.944880e-02 
6.952117e-02 
6.959347e-02 
6.966569e-02 
6.973784e-02 
6.980991e-02 
6.988191e-02 
6.995384e-02 
7.002569e-02 
7.009746e-02 
7.016917e-02 
7.024079e-02 
7.031234e-02 
7.038382e-02 
7.045523e-02 
7.052655e-02 
7.059781e-02 
7.066899e-02 
7.074009e-02 
7.081112e-02 
7.088207e-02 
7.095295e-02 
7.102376e-02 
7.109448e-02 
7.116514e-02 
7.123572e-02 
7.130622e-02 
7.137665e-02 
7.144700e-02 
7.151728e-02 
7.158748e-02 
7.165761e-02 
7.172766e-02 
7.179763e-02 
7.186753e-02 
7.193736e-02 
7.200711e-02 
7.207678e-02 
7.214638e-02 
7.221590e-02 
7.228535e-02 
7.235472e-02 
7.242401e-02 
7.249323e-02 
7.256237e-02 
7.263144e-02 
7.270043e-02 
7.276935e-02 
7.283818e-02 
7.290695e-02 
7.297563e-02 
7.304424e-02 
7.311278e-02 
7.318123e-02 
7.324962e-02 
7.331792e-02 
7.338615e-02 
7.345430e-02 
7.352237e-02 
7.359037e-02 
7.365830e-02 
7.372614e-02 
7.379391e-02 
7.386160e-02 
7.392922e-02 
7.399676e-02 
7.406422e-02 
7.413160e-02 
7.419891e-02 
7.426614e-02 
7.433329e-02 
7.440037e-02 
7.446737e-02 
7.453429e-02 
7.460114e-02 
7.466791e-02 
7.473460e-02 
7.480121e-02 
7.486775e-02 
7.493421e-02 
7.500059e-02 
7.506689e-02 
7.513312e-02 
7.519927e-02 
7.526534e-02 
7.533133e-02 
7.539725e-02 
7.546309e-02 
7.552885e-02 
7.559453e-02 
7.566014e-02 
7.572567e-02 
7.579112e-02 
7.585649e-02 
7.592178e-02 
7.598700e-02 
7.605214e-02 
7.611720e-02 
7.618218e-02 
7.624708e-02 
7.631191e-02 
7.637665e-02 
7.644132e-02 
7.650591e-02 
7.657043e-02 
7.663486e-02 
7.669921e-02 
7.676349e-02 
7.682769e-02 
7.689181e-02 
7.695585e-02 
7.701981e-02 
7.708370e-02 
7.714750e-02 
7.721123e-02 
7.727488e-02 
7.733845e-02 
7.740194e-02 
7.746535e-02 
7.752868e-02 
7.759194e-02 
7.765511e-02 
7.771821e-02 
7.778122e-02 
7.784416e-02 
7.790702e-02 
7.796980e-02 
7.803250e-02 
7.809512e-02 
7.815766e-02 
7.822012e-02 
7.828251e-02 
7.834481e-02 
7.840703e-02 
7.846918e-02 
7.853124e-02 
7.859323e-02 
7.865513e-02 
7.871696e-02 
7.877871e-02 
7.884037e-02 
7.890196e-02 
7.896347e-02 
7.902489e-02 
7.908624e-02 
7.914751e-02 
7.920870e-02 
7.926981e-02 
7.933083e-02 
7.939178e-02 
7.945265e-02 
7.951344e-02 
7.957414e-02 
7.963477e-02 
7.969532e-02 
7.975578e-02 
7.981617e-02 
7.987648e-02 
7.993670e-02 
7.999685e-02 
8.005691e-02 
8.011690e-02 
8.017680e-02 
8.023663e-02 
8.029637e-02 
8.035603e-02 
8.041561e-02 
8.047511e-02 
8.053453e-02 
8.059387e-02 
8.065313e-02 
8.071231e-02 
8.077141e-02 
8.083042e-02 
8.088936e-02 
8.094821e-02 
8.100699e-02 
8.106568e-02 
8.112429e-02 
8.118282e-02 
8.124127e-02 
8.129964e-02 
8.135792e-02 
8.141613e-02 
8.147425e-02 
8.153229e-02 
8.159025e-02 
8.164813e-02 
8.170593e-02 
8.176365e-02 
8.182128e-02 
8.187884e-02 
8.193631e-02 
8.199370e-02 
8.205101e-02 
8.210824e-02 
8.216538e-02 
8.222245e-02 
8.227943e-02 
8.233633e-02 
8.239315e-02 
8.244988e-02 
8.250654e-02 
8.256311e-02 
8.261960e-02 
8.267601e-02 
8.273234e-02 
8.278858e-02 
8.284474e-02 
8.290082e-02 
8.295682e-02 
8.301274e-02 
8.306857e-02 
8.312432e-02 
8.317999e-02 
8.323558e-02 
8.329108e-02 
8.334650e-02 
8.340184e-02 
8.345710e-02 
8.351227e-02 
8.356736e-02 
8.362237e-02 
8.367730e-02 
8.373214e-02 
8.378690e-02 
8.384158e-02 
8.389618e-02 
8.395069e-02 
8.400512e-02 
8.405947e-02 
8.411373e-02 
8.416791e-02 
8.422201e-02 
8.427602e-02 
8.432996e-02 
8.438381e-02 
8.443757e-02 
8.449125e-02 
8.454485e-02 
8.459837e-02 
8.465180e-02 
8.470515e-02 
8.475842e-02 
8.481160e-02 
8.486470e-02 
8.491772e-02 
8.497065e-02 
8.502350e-02 
8.507627e-02 
8.512895e-02 
8.518155e-02 
8.523406e-02 
8.528650e-02 
8.533884e-02 
8.539111e-02 
8.544329e-02 
8.549539e-02 
8.554740e-02 
8.559933e-02 
8.565117e-02 
8.570294e-02 
8.575461e-02 
8.580621e-02 
8.585772e-02 
8.590914e-02 
8.596048e-02 
8.601174e-02 
8.606292e-02 
8.611400e-02 
8.616501e-02 
8.621593e-02 
8.626677e-02 
8.631752e-02 
8.636819e-02 
8.641877e-02 
8.646927e-02 
8.651969e-02 
8.657002e-02 
8.662026e-02 
8.667043e-02 
8.672050e-02 
8.677050e-02 
8.682040e-02 
8.687023e-02 
8.691997e-02 
8.696962e-02 
8.701919e-02 
8.706867e-02 
8.711807e-02 
8.716739e-02 
8.721662e-02 
8.726577e-02 
8.731483e-02 
8.736380e-02 
8.741269e-02 
8.746150e-02 
8.751022e-02 
8.755886e-02 
8.760741e-02 
8.765587e-02 
8.770425e-02 
8.775255e-02 
8.780076e-02 
8.784888e-02 
8.789692e-02 
8.794488e-02 
8.799275e-02 
8.804053e-02 
8.808823e-02 
8.813584e-02 
8.818337e-02 
8.823081e-02 
8.827817e-02 
8.832544e-02 
8.837262e-02 
8.841972e-02 
8.846674e-02 
8.851367e-02 
8.856051e-02 
8.860727e-02 
8.865394e-02 
8.870052e-02 
8.874702e-02 
8.879344e-02 
8.883977e-02 
8.888601e-02 
8.893217e-02 
8.897824e-02 
8.902422e-02 
8.907012e-02 
8.911593e-02 
8.916166e-02 
8.920730e-02 
8.925285e-02 
8.929832e-02 
8.934370e-02 
8.938900e-02 
8.943421e-02 
8.947933e-02 
8.952437e-02 
8.956932e-02 
8.961419e-02 
8.965896e-02 
8.970366e-02 
8.974826e-02 
8.979278e-02 
8.983721e-02 
8.988156e-02 
8.992582e-02 
8.996999e-02 
9.001408e-02 
9.005808e-02 
9.010199e-02 
9.014582e-02 
9.018956e-02 
9.023321e-02 
9.027678e-02 
9.032025e-02 
9.036365e-02 
9.040695e-02 
9.045017e-02 
9.049330e-02 
9.053635e-02 
9.057931e-02 
9.062218e-02 
9.066496e-02 
9.070766e-02 
9.075027e-02 
9.079279e-02 
9.083523e-02 
9.087758e-02 
9.091984e-02 
9.096201e-02 
9.100410e-02 
9.104610e-02 
9.108801e-02 
9.112984e-02 
9.117157e-02 
9.121322e-02 
9.125479e-02 
9.129626e-02 
9.133765e-02 
9.137895e-02 
9.142017e-02 
9.146129e-02 
9.150233e-02 
9.154328e-02 
9.158414e-02 
9.162492e-02 
9.166561e-02 
9.170621e-02 
9.174672e-02 
9.178714e-02 
9.182748e-02 
9.186773e-02 
9.190789e-02 
9.194796e-02 
9.198795e-02 
9.202785e-02 
9.206766e-02 
9.210738e-02 
9.214701e-02 
9.218656e-02 
9.222602e-02 
9.226539e-02 
9.230467e-02 
9.234386e-02 
9.238297e-02 
9.242198e-02 
9.246091e-02 
9.249975e-02 
9.253851e-02 
9.257717e-02 
9.261575e-02 
9.265424e-02 
9.269264e-02 
9.273095e-02 
9.276917e-02 
9.280730e-02 
9.284535e-02 
9.288331e-02 
9.292118e-02 
9.295896e-02 
9.299665e-02 
9.303425e-02 
9.307177e-02 
9.310919e-02 
9.314653e-02 
9.318378e-02 
9.322094e-02 
9.325801e-02 
9.329500e-02 
9.333189e-02 
9.336870e-02 
9.340541e-02 
9.344204e-02 
9.347858e-02 
9.351503e-02 
9.355139e-02 
9.358766e-02 
9.362385e-02 
9.365994e-02 
9.369595e-02 
9.373186e-02 
9.376769e-02 
9.380343e-02 
9.383908e-02 
9.387464e-02 
9.391011e-02 
9.394549e-02 
9.398078e-02 
9.401598e-02 
9.405110e-02 
9.408612e-02 
9.412106e-02 
9.415591e-02 
9.419066e-02 
9.422533e-02 
9.425991e-02 
9.429440e-02 
9.432880e-02 
9.436311e-02 
9.439733e-02 
9.443146e-02 
9.446550e-02 
9.449945e-02 
9.453331e-02 
9.456709e-02 
9.460077e-02 
9.463436e-02 
9.466787e-02 
9.470128e-02 
9.473461e-02 
9.476784e-02 
9.480099e-02 
9.483404e-02 
9.486701e-02 
9.489988e-02 
9.493267e-02 
9.496536e-02 
9.499797e-02 
9.503049e-02 
9.506291e-02 
9.509525e-02 
9.512749e-02 
9.515965e-02 
9.519172e-02 
9.522369e-02 
9.525558e-02 
9.528738e-02 
9.531908e-02 
9.535070e-02 
9.538222e-02 
9.541366e-02 
9.544500e-02 
9.547626e-02 
9.550743e-02 
9.553850e-02 
9.556948e-02 
9.560038e-02 
9.563118e-02 
9.566190e-02 
9.569252e-02 
9.572305e-02 
9.575349e-02 
9.578385e-02 
9.581411e-02 
9.584428e-02 
9.587436e-02 
9.590435e-02 
9.593425e-02 
9.596406e-02 
9.599378e-02 
9.602340e-02 
9.605294e-02 
9.608239e-02 
9.611174e-02 
9.614101e-02 
9.617018e-02 
9.619927e-02 
9.622826e-02 
9.625716e-02 
9.628597e-02 
9.631469e-02 
9.634332e-02 
9.637186e-02 
9.640031e-02 
9.642867e-02 
9.645693e-02 
9.648511e-02 
9.651319e-02 
9.654119e-02 
9.656909e-02 
9.659690e-02 
9.662462e-02 
9.665225e-02 
9.667979e-02 
9.670724e-02 
9.673459e-02 
9.676186e-02 
9.678903e-02 
9.681611e-02 
9.684311e-02 
9.687001e-02 
9.689681e-02 
9.692353e-02 
9.695016e-02 
9.697669e-02 
9.700314e-02 
9.702949e-02 
9.705575e-02 
9.708192e-02 
9.710800e-02 
9.713399e-02 
9.715988e-02 
9.718569e-02 
9.721140e-02 
9.723702e-02 
9.726255e-02 
9.728799e-02 
9.731334e-02 
9.733859e-02 
9.736376e-02 
9.738883e-02 
9.741381e-02 
9.743870e-02 
9.746349e-02 
9.748820e-02 
9.751281e-02 
9.753734e-02 
9.756177e-02 
9.758610e-02 
9.761035e-02 
9.763451e-02 
9.765857e-02 
9.768254e-02 
9.770642e-02 
9.773021e-02 
9.775390e-02 
9.777751e-02 
9.780102e-02 
9.782444e-02 
9.784777e-02 
9.787101e-02 
9.789415e-02 
9.791720e-02 
9.794016e-02 
9.796303e-02 
9.798581e-02 
9.800849e-02 
9.803108e-02 
9.805358e-02 
9.807599e-02 
9.809831e-02 
9.812053e-02 
9.814266e-02 
9.816470e-02 
9.818665e-02 
9.820850e-02 
9.823027e-02 
9.825194e-02 
9.827351e-02 
9.829500e-02 
9.831639e-02 
9.833769e-02 
9.835890e-02 
9.838002e-02 
9.840104e-02 
9.842197e-02 
9.844281e-02 
9.846356e-02 
9.848421e-02 
9.850478e-02 
9.852525e-02 
9.854562e-02 
9.856591e-02 
9.858610e-02 
9.860620e-02 
9.862621e-02 
9.864612e-02 
9.866594e-02 
9.868567e-02 
9.870531e-02 
9.872485e-02 
9.874430e-02 
9.876366e-02 
9.878293e-02 
9.880210e-02 
9.882118e-02 
9.884017e-02 
9.885906e-02 
9.887786e-02 
9.889657e-02 
9.891519e-02 
9.893371e-02 
9.895214e-02 
9.897048e-02 
9.898873e-02 
9.900688e-02 
9.902494e-02 
9.904290e-02 
9.906078e-02 
9.907856e-02 
9.909625e-02 
9.911384e-02 
9.913134e-02 
9.914875e-02 
9.916607e-02 
9.918329e-02 
9.920042e-02 
9.921745e-02 
9.923440e-02 
9.925125e-02 
9.926801e-02 
9.928467e-02 
9.930124e-02 
9.931772e-02 
9.933410e-02 
9.935039e-02 
9.936659e-02 
9.938270e-02 
9.939871e-02 
9.941463e-02 
9.943045e-02 
9.944619e-02 
9.946182e-02 
9.947737e-02 
9.949282e-02 
9.950818e-02 
9.952345e-02 
9.953862e-02 
9.955370e-02 
9.956868e-02 
9.958357e-02 
9.959837e-02 
9.961308e-02 
9.962769e-02 
9.964221e-02 
9.965663e-02 
9.967096e-02 
9.968520e-02 
9.969935e-02 
9.971340e-02 
9.972736e-02 
9.974122e-02 
9.975499e-02 
9.976867e-02 
9.978225e-02 
9.979574e-02 
9.980913e-02 
9.982244e-02 
9.983565e-02 
9.984876e-02 
9.986178e-02 
9.987471e-02 
9.988754e-02 
9.990028e-02 
9.991293e-02 
9.992548e-02 
9.993794e-02 
9.995031e-02 
9.996258e-02 
9.997476e-02 
9.998684e-02 
9.999883e-02 
1.000107e-01 
1.000225e-01 
1.000342e-01 
1.000459e-01 
1.000574e-01 
1.000688e-01 
1.000801e-01 
1.000914e-01 
1.001025e-01 
1.001136e-01 
1.001245e-01 
1.001354e-01 
1.001462e-01 
1.001568e-01 
1.001674e-01 
1.001779e-01 
1.001883e-01 
1.001986e-01 
1.002088e-01 
1.002189e-01 
1.002289e-01 
1.002389e-01 
1.002487e-01 
1.002584e-01 
1.002681e-01 
1.002776e-01 
1.002871e-01 
1.002964e-01 
1.003057e-01 
1.003149e-01 
1.003239e-01 
1.003329e-01 
1.003418e-01 
1.003506e-01 
1.003593e-01 
1.003679e-01 
1.003764e-01 
1.003848e-01 
1.003932e-01 
1.004014e-01 
1.004095e-01 
1.004176e-01 
1.004255e-01 
1.004333e-01 
1.004411e-01 
1.004488e-01 
1.004563e-01 
1.004638e-01 
1.004712e-01 
1.004785e-01 
1.004857e-01 
1.004928e-01 
1.004998e-01 
1.005067e-01 
1.005135e-01 
1.005202e-01 
1.005268e-01 
1.005334e-01 
1.005398e-01 
1.005461e-01 
1.005524e-01 
1.005585e-01 
1.005646e-01 
1.005705e-01 
1.005764e-01 
1.005822e-01 
1.005879e-01 
1.005935e-01 
1.005989e-01 
1.006043e-01 
1.006096e-01 
1.006148e-01 
1.006200e-01 
1.006250e-01 
1.006299e-01 
1.006347e-01 
1.006395e-01 
1.006441e-01 
1.006486e-01 
1.006531e-01 
1.006574e-01 
1.006617e-01 
1.006659e-01 
1.006699e-01 
1.006739e-01 
1.006778e-01 
1.006816e-01 
1.006853e-01 
1.006889e-01 
1.006924e-01 
1.006958e-01 
1.006991e-01 
1.007023e-01 
1.007054e-01 
1.007085e-01 
1.007114e-01 
1.007142e-01 
1.007170e-01 
1.007196e-01 
1.007222e-01 
1.007246e-01 
1.007270e-01 
1.007293e-01 
1.007314e-01 
1.007335e-01 
1.007355e-01 
1.007374e-01 
1.007392e-01 
1.007409e-01 
1.007425e-01 
1.007440e-01 
1.007454e-01 
1.007467e-01 
1.007480e-01 
1.007491e-01 
1.007501e-01 
1.007511e-01 
1.007519e-01 
1.007527e-01 
1.007533e-01 
1.007539e-01 
1.007543e-01 
1.007547e-01 
1.007550e-01 
1.007552e-01 
1.007553e-01 
1.007552e-01 
1.007551e-01 
1.007549e-01 
1.007546e-01 
1.007543e-01 
1.007538e-01 
1.007532e-01 
1.007525e-01 
1.007517e-01 
1.007509e-01 
1.007499e-01 
1.007489e-01 
1.007477e-01 
1.007465e-01 
1.007451e-01 
1.007437e-01 
1.007422e-01 
1.007405e-01 
1.007388e-01 
1.007370e-01 
1.007351e-01 
1.007331e-01 
1.007310e-01 
1.007288e-01 
1.007265e-01 
1.007241e-01 
1.007216e-01 
1.007190e-01 
1.007164e-01 
1.007136e-01 
1.007107e-01 
1.007078e-01 
1.007047e-01 
1.007016e-01 
1.006983e-01 
1.006950e-01 
1.006915e-01 
1.006880e-01 
1.006844e-01 
1.006807e-01 
1.006769e-01 
1.006729e-01 
1.006689e-01 
1.006648e-01 
1.006606e-01 
1.006563e-01 
1.006519e-01 
1.006475e-01 
1.006429e-01 
1.006382e-01 
1.006334e-01 
1.006286e-01 
1.006236e-01 
1.006186e-01 
1.006134e-01 
1.006082e-01 
1.006028e-01 
1.005974e-01 
1.005919e-01 
1.005862e-01 
1.005805e-01 
1.005747e-01 
1.005688e-01 
1.005628e-01 
1.005567e-01 
1.005505e-01 
1.005442e-01 
1.005378e-01 
1.005313e-01 
1.005247e-01 
1.005180e-01 
1.005112e-01 
1.005044e-01 
1.004974e-01 
1.004904e-01 
1.004832e-01 
1.004760e-01 
1.004686e-01 
1.004612e-01 
1.004536e-01 
1.004460e-01 
1.004383e-01 
1.004305e-01 
1.004225e-01 
1.004145e-01 
1.004064e-01 
1.003982e-01 
1.003899e-01 
1.003815e-01 
1.003730e-01 
1.003644e-01 
1.003558e-01 
1.003470e-01 
1.003381e-01 
1.003291e-01 
1.003201e-01 
1.003109e-01 
1.003017e-01 
1.002923e-01 
1.002829e-01 
1.002733e-01 
1.002637e-01 
1.002539e-01 
1.002441e-01 
1.002342e-01 
1.002242e-01 
1.002141e-01 
1.002039e-01 
1.001935e-01 
1.001831e-01 
1.001726e-01 
1.001621e-01 
1.001514e-01 
1.001406e-01 
1.001297e-01 
1.001187e-01 
1.001077e-01 
1.000965e-01 
1.000852e-01 
1.000739e-01 
1.000624e-01 
1.000509e-01 
1.000392e-01 
1.000275e-01 
1.000157e-01 
1.000037e-01 
9.999171e-02 
9.997959e-02 
9.996737e-02 
9.995506e-02 
9.994265e-02 
9.993015e-02 
9.991755e-02 
9.990485e-02 
9.989206e-02 
9.987918e-02 
9.986619e-02 
9.985312e-02 
9.983995e-02 
9.982668e-02 
9.981331e-02 
9.979985e-02 
9.978630e-02 
9.977265e-02 
9.975890e-02 
9.974506e-02 
9.973113e-02 
9.971709e-02 
9.970296e-02 
9.968874e-02 
9.967442e-02 
9.966001e-02 
9.964550e-02 
9.963089e-02 
9.961619e-02 
9.960139e-02 
9.958650e-02 
9.957151e-02 
9.955643e-02 
9.954125e-02 
9.952597e-02 
9.951060e-02 
9.949513e-02 
9.947957e-02 
9.946391e-02 
9.944816e-02 
9.943231e-02 
9.941637e-02 
9.940033e-02 
9.938419e-02 
9.936796e-02 
9.935163e-02 
9.933521e-02 
9.931869e-02 
9.930208e-02 
9.928537e-02 
9.926857e-02 
9.925167e-02 
9.923467e-02 
9.921758e-02 
9.920039e-02 
9.918311e-02 
9.916573e-02 
9.914826e-02 
9.913069e-02 
9.911302e-02 
9.909526e-02 
9.907741e-02 
9.905946e-02 
9.904141e-02 
9.902327e-02 
9.900503e-02 
9.898670e-02 
9.896827e-02 
9.894974e-02 
9.893112e-02 
9.891241e-02 
9.889359e-02 
9.887469e-02 
9.885568e-02 
9.883659e-02 
9.881739e-02 
9.879810e-02 
9.877872e-02 
9.875924e-02 
9.873966e-02 
9.871999e-02 
9.870022e-02 
9.868036e-02 
9.866040e-02 
9.864035e-02 
9.862020e-02 
9.859996e-02 
9.857962e-02 
9.855918e-02 
9.853865e-02 
9.851802e-02 
9.849730e-02 
9.847648e-02 
9.845557e-02 
9.843456e-02 
9.841346e-02 
9.839226e-02 
9.837096e-02 
9.834957e-02 
9.832809e-02 
9.830651e-02 
9.828483e-02 
9.826306e-02 
9.824119e-02 
9.821922e-02 
9.819717e-02 
9.817501e-02 
9.815276e-02 
9.813042e-02 
9.810798e-02 
9.808544e-02 
9.806281e-02 
9.804008e-02 
9.801726e-02 
9.799434e-02 
9.797133e-02 
9.794822e-02 
9.792501e-02 
9.790171e-02 
9.787832e-02 
9.785483e-02 
9.783124e-02 
9.780756e-02 
9.778378e-02 
9.775991e-02 
9.773595e-02 
9.771188e-02 
9.768772e-02 
9.766347e-02 
9.763912e-02 
9.761468e-02 
9.759014e-02 
9.756550e-02 
9.754077e-02 
9.751595e-02 
9.749102e-02 
9.746601e-02 
9.744090e-02 
9.741569e-02 
9.739039e-02 
9.736499e-02 
9.733950e-02 
9.731391e-02 
9.728822e-02 
9.726244e-02 
9.723657e-02 
9.721060e-02 
9.718453e-02 
9.715837e-02 
9.713212e-02 
9.710577e-02 
9.707932e-02 
9.705278e-02 
9.702614e-02 
9.699941e-02 
9.697258e-02 
9.694566e-02 
9.691864e-02 
9.689153e-02 
9.686432e-02 
9.683702e-02 
9.680962e-02 
9.678213e-02 
9.675454e-02 
9.672685e-02 
9.669907e-02 
9.667120e-02 
9.664323e-02 
9.661516e-02 
9.658700e-02 
9.655875e-02 
9.653040e-02 
9.650195e-02 
9.647341e-02 
9.644478e-02 
9.641604e-02 
9.638722e-02 
9.635830e-02 
9.632928e-02 
9.630017e-02 
9.627096e-02 
9.624166e-02 
9.621226e-02 
9.618277e-02 
9.615318e-02 
9.612350e-02 
9.609373e-02 
9.606385e-02 
9.603389e-02 
9.600382e-02 
9.597367e-02 
9.594341e-02 
9.591307e-02 
9.588262e-02 
9.585209e-02 
9.582145e-02 
9.579073e-02 
9.575990e-02 
9.572899e-02 
9.569797e-02 
9.566687e-02 
9.563566e-02 
9.560437e-02 
9.557297e-02 
9.554149e-02 
9.550991e-02 
9.547823e-02 
9.544646e-02 
9.541459e-02 
9.538263e-02 
9.535057e-02 
9.531842e-02 
9.528617e-02 
9.525383e-02 
9.522140e-02 
9.518887e-02 
9.515624e-02 
9.512352e-02 
9.509070e-02 
9.505779e-02 
9.502479e-02 
9.499169e-02 
9.495849e-02 
9.492520e-02 
9.489182e-02 
9.485834e-02 
9.482477e-02 
9.479110e-02 
9.475733e-02 
9.472348e-02 
9.468952e-02 
9.465548e-02 
9.462133e-02 
9.458710e-02 
9.455277e-02 
9.451834e-02 
9.448382e-02 
9.444920e-02 
9.441449e-02 
9.437969e-02 
9.434479e-02 
9.430979e-02 
9.427471e-02 
9.423952e-02 
9.420424e-02 
9.416887e-02 
9.413340e-02 
9.409784e-02 
9.406219e-02 
9.402643e-02 
9.399059e-02 
9.395465e-02 
9.391861e-02 
9.388249e-02 
9.384626e-02 
9.380994e-02 
9.377353e-02 
9.373702e-02 
9.370042e-02 
9.366373e-02 
9.362694e-02 
9.359005e-02 
9.355307e-02 
9.351600e-02 
9.347883e-02 
9.344157e-02 
9.340421e-02 
9.336676e-02 
9.332921e-02 
9.329157e-02 
9.325384e-02 
9.321601e-02 
9.317809e-02 
9.314007e-02 
9.310196e-02 
9.306375e-02 
9.302545e-02 
9.298706e-02 
9.294857e-02 
9.290999e-02 
9.287131e-02 
9.283254e-02 
9.279367e-02 
9.275471e-02 
9.271566e-02 
9.267651e-02 
9.263727e-02 
9.259793e-02 
9.255850e-02 
9.251897e-02 
9.247936e-02 
9.243964e-02 
9.239983e-02 
9.235993e-02 
9.231994e-02 
9.227985e-02 
9.223966e-02 
9.219939e-02 
9.215901e-02 
9.211855e-02 
9.207799e-02 
9.203734e-02 
9.199659e-02 
9.195575e-02 
9.191481e-02 
9.187378e-02 
9.183266e-02 
9.179144e-02 
9.175013e-02 
9.170872e-02 
9.166722e-02 
9.162563e-02 
9.158394e-02 
9.154216e-02 
9.150029e-02 
9.145832e-02 
9.141625e-02 
9.137410e-02 
9.133185e-02 
9.128950e-02 
9.124707e-02 
9.120453e-02 
9.116191e-02 
9.111919e-02 
9.107638e-02 
9.103347e-02 
9.099047e-02 
9.094738e-02 
9.090419e-02 
9.086091e-02 
9.081753e-02 
9.077406e-02 
9.073050e-02 
9.068685e-02 
9.064310e-02 
9.059925e-02 
9.055532e-02 
9.051129e-02 
9.046716e-02 
9.042295e-02 
9.037863e-02 
9.033423e-02 
9.028973e-02 
9.024514e-02 
9.020046e-02 
9.015568e-02 
9.011081e-02 
9.006584e-02 
9.002078e-02 
8.997563e-02 
8.993039e-02 
8.988505e-02 
8.983961e-02 
8.979409e-02 
8.974847e-02 
8.970276e-02 
8.965695e-02 
8.961105e-02 
8.956506e-02 
8.951898e-02 
8.947280e-02 
8.942653e-02 
8.938016e-02 
8.933370e-02 
8.928715e-02 
8.924051e-02 
8.919377e-02 
8.914694e-02 
8.910002e-02 
8.905300e-02 
8.900589e-02 
8.895869e-02 
8.891139e-02 
8.886400e-02 
8.881652e-02 
8.876894e-02 
8.872127e-02 
8.867351e-02 
8.862566e-02 
8.857771e-02 
8.852967e-02 
8.848154e-02 
8.843331e-02 
8.838499e-02 
8.833658e-02 
8.828807e-02 
8.823947e-02 
8.819078e-02 
8.814200e-02 
8.809312e-02 
8.804415e-02 
8.799509e-02 
8.794594e-02 
8.789669e-02 
8.784735e-02 
8.779792e-02 
8.774839e-02 
8.769877e-02 
8.764906e-02 
8.759926e-02 
8.754936e-02 
8.749937e-02 
8.744929e-02 
8.739912e-02 
8.734885e-02 
8.729849e-02 
8.724804e-02 
8.719749e-02 
8.714685e-02 
8.709613e-02 
8.704530e-02 
8.699439e-02 
8.694338e-02 
8.689228e-02 
8.684109e-02 
8.678981e-02 
8.673843e-02 
8.668696e-02 
8.663540e-02 
8.658374e-02 
8.653200e-02 
8.648016e-02 
8.642823e-02 
8.637620e-02 
8.632409e-02 
8.627188e-02 
8.621958e-02 
8.616719e-02 
8.611471e-02 
8.606213e-02 
8.600946e-02 
8.595670e-02 
8.590385e-02 
8.585090e-02 
8.579786e-02 
8.574473e-02 
8.569151e-02 
8.563820e-02 
8.558479e-02 
8.553130e-02 
8.547771e-02 
8.542403e-02 
8.537025e-02 
8.531639e-02 
8.526243e-02 
8.520838e-02 
8.515424e-02 
8.510001e-02 
8.504568e-02 
8.499127e-02 
8.493676e-02 
8.488216e-02 
8.482747e-02 
8.477268e-02 
8.471781e-02 
8.466284e-02 
8.460778e-02 
8.455263e-02 
8.449739e-02 
8.444206e-02 
8.438663e-02 
8.433111e-02 
8.427550e-02 
8.421980e-02 
8.416401e-02 
8.410813e-02 
8.405215e-02 
8.399609e-02 
8.393993e-02 
8.388368e-02 
8.382734e-02 
8.377091e-02 
8.371438e-02 
8.365777e-02 
8.360106e-02 
8.354426e-02 
8.348737e-02 
8.343039e-02 
8.337332e-02 
8.331616e-02 
8.325890e-02 
8.320156e-02 
8.314412e-02 
8.308659e-02 
8.302897e-02 
8.297126e-02 
8.291346e-02 
8.285557e-02 
8.279759e-02 
8.273951e-02 
8.268135e-02 
8.262309e-02 
8.256474e-02 
8.250630e-02 
8.244777e-02 
8.238915e-02 
8.233044e-02 
8.227164e-02 
8.221274e-02 
8.215376e-02 
8.209468e-02 
8.203551e-02 
8.197626e-02 
8.191691e-02 
8.185747e-02 
8.179794e-02 
8.173832e-02 
8.167861e-02 
8.161881e-02 
8.155891e-02 
8.149893e-02 
8.143886e-02 
8.137869e-02 
8.131844e-02 
8.125809e-02 
8.119766e-02 
8.113713e-02 
8.107651e-02 
8.101580e-02 
8.095500e-02 
8.089412e-02 
8.083314e-02 
8.077207e-02 
8.071091e-02 
8.064966e-02 
8.058831e-02 
8.052688e-02 
8.046536e-02 
8.040375e-02 
8.034205e-02 
8.028026e-02 
8.021837e-02 
8.015640e-02 
8.009434e-02 
8.003218e-02 
7.996994e-02 
7.990761e-02 
7.984518e-02 
7.978267e-02 
7.972006e-02 
7.965737e-02 
7.959459e-02 
7.953171e-02 
7.946875e-02 
7.940569e-02 
7.934255e-02 
7.927932e-02 
7.921599e-02 
7.915258e-02 
7.908908e-02 
7.902548e-02 
7.896180e-02 
7.889803e-02 
7.883416e-02 
7.877021e-02 
7.870617e-02 
7.864204e-02 
7.857782e-02 
7.851351e-02 
7.844910e-02 
7.838461e-02 
7.832003e-02 
7.825536e-02 
7.819061e-02 
7.812576e-02 
7.806082e-02 
7.799579e-02 
7.793067e-02 
7.786547e-02 
7.780017e-02 
7.773479e-02 
7.766931e-02 
7.760375e-02 
7.753809e-02 
7.747235e-02 
7.740652e-02 
7.734060e-02 
7.727459e-02 
7.720849e-02 
7.714230e-02 
7.707602e-02 
7.700965e-02 
7.694320e-02 
7.687665e-02 
7.681002e-02 
7.674329e-02 
7.667648e-02 
7.660958e-02 
7.654259e-02 
7.647551e-02 
7.640834e-02 
7.634109e-02 
7.627374e-02 
7.620630e-02 
7.613878e-02 
7.607117e-02 
7.600347e-02 
7.593568e-02 
7.586780e-02 
7.579983e-02 
7.573177e-02 
7.566363e-02 
7.559539e-02 
7.552707e-02 
7.545866e-02 
7.539016e-02 
7.532157e-02 
7.525290e-02 
7.518413e-02 
7.511528e-02 
7.504634e-02 
7.497731e-02 
7.490819e-02 
7.483898e-02 
7.476968e-02 
7.470030e-02 
7.463083e-02 
7.456127e-02 
7.449162e-02 
7.442188e-02 
7.435206e-02 
7.428214e-02 
7.421214e-02 
7.414205e-02 
7.407187e-02 
7.400161e-02 
7.393125e-02 
7.386081e-02 
7.379028e-02 
7.371966e-02 
7.364896e-02 
7.357816e-02 
7.350728e-02 
7.343631e-02 
7.336526e-02 
7.329411e-02 
7.322288e-02 
7.315156e-02 
7.308015e-02 
7.300865e-02 
7.293707e-02 
7.286539e-02 
7.279364e-02 
7.272179e-02 
7.264985e-02 
7.257783e-02 
7.250572e-02 
7.243352e-02 
7.236124e-02 
7.228887e-02 
7.221641e-02 
7.214386e-02 
7.207122e-02 
7.199850e-02 
7.192569e-02 
7.185280e-02 
7.177981e-02 
7.170674e-02 
7.163358e-02 
7.156034e-02 
7.148700e-02 
7.141358e-02 
7.134007e-02 
7.126648e-02 
7.119280e-02 
7.111903e-02 
7.104517e-02 
7.097123e-02 
7.089720e-02 
7.082308e-02 
7.074888e-02 
7.067459e-02 
7.060021e-02 
7.052575e-02 
7.045120e-02 
7.037656e-02 
7.030184e-02 
7.022702e-02 
7.015213e-02 
7.007714e-02 
7.000207e-02 
6.992691e-02 
6.985167e-02 
6.977634e-02 
6.970092e-02 
6.962541e-02 
6.954982e-02 
6.947414e-02 
6.939838e-02 
6.932253e-02 
6.924659e-02 
6.917057e-02 
6.909446e-02 
6.901827e-02 
6.894198e-02 
6.886562e-02 
6.878916e-02 
6.871262e-02 
6.863599e-02 
6.855928e-02 
6.848248e-02 
6.840560e-02 
6.832862e-02 
6.825157e-02 
6.817442e-02 
6.809719e-02 
6.801988e-02 
6.794248e-02 
6.786499e-02 
6.778742e-02 
6.770976e-02 
6.763201e-02 
6.755418e-02 
6.747627e-02 
6.739827e-02 
6.732018e-02 
6.724200e-02 
6.716375e-02 
6.708540e-02 
6.700697e-02 
6.692845e-02 
6.684985e-02 
6.677117e-02 
6.669239e-02 
6.661354e-02 
6.653459e-02 
6.645557e-02 
6.637645e-02 
6.629725e-02 
6.621797e-02 
6.613860e-02 
6.605914e-02 
6.597960e-02 
6.589998e-02 
6.582027e-02 
6.574047e-02 
6.566059e-02 
6.558062e-02 
6.550057e-02 
6.542044e-02 
6.534022e-02 
6.525991e-02 
6.517952e-02 
6.509904e-02 
6.501848e-02 
6.493784e-02 
6.485711e-02 
6.477629e-02 
6.469539e-02 
6.461441e-02 
6.453334e-02 
6.445218e-02 
6.437095e-02 
6.428962e-02 
6.420821e-02 
6.412672e-02 
6.404515e-02 
6.396348e-02 
6.388174e-02 
6.379991e-02 
6.371799e-02 
6.363599e-02 
6.355391e-02 
6.347174e-02 
6.338949e-02 
6.330716e-02 
6.322474e-02 
6.314223e-02 
6.305964e-02 
6.297697e-02 
6.289421e-02 
6.281137e-02 
6.272845e-02 
6.264544e-02 
6.256234e-02 
6.247917e-02 
6.239591e-02 
6.231256e-02 
6.222913e-02 
6.214562e-02 
6.206202e-02 
6.197835e-02 
6.189458e-02 
6.181073e-02 
6.172680e-02 
6.164279e-02 
6.155869e-02 
6.147451e-02 
6.139024e-02 
6.130589e-02 
6.122146e-02 
6.113695e-02 
6.105235e-02 
6.096766e-02 
6.088290e-02 
6.079805e-02 
6.071312e-02 
6.062810e-02 
6.054300e-02 
6.045782e-02 
6.037255e-02 
6.028720e-02 
6.020177e-02 
6.011626e-02 
6.003066e-02 
5.994498e-02 
5.985921e-02 
5.977337e-02 
5.968744e-02 
5.960142e-02 
5.951533e-02 
5.942915e-02 
5.934289e-02 
5.925655e-02 
5.917012e-02 
5.908361e-02 
5.899702e-02 
5.891034e-02 
5.882358e-02 
5.873675e-02 
5.864982e-02 
5.856282e-02 
5.847573e-02 
5.838856e-02 
5.830131e-02 
5.821397e-02 
5.812656e-02 
5.803906e-02 
5.795148e-02 
5.786381e-02 
5.777607e-02 
5.768824e-02 
5.760033e-02 
5.751233e-02 
5.742426e-02 
5.733610e-02 
5.724786e-02 
5.715954e-02 
5.707114e-02 
5.698266e-02 
5.689409e-02 
5.680544e-02 
5.671671e-02 
5.662790e-02 
5.653901e-02 
5.645003e-02 
5.636097e-02 
5.627184e-02 
5.618262e-02 
5.609331e-02 
5.600393e-02 
5.591446e-02 
5.582492e-02 
5.573529e-02 
5.564558e-02 
5.555579e-02 
5.546592e-02 
5.537596e-02 
5.528593e-02 
5.519581e-02 
5.510562e-02 
5.501534e-02 
5.492498e-02 
5.483454e-02 
5.474402e-02 
5.465341e-02 
5.456273e-02 
5.447196e-02 
5.438112e-02 
5.429019e-02 
5.419918e-02 
5.410809e-02 
5.401692e-02 
5.392567e-02 
5.383434e-02 
5.374293e-02 
5.365144e-02 
5.355987e-02 
5.346821e-02 
5.337648e-02 
5.328466e-02 
5.319277e-02 
5.310079e-02 
5.300874e-02 
5.291660e-02 
5.282438e-02 
5.273209e-02 
5.263971e-02 
5.254725e-02 
5.245471e-02 
5.236209e-02 
5.226939e-02 
5.217662e-02 
5.208376e-02 
5.199082e-02 
5.189780e-02 
5.180470e-02 
5.171152e-02 
5.161826e-02 
5.152492e-02 
5.143151e-02 
5.133801e-02 
5.124443e-02 
5.115077e-02 
5.105703e-02 
5.096322e-02 
5.086932e-02 
5.077534e-02 
5.068129e-02 
5.058715e-02 
5.049293e-02 
5.039864e-02 
5.030427e-02 
5.020981e-02 
5.011528e-02 
5.002067e-02 
4.992598e-02 
4.983120e-02 
4.973635e-02 
4.964143e-02 
4.954642e-02 
4.945133e-02 
4.935616e-02 
4.926092e-02 
4.916559e-02 
4.907019e-02 
4.897471e-02 
4.887914e-02 
4.878350e-02 
4.868778e-02 
4.859199e-02 
4.849611e-02 
4.840015e-02 
4.830412e-02 
4.820801e-02 
4.811182e-02 
4.801555e-02 
4.791920e-02 
4.782277e-02 
4.772626e-02 
4.762968e-02 
4.753302e-02 
4.743628e-02 
4.733946e-02 
4.724256e-02 
4.714558e-02 
4.704853e-02 
4.695140e-02 
4.685419e-02 
4.675690e-02 
4.665953e-02 
4.656209e-02 
4.646457e-02 
4.636697e-02 
4.626929e-02 
4.617153e-02 
4.607370e-02 
4.597579e-02 
4.587780e-02 
4.577973e-02 
4.568158e-02 
4.558336e-02 
4.548506e-02 
4.538668e-02 
4.528823e-02 
4.518969e-02 
4.509108e-02 
4.499240e-02 
4.489363e-02 
4.479479e-02 
4.469587e-02 
4.459687e-02 
4.449779e-02 
4.439864e-02 
4.429941e-02 
4.420011e-02 
4.410072e-02 
4.400126e-02 
4.390173e-02 
4.380211e-02 
4.370242e-02 
4.360265e-02 
4.350281e-02 
4.340288e-02 
4.330289e-02 
4.320281e-02 
4.310266e-02 
4.300243e-02 
4.290212e-02 
4.280174e-02 
4.270128e-02 
4.260075e-02 
4.250013e-02 
4.239945e-02 
4.229868e-02 
4.219784e-02 
4.209692e-02 
4.199593e-02 
4.189486e-02 
4.179371e-02 
4.169249e-02 
4.159119e-02 
4.148981e-02 
4.138836e-02 
4.128684e-02 
4.118523e-02 
4.108355e-02 
4.098180e-02 
4.087997e-02 
4.077806e-02 
4.067608e-02 
4.057402e-02 
4.047189e-02 
4.036968e-02 
4.026739e-02 
4.016503e-02 
4.006259e-02 
3.996008e-02 
3.985749e-02 
3.975483e-02 
3.965209e-02 
3.954928e-02 
3.944639e-02 
3.934342e-02 
3.924038e-02 
3.913727e-02 
3.903408e-02 
3.893081e-02 
3.882747e-02 
3.872406e-02 
3.862056e-02 
3.851700e-02 
3.841336e-02 
3.830964e-02 
3.820585e-02 
3.810199e-02 
3.799805e-02 
3.789403e-02 
3.778994e-02 
3.768578e-02 
3.758154e-02 
3.747723e-02 
3.737284e-02 
3.726837e-02 
3.716384e-02 
3.705923e-02 
3.695454e-02 
3.684978e-02 
3.674494e-02 
3.664004e-02 
3.653505e-02 
3.642999e-02 
3.632486e-02 
3.621966e-02 
3.611438e-02 
3.600902e-02 
3.590360e-02 
3.579809e-02 
3.569252e-02 
3.558687e-02 
3.548115e-02 
3.537535e-02 
3.526948e-02 
3.516353e-02 
3.505751e-02 
3.495142e-02 
3.484526e-02 
3.473902e-02 
3.463270e-02 
3.452632e-02 
3.441986e-02 
3.431332e-02 
3.420672e-02 
3.410004e-02 
3.399328e-02 
3.388646e-02 
3.377956e-02 
3.367259e-02 
3.356554e-02 
3.345842e-02 
3.335123e-02 
3.324396e-02 
3.313663e-02 
3.302922e-02 
3.292173e-02 
3.281418e-02 
3.270655e-02 
3.259884e-02 
3.249107e-02 
3.238322e-02 
3.227530e-02 
3.216731e-02 
3.205925e-02 
3.195111e-02 
3.184290e-02 
3.173461e-02 
3.162626e-02 
3.151783e-02 
3.140933e-02 
3.130076e-02 
3.119212e-02 
3.108340e-02 
3.097461e-02 
3.086575e-02 
3.075682e-02 
3.064782e-02 
3.053874e-02 
3.042959e-02 
3.032037e-02 
3.021108e-02 
3.010172e-02 
2.999228e-02 
2.988277e-02 
2.977319e-02 
2.966354e-02 
2.955382e-02 
2.944403e-02 
2.933416e-02 
2.922423e-02 
2.911422e-02 
2.900414e-02 
2.889399e-02 
2.878376e-02 
2.867347e-02 
2.856311e-02 
2.845267e-02 
2.834216e-02 
2.823159e-02 
2.812094e-02 
2.801022e-02 
2.789943e-02 
2.778857e-02 
2.767763e-02 
2.756663e-02 
2.745555e-02 
2.734441e-02 
2.723319e-02 
2.712191e-02 
2.701055e-02 
2.689912e-02 
2.678763e-02 
2.667606e-02 
2.656442e-02 
2.645271e-02 
2.634093e-02 
2.622908e-02 
2.611716e-02 
2.600517e-02 
2.589311e-02 
2.578098e-02 
2.566878e-02 
2.555650e-02 
2.544416e-02 
2.533175e-02 
2.521927e-02 
2.510672e-02 
2.499410e-02 
2.488141e-02 
2.476865e-02 
2.465582e-02 
2.454292e-02 
2.442995e-02 
2.431691e-02 
2.420380e-02 
2.409063e-02 
2.397738e-02 
2.386406e-02 
2.375068e-02 
2.363722e-02 
2.352370e-02 
2.341010e-02 
2.329644e-02 
2.318271e-02 
2.306891e-02 
2.295504e-02 
2.284110e-02 
2.272709e-02 
2.261301e-02 
2.249886e-02 
2.238465e-02 
2.227037e-02 
2.215601e-02 
2.204159e-02 
2.192710e-02 
2.181254e-02 
2.169792e-02 
2.158322e-02 
2.146846e-02 
2.135363e-02 
2.123872e-02 
2.112375e-02 
2.100872e-02 
2.089361e-02 
2.077844e-02 
2.066320e-02 
2.054788e-02 
2.043251e-02 
2.031706e-02 
2.020155e-02 
2.008596e-02 
1.997031e-02 
1.985459e-02 
1.973881e-02 
1.962295e-02 
1.950703e-02 
1.939104e-02 
1.927499e-02 
1.915886e-02 
1.904267e-02 
1.892641e-02 
1.881008e-02 
1.869369e-02 
1.857723e-02 
1.846070e-02 
1.834410e-02 
1.822744e-02 
1.811071e-02 
1.799391e-02 
1.787705e-02 
1.776011e-02 
1.764311e-02 
1.752605e-02 
1.740892e-02 
1.729172e-02 
1.717445e-02 
1.705712e-02 
1.693972e-02 
1.682225e-02 
1.670471e-02 
1.658711e-02 
1.646945e-02 
1.635171e-02 
1.623391e-02 
1.611605e-02 
1.599812e-02 
1.588012e-02 
1.576205e-02 
1.564392e-02 
1.552572e-02 
1.540746e-02 
1.528913e-02 
1.517073e-02 
1.505227e-02 
1.493374e-02 
1.481515e-02 
1.469649e-02 
1.457777e-02 
1.445897e-02 
1.434012e-02 
1.422119e-02 
1.410221e-02 
1.398315e-02 
1.386403e-02 
1.374485e-02 
1.362560e-02 
1.350628e-02 
1.338690e-02 
1.326745e-02 
1.314794e-02 
1.302836e-02 
1.290872e-02 
1.278901e-02 
1.266924e-02 
1.254940e-02 
1.242950e-02 
1.230953e-02 
1.218950e-02 
1.206940e-02 
1.194924e-02 
1.182902e-02 
1.170872e-02 
1.158837e-02 
1.146795e-02 
1.134746e-02 
1.122691e-02 
1.110630e-02 
1.098562e-02 
1.086487e-02 
1.074407e-02 
1.062320e-02 
1.050226e-02 
1.038126e-02 
1.026019e-02 
1.013907e-02 
1.001787e-02 
9.896616e-03 
9.775295e-03 
9.653910e-03 
9.532462e-03 
9.410949e-03 
9.289373e-03 
9.167733e-03 
9.046029e-03 
8.924262e-03 
8.802431e-03 
8.680537e-03 
8.558579e-03 
8.436558e-03 
8.314473e-03 
8.192325e-03 
8.070113e-03 
7.947839e-03 
7.825501e-03 
7.703100e-03 
7.580635e-03 
7.458108e-03 
7.335518e-03 
7.212864e-03 
7.090148e-03 
6.967369e-03 
6.844527e-03 
6.721622e-03 
6.598655e-03 
6.475625e-03 
6.352532e-03 
6.229376e-03 
6.106158e-03 
5.982878e-03 
5.859535e-03 
5.736130e-03 
5.612662e-03 
5.489132e-03 
5.365540e-03 
5.241885e-03 
5.118168e-03 
4.994390e-03 
4.870549e-03 
4.746646e-03 
4.622681e-03 
4.498654e-03 
4.374565e-03 
4.250415e-03 
4.126203e-03 
4.001929e-03 
3.877593e-03 
3.753195e-03 
3.628736e-03 
3.504216e-03 
3.379634e-03 
3.254991e-03 
3.130286e-03 
3.005520e-03 
2.880692e-03 
2.755803e-03 
2.630853e-03 
2.505842e-03 
2.380770e-03 
2.255637e-03 
2.130443e-03 
2.005187e-03 
1.879871e-03 
1.754494e-03 
1.629056e-03 
1.503558e-03 
1.377999e-03 
1.252379e-03 
1.126698e-03 
1.000957e-03 
8.751553e-04 
7.492931e-04 
6.233706e-04 
4.973876e-04 
3.713444e-04 
2.452408e-04 
1.190771e-04 
0 
0 
0 
0 
0 
0 
0 
0 
0 
0 
0 
0 
0 
0 
0 
0 
0 
0 
0 
0 
0 
0 
0 
0 
0 
0 
0 
0 
0 
0 
0 
0 
0 
0 
0 
0 
0 
0 
0 
0 
0 
0 
0 
0 
0 
0 
0 
0 
0 
0 
0 
0 
0 
0 
0 
0 
0 
0 
0 
0 
0 
0 
0 
0 
0 
0 
0 
0 
0 
0 
0 
0 
0 
0 
0 
0 
0 
0 
0 
0 
0 
0 
0 
0 
0 
0 
0 
0 
0 
0 
0 
0 
0 
0 
0 
0 
0 
0 
0 
0 
0 
0 
0 
0 
0 
0 
0 
0 
0 
0 
0 
0 
0 
0 
0 
0 
0 
0 
0 
0 
0 
0 
0 
0 
0 
0 
0 
0 
0 
0 
0 
0 
0 
0 
0 
0 
0 
0 
0 
0 
0 
0 
0 
0 
0 
0 
0 
0 
0 
0 
0 
0 
0 
0 
0 
0 
0 
0 
0 
0 
0 
0 
0 
0 
0 
0 
0 
0 
0 
0 
0 
0 
0 
0 
0 
0 
0 
0 
0 
0 
0 
0 
0 
0 
0 
0 
0 
0 
0 
0 
0 
0 
0 
0 
0 
0 
0 
0 
0 
0 
0 
0 
0 
0 
0 
0 
0 
0 
0 
0 
0 
0 
0 
0 
0 
0 
0 
0 
0 
0 
0 
0 
0 
0 
0 
0 
0 
0 
0 
0 
0 
0 
0 
0 
0 
0 
0 
0 
0 
0 
0 
0 
0 
0 
0 
0 
0 
0 
0 
0 
0 
0 
0 
0 
0 
0 
0 
0 
0 
0 
0 
0 
0 
0 
0 
0 
0 
0 
0 
0 
0 
0 
0 
0 
0 
0 
0 
0 
0 
0 
0 
0 
0 
0 
0 
0 
0 
0 
0 
0 
0 
0 
0 
0 
0 
0 
0 
0 
0 
0 
0 
0 
0 
0 
0 
0 
0 
0 
0 
0 
0 
0 
0 
0 
0 
0 
0 
0 
0 
0 
0 
0 
0 
0 
0 
0 
0 
0 
0 
0 
0 
0 
0 
0 
0 
0 
0 
0 
0 
0 
0 
0 
0 
0 
0 
0 
0 
0 
0 
0 
0 
0 
0 
0 
0 
0 
0 
0 
0 
0 
0 
0 
0 
0 
0 
0 
0 
0 
0 
0 
0 
0 
0 
0 
0 
0 
0 
0 
0 
0 
0 
0 
0 
0 
0 
0 
0 
0 
0 
0 
0 
0 
0 
0 
0 
0 
0 
0 
0 
0 
0 
0 
0 
0 
0 
0 
0 
0 
0 
0 
0 
0 
0 
0 
0 
0 
0 
0 
0 
0 
0 
0 
0 
0 
0 
0 
0 
0 
0 
0 
0 
0 
0 
0 
0 
0 
0 
0 
0 
0 
0 
0 
0 
0 
0 
0 
0 
0 
0 
0 
0 
0 
0 
0 
0 
0 
0 
0 
0 
0 
0 
0 
0 
0 
0 
0 
0 
0 
0 
0 
0 
0 
0 
0 
0 
0 
0 
0 
0 
0 
0 
0 
0 
0 
0 
0 
0 
0 
0 
0 
0 
0 
0 
0 
0 
0 
0 
0 
0 
0 
0 
0 
0 
0 
0 
0 
0 
0 
0 
0 
0 
0 
0 
0 
0 
0 
0 
0 
0 
0 
0 
0 
0 
0 
0 
0 
0 
0 
0 
0 
0 
0 
0 
0 
0 
0 
0 
0 
0 
0 
0 
0 
0 
0 
0 
0 
0 
0 
0 
0 
0 
0 
0 
0 
0 
0 
0 
0 
0 
0 
0 
0 
0 
0 
0 
0 
0 
0 
0 
0 
0 
0 
0 
0 
0 
0 
0 
0 
0 
0 
0 
0 
0 
0 
0 
0 
0 
0 
0 
0 
0 
0 
0 
0 
0 
0 
0 
0 
0 
0 
0 
0 
0 
0 
0 
0 
0 
0 
0 
0 
0 
0 
0 
0 
0 
0 
0 
0 
0 
0 
0 
0 
0 
0 
0 
0 
0 
0 
0 
0 
0 
0 
0 
0 
0 
0 
0 
0 
0 
0 
0 
0 
0 
0 
0 
0 
0 
0 
0 
0 
0 
0 
0 
0 
0 
0 
0 
0 
0 
0 
0 
0 
0 
0 
0 
0 
0 
0 
0 
0 
0 
0 
0 
0 
0 
0 
0 
0 
0 
0 
0 
0 
0 
0 
0 
0 
0 
0 
0 
0 
0 
0 
0 
0 
0 
0 
0 
0 
0 
0 
0 
0 
0 
0 
0 
0 
0 
0 
0 
0 
0 
0 
0 
0 
0 
0 
0 
0 
0 
0 
0 
0 
0 
0 
0 
0 
0 
0 
0 
0 
0 
0 
0 
0 
0 
0 
0 
0 
0 
0 
0 
0 
0 
0 
0 
0 
0 
0 
0 
0 
0 
0 
0 
0 
0 
0 
0 
0 
0 
0 
0 
0 
0 
0 
0 
0 
0 
0 
0 
0 
0 
0 
0 
0 
0 
0 
0 
0 
0 
0 
0 
0 
0 
0 
0 
0 
0 
0 
0 
0 
0 
0 
0 
0 
0 
0 
0 
0 
0 
0 
0 
0 
0 
0 
0 
0 
0 
0 
0 
0 
0 
0 
0 
0 
0 
0 
0 
0 
0 
0 
0 
0 
0 
0 
0 
0 
0 
0 
0 
0 
0 
0 
0 
0 
0 
0 
0 
0 
0 
0 
0 
0 
0 
0 
0 
0 
0 
0 
0 
0 
0 
0 
0 
0 
0 
0 
0 
0 
0 
0 
0 
0 
0 
0 
0 
0 
0 
0 
0 
0 
0 
0 
0 
0 
0 
0 
0 
0 
0 
0 
0 
0 
0 
0 
0 
0 
0 
0 
0 
0 
0 
0 
0 
0 
0 
0 
0 
0 
0 
0 
0 
0 
0 
0 
0 
0 
0 
0 
0 
0 
0 
0 
0 
0 
0 
0 
0 
0 
0 
0 
0 
0 
0 
0 
0 
0 
0 
0 
0 
0 
0 
0 
0 
0 
0 
0 
0 
0 
0 
0 
0 
0 
0 
0 
0 
0 
0 
0 
0 
0 
0 
0 
0 
0 
0 
0 
0 
0 
0 
0 
0 
0 
0 
0 
0 
0 
0 
0 
0 
0 
0 
0 
0 
0 
0 
0 
0 
0 
0 
0 
0 
0 
0 
0 
0 
0 
0 
0 
0 
0 
0 
0 
0 
0 
0 
0 
0 
0 
0 
0 
0 
0 
0 
0 
0 
0 
0 
0 
0 
0 
0 
0 
0 
0 
0 
0 
0 
0 
0 
0 
0 
0 
0 
0 
0 
0 
0 
0 
0 
0 
0 
0 
0 
0 
0 
0 
0 
0 
0 
0 
0 
0 
0 
0 
0 
0 
0 
0 
0 
0 
0 
0 
0 
0 
0 
0 
0 
0 
0 
0 
0 
0 
0 
0 
0 
0 
0 
0 
0 
0 
0 
0 
0 
0 
0 
0 
0 
0 
0 
0 
0 
0 
0 
0 
0 
0 
0 
0 
0 
0 
0 
0 
0 
0 
0 
0 
0 
0 
0 
0 
0 
0 
0 
0 
0 
0 
0 
0 
0 
0 
0 
0 
0 
0 
0 
0 
0 
0 
0 
0 
0 
0 
0 
0 
0 
0 
0 
0 
0 
0 
0 
0 
0 
0 
0 
0 
0 
0 
0 
0 
0 
0 
0 
0 
0 
0 
0 
0 
0 
0 
0 
0 
0 
0 
0 
0 
0 
0 
0 
0 
0 
0 
0 
0 
0 
0 
0 
0 
0 
0 
0 
0 
0 
0 
0 
0 
0 
0 
0 
0 
0 
0 
0 
0 
0 
0 
0 
0 
0 
0 
0 
0 
0 
0 
0 
0 
0 
0 
0 
0 
0 
0 
0 
0 
0 
0 
0 
0 
0 
0 
0 
0 
0 
0 
0 
0 
0 
0 
0 
0 
0 
0 
0 
0 
0 
0 
0 
0 
0 
0 
0 
0 
0 
0 
0 
0 
0 
0 
0 
0 
0 
0 
0 
0 
0 
0 
0 
0 
0 
0 
0 
0 
0 
0 
0 
0 
0 
0 
0 
0 
0 
0 
0 
0 
0 
0 
0 
0 
0 
0 
0 
0 
0 
0 
0 
0 
0 
0 
0 
0 
0 
0 
0 
0 
0 
0 
0 
0 
0 
0 
0 
0 
0 
0 
0 
0 
0 
0 
0 
0 
0 
0 
0 
0 
0 
0 
0 
0 
0 
0 
0 
0 
0 
0 
0 
0 
0 
0 
0 
0 
0 
0 
0 
0 
0 
0 
0 
0 
0 
0 
0 
0 
0 
0 
0 
0 
0 
0 
0 
0 
0 
0 
0 
0 
0 
0 
0 
0 
0 
0 
0 
0 
0 
0 
0 
0 
0 
0 
0 
0 
0 
0 
0 
0 
0 
0 
0 
0 
0 
0 
0 
0 
0 
0 
0 
0 
0 
0 
0 
0 
0 
0 
0 
0 
0 
0 
0 
0 
0 
0 
0 
0 
0 
0 
0 
0 
0 
0 
0 
0 
0 
0 
0 
0 
0 
0 
0 
0 
0 
0 
0 
0 
0 
0 
0 
0 
0 
0 
0 
0 
0 
0 
0 
0 
0 
0 
0 
0 
0 
0 
0 
0 
0 
0 
0 
0 
0 
0 
0 
0 
0 
0 
0 
0 
0 
0 
0 
0 
0 
0 
0 
0 
0 
0 
0 
0 
0 
0 
0 
0 
0 
0 
0 
0 
0 
0 
0 
0 
0 
0 
0 
0 
0 
0 
0 
0 
0 
0 
0 
0 
0 
0 
0 
0 
0 
0 
0 
0 
0 
0 
0 
0 
0 
0 
0 
0 
0 
0 
0 
0 
0 
0 
0 
0 
0 
0 
0 
0 
0 
0 
0 
0 
0 
0 
0 
0 
0 
0 
0 
0 
0 
0 
0 
0 
0 
0 
0 
0 
0 
0 
0 
0 
0 
0 
0 
0 
0 
0 
0 
0 
0 
0 
0 
0 
0 
0 
0 
0 
0 
0 
0 
0 
0 
0 
0 
0 
0 
0 
0 
0 
0 
0 
0 
0 
0 
0 
0 
0 
0 
0 
0 
0 
0 
0 
0 
0 
0 
0 
0 
0 
0 
0 
0 
0 
0 
0 
0 
0 
0 
0 
0 
0 
0 
0 
0 
0 
0 
0 
0 
0 
0 
0 
0 
0 
0 
0 
0 
0 
0 
0 
0 
0 
0 
0 
0 
0 
0 
0 
0 
0 
0 
0 
0 
0 
0 
0 
0 
0 
0 
0 
0 
0 
0 
0 
0 
0 
0 
0 
0 
0 
0 
0 
0 
0 
0 
0 
0 
0 
0 
0 
0 
0 
0 
0 
0 
0 
0 
0 
0 
0 
0 
0 
0 
0 
0 
0 
0 
0 
0 
0 
0 
0 
0 
0 
0 
0 
0 
0 
0 
0 
0 
0 
0 
0 
0 
0 
0 
0 
0 
0 
0 
0 
0 
0 
0 
0 
0 
0 
0 
0 
0 
0 
0 
0 
0 
0 
0 
0 
0 
0 
0 
0 
0 
0 
0 
0 
0 
0 
0 
0 
0 
0 
0 
0 
0 
0 
0 
0 
0 
0 
0 
0 
0 
0 
0 
0 
0 
0 
0 
0 
0 
0 
0 
0 
0 
0 
0 
0 
0 
0 
0 
0 
0 
0 
0 
0 
0 
0 
0 
0 
0 
0 
0 
0 
0 
0 
0 
0 
0 
0 
0 
0 
0 
0 
0 
0 
0 
0 
0 
0 
0 
0 
0 
0 
0 
0 
0 
0 
0 
0 
0 
0 
0 
0 
0 
0 
0 
0 
0 
0 
0 
0 
0 
0 
0 
0 
0 
0 
0 
0 
0 
0 
0 
0 
0 
0 
0 
0 
0 
0 
0 
0 
0 
0 
0 
0 
0 
0 
0 
0 
0 
0 
0 
0 
0 
0 
0 
0 
0 
0 
0 
0 
0 
0 
0 
0 
0 
0 
0 
0 
0 
0 
0 
0 
0 
0 
0 
0 
0 
0 
0 
0 
0 
0 
0 
0 
0 
0 
0 
0 
0 
0 
0 
0 
0 
0 
0 
0 
0 
0 
0 
0 
0 
0 
0 
0 
0 
0 
0 
0 
0 
0 
0 
0 
0 
0 
0 
0 
0 
0 
0 
0 
0 
0 
0 
0 
0 
0 
0 
0 
0 
0 
0 
0 
0 
0 
0 
0 
0 
0 
0 
0 
0 
0 
0 
0 
0 
0 
0 
0 
0 
0 
0 
0 
0 
0 
0 
0 
0 
0 
0 
0 
0 
0 
0 
0 
0 
0 
0 
0 
0 
0 
0 
0 
0 
0 
0 
0 
0 
0 
0 
0 
0 
0 
0 
0 
0 
0 
0 
0 
0 
0 
0 
0 
0 
0 
0 
0 
0 
0 
0 
0 
0 
0 
0 
0 
0 
0 
0 
0 
0 
0 
0 
0 
0 
0 
0 
0 
0 
0 
0 
0 
0 
0 
0 
0 
0 
0 
0 
0 
0 
0 
0 
0 
0 
0 
0 
0 
0 
0 
0 
0 
0 
0 
0 
0 
0 
0 
0 
0 
0 
0 
0 
0 
0 
0 
0 
0 
0 
0 
0 
0 
0 
0 
0 
0 
0 
0 
0 
0 
0 
0 
0 
0 
0 
0 
0 
0 
0 
0 
0 
0 
0 
0 
0 
0 
0 
0 
0 
0 
0 
0 
0 
0 
0 
0 
0 
0 
0 
0 
0 
0 
0 
0 
0 
0 
0 
0 
0 
0 
0 
0 
0 
0 
0 
0 
0 
0 
0 
0 
0 
0 
0 
0 
0 
0 
0 
0 
0 
0 
0 
0 
0 
0 
0 
0 
0 
0 
0 
0 
0 
0 
0 
0 
0 
0 
0 
0 
0 
0 
0 
0 
0 
0 
0 
0 
0 
0 
0 
0 
0 
0 
0 
0 
0 
0 
0 
0 
0 
0 
0 
0 
0 
0 
0 
0 
0 
0 
0 
0 
0 
0 
0 
0 
0 
0 
0 
0 
0 
0 
0 
0 
0 
0 
0 
0 
0 
0 
0 
0 
0 
0 
0 
0 
0 
0 
0 
0 
0 
0 
0 
0 
0 
0 
0 
0 
0 
0 
0 
0 
0 
0 
0 
0 
0 
0 
0 
0 
0 
0 
0 
0 
0 
0 
0 
0 
0 
0 
0 
0 
0 
0 
0 
0 
0 
0 
0 
0 
0 
0 
0 
0 
0 
0 
0 
0 
0 
0 
0 
0 
0 
0 
0 
0 
0 
0 
0 
0 
0 
0 
0 
0 
0 
0 
0 
0 
0 
0 
0 
0 
0 
0 
0 
0 
0 
0 
0 
0 
0 
0 
0 
0 
0 
0 
0 
0 
0 
0 
0 
0 
0 
0 
0 
0 
0 
0 
0 
0 
0 
0 
0 
0 
0 
0 
0 
0 
0 
0 
0 
0 
0 
0 
0 
0 
0 
0 
0 
0 
0 
0 
0 
0 
0 
0 
0 
0 
0 
0 
0 
0 
0 
0 
0 
0 
0 
0 
0 
0 
0 
0 
0 
0 
0 
0 
0 
0 
0 
0 
0 
0 
0 
0 
0 
0 
0 
0 
0 
0 
0 
0 
0 
0 
0 
0 
0 
0 
0 
0 
0 
0 
0 
0 
0 
0 
0 
0 
0 
0 
0 
0 
0 
0 
0 
0 
0 
0 
0 
0 
0 
0 
0 
0 
0 
0 
0 
0 
0 
0 
0 
0 
0 
0 
0 
0 
0 
0 
0 
0 
0 
0 
0 
0 
0 
0 
0 
0 
0 
0 
0 
0 
0 
0 
0 
0 
0 
0 
0 
0 
0 
0 
0 
0 
0 
0 
0 
0 
0 
0 
0 
0 
0 
0 
0 
0 
0 
0 
0 
0 
0 
0 
0 
0 
0 
0 
0 
0 
0 
0 
0 
0 
0 
0 
0 
0 
0 
0 
0 
0 
0 
0 
0 
0 
0 
0 
0 
0 
0 
0 
0 
0 
0 
0 
0 
0 
0 
0 
0 
0 
0 
0 
0 
0 
0 
0 
0 
0 
0 
0 
0 
0 
0 
0 
0 
0 
0 
0 
0 
0 
0 
0 
0 
0 
0 
0 
0 
0 
0 
0 
0 
0 
0 
0 
0 
0 
0 
0 
0 
0 
0 
0 
0 
0 
0 
0 
0 
0 
0 
0 
0 
0 
0 
0 
0 
0 
0 
0 
0 
0 
0 
0 
0 
0 
0 
0 
0 
0 
0 
0 
0 
0 
0 
0 
0 
0 
0 
0 
0 
0 
0 
0 
0 
0 
0 
0 
0 
0 
0 
0 
0 
0 
0 
0 
0 
0 
0 
0 
0 
0 
0 
0 
0 
0 
0 
0 
0 
0 
0 
0 
0 
0 
0 
0 
0 
0 
0 
0 
0 
0 
0 
0 
0 
0 
0 
0 
0 
0 
0 
0 
0 
0 
0 
0 
0 
0 
0 
0 
0 
0 
0 
0 
0 
0 
0 
0 
0 
0 
0 
0 
0 
0 
0 
0 
0 
0 
0 
0 
0 
0 
0 
0 
0 
0 
0 
0 
0 
0 
0 
0 
0 
0 
0 
0 
0 
0 
0 
0 
0 
0 
0 
0 
0 
0 
0 
0 
0 
0 
0 
0 
0 
0 
0 
0 
0 
0 
0 
0 
0 
0 
0 
0 
0 
0 
0 
0 
0 
0 
0 
0 
0 
0 
0 
0 
0 
0 
0 
0 
0 
0 
0 
0 
0 
0 
0 
0 
0 
0 
0 
0 
0 
0 
0 
0 
0 
0 
0 
0 
0 
0 
0 
0 
0 
0 
0 
0 
0 
0 
0 
0 
0 
0 
0 
0 
0 
0 
0 
0 
0 
0 
0 
0 
0 
0 
0 
0 
0 
0 
0 
0 
0 
0 
0 
0 
0 
0 
0 
0 
0 
0 
0 
0 
0 
0 
0 
0 
0 
0 
0 
0 
0 
0 
0 
0 
0 
0 
0 
0 
0 
0 
0 
0 
0 
0 
0 
0 
0 
0 
0 
0 
0 
0 
0 
0 
0 
0 
0 
0 
0 
0 
0 
0 
0 
0 
0 
0 
0 
0 
0 
0 
0 
0 
0 
0 
0 
0 
0 
0 
0 
0 
0 
0 
0 
0 
0 
0 
0 
0 
0 
0 
0 
0 
0 
0 
0 
0 
0 
0 
0 
0 
0 
0 
0 
0 
0 
0 
0 
0 
0 
0 
0 
0 
0 
0 
0 
0 
0 
0 
0 
0 
0 
0 
0 
0 
0 
0 
0 
0 
0 
0 
0 
0 
0 
0 
0 
0 
0 
0 
0 
0 
0 
0 
0 
0 
0 
0 
0 
0 
0 
0 
0 
0 
0 
0 
0 
0 
0 
0 
0 
0 
0 
0 
0 
0 
0 
0 
0 
0 
0 
0 
0 
0 
0 
0 
0 
0 
0 
0 
0 
0 
0 
0 
0 
0 
0 
0 
0 
0 
0 
0 
0 
0 
0 
0 
0 
0 
0 
0 
0 
0 
0 
0 
0 
0 
0 
0 
0 
0 
0 
0 
0 
0 
0 
0 
0 
0 
0 
0 
0 
0 
0 
0 
0 
0 
0 
0 
0 
0 
0 
0 
0 
0 
0 
0 
0 
0 
0 
0 
0 
0 
0 
0 
0 
0 
0 
0 
0 
0 
0 
0 
0 
0 
0 
0 
0 
0 
0 
0 
0 
0 
0 
0 
0 
0 
0 
0 
0 
0 
0 
0 
0 
0 
0 
0 
0 
0 
0 
0 
0 
0 
0 
0 
0 
0 
0 
0 
0 
0 
0 
0 
0 
0 
0 
0 
0 
0 
0 
0 
0 
0 
0 
0 
0 
0 
0 
0 
0 
0 
0 
0 
0 
0 
0 
0 
0 
0 
0 
0 
0 
0 
0 
0 
0 
0 
0 
0 
0 
0 
0 
0 
0 
0 
0 
0 
0 
0 
0 
0 
0 
0 
0 
0 
0 
0 
0 
0 
0 
0 
0 
0 
0 
0 
0 
0 
0 
0 
0 
0 
0 
0 
0 
0 
0 
0 
0 
0 
0 
0 
0 
0 
0 
0 
0 
0 
0 
0 
0 
0 
0 
0 
0 
0 
0 
0 
0 
0 
0 
0 
0 
0 
0 
0 
0 
0 
0 
0 
0 
0 
0 
0 
0 
0 
0 
0 
0 
0 
0 
0 
0 
0 
0 
0 
0 
0 
0 
0 
0 
0 
0 
0 
0 
0 
0 
0 
0 
0 
0 
0 
0 
0 
0 
0 
0 
0 
0 
0 
0 
0 
0 
0 
0 
0 
0 
0 
0 
0 
0 
0 
0 
0 
0 
0 
0 
0 
0 
0 
0 
0 
0 
0 
0 
0 
0 
0 
0 
0 
0 
0 
0 
0 
0 
0 
0 
0 
0 
0 
0 
0 
0 
0 
0 
0 
0 
0 
0 
0 
0 
0 
0 
0 
0 
0 
0 
0 
0 
0 
0 
0 
0 
0 
0 
0 
0 
0 
0 
0 
0 
0 
0 
0 
0 
0 
0 
0 
0 
0 
0 
0 
0 
0 
0 
0 
0 
0 
0 
0 
0 
0 
0 
0 
0 
0 
0 
0 
0 
0 
0 
0 
0 
0 
0 
0 
0 
0 
0 
0 
0 
0 
0 
0 
0 
0 
0 
0 
0 
0 
0 
0 
0 
0 
0 
0 
0 
0 
0 
0 
0 
0 
0 
0 
0 
0 
0 
0 
0 
0 
0 
0 
0 
0 
0 
0 
0 
0 
0 
0 
0 
0 
0 
0 
0 
0 
0 
0 
0 
0 
0 
0 
0 
0 
0 
0 
0 
0 
0 
0 
0 
0 
0 
0 
0 
0 
0 
0 
0 
0 
0 
0 
0 
0 
0 
0 
0 
0 
0 
0 
0 
0 
0 
0 
0 
0 
0 
0 
0 
0 
0 
0 
0 
0 
0 
0 
0 
0 
0 
0 
0 
0 
0 
0 
0 
0 
0 
0 
0 
0 
0 
0 
0 
0 
0 
0 
0 
0 
0 
0 
0 
0 
0 
0 
0 
0 
0 
0 
0 
0 
0 
0 
0 
0 
0 
0 
0 
0 
0 
0 
0 
0 
0 
0 
0 
0 
0 
0 
0 
0 
0 
0 
0 
0 
0 
0 
0 
0 
0 
0 
0 
0 
0 
0 
0 
0 
0 
0 
0 
0 
0 
0 
0 
0 
0 
0 
0 
0 
0 
0 
0 
0 
0 
0 
0 
0 
0 
0 
0 
0 
0 
0 
0 
0 
0 
0 
0 
0 
0 
0 
0 
0 
0 
0 
0 
0 
0 
0 
0 
0 
0 
0 
0 
0 
0 
0 
0 
0 
0 
0 
0 
0 
0 
0 
0 
0 
0 
0 
0 
0 
0 
0 
0 
0 
0 
0 
0 
0 
0 
0 
0 
0 
0 
0 
0 
0 
0 
0 
0 
0 
0 
0 
0 
0 
0 
0 
0 
0 
0 
0 
0 
0 
0 
0 
0 
0 
0 
0 
0 
0 
0 
0 
0 
0 
0 
0 
0 
0 
0 
0 
0 
0 
0 
0 
0 
0 
0 
0 
0 
0 
0 
0 
0 
0 
0 
0 
0 
0 
0 
0 
0 
0 
0 
0 
0 
0 
0 
0 
0 
0 
0 
0 
0 
0 
0 
0 
0 
0 
0 
0 
0 
0 
0 
0 
0 
0 
0 
0 
0 
0 
0 
0 
0 
0 
0 
0 
0 
0 
0 
0 
0 
0 
0 
0 
0 
0 
0 
0 
0 
0 
0 
0 
0 
0 
0 
0 
0 
0 
0 
0 
0 
0 
0 
0 
0 
0 
0 
0 
0 
0 
0 
0 
0 
0 
0 
0 
0 
0 
0 
0 
0 
0 
0 
0 
0 
0 
0 
0 
0 
0 
0 
0 
0 
0 
0 
0 
0 
0 
0 
0 
0 
0 
0 
0 
0 
0 
0 
0 
0 
0 
0 
0 
0 
0 
0 
0 
0 
0 
0 
0 
0 
0 
0 
0 
0 
0 
0 
0 
0 
0 
0 
0 
0 
0 
0 
0 
0 
0 
0 
0 
0 
0 
0 
0 
0 
0 
0 
0 
0 
0 
0 
0 
0 
0 
0 
0 
0 
0 
0 
0 
0 
0 
0 
0 
0 
0 
0 
0 
0 
0 
0 
0 
0 
0 
0 
0 
0 
0 
0 
0 
0 
0 
0 
0 
0 
0 
0 
0 
0 
0 
0 
0 
0 
0 
0 
0 
0 
0 
0 
0 
0 
0 
0 
0 
0 
0 
0 
0 
0 
0 
0 
0 
0 
0 
0 
0 
0 
0 
0 
0 
0 
0 
0 
0 
0 
0 
0 
0 
0 
0 
0 
0 
0 
0 
0 
0 
0 
0 
0 
0 
0 
0 
0 
0 
0 
0 
0 
0 
0 
0 
0 
0 
0 
0 
0 
0 
0 
0 
0 
0 
0 
0 
0 
0 
0 
0 
0 
0 
0 
0 
0 
0 
0 
0 
0 
0 
0 
0 
0 
0 
0 
0 
0 
0 
0 
0 
0 
0 
0 
0 
0 
0 
0 
0 
0 
0 
0 
0 
0 
0 
0 
0 
0 
0 
0 
0 
0 
0 
0 
0 
0 
0 
0 
0 
0 
0 
0 
0 
0 
0 
0 
0 
0 
0 
0 
0 
0 
0 
0 
0 
0 
0 
0 
0 
0 
0 
0 
0 
0 
0 
0 
0 
0 
0 
0 
0 
0 
0 
0 
0 
0 
0 
0 
0 
0 
0 
0 
0 
0 
0 
0 
0 
0 
0 
0 
0 
0 
0 
0 
0 
0 
0 
0 
0 
0 
0 
0 
0 
0 
0 
0 
0 
0 
0 
0 
0 
0 
0 
0 
0 
0 
0 
0 
0 
0 
0 
0 
0 
0 
0 
0 
0 
0 
0 
0 
0 
0 
0 
0 
0 
0 
0 
0 
0 
0 
0 
0 
0 
0 
0 
0 
0 
0 
0 
0 
0 
0 
0 
0 
0 
0 
0 
0 
0 
0 
0 
0 
0 
0 
0 
0 
0 
0 
0 
0 
0 
0 
0 
0 
0 
0 
0 
0 
0 
0 
0 
0 
0 
0 
0 
0 
0 
0 
0 
0 
0 
0 
0 
0 
0 
0 
0 
0 
0 
0 
0 
0 
0 
0 
0 
0 
0 
0 
0 
0 
0 
0 
0 
0 
0 
0 
0 
0 
0 
0 
0 
0 
0 
0 
0 
0 
0 
0 
0 
0 
0 
0 
0 
0 
0 
0 
0 
0 
0 
0 
0 
0 
0 
0 
0 
0 
0 
0 
0 
0 
0 
0 
0 
0 
0 
0 
0 
0 
0 
0 
0 
0 
0 
0 
0 
0 
0 
0 
0 
0 
0 
0 
0 
0 
0 
0 
0 
0 
0 
0 
0 
0 
0 
0 
0 
0 
0 
0 
0 
0 
0 
0 
0 
0 
0 
0 
0 
0 
0 
0 
0 
0 
0 
0 
0 
0 
0 
0 
0 
0 
0 
0 
0 
0 
0 
0 
0 
0 
0 
0 
0 
0 
0 
0 
0 
0 
0 
0 
0 
0 
0 
0 
0 
0 
0 
0 
0 
0 
0 
0 
0 
0 
0 
0 
0 
0 
0 
0 
0 
0 
0 
0 
0 
0 
0 
0 
0 
0 
0 
0 
0 
0 
0 
0 
0 
0 
0 
0 
0 
0 
0 
0 
0 
0 
0 
0 
0 
0 
0 
0 
0 
0 
0 
0 
0 
0 
0 
0 
0 
0 
0 
0 
0 
0 
0 
0 
0 
0 
0 
0 
0 
0 
0 
0 
0 
0 
0 
0 
0 
0 
0 
0 
0 
0 
0 
0 
0 
0 
0 
0 
0 
0 
0 
0 
0 
0 
0 
0 
0 
0 
0 
0 
0 
0 
0 
0 
0 
0 
0 
0 
0 
0 
0 
0 
0 
0 
0 
0 
0 
0 
0 
0 
0 
0 
0 
0 
0 
0 
0 
0 
0 
0 
0 
0 
0 
0 
0 
0 
0 
0 
0 
0 
0 
0 
0 
0 
0 
0 
0 
0 
0 
0 
0 
0 
0 
0 
0 
0 
0 
0 
0 
0 
0 
0 
0 
0 
0 
0 
0 
0 
0 
0 
0 
0 
0 
0 
0 
0 
0 
0 
0 
0 
0 
0 
0 
0 
0 
0 
0 
0 
0 
0 
0 
0 
0 
0 
0 
0 
0 
0 
0 
0 
0 
0 
0 
0 
0 
0 
0 
0 
0 
0 
0 
0 
0 
0 
0 
0 
0 
0 
0 
0 
0 
0 
0 
0 
0 
0 
0 
0 
0 
0 
0 
0 
0 
0 
0 
0 
0 
0 
0 
0 
0 
0 
0 
0 
0 
0 
0 
0 
0 
0 
0 
0 
0 
0 
0 
0 
0 
0 
0 
0 
0 
0 
0 
0 
0 
0 
0 
0 
0 
0 
0 
0 
0 
0 
0 
0 
0 
0 
0 
0 
0 
0 
0 
0 
0 
0 
0 
0 
0 
0 
0 
0 
0 
0 
0 
0 
0 
0 
0 
0 
0 
0 
0 
0 
0 
0 
0 
0 
0 
0 
0 
0 
0 
0 
0 
0 
0 
0 
0 
0 
0 
0 
0 
0 
0 
0 
0 
0 
0 
0 
0 
0 
0 
0 
0 
0 
0 
0 
0 
0 
0 
0 
0 
0 
0 
0 
0 
0 
0 
0 
0 
0 
0 
0 
0 
0 
0 
0 
0 
0 
0 
0 
0 
0 
0 
0 
0 
0 
0 
0 
0 
0 
0 
0 
0 
0 
0 
0 
0 
0 
0 
0 
0 
0 
0 
0 
0 
0 
0 
0 
0 
0 
0 
0 
0 
0 
0 
0 
0 
0 
0 
0 
0 
0 
0 
0 
0 
0 
0 
0 
0 
0 
0 
0 
0 
0 
0 
0 
0 
0 
0 
0 
0 
0 
0 
0 
0 
0 
0 
0 
0 
0 
0 
0 
0 
0 
0 
0 
0 
0 
0 
0 
0 
0 
0 
0 
0 
0 
0 
0 
0 
0 
0 
0 
0 
0 
0 
0 
0 
0 
0 
0 
0 
0 
0 
0 
0 
0 
0 
0 
0 
0 
0 
0 
0 
0 
0 
0 
0 
0 
0 
0 
0 
0 
0 
0 
0 
0 
0 
0 
0 
0 
0 
0 
0 
0 
0 
0 
0 
0 
0 
0 
0 
0 
0 
0 
0 
0 
0 
0 
0 
0 
0 
0 
0 
0 
0 
0 
0 
0 
0 
0 
0 
0 
0 
0 
0 
0 
0 
0 
0 
0 
0 
0 
0 
0 
0 
0 
0 
0 
0 
0 
0 
0 
0 
0 
0 
0 
0 
0 
0 
0 
0 
0 
0 
0 
0 
0 
0 
0 
0 
0 
0 
0 
0 
0 
0 
0 
0 
0 
0 
0 
0 
0 
0 
0 
0 
0 
0 
0 
0 
0 
0 
0 
0 
0 
0 
0 
0 
0 
0 
0 
0 
0 
0 
0 
0 
0 
0 
0 
0 
0 
0 
0 
0 
0 
0 
0 
0 
0 
0 
0 
0 
0 
0 
0 
0 
0 
0 
0 
0 
0 
0 
0 
0 
0 
0 
0 
0 
0 
0 
0 
0 
0 
0 
0 
0 
0 
0 
0 
0 
0 
0 
0 
0 
0 
0 
0 
0 
0 
0 
0 
0 
0 
0 
0 
0 
0 
0 
0 
0 
0 
0 
0 
0 
0 
0 
0 
0 
0 
0 
0 
0 
0 
0 
0 
0 
0 
0 
0 
0 
0 
0 
0 
0 
0 
0 
0 
0 
0 
0 
0 
0 
0 
0 
0 
0 
0 
0 
0 
0 
0 
0 
0 
0 
0 
0 
0 
0 
0 
0 
0 
0 
0 
0 
0 
0 
0 
0 
0 
0 
0 
0 
0 
0 
0 
0 
0 
0 
0 
0 
0 
0 
0 
0 
0 
0 
0 
0 
0 
0 
0 
0 
0 
0 
0 
0 
0 
0 
0 
0 
0 
0 
0 
0 
0 
0 
0 
0 
0 
0 
0 
0 
0 
0 
0 
0 
0 
0 
0 
0 
0 
0 
0 
0 
0 
0 
0 
0 
0 
0 
0 
0 
0 
0 
0 
0 
0 
0 
0 
0 
0 
0 
0 
0 
0 
0 
0 
0 
0 
0 
0 
0 
0 
0 
0 
0 
0 
0 
0 
0 
0 
0 
0 
0 
0 
0 
0 
0 
0 
0 
0 
0 
0 
0 
0 
0 
0 
0 
0 
0 
0 
0 
0 
0 
0 
0 
0 
0 
0 
0 
0 
0 
0 
0 
0 
0 
0 
0 
0 
0 
0 
0 
0 
0 
0 
0 
0 
0 
0 
0 
0 
0 
0 
0 
0 
0 
0 
0 
0 
0 
0 
0 
0 
0 
0 
0 
0 
0 
0 
0 
0 
0 
0 
0 
0 
0 
0 
0 
0 
0 
0 
0 
0 
0 
0 
0 
0 
0 
0 
0 
0 
0 
0 
0 
0 
0 
0 
0 
0 
0 
0 
0 
0 
0 
0 
0 
0 
0 
0 
0 
0 
0 
0 
0 
0 
0 
0 
0 
0 
0 
0 
0 
0 
0 
0 
0 
0 
0 
0 
0 
0 
0 
0 
0 
0 
0 
0 
0 
0 
0 
0 
0 
0 
0 
0 
0 
0 
0 
0 
0 
0 
0 
0 
0 
0 
0 
0 
0 
0 
0 
0 
0 
0 
0 
0 
0 
0 
0 
0 
0 
0 
0 
0 
0 
0 
0 
0 
0 
0 
0 
0 
0 
0 
0 
0 
0 
0 
0 
0 
0 
0 
0 
0 
0 
0 
0 
0 
0 
0 
0 
0 
0 
0 
0 
0 
0 
0 
0 
0 
0 
0 
0 
0 
0 
0 
0 
0 
0 
0 
0 
0 
0 
0 
0 
0 
0 
0 
0 
0 
0 
0 
0 
0 
0 
0 
0 
0 
0 
0 
0 
0 
0 
0 
0 
0 
0 
0 
0 
0 
0 
0 
0 
0 
0 
0 
0 
0 
0 
0 
0 
0 
0 
0 
0 
0 
0 
0 
0 
0 
0 
0 
0 
0 
0 
0 
0 
0 
0 
0 
0 
0 
0 
0 
0 
0 
0 
0 
0 
0 
0 
0 
0 
0 
0 
0 
0 
0 
0 
0 
0 
0 
0 
0 
0 
0 
0 
0 
0 
0 
0 
0 
0 
0 
0 
0 
0 
0 
0 
0 
0 
0 
0 
0 
0 
0 
0 
0 
0 
0 
0 
0 
0 
0 
0 
0 
0 
0 
0 
0 
0 
0 
0 
0 
0 
0 
0 
0 
0 
0 
0 
0 
0 
0 
0 
0 
0 
0 
0 
0 
0 
0 
0 
0 
0 
0 
0 
0 
0 
0 
0 
0 
0 
0 
0 
0 
0 
0 
0 
0 
0 
0 
0 
0 
0 
0 
0 
0 
0 
0 
0 
0 
0 
0 
0 
0 
0 
0 
0 
0 
0 
0 
0 
0 
0 
0 
0 
0 
0 
0 
0 
0 
0 
0 
0 
0 
0 
0 
0 
0 
0 
0 
0 
0 
0 
0 
0 
0 
0 
0 
0 
0 
0 
0 
0 
0 
0 
0 
0 
0 
0 
0 
0 
0 
0 
0 
0 
0 
0 
0 
0 
0 
0 
0 
0 
0 
0 
0 
0 
0 
0 
0 
0 
0 
0 
0 
0 
0 
0 
0 
0 
0 
0 
0 
0 
0 
0 
0 
0 
0 
0 
0 
0 
0 
0 
0 
0 
0 
0 
0 
0 
0 
0 
0 
0 
0 
0 
0 
0 
0 
0 
0 
0 
0 
0 
0 
0 
0 
0 
0 
0 
0 
0 
0 
0 
0 
0 
0 
0 
0 
0 
0 
0 
0 
0 
0 
0 
0 
0 
0 
0 
0 
0 
0 
0 
0 
0 
0 
0 
0 
0 
0 
0 
0 
0 
0 
0 
0 
0 
0 
0 
0 
0 
0 
0 
0 
0 
0 
0 
0 
0 
0 
0 
0 
0 
0 
0 
0 
0 
0 
0 
0 
0 
0 
0 
0 
0 
0 
0 
0 
0 
0 
0 
0 
0 
0 
0 
0 
0 
0 
0 
0 
0 
0 
0 
0 
0 
0 
0 
0 
0 
0 
0 
0 
0 
0 
0 
0 
0 
0 
0 
0 
0 
0 
0 
0 
0 
0 
0 
0 
0 
0 
0 
0 
0 
0 
0 
0 
0 
0 
0 
0 
0 
0 
0 
0 
0 
0 
0 
0 
0 
0 
0 
0 
0 
0 
0 
0 
0 
0 
0 
0 
0 
0 
0 
0 
0 
0 
0 
0 
0 
0 
0 
0 
0 
0 
0 
0 
0 
0 
0 
0 
0 
0 
0 
0 
0 
0 
0 
0 
0 
0 
0 
0 
0 
0 
0 
0 
0 
0 
0 
0 
0 
0 
0 
0 
0 
0 
0 
0 
0 
0 
0 
0 
0 
0 
0 
0 
0 
0 
0 
0 
0 
0 
0 
0 
0 
0 
0 
0 
0 
0 
0 
0 
0 
0 
0 
0 
0 
0 
0 
0 
0 
0 
0 
0 
0 
0 
0 
0 
0 
0 
0 
0 
0 
0 
0 
0 
0 
0 
0 
0 
0 
0 
0 
0 
0 
0 
0 
0 
0 
0 
0 
0 
0 
0 
0 
0 
0 
0 
0 
0 
0 
0 
0 
0 
0 
0 
0 
0 
0 
0 
0 
0 
0 
0 
0 
0 
0 
0 
0 
0 
0 
0 
0 
0 
0 
0 
0 
0 
0 
0 
0 
0 
0 
0 
0 
0 
0 
0 
0 
0 
0 
0 
0 
0 
0 
0 
0 
0 
0 
0 
0 
0 
0 
0 
0 
0 
0 
0 
0 
0 
0 
0 
0 
0 
0 
0 
0 
0 
0 
0 
0 
0 
0 
0 
0 
0 
0 
0 
0 
0 
0 
0 
0 
0 
0 
0 
0 
0 
0 
0 
0 
0 
0 
0 
0 
0 
0 
0 
0 
0 
0 
0 
0 
0 
0 
0 
0 
0 
0 
0 
0 
0 
0 
0 
0 
0 
0 
0 
0 
0 
0 
0 
0 
0 
0 
0 
0 
0 
0 
0 
0 
0 
0 
0 
0 
0 
0 
0 
0 
0 
0 
0 
0 
0 
0 
0 
0 
0 
0 
0 
0 
0 
0 
0 
0 
0 
0 
0 
0 
0 
0 
0 
0 
0 
0 
0 
0 
0 
0 
0 
0 
0 
0 
0 
0 
0 
0 
0 
0 
0 
0 
0 
0 
0 
0 
0 
0 
0 
0 
0 
0 
0 
0 
0 
0 
0 
0 
0 
0 
0 
0 
0 
0 
0 
0 
0 
0 
0 
0 
0 
0 
0 
0 
0 
0 
0 
0 
0 
0 
0 
0 
0 
0 
0 
0 
0 
0 
0 
0 
0 
0 
0 
0 
0 
0 
0 
0 
0 
0 
0 
0 
0 
0 
0 
0 
0 
0 
0 
0 
0 
0 
0 
0 
0 
0 
0 
0 
0 
0 
0 
0 
0 
0 
0 
0 
0 
0 
0 
0 
0 
0 
0 
0 
0 
0 
0 
0 
0 
0 
0 
0 
0 
0 
0 
0 
0 
0 
0 
0 
0 
0 
0 
0 
0 
0 
0 
0 
0 
0 
0 
0 
0 
0 
0 
0 
0 
0 
0 
0 
0 
0 
0 
0 
0 
0 
0 
0 
0 
0 
0 
0 
0 
0 
0 
0 
0 
0 
0 
0 
0 
0 
0 
0 
0 
0 
0 
0 
0 
0 
0 
0 
0 
0 
0 
0 
0 
0 
0 
0 
0 
0 
0 
0 
0 
0 
0 
0 
0 
0 
0 
0 
0 
0 
0 
0 
0 
0 
0 
0 
0 
0 
0 
0 
0 
0 
0 
0 
0 
0 
0 
0 
0 
0 
0 
0 
0 
0 
0 
0 
0 
0 
0 
0 
0 
0 
0 
0 
0 
0 
0 
0 
0 
0 
0 
0 
0 
0 
0 
0 
0 
0 
0 
0 
0 
0 
0 
0 
0 
0 
0 
0 
0 
0 
0 
0 
0 
0 
0 
0 
0 
0 
0 
0 
0 
0 
0 
0 
0 
0 
0 
0 
0 
0 
0 
0 
0 
0 
0 
0 
0 
0 
0 
0 
0 
0 
0 
0 
0 
0 
0 
0 
0 
0 
0 
0 
0 
0 
0 
0 
0 
0 
0 
0 
0 
0 
0 
0 
0 
0 
0 
0 
0 
0 
0 
0 
0 
0 
0 
0 
0 
0 
0 
0 
0 
0 
0 
0 
0 
0 
0 
0 
0 
0 
0 
0 
0 
0 
0 
0 
0 
0 
0 
0 
0 
0 
0 
0 
0 
0 
0 
0 
0 
0 
0 
0 
0 
0 
0 
0 
0 
0 
0 
0 
0 
0 
0 
0 
0 
0 
0 
0 
0 
0 
0 
0 
0 
0 
0 
0 
0 
0 
0 
0 
0 
0 
0 
0 
0 
0 
0 
0 
0 
0 
0 
0 
0 
0 
0 
0 
0 
0 
0 
0 
0 
0 
0 
0 
0 
0 
0 
0 
0 
0 
0 
0 
0 
0 
0 
0 
0 
0 
0 
0 
0 
0 
0 
0 
0 
0 
0 
0 
0 
0 
0 
0 
0 
0 
0 
0 
0 
0 
0 
0 
0 
0 
0 
0 
0 
0 
0 
0 
0 
0 
0 
0 
0 
0 
0 
0 
0 
0 
0 
0 
0 
0 
0 
0 
0 
0 
0 
0 
0 
0 
0 
0 
0 
0 
0 
0 
0 
0 
0 
0 
0 
0 
0 
0 
0 
0 
0 
0 
0 
0 
0 
0 
0 
0 
0 
0 
0 
0 
0 
0 
0 
0 
0 
0 
0 
0 
0 
0 
0 
0 
0 
0 
0 
0 
0 
0 
0 
0 
0 
0 
0 
0 
0 
0 
0 
0 
0 
0 
0 
0 
0 
0 
0 
0 
0 
0 
0 
0 
0 
0 
0 
0 
0 
0 
0 
0 
0 
0 
0 
0 
0 
0 
0 
0 
0 
0 
0 
0 
0 
0 
0 
0 
0 
0 
0 
0 
0 
0 
0 
0 
0 
0 
0 
0 
0 
0 
0 
0 
0 
0 
0 
0 
0 
0 
0 
0 
0 
0 
0 
0 
0 
0 
0 
0 
0 
0 
0 
0 
0 
0 
0 
0 
0 
0 
0 
0 
0 
0 
0 
0 
0 
0 
0 
0 
0 
0 
0 
0 
0 
0 
0 
0 
0 
0 
0 
0 
0 
0 
0 
0 
0 
0 
0 
0 
0 
0 
0 
0 
0 
0 
0 
0 
0 
0 
0 
0 
0 
0 
0 
0 
0 
0 
0 
0 
0 
0 
0 
0 
0 
0 
0 
0 
0 
0 
0 
0 
0 
0 
0 
0 
0 
0 
0 
0 
0 
0 
0 
0 
0 
0 
0 
0 
0 
0 
0 
0 
0 
0 
0 
0 
0 
0 
0 
0 
0 
0 
0 
0 
0 
0 
0 
0 
0 
0 
0 
0 
0 
0 
0 
0 
0 
0 
0 
0 
0 
0 
0 
0 
0 
0 
0 
0 
0 
0 
0 
0 
0 
0 
0 
0 
0 
0 
0 
0 
0 
0 
0 
0 
0 
0 
0 
0 
0 
0 
0 
0 
0 
0 
0 
0 
0 
0 
0 
0 
0 
0 
0 
0 
0 
0 
0 
0 
0 
0 
0 
0 
0 
0 
0 
0 
0 
0 
0 
0 
0 
0 
0 
0 
0 
0 
0 
0 
0 
0 
0 
0 
0 
0 
0 
0 
0 
0 
0 
0 
0 
0 
0 
0 
0 
0 
0 
0 
0 
0 
0 
0 
0 
0 
0 
0 
0 
0 
0 
0 
0 
0 
0 
0 
0 
0 
0 
0 
0 
0 
0 
0 
0 
0 
0 
0 
0 
0 
0 
0 
0 
0 
0 
0 
0 
0 
0 
0 
0 
0 
0 
0 
0 
0 
0 
0 
0 
0 
0 
0 
0 
0 
0 
0 
0 
0 
0 
0 
0 
0 
0 
0 
0 
0 
0 
0 
0 
0 
0 
0 
0 
0 
0 
0 
0 
0 
0 
0 
0 
0 
0 
0 
0 
0 
0 
0 
0 
0 
0 
0 
0 
0 
0 
0 
0 
0 
0 
0 
0 
0 
0 
0 
0 
0 
0 
0 
0 
0 
0 
0 
0 
0 
0 
0 
0 
0 
0 
0 
0 
0 
0 
0 
0 
0 
0 
0 
0 
0 
0 
0 
0 
0 
0 
0 
0 
0 
0 
0 
0 
0 
0 
0 
0 
0 
0 
0 
0 
0 
0 
0 
0 
0 
0 
0 
0 
0 
0 
0 
0 
0 
0 
0 
0 
0 
0 
0 
0 
0 
0 
0 
0 
0 
0 
0 
0 
0 
0 
0 
0 
0 
0 
0 
0 
0 
0 
0 
0 
0 
0 
0 
0 
0 
0 
0 
0 
0 
0 
0 
0 
0 
1.626399e-05 
1.517106e-04 
2.871010e-04 
4.224351e-04 
5.577128e-04 
6.929342e-04 
8.280990e-04 
9.632073e-04 
1.098259e-03 
1.233254e-03 
1.368193e-03 
1.503074e-03 
1.637899e-03 
1.772668e-03 
1.907379e-03 
2.042033e-03 
2.176630e-03 
2.311171e-03 
2.445654e-03 
2.580080e-03 
2.714448e-03 
2.848760e-03 
2.983014e-03 
3.117211e-03 
3.251350e-03 
3.385432e-03 
3.519457e-03 
3.653424e-03 
3.787333e-03 
3.921185e-03 
4.054978e-03 
4.188714e-03 
4.322393e-03 
4.456013e-03 
4.589575e-03 
4.723080e-03 
4.856526e-03 
4.989914e-03 
5.123244e-03 
5.256516e-03 
5.389729e-03 
5.522885e-03 
5.655982e-03 
5.789020e-03 
5.922000e-03 
6.054922e-03 
6.187784e-03 
6.320589e-03 
6.453334e-03 
6.586021e-03 
6.718649e-03 
6.851219e-03 
6.983729e-03 
7.116180e-03 
7.248573e-03 
7.380906e-03 
7.513180e-03 
7.645396e-03 
7.777552e-03 
7.909648e-03 
8.041686e-03 
8.173664e-03 
8.305582e-03 
8.437441e-03 
8.569241e-03 
8.700981e-03 
8.832662e-03 
8.964282e-03 
9.095844e-03 
9.227345e-03 
9.358786e-03 
9.490168e-03 
9.621490e-03 
9.752751e-03 
9.883953e-03 
1.001509e-02 
1.014618e-02 
1.027720e-02 
1.040816e-02 
1.053906e-02 
1.066990e-02 
1.080068e-02 
1.093140e-02 
1.106206e-02 
1.119266e-02 
1.132319e-02 
1.145367e-02 
1.158409e-02 
1.171444e-02 
1.184474e-02 
1.197497e-02 
1.210515e-02 
1.223526e-02 
1.236531e-02 
1.249530e-02 
1.262523e-02 
1.275510e-02 
1.288490e-02 
1.301465e-02 
1.314433e-02 
1.327396e-02 
1.340352e-02 
1.353302e-02 
1.366246e-02 
1.379183e-02 
1.392115e-02 
1.405040e-02 
1.417959e-02 
1.430872e-02 
1.443779e-02 
1.456680e-02 
1.469574e-02 
1.482463e-02 
1.495345e-02 
1.508220e-02 
1.521090e-02 
1.533954e-02 
1.546811e-02 
1.559662e-02 
1.572506e-02 
1.585345e-02 
1.598177e-02 
1.611003e-02 
1.623823e-02 
1.636636e-02 
1.649444e-02 
1.662244e-02 
1.675039e-02 
1.687828e-02 
1.700610e-02 
1.713386e-02 
1.726155e-02 
1.738918e-02 
1.751675e-02 
1.764426e-02 
1.777170e-02 
1.789908e-02 
1.802640e-02 
1.815365e-02 
1.828084e-02 
1.840797e-02 
1.853503e-02 
1.866203e-02 
1.878897e-02 
1.891584e-02 
1.904265e-02 
1.916939e-02 
1.929608e-02 
1.942269e-02 
1.954925e-02 
1.967574e-02 
1.980216e-02 
1.992853e-02 
2.005482e-02 
2.018106e-02 
2.030723e-02 
2.043333e-02 
2.055937e-02 
2.068535e-02 
2.081126e-02 
2.093711e-02 
2.106290e-02 
2.118862e-02 
2.131427e-02 
2.143986e-02 
2.156539e-02 
2.169085e-02 
2.181624e-02 
2.194158e-02 
2.206684e-02 
2.219204e-02 
2.231718e-02 
2.244225e-02 
2.256726e-02 
2.269220e-02 
2.281708e-02 
2.294189e-02 
2.306664e-02 
2.319132e-02 
2.331593e-02 
2.344048e-02 
2.356497e-02 
2.368939e-02 
2.381374e-02 
2.393803e-02 
2.406225e-02 
2.418641e-02 
2.431050e-02 
2.443453e-02 
2.455849e-02 
2.468238e-02 
2.480621e-02 
2.492997e-02 
2.505367e-02 
2.517730e-02 
2.530086e-02 
2.542436e-02 
2.554779e-02 
2.567116e-02 
2.579446e-02 
2.591769e-02 
2.604086e-02 
2.616396e-02 
2.628699e-02 
2.640996e-02 
2.653286e-02 
2.665569e-02 
2.677846e-02 
2.690116e-02 
2.702379e-02 
2.714636e-02 
2.726886e-02 
2.739129e-02 
2.751365e-02 
2.763595e-02 
2.775819e-02 
2.788035e-02 
2.800245e-02 
2.812448e-02 
2.824644e-02 
2.836834e-02 
2.849016e-02 
2.861193e-02 
2.873362e-02 
2.885525e-02 
2.897680e-02 
2.909829e-02 
2.921972e-02 
2.934107e-02 
2.946236e-02 
2.958358e-02 
2.970473e-02 
2.982582e-02 
2.994683e-02 
3.006778e-02 
3.018866e-02 
3.030947e-02 
3.043022e-02 
3.055089e-02 
3.067150e-02 
3.079204e-02 
3.091251e-02 
3.103291e-02 
3.115325e-02 
3.127352e-02 
3.139371e-02 
3.151384e-02 
3.163390e-02 
3.175389e-02 
3.187382e-02 
3.199367e-02 
3.211346e-02 
3.223317e-02 
3.235282e-02 
3.247240e-02 
3.259191e-02 
3.271135e-02 
3.283072e-02 
3.295002e-02 
3.306926e-02 
3.318842e-02 
3.330752e-02 
3.342654e-02 
3.354550e-02 
3.366438e-02 
3.378320e-02 
3.390195e-02 
3.402063e-02 
3.413924e-02 
3.425778e-02 
3.437625e-02 
3.449465e-02 
3.461298e-02 
3.473124e-02 
3.484943e-02 
3.496755e-02 
3.508560e-02 
3.520358e-02 
3.532149e-02 
3.543933e-02 
3.555710e-02 
3.567480e-02 
3.579243e-02 
3.590999e-02 
3.602748e-02 
3.614490e-02 
3.626224e-02 
3.637952e-02 
3.649673e-02 
3.661387e-02 
3.673093e-02 
3.684793e-02 
3.696485e-02 
3.708171e-02 
3.719849e-02 
3.731520e-02 
3.743184e-02 
3.754842e-02 
3.766492e-02 
3.778134e-02 
3.789770e-02 
3.801399e-02 
3.813020e-02 
3.824635e-02 
3.836242e-02 
3.847842e-02 
3.859435e-02 
3.871021e-02 
3.882600e-02 
3.894172e-02 
3.905736e-02 
3.917293e-02 
3.928843e-02 
3.940386e-02 
3.951922e-02 
3.963451e-02 
3.974972e-02 
3.986486e-02 
3.997994e-02 
4.009493e-02 
4.020986e-02 
4.032472e-02 
4.043950e-02 
4.055421e-02 
4.066885e-02 
4.078341e-02 
4.089791e-02 
4.101233e-02 
4.112668e-02 
4.124096e-02 
4.135516e-02 
4.146929e-02 
4.158335e-02 
4.169734e-02 
4.181125e-02 
4.192510e-02 
4.203886e-02 
4.215256e-02 
4.226618e-02 
4.237973e-02 
4.249321e-02 
4.260662e-02 
4.271995e-02 
4.283321e-02 
4.294639e-02 
4.305951e-02 
4.317255e-02 
4.328551e-02 
4.339841e-02 
4.351123e-02 
4.362397e-02 
4.373665e-02 
4.384925e-02 
4.396177e-02 
4.407423e-02 
4.418660e-02 
4.429891e-02 
4.441114e-02 
4.452330e-02 
4.463539e-02 
4.474740e-02 
4.485933e-02 
4.497120e-02 
4.508299e-02 
4.519470e-02 
4.530634e-02 
4.541791e-02 
4.552940e-02 
4.564082e-02 
4.575217e-02 
4.586344e-02 
4.597464e-02 
4.608576e-02 
4.619681e-02 
4.630778e-02 
4.641868e-02 
4.652951e-02 
4.664026e-02 
4.675093e-02 
4.686153e-02 
4.697206e-02 
4.708251e-02 
4.719289e-02 
4.730319e-02 
4.741342e-02 
4.752357e-02 
4.763365e-02 
4.774365e-02 
4.785358e-02 
4.796343e-02 
4.807321e-02 
4.818291e-02 
4.829254e-02 
4.840209e-02 
4.851157e-02 
4.862097e-02 
4.873030e-02 
4.883955e-02 
4.894872e-02 
4.905782e-02 
4.916685e-02 
4.927580e-02 
4.938467e-02 
4.949347e-02 
4.960219e-02 
4.971084e-02 
4.981941e-02 
4.992790e-02 
5.003632e-02 
5.014467e-02 
5.025293e-02 
5.036112e-02 
5.046924e-02 
5.057728e-02 
5.068524e-02 
5.079313e-02 
5.090094e-02 
5.100867e-02 
5.111633e-02 
5.122391e-02 
5.133142e-02 
5.143885e-02 
5.154620e-02 
5.165348e-02 
5.176068e-02 
5.186780e-02 
5.197485e-02 
5.208182e-02 
5.218871e-02 
5.229553e-02 
5.240227e-02 
5.250893e-02 
5.261552e-02 
5.272202e-02 
5.282846e-02 
5.293481e-02 
5.304109e-02 
5.314729e-02 
5.325342e-02 
5.335946e-02 
5.346543e-02 
5.357132e-02 
5.367714e-02 
5.378288e-02 
5.388854e-02 
5.399412e-02 
5.409963e-02 
5.420505e-02 
5.431040e-02 
5.441568e-02 
5.452087e-02 
5.462599e-02 
5.473103e-02 
5.483599e-02 
5.494088e-02 
5.504568e-02 
5.515041e-02 
5.525506e-02 
5.535964e-02 
5.546413e-02 
5.556855e-02 
5.567289e-02 
5.577715e-02 
5.588133e-02 
5.598544e-02 
5.608946e-02 
5.619341e-02 
5.629728e-02 
5.640107e-02 
5.650478e-02 
5.660842e-02 
5.671197e-02 
5.681545e-02 
5.691885e-02 
5.702217e-02 
5.712541e-02 
5.722858e-02 
5.733166e-02 
5.743467e-02 
5.753759e-02 
5.764044e-02 
5.774321e-02 
5.784590e-02 
5.794851e-02 
5.805104e-02 
5.815349e-02 
5.825587e-02 
5.835816e-02 
5.846038e-02 
5.856252e-02 
5.866457e-02 
5.876655e-02 
5.886845e-02 
5.897027e-02 
5.907201e-02 
5.917367e-02 
5.927525e-02 
5.937675e-02 
5.947817e-02 
5.957952e-02 
5.968078e-02 
5.978196e-02 
5.988306e-02 
5.998409e-02 
6.008503e-02 
6.018589e-02 
6.028668e-02 
6.038738e-02 
6.048801e-02 
6.058855e-02 
6.068901e-02 
6.078940e-02 
6.088970e-02 
6.098993e-02 
6.109007e-02 
6.119013e-02 
6.129011e-02 
6.139002e-02 
6.148984e-02 
6.158958e-02 
6.168924e-02 
6.178882e-02 
6.188832e-02 
6.198774e-02 
6.208708e-02 
6.218634e-02 
6.228552e-02 
6.238462e-02 
6.248363e-02 
6.258257e-02 
6.268142e-02 
6.278020e-02 
6.287889e-02 
6.297750e-02 
6.307603e-02 
6.317448e-02 
6.327285e-02 
6.337114e-02 
6.346935e-02 
6.356747e-02 
6.366552e-02 
6.376348e-02 
6.386136e-02 
6.395916e-02 
6.405688e-02 
6.415452e-02 
6.425207e-02 
6.434955e-02 
6.444694e-02 
6.454425e-02 
6.464148e-02 
6.473863e-02 
6.483570e-02 
6.493268e-02 
6.502959e-02 
6.512641e-02 
6.522315e-02 
6.531981e-02 
6.541638e-02 
6.551288e-02 
6.560929e-02 
6.570562e-02 
6.580187e-02 
6.589803e-02 
6.599412e-02 
6.609012e-02 
6.618604e-02 
6.628187e-02 
6.637763e-02 
6.647330e-02 
6.656889e-02 
6.666440e-02 
6.675982e-02 
6.685517e-02 
6.695043e-02 
6.704561e-02 
6.714070e-02 
6.723571e-02 
6.733064e-02 
6.742549e-02 
6.752025e-02 
6.761494e-02 
6.770953e-02 
6.780405e-02 
6.789848e-02 
6.799283e-02 
6.808710e-02 
6.818129e-02 
6.827539e-02 
6.836941e-02 
6.846334e-02 
6.855719e-02 
6.865096e-02 
6.874465e-02 
6.883825e-02 
6.893177e-02 
6.902520e-02 
6.911856e-02 
6.921182e-02 
6.930501e-02 
6.939811e-02 
6.949113e-02 
6.958406e-02 
6.967692e-02 
6.976968e-02 
6.986237e-02 
6.995497e-02 
7.004748e-02 
7.013992e-02 
7.023227e-02 
7.032453e-02 
7.041671e-02 
7.050881e-02 
7.060082e-02 
7.069275e-02 
7.078460e-02 
7.087636e-02 
7.096804e-02 
7.105963e-02 
7.115114e-02 
7.124256e-02 
7.133390e-02 
7.142516e-02 
7.151633e-02 
7.160742e-02 
7.169842e-02 
7.178934e-02 
7.188018e-02 
7.197093e-02 
7.206159e-02 
7.215217e-02 
7.224267e-02 
7.233308e-02 
7.242341e-02 
7.251365e-02 
7.260381e-02 
7.269388e-02 
7.278387e-02 
7.287377e-02 
7.296359e-02 
7.305332e-02 
7.314297e-02 
7.323253e-02 
7.332201e-02 
7.341141e-02 
7.350071e-02 
7.358994e-02 
7.367907e-02 
7.376813e-02 
7.385709e-02 
7.394598e-02 
7.403477e-02 
7.412349e-02 
7.421211e-02 
7.430065e-02 
7.438911e-02 
7.447748e-02 
7.456576e-02 
7.465396e-02 
7.474207e-02 
7.483010e-02 
7.491804e-02 
7.500590e-02 
7.509367e-02 
7.518135e-02 
7.526895e-02 
7.535647e-02 
7.544389e-02 
7.553124e-02 
7.561849e-02 
7.570566e-02 
7.579274e-02 
7.587974e-02 
7.596665e-02 
7.605348e-02 
7.614022e-02 
7.622687e-02 
7.631344e-02 
7.639992e-02 
7.648631e-02 
7.657262e-02 
7.665884e-02 
7.674498e-02 
7.683103e-02 
7.691699e-02 
7.700286e-02 
7.708865e-02 
7.717436e-02 
7.725997e-02 
7.734550e-02 
7.743095e-02 
7.751630e-02 
7.760157e-02 
7.768676e-02 
7.777185e-02 
7.785686e-02 
7.794178e-02 
7.802662e-02 
7.811137e-02 
7.819603e-02 
7.828061e-02 
7.836509e-02 
7.844949e-02 
7.853381e-02 
7.861803e-02 
7.870217e-02 
7.878623e-02 
7.887019e-02 
7.895407e-02 
7.903786e-02 
7.912156e-02 
7.920518e-02 
7.928871e-02 
7.937215e-02 
7.945550e-02 
7.953877e-02 
7.962195e-02 
7.970504e-02 
7.978804e-02 
7.987096e-02 
7.995379e-02 
8.003653e-02 
8.011918e-02 
8.020175e-02 
8.028422e-02 
8.036661e-02 
8.044892e-02 
8.053113e-02 
8.061326e-02 
8.069529e-02 
8.077725e-02 
8.085911e-02 
8.094088e-02 
8.102257e-02 
8.110417e-02 
8.118568e-02 
8.126710e-02 
8.134843e-02 
8.142968e-02 
8.151083e-02 
8.159190e-02 
8.167288e-02 
8.175378e-02 
8.183458e-02 
8.191530e-02 
8.199592e-02 
8.207646e-02 
8.215691e-02 
8.223727e-02 
8.231755e-02 
8.239773e-02 
8.247783e-02 
8.255783e-02 
8.263775e-02 
8.271758e-02 
8.279732e-02 
8.287698e-02 
8.295654e-02 
8.303601e-02 
8.311540e-02 
8.319470e-02 
8.327390e-02 
8.335302e-02 
8.343205e-02 
8.351099e-02 
8.358984e-02 
8.366861e-02 
8.374728e-02 
8.382587e-02 
8.390436e-02 
8.398277e-02 
8.406108e-02 
8.413931e-02 
8.421745e-02 
8.429550e-02 
8.437346e-02 
8.445133e-02 
8.452911e-02 
8.460680e-02 
8.468440e-02 
8.476191e-02 
8.483933e-02 
8.491667e-02 
8.499391e-02 
8.507106e-02 
8.514813e-02 
8.522510e-02 
8.530199e-02 
8.537878e-02 
8.545549e-02 
8.553210e-02 
8.560863e-02 
8.568506e-02 
8.576141e-02 
8.583766e-02 
8.591383e-02 
8.598990e-02 
8.606589e-02 
8.614178e-02 
8.621759e-02 
8.629330e-02 
8.636893e-02 
8.644446e-02 
8.651991e-02 
8.659526e-02 
8.667053e-02 
8.674570e-02 
8.682078e-02 
8.689578e-02 
8.697068e-02 
8.704549e-02 
8.712021e-02 
8.719484e-02 
8.726938e-02 
8.734383e-02 
8.741819e-02 
8.749246e-02 
8.756664e-02 
8.764073e-02 
8.771472e-02 
8.778863e-02 
8.786245e-02 
8.793617e-02 
8.800980e-02 
8.808335e-02 
8.815680e-02 
8.823016e-02 
8.830343e-02 
8.837661e-02 
8.844970e-02 
8.852270e-02 
8.859560e-02 
8.866842e-02 
8.874114e-02 
8.881378e-02 
8.888632e-02 
8.895877e-02 
8.903113e-02 
8.910340e-02 
8.917557e-02 
8.924766e-02 
8.931965e-02 
8.939156e-02 
8.946337e-02 
8.953509e-02 
8.960672e-02 
8.967825e-02 
8.974970e-02 
8.982105e-02 
8.989232e-02 
8.996349e-02 
9.003457e-02 
9.010556e-02 
9.017645e-02 
9.024726e-02 
9.031797e-02 
9.038859e-02 
9.045912e-02 
9.052956e-02 
9.059990e-02 
9.067016e-02 
9.074032e-02 
9.081039e-02 
9.088037e-02 
9.095025e-02 
9.102005e-02 
9.108975e-02 
9.115936e-02 
9.122888e-02 
9.129830e-02 
9.136764e-02 
9.143688e-02 
9.150603e-02 
9.157509e-02 
9.164405e-02 
9.171292e-02 
9.178170e-02 
9.185039e-02 
9.191899e-02 
9.198749e-02 
9.205590e-02 
9.212422e-02 
9.219245e-02 
9.226058e-02 
9.232862e-02 
9.239657e-02 
9.246443e-02 
9.253219e-02 
9.259986e-02 
9.266744e-02 
9.273492e-02 
9.280232e-02 
9.286962e-02 
9.293682e-02 
9.300394e-02 
9.307096e-02 
9.313789e-02 
9.320472e-02 
9.327147e-02 
9.333812e-02 
9.340467e-02 
9.347114e-02 
9.353751e-02 
9.360379e-02 
9.366997e-02 
9.373607e-02 
9.380206e-02 
9.386797e-02 
9.393378e-02 
9.399950e-02 
9.406513e-02 
9.413066e-02 
9.419610e-02 
9.426145e-02 
9.432670e-02 
9.439186e-02 
9.445693e-02 
9.452190e-02 
9.458678e-02 
9.465157e-02 
9.471626e-02 
9.478086e-02 
9.484537e-02 
9.490978e-02 
9.497410e-02 
9.503833e-02 
9.510246e-02 
9.516650e-02 
9.523044e-02 
9.529429e-02 
9.535805e-02 
9.542171e-02 
9.548528e-02 
9.554876e-02 
9.561214e-02 
9.567543e-02 
9.573862e-02 
9.580172e-02 
9.586473e-02 
9.592764e-02 
9.599046e-02 
9.605319e-02 
9.611582e-02 
9.617835e-02 
9.624080e-02 
9.630315e-02 
9.636540e-02 
9.642756e-02 
9.648963e-02 
9.655160e-02 
9.661348e-02 
9.667526e-02 
9.673695e-02 
9.679854e-02 
9.686005e-02 
9.692145e-02 
9.698276e-02 
9.704398e-02 
9.710511e-02 
9.716613e-02 
9.722707e-02 
9.728791e-02 
9.734865e-02 
9.740931e-02 
9.746986e-02 
9.753032e-02 
9.759069e-02 
9.765096e-02 
9.771114e-02 
9.777123e-02 
9.783122e-02 
9.789111e-02 
9.795091e-02 
9.801061e-02 
9.807022e-02 
9.812974e-02 
9.818916e-02 
9.824848e-02 
9.830771e-02 
9.836685e-02 
9.842589e-02 
9.848484e-02 
9.854369e-02 
9.860244e-02 
9.866110e-02 
9.871967e-02 
9.877814e-02 
9.883652e-02 
9.889480e-02 
9.895298e-02 
9.901107e-02 
9.906907e-02 
9.912697e-02 
9.918477e-02 
9.924248e-02 
9.930010e-02 
9.935762e-02 
9.941504e-02 
9.947237e-02 
9.952960e-02 
9.958674e-02 
9.964378e-02 
9.970073e-02 
9.975758e-02 
9.981433e-02 
9.987099e-02 
9.992756e-02 
9.998403e-02 
1.000404e-01 
1.000967e-01 
1.001529e-01 
1.002090e-01 
1.002649e-01 
1.003208e-01 
1.003766e-01 
1.004323e-01 
1.004880e-01 
1.005435e-01 
1.005989e-01 
1.006542e-01 
1.007094e-01 
1.007646e-01 
1.008196e-01 
1.008745e-01 
1.009294e-01 
1.009841e-01 
1.010388e-01 
1.010933e-01 
1.011478e-01 
1.012021e-01 
1.012564e-01 
1.013106e-01 
1.013647e-01 
1.014186e-01 
1.014725e-01 
1.015263e-01 
1.015800e-01 
1.016336e-01 
1.016871e-01 
1.017405e-01 
1.017938e-01 
1.018470e-01 
1.019001e-01 
1.019531e-01 
1.020060e-01 
1.020589e-01 
1.021116e-01 
1.021642e-01 
1.022168e-01 
1.022692e-01 
1.023215e-01 
1.023738e-01 
1.024259e-01 
1.024780e-01 
1.025299e-01 
1.025818e-01 
1.026336e-01 
1.026852e-01 
1.027368e-01 
1.027883e-01 
1.028396e-01 
1.028909e-01 
1.029421e-01 
1.029932e-01 
1.030442e-01 
1.030951e-01 
1.031459e-01 
1.031966e-01 
1.032472e-01 
1.032977e-01 
1.033481e-01 
1.033984e-01 
1.034486e-01 
1.034987e-01 
1.035487e-01 
1.035987e-01 
1.036485e-01 
1.036982e-01 
1.037478e-01 
1.037974e-01 
1.038468e-01 
1.038962e-01 
1.039454e-01 
1.039946e-01 
1.040436e-01 
1.040926e-01 
1.041414e-01 
1.041902e-01 
1.042388e-01 
1.042874e-01 
1.043359e-01 
1.043842e-01 
1.044325e-01 
1.044807e-01 
1.045288e-01 
1.045767e-01 
1.046246e-01 
1.046724e-01 
1.047201e-01 
1.047677e-01 
1.048152e-01 
1.048626e-01 
1.049099e-01 
1.049571e-01 
1.050042e-01 
1.050512e-01 
1.050981e-01 
1.051449e-01 
1.051916e-01 
1.052382e-01 
1.052847e-01 
1.053312e-01 
1.053775e-01 
1.054237e-01 
1.054698e-01 
1.055159e-01 
1.055618e-01 
1.056076e-01 
1.056534e-01 
1.056990e-01 
1.057446e-01 
1.057900e-01 
1.058353e-01 
1.058806e-01 
1.059257e-01 
1.059708e-01 
1.060157e-01 
1.060606e-01 
1.061054e-01 
1.061500e-01 
1.061946e-01 
1.062390e-01 
1.062834e-01 
1.063277e-01 
1.063718e-01 
1.064159e-01 
1.064599e-01 
1.065038e-01 
1.065475e-01 
1.065912e-01 
1.066348e-01 
1.066783e-01 
1.067217e-01 
1.067650e-01 
1.068081e-01 
1.068512e-01 
1.068942e-01 
1.069371e-01 
1.069799e-01 
1.070226e-01 
1.070652e-01 
1.071077e-01 
1.071501e-01 
1.071924e-01 
1.072346e-01 
1.072767e-01 
1.073187e-01 
1.073606e-01 
1.074025e-01 
1.074442e-01 
1.074858e-01 
1.075273e-01 
1.075687e-01 
1.076100e-01 
1.076513e-01 
1.076924e-01 
1.077334e-01 
1.077743e-01 
1.078152e-01 
1.078559e-01 
1.078965e-01 
1.079370e-01 
1.079775e-01 
1.080178e-01 
1.080580e-01 
1.080982e-01 
1.081382e-01 
1.081781e-01 
1.082180e-01 
1.082577e-01 
1.082974e-01 
1.083369e-01 
1.083764e-01 
1.084157e-01 
1.084549e-01 
1.084941e-01 
1.085331e-01 
1.085721e-01 
1.086109e-01 
1.086497e-01 
1.086883e-01 
1.087269e-01 
1.087654e-01 
1.088037e-01 
1.088420e-01 
1.088801e-01 
1.089182e-01 
1.089561e-01 
1.089940e-01 
1.090318e-01 
1.090694e-01 
1.091070e-01 
1.091444e-01 
1.091818e-01 
1.092191e-01 
1.092562e-01 
1.092933e-01 
1.093303e-01 
1.093671e-01 
1.094039e-01 
1.094406e-01 
1.094772e-01 
1.095136e-01 
1.095500e-01 
1.095863e-01 
1.096224e-01 
1.096585e-01 
1.096945e-01 
1.097304e-01 
1.097662e-01 
1.098018e-01 
1.098374e-01 
1.098729e-01 
1.099083e-01 
1.099435e-01 
1.099787e-01 
1.100138e-01 
1.100488e-01 
1.100837e-01 
1.101184e-01 
1.101531e-01 
1.101877e-01 
1.102222e-01 
1.102566e-01 
1.102909e-01 
1.103250e-01 
1.103591e-01 
1.103931e-01 
1.104270e-01 
1.104608e-01 
1.104945e-01 
1.105281e-01 
1.105615e-01 
1.105949e-01 
1.106282e-01 
1.106614e-01 
1.106945e-01 
1.107275e-01 
1.107604e-01 
1.107932e-01 
1.108258e-01 
1.108584e-01 
1.108909e-01 
1.109233e-01 
1.109556e-01 
1.109878e-01 
1.110199e-01 
1.110519e-01 
1.110838e-01 
1.111155e-01 
1.111472e-01 
1.111788e-01 
1.112103e-01 
1.112417e-01 
1.112730e-01 
1.113042e-01 
1.113353e-01 
1.113663e-01 
1.113972e-01 
1.114279e-01 
1.114586e-01 
1.114892e-01 
1.115197e-01 
1.115501e-01 
1.115804e-01 
1.116106e-01 
1.116407e-01 
1.116707e-01 
1.117006e-01 
1.117303e-01 
1.117600e-01 
1.117896e-01 
1.118191e-01 
1.118485e-01 
1.118778e-01 
1.119070e-01 
1.119361e-01 
1.119650e-01 
1.119939e-01 
1.120227e-01 
1.120514e-01 
1.120800e-01 
1.121085e-01 
1.121369e-01 
1.121652e-01 
1.121933e-01 
1.122214e-01 
1.122494e-01 
1.122773e-01 
1.123051e-01 
1.123328e-01 
1.123603e-01 
1.123878e-01 
1.124152e-01 
1.124425e-01 
1.124697e-01 
1.124967e-01 
1.125237e-01 
1.125506e-01 
1.125774e-01 
1.126041e-01 
1.126306e-01 
1.126571e-01 
1.126835e-01 
1.127098e-01 
1.127359e-01 
1.127620e-01 
1.127880e-01 
1.128139e-01 
1.128396e-01 
1.128653e-01 
1.128909e-01 
1.129164e-01 
1.129417e-01 
1.129670e-01 
1.129922e-01 
1.130172e-01 
1.130422e-01 
1.130671e-01 
1.130918e-01 
1.131165e-01 
1.131411e-01 
1.131655e-01 
1.131899e-01 
1.132142e-01 
1.132383e-01 
1.132624e-01 
1.132864e-01 
1.133102e-01 
1.133340e-01 
1.133576e-01 
1.133812e-01 
1.134046e-01 
1.134280e-01 
1.134513e-01 
1.134744e-01 
1.134975e-01 
1.135204e-01 
1.135433e-01 
1.135660e-01 
1.135887e-01 
1.136112e-01 
1.136337e-01 
1.136560e-01 
1.136783e-01 
1.137004e-01 
1.137225e-01 
1.137444e-01 
1.137662e-01 
1.137880e-01 
1.138096e-01 
1.138312e-01 
1.138526e-01 
1.138739e-01 
1.138952e-01 
1.139163e-01 
1.139373e-01 
1.139583e-01 
1.139791e-01 
1.139998e-01 
1.140205e-01 
1.140410e-01 
1.140614e-01 
1.140818e-01 
1.141020e-01 
1.141221e-01 
1.141421e-01 
1.141621e-01 
1.141819e-01 
1.142016e-01 
1.142212e-01 
1.142407e-01 
1.142602e-01 
1.142795e-01 
1.142987e-01 
1.143178e-01 
1.143368e-01 
1.143557e-01 
1.143745e-01 
1.143932e-01 
1.144118e-01 
1.144304e-01 
1.144488e-01 
1.144671e-01 
1.144853e-01 
1.145034e-01 
1.145214e-01 
1.145393e-01 
1.145571e-01 
1.145748e-01 
1.145924e-01 
1.146099e-01 
1.146272e-01 
1.146445e-01 
1.146617e-01 
1.146788e-01 
1.146958e-01 
1.147127e-01 
1.147295e-01 
1.147462e-01 
1.147627e-01 
1.147792e-01 
1.147956e-01 
1.148119e-01 
1.148281e-01 
1.148441e-01 
1.148601e-01 
1.148760e-01 
1.148917e-01 
1.149074e-01 
1.149230e-01 
1.149384e-01 
1.149538e-01 
1.149691e-01 
1.149842e-01 
1.149993e-01 
1.150143e-01 
1.150291e-01 
1.150439e-01 
1.150585e-01 
1.150731e-01 
1.150875e-01 
1.151019e-01 
1.151161e-01 
1.151303e-01 
1.151443e-01 
1.151583e-01 
1.151721e-01 
1.151859e-01 
1.151995e-01 
1.152130e-01 
1.152265e-01 
1.152398e-01 
1.152530e-01 
1.152662e-01 
1.152792e-01 
1.152921e-01 
1.153050e-01 
1.153177e-01 
1.153303e-01 
1.153428e-01 
1.153553e-01 
1.153676e-01 
1.153798e-01 
1.153919e-01 
1.154039e-01 
1.154158e-01 
1.154276e-01 
1.154394e-01 
1.154510e-01 
1.154625e-01 
1.154739e-01 
1.154852e-01 
1.154964e-01 
1.155075e-01 
1.155185e-01 
1.155294e-01 
1.155402e-01 
1.155509e-01 
1.155615e-01 
1.155720e-01 
1.155823e-01 
1.155926e-01 
1.156028e-01 
1.156129e-01 
1.156229e-01 
1.156328e-01 
1.156425e-01 
1.156522e-01 
1.156618e-01 
1.156713e-01 
1.156806e-01 
1.156899e-01 
1.156991e-01 
1.157081e-01 
1.157171e-01 
1.157260e-01 
1.157347e-01 
1.157434e-01 
1.157519e-01 
1.157604e-01 
1.157688e-01 
1.157770e-01 
1.157852e-01 
1.157932e-01 
1.158012e-01 
1.158090e-01 
1.158167e-01 
1.158244e-01 
1.158319e-01 
1.158394e-01 
1.158467e-01 
1.158539e-01 
1.158611e-01 
1.158681e-01 
1.158750e-01 
1.158819e-01 
1.158886e-01 
1.158952e-01 
1.159017e-01 
1.159082e-01 
1.159145e-01 
1.159207e-01 
1.159268e-01 
1.159328e-01 
1.159387e-01 
1.159445e-01 
1.159502e-01 
1.159559e-01 
1.159614e-01 
1.159668e-01 
1.159721e-01 
1.159773e-01 
1.159824e-01 
1.159873e-01 
1.159922e-01 
1.159970e-01 
1.160017e-01 
1.160063e-01 
1.160108e-01 
1.160152e-01 
1.160195e-01 
1.160236e-01 
1.160277e-01 
1.160317e-01 
1.160356e-01 
1.160393e-01 
1.160430e-01 
1.160466e-01 
1.160501e-01 
1.160534e-01 
1.160567e-01 
1.160598e-01 
1.160629e-01 
1.160659e-01 
1.160687e-01 
1.160715e-01 
1.160741e-01 
1.160767e-01 
1.160791e-01 
1.160815e-01 
1.160837e-01 
1.160859e-01 
1.160879e-01 
1.160898e-01 
1.160917e-01 
1.160934e-01 
1.160950e-01 
1.160966e-01 
1.160980e-01 
1.160993e-01 
1.161006e-01 
1.161017e-01 
1.161027e-01 
1.161036e-01 
1.161044e-01 
1.161052e-01 
1.161058e-01 
1.161063e-01 
1.161067e-01 
1.161070e-01 
1.161072e-01 
1.161073e-01 
1.161073e-01 
1.161072e-01 
1.161070e-01 
1.161067e-01 
1.161063e-01 
1.161058e-01 
1.161052e-01 
1.161045e-01 
1.161037e-01 
1.161028e-01 
1.161018e-01 
1.161006e-01 
1.160994e-01 
1.160981e-01 
1.160967e-01 
1.160952e-01 
1.160935e-01 
1.160918e-01 
1.160900e-01 
1.160880e-01 
1.160860e-01 
1.160839e-01 
1.160816e-01 
1.160793e-01 
1.160768e-01 
1.160743e-01 
1.160717e-01 
1.160689e-01 
1.160661e-01 
1.160631e-01 
1.160601e-01 
1.160569e-01 
1.160536e-01 
1.160503e-01 
1.160468e-01 
1.160433e-01 
1.160396e-01 
1.160358e-01 
1.160320e-01 
1.160280e-01 
1.160239e-01 
1.160198e-01 
1.160155e-01 
1.160111e-01 
1.160066e-01 
1.160020e-01 
1.159974e-01 
1.159926e-01 
1.159877e-01 
1.159827e-01 
1.159776e-01 
1.159724e-01 
1.159671e-01 
1.159617e-01 
1.159562e-01 
1.159506e-01 
1.159449e-01 
1.159391e-01 
1.159332e-01 
1.159272e-01 
1.159211e-01 
1.159149e-01 
1.159086e-01 
1.159022e-01 
1.158957e-01 
1.158890e-01 
1.158823e-01 
1.158755e-01 
1.158686e-01 
1.158616e-01 
1.158544e-01 
1.158472e-01 
1.158399e-01 
1.158324e-01 
1.158249e-01 
1.158173e-01 
1.158095e-01 
1.158017e-01 
1.157938e-01 
1.157857e-01 
1.157776e-01 
1.157693e-01 
1.157610e-01 
1.157525e-01 
1.157440e-01 
1.157353e-01 
1.157266e-01 
1.157177e-01 
1.157088e-01 
1.156997e-01 
1.156906e-01 
1.156813e-01 
1.156719e-01 
1.156625e-01 
1.156529e-01 
1.156432e-01 
1.156334e-01 
1.156236e-01 
1.156136e-01 
1.156035e-01 
1.155933e-01 
1.155831e-01 
1.155727e-01 
1.155622e-01 
1.155516e-01 
1.155409e-01 
1.155301e-01 
1.155193e-01 
1.155083e-01 
1.154972e-01 
1.154860e-01 
1.154747e-01 
1.154633e-01 
1.154518e-01 
1.154402e-01 
1.154285e-01 
1.154167e-01 
1.154048e-01 
1.153928e-01 
1.153807e-01 
1.153684e-01 
1.153561e-01 
1.153437e-01 
1.153312e-01 
1.153186e-01 
1.153059e-01 
1.152931e-01 
1.152801e-01 
1.152671e-01 
1.152540e-01 
1.152408e-01 
1.152274e-01 
1.152140e-01 
1.152005e-01 
1.151868e-01 
1.151731e-01 
1.151593e-01 
1.151453e-01 
1.151313e-01 
1.151172e-01 
1.151029e-01 
1.150886e-01 
1.150741e-01 
1.150596e-01 
1.150449e-01 
1.150302e-01 
1.150153e-01 
1.150004e-01 
1.149853e-01 
1.149702e-01 
1.149549e-01 
1.149396e-01 
1.149241e-01 
1.149085e-01 
1.148929e-01 
1.148771e-01 
1.148613e-01 
1.148453e-01 
1.148292e-01 
1.148131e-01 
1.147968e-01 
1.147804e-01 
1.147639e-01 
1.147474e-01 
1.147307e-01 
1.147139e-01 
1.146970e-01 
1.146801e-01 
1.146630e-01 
1.146458e-01 
1.146285e-01 
1.146111e-01 
1.145936e-01 
1.145761e-01 
1.145584e-01 
1.145406e-01 
1.145227e-01 
1.145047e-01 
1.144866e-01 
1.144684e-01 
1.144501e-01 
1.144317e-01 
1.144132e-01 
1.143946e-01 
1.143759e-01 
1.143571e-01 
1.143382e-01 
1.143192e-01 
1.143001e-01 
1.142809e-01 
1.142616e-01 
1.142422e-01 
1.142227e-01 
1.142031e-01 
1.141833e-01 
1.141635e-01 
1.141436e-01 
1.141236e-01 
1.141035e-01 
1.140833e-01 
1.140630e-01 
1.140425e-01 
1.140220e-01 
1.140014e-01 
1.139807e-01 
1.139598e-01 
1.139389e-01 
1.139179e-01 
1.138968e-01 
1.138755e-01 
1.138542e-01 
1.138328e-01 
1.138113e-01 
1.137896e-01 
1.137679e-01 
1.137461e-01 
1.137241e-01 
1.137021e-01 
1.136799e-01 
1.136577e-01 
1.136354e-01 
1.136129e-01 
1.135904e-01 
1.135678e-01 
1.135450e-01 
1.135222e-01 
1.134992e-01 
1.134762e-01 
1.134530e-01 
1.134298e-01 
1.134064e-01 
1.133830e-01 
1.133594e-01 
1.133358e-01 
1.133120e-01 
1.132882e-01 
1.132642e-01 
1.132402e-01 
1.132160e-01 
1.131918e-01 
1.131674e-01 
1.131430e-01 
1.131184e-01 
1.130938e-01 
1.130690e-01 
1.130441e-01 
1.130192e-01 
1.129941e-01 
1.129690e-01 
1.129437e-01 
1.129183e-01 
1.128929e-01 
1.128673e-01 
1.128417e-01 
1.128159e-01 
1.127900e-01 
1.127641e-01 
1.127380e-01 
1.127118e-01 
1.126856e-01 
1.126592e-01 
1.126327e-01 
1.126062e-01 
1.125795e-01 
1.125527e-01 
1.125259e-01 
1.124989e-01 
1.124718e-01 
1.124446e-01 
1.124174e-01 
1.123900e-01 
1.123625e-01 
1.123350e-01 
1.123073e-01 
1.122795e-01 
1.122516e-01 
1.122237e-01 
1.121956e-01 
1.121674e-01 
1.121391e-01 
1.121108e-01 
1.120823e-01 
1.120537e-01 
1.120250e-01 
1.119963e-01 
1.119674e-01 
1.119384e-01 
1.119093e-01 
1.118802e-01 
1.118509e-01 
1.118215e-01 
1.117920e-01 
1.117625e-01 
1.117328e-01 
1.117030e-01 
1.116731e-01 
1.116431e-01 
1.116131e-01 
1.115829e-01 
1.115526e-01 
1.115222e-01 
1.114917e-01 
1.114612e-01 
1.114305e-01 
1.113997e-01 
1.113688e-01 
1.113378e-01 
1.113068e-01 
1.112756e-01 
1.112443e-01 
1.112129e-01 
1.111815e-01 
1.111499e-01 
1.111182e-01 
1.110864e-01 
1.110545e-01 
1.110226e-01 
1.109905e-01 
1.109583e-01 
1.109260e-01 
1.108937e-01 
1.108612e-01 
1.108286e-01 
1.107959e-01 
1.107631e-01 
1.107303e-01 
1.106973e-01 
1.106642e-01 
1.106310e-01 
1.105978e-01 
1.105644e-01 
1.105309e-01 
1.104973e-01 
1.104637e-01 
1.104299e-01 
1.103960e-01 
1.103620e-01 
1.103280e-01 
1.102938e-01 
1.102595e-01 
1.102252e-01 
1.101907e-01 
1.101561e-01 
1.101214e-01 
1.100867e-01 
1.100518e-01 
1.100168e-01 
1.099818e-01 
1.099466e-01 
1.099113e-01 
1.098760e-01 
1.098405e-01 
1.098049e-01 
1.097693e-01 
1.097335e-01 
1.096976e-01 
1.096617e-01 
1.096256e-01 
1.095895e-01 
1.095532e-01 
1.095168e-01 
1.094804e-01 
1.094438e-01 
1.094072e-01 
1.093704e-01 
1.093336e-01 
1.092966e-01 
1.092595e-01 
1.092224e-01 
1.091851e-01 
1.091478e-01 
1.091103e-01 
1.090728e-01 
1.090351e-01 
1.089974e-01 
1.089595e-01 
1.089216e-01 
1.088836e-01 
1.088454e-01 
1.088072e-01 
1.087688e-01 
1.087304e-01 
1.086918e-01 
1.086532e-01 
1.086145e-01 
1.085756e-01 
1.085367e-01 
1.084977e-01 
1.084585e-01 
1.084193e-01 
1.083800e-01 
1.083405e-01 
1.083010e-01 
1.082614e-01 
1.082216e-01 
1.081818e-01 
1.081419e-01 
1.081019e-01 
1.080618e-01 
1.080215e-01 
1.079812e-01 
1.079408e-01 
1.079003e-01 
1.078597e-01 
1.078190e-01 
1.077781e-01 
1.077372e-01 
1.076962e-01 
1.076551e-01 
1.076139e-01 
1.075726e-01 
1.075312e-01 
1.074897e-01 
1.074481e-01 
1.074064e-01 
1.073646e-01 
1.073227e-01 
1.072807e-01 
1.072386e-01 
1.071964e-01 
1.071541e-01 
1.071118e-01 
1.070693e-01 
1.070267e-01 
1.069840e-01 
1.069412e-01 
1.068983e-01 
1.068554e-01 
1.068123e-01 
1.067691e-01 
1.067258e-01 
1.066825e-01 
1.066390e-01 
1.065954e-01 
1.065518e-01 
1.065080e-01 
1.064642e-01 
1.064202e-01 
1.063761e-01 
1.063320e-01 
1.062877e-01 
1.062434e-01 
1.061989e-01 
1.061544e-01 
1.061098e-01 
1.060650e-01 
1.060202e-01 
1.059752e-01 
1.059302e-01 
1.058851e-01 
1.058398e-01 
1.057945e-01 
1.057491e-01 
1.057036e-01 
1.056579e-01 
1.056122e-01 
1.055664e-01 
1.055205e-01 
1.054745e-01 
1.054283e-01 
1.053821e-01 
1.053358e-01 
1.052894e-01 
1.052429e-01 
1.051963e-01 
1.051496e-01 
1.051028e-01 
1.050559e-01 
1.050090e-01 
1.049619e-01 
1.049147e-01 
1.048674e-01 
1.048200e-01 
1.047726e-01 
1.047250e-01 
1.046773e-01 
1.046295e-01 
1.045817e-01 
1.045337e-01 
1.044856e-01 
1.044375e-01 
1.043892e-01 
1.043409e-01 
1.042924e-01 
1.042439e-01 
1.041952e-01 
1.041465e-01 
1.040977e-01 
1.040487e-01 
1.039997e-01 
1.039506e-01 
1.039013e-01 
1.038520e-01 
1.038026e-01 
1.037531e-01 
1.037035e-01 
1.036538e-01 
1.036039e-01 
1.035540e-01 
1.035040e-01 
1.034539e-01 
1.034037e-01 
1.033534e-01 
1.033031e-01 
1.032526e-01 
1.032020e-01 
1.031513e-01 
1.031005e-01 
1.030497e-01 
1.029987e-01 
1.029476e-01 
1.028965e-01 
1.028452e-01 
1.027938e-01 
1.027424e-01 
1.026908e-01 
1.026392e-01 
1.025874e-01 
1.025356e-01 
1.024837e-01 
1.024316e-01 
1.023795e-01 
1.023273e-01 
1.022750e-01 
1.022225e-01 
1.021700e-01 
1.021174e-01 
1.020647e-01 
1.020119e-01 
1.019590e-01 
1.019060e-01 
1.018529e-01 
1.017997e-01 
1.017464e-01 
1.016931e-01 
1.016396e-01 
1.015860e-01 
1.015323e-01 
1.014786e-01 
1.014247e-01 
1.013707e-01 
1.013167e-01 
1.012625e-01 
1.012083e-01 
1.011540e-01 
1.010995e-01 
1.010450e-01 
1.009904e-01 
1.009356e-01 
1.008808e-01 
1.008259e-01 
1.007709e-01 
1.007158e-01 
1.006606e-01 
1.006053e-01 
1.005499e-01 
1.004944e-01 
1.004388e-01 
1.003831e-01 
1.003273e-01 
1.002714e-01 
1.002155e-01 
1.001594e-01 
1.001032e-01 
1.000470e-01 
9.999063e-02 
9.993419e-02 
9.987764e-02 
9.982100e-02 
9.976427e-02 
9.970744e-02 
9.965051e-02 
9.959349e-02 
9.953638e-02 
9.947916e-02 
9.942186e-02 
9.936446e-02 
9.930696e-02 
9.924937e-02 
9.919168e-02 
9.913389e-02 
9.907602e-02 
9.901804e-02 
9.895998e-02 
9.890181e-02 
9.884355e-02 
9.878520e-02 
9.872675e-02 
9.866821e-02 
9.860957e-02 
9.855083e-02 
9.849201e-02 
9.843308e-02 
9.837406e-02 
9.831495e-02 
9.825574e-02 
9.819644e-02 
9.813704e-02 
9.807755e-02 
9.801796e-02 
9.795828e-02 
9.789851e-02 
9.783863e-02 
9.777867e-02 
9.771861e-02 
9.765845e-02 
9.759820e-02 
9.753786e-02 
9.747742e-02 
9.741689e-02 
9.735626e-02 
9.729554e-02 
9.723472e-02 
9.717381e-02 
9.711280e-02 
9.705170e-02 
9.699051e-02 
9.692922e-02 
9.686784e-02 
9.680636e-02 
9.674479e-02 
9.668313e-02 
9.662137e-02 
9.655951e-02 
9.649756e-02 
9.643552e-02 
9.637339e-02 
9.631116e-02 
9.624883e-02 
9.618641e-02 
9.612390e-02 
9.606129e-02 
9.599859e-02 
9.593580e-02 
9.587291e-02 
9.580993e-02 
9.574685e-02 
9.568368e-02 
9.562042e-02 
9.555706e-02 
9.549361e-02 
9.543007e-02 
9.536643e-02 
9.530270e-02 
9.523887e-02 
9.517495e-02 
9.511094e-02 
9.504683e-02 
9.498263e-02 
9.491834e-02 
9.485395e-02 
9.478947e-02 
9.472490e-02 
9.466023e-02 
9.459547e-02 
9.453062e-02 
9.446567e-02 
9.440063e-02 
9.433549e-02 
9.427027e-02 
9.420495e-02 
9.413953e-02 
9.407403e-02 
9.400843e-02 
9.394273e-02 
9.387695e-02 
9.381107e-02 
9.374509e-02 
9.367903e-02 
9.361287e-02 
9.354662e-02 
9.348027e-02 
9.341384e-02 
9.334731e-02 
9.328068e-02 
9.321397e-02 
9.314716e-02 
9.308026e-02 
9.301326e-02 
9.294617e-02 
9.287899e-02 
9.281172e-02 
9.274436e-02 
9.267690e-02 
9.260935e-02 
9.254170e-02 
9.247397e-02 
9.240614e-02 
9.233822e-02 
9.227021e-02 
9.220210e-02 
9.213390e-02 
9.206561e-02 
9.199723e-02 
9.192875e-02 
9.186019e-02 
9.179153e-02 
9.172278e-02 
9.165393e-02 
9.158500e-02 
9.151597e-02 
9.144685e-02 
9.137763e-02 
9.130833e-02 
9.123893e-02 
9.116944e-02 
9.109986e-02 
9.103019e-02 
9.096042e-02 
9.089057e-02 
9.082062e-02 
9.075058e-02 
9.068044e-02 
9.061022e-02 
9.053990e-02 
9.046949e-02 
9.039899e-02 
9.032840e-02 
9.025772e-02 
9.018695e-02 
9.011608e-02 
9.004512e-02 
8.997407e-02 
8.990293e-02 
8.983170e-02 
8.976037e-02 
8.968896e-02 
8.961745e-02 
8.954585e-02 
8.947416e-02 
8.940238e-02 
8.933051e-02 
8.925854e-02 
8.918649e-02 
8.911434e-02 
8.904211e-02 
8.896978e-02 
8.889736e-02 
8.882485e-02 
8.875224e-02 
8.867955e-02 
8.860677e-02 
8.853389e-02 
8.846093e-02 
8.838787e-02 
8.831472e-02 
8.824148e-02 
8.816815e-02 
8.809473e-02 
8.802122e-02 
8.794762e-02 
8.787393e-02 
8.780014e-02 
8.772627e-02 
8.765230e-02 
8.757825e-02 
8.750410e-02 
8.742987e-02 
8.735554e-02 
8.728112e-02 
8.720661e-02 
8.713201e-02 
8.705733e-02 
8.698255e-02 
8.690768e-02 
8.683272e-02 
8.675767e-02 
8.668252e-02 
8.660729e-02 
8.653197e-02 
8.645656e-02 
8.638106e-02 
8.630547e-02 
8.622979e-02 
8.615402e-02 
8.607815e-02 
8.600220e-02 
8.592616e-02 
8.585003e-02 
8.577381e-02 
8.569749e-02 
8.562109e-02 
8.554460e-02 
8.546802e-02 
8.539135e-02 
8.531459e-02 
8.523774e-02 
8.516080e-02 
8.508377e-02 
8.500665e-02 
8.492944e-02 
8.485214e-02 
8.477476e-02 
8.469728e-02 
8.461971e-02 
8.454206e-02 
8.446431e-02 
8.438648e-02 
8.430855e-02 
8.423054e-02 
8.415244e-02 
8.407424e-02 
8.399596e-02 
8.391759e-02 
8.383913e-02 
8.376058e-02 
8.368195e-02 
8.360322e-02 
8.352440e-02 
8.344550e-02 
8.336650e-02 
8.328742e-02 
8.320825e-02 
8.312899e-02 
8.304964e-02 
8.297020e-02 
8.289068e-02 
8.281106e-02 
8.273136e-02 
8.265156e-02 
8.257168e-02 
8.249171e-02 
8.241165e-02 
8.233150e-02 
8.225127e-02 
8.217094e-02 
8.209053e-02 
8.201003e-02 
8.192944e-02 
8.184876e-02 
8.176799e-02 
8.168714e-02 
8.160620e-02 
8.152517e-02 
8.144405e-02 
8.136284e-02 
8.128154e-02 
8.120016e-02 
8.111869e-02 
8.103713e-02 
8.095548e-02 
8.087374e-02 
8.079192e-02 
8.071001e-02 
8.062801e-02 
8.054592e-02 
8.046374e-02 
8.038148e-02 
8.029913e-02 
8.021669e-02 
8.013416e-02 
8.005155e-02 
7.996885e-02 
7.988606e-02 
7.980318e-02 
7.972022e-02 
7.963717e-02 
7.955403e-02 
7.947080e-02 
7.938749e-02 
7.930408e-02 
7.922060e-02 
7.913702e-02 
7.905336e-02 
7.896961e-02 
7.888577e-02 
7.880184e-02 
7.871783e-02 
7.863373e-02 
7.854954e-02 
7.846527e-02 
7.838091e-02 
7.829646e-02 
7.821193e-02 
7.812731e-02 
7.804260e-02 
7.795781e-02 
7.787292e-02 
7.778796e-02 
7.770290e-02 
7.761776e-02 
7.753253e-02 
7.744722e-02 
7.736181e-02 
7.727633e-02 
7.719075e-02 
7.710509e-02 
7.701934e-02 
7.693351e-02 
7.684759e-02 
7.676158e-02 
7.667549e-02 
7.658931e-02 
7.650304e-02 
7.641669e-02 
7.633025e-02 
7.624373e-02 
7.615712e-02 
7.607042e-02 
7.598364e-02 
7.589677e-02 
7.580982e-02 
7.572278e-02 
7.563565e-02 
7.554844e-02 
7.546114e-02 
7.537376e-02 
7.528629e-02 
7.519873e-02 
7.511109e-02 
7.502336e-02 
7.493555e-02 
7.484765e-02 
7.475967e-02 
7.467160e-02 
7.458344e-02 
7.449520e-02 
7.440688e-02 
7.431847e-02 
7.422997e-02 
7.414139e-02 
7.405272e-02 
7.396397e-02 
7.387513e-02 
7.378621e-02 
7.369720e-02 
7.360811e-02 
7.351893e-02 
7.342967e-02 
7.334032e-02 
7.325089e-02 
7.316137e-02 
7.307177e-02 
7.298208e-02 
7.289231e-02 
7.280245e-02 
7.271251e-02 
7.262248e-02 
7.253237e-02 
7.244217e-02 
7.235189e-02 
7.226153e-02 
7.217108e-02 
7.208054e-02 
7.198993e-02 
7.189922e-02 
7.180843e-02 
7.171756e-02 
7.162661e-02 
7.153557e-02 
7.144444e-02 
7.135323e-02 
7.126194e-02 
7.117056e-02 
7.107910e-02 
7.098755e-02 
7.089592e-02 
7.080421e-02 
7.071241e-02 
7.062053e-02 
7.052856e-02 
7.043652e-02 
7.034438e-02 
7.025217e-02 
7.015986e-02 
7.006748e-02 
6.997501e-02 
6.988246e-02 
6.978982e-02 
6.969711e-02 
6.960430e-02 
6.951142e-02 
6.941845e-02 
6.932539e-02 
6.923226e-02 
6.913904e-02 
6.904574e-02 
6.895235e-02 
6.885888e-02 
6.876533e-02 
6.867169e-02 
6.857797e-02 
6.848417e-02 
6.839029e-02 
6.829632e-02 
6.820227e-02 
6.810813e-02 
6.801392e-02 
6.791962e-02 
6.782523e-02 
6.773077e-02 
6.763622e-02 
6.754159e-02 
6.744688e-02 
6.735208e-02 
6.725720e-02 
6.716224e-02 
6.706720e-02 
6.697207e-02 
6.687686e-02 
6.678157e-02 
6.668619e-02 
6.659074e-02 
6.649520e-02 
6.639958e-02 
6.630388e-02 
6.620809e-02 
6.611222e-02 
6.601628e-02 
6.592024e-02 
6.582413e-02 
6.572794e-02 
6.563166e-02 
6.553530e-02 
6.543886e-02 
6.534233e-02 
6.524573e-02 
6.514904e-02 
6.505227e-02 
6.495542e-02 
6.485849e-02 
6.476148e-02 
6.466438e-02 
6.456721e-02 
6.446995e-02 
6.437261e-02 
6.427519e-02 
6.417769e-02 
6.408010e-02 
6.398244e-02 
6.388469e-02 
6.378686e-02 
6.368896e-02 
6.359097e-02 
6.349289e-02 
6.339474e-02 
6.329651e-02 
6.319820e-02 
6.309980e-02 
6.300132e-02 
6.290277e-02 
6.280413e-02 
6.270541e-02 
6.260661e-02 
6.250773e-02 
6.240877e-02 
6.230973e-02 
6.221061e-02 
6.211141e-02 
6.201212e-02 
6.191276e-02 
6.181331e-02 
6.171379e-02 
6.161419e-02 
6.151450e-02 
6.141473e-02 
6.131489e-02 
6.121496e-02 
6.111496e-02 
6.101487e-02 
6.091470e-02 
6.081446e-02 
6.071413e-02 
6.061372e-02 
6.051324e-02 
6.041267e-02 
6.031202e-02 
6.021130e-02 
6.011049e-02 
6.000961e-02 
5.990864e-02 
5.980760e-02 
5.970647e-02 
5.960527e-02 
5.950398e-02 
5.940262e-02 
5.930118e-02 
5.919966e-02 
5.909805e-02 
5.899637e-02 
5.889461e-02 
5.879277e-02 
5.869086e-02 
5.858886e-02 
5.848678e-02 
5.838462e-02 
5.828239e-02 
5.818007e-02 
5.807768e-02 
5.797521e-02 
5.787266e-02 
5.777003e-02 
5.766732e-02 
5.756453e-02 
5.746167e-02 
5.735872e-02 
5.725570e-02 
5.715260e-02 
5.704941e-02 
5.694615e-02 
5.684282e-02 
5.673940e-02 
5.663591e-02 
5.653233e-02 
5.642868e-02 
5.632495e-02 
5.622114e-02 
5.611726e-02 
5.601329e-02 
5.590925e-02 
5.580513e-02 
5.570093e-02 
5.559665e-02 
5.549230e-02 
5.538787e-02 
5.528336e-02 
5.517877e-02 
5.507410e-02 
5.496936e-02 
5.486454e-02 
5.475964e-02 
5.465466e-02 
5.454961e-02 
5.444448e-02 
5.433927e-02 
5.423398e-02 
5.412861e-02 
5.402317e-02 
5.391765e-02 
5.381206e-02 
5.370638e-02 
5.360063e-02 
5.349480e-02 
5.338890e-02 
5.328292e-02 
5.317686e-02 
5.307072e-02 
5.296451e-02 
5.285822e-02 
5.275185e-02 
5.264541e-02 
5.253889e-02 
5.243229e-02 
5.232561e-02 
5.221886e-02 
5.211203e-02 
5.200513e-02 
5.189815e-02 
5.179109e-02 
5.168396e-02 
5.157675e-02 
5.146946e-02 
5.136210e-02 
5.125466e-02 
5.114715e-02 
5.103955e-02 
5.093189e-02 
5.082414e-02 
5.071632e-02 
5.060843e-02 
5.050045e-02 
5.039241e-02 
5.028428e-02 
5.017608e-02 
5.006781e-02 
4.995946e-02 
4.985103e-02 
4.974253e-02 
4.963395e-02 
4.952529e-02 
4.941656e-02 
4.930776e-02 
4.919888e-02 
4.908992e-02 
4.898089e-02 
4.887178e-02 
4.876260e-02 
4.865335e-02 
4.854401e-02 
4.843461e-02 
4.832512e-02 
4.821556e-02 
4.810593e-02 
4.799622e-02 
4.788644e-02 
4.777658e-02 
4.766665e-02 
4.755664e-02 
4.744656e-02 
4.733640e-02 
4.722617e-02 
4.711586e-02 
4.700548e-02 
4.689503e-02 
4.678450e-02 
4.667389e-02 
4.656321e-02 
4.645246e-02 
4.634163e-02 
4.623073e-02 
4.611975e-02 
4.600870e-02 
4.589758e-02 
4.578638e-02 
4.567511e-02 
4.556376e-02 
4.545234e-02 
4.534084e-02 
4.522927e-02 
4.511763e-02 
4.500591e-02 
4.489412e-02 
4.478226e-02 
4.467032e-02 
4.455831e-02 
4.444622e-02 
4.433406e-02 
4.422183e-02 
4.410953e-02 
4.399715e-02 
4.388469e-02 
4.377217e-02 
4.365957e-02 
4.354690e-02 
4.343415e-02 
4.332133e-02 
4.320844e-02 
4.309548e-02 
4.298244e-02 
4.286933e-02 
4.275614e-02 
4.264289e-02 
4.252956e-02 
4.241615e-02 
4.230268e-02 
4.218913e-02 
4.207551e-02 
4.196182e-02 
4.184805e-02 
4.173421e-02 
4.162030e-02 
4.150632e-02 
4.139226e-02 
4.127813e-02 
4.116393e-02 
4.104966e-02 
4.093532e-02 
4.082090e-02 
4.070641e-02 
4.059185e-02 
4.047721e-02 
4.036251e-02 
4.024773e-02 
4.013288e-02 
4.001796e-02 
3.990297e-02 
3.978790e-02 
3.967277e-02 
3.955756e-02 
3.944228e-02 
3.932693e-02 
3.921151e-02 
3.909601e-02 
3.898045e-02 
3.886481e-02 
3.874910e-02 
3.863332e-02 
3.851747e-02 
3.840155e-02 
3.828555e-02 
3.816949e-02 
3.805335e-02 
3.793715e-02 
3.782087e-02 
3.770452e-02 
3.758810e-02 
3.747161e-02 
3.735505e-02 
3.723842e-02 
3.712172e-02 
3.700494e-02 
3.688810e-02 
3.677118e-02 
3.665420e-02 
3.653714e-02 
3.642002e-02 
3.630282e-02 
3.618555e-02 
3.606822e-02 
3.595081e-02 
3.583333e-02 
3.571578e-02 
3.559817e-02 
3.548048e-02 
3.536272e-02 
3.524489e-02 
3.512699e-02 
3.500903e-02 
3.489099e-02 
3.477288e-02 
3.465470e-02 
3.453646e-02 
3.441814e-02 
3.429976e-02 
3.418130e-02 
3.406278e-02 
3.394418e-02 
3.382552e-02 
3.370678e-02 
3.358798e-02 
3.346911e-02 
3.335017e-02 
3.323116e-02 
3.311208e-02 
3.299293e-02 
3.287371e-02 
3.275443e-02 
3.263507e-02 
3.251565e-02 
3.239615e-02 
3.227659e-02 
3.215696e-02 
3.203726e-02 
3.191749e-02 
3.179765e-02 
3.167775e-02 
3.155778e-02 
3.143773e-02 
3.131762e-02 
3.119744e-02 
3.107720e-02 
3.095688e-02 
3.083650e-02 
3.071604e-02 
3.059552e-02 
3.047494e-02 
3.035428e-02 
3.023355e-02 
3.011276e-02 
2.999190e-02 
2.987097e-02 
2.974998e-02 
2.962891e-02 
2.950778e-02 
2.938658e-02 
2.926532e-02 
2.914398e-02 
2.902258e-02 
2.890111e-02 
2.877957e-02 
2.865797e-02 
2.853630e-02 
2.841456e-02 
2.829275e-02 
2.817088e-02 
2.804894e-02 
2.792693e-02 
2.780486e-02 
2.768272e-02 
2.756051e-02 
2.743823e-02 
2.731589e-02 
2.719348e-02 
2.707101e-02 
2.694847e-02 
2.682586e-02 
2.670318e-02 
2.658044e-02 
2.645763e-02 
2.633475e-02 
2.621181e-02 
2.608881e-02 
2.596573e-02 
2.584259e-02 
2.571938e-02 
2.559611e-02 
2.547277e-02 
2.534937e-02 
2.522590e-02 
2.510236e-02 
2.497876e-02 
2.485509e-02 
2.473135e-02 
2.460755e-02 
2.448369e-02 
2.435975e-02 
2.423576e-02 
2.411169e-02 
2.398757e-02 
2.386337e-02 
2.373911e-02 
2.361479e-02 
2.349040e-02 
2.336594e-02 
2.324142e-02 
2.311683e-02 
2.299218e-02 
2.286747e-02 
2.274269e-02 
2.261784e-02 
2.249293e-02 
2.236795e-02 
2.224291e-02 
2.211781e-02 
2.199264e-02 
2.186740e-02 
2.174210e-02 
2.161674e-02 
2.149131e-02 
2.136581e-02 
2.124026e-02 
2.111463e-02 
2.098895e-02 
2.086320e-02 
2.073738e-02 
2.061150e-02 
2.048556e-02 
2.035955e-02 
2.023348e-02 
2.010734e-02 
1.998114e-02 
1.985488e-02 
1.972855e-02 
1.960216e-02 
1.947571e-02 
1.934919e-02 
1.922261e-02 
1.909596e-02 
1.896925e-02 
1.884248e-02 
1.871564e-02 
1.858874e-02 
1.846178e-02 
1.833475e-02 
1.820766e-02 
1.808051e-02 
1.795329e-02 
1.782602e-02 
1.769867e-02 
1.757127e-02 
1.744380e-02 
1.731627e-02 
1.718867e-02 
1.706102e-02 
1.693330e-02 
1.680552e-02 
1.667767e-02 
1.654976e-02 
1.642179e-02 
1.629376e-02 
1.616567e-02 
1.603751e-02 
1.590929e-02 
1.578101e-02 
1.565266e-02 
1.552426e-02 
1.539579e-02 
1.526726e-02 
1.513867e-02 
1.501001e-02 
1.488129e-02 
1.475252e-02 
1.462368e-02 
1.449477e-02 
1.436581e-02 
1.423678e-02 
1.410770e-02 
1.397855e-02 
1.384934e-02 
1.372007e-02 
1.359073e-02 
1.346134e-02 
1.333188e-02 
1.320237e-02 
1.307279e-02 
1.294315e-02 
1.281345e-02 
1.268369e-02 
1.255386e-02 
1.242398e-02 
1.229404e-02 
1.216403e-02 
1.203396e-02 
1.190384e-02 
1.177365e-02 
1.164340e-02 
1.151309e-02 
1.138272e-02 
1.125229e-02 
1.112180e-02 
1.099125e-02 
1.086064e-02 
1.072997e-02 
1.059923e-02 
1.046844e-02 
1.033759e-02 
1.020668e-02 
1.007571e-02 
9.944674e-03 
9.813581e-03 
9.682429e-03 
9.551217e-03 
9.419945e-03 
9.288614e-03 
9.157222e-03 
9.025772e-03 
8.894261e-03 
8.762691e-03 
8.631062e-03 
8.499373e-03 
8.367625e-03 
8.235817e-03 
8.103950e-03 
7.972024e-03 
7.840039e-03 
7.707995e-03 
7.575892e-03 
7.443729e-03 
7.311508e-03 
7.179228e-03 
7.046889e-03 
6.914491e-03 
6.782034e-03 
6.649519e-03 
6.516945e-03 
6.384313e-03 
6.251622e-03 
6.118872e-03 
5.986064e-03 
5.853198e-03 
5.720273e-03 
5.587290e-03 
5.454249e-03 
5.321150e-03 
5.187993e-03 
5.054777e-03 
4.921504e-03 
4.788172e-03 
4.654783e-03 
4.521336e-03 
4.387831e-03 
4.254268e-03 
4.120648e-03 
3.986970e-03 
3.853234e-03 
3.719441e-03 
3.585590e-03 
3.451682e-03 
3.317717e-03 
3.183694e-03 
3.049614e-03 
2.915476e-03 
2.781282e-03 
2.647030e-03 
2.512722e-03 
2.378356e-03 
2.243934e-03 
2.109454e-03 
1.974918e-03 
1.840325e-03 
1.705675e-03 
1.570968e-03 
1.436205e-03 
1.301385e-03 
1.166509e-03 
1.031576e-03 
8.965873e-04 
7.615417e-04 
6.264399e-04 
4.912818e-04 
3.560675e-04 
2.207970e-04 
8.547041e-05 
0 
0 
0 
0 
0 
0 
0 
0 
0 
0 
0 
0 
0 
0 
0 
0 
0 
0 
0 
0 
0 
0 
0 
0 
0 
0 
0 
0 
0 
0 
0 
0 
0 
0 
0 
0 
0 
0 
0 
0 
0 
0 
0 
0 
0 
0 
0 
0 
0 
0 
0 
0 
0 
0 
0 
0 
0 
0 
0 
0 
0 
0 
0 
0 
0 
0 
0 
0 
0 
0 
0 
0 
0 
0 
0 
0 
0 
0 
0 
0 
0 
0 
0 
0 
0 
0 
0 
0 
0 
0 
0 
0 
0 
0 
0 
0 
0 
0 
0 
0 
0 
0 
0 
0 
0 
0 
0 
0 
0 
0 
0 
0 
0 
0 
0 
0 
0 
0 
0 
0 
0 
0 
0 
0 
0 
0 
0 
0 
0 
0 
0 
0 
0 
0 
0 
0 
0 
0 
0 
0 
0 
0 
0 
0 
0 
0 
0 
0 
0 
0 
0 
0 
0 
0 
0 
0 
0 
0 
0 
0 
0 
0 
0 
0 
0 
0 
0 
0 
0 
0 
0 
0 
0 
0 
0 
0 
0 
0 
0 
0 
0 
0 
0 
0 
0 
0 
0 
0 
0 
0 
0 
0 
0 
0 
0 
0 
0 
0 
0 
0 
0 
0 
0 
0 
0 
0 
0 
0 
0 
0 
0 
0 
0 
0 
0 
0 
0 
0 
0 
0 
0 
0 
0 
0 
0 
0 
0 
0 
0 
0 
0 
0 
0 
0 
0 
0 
0 
0 
0 
0 
0 
0 
0 
0 
0 
0 
0 
0 
0 
0 
0 
0 
0 
0 
0 
0 
0 
0 
0 
0 
0 
0 
0 
0 
0 
0 
0 
0 
0 
0 
0 
0 
0 
0 
0 
0 
0 
0 
0 
0 
0 
0 
0 
0 
0 
0 
0 
0 
0 
0 
0 
0 
0 
0 
0 
0 
0 
0 
0 
0 
0 
0 
0 
0 
0 
0 
0 
0 
0 
0 
0 
0 
0 
0 
0 
0 
0 
0 
0 
0 
0 
0 
0 
0 
0 
0 
0 
0 
0 
0 
0 
0 
0 
0 
0 
0 
0 
0 
0 
0 
0 
0 
0 
0 
0 
0 
0 
0 
0 
0 
0 
0 
0 
0 
0 
0 
0 
0 
0 
0 
0 
0 
0 
0 
0 
0 
0 
0 
0 
0 
0 
0 
0 
0 
0 
0 
0 
0 
0 
0 
0 
0 
0 
0 
0 
0 
0 
0 
0 
0 
0 
0 
0 
0 
0 
0 
0 
0 
0 
0 
0 
0 
0 
0 
0 
0 
0 
0 
0 
0 
0 
0 
0 
0 
0 
0 
0 
0 
0 
0 
0 
0 
0 
0 
0 
0 
0 
0 
0 
0 
0 
0 
0 
0 
0 
0 
0 
0 
0 
0 
0 
0 
0 
0 
0 
0 
0 
0 
0 
0 
0 
0 
0 
0 
0 
0 
0 
0 
0 
0 
0 
0 
0 
0 
0 
0 
0 
0 
0 
0 
0 
0 
0 
0 
0 
0 
0 
0 
0 
0 
0 
0 
0 
0 
0 
0 
0 
0 
0 
0 
0 
0 
0 
0 
0 
0 
0 
0 
0 
0 
0 
0 
0 
0 
0 
0 
0 
0 
0 
0 
0 
0 
0 
0 
0 
0 
0 
0 
0 
0 
0 
0 
0 
0 
0 
0 
0 
0 
0 
0 
0 
0 
0 
0 
0 
0 
0 
0 
0 
0 
0 
0 
0 
0 
0 
0 
0 
0 
0 
0 
0 
0 
0 
0 
0 
0 
0 
0 
0 
0 
0 
0 
0 
0 
0 
0 
0 
0 
0 
0 
0 
0 
0 
0 
0 
0 
0 
0 
0 
0 
0 
0 
0 
0 
0 
0 
0 
0 
0 
0 
0 
0 
0 
0 
0 
0 
0 
0 
0 
0 
0 
0 
0 
0 
0 
0 
0 
0 
0 
0 
0 
0 
0 
0 
0 
0 
0 
0 
0 
0 
0 
0 
0 
0 
0 
0 
0 
0 
0 
0 
0 
0 
0 
0 
0 
0 
0 
0 
0 
0 
0 
0 
0 
0 
0 
0 
0 
0 
0 
0 
0 
0 
0 
0 
0 
0 
0 
0 
0 
0 
0 
0 
0 
0 
0 
0 
0 
0 
0 
0 
0 
0 
0 
0 
0 
0 
0 
0 
0 
0 
0 
0 
0 
0 
0 
0 
0 
0 
0 
0 
0 
0 
0 
0 
0 
0 
0 
0 
0 
0 
0 
0 
0 
0 
0 
0 
0 
0 
0 
0 
0 
0 
0 
0 
0 
0 
0 
0 
0 
0 
0 
0 
0 
0 
0 
0 
0 
0 
0 
0 
0 
0 
0 
0 
0 
0 
0 
0 
0 
0 
0 
0 
0 
0 
0 
0 
0 
0 
0 
0 
0 
0 
0 
0 
0 
0 
0 
0 
0 
0 
0 
0 
0 
0 
0 
0 
0 
0 
0 
0 
0 
0 
0 
0 
0 
0 
0 
0 
0 
0 
0 
0 
0 
0 
0 
0 
0 
0 
0 
0 
0 
0 
0 
0 
0 
0 
0 
0 
0 
0 
0 
0 
0 
0 
0 
0 
0 
0 
0 
0 
0 
0 
0 
0 
0 
0 
0 
0 
0 
0 
0 
0 
0 
0 
0 
0 
0 
0 
0 
0 
0 
0 
0 
0 
0 
0 
0 
0 
0 
0 
0 
0 
0 
0 
0 
0 
0 
0 
0 
0 
0 
0 
0 
0 
0 
0 
0 
0 
0 
0 
0 
0 
0 
0 
0 
0 
0 
0 
0 
0 
0 
0 
0 
0 
0 
0 
0 
0 
0 
0 
0 
0 
0 
0 
0 
0 
0 
0 
0 
0 
0 
0 
0 
0 
0 
0 
0 
0 
0 
0 
0 
0 
0 
0 
0 
0 
0 
0 
0 
0 
0 
0 
0 
0 
0 
0 
0 
0 
0 
0 
0 
0 
0 
0 
0 
0 
0 
0 
0 
0 
0 
0 
0 
0 
0 
0 
0 
0 
0 
0 
0 
0 
0 
0 
0 
0 
0 
0 
0 
0 
0 
0 
0 
0 
0 
0 
0 
0 
0 
0 
0 
0 
0 
0 
0 
0 
0 
0 
0 
0 
0 
0 
0 
0 
0 
0 
0 
0 
0 
0 
0 
0 
0 
0 
0 
0 
0 
0 
0 
0 
0 
0 
0 
0 
0 
0 
0 
0 
0 
0 
0 
0 
0 
0 
0 
0 
0 
0 
0 
0 
0 
0 
0 
0 
0 
0 
0 
0 
0 
0 
0 
0 
0 
0 
0 
0 
0 
0 
0 
0 
0 
0 
0 
0 
0 
0 
0 
0 
0 
0 
0 
0 
0 
0 
0 
0 
0 
0 
0 
0 
0 
0 
0 
0 
0 
0 
0 
0 
0 
0 
0 
0 
0 
0 
0 
0 
0 
0 
0 
0 
0 
0 
0 
0 
0 
0 
0 
0 
0 
0 
0 
0 
0 
0 
0 
0 
0 
0 
0 
0 
0 
0 
0 
0 
0 
0 
0 
0 
0 
0 
0 
0 
0 
0 
0 
0 
0 
0 
0 
0 
0 
0 
0 
0 
0 
0 
0 
0 
0 
0 
0 
0 
0 
0 
0 
0 
0 
0 
0 
0 
0 
0 
0 
0 
0 
0 
0 
0 
0 
0 
0 
0 
0 
0 
0 
0 
0 
0 
0 
0 
0 
0 
0 
0 
0 
0 
0 
0 
0 
0 
0 
0 
0 
0 
0 
0 
0 
0 
0 
0 
0 
0 
0 
0 
0 
0 
0 
0 
0 
0 
0 
0 
0 
0 
0 
0 
0 
0 
0 
0 
0 
0 
0 
0 
0 
0 
0 
0 
0 
0 
0 
0 
0 
0 
0 
0 
0 
0 
0 
0 
0 
0 
0 
0 
0 
0 
0 
0 
0 
0 
0 
0 
0 
0 
0 
0 
0 
0 
0 
0 
0 
0 
0 
0 
0 
0 
0 
0 
0 
0 
0 
0 
0 
0 
0 
0 
0 
0 
0 
0 
0 
0 
0 
0 
0 
0 
0 
0 
0 
0 
0 
0 
0 
0 
0 
0 
0 
0 
0 
0 
0 
0 
0 
0 
0 
0 
0 
0 
0 
0 
0 
0 
0 
0 
0 
0 
0 
0 
0 
0 
0 
0 
0 
0 
0 
0 
0 
0 
0 
0 
0 
0 
0 
0 
0 
0 
0 
0 
0 
0 
0 
0 
0 
0 
0 
0 
0 
0 
0 
0 
0 
0 
0 
0 
0 
0 
0 
0 
0 
0 
0 
0 
0 
0 
0 
0 
0 
0 
0 
0 
0 
0 
0 
0 
0 
0 
0 
0 
0 
0 
0 
0 
0 
0 
0 
0 
0 
0 
0 
0 
0 
0 
0 
0 
0 
0 
0 
0 
0 
0 
0 
0 
0 
0 
0 
0 
0 
0 
0 
0 
0 
0 
0 
0 
0 
0 
0 
0 
0 
0 
0 
0 
0 
0 
0 
0 
0 
0 
0 
0 
0 
0 
0 
0 
0 
0 
0 
0 
0 
0 
0 
0 
0 
0 
0 
0 
0 
0 
0 
0 
0 
0 
0 
0 
0 
0 
0 
0 
0 
0 
0 
0 
0 
0 
0 
0 
0 
0 
0 
0 
0 
0 
0 
0 
0 
0 
0 
0 
0 
0 
0 
0 
0 
0 
0 
0 
0 
0 
0 
0 
0 
0 
0 
0 
0 
0 
0 
0 
0 
0 
0 
0 
0 
0 
0 
0 
0 
0 
0 
0 
0 
0 
0 
0 
0 
0 
0 
0 
0 
0 
0 
0 
0 
0 
0 
0 
0 
0 
0 
0 
0 
0 
0 
0 
0 
0 
0 
0 
0 
0 
0 
0 
0 
0 
0 
0 
0 
0 
0 
0 
0 
0 
0 
0 
0 
0 
0 
0 
0 
0 
0 
0 
0 
0 
0 
0 
0 
0 
0 
0 
0 
0 
0 
0 
0 
0 
0 
0 
0 
0 
0 
0 
0 
0 
0 
0 
0 
0 
0 
0 
0 
0 
0 
0 
0 
0 
0 
0 
0 
0 
0 
0 
0 
0 
0 
0 
0 
0 
0 
0 
0 
0 
0 
0 
0 
0 
0 
0 
0 
0 
0 
0 
0 
0 
0 
0 
0 
0 
0 
0 
0 
0 
0 
0 
0 
0 
0 
0 
0 
0 
0 
0 
0 
0 
0 
0 
0 
0 
0 
0 
0 
0 
0 
0 
0 
0 
0 
0 
0 
0 
0 
0 
0 
0 
0 
0 
0 
0 
0 
0 
0 
0 
0 
0 
0 
0 
0 
0 
0 
0 
0 
0 
0 
0 
0 
0 
0 
0 
0 
0 
0 
0 
0 
0 
0 
0 
0 
0 
0 
0 
0 
0 
0 
0 
0 
0 
0 
0 
0 
0 
0 
0 
0 
0 
0 
0 
0 
0 
0 
0 
0 
0 
0 
0 
0 
0 
0 
0 
0 
0 
0 
0 
0 
0 
0 
0 
0 
0 
0 
0 
0 
0 
0 
0 
0 
0 
0 
0 
0 
0 
0 
0 
0 
0 
0 
0 
0 
0 
0 
0 
0 
0 
0 
0 
0 
0 
0 
0 
0 
0 
0 
0 
0 
0 
0 
0 
0 
0 
0 
0 
0 
0 
0 
0 
0 
0 
0 
0 
0 
0 
0 
0 
0 
0 
0 
0 
0 
0 
0 
0 
0 
0 
0 
0 
0 
0 
0 
0 
0 
0 
0 
0 
0 
0 
0 
0 
0 
0 
0 
0 
0 
0 
0 
0 
0 
0 
0 
0 
0 
0 
0 
0 
0 
0 
0 
0 
0 
0 
0 
0 
0 
0 
0 
0 
0 
0 
0 
0 
0 
0 
0 
0 
0 
0 
0 
0 
0 
0 
0 
0 
0 
0 
0 
0 
0 
0 
0 
0 
0 
0 
0 
0 
0 
0 
0 
0 
0 
0 
0 
0 
0 
0 
0 
0 
0 
0 
0 
0 
0 
0 
0 
0 
0 
0 
0 
0 
0 
0 
0 
0 
0 
0 
0 
0 
0 
0 
0 
0 
0 
0 
0 
0 
0 
0 
0 
0 
0 
0 
0 
0 
0 
0 
0 
0 
0 
0 
0 
0 
0 
0 
0 
0 
0 
0 
0 
0 
0 
0 
0 
0 
0 
0 
0 
0 
0 
0 
0 
0 
0 
0 
0 
0 
0 
0 
0 
0 
0 
0 
0 
0 
0 
0 
0 
0 
0 
0 
0 
0 
0 
0 
0 
0 
0 
0 
0 
0 
0 
0 
0 
0 
0 
0 
0 
0 
0 
0 
0 
0 
0 
0 
0 
0 
0 
0 
0 
0 
0 
0 
0 
0 
0 
0 
0 
0 
0 
0 
0 
0 
0 
0 
0 
0 
0 
0 
0 
0 
0 
0 
0 
0 
0 
0 
0 
0 
0 
0 
0 
0 
0 
0 
0 
0 
0 
0 
0 
0 
0 
0 
0 
0 
0 
0 
0 
0 
0 
0 
0 
0 
0 
0 
0 
0 
0 
0 
0 
0 
0 
0 
0 
0 
0 
0 
0 
0 
0 
0 
0 
0 
0 
0 
0 
0 
0 
0 
0 
0 
0 
0 
0 
0 
0 
0 
0 
0 
0 
0 
0 
0 
0 
0 
0 
0 
0 
0 
0 
0 
0 
0 
0 
0 
0 
0 
0 
0 
0 
0 
0 
0 
0 
0 
0 
0 
0 
0 
0 
0 
0 
0 
0 
0 
0 
0 
0 
0 
0 
0 
0 
0 
0 
0 
0 
0 
0 
0 
0 
0 
0 
0 
0 
0 
0 
0 
0 
0 
0 
0 
0 
0 
0 
0 
0 
0 
0 
0 
0 
0 
0 
0 
0 
0 
0 
0 
0 
0 
0 
0 
0 
0 
0 
0 
0 
0 
0 
0 
0 
0 
0 
0 
0 
0 
0 
0 
0 
0 
0 
0 
0 
0 
0 
0 
0 
0 
0 
0 
0 
0 
0 
0 
0 
0 
0 
0 
0 
0 
0 
0 
0 
0 
0 
0 
0 
0 
0 
0 
0 
0 
0 
0 
0 
0 
0 
0 
0 
0 
0 
0 
0 
0 
0 
0 
0 
0 
0 
0 
0 
0 
0 
0 
0 
0 
0 
0 
0 
0 
0 
0 
0 
0 
0 
0 
0 
0 
0 
0 
0 
0 
0 
0 
0 
0 
0 
0 
0 
0 
0 
0 
0 
0 
0 
0 
0 
0 
0 
0 
0 
0 
0 
0 
0 
0 
0 
0 
0 
0 
0 
0 
0 
0 
0 
0 
0 
0 
0 
0 
0 
0 
0 
0 
0 
0 
0 
0 
0 
0 
0 
0 
0 
0 
0 
0 
0 
0 
0 
0 
0 
0 
0 
0 
0 
0 
0 
0 
0 
0 
0 
0 
0 
0 
0 
0 
0 
0 
0 
0 
0 
0 
0 
0 
0 
0 
0 
0 
0 
0 
0 
0 
0 
0 
0 
0 
0 
0 
0 
0 
0 
0 
0 
0 
0 
0 
0 
0 
0 
0 
0 
0 
0 
0 
0 
0 
0 
0 
0 
0 
0 
0 
0 
0 
0 
0 
0 
0 
0 
0 
0 
0 
0 
0 
0 
0 
0 
0 
0 
0 
0 
0 
0 
0 
0 
0 
0 
0 
0 
0 
0 
0 
0 
0 
0 
0 
0 
0 
0 
0 
0 
0 
0 
0 
0 
0 
0 
0 
0 
0 
0 
0 
0 
0 
0 
0 
0 
0 
0 
0 
0 
0 
0 
0 
0 
0 
0 
0 
0 
0 
0 
0 
0 
0 
0 
0 
0 
0 
0 
0 
0 
0 
0 
0 
0 
0 
0 
0 
0 
0 
0 
0 
0 
0 
0 
0 
0 
0 
0 
0 
0 
0 
0 
0 
0 
0 
0 
0 
0 
0 
0 
0 
0 
0 
0 
0 
0 
0 
0 
0 
0 
0 
0 
0 
0 
0 
0 
0 
0 
0 
0 
0 
0 
0 
0 
0 
0 
0 
0 
0 
0 
0 
0 
0 
0 
0 
0 
0 
0 
0 
0 
0 
0 
0 
0 
0 
0 
0 
0 
0 
0 
0 
0 
0 
0 
0 
0 
0 
0 
0 
0 
0 
0 
0 
0 
0 
0 
0 
0 
0 
0 
0 
0 
0 
0 
0 
0 
0 
0 
0 
0 
0 
0 
0 
0 
0 
0 
0 
0 
0 
0 
0 
0 
0 
0 
0 
0 
0 
0 
0 
0 
0 
0 
0 
0 
0 
0 
0 
0 
0 
0 
0 
0 
0 
0 
0 
0 
0 
0 
0 
0 
0 
0 
0 
0 
0 
0 
0 
0 
0 
0 
0 
0 
0 
0 
0 
0 
0 
0 
0 
0 
0 
0 
0 
0 
0 
0 
0 
0 
0 
0 
0 
0 
0 
0 
0 
0 
0 
0 
0 
0 
0 
0 
0 
0 
0 
0 
0 
0 
0 
0 
0 
0 
0 
0 
0 
0 
0 
0 
0 
0 
0 
0 
0 
0 
0 
0 
0 
0 
0 
0 
0 
0 
0 
0 
0 
0 
0 
0 
0 
0 
0 
0 
0 
0 
0 
0 
0 
0 
0 
0 
0 
0 
0 
0 
0 
0 
0 
0 
0 
0 
0 
0 
0 
0 
0 
0 
0 
0 
0 
0 
0 
0 
0 
0 
0 
0 
0 
0 
0 
0 
0 
0 
0 
0 
0 
0 
0 
0 
0 
0 
0 
0 
0 
0 
0 
0 
0 
0 
0 
0 
0 
0 
0 
0 
0 
0 
0 
0 
0 
0 
0 
0 
0 
0 
0 
0 
0 
0 
0 
0 
0 
0 
0 
0 
0 
0 
0 
0 
0 
0 
0 
0 
0 
0 
0 
0 
0 
0 
0 
0 
0 
0 
0 
0 
0 
0 
0 
0 
0 
0 
0 
0 
0 
0 
0 
0 
0 
0 
0 
0 
0 
0 
0 
0 
0 
0 
0 
0 
0 
0 
0 
0 
0 
0 
0 
0 
0 
0 
0 
0 
0 
0 
0 
0 
0 
0 
0 
0 
0 
0 
0 
0 
0 
0 
0 
0 
0 
0 
0 
0 
0 
0 
0 
0 
0 
0 
0 
0 
0 
0 
0 
0 
0 
0 
0 
0 
0 
0 
0 
0 
0 
0 
0 
0 
0 
0 
0 
0 
0 
0 
0 
0 
0 
0 
0 
0 
0 
0 
0 
0 
0 
0 
0 
0 
0 
0 
0 
0 
0 
0 
0 
0 
0 
0 
0 
0 
0 
0 
0 
0 
0 
0 
0 
0 
0 
0 
0 
0 
0 
0 
0 
0 
0 
0 
0 
0 
0 
0 
0 
0 
0 
0 
0 
0 
0 
0 
0 
0 
0 
0 
0 
0 
0 
0 
0 
0 
0 
0 
0 
0 
0 
0 
0 
0 
0 
0 
0 
0 
0 
0 
0 
0 
0 
0 
0 
0 
0 
0 
0 
0 
0 
0 
0 
0 
0 
0 
0 
0 
0 
0 
0 
0 
0 
0 
0 
0 
0 
0 
0 
0 
0 
0 
0 
0 
0 
0 
0 
0 
0 
0 
0 
0 
0 
0 
0 
0 
0 
0 
0 
0 
0 
0 
0 
0 
0 
0 
0 
0 
0 
0 
0 
0 
0 
0 
0 
0 
0 
0 
0 
0 
0 
0 
0 
0 
0 
0 
0 
0 
0 
0 
0 
0 
0 
0 
0 
0 
0 
0 
0 
0 
0 
0 
0 
0 
0 
0 
0 
0 
0 
0 
0 
0 
0 
0 
0 
0 
0 
0 
0 
0 
0 
0 
0 
0 
0 
0 
0 
0 
0 
0 
0 
0 
0 
0 
0 
0 
0 
0 
0 
0 
0 
0 
0 
0 
0 
0 
0 
0 
0 
0 
0 
0 
0 
0 
0 
0 
0 
0 
0 
0 
0 
0 
0 
0 
0 
0 
0 
0 
0 
0 
0 
0 
0 
0 
0 
0 
0 
0 
0 
0 
0 
0 
0 
0 
0 
0 
0 
0 
0 
0 
0 
0 
0 
0 
0 
0 
0 
0 
0 
0 
0 
0 
0 
0 
0 
0 
0 
0 
0 
0 
0 
0 
0 
0 
0 
0 
0 
0 
0 
0 
0 
0 
0 
0 
0 
0 
0 
0 
0 
0 
0 
0 
0 
0 
0 
0 
0 
0 
0 
0 
0 
0 
0 
0 
0 
0 
0 
0 
0 
0 
0 
0 
0 
0 
0 
0 
0 
0 
0 
0 
0 
0 
0 
0 
0 
0 
0 
0 
0 
0 
0 
0 
0 
0 
0 
0 
0 
0 
0 
0 
0 
0 
0 
0 
0 
0 
0 
0 
0 
0 
0 
0 
0 
0 
0 
0 
0 
0 
0 
0 
0 
0 
0 
0 
0 
0 
0 
0 
0 
0 
0 
0 
0 
0 
0 
0 
0 
0 
0 
0 
0 
0 
0 
0 
0 
0 
0 
0 
0 
0 
0 
0 
0 
0 
0 
0 
0 
0 
0 
0 
0 
0 
0 
0 
0 
0 
0 
0 
0 
0 
0 
0 
0 
0 
0 
0 
0 
0 
0 
0 
0 
0 
0 
0 
0 
0 
0 
0 
0 
0 
0 
0 
0 
0 
0 
0 
0 
0 
0 
0 
0 
0 
0 
0 
0 
0 
0 
0 
0 
0 
0 
0 
0 
0 
0 
0 
0 
0 
0 
0 
0 
0 
0 
0 
0 
0 
0 
0 
0 
0 
0 
0 
0 
0 
0 
0 
0 
0 
0 
0 
0 
0 
0 
0 
0 
0 
0 
0 
0 
0 
0 
0 
0 
0 
0 
0 
0 
0 
0 
0 
0 
0 
0 
0 
0 
0 
0 
0 
0 
0 
0 
0 
0 
0 
0 
0 
0 
0 
0 
0 
0 
0 
0 
0 
0 
0 
0 
0 
0 
0 
0 
0 
0 
0 
0 
0 
0 
0 
0 
0 
0 
0 
0 
0 
0 
0 
0 
0 
0 
0 
0 
0 
0 
0 
0 
0 
0 
0 
0 
0 
0 
0 
0 
0 
0 
0 
0 
0 
0 
0 
0 
0 
0 
0 
0 
0 
0 
0 
0 
0 
0 
0 
0 
0 
0 
0 
0 
0 
0 
0 
0 
0 
0 
0 
0 
0 
0 
0 
0 
0 
0 
0 
0 
0 
0 
0 
0 
0 
0 
0 
0 
0 
0 
0 
0 
0 
0 
0 
0 
0 
0 
0 
0 
0 
0 
0 
0 
0 
0 
0 
0 
0 
0 
0 
0 
0 
0 
0 
0 
0 
0 
0 
0 
0 
0 
0 
0 
0 
0 
0 
0 
0 
0 
0 
0 
0 
0 
0 
0 
0 
0 
0 
0 
0 
0 
0 
0 
0 
0 
0 
0 
0 
0 
0 
0 
0 
0 
0 
0 
0 
0 
0 
0 
0 
0 
0 
0 
0 
0 
0 
0 
0 
0 
0 
0 
0 
0 
0 
0 
0 
0 
0 
0 
0 
0 
0 
0 
0 
0 
0 
0 
0 
0 
0 
0 
0 
0 
0 
0 
0 
0 
0 
0 
0 
0 
0 
0 
0 
0 
0 
0 
0 
0 
0 
0 
0 
0 
0 
0 
0 
0 
0 
0 
0 
0 
0 
0 
0 
0 
0 
0 
0 
0 
0 
0 
0 
0 
0 
0 
0 
0 
0 
0 
0 
0 
0 
0 
0 
0 
0 
0 
0 
0 
0 
0 
0 
0 
0 
0 
0 
0 
0 
0 
0 
0 
0 
0 
0 
0 
0 
0 
0 
0 
0 
0 
0 
0 
0 
0 
0 
0 
0 
0 
0 
0 
0 
0 
0 
0 
0 
0 
0 
0 
0 
0 
0 
0 
0 
0 
0 
0 
0 
0 
0 
0 
0 
0 
0 
0 
0 
0 
0 
0 
0 
0 
0 
0 
0 
0 
0 
0 
0 
0 
0 
0 
0 
0 
0 
0 
0 
0 
0 
0 
0 
0 
0 
0 
0 
0 
0 
0 
0 
0 
0 
0 
0 
0 
0 
0 
0 
0 
0 
0 
0 
0 
0 
0 
0 
0 
0 
0 
0 
0 
0 
0 
0 
0 
0 
0 
0 
0 
0 
0 
0 
0 
0 
0 
0 
0 
0 
0 
0 
0 
0 
0 
0 
0 
0 
0 
0 
0 
0 
0 
0 
0 
0 
0 
0 
0 
0 
0 
0 
0 
0 
0 
0 
0 
0 
0 
0 
0 
0 
0 
0 
0 
0 
0 
0 
0 
0 
0 
0 
0 
0 
0 
0 
0 
0 
0 
0 
0 
0 
0 
0 
0 
0 
0 
0 
0 
0 
0 
0 
0 
0 
0 
0 
0 
0 
0 
0 
0 
0 
0 
0 
0 
0 
0 
0 
0 
0 
0 
0 
0 
0 
0 
0 
0 
0 
0 
0 
0 
0 
0 
0 
0 
0 
0 
0 
0 
0 
0 
0 
0 
0 
0 
0 
0 
0 
0 
0 
0 
0 
0 
0 
0 
0 
0 
0 
0 
0 
0 
0 
0 
0 
0 
0 
0 
0 
0 
0 
0 
0 
0 
0 
0 
0 
0 
0 
0 
0 
0 
0 
0 
0 
0 
0 
0 
0 
0 
0 
0 
0 
0 
0 
0 
0 
0 
0 
0 
0 
0 
0 
0 
0 
0 
0 
0 
0 
0 
0 
0 
0 
0 
0 
0 
0 
0 
0 
0 
0 
0 
0 
0 
0 
0 
0 
0 
0 
0 
0 
0 
0 
0 
0 
0 
0 
0 
0 
0 
0 
0 
0 
0 
0 
0 
0 
0 
0 
0 
0 
0 
0 
0 
0 
0 
0 
0 
0 
0 
0 
0 
0 
0 
0 
0 
0 
0 
0 
0 
0 
0 
0 
0 
0 
0 
0 
0 
0 
0 
0 
0 
0 
0 
0 
0 
0 
0 
0 
0 
0 
0 
0 
0 
0 
0 
0 
0 
0 
0 
0 
0 
0 
0 
0 
0 
0 
0 
0 
0 
0 
0 
0 
0 
0 
0 
0 
0 
0 
0 
0 
0 
0 
0 
0 
0 
0 
0 
0 
0 
0 
0 
0 
0 
0 
0 
0 
0 
0 
0 
0 
0 
0 
0 
0 
0 
0 
0 
0 
0 
0 
0 
0 
0 
0 
0 
0 
0 
0 
0 
0 
0 
0 
0 
0 
0 
0 
0 
0 
0 
0 
0 
0 
0 
0 
0 
0 
0 
0 
0 
0 
0 
0 
0 
0 
0 
0 
0 
0 
0 
0 
0 
0 
0 
0 
0 
0 
0 
0 
0 
0 
0 
0 
0 
0 
0 
0 
0 
0 
0 
0 
0 
0 
0 
0 
0 
0 
0 
0 
0 
0 
0 
0 
0 
0 
0 
0 
0 
0 
0 
0 
0 
0 
0 
0 
0 
0 
0 
0 
0 
0 
0 
0 
0 
0 
0 
0 
0 
0 
0 
0 
0 
0 
0 
0 
0 
0 
0 
0 
0 
0 
0 
0 
0 
0 
0 
0 
0 
0 
0 
0 
0 
0 
0 
0 
0 
0 
0 
0 
0 
0 
0 
0 
0 
0 
0 
0 
0 
0 
0 
0 
0 
0 
0 
0 
0 
0 
0 
0 
0 
0 
0 
0 
0 
0 
0 
0 
0 
0 
0 
0 
0 
0 
0 
0 
0 
0 
0 
0 
0 
0 
0 
0 
0 
0 
0 
0 
0 
0 
0 
0 
0 
0 
0 
0 
0 
0 
0 
0 
0 
0 
0 
0 
0 
0 
0 
0 
0 
0 
0 
0 
0 
0 
0 
0 
0 
0 
0 
0 
0 
0 
0 
0 
0 
0 
0 
0 
0 
0 
0 
0 
0 
0 
0 
0 
0 
0 
0 
0 
0 
0 
0 
0 
0 
0 
0 
0 
0 
0 
0 
0 
0 
0 
0 
0 
0 
0 
0 
0 
0 
0 
0 
0 
0 
0 
0 
0 
0 
0 
0 
0 
0 
0 
0 
0 
0 
0 
0 
0 
0 
0 
0 
0 
0 
0 
0 
0 
0 
0 
0 
0 
0 
0 
0 
0 
0 
0 
0 
0 
0 
0 
0 
0 
0 
0 
0 
0 
0 
0 
0 
0 
0 
0 
0 
0 
0 
0 
0 
0 
0 
0 
0 
0 
0 
0 
0 
0 
0 
0 
0 
0 
0 
0 
0 
0 
0 
0 
0 
0 
0 
0 
0 
0 
0 
0 
0 
0 
0 
0 
0 
0 
0 
0 
0 
0 
0 
0 
0 
0 
0 
0 
0 
0 
0 
0 
0 
0 
0 
0 
0 
0 
0 
0 
0 
0 
0 
0 
0 
0 
0 
0 
0 
0 
0 
0 
0 
0 
0 
0 
0 
0 
0 
0 
0 
0 
0 
0 
0 
0 
0 
0 
0 
0 
0 
0 
0 
0 
0 
0 
0 
0 
0 
0 
0 
0 
0 
0 
0 
0 
0 
0 
0 
0 
0 
0 
0 
0 
0 
0 
0 
0 
0 
0 
0 
0 
0 
0 
0 
0 
0 
0 
0 
0 
0 
0 
0 
0 
0 
0 
0 
0 
0 
0 
0 
0 
0 
0 
0 
0 
0 
0 
0 
0 
0 
0 
0 
0 
0 
0 
0 
0 
0 
0 
0 
0 
0 
0 
0 
0 
0 
0 
0 
0 
0 
0 
0 
0 
0 
0 
0 
0 
0 
0 
0 
0 
0 
0 
0 
0 
0 
0 
0 
0 
0 
0 
0 
0 
0 
0 
0 
0 
0 
0 
0 
0 
0 
0 
0 
0 
0 
0 
0 
0 
0 
0 
0 
0 
0 
0 
0 
0 
0 
0 
0 
0 
0 
0 
0 
0 
0 
0 
0 
0 
0 
0 
0 
0 
0 
0 
0 
0 
0 
0 
0 
0 
0 
0 
0 
0 
0 
0 
0 
0 
0 
0 
0 
0 
0 
0 
0 
0 
0 
0 
0 
0 
0 
0 
0 
0 
0 
0 
0 
0 
0 
0 
0 
0 
0 
0 
0 
0 
0 
0 
0 
0 
0 
0 
0 
0 
0 
0 
0 
0 
0 
0 
0 
0 
0 
0 
0 
0 
0 
0 
0 
0 
0 
0 
0 
0 
0 
0 
0 
0 
0 
0 
0 
0 
0 
0 
0 
0 
0 
0 
0 
0 
0 
0 
0 
0 
0 
0 
0 
0 
0 
0 
0 
0 
0 
0 
0 
0 
0 
0 
0 
0 
0 
0 
0 
0 
0 
0 
0 
0 
0 
0 
0 
0 
0 
0 
0 
0 
0 
0 
0 
0 
0 
0 
0 
0 
0 
0 
0 
0 
0 
0 
0 
0 
0 
0 
0 
0 
0 
0 
0 
0 
0 
0 
0 
0 
0 
0 
0 
0 
0 
0 
0 
0 
0 
0 
0 
0 
0 
0 
0 
0 
0 
0 
0 
0 
0 
0 
0 
0 
0 
0 
0 
0 
0 
0 
0 
0 
0 
0 
0 
0 
0 
0 
0 
0 
0 
0 
0 
0 
0 
0 
0 
0 
0 
0 
0 
0 
0 
0 
0 
0 
0 
0 
0 
0 
0 
0 
0 
0 
0 
0 
0 
0 
0 
0 
0 
0 
0 
0 
0 
0 
0 
0 
0 
0 
0 
0 
0 
0 
0 
0 
0 
0 
0 
0 
0 
0 
0 
0 
0 
0 
0 
0 
0 
0 
0 
0 
0 
0 
0 
0 
0 
0 
0 
0 
0 
0 
0 
0 
0 
0 
0 
0 
0 
0 
0 
0 
0 
0 
0 
0 
0 
0 
0 
0 
0 
0 
0 
0 
0 
0 
0 
0 
0 
0 
0 
0 
0 
0 
0 
0 
0 
0 
0 
0 
0 
0 
0 
0 
0 
0 
0 
0 
0 
0 
0 
0 
0 
0 
0 
0 
0 
0 
0 
0 
0 
0 
0 
0 
0 
0 
0 
0 
0 
0 
0 
0 
0 
0 
0 
0 
0 
0 
0 
0 
0 
0 
0 
0 
0 
0 
0 
0 
0 
0 
0 
0 
0 
0 
0 
0 
0 
0 
0 
0 
0 
0 
0 
0 
0 
0 
0 
0 
0 
0 
0 
0 
0 
0 
0 
0 
0 
0 
0 
0 
0 
0 
0 
0 
0 
0 
0 
0 
0 
0 
0 
0 
0 
0 
0 
0 
0 
0 
0 
0 
0 
0 
0 
0 
0 
0 
0 
0 
0 
0 
0 
0 
0 
0 
0 
0 
0 
0 
0 
0 
0 
0 
0 
0 
0 
0 
0 
0 
0 
0 
0 
0 
0 
0 
0 
0 
0 
0 
0 
0 
0 
0 
0 
0 
0 
0 
0 
0 
0 
0 
0 
0 
0 
0 
0 
0 
0 
0 
0 
0 
0 
0 
0 
0 
0 
0 
0 
0 
0 
0 
0 
0 
0 
0 
0 
0 
0 
0 
0 
0 
0 
0 
0 
0 
0 
0 
0 
0 
0 
0 
0 
0 
0 
0 
0 
0 
0 
0 
0 
0 
0 
0 
0 
0 
0 
0 
0 
0 
0 
0 
0 
0 
0 
0 
0 
0 
0 
0 
0 
0 
0 
0 
0 
0 
0 
0 
0 
0 
0 
0 
0 
0 
0 
0 
0 
0 
0 
0 
0 
0 
0 
0 
0 
0 
0 
0 
0 
0 
0 
0 
0 
0 
0 
0 
0 
0 
0 
0 
0 
0 
0 
0 
0 
0 
0 
0 
0 
0 
0 
0 
0 
0 
0 
0 
0 
0 
0 
0 
0 
0 
0 
0 
0 
0 
0 
0 
0 
0 
0 
0 
0 
0 
0 
0 
0 
0 
0 
0 
0 
0 
0 
0 
0 
0 
0 
0 
0 
0 
0 
0 
0 
0 
0 
0 
0 
0 
0 
0 
0 
0 
0 
0 
0 
0 
0 
0 
0 
0 
0 
0 
0 
0 
0 
0 
0 
0 
0 
0 
0 
0 
0 
0 
0 
0 
0 
0 
0 
0 
0 
0 
0 
0 
0 
0 
0 
0 
0 
0 
0 
0 
0 
0 
0 
0 
0 
0 
0 
0 
0 
0 
0 
0 
0 
0 
0 
0 
0 
0 
0 
0 
0 
0 
0 
0 
0 
0 
0 
0 
0 
0 
0 
0 
0 
0 
0 
0 
0 
0 
0 
0 
0 
0 
0 
0 
0 
0 
0 
0 
0 
0 
0 
0 
0 
0 
0 
0 
0 
0 
0 
0 
0 
0 
0 
0 
0 
0 
0 
0 
0 
0 
0 
0 
0 
0 
0 
0 
0 
0 
0 
0 
0 
0 
0 
0 
0 
0 
0 
0 
0 
0 
0 
0 
0 
0 
0 
0 
0 
0 
0 
0 
0 
0 
0 
0 
0 
0 
0 
0 
0 
0 
0 
0 
0 
0 
0 
0 
0 
0 
0 
0 
0 
0 
0 
0 
0 
0 
0 
0 
0 
0 
0 
0 
0 
0 
0 
0 
0 
0 
0 
0 
0 
0 
0 
0 
0 
0 
0 
0 
0 
0 
0 
0 
0 
0 
0 
0 
0 
0 
0 
0 
0 
0 
0 
0 
0 
0 
0 
0 
0 
0 
0 
0 
0 
0 
0 
0 
0 
0 
0 
0 
0 
0 
0 
0 
0 
0 
0 
0 
0 
0 
0 
0 
0 
0 
0 
0 
0 
0 
0 
0 
0 
0 
0 
0 
0 
0 
0 
0 
0 
0 
0 
0 
0 
0 
0 
0 
0 
0 
0 
0 
0 
0 
0 
0 
0 
0 
0 
0 
0 
0 
0 
0 
0 
0 
0 
0 
0 
0 
0 
0 
0 
0 
0 
0 
0 
0 
0 
0 
0 
0 
0 
0 
0 
0 
0 
0 
0 
0 
0 
0 
0 
0 
0 
0 
0 
0 
0 
0 
0 
0 
0 
0 
0 
0 
0 
0 
0 
0 
0 
0 
0 
0 
0 
0 
0 
0 
0 
0 
0 
0 
0 
0 
0 
0 
0 
0 
0 
0 
0 
0 
0 
0 
0 
0 
0 
0 
0 
0 
0 
0 
0 
0 
0 
0 
0 
0 
0 
0 
0 
0 
0 
0 
0 
0 
0 
0 
0 
0 
0 
0 
0 
0 
0 
0 
0 
0 
0 
0 
0 
0 
0 
0 
0 
0 
0 
0 
0 
0 
0 
0 
0 
0 
0 
0 
0 
0 
0 
0 
0 
0 
0 
0 
0 
0 
0 
0 
0 
0 
0 
0 
0 
0 
0 
0 
0 
0 
0 
0 
0 
0 
0 
0 
0 
0 
0 
0 
0 
0 
0 
0 
0 
0 
0 
0 
0 
0 
0 
0 
0 
0 
0 
0 
0 
0 
0 
0 
0 
0 
0 
0 
0 
0 
0 
0 
0 
0 
0 
0 
0 
0 
0 
0 
0 
0 
0 
0 
0 
0 
0 
0 
0 
0 
0 
0 
0 
0 
0 
0 
0 
0 
0 
0 
0 
0 
0 
0 
0 
0 
0 
0 
0 
0 
0 
0 
0 
0 
0 
0 
0 
0 
0 
0 
0 
0 
0 
0 
0 
0 
0 
0 
0 
0 
0 
0 
0 
0 
0 
0 
0 
0 
0 
0 
0 
0 
0 
0 
0 
0 
0 
0 
0 
0 
0 
0 
0 
0 
0 
0 
0 
0 
0 
0 
0 
0 
0 
0 
0 
0 
0 
0 
0 
0 
0 
0 
0 
0 
0 
0 
0 
0 
0 
0 
0 
0 
0 
0 
0 
0 
0 
0 
0 
0 
0 
0 
0 
0 
0 
0 
0 
0 
0 
0 
0 
0 
0 
0 
0 
0 
0 
0 
0 
0 
0 
0 
0 
0 
0 
0 
0 
0 
0 
0 
0 
0 
0 
0 
0 
0 
0 
0 
0 
0 
0 
0 
0 
0 
0 
0 
0 
0 
0 
0 
0 
0 
0 
0 
0 
0 
0 
0 
0 
0 
0 
0 
0 
0 
0 
0 
0 
0 
0 
0 
0 
0 
0 
0 
0 
0 
0 
0 
0 
0 
0 
0 
0 
0 
0 
0 
0 
0 
0 
0 
0 
0 
0 
0 
0 
0 
0 
0 
0 
0 
0 
0 
0 
0 
0 
0 
0 
0 
0 
0 
0 
0 
0 
0 
0 
0 
0 
0 
0 
0 
0 
0 
0 
0 
0 
0 
0 
0 
0 
0 
0 
0 
0 
0 
0 
0 
0 
0 
0 
0 
0 
0 
0 
0 
0 
0 
0 
0 
0 
0 
0 
0 
0 
0 
0 
0 
0 
0 
0 
0 
0 
0 
0 
0 
0 
0 
0 
0 
0 
0 
0 
0 
0 
0 
0 
0 
0 
0 
0 
0 
0 
0 
0 
0 
0 
0 
0 
0 
0 
0 
0 
0 
0 
0 
0 
0 
0 
0 
0 
0 
0 
0 
0 
0 
0 
0 
0 
0 
0 
0 
0 
0 
0 
0 
0 
0 
0 
0 
0 
0 
0 
0 
0 
0 
0 
0 
0 
0 
0 
0 
0 
0 
0 
0 
0 
0 
0 
0 
0 
0 
0 
0 
0 
0 
0 
0 
0 
0 
0 
0 
0 
0 
0 
0 
0 
0 
0 
0 
0 
0 
0 
0 
0 
0 
0 
0 
0 
0 
0 
0 
0 
0 
0 
0 
0 
0 
0 
0 
0 
0 
0 
0 
0 
0 
0 
0 
0 
0 
0 
0 
0 
0 
0 
0 
0 
0 
0 
0 
0 
0 
0 
0 
0 
0 
0 
0 
0 
0 
0 
0 
0 
0 
0 
0 
0 
0 
0 
0 
0 
0 
0 
0 
0 
0 
0 
0 
0 
0 
0 
0 
0 
0 
0 
0 
0 
0 
0 
0 
0 
0 
0 
0 
0 
0 
0 
0 
0 
0 
0 
0 
0 
0 
0 
0 
0 
0 
0 
0 
0 
0 
0 
0 
0 
0 
0 
0 
0 
0 
0 
0 
0 
0 
0 
0 
0 
0 
0 
0 
0 
0 
0 
0 
0 
0 
0 
0 
0 
0 
0 
0 
0 
0 
0 
0 
0 
0 
0 
0 
0 
0 
0 
0 
0 
0 
0 
0 
0 
0 
0 
0 
0 
0 
0 
0 
0 
0 
0 
0 
0 
0 
0 
0 
0 
0 
0 
0 
0 
0 
0 
0 
0 
0 
0 
0 
0 
0 
0 
0 
0 
0 
0 
0 
0 
0 
0 
0 
0 
0 
0 
0 
0 
0 
0 
0 
0 
0 
0 
0 
0 
0 
0 
0 
0 
0 
0 
0 
0 
0 
0 
0 
0 
0 
0 
0 
0 
0 
0 
0 
0 
0 
0 
0 
0 
0 
0 
0 
0 
0 
0 
0 
0 
0 
0 
0 
0 
0 
0 
0 
0 
0 
0 
0 
0 
0 
0 
0 
0 
0 
0 
0 
0 
0 
0 
0 
0 
0 
0 
0 
0 
0 
0 
0 
0 
0 
0 
0 
0 
0 
0 
0 
0 
0 
0 
0 
0 
0 
0 
0 
0 
0 
0 
0 
0 
0 
0 
0 
0 
0 
0 
0 
0 
0 
0 
0 
0 
0 
0 
0 
0 
0 
0 
0 
0 
0 
0 
0 
0 
0 
0 
0 
0 
0 
0 
0 
0 
0 
0 
0 
0 
0 
0 
0 
0 
0 
0 
0 
0 
0 
0 
0 
0 
0 
0 
0 
0 
0 
0 
0 
0 
0 
0 
0 
0 
0 
0 
0 
0 
0 
0 
0 
0 
0 
0 
0 
0 
0 
0 
0 
0 
0 
0 
0 
0 
0 
0 
0 
0 
0 
0 
0 
0 
0 
0 
0 
0 
0 
0 
0 
0 
0 
0 
0 
0 
0 
0 
0 
0 
0 
0 
0 
0 
0 
0 
0 
0 
0 
0 
0 
0 
0 
0 
0 
0 
0 
0 
0 
0 
0 
0 
0 
0 
0 
0 
0 
0 
0 
0 
0 
0 
0 
0 
0 
0 
0 
0 
0 
0 
0 
0 
0 
0 
0 
0 
0 
0 
0 
0 
0 
0 
0 
0 
0 
0 
0 
0 
0 
0 
0 
0 
0 
0 
0 
0 
0 
0 
0 
0 
0 
0 
0 
0 
0 
0 
0 
0 
0 
0 
0 
0 
0 
0 
0 
0 
0 
0 
0 
0 
0 
0 
0 
0 
0 
0 
0 
0 
0 
0 
0 
0 
0 
0 
0 
0 
0 
0 
0 
0 
0 
0 
0 
0 
0 
0 
0 
0 
0 
0 
0 
0 
0 
0 
0 
0 
0 
0 
0 
0 
0 
0 
0 
0 
0 
0 
0 
0 
0 
0 
0 
0 
0 
0 
0 
0 
0 
0 
0 
0 
0 
0 
0 
0 
0 
0 
0 
0 
0 
0 
0 
0 
0 
0 
0 
0 
0 
0 
0 
0 
0 
0 
0 
0 
0 
0 
0 
0 
0 
0 
0 
0 
0 
0 
0 
0 
0 
0 
0 
0 
0 
0 
0 
0 
0 
0 
0 
0 
0 
0 
0 
0 
0 
0 
0 
0 
0 
0 
0 
0 
0 
0 
0 
0 
0 
0 
0 
0 
0 
0 
0 
0 
0 
0 
0 
0 
0 
0 
0 
0 
0 
0 
0 
0 
0 
0 
0 
0 
0 
0 
0 
0 
0 
0 
0 
0 
0 
0 
0 
0 
0 
0 
0 
0 
0 
0 
0 
0 
0 
0 
0 
0 
0 
0 
0 
0 
0 
0 
0 
0 
0 
0 
0 
0 
0 
0 
0 
0 
0 
0 
0 
0 
0 
0 
0 
0 
0 
0 
0 
0 
0 
0 
0 
0 
0 
0 
0 
0 
0 
0 
0 
0 
0 
0 
0 
0 
0 
0 
0 
0 
0 
0 
0 
0 
0 
0 
0 
0 
0 
0 
0 
0 
0 
0 
0 
0 
0 
0 
0 
0 
0 
0 
0 
0 
0 
0 
0 
0 
0 
0 
0 
0 
0 
0 
0 
0 
0 
0 
0 
0 
0 
0 
0 
0 
0 
0 
0 
0 
0 
0 
0 
0 
0 
0 
0 
0 
0 
0 
0 
0 
0 
0 
0 
0 
0 
0 
0 
0 
0 
0 
0 
0 
0 
0 
0 
0 
0 
0 
0 
0 
0 
0 
0 
0 
0 
0 
0 
0 
0 
0 
0 
0 
0 
0 
0 
0 
0 
0 
0 
0 
0 
0 
1.624765e-05 
1.515434e-04 
2.867830e-04 
4.219664e-04 
5.570937e-04 
6.921647e-04 
8.271794e-04 
9.621377e-04 
1.097040e-03 
1.231885e-03 
1.366674e-03 
1.501406e-03 
1.636082e-03 
1.770701e-03 
1.905263e-03 
2.039769e-03 
2.174217e-03 
2.308609e-03 
2.442944e-03 
2.577221e-03 
2.711442e-03 
2.845606e-03 
2.979712e-03 
3.113761e-03 
3.247753e-03 
3.381688e-03 
3.515565e-03 
3.649385e-03 
3.783147e-03 
3.916852e-03 
4.050499e-03 
4.184089e-03 
4.317621e-03 
4.451095e-03 
4.584511e-03 
4.717870e-03 
4.851170e-03 
4.984413e-03 
5.117598e-03 
5.250724e-03 
5.383793e-03 
5.516803e-03 
5.649755e-03 
5.782649e-03 
5.915484e-03 
6.048262e-03 
6.180980e-03 
6.313640e-03 
6.446242e-03 
6.578785e-03 
6.711270e-03 
6.843695e-03 
6.976062e-03 
7.108371e-03 
7.240620e-03 
7.372810e-03 
7.504942e-03 
7.637014e-03 
7.769028e-03 
7.900982e-03 
8.032877e-03 
8.164713e-03 
8.296490e-03 
8.428208e-03 
8.559866e-03 
8.691464e-03 
8.823003e-03 
8.954483e-03 
9.085903e-03 
9.217263e-03 
9.348564e-03 
9.479805e-03 
9.610986e-03 
9.742108e-03 
9.873169e-03 
1.000417e-02 
1.013511e-02 
1.026599e-02 
1.039682e-02 
1.052758e-02 
1.065828e-02 
1.078892e-02 
1.091950e-02 
1.105002e-02 
1.118048e-02 
1.131088e-02 
1.144122e-02 
1.157150e-02 
1.170171e-02 
1.183187e-02 
1.196197e-02 
1.209200e-02 
1.222198e-02 
1.235189e-02 
1.248174e-02 
1.261154e-02 
1.274127e-02 
1.287094e-02 
1.300055e-02 
1.313009e-02 
1.325958e-02 
1.338900e-02 
1.351837e-02 
1.364767e-02 
1.377691e-02 
1.390609e-02 
1.403521e-02 
1.416427e-02 
1.429326e-02 
1.442219e-02 
1.455106e-02 
1.467987e-02 
1.480862e-02 
1.493731e-02 
1.506593e-02 
1.519449e-02 
1.532299e-02 
1.545143e-02 
1.557981e-02 
1.570812e-02 
1.583637e-02 
1.596456e-02 
1.609269e-02 
1.622075e-02 
1.634875e-02 
1.647669e-02 
1.660457e-02 
1.673238e-02 
1.686013e-02 
1.698782e-02 
1.711545e-02 
1.724301e-02 
1.737051e-02 
1.749795e-02 
1.762532e-02 
1.775264e-02 
1.787988e-02 
1.800707e-02 
1.813419e-02 
1.826125e-02 
1.838825e-02 
1.851518e-02 
1.864205e-02 
1.876885e-02 
1.889560e-02 
1.902227e-02 
1.914889e-02 
1.927544e-02 
1.940193e-02 
1.952835e-02 
1.965471e-02 
1.978101e-02 
1.990724e-02 
2.003341e-02 
2.015952e-02 
2.028556e-02 
2.041154e-02 
2.053745e-02 
2.066330e-02 
2.078908e-02 
2.091480e-02 
2.104046e-02 
2.116605e-02 
2.129158e-02 
2.141704e-02 
2.154244e-02 
2.166777e-02 
2.179304e-02 
2.191825e-02 
2.204339e-02 
2.216846e-02 
2.229347e-02 
2.241842e-02 
2.254330e-02 
2.266811e-02 
2.279286e-02 
2.291755e-02 
2.304217e-02 
2.316672e-02 
2.329121e-02 
2.341564e-02 
2.354000e-02 
2.366429e-02 
2.378852e-02 
2.391269e-02 
2.403678e-02 
2.416082e-02 
2.428478e-02 
2.440868e-02 
2.453252e-02 
2.465629e-02 
2.477999e-02 
2.490363e-02 
2.502721e-02 
2.515071e-02 
2.527415e-02 
2.539753e-02 
2.552084e-02 
2.564408e-02 
2.576725e-02 
2.589036e-02 
2.601341e-02 
2.613638e-02 
2.625930e-02 
2.638214e-02 
2.650492e-02 
2.662763e-02 
2.675028e-02 
2.687285e-02 
2.699537e-02 
2.711781e-02 
2.724019e-02 
2.736250e-02 
2.748475e-02 
2.760692e-02 
2.772903e-02 
2.785108e-02 
2.797306e-02 
2.809497e-02 
2.821681e-02 
2.833858e-02 
2.846029e-02 
2.858193e-02 
2.870351e-02 
2.882501e-02 
2.894645e-02 
2.906782e-02 
2.918913e-02 
2.931036e-02 
2.943153e-02 
2.955263e-02 
2.967367e-02 
2.979463e-02 
2.991553e-02 
3.003636e-02 
3.015712e-02 
3.027782e-02 
3.039844e-02 
3.051900e-02 
3.063949e-02 
3.075991e-02 
3.088027e-02 
3.100055e-02 
3.112077e-02 
3.124092e-02 
3.136100e-02 
3.148101e-02 
3.160095e-02 
3.172083e-02 
3.184063e-02 
3.196037e-02 
3.208004e-02 
3.219964e-02 
3.231917e-02 
3.243864e-02 
3.255803e-02 
3.267736e-02 
3.279661e-02 
3.291580e-02 
3.303492e-02 
3.315397e-02 
3.327295e-02 
3.339186e-02 
3.351070e-02 
3.362947e-02 
3.374818e-02 
3.386681e-02 
3.398537e-02 
3.410387e-02 
3.422229e-02 
3.434065e-02 
3.445894e-02 
3.457715e-02 
3.469530e-02 
3.481338e-02 
3.493138e-02 
3.504932e-02 
3.516719e-02 
3.528499e-02 
3.540271e-02 
3.552037e-02 
3.563796e-02 
3.575548e-02 
3.587292e-02 
3.599030e-02 
3.610761e-02 
3.622485e-02 
3.634201e-02 
3.645911e-02 
3.657613e-02 
3.669309e-02 
3.680997e-02 
3.692679e-02 
3.704353e-02 
3.716020e-02 
3.727680e-02 
3.739334e-02 
3.750980e-02 
3.762619e-02 
3.774250e-02 
3.785875e-02 
3.797493e-02 
3.809103e-02 
3.820707e-02 
3.832303e-02 
3.843892e-02 
3.855475e-02 
3.867049e-02 
3.878617e-02 
3.890178e-02 
3.901732e-02 
3.913278e-02 
3.924817e-02 
3.936349e-02 
3.947874e-02 
3.959392e-02 
3.970903e-02 
3.982406e-02 
3.993903e-02 
4.005392e-02 
4.016874e-02 
4.028348e-02 
4.039816e-02 
4.051276e-02 
4.062729e-02 
4.074175e-02 
4.085614e-02 
4.097046e-02 
4.108470e-02 
4.119887e-02 
4.131297e-02 
4.142699e-02 
4.154095e-02 
4.165483e-02 
4.176864e-02 
4.188237e-02 
4.199604e-02 
4.210963e-02 
4.222314e-02 
4.233659e-02 
4.244996e-02 
4.256326e-02 
4.267649e-02 
4.278964e-02 
4.290273e-02 
4.301573e-02 
4.312867e-02 
4.324153e-02 
4.335432e-02 
4.346704e-02 
4.357968e-02 
4.369225e-02 
4.380474e-02 
4.391717e-02 
4.402952e-02 
4.414179e-02 
4.425400e-02 
4.436612e-02 
4.447818e-02 
4.459016e-02 
4.470207e-02 
4.481390e-02 
4.492567e-02 
4.503735e-02 
4.514897e-02 
4.526051e-02 
4.537197e-02 
4.548336e-02 
4.559468e-02 
4.570592e-02 
4.581709e-02 
4.592819e-02 
4.603921e-02 
4.615016e-02 
4.626103e-02 
4.637183e-02 
4.648255e-02 
4.659320e-02 
4.670378e-02 
4.681428e-02 
4.692470e-02 
4.703505e-02 
4.714533e-02 
4.725553e-02 
4.736566e-02 
4.747571e-02 
4.758569e-02 
4.769559e-02 
4.780542e-02 
4.791518e-02 
4.802486e-02 
4.813446e-02 
4.824399e-02 
4.835344e-02 
4.846282e-02 
4.857212e-02 
4.868135e-02 
4.879050e-02 
4.889958e-02 
4.900858e-02 
4.911751e-02 
4.922636e-02 
4.933514e-02 
4.944384e-02 
4.955246e-02 
4.966101e-02 
4.976948e-02 
4.987788e-02 
4.998620e-02 
5.009445e-02 
5.020262e-02 
5.031071e-02 
5.041873e-02 
5.052667e-02 
5.063454e-02 
5.074233e-02 
5.085005e-02 
5.095768e-02 
5.106525e-02 
5.117273e-02 
5.128014e-02 
5.138748e-02 
5.149473e-02 
5.160191e-02 
5.170902e-02 
5.181605e-02 
5.192300e-02 
5.202987e-02 
5.213667e-02 
5.224339e-02 
5.235004e-02 
5.245661e-02 
5.256310e-02 
5.266951e-02 
5.277585e-02 
5.288211e-02 
5.298830e-02 
5.309440e-02 
5.320043e-02 
5.330639e-02 
5.341226e-02 
5.351806e-02 
5.362378e-02 
5.372943e-02 
5.383500e-02 
5.394049e-02 
5.404590e-02 
5.415123e-02 
5.425649e-02 
5.436167e-02 
5.446678e-02 
5.457180e-02 
5.467675e-02 
5.478162e-02 
5.488641e-02 
5.499113e-02 
5.509576e-02 
5.520032e-02 
5.530480e-02 
5.540921e-02 
5.551353e-02 
5.561778e-02 
5.572195e-02 
5.582604e-02 
5.593006e-02 
5.603399e-02 
5.613785e-02 
5.624163e-02 
5.634533e-02 
5.644895e-02 
5.655250e-02 
5.665596e-02 
5.675935e-02 
5.686266e-02 
5.696589e-02 
5.706904e-02 
5.717211e-02 
5.727511e-02 
5.737802e-02 
5.748086e-02 
5.758362e-02 
5.768630e-02 
5.778890e-02 
5.789142e-02 
5.799387e-02 
5.809623e-02 
5.819852e-02 
5.830072e-02 
5.840285e-02 
5.850490e-02 
5.860687e-02 
5.870876e-02 
5.881057e-02 
5.891230e-02 
5.901395e-02 
5.911553e-02 
5.921702e-02 
5.931843e-02 
5.941977e-02 
5.952102e-02 
5.962220e-02 
5.972330e-02 
5.982431e-02 
5.992525e-02 
6.002611e-02 
6.012688e-02 
6.022758e-02 
6.032820e-02 
6.042874e-02 
6.052919e-02 
6.062957e-02 
6.072987e-02 
6.083009e-02 
6.093023e-02 
6.103028e-02 
6.113026e-02 
6.123016e-02 
6.132998e-02 
6.142971e-02 
6.152937e-02 
6.162895e-02 
6.172844e-02 
6.182786e-02 
6.192720e-02 
6.202645e-02 
6.212562e-02 
6.222472e-02 
6.232373e-02 
6.242266e-02 
6.252152e-02 
6.262029e-02 
6.271898e-02 
6.281759e-02 
6.291611e-02 
6.301456e-02 
6.311293e-02 
6.321122e-02 
6.330942e-02 
6.340754e-02 
6.350559e-02 
6.360355e-02 
6.370143e-02 
6.379923e-02 
6.389695e-02 
6.399458e-02 
6.409214e-02 
6.418961e-02 
6.428701e-02 
6.438432e-02 
6.448155e-02 
6.457870e-02 
6.467576e-02 
6.477275e-02 
6.486965e-02 
6.496647e-02 
6.506321e-02 
6.515987e-02 
6.525645e-02 
6.535294e-02 
6.544936e-02 
6.554569e-02 
6.564194e-02 
6.573811e-02 
6.583419e-02 
6.593019e-02 
6.602612e-02 
6.612196e-02 
6.621771e-02 
6.631339e-02 
6.640898e-02 
6.650449e-02 
6.659992e-02 
6.669526e-02 
6.679053e-02 
6.688571e-02 
6.698081e-02 
6.707582e-02 
6.717076e-02 
6.726561e-02 
6.736038e-02 
6.745506e-02 
6.754967e-02 
6.764419e-02 
6.773862e-02 
6.783298e-02 
6.792725e-02 
6.802144e-02 
6.811555e-02 
6.820957e-02 
6.830351e-02 
6.839737e-02 
6.849114e-02 
6.858483e-02 
6.867844e-02 
6.877197e-02 
6.886541e-02 
6.895877e-02 
6.905204e-02 
6.914523e-02 
6.923834e-02 
6.933137e-02 
6.942431e-02 
6.951717e-02 
6.960994e-02 
6.970264e-02 
6.979524e-02 
6.988777e-02 
6.998021e-02 
7.007257e-02 
7.016484e-02 
7.025703e-02 
7.034913e-02 
7.044116e-02 
7.053309e-02 
7.062495e-02 
7.071672e-02 
7.080841e-02 
7.090001e-02 
7.099153e-02 
7.108296e-02 
7.117431e-02 
7.126558e-02 
7.135676e-02 
7.144786e-02 
7.153887e-02 
7.162980e-02 
7.172064e-02 
7.181140e-02 
7.190208e-02 
7.199267e-02 
7.208318e-02 
7.217360e-02 
7.226394e-02 
7.235419e-02 
7.244436e-02 
7.253445e-02 
7.262445e-02 
7.271436e-02 
7.280419e-02 
7.289394e-02 
7.298360e-02 
7.307317e-02 
7.316266e-02 
7.325207e-02 
7.334139e-02 
7.343063e-02 
7.351978e-02 
7.360884e-02 
7.369782e-02 
7.378672e-02 
7.387553e-02 
7.396426e-02 
7.405290e-02 
7.414145e-02 
7.422992e-02 
7.431830e-02 
7.440660e-02 
7.449482e-02 
7.458294e-02 
7.467099e-02 
7.475894e-02 
7.484681e-02 
7.493460e-02 
7.502230e-02 
7.510992e-02 
7.519744e-02 
7.528489e-02 
7.537224e-02 
7.545952e-02 
7.554670e-02 
7.563380e-02 
7.572081e-02 
7.580774e-02 
7.589458e-02 
7.598134e-02 
7.606801e-02 
7.615459e-02 
7.624109e-02 
7.632750e-02 
7.641383e-02 
7.650007e-02 
7.658622e-02 
7.667229e-02 
7.675827e-02 
7.684416e-02 
7.692997e-02 
7.701569e-02 
7.710133e-02 
7.718687e-02 
7.727234e-02 
7.735771e-02 
7.744300e-02 
7.752820e-02 
7.761332e-02 
7.769835e-02 
7.778329e-02 
7.786814e-02 
7.795291e-02 
7.803759e-02 
7.812219e-02 
7.820670e-02 
7.829112e-02 
7.837545e-02 
7.845970e-02 
7.854386e-02 
7.862793e-02 
7.871192e-02 
7.879582e-02 
7.887963e-02 
7.896335e-02 
7.904699e-02 
7.913054e-02 
7.921400e-02 
7.929738e-02 
7.938067e-02 
7.946387e-02 
7.954698e-02 
7.963001e-02 
7.971294e-02 
7.979580e-02 
7.987856e-02 
7.996123e-02 
8.004382e-02 
8.012632e-02 
8.020874e-02 
8.029106e-02 
8.037330e-02 
8.045545e-02 
8.053751e-02 
8.061948e-02 
8.070137e-02 
8.078317e-02 
8.086488e-02 
8.094650e-02 
8.102804e-02 
8.110948e-02 
8.119084e-02 
8.127211e-02 
8.135329e-02 
8.143439e-02 
8.151539e-02 
8.159631e-02 
8.167714e-02 
8.175788e-02 
8.183853e-02 
8.191910e-02 
8.199957e-02 
8.207996e-02 
8.216026e-02 
8.224047e-02 
8.232059e-02 
8.240062e-02 
8.248057e-02 
8.256043e-02 
8.264019e-02 
8.271987e-02 
8.279946e-02 
8.287896e-02 
8.295838e-02 
8.303770e-02 
8.311694e-02 
8.319608e-02 
8.327514e-02 
8.335411e-02 
8.343299e-02 
8.351178e-02 
8.359048e-02 
8.366909e-02 
8.374762e-02 
8.382605e-02 
8.390440e-02 
8.398265e-02 
8.406082e-02 
8.413890e-02 
8.421689e-02 
8.429478e-02 
8.437259e-02 
8.445031e-02 
8.452795e-02 
8.460549e-02 
8.468294e-02 
8.476030e-02 
8.483758e-02 
8.491476e-02 
8.499185e-02 
8.506886e-02 
8.514577e-02 
8.522260e-02 
8.529933e-02 
8.537598e-02 
8.545254e-02 
8.552900e-02 
8.560538e-02 
8.568167e-02 
8.575786e-02 
8.583397e-02 
8.590999e-02 
8.598591e-02 
8.606175e-02 
8.613750e-02 
8.621315e-02 
8.628872e-02 
8.636420e-02 
8.643959e-02 
8.651488e-02 
8.659009e-02 
8.666520e-02 
8.674023e-02 
8.681517e-02 
8.689001e-02 
8.696477e-02 
8.703943e-02 
8.711400e-02 
8.718849e-02 
8.726288e-02 
8.733718e-02 
8.741140e-02 
8.748552e-02 
8.755955e-02 
8.763349e-02 
8.770734e-02 
8.778110e-02 
8.785477e-02 
8.792835e-02 
8.800183e-02 
8.807523e-02 
8.814853e-02 
8.822175e-02 
8.829487e-02 
8.836791e-02 
8.844085e-02 
8.851370e-02 
8.858646e-02 
8.865913e-02 
8.873170e-02 
8.880419e-02 
8.887659e-02 
8.894889e-02 
8.902111e-02 
8.909323e-02 
8.916526e-02 
8.923720e-02 
8.930905e-02 
8.938080e-02 
8.945247e-02 
8.952404e-02 
8.959553e-02 
8.966692e-02 
8.973822e-02 
8.980943e-02 
8.988055e-02 
8.995157e-02 
9.002251e-02 
9.009335e-02 
9.016410e-02 
9.023476e-02 
9.030533e-02 
9.037580e-02 
9.044619e-02 
9.051648e-02 
9.058668e-02 
9.065679e-02 
9.072681e-02 
9.079673e-02 
9.086657e-02 
9.093631e-02 
9.100596e-02 
9.107552e-02 
9.114498e-02 
9.121435e-02 
9.128364e-02 
9.135283e-02 
9.142192e-02 
9.149093e-02 
9.155984e-02 
9.162866e-02 
9.169739e-02 
9.176603e-02 
9.183457e-02 
9.190302e-02 
9.197138e-02 
9.203965e-02 
9.210783e-02 
9.217591e-02 
9.224390e-02 
9.231180e-02 
9.237960e-02 
9.244731e-02 
9.251493e-02 
9.258246e-02 
9.264990e-02 
9.271724e-02 
9.278449e-02 
9.285164e-02 
9.291871e-02 
9.298568e-02 
9.305256e-02 
9.311934e-02 
9.318604e-02 
9.325264e-02 
9.331915e-02 
9.338556e-02 
9.345188e-02 
9.351811e-02 
9.358425e-02 
9.365029e-02 
9.371624e-02 
9.378210e-02 
9.384786e-02 
9.391353e-02 
9.397911e-02 
9.404459e-02 
9.410998e-02 
9.417528e-02 
9.424049e-02 
9.430560e-02 
9.437062e-02 
9.443554e-02 
9.450037e-02 
9.456511e-02 
9.462976e-02 
9.469431e-02 
9.475877e-02 
9.482313e-02 
9.488740e-02 
9.495158e-02 
9.501566e-02 
9.507965e-02 
9.514355e-02 
9.520735e-02 
9.527106e-02 
9.533468e-02 
9.539820e-02 
9.546163e-02 
9.552497e-02 
9.558821e-02 
9.565136e-02 
9.571441e-02 
9.577737e-02 
9.584024e-02 
9.590301e-02 
9.596569e-02 
9.602827e-02 
9.609076e-02 
9.615316e-02 
9.621546e-02 
9.627767e-02 
9.633978e-02 
9.640180e-02 
9.646373e-02 
9.652556e-02 
9.658730e-02 
9.664894e-02 
9.671049e-02 
9.677195e-02 
9.683331e-02 
9.689457e-02 
9.695575e-02 
9.701683e-02 
9.707781e-02 
9.713870e-02 
9.719949e-02 
9.726019e-02 
9.732080e-02 
9.738131e-02 
9.744173e-02 
9.750205e-02 
9.756228e-02 
9.762241e-02 
9.768245e-02 
9.774240e-02 
9.780225e-02 
9.786200e-02 
9.792166e-02 
9.798123e-02 
9.804070e-02 
9.810008e-02 
9.815936e-02 
9.821855e-02 
9.827764e-02 
9.833663e-02 
9.839554e-02 
9.845434e-02 
9.851306e-02 
9.857167e-02 
9.863020e-02 
9.868862e-02 
9.874696e-02 
9.880519e-02 
9.886334e-02 
9.892138e-02 
9.897934e-02 
9.903719e-02 
9.909496e-02 
9.915262e-02 
9.921019e-02 
9.926767e-02 
9.932505e-02 
9.938234e-02 
9.943953e-02 
9.949663e-02 
9.955363e-02 
9.961053e-02 
9.966734e-02 
9.972405e-02 
9.978067e-02 
9.983720e-02 
9.989362e-02 
9.994996e-02 
1.000062e-01 
1.000623e-01 
1.001184e-01 
1.001743e-01 
1.002302e-01 
1.002859e-01 
1.003416e-01 
1.003972e-01 
1.004526e-01 
1.005080e-01 
1.005633e-01 
1.006185e-01 
1.006736e-01 
1.007286e-01 
1.007835e-01 
1.008383e-01 
1.008930e-01 
1.009476e-01 
1.010021e-01 
1.010565e-01 
1.011108e-01 
1.011651e-01 
1.012192e-01 
1.012732e-01 
1.013272e-01 
1.013810e-01 
1.014348e-01 
1.014884e-01 
1.015420e-01 
1.015954e-01 
1.016488e-01 
1.017020e-01 
1.017552e-01 
1.018083e-01 
1.018613e-01 
1.019141e-01 
1.019669e-01 
1.020196e-01 
1.020722e-01 
1.021247e-01 
1.021771e-01 
1.022294e-01 
1.022816e-01 
1.023337e-01 
1.023857e-01 
1.024377e-01 
1.024895e-01 
1.025412e-01 
1.025928e-01 
1.026444e-01 
1.026958e-01 
1.027471e-01 
1.027984e-01 
1.028495e-01 
1.029006e-01 
1.029515e-01 
1.030024e-01 
1.030531e-01 
1.031038e-01 
1.031544e-01 
1.032048e-01 
1.032552e-01 
1.033055e-01 
1.033556e-01 
1.034057e-01 
1.034557e-01 
1.035056e-01 
1.035554e-01 
1.036051e-01 
1.036547e-01 
1.037042e-01 
1.037536e-01 
1.038029e-01 
1.038521e-01 
1.039012e-01 
1.039502e-01 
1.039991e-01 
1.040479e-01 
1.040967e-01 
1.041453e-01 
1.041938e-01 
1.042423e-01 
1.042906e-01 
1.043388e-01 
1.043870e-01 
1.044350e-01 
1.044829e-01 
1.045308e-01 
1.045785e-01 
1.046262e-01 
1.046738e-01 
1.047212e-01 
1.047686e-01 
1.048158e-01 
1.048630e-01 
1.049101e-01 
1.049570e-01 
1.050039e-01 
1.050507e-01 
1.050974e-01 
1.051440e-01 
1.051904e-01 
1.052368e-01 
1.052831e-01 
1.053293e-01 
1.053754e-01 
1.054214e-01 
1.054673e-01 
1.055131e-01 
1.055588e-01 
1.056044e-01 
1.056499e-01 
1.056953e-01 
1.057406e-01 
1.057858e-01 
1.058310e-01 
1.058760e-01 
1.059209e-01 
1.059657e-01 
1.060104e-01 
1.060551e-01 
1.060996e-01 
1.061440e-01 
1.061884e-01 
1.062326e-01 
1.062767e-01 
1.063208e-01 
1.063647e-01 
1.064085e-01 
1.064523e-01 
1.064959e-01 
1.065395e-01 
1.065829e-01 
1.066263e-01 
1.066695e-01 
1.067127e-01 
1.067558e-01 
1.067987e-01 
1.068416e-01 
1.068843e-01 
1.069270e-01 
1.069696e-01 
1.070120e-01 
1.070544e-01 
1.070967e-01 
1.071389e-01 
1.071809e-01 
1.072229e-01 
1.072648e-01 
1.073066e-01 
1.073483e-01 
1.073898e-01 
1.074313e-01 
1.074727e-01 
1.075140e-01 
1.075552e-01 
1.075963e-01 
1.076373e-01 
1.076782e-01 
1.077190e-01 
1.077597e-01 
1.078003e-01 
1.078408e-01 
1.078812e-01 
1.079215e-01 
1.079617e-01 
1.080018e-01 
1.080418e-01 
1.080817e-01 
1.081215e-01 
1.081612e-01 
1.082008e-01 
1.082403e-01 
1.082797e-01 
1.083191e-01 
1.083583e-01 
1.083974e-01 
1.084364e-01 
1.084753e-01 
1.085142e-01 
1.085529e-01 
1.085915e-01 
1.086300e-01 
1.086684e-01 
1.087068e-01 
1.087450e-01 
1.087831e-01 
1.088212e-01 
1.088591e-01 
1.088969e-01 
1.089347e-01 
1.089723e-01 
1.090098e-01 
1.090473e-01 
1.090846e-01 
1.091218e-01 
1.091590e-01 
1.091960e-01 
1.092329e-01 
1.092698e-01 
1.093065e-01 
1.093432e-01 
1.093797e-01 
1.094162e-01 
1.094525e-01 
1.094887e-01 
1.095249e-01 
1.095609e-01 
1.095969e-01 
1.096327e-01 
1.096685e-01 
1.097041e-01 
1.097397e-01 
1.097751e-01 
1.098105e-01 
1.098457e-01 
1.098809e-01 
1.099159e-01 
1.099509e-01 
1.099858e-01 
1.100205e-01 
1.100552e-01 
1.100897e-01 
1.101242e-01 
1.101585e-01 
1.101928e-01 
1.102269e-01 
1.102610e-01 
1.102950e-01 
1.103288e-01 
1.103626e-01 
1.103962e-01 
1.104298e-01 
1.104633e-01 
1.104966e-01 
1.105299e-01 
1.105630e-01 
1.105961e-01 
1.106291e-01 
1.106619e-01 
1.106947e-01 
1.107274e-01 
1.107599e-01 
1.107924e-01 
1.108248e-01 
1.108570e-01 
1.108892e-01 
1.109212e-01 
1.109532e-01 
1.109851e-01 
1.110168e-01 
1.110485e-01 
1.110801e-01 
1.111115e-01 
1.111429e-01 
1.111742e-01 
1.112053e-01 
1.112364e-01 
1.112674e-01 
1.112982e-01 
1.113290e-01 
1.113597e-01 
1.113902e-01 
1.114207e-01 
1.114511e-01 
1.114813e-01 
1.115115e-01 
1.115416e-01 
1.115715e-01 
1.116014e-01 
1.116311e-01 
1.116608e-01 
1.116904e-01 
1.117198e-01 
1.117492e-01 
1.117785e-01 
1.118076e-01 
1.118367e-01 
1.118657e-01 
1.118945e-01 
1.119233e-01 
1.119520e-01 
1.119805e-01 
1.120090e-01 
1.120373e-01 
1.120656e-01 
1.120938e-01 
1.121218e-01 
1.121498e-01 
1.121777e-01 
1.122054e-01 
1.122331e-01 
1.122606e-01 
1.122881e-01 
1.123155e-01 
1.123427e-01 
1.123699e-01 
1.123969e-01 
1.124239e-01 
1.124507e-01 
1.124775e-01 
1.125042e-01 
1.125307e-01 
1.125572e-01 
1.125835e-01 
1.126098e-01 
1.126359e-01 
1.126620e-01 
1.126879e-01 
1.127138e-01 
1.127395e-01 
1.127652e-01 
1.127907e-01 
1.128162e-01 
1.128415e-01 
1.128668e-01 
1.128919e-01 
1.129170e-01 
1.129419e-01 
1.129668e-01 
1.129915e-01 
1.130162e-01 
1.130407e-01 
1.130652e-01 
1.130895e-01 
1.131137e-01 
1.131379e-01 
1.131619e-01 
1.131859e-01 
1.132097e-01 
1.132335e-01 
1.132571e-01 
1.132806e-01 
1.133041e-01 
1.133274e-01 
1.133506e-01 
1.133738e-01 
1.133968e-01 
1.134197e-01 
1.134426e-01 
1.134653e-01 
1.134879e-01 
1.135105e-01 
1.135329e-01 
1.135552e-01 
1.135774e-01 
1.135996e-01 
1.136216e-01 
1.136435e-01 
1.136653e-01 
1.136871e-01 
1.137087e-01 
1.137302e-01 
1.137516e-01 
1.137729e-01 
1.137942e-01 
1.138153e-01 
1.138363e-01 
1.138572e-01 
1.138780e-01 
1.138987e-01 
1.139194e-01 
1.139399e-01 
1.139603e-01 
1.139806e-01 
1.140008e-01 
1.140209e-01 
1.140409e-01 
1.140608e-01 
1.140806e-01 
1.141003e-01 
1.141199e-01 
1.141394e-01 
1.141588e-01 
1.141781e-01 
1.141973e-01 
1.142164e-01 
1.142354e-01 
1.142543e-01 
1.142731e-01 
1.142918e-01 
1.143104e-01 
1.143289e-01 
1.143472e-01 
1.143655e-01 
1.143837e-01 
1.144018e-01 
1.144198e-01 
1.144377e-01 
1.144554e-01 
1.144731e-01 
1.144907e-01 
1.145082e-01 
1.145256e-01 
1.145428e-01 
1.145600e-01 
1.145771e-01 
1.145940e-01 
1.146109e-01 
1.146277e-01 
1.146443e-01 
1.146609e-01 
1.146774e-01 
1.146937e-01 
1.147100e-01 
1.147262e-01 
1.147422e-01 
1.147582e-01 
1.147740e-01 
1.147898e-01 
1.148054e-01 
1.148210e-01 
1.148364e-01 
1.148518e-01 
1.148670e-01 
1.148822e-01 
1.148972e-01 
1.149122e-01 
1.149270e-01 
1.149418e-01 
1.149564e-01 
1.149709e-01 
1.149854e-01 
1.149997e-01 
1.150139e-01 
1.150281e-01 
1.150421e-01 
1.150560e-01 
1.150699e-01 
1.150836e-01 
1.150972e-01 
1.151107e-01 
1.151242e-01 
1.151375e-01 
1.151507e-01 
1.151638e-01 
1.151768e-01 
1.151897e-01 
1.152026e-01 
1.152153e-01 
1.152279e-01 
1.152404e-01 
1.152528e-01 
1.152651e-01 
1.152773e-01 
1.152894e-01 
1.153014e-01 
1.153133e-01 
1.153251e-01 
1.153368e-01 
1.153484e-01 
1.153599e-01 
1.153713e-01 
1.153826e-01 
1.153938e-01 
1.154048e-01 
1.154158e-01 
1.154267e-01 
1.154375e-01 
1.154482e-01 
1.154588e-01 
1.154692e-01 
1.154796e-01 
1.154899e-01 
1.155000e-01 
1.155101e-01 
1.155201e-01 
1.155300e-01 
1.155397e-01 
1.155494e-01 
1.155589e-01 
1.155684e-01 
1.155778e-01 
1.155870e-01 
1.155962e-01 
1.156052e-01 
1.156142e-01 
1.156230e-01 
1.156318e-01 
1.156404e-01 
1.156490e-01 
1.156574e-01 
1.156658e-01 
1.156740e-01 
1.156821e-01 
1.156902e-01 
1.156981e-01 
1.157059e-01 
1.157137e-01 
1.157213e-01 
1.157288e-01 
1.157363e-01 
1.157436e-01 
1.157508e-01 
1.157579e-01 
1.157649e-01 
1.157719e-01 
1.157787e-01 
1.157854e-01 
1.157920e-01 
1.157985e-01 
1.158049e-01 
1.158112e-01 
1.158174e-01 
1.158235e-01 
1.158295e-01 
1.158354e-01 
1.158412e-01 
1.158469e-01 
1.158525e-01 
1.158580e-01 
1.158634e-01 
1.158687e-01 
1.158739e-01 
1.158790e-01 
1.158840e-01 
1.158888e-01 
1.158936e-01 
1.158983e-01 
1.159029e-01 
1.159074e-01 
1.159117e-01 
1.159160e-01 
1.159202e-01 
1.159242e-01 
1.159282e-01 
1.159321e-01 
1.159358e-01 
1.159395e-01 
1.159431e-01 
1.159465e-01 
1.159499e-01 
1.159531e-01 
1.159563e-01 
1.159593e-01 
1.159623e-01 
1.159651e-01 
1.159679e-01 
1.159705e-01 
1.159730e-01 
1.159755e-01 
1.159778e-01 
1.159801e-01 
1.159822e-01 
1.159842e-01 
1.159861e-01 
1.159880e-01 
1.159897e-01 
1.159913e-01 
1.159928e-01 
1.159943e-01 
1.159956e-01 
1.159968e-01 
1.159979e-01 
1.159989e-01 
1.159998e-01 
1.160007e-01 
1.160014e-01 
1.160020e-01 
1.160025e-01 
1.160029e-01 
1.160032e-01 
1.160034e-01 
1.160035e-01 
1.160035e-01 
1.160034e-01 
1.160031e-01 
1.160028e-01 
1.160024e-01 
1.160019e-01 
1.160013e-01 
1.160006e-01 
1.159998e-01 
1.159988e-01 
1.159978e-01 
1.159967e-01 
1.159955e-01 
1.159941e-01 
1.159927e-01 
1.159912e-01 
1.159895e-01 
1.159878e-01 
1.159860e-01 
1.159840e-01 
1.159820e-01 
1.159798e-01 
1.159776e-01 
1.159752e-01 
1.159728e-01 
1.159702e-01 
1.159676e-01 
1.159648e-01 
1.159620e-01 
1.159590e-01 
1.159560e-01 
1.159528e-01 
1.159495e-01 
1.159462e-01 
1.159427e-01 
1.159391e-01 
1.159355e-01 
1.159317e-01 
1.159278e-01 
1.159238e-01 
1.159198e-01 
1.159156e-01 
1.159113e-01 
1.159069e-01 
1.159024e-01 
1.158978e-01 
1.158931e-01 
1.158884e-01 
1.158835e-01 
1.158785e-01 
1.158734e-01 
1.158682e-01 
1.158629e-01 
1.158575e-01 
1.158520e-01 
1.158464e-01 
1.158407e-01 
1.158349e-01 
1.158289e-01 
1.158229e-01 
1.158168e-01 
1.158106e-01 
1.158043e-01 
1.157979e-01 
1.157913e-01 
1.157847e-01 
1.157780e-01 
1.157712e-01 
1.157642e-01 
1.157572e-01 
1.157501e-01 
1.157428e-01 
1.157355e-01 
1.157281e-01 
1.157205e-01 
1.157129e-01 
1.157052e-01 
1.156973e-01 
1.156894e-01 
1.156813e-01 
1.156732e-01 
1.156649e-01 
1.156566e-01 
1.156481e-01 
1.156396e-01 
1.156309e-01 
1.156221e-01 
1.156133e-01 
1.156043e-01 
1.155953e-01 
1.155861e-01 
1.155768e-01 
1.155675e-01 
1.155580e-01 
1.155484e-01 
1.155387e-01 
1.155290e-01 
1.155191e-01 
1.155091e-01 
1.154990e-01 
1.154888e-01 
1.154786e-01 
1.154682e-01 
1.154577e-01 
1.154471e-01 
1.154364e-01 
1.154256e-01 
1.154147e-01 
1.154037e-01 
1.153926e-01 
1.153814e-01 
1.153701e-01 
1.153587e-01 
1.153472e-01 
1.153356e-01 
1.153239e-01 
1.153121e-01 
1.153002e-01 
1.152882e-01 
1.152761e-01 
1.152639e-01 
1.152515e-01 
1.152391e-01 
1.152266e-01 
1.152140e-01 
1.152013e-01 
1.151884e-01 
1.151755e-01 
1.151625e-01 
1.151494e-01 
1.151361e-01 
1.151228e-01 
1.151094e-01 
1.150958e-01 
1.150822e-01 
1.150685e-01 
1.150546e-01 
1.150407e-01 
1.150266e-01 
1.150125e-01 
1.149983e-01 
1.149839e-01 
1.149695e-01 
1.149549e-01 
1.149403e-01 
1.149255e-01 
1.149107e-01 
1.148957e-01 
1.148807e-01 
1.148655e-01 
1.148502e-01 
1.148349e-01 
1.148194e-01 
1.148039e-01 
1.147882e-01 
1.147724e-01 
1.147566e-01 
1.147406e-01 
1.147245e-01 
1.147084e-01 
1.146921e-01 
1.146757e-01 
1.146592e-01 
1.146427e-01 
1.146260e-01 
1.146092e-01 
1.145923e-01 
1.145753e-01 
1.145583e-01 
1.145411e-01 
1.145238e-01 
1.145064e-01 
1.144889e-01 
1.144713e-01 
1.144536e-01 
1.144359e-01 
1.144180e-01 
1.144000e-01 
1.143819e-01 
1.143637e-01 
1.143454e-01 
1.143270e-01 
1.143085e-01 
1.142899e-01 
1.142712e-01 
1.142524e-01 
1.142335e-01 
1.142145e-01 
1.141954e-01 
1.141762e-01 
1.141569e-01 
1.141374e-01 
1.141179e-01 
1.140983e-01 
1.140786e-01 
1.140588e-01 
1.140389e-01 
1.140189e-01 
1.139987e-01 
1.139785e-01 
1.139582e-01 
1.139378e-01 
1.139173e-01 
1.138966e-01 
1.138759e-01 
1.138551e-01 
1.138342e-01 
1.138131e-01 
1.137920e-01 
1.137708e-01 
1.137495e-01 
1.137280e-01 
1.137065e-01 
1.136849e-01 
1.136631e-01 
1.136413e-01 
1.136194e-01 
1.135973e-01 
1.135752e-01 
1.135530e-01 
1.135306e-01 
1.135082e-01 
1.134856e-01 
1.134630e-01 
1.134403e-01 
1.134174e-01 
1.133945e-01 
1.133714e-01 
1.133483e-01 
1.133250e-01 
1.133017e-01 
1.132782e-01 
1.132547e-01 
1.132311e-01 
1.132073e-01 
1.131835e-01 
1.131595e-01 
1.131355e-01 
1.131113e-01 
1.130870e-01 
1.130627e-01 
1.130382e-01 
1.130137e-01 
1.129890e-01 
1.129643e-01 
1.129394e-01 
1.129145e-01 
1.128894e-01 
1.128642e-01 
1.128390e-01 
1.128136e-01 
1.127882e-01 
1.127626e-01 
1.127369e-01 
1.127112e-01 
1.126853e-01 
1.126594e-01 
1.126333e-01 
1.126071e-01 
1.125809e-01 
1.125545e-01 
1.125280e-01 
1.125015e-01 
1.124748e-01 
1.124480e-01 
1.124212e-01 
1.123942e-01 
1.123671e-01 
1.123400e-01 
1.123127e-01 
1.122853e-01 
1.122578e-01 
1.122303e-01 
1.122026e-01 
1.121748e-01 
1.121470e-01 
1.121190e-01 
1.120909e-01 
1.120627e-01 
1.120345e-01 
1.120061e-01 
1.119776e-01 
1.119491e-01 
1.119204e-01 
1.118916e-01 
1.118627e-01 
1.118338e-01 
1.118047e-01 
1.117755e-01 
1.117462e-01 
1.117169e-01 
1.116874e-01 
1.116578e-01 
1.116281e-01 
1.115984e-01 
1.115685e-01 
1.115385e-01 
1.115084e-01 
1.114783e-01 
1.114480e-01 
1.114176e-01 
1.113871e-01 
1.113566e-01 
1.113259e-01 
1.112951e-01 
1.112642e-01 
1.112333e-01 
1.112022e-01 
1.111710e-01 
1.111397e-01 
1.111084e-01 
1.110769e-01 
1.110453e-01 
1.110136e-01 
1.109819e-01 
1.109500e-01 
1.109180e-01 
1.108859e-01 
1.108538e-01 
1.108215e-01 
1.107891e-01 
1.107566e-01 
1.107241e-01 
1.106914e-01 
1.106586e-01 
1.106257e-01 
1.105928e-01 
1.105597e-01 
1.105265e-01 
1.104933e-01 
1.104599e-01 
1.104264e-01 
1.103928e-01 
1.103592e-01 
1.103254e-01 
1.102915e-01 
1.102576e-01 
1.102235e-01 
1.101893e-01 
1.101551e-01 
1.101207e-01 
1.100862e-01 
1.100517e-01 
1.100170e-01 
1.099822e-01 
1.099474e-01 
1.099124e-01 
1.098773e-01 
1.098422e-01 
1.098069e-01 
1.097715e-01 
1.097361e-01 
1.097005e-01 
1.096649e-01 
1.096291e-01 
1.095933e-01 
1.095573e-01 
1.095212e-01 
1.094851e-01 
1.094488e-01 
1.094125e-01 
1.093760e-01 
1.093395e-01 
1.093028e-01 
1.092661e-01 
1.092292e-01 
1.091923e-01 
1.091552e-01 
1.091181e-01 
1.090808e-01 
1.090435e-01 
1.090060e-01 
1.089685e-01 
1.089308e-01 
1.088931e-01 
1.088552e-01 
1.088173e-01 
1.087793e-01 
1.087411e-01 
1.087029e-01 
1.086646e-01 
1.086261e-01 
1.085876e-01 
1.085490e-01 
1.085102e-01 
1.084714e-01 
1.084325e-01 
1.083934e-01 
1.083543e-01 
1.083151e-01 
1.082758e-01 
1.082363e-01 
1.081968e-01 
1.081572e-01 
1.081175e-01 
1.080776e-01 
1.080377e-01 
1.079977e-01 
1.079576e-01 
1.079174e-01 
1.078771e-01 
1.078367e-01 
1.077961e-01 
1.077555e-01 
1.077148e-01 
1.076740e-01 
1.076331e-01 
1.075921e-01 
1.075510e-01 
1.075098e-01 
1.074685e-01 
1.074271e-01 
1.073856e-01 
1.073440e-01 
1.073023e-01 
1.072606e-01 
1.072187e-01 
1.071767e-01 
1.071346e-01 
1.070924e-01 
1.070501e-01 
1.070077e-01 
1.069653e-01 
1.069227e-01 
1.068800e-01 
1.068372e-01 
1.067944e-01 
1.067514e-01 
1.067083e-01 
1.066652e-01 
1.066219e-01 
1.065785e-01 
1.065351e-01 
1.064915e-01 
1.064479e-01 
1.064041e-01 
1.063603e-01 
1.063163e-01 
1.062723e-01 
1.062281e-01 
1.061839e-01 
1.061395e-01 
1.060951e-01 
1.060505e-01 
1.060059e-01 
1.059612e-01 
1.059163e-01 
1.058714e-01 
1.058264e-01 
1.057813e-01 
1.057360e-01 
1.056907e-01 
1.056453e-01 
1.055998e-01 
1.055542e-01 
1.055084e-01 
1.054626e-01 
1.054167e-01 
1.053707e-01 
1.053246e-01 
1.052784e-01 
1.052321e-01 
1.051857e-01 
1.051392e-01 
1.050926e-01 
1.050460e-01 
1.049992e-01 
1.049523e-01 
1.049053e-01 
1.048582e-01 
1.048110e-01 
1.047638e-01 
1.047164e-01 
1.046689e-01 
1.046214e-01 
1.045737e-01 
1.045259e-01 
1.044781e-01 
1.044301e-01 
1.043821e-01 
1.043339e-01 
1.042857e-01 
1.042373e-01 
1.041889e-01 
1.041404e-01 
1.040917e-01 
1.040430e-01 
1.039942e-01 
1.039452e-01 
1.038962e-01 
1.038471e-01 
1.037979e-01 
1.037486e-01 
1.036992e-01 
1.036496e-01 
1.036000e-01 
1.035503e-01 
1.035005e-01 
1.034506e-01 
1.034006e-01 
1.033506e-01 
1.033004e-01 
1.032501e-01 
1.031997e-01 
1.031492e-01 
1.030987e-01 
1.030480e-01 
1.029972e-01 
1.029463e-01 
1.028954e-01 
1.028443e-01 
1.027932e-01 
1.027419e-01 
1.026906e-01 
1.026391e-01 
1.025876e-01 
1.025360e-01 
1.024842e-01 
1.024324e-01 
1.023805e-01 
1.023284e-01 
1.022763e-01 
1.022241e-01 
1.021718e-01 
1.021194e-01 
1.020669e-01 
1.020143e-01 
1.019616e-01 
1.019088e-01 
1.018559e-01 
1.018029e-01 
1.017498e-01 
1.016966e-01 
1.016434e-01 
1.015900e-01 
1.015365e-01 
1.014830e-01 
1.014293e-01 
1.013756e-01 
1.013217e-01 
1.012678e-01 
1.012137e-01 
1.011596e-01 
1.011053e-01 
1.010510e-01 
1.009966e-01 
1.009420e-01 
1.008874e-01 
1.008327e-01 
1.007779e-01 
1.007230e-01 
1.006680e-01 
1.006129e-01 
1.005577e-01 
1.005024e-01 
1.004470e-01 
1.003915e-01 
1.003360e-01 
1.002803e-01 
1.002245e-01 
1.001687e-01 
1.001127e-01 
1.000566e-01 
1.000005e-01 
9.994424e-02 
9.988790e-02 
9.983146e-02 
9.977493e-02 
9.971830e-02 
9.966158e-02 
9.960476e-02 
9.954784e-02 
9.949083e-02 
9.943373e-02 
9.937653e-02 
9.931923e-02 
9.926184e-02 
9.920435e-02 
9.914677e-02 
9.908909e-02 
9.903132e-02 
9.897346e-02 
9.891549e-02 
9.885744e-02 
9.879928e-02 
9.874104e-02 
9.868269e-02 
9.862426e-02 
9.856573e-02 
9.850710e-02 
9.844838e-02 
9.838956e-02 
9.833065e-02 
9.827164e-02 
9.821254e-02 
9.815334e-02 
9.809405e-02 
9.803466e-02 
9.797518e-02 
9.791561e-02 
9.785594e-02 
9.779617e-02 
9.773631e-02 
9.767636e-02 
9.761631e-02 
9.755617e-02 
9.749593e-02 
9.743560e-02 
9.737517e-02 
9.731465e-02 
9.725403e-02 
9.719332e-02 
9.713252e-02 
9.707162e-02 
9.701062e-02 
9.694954e-02 
9.688835e-02 
9.682708e-02 
9.676571e-02 
9.670424e-02 
9.664268e-02 
9.658103e-02 
9.651928e-02 
9.645744e-02 
9.639551e-02 
9.633348e-02 
9.627135e-02 
9.620913e-02 
9.614682e-02 
9.608442e-02 
9.602192e-02 
9.595932e-02 
9.589663e-02 
9.583385e-02 
9.577098e-02 
9.570801e-02 
9.564494e-02 
9.558179e-02 
9.551854e-02 
9.545519e-02 
9.539175e-02 
9.532822e-02 
9.526459e-02 
9.520087e-02 
9.513706e-02 
9.507316e-02 
9.500916e-02 
9.494506e-02 
9.488087e-02 
9.481659e-02 
9.475222e-02 
9.468775e-02 
9.462319e-02 
9.455854e-02 
9.449379e-02 
9.442895e-02 
9.436401e-02 
9.429898e-02 
9.423386e-02 
9.416865e-02 
9.410334e-02 
9.403794e-02 
9.397245e-02 
9.390686e-02 
9.384118e-02 
9.377541e-02 
9.370954e-02 
9.364358e-02 
9.357753e-02 
9.351138e-02 
9.344514e-02 
9.337881e-02 
9.331239e-02 
9.324587e-02 
9.317926e-02 
9.311256e-02 
9.304576e-02 
9.297888e-02 
9.291189e-02 
9.284482e-02 
9.277765e-02 
9.271039e-02 
9.264304e-02 
9.257560e-02 
9.250806e-02 
9.244043e-02 
9.237271e-02 
9.230490e-02 
9.223699e-02 
9.216899e-02 
9.210090e-02 
9.203271e-02 
9.196444e-02 
9.189607e-02 
9.182761e-02 
9.175905e-02 
9.169041e-02 
9.162167e-02 
9.155284e-02 
9.148391e-02 
9.141490e-02 
9.134579e-02 
9.127659e-02 
9.120730e-02 
9.113792e-02 
9.106844e-02 
9.099888e-02 
9.092922e-02 
9.085947e-02 
9.078962e-02 
9.071969e-02 
9.064966e-02 
9.057954e-02 
9.050933e-02 
9.043903e-02 
9.036864e-02 
9.029815e-02 
9.022758e-02 
9.015691e-02 
9.008615e-02 
9.001529e-02 
8.994435e-02 
8.987331e-02 
8.980219e-02 
8.973097e-02 
8.965966e-02 
8.958826e-02 
8.951677e-02 
8.944518e-02 
8.937351e-02 
8.930174e-02 
8.922988e-02 
8.915793e-02 
8.908589e-02 
8.901376e-02 
8.894154e-02 
8.886922e-02 
8.879682e-02 
8.872432e-02 
8.865174e-02 
8.857906e-02 
8.850629e-02 
8.843343e-02 
8.836048e-02 
8.828743e-02 
8.821430e-02 
8.814108e-02 
8.806776e-02 
8.799436e-02 
8.792086e-02 
8.784727e-02 
8.777360e-02 
8.769983e-02 
8.762597e-02 
8.755202e-02 
8.747798e-02 
8.740385e-02 
8.732962e-02 
8.725531e-02 
8.718091e-02 
8.710642e-02 
8.703183e-02 
8.695716e-02 
8.688240e-02 
8.680754e-02 
8.673260e-02 
8.665756e-02 
8.658244e-02 
8.650722e-02 
8.643191e-02 
8.635652e-02 
8.628103e-02 
8.620546e-02 
8.612979e-02 
8.605403e-02 
8.597819e-02 
8.590225e-02 
8.582622e-02 
8.575011e-02 
8.567390e-02 
8.559761e-02 
8.552122e-02 
8.544474e-02 
8.536818e-02 
8.529152e-02 
8.521478e-02 
8.513794e-02 
8.506102e-02 
8.498401e-02 
8.490690e-02 
8.482971e-02 
8.475243e-02 
8.467505e-02 
8.459759e-02 
8.452004e-02 
8.444240e-02 
8.436467e-02 
8.428685e-02 
8.420895e-02 
8.413095e-02 
8.405286e-02 
8.397468e-02 
8.389642e-02 
8.381806e-02 
8.373962e-02 
8.366109e-02 
8.358247e-02 
8.350376e-02 
8.342496e-02 
8.334607e-02 
8.326709e-02 
8.318802e-02 
8.310887e-02 
8.302962e-02 
8.295029e-02 
8.287087e-02 
8.279136e-02 
8.271176e-02 
8.263207e-02 
8.255229e-02 
8.247243e-02 
8.239247e-02 
8.231243e-02 
8.223230e-02 
8.215208e-02 
8.207177e-02 
8.199137e-02 
8.191089e-02 
8.183032e-02 
8.174965e-02 
8.166890e-02 
8.158807e-02 
8.150714e-02 
8.142612e-02 
8.134502e-02 
8.126383e-02 
8.118255e-02 
8.110118e-02 
8.101973e-02 
8.093818e-02 
8.085655e-02 
8.077483e-02 
8.069303e-02 
8.061113e-02 
8.052915e-02 
8.044708e-02 
8.036492e-02 
8.028267e-02 
8.020034e-02 
8.011792e-02 
8.003541e-02 
7.995281e-02 
7.987012e-02 
7.978735e-02 
7.970449e-02 
7.962154e-02 
7.953851e-02 
7.945539e-02 
7.937218e-02 
7.928888e-02 
7.920550e-02 
7.912202e-02 
7.903846e-02 
7.895482e-02 
7.887108e-02 
7.878726e-02 
7.870336e-02 
7.861936e-02 
7.853528e-02 
7.845111e-02 
7.836685e-02 
7.828251e-02 
7.819808e-02 
7.811356e-02 
7.802896e-02 
7.794427e-02 
7.785949e-02 
7.777463e-02 
7.768968e-02 
7.760464e-02 
7.751951e-02 
7.743430e-02 
7.734900e-02 
7.726362e-02 
7.717815e-02 
7.709259e-02 
7.700695e-02 
7.692122e-02 
7.683540e-02 
7.674950e-02 
7.666351e-02 
7.657743e-02 
7.649127e-02 
7.640502e-02 
7.631869e-02 
7.623227e-02 
7.614576e-02 
7.605917e-02 
7.597249e-02 
7.588573e-02 
7.579887e-02 
7.571194e-02 
7.562492e-02 
7.553781e-02 
7.545061e-02 
7.536333e-02 
7.527597e-02 
7.518851e-02 
7.510098e-02 
7.501335e-02 
7.492564e-02 
7.483785e-02 
7.474997e-02 
7.466200e-02 
7.457395e-02 
7.448581e-02 
7.439759e-02 
7.430928e-02 
7.422089e-02 
7.413241e-02 
7.404385e-02 
7.395520e-02 
7.386647e-02 
7.377765e-02 
7.368874e-02 
7.359975e-02 
7.351068e-02 
7.342152e-02 
7.333227e-02 
7.324294e-02 
7.315353e-02 
7.306403e-02 
7.297444e-02 
7.288478e-02 
7.279502e-02 
7.270518e-02 
7.261526e-02 
7.252525e-02 
7.243516e-02 
7.234498e-02 
7.225472e-02 
7.216437e-02 
7.207394e-02 
7.198342e-02 
7.189282e-02 
7.180214e-02 
7.171137e-02 
7.162051e-02 
7.152958e-02 
7.143855e-02 
7.134745e-02 
7.125626e-02 
7.116498e-02 
7.107362e-02 
7.098218e-02 
7.089065e-02 
7.079904e-02 
7.070735e-02 
7.061557e-02 
7.052370e-02 
7.043176e-02 
7.033973e-02 
7.024761e-02 
7.015541e-02 
7.006313e-02 
6.997077e-02 
6.987832e-02 
6.978578e-02 
6.969317e-02 
6.960047e-02 
6.950768e-02 
6.941482e-02 
6.932186e-02 
6.922883e-02 
6.913571e-02 
6.904251e-02 
6.894923e-02 
6.885586e-02 
6.876241e-02 
6.866888e-02 
6.857526e-02 
6.848156e-02 
6.838778e-02 
6.829391e-02 
6.819996e-02 
6.810593e-02 
6.801181e-02 
6.791762e-02 
6.782334e-02 
6.772897e-02 
6.763453e-02 
6.754000e-02 
6.744538e-02 
6.735069e-02 
6.725591e-02 
6.716105e-02 
6.706611e-02 
6.697109e-02 
6.687598e-02 
6.678079e-02 
6.668552e-02 
6.659016e-02 
6.649473e-02 
6.639921e-02 
6.630360e-02 
6.620792e-02 
6.611216e-02 
6.601631e-02 
6.592038e-02 
6.582437e-02 
6.572827e-02 
6.563210e-02 
6.553584e-02 
6.543950e-02 
6.534308e-02 
6.524657e-02 
6.514999e-02 
6.505332e-02 
6.495657e-02 
6.485974e-02 
6.476283e-02 
6.466583e-02 
6.456876e-02 
6.447160e-02 
6.437436e-02 
6.427704e-02 
6.417964e-02 
6.408216e-02 
6.398459e-02 
6.388695e-02 
6.378922e-02 
6.369141e-02 
6.359353e-02 
6.349556e-02 
6.339750e-02 
6.329937e-02 
6.320116e-02 
6.310286e-02 
6.300449e-02 
6.290603e-02 
6.280749e-02 
6.270888e-02 
6.261018e-02 
6.251140e-02 
6.241254e-02 
6.231360e-02 
6.221458e-02 
6.211547e-02 
6.201629e-02 
6.191703e-02 
6.181768e-02 
6.171826e-02 
6.161876e-02 
6.151917e-02 
6.141950e-02 
6.131976e-02 
6.121993e-02 
6.112003e-02 
6.102004e-02 
6.091997e-02 
6.081983e-02 
6.071960e-02 
6.061930e-02 
6.051891e-02 
6.041844e-02 
6.031790e-02 
6.021727e-02 
6.011656e-02 
6.001578e-02 
5.991491e-02 
5.981397e-02 
5.971294e-02 
5.961184e-02 
5.951065e-02 
5.940939e-02 
5.930805e-02 
5.920663e-02 
5.910512e-02 
5.900354e-02 
5.890188e-02 
5.880014e-02 
5.869832e-02 
5.859642e-02 
5.849445e-02 
5.839239e-02 
5.829025e-02 
5.818804e-02 
5.808574e-02 
5.798337e-02 
5.788092e-02 
5.777839e-02 
5.767578e-02 
5.757309e-02 
5.747032e-02 
5.736748e-02 
5.726455e-02 
5.716155e-02 
5.705847e-02 
5.695531e-02 
5.685207e-02 
5.674875e-02 
5.664536e-02 
5.654188e-02 
5.643833e-02 
5.633470e-02 
5.623099e-02 
5.612720e-02 
5.602334e-02 
5.591939e-02 
5.581537e-02 
5.571127e-02 
5.560709e-02 
5.550284e-02 
5.539850e-02 
5.529409e-02 
5.518960e-02 
5.508503e-02 
5.498039e-02 
5.487567e-02 
5.477087e-02 
5.466599e-02 
5.456103e-02 
5.445600e-02 
5.435089e-02 
5.424570e-02 
5.414043e-02 
5.403509e-02 
5.392967e-02 
5.382417e-02 
5.371859e-02 
5.361294e-02 
5.350721e-02 
5.340140e-02 
5.329552e-02 
5.318956e-02 
5.308352e-02 
5.297740e-02 
5.287121e-02 
5.276494e-02 
5.265860e-02 
5.255217e-02 
5.244567e-02 
5.233910e-02 
5.223244e-02 
5.212571e-02 
5.201891e-02 
5.191202e-02 
5.180506e-02 
5.169803e-02 
5.159091e-02 
5.148373e-02 
5.137646e-02 
5.126912e-02 
5.116170e-02 
5.105421e-02 
5.094664e-02 
5.083899e-02 
5.073127e-02 
5.062347e-02 
5.051559e-02 
5.040764e-02 
5.029962e-02 
5.019151e-02 
5.008334e-02 
4.997508e-02 
4.986675e-02 
4.975835e-02 
4.964986e-02 
4.954131e-02 
4.943267e-02 
4.932397e-02 
4.921518e-02 
4.910632e-02 
4.899739e-02 
4.888838e-02 
4.877929e-02 
4.867013e-02 
4.856090e-02 
4.845158e-02 
4.834220e-02 
4.823274e-02 
4.812320e-02 
4.801359e-02 
4.790390e-02 
4.779414e-02 
4.768430e-02 
4.757439e-02 
4.746441e-02 
4.735435e-02 
4.724421e-02 
4.713400e-02 
4.702372e-02 
4.691336e-02 
4.680292e-02 
4.669241e-02 
4.658183e-02 
4.647117e-02 
4.636044e-02 
4.624963e-02 
4.613875e-02 
4.602780e-02 
4.591677e-02 
4.580567e-02 
4.569449e-02 
4.558324e-02 
4.547191e-02 
4.536051e-02 
4.524904e-02 
4.513749e-02 
4.502587e-02 
4.491418e-02 
4.480241e-02 
4.469056e-02 
4.457865e-02 
4.446666e-02 
4.435460e-02 
4.424246e-02 
4.413025e-02 
4.401796e-02 
4.390561e-02 
4.379318e-02 
4.368067e-02 
4.356809e-02 
4.345544e-02 
4.334272e-02 
4.322992e-02 
4.311705e-02 
4.300411e-02 
4.289109e-02 
4.277800e-02 
4.266484e-02 
4.255161e-02 
4.243830e-02 
4.232492e-02 
4.221147e-02 
4.209794e-02 
4.198434e-02 
4.187067e-02 
4.175693e-02 
4.164311e-02 
4.152922e-02 
4.141526e-02 
4.130123e-02 
4.118712e-02 
4.107294e-02 
4.095869e-02 
4.084437e-02 
4.072997e-02 
4.061551e-02 
4.050097e-02 
4.038636e-02 
4.027167e-02 
4.015692e-02 
4.004209e-02 
3.992719e-02 
3.981222e-02 
3.969718e-02 
3.958206e-02 
3.946688e-02 
3.935162e-02 
3.923629e-02 
3.912089e-02 
3.900542e-02 
3.888988e-02 
3.877426e-02 
3.865858e-02 
3.854282e-02 
3.842699e-02 
3.831109e-02 
3.819512e-02 
3.807908e-02 
3.796296e-02 
3.784678e-02 
3.773052e-02 
3.761420e-02 
3.749780e-02 
3.738133e-02 
3.726479e-02 
3.714818e-02 
3.703150e-02 
3.691475e-02 
3.679793e-02 
3.668104e-02 
3.656408e-02 
3.644704e-02 
3.632994e-02 
3.621276e-02 
3.609552e-02 
3.597821e-02 
3.586082e-02 
3.574337e-02 
3.562584e-02 
3.550825e-02 
3.539058e-02 
3.527284e-02 
3.515504e-02 
3.503716e-02 
3.491922e-02 
3.480120e-02 
3.468312e-02 
3.456497e-02 
3.444674e-02 
3.432845e-02 
3.421008e-02 
3.409165e-02 
3.397315e-02 
3.385458e-02 
3.373594e-02 
3.361722e-02 
3.349845e-02 
3.337960e-02 
3.326068e-02 
3.314169e-02 
3.302263e-02 
3.290351e-02 
3.278431e-02 
3.266505e-02 
3.254572e-02 
3.242631e-02 
3.230684e-02 
3.218730e-02 
3.206770e-02 
3.194802e-02 
3.182827e-02 
3.170846e-02 
3.158858e-02 
3.146863e-02 
3.134861e-02 
3.122852e-02 
3.110836e-02 
3.098814e-02 
3.086785e-02 
3.074748e-02 
3.062705e-02 
3.050656e-02 
3.038599e-02 
3.026536e-02 
3.014466e-02 
3.002389e-02 
2.990305e-02 
2.978214e-02 
2.966117e-02 
2.954013e-02 
2.941902e-02 
2.929785e-02 
2.917660e-02 
2.905529e-02 
2.893391e-02 
2.881247e-02 
2.869095e-02 
2.856937e-02 
2.844772e-02 
2.832601e-02 
2.820422e-02 
2.808237e-02 
2.796046e-02 
2.783847e-02 
2.771642e-02 
2.759430e-02 
2.747212e-02 
2.734987e-02 
2.722755e-02 
2.710516e-02 
2.698271e-02 
2.686019e-02 
2.673760e-02 
2.661495e-02 
2.649223e-02 
2.636945e-02 
2.624659e-02 
2.612368e-02 
2.600069e-02 
2.587764e-02 
2.575452e-02 
2.563134e-02 
2.550809e-02 
2.538477e-02 
2.526139e-02 
2.513795e-02 
2.501443e-02 
2.489085e-02 
2.476721e-02 
2.464349e-02 
2.451972e-02 
2.439587e-02 
2.427197e-02 
2.414799e-02 
2.402395e-02 
2.389985e-02 
2.377568e-02 
2.365144e-02 
2.352714e-02 
2.340277e-02 
2.327834e-02 
2.315384e-02 
2.302928e-02 
2.290465e-02 
2.277996e-02 
2.265520e-02 
2.253038e-02 
2.240549e-02 
2.228054e-02 
2.215552e-02 
2.203044e-02 
2.190529e-02 
2.178008e-02 
2.165480e-02 
2.152946e-02 
2.140406e-02 
2.127859e-02 
2.115305e-02 
2.102745e-02 
2.090179e-02 
2.077606e-02 
2.065027e-02 
2.052442e-02 
2.039850e-02 
2.027251e-02 
2.014646e-02 
2.002035e-02 
1.989418e-02 
1.976794e-02 
1.964163e-02 
1.951526e-02 
1.938883e-02 
1.926234e-02 
1.913578e-02 
1.900916e-02 
1.888247e-02 
1.875572e-02 
1.862891e-02 
1.850203e-02 
1.837509e-02 
1.824809e-02 
1.812102e-02 
1.799390e-02 
1.786670e-02 
1.773945e-02 
1.761213e-02 
1.748475e-02 
1.735730e-02 
1.722980e-02 
1.710223e-02 
1.697459e-02 
1.684690e-02 
1.671914e-02 
1.659132e-02 
1.646343e-02 
1.633549e-02 
1.620748e-02 
1.607941e-02 
1.595127e-02 
1.582308e-02 
1.569482e-02 
1.556650e-02 
1.543812e-02 
1.530967e-02 
1.518116e-02 
1.505260e-02 
1.492397e-02 
1.479527e-02 
1.466652e-02 
1.453770e-02 
1.440882e-02 
1.427988e-02 
1.415088e-02 
1.402182e-02 
1.389269e-02 
1.376351e-02 
1.363426e-02 
1.350495e-02 
1.337558e-02 
1.324615e-02 
1.311665e-02 
1.298710e-02 
1.285748e-02 
1.272781e-02 
1.259807e-02 
1.246827e-02 
1.233841e-02 
1.220849e-02 
1.207851e-02 
1.194847e-02 
1.181836e-02 
1.168820e-02 
1.155797e-02 
1.142769e-02 
1.129734e-02 
1.116694e-02 
1.103647e-02 
1.090594e-02 
1.077536e-02 
1.064471e-02 
1.051400e-02 
1.038323e-02 
1.025240e-02 
1.012152e-02 
9.990568e-03 
9.859560e-03 
9.728491e-03 
9.597363e-03 
9.466175e-03 
9.334927e-03 
9.203620e-03 
9.072253e-03 
8.940826e-03 
8.809340e-03 
8.677794e-03 
8.546188e-03 
8.414524e-03 
8.282799e-03 
8.151016e-03 
8.019173e-03 
7.887271e-03 
7.755310e-03 
7.623290e-03 
7.491211e-03 
7.359073e-03 
7.226876e-03 
7.094619e-03 
6.962305e-03 
6.829931e-03 
6.697498e-03 
6.565007e-03 
6.432458e-03 
6.299849e-03 
6.167182e-03 
6.034457e-03 
5.901673e-03 
5.768831e-03 
5.635931e-03 
5.502972e-03 
5.369955e-03 
5.236880e-03 
5.103747e-03 
4.970556e-03 
4.837306e-03 
4.703999e-03 
4.570634e-03 
4.437211e-03 
4.303730e-03 
4.170192e-03 
4.036596e-03 
3.902942e-03 
3.769231e-03 
3.635462e-03 
3.501635e-03 
3.367751e-03 
3.233810e-03 
3.099812e-03 
2.965756e-03 
2.831643e-03 
2.697473e-03 
2.563246e-03 
2.428961e-03 
2.294620e-03 
2.160222e-03 
2.025767e-03 
1.891255e-03 
1.756686e-03 
1.622060e-03 
1.487378e-03 
1.352639e-03 
1.217844e-03 
1.082992e-03 
9.480836e-04 
8.131188e-04 
6.780977e-04 
5.430202e-04 
4.078865e-04 
2.726965e-04 
1.374505e-04 
2.148280e-06 
0 
0 
0 
0 
0 
0 
0 
0 
0 
0 
0 
0 
0 
0 
0 
0 
0 
0 
0 
0 
0 
0 
0 
0 
0 
0 
0 
0 
0 
0 
0 
0 
0 
0 
0 
0 
0 
0 
0 
0 
0 
0 
0 
0 
0 
0 
0 
0 
0 
0 
0 
0 
0 
0 
0 
0 
0 
0 
0 
0 
0 
0 
0 
0 
0 
0 
0 
0 
0 
0 
0 
0 
0 
0 
0 
0 
0 
0 
0 
0 
0 
0 
0 
0 
0 
0 
0 
0 
0 
0 
0 
0 
0 
0 
0 
0 
0 
0 
0 
0 
0 
0 
0 
0 
0 
0 
0 
0 
0 
0 
0 
0 
0 
0 
0 
0 
0 
0 
0 
0 
0 
0 
0 
0 
0 
0 
0 
0 
0 
0 
0 
0 
0 
0 
0 
0 
0 
0 
0 
0 
0 
0 
0 
0 
0 
0 
0 
0 
0 
0 
0 
0 
0 
0 
0 
0 
0 
0 
0 
0 
0 
0 
0 
0 
0 
0 
0 
0 
0 
0 
0 
0 
0 
0 
0 
0 
0 
0 
0 
0 
0 
0 
0 
0 
0 
0 
0 
0 
0 
0 
0 
0 
0 
0 
0 
0 
0 
0 
0 
0 
0 
0 
0 
0 
0 
0 
0 
0 
0 
0 
0 
0 
0 
0 
0 
0 
0 
0 
0 
0 
0 
0 
0 
0 
0 
0 
0 
0 
0 
0 
0 
0 
0 
0 
0 
0 
0 
0 
0 
0 
0 
0 
0 
0 
0 
0 
0 
0 
0 
0 
0 
0 
0 
0 
0 
0 
0 
0 
0 
0 
0 
0 
0 
0 
0 
0 
0 
0 
0 
0 
0 
0 
0 
0 
0 
0 
0 
0 
0 
0 
0 
0 
0 
0 
0 
0 
0 
0 
0 
0 
0 
0 
0 
0 
0 
0 
0 
0 
0 
0 
0 
0 
0 
0 
0 
0 
0 
0 
0 
0 
0 
0 
0 
0 
0 
0 
0 
0 
0 
0 
0 
0 
0 
0 
0 
0 
0 
0 
0 
0 
0 
0 
0 
0 
0 
0 
0 
0 
0 
0 
0 
0 
0 
0 
0 
0 
0 
0 
0 
0 
0 
0 
0 
0 
0 
0 
0 
0 
0 
0 
0 
0 
0 
0 
0 
0 
0 
0 
0 
0 
0 
0 
0 
0 
0 
0 
0 
0 
0 
0 
0 
0 
0 
0 
0 
0 
0 
0 
0 
0 
0 
0 
0 
0 
0 
0 
0 
0 
0 
0 
0 
0 
0 
0 
0 
0 
0 
0 
0 
0 
0 
0 
0 
0 
0 
0 
0 
0 
0 
0 
0 
0 
0 
0 
0 
0 
0 
0 
0 
0 
0 
0 
0 
0 
0 
0 
0 
0 
0 
0 
0 
0 
0 
0 
0 
0 
0 
0 
0 
0 
0 
0 
0 
0 
0 
0 
0 
0 
0 
0 
0 
0 
0 
0 
0 
0 
0 
0 
0 
0 
0 
0 
0 
0 
0 
0 
0 
0 
0 
0 
0 
0 
0 
0 
0 
0 
0 
0 
0 
0 
0 
0 
0 
0 
0 
0 
0 
0 
0 
0 
0 
0 
0 
0 
0 
0 
0 
0 
0 
0 
0 
0 
0 
0 
0 
0 
0 
0 
0 
0 
0 
0 
0 
0 
0 
0 
0 
0 
0 
0 
0 
0 
0 
0 
0 
0 
0 
0 
0 
0 
0 
0 
0 
0 
0 
0 
0 
0 
0 
0 
0 
0 
0 
0 
0 
0 
0 
0 
0 
0 
0 
0 
0 
0 
0 
0 
0 
0 
0 
0 
0 
0 
0 
0 
0 
0 
0 
0 
0 
0 
0 
0 
0 
0 
0 
0 
0 
0 
0 
0 
0 
0 
0 
0 
0 
0 
0 
0 
0 
0 
0 
0 
0 
0 
0 
0 
0 
0 
0 
0 
0 
0 
0 
0 
0 
0 
0 
0 
0 
0 
0 
0 
0 
0 
0 
0 
0 
0 
0 
0 
0 
0 
0 
0 
0 
0 
0 
0 
0 
0 
0 
0 
0 
0 
0 
0 
0 
0 
0 
0 
0 
0 
0 
0 
0 
0 
0 
0 
0 
0 
0 
0 
0 
0 
0 
0 
0 
0 
0 
0 
0 
0 
0 
0 
0 
0 
0 
0 
0 
0 
0 
0 
0 
0 
0 
0 
0 
0 
0 
0 
0 
0 
0 
0 
0 
0 
0 
0 
0 
0 
0 
0 
0 
0 
0 
0 
0 
0 
0 
0 
0 
0 
0 
0 
0 
0 
0 
0 
0 
0 
0 
0 
0 
0 
0 
0 
0 
0 
0 
0 
0 
0 
0 
0 
0 
0 
0 
0 
0 
0 
0 
0 
0 
0 
0 
0 
0 
0 
0 
0 
0 
0 
0 
0 
0 
0 
0 
0 
0 
0 
0 
0 
0 
0 
0 
0 
0 
0 
0 
0 
0 
0 
0 
0 
0 
0 
0 
0 
0 
0 
0 
0 
0 
0 
0 
0 
0 
0 
0 
0 
0 
0 
0 
0 
0 
0 
0 
0 
0 
0 
0 
0 
0 
0 
0 
0 
0 
0 
0 
0 
0 
0 
0 
0 
0 
0 
0 
0 
0 
0 
0 
0 
0 
0 
0 
0 
0 
0 
0 
0 
0 
0 
0 
0 
0 
0 
0 
0 
0 
0 
0 
0 
0 
0 
0 
0 
0 
0 
0 
0 
0 
0 
0 
0 
0 
0 
0 
0 
0 
0 
0 
0 
0 
0 
0 
0 
0 
0 
0 
0 
0 
0 
0 
0 
0 
0 
0 
0 
0 
0 
0 
0 
0 
0 
0 
0 
0 
0 
0 
0 
0 
0 
0 
0 
0 
0 
0 
0 
0 
0 
0 
0 
0 
0 
0 
0 
0 
0 
0 
0 
0 
0 
0 
0 
0 
0 
0 
0 
0 
0 
0 
0 
0 
0 
0 
0 
0 
0 
0 
0 
0 
0 
0 
0 
0 
0 
0 
0 
0 
0 
0 
0 
0 
0 
0 
0 
0 
0 
0 
0 
0 
0 
0 
0 
0 
0 
0 
0 
0 
0 
0 
0 
0 
0 
0 
0 
0 
0 
0 
0 
0 
0 
0 
0 
0 
0 
0 
0 
0 
0 
0 
0 
0 
0 
0 
0 
0 
0 
0 
0 
0 
0 
0 
0 
0 
0 
0 
0 
0 
0 
0 
0 
0 
0 
0 
0 
0 
0 
0 
0 
0 
0 
0 
0 
0 
0 
0 
0 
0 
0 
0 
0 
0 
0 
0 
0 
0 
0 
0 
0 
0 
0 
0 
0 
0 
0 
0 
0 
0 
0 
0 
0 
0 
0 
0 
0 
0 
0 
0 
0 
0 
0 
0 
0 
0 
0 
0 
0 
0 
0 
0 
0 
0 
0 
0 
0 
0 
0 
0 
0 
0 
0 
0 
0 
0 
0 
0 
0 
0 
0 
0 
0 
0 
0 
0 
0 
0 
0 
0 
0 
0 
0 
0 
0 
0 
0 
0 
0 
0 
0 
0 
0 
0 
0 
0 
0 
0 
0 
0 
0 
0 
0 
0 
0 
0 
0 
0 
0 
0 
0 
0 
0 
0 
0 
0 
0 
0 
0 
0 
0 
0 
0 
0 
0 
0 
0 
0 
0 
0 
0 
0 
0 
0 
0 
0 
0 
0 
0 
0 
0 
0 
0 
0 
0 
0 
0 
0 
0 
0 
0 
0 
0 
0 
0 
0 
0 
0 
0 
0 
0 
0 
0 
0 
0 
0 
0 
0 
0 
0 
0 
0 
0 
0 
0 
0 
0 
0 
0 
0 
0 
0 
0 
0 
0 
0 
0 
0 
0 
0 
0 
0 
0 
0 
0 
0 
0 
0 
0 
0 
0 
0 
0 
0 
0 
0 
0 
0 
0 
0 
0 
0 
0 
0 
0 
0 
0 
0 
0 
0 
0 
0 
0 
0 
0 
0 
0 
0 
0 
0 
0 
0 
0 
0 
0 
0 
0 
0 
0 
0 
0 
0 
0 
0 
0 
0 
0 
0 
0 
0 
0 
0 
0 
0 
0 
0 
0 
0 
0 
0 
0 
0 
0 
0 
0 
0 
0 
0 
0 
0 
0 
0 
0 
0 
0 
0 
0 
0 
0 
0 
0 
0 
0 
0 
0 
0 
0 
0 
0 
0 
0 
0 
0 
0 
0 
0 
0 
0 
0 
0 
0 
0 
0 
0 
0 
0 
0 
0 
0 
0 
0 
0 
0 
0 
0 
0 
0 
0 
0 
0 
0 
0 
0 
0 
0 
0 
0 
0 
0 
0 
0 
0 
0 
0 
0 
0 
0 
0 
0 
0 
0 
0 
0 
0 
0 
0 
0 
0 
0 
0 
0 
0 
0 
0 
0 
0 
0 
0 
0 
0 
0 
0 
0 
0 
0 
0 
0 
0 
0 
0 
0 
0 
0 
0 
0 
0 
0 
0 
0 
0 
0 
0 
0 
0 
0 
0 
0 
0 
0 
0 
0 
0 
0 
0 
0 
0 
0 
0 
0 
0 
0 
0 
0 
0 
0 
0 
0 
0 
0 
0 
0 
0 
0 
0 
0 
0 
0 
0 
0 
0 
0 
0 
0 
0 
0 
0 
0 
0 
0 
0 
0 
0 
0 
0 
0 
0 
0 
0 
0 
0 
0 
0 
0 
0 
0 
0 
0 
0 
0 
0 
0 
0 
0 
0 
0 
0 
0 
0 
0 
0 
0 
0 
0 
0 
0 
0 
0 
0 
0 
0 
0 
0 
0 
0 
0 
0 
0 
0 
0 
0 
0 
0 
0 
0 
0 
0 
0 
0 
0 
0 
0 
0 
0 
0 
0 
0 
0 
0 
0 
0 
0 
0 
0 
0 
0 
0 
0 
0 
0 
0 
0 
0 
0 
0 
0 
0 
0 
0 
0 
0 
0 
0 
0 
0 
0 
0 
0 
0 
0 
0 
0 
0 
0 
0 
0 
0 
0 
0 
0 
0 
0 
0 
0 
0 
0 
0 
0 
0 
0 
0 
0 
0 
0 
0 
0 
0 
0 
0 
0 
0 
0 
0 
0 
0 
0 
0 
0 
0 
0 
0 
0 
0 
0 
0 
0 
0 
0 
0 
0 
0 
0 
0 
0 
0 
0 
0 
0 
0 
0 
0 
0 
0 
0 
0 
0 
0 
0 
0 
0 
0 
0 
0 
0 
0 
0 
0 
0 
0 
0 
0 
0 
0 
0 
0 
0 
0 
0 
0 
0 
0 
0 
0 
0 
0 
0 
0 
0 
0 
0 
0 
0 
0 
0 
0 
0 
0 
0 
0 
0 
0 
0 
0 
0 
0 
0 
0 
0 
0 
0 
0 
0 
0 
0 
0 
0 
0 
0 
0 
0 
0 
0 
0 
0 
0 
0 
0 
0 
0 
0 
0 
0 
0 
0 
0 
0 
0 
0 
0 
0 
0 
0 
0 
0 
0 
0 
0 
0 
0 
0 
0 
0 
0 
0 
0 
0 
0 
0 
0 
0 
0 
0 
0 
0 
0 
0 
0 
0 
0 
0 
0 
0 
0 
0 
0 
0 
0 
0 
0 
0 
0 
0 
0 
0 
0 
0 
0 
0 
0 
0 
0 
0 
0 
0 
0 
0 
0 
0 
0 
0 
0 
0 
0 
0 
0 
0 
0 
0 
0 
0 
0 
0 
0 
0 
0 
0 
0 
0 
0 
0 
0 
0 
0 
0 
0 
0 
0 
0 
0 
0 
0 
0 
0 
0 
0 
0 
0 
0 
0 
0 
0 
0 
0 
0 
0 
0 
0 
0 
0 
0 
0 
0 
0 
0 
0 
0 
0 
0 
0 
0 
0 
0 
0 
0 
0 
0 
0 
0 
0 
0 
0 
0 
0 
0 
0 
0 
0 
0 
0 
0 
0 
0 
0 
0 
0 
0 
0 
0 
0 
0 
0 
0 
0 
0 
0 
0 
0 
0 
0 
0 
0 
0 
0 
0 
0 
0 
0 
0 
0 
0 
0 
0 
0 
0 
0 
0 
0 
0 
0 
0 
0 
0 
0 
0 
0 
0 
0 
0 
0 
0 
0 
0 
0 
0 
0 
0 
0 
0 
0 
0 
0 
0 
0 
0 
0 
0 
0 
0 
0 
0 
0 
0 
0 
0 
0 
0 
0 
0 
0 
0 
0 
0 
0 
0 
0 
0 
0 
0 
0 
0 
0 
0 
0 
0 
0 
0 
0 
0 
0 
0 
0 
0 
0 
0 
0 
0 
0 
0 
0 
0 
0 
0 
0 
0 
0 
0 
0 
0 
0 
0 
0 
0 
0 
0 
0 
0 
0 
0 
0 
0 
0 
0 
0 
0 
0 
0 
0 
0 
0 
0 
0 
0 
0 
0 
0 
0 
0 
0 
0 
0 
0 
0 
0 
0 
0 
0 
0 
0 
0 
0 
0 
0 
0 
0 
0 
0 
0 
0 
0 
0 
0 
0 
0 
0 
0 
0 
0 
0 
0 
0 
0 
0 
0 
0 
0 
0 
0 
0 
0 
0 
0 
0 
0 
0 
0 
0 
0 
0 
0 
0 
0 
0 
0 
0 
0 
0 
0 
0 
0 
0 
0 
0 
0 
0 
0 
0 
0 
0 
0 
0 
0 
0 
0 
0 
0 
0 
0 
0 
0 
0 
0 
0 
0 
0 
0 
0 
0 
0 
0 
0 
0 
0 
0 
0 
0 
0 
0 
0 
0 
0 
0 
0 
0 
0 
0 
0 
0 
0 
0 
0 
0 
0 
0 
0 
0 
0 
0 
0 
0 
0 
0 
0 
0 
0 
0 
0 
0 
0 
0 
0 
0 
0 
0 
0 
0 
0 
0 
0 
0 
0 
0 
0 
0 
0 
0 
0 
0 
0 
0 
0 
0 
0 
0 
0 
0 
0 
0 
0 
0 
0 
0 
0 
0 
0 
0 
0 
0 
0 
0 
0 
0 
0 
0 
0 
0 
0 
0 
0 
0 
0 
0 
0 
0 
0 
0 
0 
0 
0 
0 
0 
0 
0 
0 
0 
0 
0 
0 
0 
0 
0 
0 
0 
0 
0 
0 
0 
0 
0 
0 
0 
0 
0 
0 
0 
0 
0 
0 
0 
0 
0 
0 
0 
0 
0 
0 
0 
0 
0 
0 
0 
0 
0 
0 
0 
0 
0 
0 
0 
0 
0 
0 
0 
0 
0 
0 
0 
0 
0 
0 
0 
0 
0 
0 
0 
0 
0 
0 
0 
0 
0 
0 
0 
0 
0 
0 
0 
0 
0 
0 
0 
0 
0 
0 
0 
0 
0 
0 
0 
0 
0 
0 
0 
0 
0 
0 
0 
0 
0 
0 
0 
0 
0 
0 
0 
0 
0 
0 
0 
0 
0 
0 
0 
0 
0 
0 
0 
0 
0 
0 
0 
0 
0 
0 
0 
0 
0 
0 
0 
0 
0 
0 
0 
0 
0 
0 
0 
0 
0 
0 
0 
0 
0 
0 
0 
0 
0 
0 
0 
0 
0 
0 
0 
0 
0 
0 
0 
0 
0 
0 
0 
0 
0 
0 
0 
0 
0 
0 
0 
0 
0 
0 
0 
0 
0 
0 
0 
0 
0 
0 
0 
0 
0 
0 
0 
0 
0 
0 
0 
0 
0 
0 
0 
0 
0 
0 
0 
0 
0 
0 
0 
0 
0 
0 
0 
0 
0 
0 
0 
0 
0 
0 
0 
0 
0 
0 
0 
0 
0 
0 
0 
0 
0 
0 
0 
0 
0 
0 
0 
0 
0 
0 
0 
0 
0 
0 
0 
0 
0 
0 
0 
0 
0 
0 
0 
0 
0 
0 
0 
0 
0 
0 
0 
0 
0 
0 
0 
0 
0 
0 
0 
0 
0 
0 
0 
0 
0 
0 
0 
0 
0 
0 
0 
0 
0 
0 
0 
0 
0 
0 
0 
0 
0 
0 
0 
0 
0 
0 
0 
0 
0 
0 
0 
0 
0 
0 
0 
0 
0 
0 
0 
0 
0 
0 
0 
0 
0 
0 
0 
0 
0 
0 
0 
0 
0 
0 
0 
0 
0 
0 
0 
0 
0 
0 
0 
0 
0 
0 
0 
0 
0 
0 
0 
0 
0 
0 
0 
0 
0 
0 
0 
0 
0 
0 
0 
0 
0 
0 
0 
0 
0 
0 
0 
0 
0 
0 
0 
0 
0 
0 
0 
0 
0 
0 
0 
0 
0 
0 
0 
0 
0 
0 
0 
0 
0 
0 
0 
0 
0 
0 
0 
0 
0 
0 
0 
0 
0 
0 
0 
0 
0 
0 
0 
0 
0 
0 
0 
0 
0 
0 
0 
0 
0 
0 
0 
0 
0 
0 
0 
0 
0 
0 
0 
0 
0 
0 
0 
0 
0 
0 
0 
0 
0 
0 
0 
0 
0 
0 
0 
0 
0 
0 
0 
0 
0 
0 
0 
0 
0 
0 
0 
0 
0 
0 
0 
0 
0 
0 
0 
0 
0 
0 
0 
0 
0 
0 
0 
0 
0 
0 
0 
0 
0 
0 
0 
0 
0 
0 
0 
0 
0 
0 
0 
0 
0 
0 
0 
0 
0 
0 
0 
0 
0 
0 
0 
0 
0 
0 
0 
0 
0 
0 
0 
0 
0 
0 
0 
0 
0 
0 
0 
0 
0 
0 
0 
0 
0 
0 
0 
0 
0 
0 
0 
0 
0 
0 
0 
0 
0 
0 
0 
0 
0 
0 
0 
0 
0 
0 
0 
0 
0 
0 
0 
0 
0 
0 
0 
0 
0 
0 
0 
0 
0 
0 
0 
0 
0 
0 
0 
0 
0 
0 
0 
0 
0 
0 
0 
0 
0 
0 
0 
0 
0 
0 
0 
0 
0 
0 
0 
0 
0 
0 
0 
0 
0 
0 
0 
0 
0 
0 
0 
0 
0 
0 
0 
0 
0 
0 
0 
0 
0 
0 
0 
0 
0 
0 
0 
0 
0 
0 
0 
0 
0 
0 
0 
0 
0 
0 
0 
0 
0 
0 
0 
0 
0 
0 
0 
0 
0 
0 
0 
0 
0 
0 
0 
0 
0 
0 
0 
0 
0 
0 
0 
0 
0 
0 
0 
0 
0 
0 
0 
0 
0 
0 
0 
0 
0 
0 
0 
0 
0 
0 
0 
0 
0 
0 
0 
0 
0 
0 
0 
0 
0 
0 
0 
0 
0 
0 
0 
0 
0 
0 
0 
0 
0 
0 
0 
0 
0 
0 
0 
0 
0 
0 
0 
0 
0 
0 
0 
0 
0 
0 
0 
0 
0 
0 
0 
0 
0 
0 
0 
0 
0 
0 
0 
0 
0 
0 
0 
0 
0 
0 
0 
0 
0 
0 
0 
0 
0 
0 
0 
0 
0 
0 
0 
0 
0 
0 
0 
0 
0 
0 
0 
0 
0 
0 
0 
0 
0 
0 
0 
0 
0 
0 
0 
0 
0 
0 
0 
0 
0 
0 
0 
0 
0 
0 
0 
0 
0 
0 
0 
0 
0 
0 
0 
0 
0 
0 
0 
0 
0 
0 
0 
0 
0 
0 
0 
0 
0 
0 
0 
0 
0 
0 
0 
0 
0 
0 
0 
0 
0 
0 
0 
0 
0 
0 
0 
0 
0 
0 
0 
0 
0 
0 
0 
0 
0 
0 
0 
0 
0 
0 
0 
0 
0 
0 
0 
0 
0 
0 
0 
0 
0 
0 
0 
0 
0 
0 
0 
0 
0 
0 
0 
0 
0 
0 
0 
0 
0 
0 
0 
0 
0 
0 
0 
0 
0 
0 
0 
0 
0 
0 
0 
0 
0 
0 
0 
0 
0 
0 
0 
0 
0 
0 
0 
0 
0 
0 
0 
0 
0 
0 
0 
0 
0 
0 
0 
0 
0 
0 
0 
0 
0 
0 
0 
0 
0 
0 
0 
0 
0 
0 
0 
0 
0 
0 
0 
0 
0 
0 
0 
0 
0 
0 
0 
0 
0 
0 
0 
0 
0 
0 
0 
0 
0 
0 
0 
0 
0 
0 
0 
0 
0 
0 
0 
0 
0 
0 
0 
0 
0 
0 
0 
0 
0 
0 
0 
0 
0 
0 
0 
0 
0 
0 
0 
0 
0 
0 
0 
0 
0 
0 
0 
0 
0 
0 
0 
0 
0 
0 
0 
0 
0 
0 
0 
0 
0 
0 
0 
0 
0 
0 
0 
0 
0 
0 
0 
0 
0 
0 
0 
0 
0 
0 
0 
0 
0 
0 
0 
0 
0 
0 
0 
0 
0 
0 
0 
0 
0 
0 
0 
0 
0 
0 
0 
0 
0 
0 
0 
0 
0 
0 
0 
0 
0 
0 
0 
0 
0 
0 
0 
0 
0 
0 
0 
0 
0 
0 
0 
0 
0 
0 
0 
0 
0 
0 
0 
0 
0 
0 
0 
0 
0 
0 
0 
0 
0 
0 
0 
0 
0 
0 
0 
0 
0 
0 
0 
0 
0 
0 
0 
0 
0 
0 
0 
0 
0 
0 
0 
0 
0 
0 
0 
0 
0 
0 
0 
0 
0 
0 
0 
0 
0 
0 
0 
0 
0 
0 
0 
0 
0 
0 
0 
0 
0 
0 
0 
0 
0 
0 
0 
0 
0 
0 
0 
0 
0 
0 
0 
0 
0 
0 
0 
0 
0 
0 
0 
0 
0 
0 
0 
0 
0 
0 
0 
0 
0 
0 
0 
0 
0 
0 
0 
0 
0 
0 
0 
0 
0 
0 
0 
0 
0 
0 
0 
0 
0 
0 
0 
0 
0 
0 
0 
0 
0 
0 
0 
0 
0 
0 
0 
0 
0 
0 
0 
0 
0 
0 
0 
0 
0 
0 
0 
0 
0 
0 
0 
0 
0 
0 
0 
0 
0 
0 
0 
0 
0 
0 
0 
0 
0 
0 
0 
0 
0 
0 
0 
0 
0 
0 
0 
0 
0 
0 
0 
0 
0 
0 
0 
0 
0 
0 
0 
0 
0 
0 
0 
0 
0 
0 
0 
0 
0 
0 
0 
0 
0 
0 
0 
0 
0 
0 
0 
0 
0 
0 
0 
0 
0 
0 
0 
0 
0 
0 
0 
0 
0 
0 
0 
0 
0 
0 
0 
0 
0 
0 
0 
0 
0 
0 
0 
0 
0 
0 
0 
0 
0 
0 
0 
0 
0 
0 
0 
0 
0 
0 
0 
0 
0 
0 
0 
0 
0 
0 
0 
0 
0 
0 
0 
0 
0 
0 
0 
0 
0 
0 
0 
0 
0 
0 
0 
0 
0 
0 
0 
0 
0 
0 
0 
0 
0 
0 
0 
0 
0 
0 
0 
0 
0 
0 
0 
0 
0 
0 
0 
0 
0 
0 
0 
0 
0 
0 
0 
0 
0 
0 
0 
0 
0 
0 
0 
0 
0 
0 
0 
0 
0 
0 
0 
0 
0 
0 
0 
0 
0 
0 
0 
0 
0 
0 
0 
0 
0 
0 
0 
0 
0 
0 
0 
0 
0 
0 
0 
0 
0 
0 
0 
0 
0 
0 
0 
0 
0 
0 
0 
0 
0 
0 
0 
0 
0 
0 
0 
0 
0 
0 
0 
0 
0 
0 
0 
0 
0 
0 
0 
0 
0 
0 
0 
0 
0 
0 
0 
0 
0 
0 
0 
0 
0 
0 
0 
0 
0 
0 
0 
0 
0 
0 
0 
0 
0 
0 
0 
0 
0 
0 
0 
0 
0 
0 
0 
0 
0 
0 
0 
0 
0 
0 
0 
0 
0 
0 
0 
0 
0 
0 
0 
0 
0 
0 
0 
0 
0 
0 
0 
0 
0 
0 
0 
0 
0 
0 
0 
0 
0 
0 
0 
0 
0 
0 
0 
0 
0 
0 
0 
0 
0 
0 
0 
0 
0 
0 
0 
0 
0 
0 
0 
0 
0 
0 
0 
0 
0 
0 
0 
0 
0 
0 
0 
0 
0 
0 
0 
0 
0 
0 
0 
0 
0 
0 
0 
0 
0 
0 
0 
0 
0 
0 
0 
0 
0 
0 
0 
0 
0 
0 
0 
0 
0 
0 
0 
0 
0 
0 
0 
0 
0 
0 
0 
0 
0 
0 
0 
0 
0 
0 
0 
0 
0 
0 
0 
0 
0 
0 
0 
0 
0 
0 
0 
0 
0 
0 
0 
0 
0 
0 
0 
0 
0 
0 
0 
0 
0 
0 
0 
0 
0 
0 
0 
0 
0 
0 
0 
0 
0 
0 
0 
0 
0 
0 
0 
0 
0 
0 
0 
0 
0 
0 
0 
0 
0 
0 
0 
0 
0 
0 
0 
0 
0 
0 
0 
0 
0 
0 
0 
0 
0 
0 
0 
0 
0 
0 
0 
0 
0 
0 
0 
0 
0 
0 
0 
0 
0 
0 
0 
0 
0 
0 
0 
0 
0 
0 
0 
0 
0 
0 
0 
0 
0 
0 
0 
0 
0 
0 
0 
0 
0 
0 
0 
0 
0 
0 
0 
0 
0 
0 
0 
0 
0 
0 
0 
0 
0 
0 
0 
0 
0 
0 
0 
0 
0 
0 
0 
0 
0 
0 
0 
0 
0 
0 
0 
0 
0 
0 
0 
0 
0 
0 
0 
0 
0 
0 
0 
0 
0 
0 
0 
0 
0 
0 
0 
0 
0 
0 
0 
0 
0 
0 
0 
0 
0 
0 
0 
0 
0 
0 
0 
0 
0 
0 
0 
0 
0 
0 
0 
0 
0 
0 
0 
0 
0 
0 
0 
0 
0 
0 
0 
0 
0 
0 
0 
0 
0 
0 
0 
0 
0 
0 
0 
0 
0 
0 
0 
0 
0 
0 
0 
0 
0 
0 
0 
0 
0 
0 
0 
0 
0 
0 
0 
0 
0 
0 
0 
0 
0 
0 
0 
0 
0 
0 
0 
0 
0 
0 
0 
0 
0 
0 
0 
0 
0 
0 
0 
0 
0 
0 
0 
0 
0 
0 
0 
0 
0 
0 
0 
0 
0 
0 
0 
0 
0 
0 
0 
0 
0 
0 
0 
0 
0 
0 
0 
0 
0 
0 
0 
0 
0 
0 
0 
0 
0 
0 
0 
0 
0 
0 
0 
0 
0 
0 
0 
0 
0 
0 
0 
0 
0 
0 
0 
0 
0 
0 
0 
0 
0 
0 
0 
0 
0 
0 
0 
0 
0 
0 
0 
0 
0 
0 
0 
0 
0 
0 
0 
0 
0 
0 
0 
0 
0 
0 
0 
0 
0 
0 
0 
0 
0 
0 
0 
0 
0 
0 
0 
0 
0 
0 
0 
0 
0 
0 
0 
0 
0 
0 
0 
0 
0 
0 
0 
0 
0 
0 
0 
0 
0 
0 
0 
0 
0 
0 
0 
0 
0 
0 
0 
0 
0 
0 
0 
0 
0 
0 
0 
0 
0 
0 
0 
0 
0 
0 
0 
0 
0 
0 
0 
0 
0 
0 
0 
0 
0 
0 
0 
0 
0 
0 
0 
0 
0 
0 
0 
0 
0 
0 
0 
0 
0 
0 
0 
0 
0 
0 
0 
0 
0 
0 
0 
0 
0 
0 
0 
0 
0 
0 
0 
0 
0 
0 
0 
0 
0 
0 
0 
0 
0 
0 
0 
0 
0 
0 
0 
0 
0 
0 
0 
0 
0 
0 
0 
0 
0 
0 
0 
0 
0 
0 
0 
0 
0 
0 
0 
0 
0 
0 
0 
0 
0 
0 
0 
0 
0 
0 
0 
0 
0 
0 
0 
0 
0 
0 
0 
0 
0 
0 
0 
0 
0 
0 
0 
0 
0 
0 
0 
0 
0 
0 
0 
0 
0 
0 
0 
0 
0 
0 
0 
0 
0 
0 
0 
0 
0 
0 
0 
0 
0 
0 
0 
0 
0 
0 
0 
0 
0 
0 
0 
0 
0 
0 
0 
0 
0 
0 
0 
0 
0 
0 
0 
0 
0 
0 
0 
0 
0 
0 
0 
0 
0 
0 
0 
0 
0 
0 
0 
0 
0 
0 
0 
0 
0 
0 
0 
0 
0 
0 
0 
0 
0 
0 
0 
0 
0 
0 
0 
0 
0 
0 
0 
0 
0 
0 
0 
0 
0 
0 
0 
0 
0 
0 
0 
0 
0 
0 
0 
0 
0 
0 
0 
0 
0 
0 
0 
0 
0 
0 
0 
0 
0 
0 
0 
0 
0 
0 
0 
0 
0 
0 
0 
0 
0 
0 
0 
0 
0 
0 
0 
0 
0 
0 
0 
0 
0 
0 
0 
0 
0 
0 
0 
0 
0 
0 
0 
0 
0 
0 
0 
0 
0 
0 
0 
0 
0 
0 
0 
0 
0 
0 
0 
0 
0 
0 
0 
0 
0 
0 
0 
0 
0 
0 
0 
0 
0 
0 
0 
0 
0 
0 
0 
0 
0 
0 
0 
0 
0 
0 
0 
0 
0 
0 
0 
0 
0 
0 
0 
0 
0 
0 
0 
0 
0 
0 
0 
0 
0 
0 
0 
0 
0 
0 
0 
0 
0 
0 
0 
0 
0 
0 
0 
0 
0 
0 
0 
0 
0 
0 
0 
0 
0 
0 
0 
0 
0 
0 
0 
0 
0 
0 
0 
0 
0 
0 
0 
0 
0 
0 
0 
0 
0 
0 
0 
0 
0 
0 
0 
0 
0 
0 
0 
0 
0 
0 
0 
0 
0 
0 
0 
0 
0 
0 
0 
0 
0 
0 
0 
0 
0 
0 
0 
0 
0 
0 
0 
0 
0 
0 
0 
0 
0 
0 
0 
0 
0 
0 
0 
0 
0 
0 
0 
0 
0 
0 
0 
0 
0 
0 
0 
0 
0 
0 
0 
0 
0 
0 
0 
0 
0 
0 
0 
0 
0 
0 
0 
0 
0 
0 
0 
0 
0 
0 
0 
0 
0 
0 
0 
0 
0 
0 
0 
0 
0 
0 
0 
0 
0 
0 
0 
0 
0 
0 
0 
0 
0 
0 
0 
0 
0 
0 
0 
0 
0 
0 
0 
0 
0 
0 
0 
0 
0 
0 
0 
0 
0 
0 
0 
0 
0 
0 
0 
0 
0 
0 
0 
0 
0 
0 
0 
0 
0 
0 
0 
0 
0 
0 
0 
0 
0 
0 
0 
0 
0 
0 
0 
0 
0 
0 
0 
0 
0 
0 
0 
0 
0 
0 
0 
0 
0 
0 
0 
0 
0 
0 
0 
0 
0 
0 
0 
0 
0 
0 
0 
0 
0 
0 
0 
0 
0 
0 
0 
0 
0 
0 
0 
0 
0 
0 
0 
0 
0 
0 
0 
0 
0 
0 
0 
0 
0 
0 
0 
0 
0 
0 
0 
0 
0 
0 
0 
0 
0 
0 
0 
0 
0 
0 
0 
0 
0 
0 
0 
0 
0 
0 
0 
0 
0 
0 
0 
0 
0 
0 
0 
0 
0 
0 
0 
0 
0 
0 
0 
0 
0 
0 
0 
0 
0 
0 
0 
0 
0 
0 
0 
0 
0 
0 
0 
0 
0 
0 
0 
0 
0 
0 
0 
0 
0 
0 
0 
0 
0 
0 
0 
0 
0 
0 
0 
0 
0 
0 
0 
0 
0 
0 
0 
0 
0 
0 
0 
0 
0 
0 
0 
0 
0 
0 
0 
0 
0 
0 
0 
0 
0 
0 
0 
0 
0 
0 
0 
0 
0 
0 
0 
0 
0 
0 
0 
0 
0 
0 
0 
0 
0 
0 
0 
0 
0 
0 
0 
0 
0 
0 
0 
0 
0 
0 
0 
0 
0 
0 
0 
0 
0 
0 
0 
0 
0 
0 
0 
0 
0 
0 
0 
0 
0 
0 
0 
0 
0 
0 
0 
0 
0 
0 
0 
0 
0 
0 
0 
0 
0 
0 
0 
0 
0 
0 
0 
0 
0 
0 
0 
0 
0 
0 
0 
0 
0 
0 
0 
0 
0 
0 
0 
0 
0 
0 
0 
0 
0 
0 
0 
0 
0 
0 
0 
0 
0 
0 
0 
0 
0 
0 
0 
0 
0 
0 
0 
0 
0 
0 
0 
0 
0 
0 
0 
0 
0 
0 
0 
0 
0 
0 
0 
0 
0 
0 
0 
0 
0 
0 
0 
0 
0 
0 
0 
0 
0 
0 
0 
0 
0 
0 
0 
0 
0 
0 
0 
0 
0 
0 
0 
0 
0 
0 
0 
0 
0 
0 
0 
0 
0 
0 
0 
0 
0 
0 
0 
0 
0 
0 
0 
0 
0 
0 
0 
0 
0 
0 
0 
0 
0 
0 
0 
0 
0 
0 
0 
0 
0 
0 
0 
0 
0 
0 
0 
0 
0 
0 
0 
0 
0 
0 
0 
0 
0 
0 
0 
0 
0 
0 
0 
0 
0 
0 
0 
0 
0 
0 
0 
0 
0 
0 
0 
0 
0 
0 
0 
0 
0 
0 
0 
0 
0 
0 
0 
0 
0 
0 
0 
0 
0 
0 
0 
0 
0 
0 
0 
0 
0 
0 
0 
0 
0 
0 
0 
0 
0 
0 
0 
0 
0 
0 
0 
0 
0 
0 
0 
0 
0 
0 
0 
0 
0 
0 
0 
0 
0 
0 
0 
0 
0 
0 
0 
0 
0 
0 
0 
0 
0 
0 
0 
0 
0 
0 
0 
0 
0 
0 
0 
0 
0 
0 
0 
0 
0 
0 
0 
0 
0 
0 
0 
0 
0 
0 
0 
0 
0 
0 
0 
0 
0 
0 
0 
0 
0 
0 
0 
0 
0 
0 
0 
0 
0 
0 
0 
0 
0 
0 
0 
0 
0 
0 
0 
0 
0 
0 
0 
0 
0 
0 
0 
0 
0 
0 
0 
0 
0 
0 
0 
0 
0 
0 
0 
0 
0 
0 
0 
0 
0 
0 
0 
0 
0 
0 
0 
0 
0 
0 
0 
0 
0 
0 
0 
0 
0 
0 
0 
0 
0 
0 
0 
0 
0 
0 
0 
0 
0 
0 
0 
0 
0 
0 
0 
0 
0 
0 
0 
0 
0 
0 
0 
0 
0 
0 
0 
0 
0 
0 
0 
0 
0 
0 
0 
0 
0 
0 
0 
0 
0 
0 
0 
0 
0 
0 
0 
0 
0 
0 
0 
0 
0 
0 
0 
0 
0 
0 
0 
0 
0 
0 
0 
0 
0 
0 
0 
0 
0 
0 
0 
0 
0 
0 
0 
0 
0 
0 
0 
0 
0 
0 
0 
0 
0 
0 
0 
0 
0 
0 
0 
0 
0 
0 
0 
0 
0 
0 
0 
0 
0 
0 
0 
0 
0 
0 
0 
0 
0 
0 
0 
0 
0 
0 
0 
0 
0 
0 
0 
0 
0 
0 
0 
0 
0 
0 
0 
0 
0 
0 
0 
0 
0 
0 
0 
0 
0 
0 
0 
0 
0 
0 
0 
0 
0 
0 
0 
0 
0 
0 
0 
0 
0 
0 
0 
0 
0 
0 
0 
0 
0 
0 
0 
0 
0 
0 
0 
0 
0 
0 
0 
0 
0 
0 
0 
0 
0 
0 
0 
0 
0 
0 
0 
0 
0 
0 
0 
0 
0 
0 
0 
0 
0 
0 
0 
0 
0 
0 
0 
0 
0 
0 
0 
0 
0 
0 
0 
0 
0 
0 
0 
0 
0 
0 
0 
0 
0 
0 
0 
0 
0 
0 
0 
0 
0 
0 
0 
0 
0 
0 
0 
0 
0 
0 
0 
0 
0 
0 
0 
0 
0 
0 
0 
0 
0 
0 
0 
0 
0 
0 
0 
0 
0 
0 
0 
0 
0 
0 
0 
0 
0 
0 
0 
0 
0 
0 
0 
0 
0 
0 
0 
0 
0 
0 
0 
0 
0 
0 
0 
0 
0 
0 
0 
0 
0 
0 
0 
0 
0 
0 
0 
0 
0 
0 
0 
0 
0 
0 
0 
0 
0 
0 
0 
0 
0 
0 
0 
0 
0 
0 
0 
0 
0 
0 
0 
0 
0 
0 
0 
0 
0 
0 
0 
0 
0 
0 
0 
0 
0 
0 
0 
0 
0 
0 
0 
0 
0 
0 
0 
0 
0 
0 
0 
0 
0 
0 
0 
0 
0 
0 
0 
0 
0 
0 
0 
0 
0 
0 
0 
0 
0 
0 
0 
0 
0 
0 
0 
0 
0 
0 
0 
0 
0 
0 
0 
0 
0 
0 
0 
0 
0 
0 
0 
0 
0 
0 
0 
0 
0 
0 
0 
0 
0 
0 
0 
0 
0 
0 
0 
0 
0 
0 
0 
0 
0 
0 
0 
0 
0 
0 
0 
0 
0 
0 
0 
0 
0 
0 
0 
0 
0 
0 
0 
0 
0 
0 
0 
0 
0 
0 
0 
0 
0 
0 
0 
0 
0 
0 
0 
0 
0 
0 
0 
0 
0 
0 
0 
0 
0 
0 
0 
0 
0 
0 
0 
0 
0 
0 
0 
0 
0 
0 
0 
0 
0 
0 
0 
0 
0 
0 
0 
0 
0 
0 
0 
0 
0 
0 
0 
0 
0 
0 
0 
0 
0 
0 
0 
0 
0 
0 
0 
0 
0 
0 
0 
0 
0 
0 
0 
0 
0 
0 
0 
0 
0 
0 
0 
0 
0 
0 
0 
0 
0 
0 
0 
0 
0 
0 
0 
0 
0 
0 
0 
0 
0 
0 
0 
0 
0 
0 
0 
0 
0 
0 
0 
0 
0 
0 
0 
0 
0 
0 
0 
0 
0 
0 
0 
0 
0 
0 
0 
0 
0 
0 
0 
0 
0 
0 
0 
0 
0 
0 
0 
0 
0 
0 
0 
0 
0 
0 
0 
0 
0 
0 
0 
0 
0 
0 
0 
0 
0 
0 
0 
0 
0 
0 
0 
0 
0 
0 
0 
0 
0 
0 
0 
0 
0 
0 
0 
0 
0 
0 
0 
0 
0 
0 
0 
0 
0 
0 
0 
0 
0 
0 
0 
0 
0 
0 
0 
0 
0 
0 
0 
0 
0 
0 
0 
0 
0 
0 
0 
0 
0 
0 
0 
0 
0 
0 
0 
0 
0 
0 
0 
0 
0 
0 
0 
0 
0 
0 
0 
0 
0 
0 
0 
0 
0 
0 
0 
0 
0 
0 
0 
0 
0 
0 
0 
0 
0 
0 
0 
0 
0 
0 
0 
0 
0 
0 
0 
0 
0 
0 
0 
0 
0 
0 
0 
0 
0 
0 
0 
0 
0 
0 
0 
0 
0 
0 
0 
0 
0 
0 
0 
0 
0 
0 
0 
0 
0 
0 
0 
0 
0 
0 
0 
0 
0 
0 
0 
0 
0 
0 
0 
0 
0 
0 
0 
0 
0 
0 
0 
0 
0 
0 
0 
0 
0 
0 
0 
0 
0 
0 
0 
0 
0 
0 
0 
0 
0 
0 
0 
0 
0 
0 
0 
0 
0 
0 
0 
0 
0 
0 
0 
0 
0 
0 
0 
0 
0 
0 
0 
0 
0 
0 
0 
0 
0 
0 
0 
0 
0 
0 
0 
0 
0 
0 
0 
0 
0 
0 
0 
0 
0 
0 
0 
0 
0 
0 
0 
0 
0 
0 
0 
0 
0 
0 
0 
0 
0 
0 
0 
0 
0 
0 
0 
0 
0 
0 
0 
0 
0 
0 
0 
0 
0 
0 
0 
0 
0 
0 
0 
0 
0 
0 
0 
0 
0 
0 
0 
0 
0 
0 
0 
0 
0 
0 
0 
0 
0 
0 
0 
0 
0 
0 
0 
0 
0 
0 
0 
0 
0 
0 
0 
0 
0 
0 
0 
0 
0 
0 
0 
0 
0 
0 
0 
0 
0 
0 
0 
0 
0 
0 
0 
0 
0 
0 
0 
0 
0 
0 
0 
0 
0 
0 
0 
0 
0 
0 
0 
0 
0 
0 
0 
0 
0 
0 
0 
0 
0 
0 
0 
0 
0 
0 
0 
0 
0 
0 
0 
0 
0 
0 
0 
0 
0 
0 
0 
0 
0 
0 
0 
0 
0 
0 
0 
0 
0 
0 
0 
0 
0 
0 
0 
0 
0 
0 
0 
0 
0 
0 
0 
0 
0 
0 
0 
0 
0 
0 
0 
0 
0 
0 
0 
0 
0 
0 
0 
0 
0 
0 
0 
0 
0 
0 
0 
0 
0 
0 
0 
0 
0 
0 
0 
0 
0 
0 
0 
0 
0 
0 
0 
0 
0 
0 
0 
0 
0 
0 
0 
0 
0 
0 
0 
0 
0 
0 
0 
0 
0 
0 
0 
0 
0 
0 
0 
0 
0 
0 
0 
0 
0 
0 
0 
0 
0 
0 
0 
0 
0 
0 
0 
0 
0 
0 
0 
0 
0 
0 
0 
0 
0 
0 
0 
0 
0 
0 
0 
0 
0 
0 
0 
0 
0 
0 
0 
0 
0 
0 
0 
0 
0 
0 
0 
0 
0 
0 
0 
0 
0 
0 
0 
0 
0 
0 
0 
0 
0 
0 
0 
0 
0 
0 
0 
0 
0 
0 
0 
0 
0 
0 
0 
0 
0 
0 
0 
0 
0 
0 
0 
0 
0 
0 
0 
0 
0 
0 
0 
0 
0 
0 
0 
0 
0 
0 
0 
0 
0 
0 
0 
0 
0 
0 
0 
0 
0 
0 
0 
0 
0 
0 
0 
0 
0 
0 
0 
0 
0 
0 
0 
0 
0 
0 
0 
0 
0 
0 
0 
0 
0 
0 
0 
0 
0 
0 
0 
0 
0 
0 
0 
0 
0 
0 
0 
0 
0 
0 
0 
0 
0 
0 
0 
0 
0 
0 
0 
0 
0 
0 
0 
0 
0 
0 
0 
0 
0 
0 
0 
0 
0 
0 
0 
0 
0 
0 
0 
0 
0 
0 
0 
0 
0 
0 
0 
0 
0 
0 
0 
0 
0 
0 
0 
0 
0 
0 
0 
0 
0 
0 
0 
0 
0 
0 
0 
0 
0 
0 
0 
0 
0 
0 
0 
0 
0 
0 
0 
0 
0 
0 
0 
0 
0 
0 
0 
0 
0 
0 
0 
0 
0 
0 
0 
0 
0 
0 
0 
0 
0 
0 
0 
0 
0 
0 
0 
0 
0 
0 
0 
0 
0 
0 
0 
0 
0 
0 
0 
0 
0 
0 
0 
0 
0 
0 
0 
0 
0 
0 
0 
0 
0 
0 
0 
0 
0 
0 
0 
0 
0 
0 
0 
0 
0 
0 
0 
0 
0 
0 
0 
0 
0 
0 
0 
0 
0 
0 
0 
0 
0 
0 
0 
0 
0 
0 
0 
0 
0 
0 
0 
0 
0 
0 
0 
0 
0 
0 
0 
0 
0 
0 
0 
0 
0 
0 
0 
0 
0 
0 
0 
0 
0 
0 
0 
0 
0 
0 
0 
0 
0 
0 
0 
0 
0 
0 
0 
0 
0 
0 
0 
0 
0 
0 
0 
0 
0 
0 
0 
0 
0 
0 
0 
0 
0 
0 
0 
0 
0 
0 
0 
0 
0 
0 
0 
0 
0 
0 
0 
0 
0 
0 
0 
0 
0 
0 
0 
0 
0 
0 
0 
0 
0 
0 
0 
0 
0 
0 
0 
0 
0 
0 
0 
0 
0 
0 
0 
0 
0 
0 
0 
0 
0 
0 
0 
0 
0 
0 
0 
0 
0 
0 
0 
0 
0 
0 
0 
0 
0 
0 
0 
0 
0 
0 
0 
0 
0 
0 
0 
0 
0 
0 
0 
0 
0 
0 
0 
0 
0 
0 
0 
0 
0 
0 
0 
0 
0 
0 
0 
0 
0 
0 
0 
0 
0 
0 
0 
0 
0 
0 
0 
0 
0 
0 
0 
0 
0 
0 
0 
0 
0 
0 
0 
0 
0 
0 
0 
0 
0 
0 
0 
0 
0 
0 
0 
0 
0 
0 
0 
0 
0 
0 
0 
0 
0 
0 
0 
0 
0 
0 
0 
0 
0 
0 
0 
0 
0 
0 
0 
0 
0 
0 
0 
0 
0 
0 
0 
0 
0 
0 
0 
0 
0 
0 
0 
0 
0 
0 
0 
0 
0 
0 
0 
0 
0 
0 
0 
0 
0 
0 
0 
0 
0 
0 
0 
0 
0 
0 
0 
0 
0 
0 
0 
0 
0 
0 
0 
0 
0 
0 
0 
0 
0 
0 
0 
0 
0 
0 
0 
0 
0 
0 
0 
0 
0 
0 
0 
0 
0 
0 
0 
0 
0 
0 
0 
0 
0 
0 
0 
0 
0 
0 
0 
0 
0 
0 
0 
0 
0 
0 
0 
0 
0 
0 
0 
0 
0 
0 
0 
0 
0 
0 
0 
0 
0 
0 
0 
0 
0 
0 
0 
0 
0 
0 
0 
0 
0 
1.624777e-05 
1.515445e-04 
2.867851e-04 
4.219696e-04 
5.570979e-04 
6.921699e-04 
8.271856e-04 
9.621449e-04 
1.097048e-03 
1.231894e-03 
1.366684e-03 
1.501417e-03 
1.636094e-03 
1.770714e-03 
1.905277e-03 
2.039784e-03 
2.174234e-03 
2.308626e-03 
2.442962e-03 
2.577241e-03 
2.711462e-03 
2.845627e-03 
2.979734e-03 
3.113785e-03 
3.247778e-03 
3.381713e-03 
3.515592e-03 
3.649412e-03 
3.783176e-03 
3.916881e-03 
4.050530e-03 
4.184120e-03 
4.317653e-03 
4.451128e-03 
4.584546e-03 
4.717905e-03 
4.851207e-03 
4.984450e-03 
5.117636e-03 
5.250763e-03 
5.383833e-03 
5.516844e-03 
5.649797e-03 
5.782692e-03 
5.915528e-03 
6.048306e-03 
6.181026e-03 
6.313687e-03 
6.446290e-03 
6.578834e-03 
6.711319e-03 
6.843746e-03 
6.976114e-03 
7.108423e-03 
7.240674e-03 
7.372865e-03 
7.504998e-03 
7.637071e-03 
7.769085e-03 
7.901041e-03 
8.032937e-03 
8.164774e-03 
8.296551e-03 
8.428270e-03 
8.559929e-03 
8.691528e-03 
8.823069e-03 
8.954549e-03 
9.085970e-03 
9.217331e-03 
9.348633e-03 
9.479875e-03 
9.611057e-03 
9.742180e-03 
9.873242e-03 
1.000424e-02 
1.013519e-02 
1.026607e-02 
1.039689e-02 
1.052765e-02 
1.065836e-02 
1.078900e-02 
1.091958e-02 
1.105010e-02 
1.118056e-02 
1.131096e-02 
1.144130e-02 
1.157158e-02 
1.170180e-02 
1.183196e-02 
1.196205e-02 
1.209209e-02 
1.222207e-02 
1.235198e-02 
1.248184e-02 
1.261163e-02 
1.274136e-02 
1.287103e-02 
1.300064e-02 
1.313019e-02 
1.325968e-02 
1.338910e-02 
1.351847e-02 
1.364777e-02 
1.377701e-02 
1.390619e-02 
1.403531e-02 
1.416437e-02 
1.429336e-02 
1.442230e-02 
1.455117e-02 
1.467998e-02 
1.480873e-02 
1.493742e-02 
1.506604e-02 
1.519460e-02 
1.532310e-02 
1.545154e-02 
1.557992e-02 
1.570823e-02 
1.583649e-02 
1.596468e-02 
1.609280e-02 
1.622087e-02 
1.634887e-02 
1.647681e-02 
1.660469e-02 
1.673250e-02 
1.686026e-02 
1.698795e-02 
1.711557e-02 
1.724314e-02 
1.737064e-02 
1.749808e-02 
1.762545e-02 
1.775276e-02 
1.788001e-02 
1.800720e-02 
1.813432e-02 
1.826138e-02 
1.838838e-02 
1.851531e-02 
1.864218e-02 
1.876899e-02 
1.889573e-02 
1.902241e-02 
1.914903e-02 
1.927558e-02 
1.940207e-02 
1.952849e-02 
1.965486e-02 
1.978115e-02 
1.990739e-02 
2.003356e-02 
2.015966e-02 
2.028571e-02 
2.041168e-02 
2.053760e-02 
2.066345e-02 
2.078923e-02 
2.091495e-02 
2.104061e-02 
2.116620e-02 
2.129173e-02 
2.141719e-02 
2.154259e-02 
2.166793e-02 
2.179320e-02 
2.191840e-02 
2.204354e-02 
2.216862e-02 
2.229363e-02 
2.241858e-02 
2.254346e-02 
2.266828e-02 
2.279303e-02 
2.291771e-02 
2.304233e-02 
2.316689e-02 
2.329138e-02 
2.341581e-02 
2.354017e-02 
2.366446e-02 
2.378869e-02 
2.391286e-02 
2.403696e-02 
2.416099e-02 
2.428496e-02 
2.440886e-02 
2.453270e-02 
2.465647e-02 
2.478017e-02 
2.490381e-02 
2.502738e-02 
2.515089e-02 
2.527433e-02 
2.539771e-02 
2.552102e-02 
2.564426e-02 
2.576744e-02 
2.589055e-02 
2.601359e-02 
2.613657e-02 
2.625948e-02 
2.638233e-02 
2.650511e-02 
2.662782e-02 
2.675047e-02 
2.687304e-02 
2.699556e-02 
2.711800e-02 
2.724038e-02 
2.736269e-02 
2.748494e-02 
2.760712e-02 
2.772923e-02 
2.785128e-02 
2.797325e-02 
2.809516e-02 
2.821701e-02 
2.833878e-02 
2.846049e-02 
2.858213e-02 
2.870371e-02 
2.882522e-02 
2.894666e-02 
2.906803e-02 
2.918933e-02 
2.931057e-02 
2.943174e-02 
2.955284e-02 
2.967388e-02 
2.979484e-02 
2.991574e-02 
3.003657e-02 
3.015733e-02 
3.027803e-02 
3.039866e-02 
3.051922e-02 
3.063971e-02 
3.076013e-02 
3.088048e-02 
3.100077e-02 
3.112099e-02 
3.124114e-02 
3.136122e-02 
3.148123e-02 
3.160118e-02 
3.172105e-02 
3.184086e-02 
3.196060e-02 
3.208027e-02 
3.219987e-02 
3.231940e-02 
3.243887e-02 
3.255826e-02 
3.267759e-02 
3.279684e-02 
3.291603e-02 
3.303515e-02 
3.315420e-02 
3.327318e-02 
3.339209e-02 
3.351094e-02 
3.362971e-02 
3.374841e-02 
3.386705e-02 
3.398561e-02 
3.410411e-02 
3.422253e-02 
3.434089e-02 
3.445918e-02 
3.457739e-02 
3.469554e-02 
3.481362e-02 
3.493163e-02 
3.504957e-02 
3.516743e-02 
3.528523e-02 
3.540296e-02 
3.552062e-02 
3.563821e-02 
3.575573e-02 
3.587317e-02 
3.599055e-02 
3.610786e-02 
3.622510e-02 
3.634226e-02 
3.645936e-02 
3.657639e-02 
3.669334e-02 
3.681023e-02 
3.692704e-02 
3.704379e-02 
3.716046e-02 
3.727706e-02 
3.739360e-02 
3.751006e-02 
3.762645e-02 
3.774277e-02 
3.785901e-02 
3.797519e-02 
3.809130e-02 
3.820733e-02 
3.832330e-02 
3.843919e-02 
3.855501e-02 
3.867076e-02 
3.878644e-02 
3.890205e-02 
3.901759e-02 
3.913305e-02 
3.924845e-02 
3.936377e-02 
3.947902e-02 
3.959420e-02 
3.970930e-02 
3.982434e-02 
3.993930e-02 
4.005419e-02 
4.016901e-02 
4.028376e-02 
4.039844e-02 
4.051304e-02 
4.062757e-02 
4.074203e-02 
4.085642e-02 
4.097074e-02 
4.108498e-02 
4.119915e-02 
4.131325e-02 
4.142728e-02 
4.154123e-02 
4.165511e-02 
4.176892e-02 
4.188266e-02 
4.199632e-02 
4.210992e-02 
4.222344e-02 
4.233688e-02 
4.245025e-02 
4.256356e-02 
4.267678e-02 
4.278994e-02 
4.290302e-02 
4.301603e-02 
4.312896e-02 
4.324183e-02 
4.335462e-02 
4.346733e-02 
4.357998e-02 
4.369255e-02 
4.380504e-02 
4.391747e-02 
4.402982e-02 
4.414209e-02 
4.425430e-02 
4.436643e-02 
4.447848e-02 
4.459047e-02 
4.470238e-02 
4.481421e-02 
4.492597e-02 
4.503766e-02 
4.514927e-02 
4.526081e-02 
4.537228e-02 
4.548367e-02 
4.559499e-02 
4.570624e-02 
4.581741e-02 
4.592850e-02 
4.603952e-02 
4.615047e-02 
4.626134e-02 
4.637214e-02 
4.648287e-02 
4.659352e-02 
4.670409e-02 
4.681459e-02 
4.692502e-02 
4.703537e-02 
4.714565e-02 
4.725585e-02 
4.736598e-02 
4.747604e-02 
4.758602e-02 
4.769592e-02 
4.780575e-02 
4.791550e-02 
4.802518e-02 
4.813479e-02 
4.824431e-02 
4.835377e-02 
4.846315e-02 
4.857245e-02 
4.868168e-02 
4.879083e-02 
4.889991e-02 
4.900891e-02 
4.911784e-02 
4.922669e-02 
4.933547e-02 
4.944417e-02 
4.955280e-02 
4.966135e-02 
4.976982e-02 
4.987822e-02 
4.998654e-02 
5.009479e-02 
5.020296e-02 
5.031105e-02 
5.041907e-02 
5.052702e-02 
5.063488e-02 
5.074267e-02 
5.085039e-02 
5.095803e-02 
5.106559e-02 
5.117308e-02 
5.128049e-02 
5.138782e-02 
5.149508e-02 
5.160226e-02 
5.170937e-02 
5.181640e-02 
5.192335e-02 
5.203022e-02 
5.213702e-02 
5.224374e-02 
5.235039e-02 
5.245696e-02 
5.256345e-02 
5.266987e-02 
5.277621e-02 
5.288247e-02 
5.298865e-02 
5.309476e-02 
5.320079e-02 
5.330674e-02 
5.341262e-02 
5.351842e-02 
5.362414e-02 
5.372979e-02 
5.383536e-02 
5.394085e-02 
5.404626e-02 
5.415160e-02 
5.425686e-02 
5.436204e-02 
5.446714e-02 
5.457217e-02 
5.467711e-02 
5.478199e-02 
5.488678e-02 
5.499149e-02 
5.509613e-02 
5.520069e-02 
5.530517e-02 
5.540958e-02 
5.551390e-02 
5.561815e-02 
5.572232e-02 
5.582642e-02 
5.593043e-02 
5.603437e-02 
5.613822e-02 
5.624200e-02 
5.634570e-02 
5.644933e-02 
5.655287e-02 
5.665634e-02 
5.675973e-02 
5.686304e-02 
5.696627e-02 
5.706942e-02 
5.717249e-02 
5.727549e-02 
5.737841e-02 
5.748125e-02 
5.758400e-02 
5.768669e-02 
5.778929e-02 
5.789181e-02 
5.799425e-02 
5.809662e-02 
5.819891e-02 
5.830111e-02 
5.840324e-02 
5.850529e-02 
5.860726e-02 
5.870915e-02 
5.881096e-02 
5.891269e-02 
5.901435e-02 
5.911592e-02 
5.921741e-02 
5.931883e-02 
5.942016e-02 
5.952142e-02 
5.962260e-02 
5.972369e-02 
5.982471e-02 
5.992565e-02 
6.002650e-02 
6.012728e-02 
6.022798e-02 
6.032860e-02 
6.042914e-02 
6.052960e-02 
6.062997e-02 
6.073027e-02 
6.083049e-02 
6.093063e-02 
6.103069e-02 
6.113067e-02 
6.123056e-02 
6.133038e-02 
6.143012e-02 
6.152978e-02 
6.162935e-02 
6.172885e-02 
6.182827e-02 
6.192760e-02 
6.202686e-02 
6.212603e-02 
6.222513e-02 
6.232414e-02 
6.242307e-02 
6.252193e-02 
6.262070e-02 
6.271939e-02 
6.281800e-02 
6.291653e-02 
6.301498e-02 
6.311334e-02 
6.321163e-02 
6.330984e-02 
6.340796e-02 
6.350600e-02 
6.360397e-02 
6.370185e-02 
6.379965e-02 
6.389737e-02 
6.399500e-02 
6.409256e-02 
6.419003e-02 
6.428743e-02 
6.438474e-02 
6.448197e-02 
6.457912e-02 
6.467619e-02 
6.477317e-02 
6.487008e-02 
6.496690e-02 
6.506364e-02 
6.516030e-02 
6.525688e-02 
6.535337e-02 
6.544979e-02 
6.554612e-02 
6.564237e-02 
6.573854e-02 
6.583462e-02 
6.593063e-02 
6.602655e-02 
6.612239e-02 
6.621815e-02 
6.631382e-02 
6.640941e-02 
6.650493e-02 
6.660035e-02 
6.669570e-02 
6.679096e-02 
6.688615e-02 
6.698124e-02 
6.707626e-02 
6.717120e-02 
6.726605e-02 
6.736082e-02 
6.745550e-02 
6.755011e-02 
6.764463e-02 
6.773907e-02 
6.783342e-02 
6.792769e-02 
6.802188e-02 
6.811599e-02 
6.821001e-02 
6.830396e-02 
6.839781e-02 
6.849159e-02 
6.858528e-02 
6.867889e-02 
6.877241e-02 
6.886586e-02 
6.895922e-02 
6.905249e-02 
6.914568e-02 
6.923879e-02 
6.933182e-02 
6.942476e-02 
6.951762e-02 
6.961040e-02 
6.970309e-02 
6.979570e-02 
6.988822e-02 
6.998066e-02 
7.007302e-02 
7.016529e-02 
7.025748e-02 
7.034959e-02 
7.044161e-02 
7.053355e-02 
7.062541e-02 
7.071718e-02 
7.080886e-02 
7.090047e-02 
7.099199e-02 
7.108342e-02 
7.117477e-02 
7.126604e-02 
7.135722e-02 
7.144832e-02 
7.153933e-02 
7.163026e-02 
7.172111e-02 
7.181187e-02 
7.190254e-02 
7.199314e-02 
7.208364e-02 
7.217407e-02 
7.226441e-02 
7.235466e-02 
7.244483e-02 
7.253491e-02 
7.262492e-02 
7.271483e-02 
7.280466e-02 
7.289441e-02 
7.298407e-02 
7.307364e-02 
7.316314e-02 
7.325254e-02 
7.334186e-02 
7.343110e-02 
7.352025e-02 
7.360932e-02 
7.369830e-02 
7.378720e-02 
7.387601e-02 
7.396473e-02 
7.405337e-02 
7.414193e-02 
7.423040e-02 
7.431878e-02 
7.440708e-02 
7.449530e-02 
7.458342e-02 
7.467147e-02 
7.475942e-02 
7.484730e-02 
7.493508e-02 
7.502278e-02 
7.511040e-02 
7.519793e-02 
7.528537e-02 
7.537273e-02 
7.546000e-02 
7.554719e-02 
7.563429e-02 
7.572130e-02 
7.580823e-02 
7.589507e-02 
7.598183e-02 
7.606850e-02 
7.615508e-02 
7.624158e-02 
7.632799e-02 
7.641432e-02 
7.650056e-02 
7.658671e-02 
7.667278e-02 
7.675876e-02 
7.684465e-02 
7.693046e-02 
7.701618e-02 
7.710182e-02 
7.718737e-02 
7.727283e-02 
7.735821e-02 
7.744349e-02 
7.752870e-02 
7.761381e-02 
7.769884e-02 
7.778378e-02 
7.786864e-02 
7.795341e-02 
7.803809e-02 
7.812269e-02 
7.820720e-02 
7.829162e-02 
7.837595e-02 
7.846020e-02 
7.854436e-02 
7.862843e-02 
7.871242e-02 
7.879632e-02 
7.888013e-02 
7.896386e-02 
7.904749e-02 
7.913104e-02 
7.921451e-02 
7.929788e-02 
7.938117e-02 
7.946437e-02 
7.954749e-02 
7.963051e-02 
7.971345e-02 
7.979630e-02 
7.987907e-02 
7.996174e-02 
8.004433e-02 
8.012683e-02 
8.020925e-02 
8.029157e-02 
8.037381e-02 
8.045596e-02 
8.053802e-02 
8.062000e-02 
8.070188e-02 
8.078368e-02 
8.086539e-02 
8.094701e-02 
8.102855e-02 
8.111000e-02 
8.119135e-02 
8.127263e-02 
8.135381e-02 
8.143490e-02 
8.151591e-02 
8.159683e-02 
8.167766e-02 
8.175840e-02 
8.183905e-02 
8.191961e-02 
8.200009e-02 
8.208048e-02 
8.216078e-02 
8.224099e-02 
8.232111e-02 
8.240115e-02 
8.248109e-02 
8.256095e-02 
8.264072e-02 
8.272039e-02 
8.279999e-02 
8.287949e-02 
8.295890e-02 
8.303823e-02 
8.311746e-02 
8.319661e-02 
8.327567e-02 
8.335463e-02 
8.343351e-02 
8.351231e-02 
8.359101e-02 
8.366962e-02 
8.374814e-02 
8.382658e-02 
8.390493e-02 
8.398318e-02 
8.406135e-02 
8.413943e-02 
8.421742e-02 
8.429532e-02 
8.437313e-02 
8.445085e-02 
8.452848e-02 
8.460602e-02 
8.468347e-02 
8.476084e-02 
8.483811e-02 
8.491529e-02 
8.499239e-02 
8.506939e-02 
8.514631e-02 
8.522313e-02 
8.529987e-02 
8.537652e-02 
8.545307e-02 
8.552954e-02 
8.560592e-02 
8.568220e-02 
8.575840e-02 
8.583451e-02 
8.591053e-02 
8.598645e-02 
8.606229e-02 
8.613804e-02 
8.621370e-02 
8.628926e-02 
8.636474e-02 
8.644013e-02 
8.651542e-02 
8.659063e-02 
8.666575e-02 
8.674077e-02 
8.681571e-02 
8.689056e-02 
8.696531e-02 
8.703998e-02 
8.711455e-02 
8.718903e-02 
8.726343e-02 
8.733773e-02 
8.741194e-02 
8.748607e-02 
8.756010e-02 
8.763404e-02 
8.770789e-02 
8.778165e-02 
8.785532e-02 
8.792889e-02 
8.800238e-02 
8.807578e-02 
8.814908e-02 
8.822230e-02 
8.829542e-02 
8.836846e-02 
8.844140e-02 
8.851425e-02 
8.858701e-02 
8.865968e-02 
8.873226e-02 
8.880475e-02 
8.887714e-02 
8.894945e-02 
8.902166e-02 
8.909378e-02 
8.916581e-02 
8.923775e-02 
8.930960e-02 
8.938136e-02 
8.945303e-02 
8.952460e-02 
8.959609e-02 
8.966748e-02 
8.973878e-02 
8.980999e-02 
8.988111e-02 
8.995213e-02 
9.002307e-02 
9.009391e-02 
9.016466e-02 
9.023532e-02 
9.030589e-02 
9.037637e-02 
9.044675e-02 
9.051704e-02 
9.058724e-02 
9.065735e-02 
9.072737e-02 
9.079730e-02 
9.086713e-02 
9.093687e-02 
9.100652e-02 
9.107608e-02 
9.114555e-02 
9.121492e-02 
9.128420e-02 
9.135339e-02 
9.142249e-02 
9.149150e-02 
9.156041e-02 
9.162923e-02 
9.169796e-02 
9.176660e-02 
9.183514e-02 
9.190359e-02 
9.197195e-02 
9.204022e-02 
9.210840e-02 
9.217648e-02 
9.224447e-02 
9.231237e-02 
9.238017e-02 
9.244789e-02 
9.251551e-02 
9.258303e-02 
9.265047e-02 
9.271781e-02 
9.278506e-02 
9.285222e-02 
9.291928e-02 
9.298626e-02 
9.305313e-02 
9.311992e-02 
9.318661e-02 
9.325322e-02 
9.331972e-02 
9.338614e-02 
9.345246e-02 
9.351869e-02 
9.358483e-02 
9.365087e-02 
9.371682e-02 
9.378268e-02 
9.384844e-02 
9.391411e-02 
9.397969e-02 
9.404517e-02 
9.411056e-02 
9.417586e-02 
9.424107e-02 
9.430618e-02 
9.437120e-02 
9.443612e-02 
9.450096e-02 
9.456569e-02 
9.463034e-02 
9.469489e-02 
9.475935e-02 
9.482372e-02 
9.488799e-02 
9.495216e-02 
9.501625e-02 
9.508024e-02 
9.514414e-02 
9.520794e-02 
9.527165e-02 
9.533527e-02 
9.539879e-02 
9.546222e-02 
9.552556e-02 
9.558880e-02 
9.565194e-02 
9.571500e-02 
9.577796e-02 
9.584083e-02 
9.590360e-02 
9.596628e-02 
9.602886e-02 
9.609135e-02 
9.615375e-02 
9.621605e-02 
9.627826e-02 
9.634037e-02 
9.640239e-02 
9.646432e-02 
9.652615e-02 
9.658789e-02 
9.664954e-02 
9.671109e-02 
9.677254e-02 
9.683390e-02 
9.689517e-02 
9.695634e-02 
9.701742e-02 
9.707840e-02 
9.713929e-02 
9.720009e-02 
9.726079e-02 
9.732140e-02 
9.738191e-02 
9.744233e-02 
9.750265e-02 
9.756288e-02 
9.762301e-02 
9.768305e-02 
9.774300e-02 
9.780285e-02 
9.786260e-02 
9.792226e-02 
9.798183e-02 
9.804130e-02 
9.810068e-02 
9.815996e-02 
9.821915e-02 
9.827824e-02 
9.833724e-02 
9.839614e-02 
9.845495e-02 
9.851366e-02 
9.857228e-02 
9.863080e-02 
9.868923e-02 
9.874756e-02 
9.880580e-02 
9.886394e-02 
9.892199e-02 
9.897994e-02 
9.903780e-02 
9.909556e-02 
9.915323e-02 
9.921080e-02 
9.926828e-02 
9.932566e-02 
9.938295e-02 
9.944014e-02 
9.949723e-02 
9.955423e-02 
9.961114e-02 
9.966795e-02 
9.972466e-02 
9.978128e-02 
9.983781e-02 
9.989423e-02 
9.995057e-02 
1.000068e-01 
1.000629e-01 
1.001190e-01 
1.001749e-01 
1.002308e-01 
1.002866e-01 
1.003422e-01 
1.003978e-01 
1.004533e-01 
1.005086e-01 
1.005639e-01 
1.006191e-01 
1.006742e-01 
1.007292e-01 
1.007841e-01 
1.008389e-01 
1.008936e-01 
1.009482e-01 
1.010027e-01 
1.010571e-01 
1.011115e-01 
1.011657e-01 
1.012198e-01 
1.012738e-01 
1.013278e-01 
1.013816e-01 
1.014354e-01 
1.014890e-01 
1.015426e-01 
1.015960e-01 
1.016494e-01 
1.017027e-01 
1.017558e-01 
1.018089e-01 
1.018619e-01 
1.019148e-01 
1.019676e-01 
1.020202e-01 
1.020728e-01 
1.021253e-01 
1.021777e-01 
1.022300e-01 
1.022822e-01 
1.023343e-01 
1.023864e-01 
1.024383e-01 
1.024901e-01 
1.025418e-01 
1.025934e-01 
1.026450e-01 
1.026964e-01 
1.027478e-01 
1.027990e-01 
1.028501e-01 
1.029012e-01 
1.029521e-01 
1.030030e-01 
1.030538e-01 
1.031044e-01 
1.031550e-01 
1.032054e-01 
1.032558e-01 
1.033061e-01 
1.033563e-01 
1.034063e-01 
1.034563e-01 
1.035062e-01 
1.035560e-01 
1.036057e-01 
1.036553e-01 
1.037048e-01 
1.037542e-01 
1.038035e-01 
1.038527e-01 
1.039018e-01 
1.039508e-01 
1.039998e-01 
1.040486e-01 
1.040973e-01 
1.041459e-01 
1.041945e-01 
1.042429e-01 
1.042912e-01 
1.043395e-01 
1.043876e-01 
1.044356e-01 
1.044836e-01 
1.045314e-01 
1.045792e-01 
1.046268e-01 
1.046744e-01 
1.047218e-01 
1.047692e-01 
1.048165e-01 
1.048636e-01 
1.049107e-01 
1.049577e-01 
1.050046e-01 
1.050513e-01 
1.050980e-01 
1.051446e-01 
1.051911e-01 
1.052375e-01 
1.052837e-01 
1.053299e-01 
1.053760e-01 
1.054220e-01 
1.054679e-01 
1.055137e-01 
1.055594e-01 
1.056050e-01 
1.056505e-01 
1.056959e-01 
1.057413e-01 
1.057865e-01 
1.058316e-01 
1.058766e-01 
1.059215e-01 
1.059664e-01 
1.060111e-01 
1.060557e-01 
1.061002e-01 
1.061447e-01 
1.061890e-01 
1.062332e-01 
1.062774e-01 
1.063214e-01 
1.063653e-01 
1.064092e-01 
1.064529e-01 
1.064966e-01 
1.065401e-01 
1.065836e-01 
1.066269e-01 
1.066702e-01 
1.067133e-01 
1.067564e-01 
1.067994e-01 
1.068422e-01 
1.068850e-01 
1.069277e-01 
1.069702e-01 
1.070127e-01 
1.070551e-01 
1.070973e-01 
1.071395e-01 
1.071816e-01 
1.072236e-01 
1.072654e-01 
1.073072e-01 
1.073489e-01 
1.073905e-01 
1.074320e-01 
1.074734e-01 
1.075146e-01 
1.075558e-01 
1.075969e-01 
1.076379e-01 
1.076788e-01 
1.077196e-01 
1.077603e-01 
1.078009e-01 
1.078414e-01 
1.078818e-01 
1.079221e-01 
1.079623e-01 
1.080024e-01 
1.080424e-01 
1.080823e-01 
1.081221e-01 
1.081619e-01 
1.082015e-01 
1.082410e-01 
1.082804e-01 
1.083197e-01 
1.083589e-01 
1.083980e-01 
1.084371e-01 
1.084760e-01 
1.085148e-01 
1.085535e-01 
1.085921e-01 
1.086307e-01 
1.086691e-01 
1.087074e-01 
1.087457e-01 
1.087838e-01 
1.088218e-01 
1.088597e-01 
1.088976e-01 
1.089353e-01 
1.089729e-01 
1.090105e-01 
1.090479e-01 
1.090852e-01 
1.091225e-01 
1.091596e-01 
1.091967e-01 
1.092336e-01 
1.092704e-01 
1.093072e-01 
1.093438e-01 
1.093804e-01 
1.094168e-01 
1.094532e-01 
1.094894e-01 
1.095256e-01 
1.095616e-01 
1.095975e-01 
1.096334e-01 
1.096691e-01 
1.097048e-01 
1.097403e-01 
1.097758e-01 
1.098111e-01 
1.098464e-01 
1.098816e-01 
1.099166e-01 
1.099516e-01 
1.099864e-01 
1.100212e-01 
1.100558e-01 
1.100904e-01 
1.101248e-01 
1.101592e-01 
1.101935e-01 
1.102276e-01 
1.102617e-01 
1.102956e-01 
1.103295e-01 
1.103632e-01 
1.103969e-01 
1.104305e-01 
1.104639e-01 
1.104973e-01 
1.105306e-01 
1.105637e-01 
1.105968e-01 
1.106297e-01 
1.106626e-01 
1.106954e-01 
1.107280e-01 
1.107606e-01 
1.107931e-01 
1.108254e-01 
1.108577e-01 
1.108898e-01 
1.109219e-01 
1.109539e-01 
1.109857e-01 
1.110175e-01 
1.110492e-01 
1.110807e-01 
1.111122e-01 
1.111436e-01 
1.111748e-01 
1.112060e-01 
1.112371e-01 
1.112680e-01 
1.112989e-01 
1.113297e-01 
1.113603e-01 
1.113909e-01 
1.114214e-01 
1.114517e-01 
1.114820e-01 
1.115122e-01 
1.115422e-01 
1.115722e-01 
1.116021e-01 
1.116318e-01 
1.116615e-01 
1.116910e-01 
1.117205e-01 
1.117499e-01 
1.117791e-01 
1.118083e-01 
1.118374e-01 
1.118663e-01 
1.118952e-01 
1.119240e-01 
1.119526e-01 
1.119812e-01 
1.120097e-01 
1.120380e-01 
1.120663e-01 
1.120944e-01 
1.121225e-01 
1.121505e-01 
1.121783e-01 
1.122061e-01 
1.122337e-01 
1.122613e-01 
1.122888e-01 
1.123161e-01 
1.123434e-01 
1.123705e-01 
1.123976e-01 
1.124246e-01 
1.124514e-01 
1.124782e-01 
1.125048e-01 
1.125314e-01 
1.125578e-01 
1.125842e-01 
1.126105e-01 
1.126366e-01 
1.126627e-01 
1.126886e-01 
1.127145e-01 
1.127402e-01 
1.127659e-01 
1.127914e-01 
1.128169e-01 
1.128422e-01 
1.128675e-01 
1.128926e-01 
1.129177e-01 
1.129426e-01 
1.129675e-01 
1.129922e-01 
1.130169e-01 
1.130414e-01 
1.130658e-01 
1.130902e-01 
1.131144e-01 
1.131386e-01 
1.131626e-01 
1.131866e-01 
1.132104e-01 
1.132341e-01 
1.132578e-01 
1.132813e-01 
1.133047e-01 
1.133281e-01 
1.133513e-01 
1.133745e-01 
1.133975e-01 
1.134204e-01 
1.134432e-01 
1.134660e-01 
1.134886e-01 
1.135111e-01 
1.135336e-01 
1.135559e-01 
1.135781e-01 
1.136003e-01 
1.136223e-01 
1.136442e-01 
1.136660e-01 
1.136877e-01 
1.137094e-01 
1.137309e-01 
1.137523e-01 
1.137736e-01 
1.137948e-01 
1.138160e-01 
1.138370e-01 
1.138579e-01 
1.138787e-01 
1.138994e-01 
1.139200e-01 
1.139405e-01 
1.139610e-01 
1.139813e-01 
1.140015e-01 
1.140216e-01 
1.140416e-01 
1.140615e-01 
1.140813e-01 
1.141010e-01 
1.141206e-01 
1.141401e-01 
1.141595e-01 
1.141788e-01 
1.141980e-01 
1.142171e-01 
1.142361e-01 
1.142550e-01 
1.142738e-01 
1.142925e-01 
1.143110e-01 
1.143295e-01 
1.143479e-01 
1.143662e-01 
1.143844e-01 
1.144025e-01 
1.144205e-01 
1.144383e-01 
1.144561e-01 
1.144738e-01 
1.144914e-01 
1.145089e-01 
1.145262e-01 
1.145435e-01 
1.145607e-01 
1.145778e-01 
1.145947e-01 
1.146116e-01 
1.146284e-01 
1.146450e-01 
1.146616e-01 
1.146781e-01 
1.146944e-01 
1.147107e-01 
1.147268e-01 
1.147429e-01 
1.147589e-01 
1.147747e-01 
1.147905e-01 
1.148061e-01 
1.148217e-01 
1.148371e-01 
1.148525e-01 
1.148677e-01 
1.148829e-01 
1.148979e-01 
1.149129e-01 
1.149277e-01 
1.149424e-01 
1.149571e-01 
1.149716e-01 
1.149861e-01 
1.150004e-01 
1.150146e-01 
1.150288e-01 
1.150428e-01 
1.150567e-01 
1.150706e-01 
1.150843e-01 
1.150979e-01 
1.151114e-01 
1.151248e-01 
1.151382e-01 
1.151514e-01 
1.151645e-01 
1.151775e-01 
1.151904e-01 
1.152033e-01 
1.152160e-01 
1.152286e-01 
1.152411e-01 
1.152535e-01 
1.152658e-01 
1.152780e-01 
1.152901e-01 
1.153021e-01 
1.153140e-01 
1.153258e-01 
1.153375e-01 
1.153491e-01 
1.153606e-01 
1.153720e-01 
1.153833e-01 
1.153944e-01 
1.154055e-01 
1.154165e-01 
1.154274e-01 
1.154382e-01 
1.154489e-01 
1.154594e-01 
1.154699e-01 
1.154803e-01 
1.154906e-01 
1.155007e-01 
1.155108e-01 
1.155208e-01 
1.155306e-01 
1.155404e-01 
1.155501e-01 
1.155596e-01 
1.155691e-01 
1.155785e-01 
1.155877e-01 
1.155969e-01 
1.156059e-01 
1.156149e-01 
1.156237e-01 
1.156325e-01 
1.156411e-01 
1.156497e-01 
1.156581e-01 
1.156665e-01 
1.156747e-01 
1.156828e-01 
1.156909e-01 
1.156988e-01 
1.157066e-01 
1.157144e-01 
1.157220e-01 
1.157295e-01 
1.157370e-01 
1.157443e-01 
1.157515e-01 
1.157586e-01 
1.157656e-01 
1.157726e-01 
1.157794e-01 
1.157861e-01 
1.157927e-01 
1.157992e-01 
1.158056e-01 
1.158119e-01 
1.158181e-01 
1.158242e-01 
1.158302e-01 
1.158361e-01 
1.158419e-01 
1.158476e-01 
1.158532e-01 
1.158587e-01 
1.158641e-01 
1.158694e-01 
1.158746e-01 
1.158797e-01 
1.158847e-01 
1.158895e-01 
1.158943e-01 
1.158990e-01 
1.159036e-01 
1.159081e-01 
1.159124e-01 
1.159167e-01 
1.159209e-01 
1.159249e-01 
1.159289e-01 
1.159328e-01 
1.159365e-01 
1.159402e-01 
1.159438e-01 
1.159472e-01 
1.159506e-01 
1.159538e-01 
1.159570e-01 
1.159600e-01 
1.159630e-01 
1.159658e-01 
1.159686e-01 
1.159712e-01 
1.159737e-01 
1.159762e-01 
1.159785e-01 
1.159808e-01 
1.159829e-01 
1.159849e-01 
1.159868e-01 
1.159887e-01 
1.159904e-01 
1.159920e-01 
1.159935e-01 
1.159950e-01 
1.159963e-01 
1.159975e-01 
1.159986e-01 
1.159996e-01 
1.160005e-01 
1.160014e-01 
1.160021e-01 
1.160027e-01 
1.160032e-01 
1.160036e-01 
1.160039e-01 
1.160041e-01 
1.160042e-01 
1.160042e-01 
1.160041e-01 
1.160038e-01 
1.160035e-01 
1.160031e-01 
1.160026e-01 
1.160020e-01 
1.160013e-01 
1.160005e-01 
1.159995e-01 
1.159985e-01 
1.159974e-01 
1.159962e-01 
1.159948e-01 
1.159934e-01 
1.159919e-01 
1.159902e-01 
1.159885e-01 
1.159867e-01 
1.159847e-01 
1.159827e-01 
1.159805e-01 
1.159783e-01 
1.159759e-01 
1.159735e-01 
1.159709e-01 
1.159683e-01 
1.159655e-01 
1.159627e-01 
1.159597e-01 
1.159567e-01 
1.159535e-01 
1.159502e-01 
1.159469e-01 
1.159434e-01 
1.159398e-01 
1.159362e-01 
1.159324e-01 
1.159285e-01 
1.159245e-01 
1.159205e-01 
1.159163e-01 
1.159120e-01 
1.159076e-01 
1.159031e-01 
1.158985e-01 
1.158939e-01 
1.158891e-01 
1.158842e-01 
1.158792e-01 
1.158741e-01 
1.158689e-01 
1.158636e-01 
1.158582e-01 
1.158527e-01 
1.158471e-01 
1.158414e-01 
1.158356e-01 
1.158296e-01 
1.158236e-01 
1.158175e-01 
1.158113e-01 
1.158050e-01 
1.157986e-01 
1.157920e-01 
1.157854e-01 
1.157787e-01 
1.157719e-01 
1.157649e-01 
1.157579e-01 
1.157508e-01 
1.157436e-01 
1.157362e-01 
1.157288e-01 
1.157212e-01 
1.157136e-01 
1.157059e-01 
1.156980e-01 
1.156901e-01 
1.156820e-01 
1.156739e-01 
1.156656e-01 
1.156573e-01 
1.156488e-01 
1.156403e-01 
1.156316e-01 
1.156228e-01 
1.156140e-01 
1.156050e-01 
1.155960e-01 
1.155868e-01 
1.155775e-01 
1.155682e-01 
1.155587e-01 
1.155491e-01 
1.155394e-01 
1.155297e-01 
1.155198e-01 
1.155098e-01 
1.154997e-01 
1.154895e-01 
1.154793e-01 
1.154689e-01 
1.154584e-01 
1.154478e-01 
1.154371e-01 
1.154263e-01 
1.154154e-01 
1.154044e-01 
1.153933e-01 
1.153821e-01 
1.153708e-01 
1.153594e-01 
1.153479e-01 
1.153363e-01 
1.153246e-01 
1.153128e-01 
1.153009e-01 
1.152889e-01 
1.152768e-01 
1.152646e-01 
1.152523e-01 
1.152398e-01 
1.152273e-01 
1.152147e-01 
1.152020e-01 
1.151891e-01 
1.151762e-01 
1.151632e-01 
1.151501e-01 
1.151368e-01 
1.151235e-01 
1.151101e-01 
1.150965e-01 
1.150829e-01 
1.150692e-01 
1.150553e-01 
1.150414e-01 
1.150274e-01 
1.150132e-01 
1.149990e-01 
1.149846e-01 
1.149702e-01 
1.149556e-01 
1.149410e-01 
1.149262e-01 
1.149114e-01 
1.148964e-01 
1.148814e-01 
1.148662e-01 
1.148509e-01 
1.148356e-01 
1.148201e-01 
1.148046e-01 
1.147889e-01 
1.147731e-01 
1.147573e-01 
1.147413e-01 
1.147252e-01 
1.147091e-01 
1.146928e-01 
1.146764e-01 
1.146599e-01 
1.146434e-01 
1.146267e-01 
1.146099e-01 
1.145930e-01 
1.145761e-01 
1.145590e-01 
1.145418e-01 
1.145245e-01 
1.145071e-01 
1.144896e-01 
1.144720e-01 
1.144544e-01 
1.144366e-01 
1.144187e-01 
1.144007e-01 
1.143826e-01 
1.143644e-01 
1.143461e-01 
1.143277e-01 
1.143092e-01 
1.142906e-01 
1.142719e-01 
1.142531e-01 
1.142342e-01 
1.142152e-01 
1.141961e-01 
1.141769e-01 
1.141576e-01 
1.141381e-01 
1.141186e-01 
1.140990e-01 
1.140793e-01 
1.140595e-01 
1.140396e-01 
1.140196e-01 
1.139995e-01 
1.139792e-01 
1.139589e-01 
1.139385e-01 
1.139180e-01 
1.138974e-01 
1.138766e-01 
1.138558e-01 
1.138349e-01 
1.138139e-01 
1.137927e-01 
1.137715e-01 
1.137502e-01 
1.137287e-01 
1.137072e-01 
1.136856e-01 
1.136638e-01 
1.136420e-01 
1.136201e-01 
1.135980e-01 
1.135759e-01 
1.135537e-01 
1.135313e-01 
1.135089e-01 
1.134864e-01 
1.134637e-01 
1.134410e-01 
1.134181e-01 
1.133952e-01 
1.133721e-01 
1.133490e-01 
1.133257e-01 
1.133024e-01 
1.132790e-01 
1.132554e-01 
1.132318e-01 
1.132080e-01 
1.131842e-01 
1.131602e-01 
1.131362e-01 
1.131120e-01 
1.130878e-01 
1.130634e-01 
1.130389e-01 
1.130144e-01 
1.129897e-01 
1.129650e-01 
1.129401e-01 
1.129152e-01 
1.128901e-01 
1.128649e-01 
1.128397e-01 
1.128143e-01 
1.127889e-01 
1.127633e-01 
1.127376e-01 
1.127119e-01 
1.126860e-01 
1.126601e-01 
1.126340e-01 
1.126078e-01 
1.125816e-01 
1.125552e-01 
1.125287e-01 
1.125022e-01 
1.124755e-01 
1.124487e-01 
1.124219e-01 
1.123949e-01 
1.123678e-01 
1.123407e-01 
1.123134e-01 
1.122860e-01 
1.122586e-01 
1.122310e-01 
1.122033e-01 
1.121755e-01 
1.121477e-01 
1.121197e-01 
1.120916e-01 
1.120635e-01 
1.120352e-01 
1.120068e-01 
1.119783e-01 
1.119498e-01 
1.119211e-01 
1.118923e-01 
1.118634e-01 
1.118345e-01 
1.118054e-01 
1.117762e-01 
1.117469e-01 
1.117176e-01 
1.116881e-01 
1.116585e-01 
1.116288e-01 
1.115991e-01 
1.115692e-01 
1.115392e-01 
1.115091e-01 
1.114790e-01 
1.114487e-01 
1.114183e-01 
1.113878e-01 
1.113573e-01 
1.113266e-01 
1.112958e-01 
1.112649e-01 
1.112340e-01 
1.112029e-01 
1.111717e-01 
1.111404e-01 
1.111091e-01 
1.110776e-01 
1.110460e-01 
1.110143e-01 
1.109826e-01 
1.109507e-01 
1.109187e-01 
1.108866e-01 
1.108545e-01 
1.108222e-01 
1.107898e-01 
1.107573e-01 
1.107248e-01 
1.106921e-01 
1.106593e-01 
1.106264e-01 
1.105935e-01 
1.105604e-01 
1.105272e-01 
1.104940e-01 
1.104606e-01 
1.104271e-01 
1.103935e-01 
1.103599e-01 
1.103261e-01 
1.102922e-01 
1.102583e-01 
1.102242e-01 
1.101900e-01 
1.101558e-01 
1.101214e-01 
1.100869e-01 
1.100524e-01 
1.100177e-01 
1.099829e-01 
1.099481e-01 
1.099131e-01 
1.098780e-01 
1.098429e-01 
1.098076e-01 
1.097723e-01 
1.097368e-01 
1.097012e-01 
1.096656e-01 
1.096298e-01 
1.095940e-01 
1.095580e-01 
1.095219e-01 
1.094858e-01 
1.094495e-01 
1.094132e-01 
1.093767e-01 
1.093402e-01 
1.093035e-01 
1.092668e-01 
1.092299e-01 
1.091930e-01 
1.091559e-01 
1.091188e-01 
1.090815e-01 
1.090442e-01 
1.090067e-01 
1.089692e-01 
1.089315e-01 
1.088938e-01 
1.088560e-01 
1.088180e-01 
1.087800e-01 
1.087418e-01 
1.087036e-01 
1.086653e-01 
1.086268e-01 
1.085883e-01 
1.085497e-01 
1.085109e-01 
1.084721e-01 
1.084332e-01 
1.083941e-01 
1.083550e-01 
1.083158e-01 
1.082765e-01 
1.082370e-01 
1.081975e-01 
1.081579e-01 
1.081182e-01 
1.080783e-01 
1.080384e-01 
1.079984e-01 
1.079583e-01 
1.079181e-01 
1.078778e-01 
1.078374e-01 
1.077968e-01 
1.077562e-01 
1.077155e-01 
1.076747e-01 
1.076338e-01 
1.075928e-01 
1.075517e-01 
1.075105e-01 
1.074692e-01 
1.074278e-01 
1.073863e-01 
1.073447e-01 
1.073030e-01 
1.072613e-01 
1.072194e-01 
1.071774e-01 
1.071353e-01 
1.070931e-01 
1.070508e-01 
1.070084e-01 
1.069660e-01 
1.069234e-01 
1.068807e-01 
1.068379e-01 
1.067951e-01 
1.067521e-01 
1.067090e-01 
1.066659e-01 
1.066226e-01 
1.065792e-01 
1.065358e-01 
1.064922e-01 
1.064486e-01 
1.064048e-01 
1.063610e-01 
1.063170e-01 
1.062730e-01 
1.062288e-01 
1.061846e-01 
1.061402e-01 
1.060958e-01 
1.060512e-01 
1.060066e-01 
1.059619e-01 
1.059170e-01 
1.058721e-01 
1.058271e-01 
1.057820e-01 
1.057367e-01 
1.056914e-01 
1.056460e-01 
1.056005e-01 
1.055549e-01 
1.055091e-01 
1.054633e-01 
1.054174e-01 
1.053714e-01 
1.053253e-01 
1.052791e-01 
1.052328e-01 
1.051864e-01 
1.051399e-01 
1.050933e-01 
1.050467e-01 
1.049999e-01 
1.049530e-01 
1.049060e-01 
1.048589e-01 
1.048117e-01 
1.047645e-01 
1.047171e-01 
1.046696e-01 
1.046221e-01 
1.045744e-01 
1.045266e-01 
1.044788e-01 
1.044308e-01 
1.043828e-01 
1.043346e-01 
1.042864e-01 
1.042380e-01 
1.041896e-01 
1.041411e-01 
1.040924e-01 
1.040437e-01 
1.039949e-01 
1.039459e-01 
1.038969e-01 
1.038478e-01 
1.037986e-01 
1.037493e-01 
1.036998e-01 
1.036503e-01 
1.036007e-01 
1.035510e-01 
1.035012e-01 
1.034513e-01 
1.034013e-01 
1.033513e-01 
1.033011e-01 
1.032508e-01 
1.032004e-01 
1.031499e-01 
1.030993e-01 
1.030487e-01 
1.029979e-01 
1.029470e-01 
1.028961e-01 
1.028450e-01 
1.027939e-01 
1.027426e-01 
1.026913e-01 
1.026398e-01 
1.025883e-01 
1.025367e-01 
1.024849e-01 
1.024331e-01 
1.023812e-01 
1.023291e-01 
1.022770e-01 
1.022248e-01 
1.021725e-01 
1.021201e-01 
1.020676e-01 
1.020150e-01 
1.019623e-01 
1.019095e-01 
1.018566e-01 
1.018036e-01 
1.017505e-01 
1.016973e-01 
1.016441e-01 
1.015907e-01 
1.015372e-01 
1.014837e-01 
1.014300e-01 
1.013762e-01 
1.013224e-01 
1.012684e-01 
1.012144e-01 
1.011603e-01 
1.011060e-01 
1.010517e-01 
1.009973e-01 
1.009427e-01 
1.008881e-01 
1.008334e-01 
1.007786e-01 
1.007237e-01 
1.006687e-01 
1.006136e-01 
1.005584e-01 
1.005031e-01 
1.004477e-01 
1.003922e-01 
1.003367e-01 
1.002810e-01 
1.002252e-01 
1.001693e-01 
1.001134e-01 
1.000573e-01 
1.000012e-01 
9.994493e-02 
9.988859e-02 
9.983215e-02 
9.977562e-02 
9.971899e-02 
9.966227e-02 
9.960545e-02 
9.954853e-02 
9.949152e-02 
9.943442e-02 
9.937722e-02 
9.931992e-02 
9.926253e-02 
9.920505e-02 
9.914746e-02 
9.908979e-02 
9.903202e-02 
9.897415e-02 
9.891619e-02 
9.885813e-02 
9.879998e-02 
9.874173e-02 
9.868339e-02 
9.862495e-02 
9.856642e-02 
9.850779e-02 
9.844907e-02 
9.839025e-02 
9.833134e-02 
9.827233e-02 
9.821323e-02 
9.815403e-02 
9.809474e-02 
9.803535e-02 
9.797587e-02 
9.791630e-02 
9.785663e-02 
9.779686e-02 
9.773700e-02 
9.767705e-02 
9.761700e-02 
9.755686e-02 
9.749662e-02 
9.743629e-02 
9.737586e-02 
9.731534e-02 
9.725472e-02 
9.719401e-02 
9.713321e-02 
9.707231e-02 
9.701131e-02 
9.695023e-02 
9.688904e-02 
9.682777e-02 
9.676640e-02 
9.670493e-02 
9.664337e-02 
9.658172e-02 
9.651997e-02 
9.645813e-02 
9.639619e-02 
9.633416e-02 
9.627204e-02 
9.620982e-02 
9.614751e-02 
9.608510e-02 
9.602260e-02 
9.596001e-02 
9.589732e-02 
9.583454e-02 
9.577166e-02 
9.570869e-02 
9.564563e-02 
9.558247e-02 
9.551922e-02 
9.545588e-02 
9.539244e-02 
9.532891e-02 
9.526528e-02 
9.520156e-02 
9.513775e-02 
9.507384e-02 
9.500984e-02 
9.494575e-02 
9.488156e-02 
9.481728e-02 
9.475291e-02 
9.468844e-02 
9.462388e-02 
9.455922e-02 
9.449447e-02 
9.442963e-02 
9.436470e-02 
9.429967e-02 
9.423455e-02 
9.416933e-02 
9.410403e-02 
9.403863e-02 
9.397313e-02 
9.390754e-02 
9.384186e-02 
9.377609e-02 
9.371022e-02 
9.364427e-02 
9.357821e-02 
9.351207e-02 
9.344583e-02 
9.337950e-02 
9.331307e-02 
9.324656e-02 
9.317995e-02 
9.311324e-02 
9.304645e-02 
9.297956e-02 
9.291258e-02 
9.284550e-02 
9.277834e-02 
9.271108e-02 
9.264373e-02 
9.257628e-02 
9.250874e-02 
9.244112e-02 
9.237339e-02 
9.230558e-02 
9.223767e-02 
9.216967e-02 
9.210158e-02 
9.203340e-02 
9.196512e-02 
9.189675e-02 
9.182829e-02 
9.175973e-02 
9.169109e-02 
9.162235e-02 
9.155352e-02 
9.148460e-02 
9.141558e-02 
9.134647e-02 
9.127728e-02 
9.120798e-02 
9.113860e-02 
9.106913e-02 
9.099956e-02 
9.092990e-02 
9.086015e-02 
9.079031e-02 
9.072037e-02 
9.065034e-02 
9.058023e-02 
9.051001e-02 
9.043971e-02 
9.036932e-02 
9.029883e-02 
9.022826e-02 
9.015759e-02 
9.008683e-02 
9.001597e-02 
8.994503e-02 
8.987399e-02 
8.980287e-02 
8.973165e-02 
8.966034e-02 
8.958894e-02 
8.951745e-02 
8.944586e-02 
8.937419e-02 
8.930242e-02 
8.923056e-02 
8.915861e-02 
8.908657e-02 
8.901444e-02 
8.894222e-02 
8.886990e-02 
8.879750e-02 
8.872500e-02 
8.865241e-02 
8.857974e-02 
8.850697e-02 
8.843411e-02 
8.836115e-02 
8.828811e-02 
8.821498e-02 
8.814175e-02 
8.806844e-02 
8.799503e-02 
8.792154e-02 
8.784795e-02 
8.777427e-02 
8.770050e-02 
8.762664e-02 
8.755269e-02 
8.747865e-02 
8.740452e-02 
8.733030e-02 
8.725599e-02 
8.718159e-02 
8.710709e-02 
8.703251e-02 
8.695784e-02 
8.688307e-02 
8.680822e-02 
8.673327e-02 
8.665824e-02 
8.658311e-02 
8.650789e-02 
8.643259e-02 
8.635719e-02 
8.628171e-02 
8.620613e-02 
8.613046e-02 
8.605471e-02 
8.597886e-02 
8.590292e-02 
8.582690e-02 
8.575078e-02 
8.567458e-02 
8.559828e-02 
8.552189e-02 
8.544542e-02 
8.536885e-02 
8.529220e-02 
8.521545e-02 
8.513862e-02 
8.506169e-02 
8.498468e-02 
8.490758e-02 
8.483038e-02 
8.475310e-02 
8.467573e-02 
8.459827e-02 
8.452071e-02 
8.444307e-02 
8.436534e-02 
8.428753e-02 
8.420962e-02 
8.413162e-02 
8.405353e-02 
8.397536e-02 
8.389709e-02 
8.381874e-02 
8.374029e-02 
8.366176e-02 
8.358314e-02 
8.350443e-02 
8.342563e-02 
8.334674e-02 
8.326776e-02 
8.318869e-02 
8.310954e-02 
8.303029e-02 
8.295096e-02 
8.287154e-02 
8.279203e-02 
8.271243e-02 
8.263274e-02 
8.255296e-02 
8.247310e-02 
8.239314e-02 
8.231310e-02 
8.223297e-02 
8.215275e-02 
8.207244e-02 
8.199204e-02 
8.191156e-02 
8.183098e-02 
8.175032e-02 
8.166957e-02 
8.158873e-02 
8.150781e-02 
8.142679e-02 
8.134569e-02 
8.126450e-02 
8.118322e-02 
8.110185e-02 
8.102040e-02 
8.093885e-02 
8.085722e-02 
8.077550e-02 
8.069369e-02 
8.061180e-02 
8.052982e-02 
8.044774e-02 
8.036559e-02 
8.028334e-02 
8.020100e-02 
8.011858e-02 
8.003607e-02 
7.995347e-02 
7.987079e-02 
7.978802e-02 
7.970516e-02 
7.962221e-02 
7.953917e-02 
7.945605e-02 
7.937284e-02 
7.928955e-02 
7.920616e-02 
7.912269e-02 
7.903913e-02 
7.895548e-02 
7.887175e-02 
7.878793e-02 
7.870402e-02 
7.862003e-02 
7.853594e-02 
7.845177e-02 
7.836752e-02 
7.828317e-02 
7.819874e-02 
7.811423e-02 
7.802962e-02 
7.794493e-02 
7.786015e-02 
7.777529e-02 
7.769034e-02 
7.760530e-02 
7.752018e-02 
7.743497e-02 
7.734967e-02 
7.726428e-02 
7.717881e-02 
7.709325e-02 
7.700761e-02 
7.692188e-02 
7.683606e-02 
7.675016e-02 
7.666417e-02 
7.657810e-02 
7.649193e-02 
7.640569e-02 
7.631935e-02 
7.623293e-02 
7.614642e-02 
7.605983e-02 
7.597315e-02 
7.588639e-02 
7.579954e-02 
7.571260e-02 
7.562558e-02 
7.553847e-02 
7.545127e-02 
7.536399e-02 
7.527662e-02 
7.518917e-02 
7.510164e-02 
7.501401e-02 
7.492630e-02 
7.483851e-02 
7.475063e-02 
7.466266e-02 
7.457461e-02 
7.448647e-02 
7.439825e-02 
7.430994e-02 
7.422155e-02 
7.413307e-02 
7.404451e-02 
7.395586e-02 
7.386712e-02 
7.377831e-02 
7.368940e-02 
7.360041e-02 
7.351134e-02 
7.342218e-02 
7.333293e-02 
7.324360e-02 
7.315419e-02 
7.306469e-02 
7.297510e-02 
7.288543e-02 
7.279568e-02 
7.270584e-02 
7.261591e-02 
7.252591e-02 
7.243581e-02 
7.234563e-02 
7.225537e-02 
7.216503e-02 
7.207459e-02 
7.198408e-02 
7.189348e-02 
7.180279e-02 
7.171202e-02 
7.162117e-02 
7.153023e-02 
7.143921e-02 
7.134810e-02 
7.125691e-02 
7.116564e-02 
7.107428e-02 
7.098283e-02 
7.089131e-02 
7.079969e-02 
7.070800e-02 
7.061622e-02 
7.052436e-02 
7.043241e-02 
7.034038e-02 
7.024826e-02 
7.015607e-02 
7.006378e-02 
6.997142e-02 
6.987897e-02 
6.978644e-02 
6.969382e-02 
6.960112e-02 
6.950833e-02 
6.941547e-02 
6.932252e-02 
6.922948e-02 
6.913636e-02 
6.904316e-02 
6.894988e-02 
6.885651e-02 
6.876306e-02 
6.866953e-02 
6.857591e-02 
6.848221e-02 
6.838843e-02 
6.829456e-02 
6.820061e-02 
6.810658e-02 
6.801246e-02 
6.791827e-02 
6.782398e-02 
6.772962e-02 
6.763517e-02 
6.754065e-02 
6.744603e-02 
6.735134e-02 
6.725656e-02 
6.716170e-02 
6.706676e-02 
6.697173e-02 
6.687663e-02 
6.678144e-02 
6.668616e-02 
6.659081e-02 
6.649537e-02 
6.639985e-02 
6.630425e-02 
6.620857e-02 
6.611280e-02 
6.601695e-02 
6.592102e-02 
6.582501e-02 
6.572892e-02 
6.563274e-02 
6.553648e-02 
6.544014e-02 
6.534372e-02 
6.524722e-02 
6.515063e-02 
6.505397e-02 
6.495722e-02 
6.486039e-02 
6.476347e-02 
6.466648e-02 
6.456940e-02 
6.447225e-02 
6.437501e-02 
6.427769e-02 
6.418029e-02 
6.408280e-02 
6.398524e-02 
6.388759e-02 
6.378987e-02 
6.369206e-02 
6.359417e-02 
6.349620e-02 
6.339815e-02 
6.330001e-02 
6.320180e-02 
6.310351e-02 
6.300513e-02 
6.290668e-02 
6.280814e-02 
6.270952e-02 
6.261082e-02 
6.251204e-02 
6.241318e-02 
6.231424e-02 
6.221522e-02 
6.211612e-02 
6.201693e-02 
6.191767e-02 
6.181833e-02 
6.171890e-02 
6.161940e-02 
6.151981e-02 
6.142015e-02 
6.132040e-02 
6.122057e-02 
6.112067e-02 
6.102068e-02 
6.092061e-02 
6.082047e-02 
6.072024e-02 
6.061994e-02 
6.051955e-02 
6.041908e-02 
6.031854e-02 
6.021791e-02 
6.011720e-02 
6.001642e-02 
5.991555e-02 
5.981461e-02 
5.971358e-02 
5.961248e-02 
5.951129e-02 
5.941003e-02 
5.930869e-02 
5.920726e-02 
5.910576e-02 
5.900418e-02 
5.890252e-02 
5.880078e-02 
5.869896e-02 
5.859706e-02 
5.849508e-02 
5.839303e-02 
5.829089e-02 
5.818868e-02 
5.808638e-02 
5.798401e-02 
5.788156e-02 
5.777903e-02 
5.767642e-02 
5.757373e-02 
5.747096e-02 
5.736811e-02 
5.726519e-02 
5.716219e-02 
5.705910e-02 
5.695594e-02 
5.685270e-02 
5.674939e-02 
5.664599e-02 
5.654252e-02 
5.643896e-02 
5.633533e-02 
5.623162e-02 
5.612784e-02 
5.602397e-02 
5.592003e-02 
5.581600e-02 
5.571190e-02 
5.560773e-02 
5.550347e-02 
5.539914e-02 
5.529472e-02 
5.519023e-02 
5.508567e-02 
5.498102e-02 
5.487630e-02 
5.477150e-02 
5.466662e-02 
5.456166e-02 
5.445663e-02 
5.435152e-02 
5.424633e-02 
5.414106e-02 
5.403572e-02 
5.393030e-02 
5.382480e-02 
5.371922e-02 
5.361357e-02 
5.350784e-02 
5.340203e-02 
5.329615e-02 
5.319019e-02 
5.308415e-02 
5.297803e-02 
5.287184e-02 
5.276557e-02 
5.265922e-02 
5.255280e-02 
5.244630e-02 
5.233972e-02 
5.223307e-02 
5.212634e-02 
5.201953e-02 
5.191265e-02 
5.180569e-02 
5.169866e-02 
5.159154e-02 
5.148435e-02 
5.137709e-02 
5.126975e-02 
5.116233e-02 
5.105483e-02 
5.094726e-02 
5.083962e-02 
5.073189e-02 
5.062409e-02 
5.051622e-02 
5.040827e-02 
5.030024e-02 
5.019214e-02 
5.008396e-02 
4.997571e-02 
4.986738e-02 
4.975897e-02 
4.965049e-02 
4.954193e-02 
4.943330e-02 
4.932459e-02 
4.921581e-02 
4.910695e-02 
4.899801e-02 
4.888900e-02 
4.877992e-02 
4.867076e-02 
4.856152e-02 
4.845221e-02 
4.834282e-02 
4.823336e-02 
4.812382e-02 
4.801421e-02 
4.790453e-02 
4.779476e-02 
4.768493e-02 
4.757502e-02 
4.746503e-02 
4.735497e-02 
4.724483e-02 
4.713462e-02 
4.702434e-02 
4.691398e-02 
4.680354e-02 
4.669303e-02 
4.658245e-02 
4.647179e-02 
4.636106e-02 
4.625025e-02 
4.613937e-02 
4.602842e-02 
4.591739e-02 
4.580629e-02 
4.569511e-02 
4.558386e-02 
4.547253e-02 
4.536113e-02 
4.524966e-02 
4.513811e-02 
4.502649e-02 
4.491479e-02 
4.480303e-02 
4.469118e-02 
4.457927e-02 
4.446728e-02 
4.435521e-02 
4.424308e-02 
4.413087e-02 
4.401858e-02 
4.390622e-02 
4.379379e-02 
4.368129e-02 
4.356871e-02 
4.345606e-02 
4.334334e-02 
4.323054e-02 
4.311767e-02 
4.300473e-02 
4.289171e-02 
4.277862e-02 
4.266546e-02 
4.255222e-02 
4.243892e-02 
4.232554e-02 
4.221208e-02 
4.209856e-02 
4.198496e-02 
4.187129e-02 
4.175754e-02 
4.164372e-02 
4.152984e-02 
4.141587e-02 
4.130184e-02 
4.118773e-02 
4.107356e-02 
4.095931e-02 
4.084498e-02 
4.073059e-02 
4.061612e-02 
4.050158e-02 
4.038697e-02 
4.027229e-02 
4.015753e-02 
4.004270e-02 
3.992780e-02 
3.981283e-02 
3.969779e-02 
3.958268e-02 
3.946749e-02 
3.935223e-02 
3.923690e-02 
3.912150e-02 
3.900603e-02 
3.889049e-02 
3.877487e-02 
3.865919e-02 
3.854343e-02 
3.842760e-02 
3.831170e-02 
3.819573e-02 
3.807969e-02 
3.796357e-02 
3.784739e-02 
3.773113e-02 
3.761481e-02 
3.749841e-02 
3.738194e-02 
3.726540e-02 
3.714879e-02 
3.703211e-02 
3.691536e-02 
3.679854e-02 
3.668165e-02 
3.656468e-02 
3.644765e-02 
3.633055e-02 
3.621337e-02 
3.609613e-02 
3.597881e-02 
3.586143e-02 
3.574397e-02 
3.562645e-02 
3.550885e-02 
3.539119e-02 
3.527345e-02 
3.515565e-02 
3.503777e-02 
3.491983e-02 
3.480181e-02 
3.468373e-02 
3.456557e-02 
3.444735e-02 
3.432905e-02 
3.421069e-02 
3.409226e-02 
3.397375e-02 
3.385518e-02 
3.373654e-02 
3.361783e-02 
3.349905e-02 
3.338020e-02 
3.326128e-02 
3.314229e-02 
3.302324e-02 
3.290411e-02 
3.278492e-02 
3.266565e-02 
3.254632e-02 
3.242692e-02 
3.230745e-02 
3.218791e-02 
3.206830e-02 
3.194862e-02 
3.182888e-02 
3.170906e-02 
3.158918e-02 
3.146923e-02 
3.134921e-02 
3.122912e-02 
3.110896e-02 
3.098874e-02 
3.086845e-02 
3.074808e-02 
3.062766e-02 
3.050716e-02 
3.038659e-02 
3.026596e-02 
3.014526e-02 
3.002449e-02 
2.990365e-02 
2.978274e-02 
2.966177e-02 
2.954073e-02 
2.941962e-02 
2.929844e-02 
2.917720e-02 
2.905589e-02 
2.893451e-02 
2.881306e-02 
2.869155e-02 
2.856997e-02 
2.844832e-02 
2.832660e-02 
2.820482e-02 
2.808297e-02 
2.796105e-02 
2.783907e-02 
2.771702e-02 
2.759490e-02 
2.747271e-02 
2.735046e-02 
2.722814e-02 
2.710576e-02 
2.698330e-02 
2.686078e-02 
2.673820e-02 
2.661555e-02 
2.649283e-02 
2.637004e-02 
2.624719e-02 
2.612427e-02 
2.600129e-02 
2.587824e-02 
2.575512e-02 
2.563193e-02 
2.550868e-02 
2.538537e-02 
2.526199e-02 
2.513854e-02 
2.501502e-02 
2.489144e-02 
2.476780e-02 
2.464409e-02 
2.452031e-02 
2.439647e-02 
2.427256e-02 
2.414858e-02 
2.402454e-02 
2.390044e-02 
2.377627e-02 
2.365203e-02 
2.352773e-02 
2.340336e-02 
2.327893e-02 
2.315443e-02 
2.302987e-02 
2.290524e-02 
2.278055e-02 
2.265579e-02 
2.253097e-02 
2.240608e-02 
2.228113e-02 
2.215611e-02 
2.203103e-02 
2.190588e-02 
2.178067e-02 
2.165539e-02 
2.153005e-02 
2.140465e-02 
2.127918e-02 
2.115364e-02 
2.102804e-02 
2.090238e-02 
2.077665e-02 
2.065086e-02 
2.052500e-02 
2.039908e-02 
2.027310e-02 
2.014705e-02 
2.002094e-02 
1.989476e-02 
1.976852e-02 
1.964222e-02 
1.951585e-02 
1.938942e-02 
1.926292e-02 
1.913636e-02 
1.900974e-02 
1.888306e-02 
1.875631e-02 
1.862949e-02 
1.850262e-02 
1.837568e-02 
1.824868e-02 
1.812161e-02 
1.799448e-02 
1.786729e-02 
1.774003e-02 
1.761271e-02 
1.748533e-02 
1.735789e-02 
1.723038e-02 
1.710281e-02 
1.697518e-02 
1.684748e-02 
1.671972e-02 
1.659190e-02 
1.646402e-02 
1.633607e-02 
1.620806e-02 
1.607999e-02 
1.595186e-02 
1.582366e-02 
1.569540e-02 
1.556708e-02 
1.543870e-02 
1.531025e-02 
1.518175e-02 
1.505318e-02 
1.492455e-02 
1.479585e-02 
1.466710e-02 
1.453828e-02 
1.440940e-02 
1.428046e-02 
1.415146e-02 
1.402240e-02 
1.389327e-02 
1.376409e-02 
1.363484e-02 
1.350553e-02 
1.337616e-02 
1.324673e-02 
1.311723e-02 
1.298768e-02 
1.285806e-02 
1.272838e-02 
1.259865e-02 
1.246885e-02 
1.233899e-02 
1.220907e-02 
1.207909e-02 
1.194904e-02 
1.181894e-02 
1.168878e-02 
1.155855e-02 
1.142827e-02 
1.129792e-02 
1.116751e-02 
1.103705e-02 
1.090652e-02 
1.077593e-02 
1.064528e-02 
1.051458e-02 
1.038381e-02 
1.025298e-02 
1.012209e-02 
9.991142e-03 
9.860134e-03 
9.729065e-03 
9.597937e-03 
9.466749e-03 
9.335501e-03 
9.204193e-03 
9.072826e-03 
8.941399e-03 
8.809912e-03 
8.678366e-03 
8.546761e-03 
8.415096e-03 
8.283372e-03 
8.151588e-03 
8.019745e-03 
7.887843e-03 
7.755882e-03 
7.623862e-03 
7.491782e-03 
7.359644e-03 
7.227446e-03 
7.095190e-03 
6.962875e-03 
6.830501e-03 
6.698069e-03 
6.565577e-03 
6.433028e-03 
6.300419e-03 
6.167752e-03 
6.035027e-03 
5.902243e-03 
5.769400e-03 
5.636500e-03 
5.503541e-03 
5.370524e-03 
5.237449e-03 
5.104315e-03 
4.971124e-03 
4.837874e-03 
4.704567e-03 
4.571202e-03 
4.437779e-03 
4.304298e-03 
4.170759e-03 
4.037163e-03 
3.903509e-03 
3.769797e-03 
3.636028e-03 
3.502202e-03 
3.368318e-03 
3.234376e-03 
3.100378e-03 
2.966322e-03 
2.832209e-03 
2.698038e-03 
2.563811e-03 
2.429526e-03 
2.295185e-03 
2.160786e-03 
2.026331e-03 
1.891819e-03 
1.757250e-03 
1.622624e-03 
1.487942e-03 
1.353203e-03 
1.218408e-03 
1.083555e-03 
9.486469e-04 
8.136819e-04 
6.786606e-04 
5.435830e-04 
4.084491e-04 
2.732590e-04 
1.380127e-04 
2.710402e-06 
0 
0 
0 
0 
0 
0 
0 
0 
0 
0 
0 
0 
0 
0 
0 
0 
0 
0 
0 
0 
0 
0 
0 
0 
0 
0 
0 
0 
0 
0 
0 
0 
0 
0 
0 
0 
0 
0 
0 
0 
0 
0 
0 
0 
0 
0 
0 
0 
0 
0 
0 
0 
0 
0 
0 
0 
0 
0 
0 
0 
0 
0 
0 
0 
0 
0 
0 
0 
0 
0 
0 
0 
0 
0 
0 
0 
0 
0 
0 
0 
0 
0 
0 
0 
0 
0 
0 
0 
0 
0 
0 
0 
0 
0 
0 
0 
0 
0 
0 
0 
0 
0 
0 
0 
0 
0 
0 
0 
0 
0 
0 
0 
0 
0 
0 
0 
0 
0 
0 
0 
0 
0 
0 
0 
0 
0 
0 
0 
0 
0 
0 
0 
0 
0 
0 
0 
0 
0 
0 
0 
0 
0 
0 
0 
0 
0 
0 
0 
0 
0 
0 
0 
0 
0 
0 
0 
0 
0 
0 
0 
0 
0 
0 
0 
0 
0 
0 
0 
0 
0 
0 
0 
0 
0 
0 
0 
0 
0 
0 
0 
0 
0 
0 
0 
0 
0 
0 
0 
0 
0 
0 
0 
0 
0 
0 
0 
0 
0 
0 
0 
0 
0 
0 
0 
0 
0 
0 
0 
0 
0 
0 
0 
0 
0 
0 
0 
0 
0 
0 
0 
0 
0 
0 
0 
0 
0 
0 
0 
0 
0 
0 
0 
0 
0 
0 
0 
0 
0 
0 
0 
0 
0 
0 
0 
0 
0 
0 
0 
0 
0 
0 
0 
0 
0 
0 
0 
0 
0 
0 
0 
0 
0 
0 
0 
0 
0 
0 
0 
0 
0 
0 
0 
0 
0 
0 
0 
0 
0 
0 
0 
0 
0 
0 
0 
0 
0 
0 
0 
0 
0 
0 
0 
0 
0 
0 
0 
0 
0 
0 
0 
0 
0 
0 
0 
0 
0 
0 
0 
0 
0 
0 
0 
0 
0 
0 
0 
0 
0 
0 
0 
0 
0 
0 
0 
0 
0 
0 
0 
0 
0 
0 
0 
0 
0 
0 
0 
0 
0 
0 
0 
0 
0 
0 
0 
0 
0 
0 
0 
0 
0 
0 
0 
0 
0 
0 
0 
0 
0 
0 
0 
0 
0 
0 
0 
0 
0 
0 
0 
0 
0 
0 
0 
0 
0 
0 
0 
0 
0 
0 
0 
0 
0 
0 
0 
0 
0 
0 
0 
0 
0 
0 
0 
0 
0 
0 
0 
0 
0 
0 
0 
0 
0 
0 
0 
0 
0 
0 
0 
0 
0 
0 
0 
0 
0 
0 
0 
0 
0 
0 
0 
0 
0 
0 
0 
0 
0 
0 
0 
0 
0 
0 
0 
0 
0 
0 
0 
0 
0 
0 
0 
0 
0 
0 
0 
0 
0 
0 
0 
0 
0 
0 
0 
0 
0 
0 
0 
0 
0 
0 
0 
0 
0 
0 
0 
0 
0 
0 
0 
0 
0 
0 
0 
0 
0 
0 
0 
0 
0 
0 
0 
0 
0 
0 
0 
0 
0 
0 
0 
0 
0 
0 
0 
0 
0 
0 
0 
0 
0 
0 
0 
0 
0 
0 
0 
0 
0 
0 
0 
0 
0 
0 
0 
0 
0 
0 
0 
0 
0 
0 
0 
0 
0 
0 
0 
0 
0 
0 
0 
0 
0 
0 
0 
0 
0 
0 
0 
0 
0 
0 
0 
0 
0 
0 
0 
0 
0 
0 
0 
0 
0 
0 
0 
0 
0 
0 
0 
0 
0 
0 
0 
0 
0 
0 
0 
0 
0 
0 
0 
0 
0 
0 
0 
0 
0 
0 
0 
0 
0 
0 
0 
0 
0 
0 
0 
0 
0 
0 
0 
0 
0 
0 
0 
0 
0 
0 
0 
0 
0 
0 
0 
0 
0 
0 
0 
0 
0 
0 
0 
0 
0 
0 
0 
0 
0 
0 
0 
0 
0 
0 
0 
0 
0 
0 
0 
0 
0 
0 
0 
0 
0 
0 
0 
0 
0 
0 
0 
0 
0 
0 
0 
0 
0 
0 
0 
0 
0 
0 
0 
0 
0 
0 
0 
0 
0 
0 
0 
0 
0 
0 
0 
0 
0 
0 
0 
0 
0 
0 
0 
0 
0 
0 
0 
0 
0 
0 
0 
0 
0 
0 
0 
0 
0 
0 
0 
0 
0 
0 
0 
0 
0 
0 
0 
0 
0 
0 
0 
0 
0 
0 
0 
0 
0 
0 
0 
0 
0 
0 
0 
0 
0 
0 
0 
0 
0 
0 
0 
0 
0 
0 
0 
0 
0 
0 
0 
0 
0 
0 
0 
0 
0 
0 
0 
0 
0 
0 
0 
0 
0 
0 
0 
0 
0 
0 
0 
0 
0 
0 
0 
0 
0 
0 
0 
0 
0 
0 
0 
0 
0 
0 
0 
0 
0 
0 
0 
0 
0 
0 
0 
0 
0 
0 
0 
0 
0 
0 
0 
0 
0 
0 
0 
0 
0 
0 
0 
0 
0 
0 
0 
0 
0 
0 
0 
0 
0 
0 
0 
0 
0 
0 
0 
0 
0 
0 
0 
0 
0 
0 
0 
0 
0 
0 
0 
0 
0 
0 
0 
0 
0 
0 
0 
0 
0 
0 
0 
0 
0 
0 
0 
0 
0 
0 
0 
0 
0 
0 
0 
0 
0 
0 
0 
0 
0 
0 
0 
0 
0 
0 
0 
0 
0 
0 
0 
0 
0 
0 
0 
0 
0 
0 
0 
0 
0 
0 
0 
0 
0 
0 
0 
0 
0 
0 
0 
0 
0 
0 
0 
0 
0 
0 
0 
0 
0 
0 
0 
0 
0 
0 
0 
0 
0 
0 
0 
0 
0 
0 
0 
0 
0 
0 
0 
0 
0 
0 
0 
0 
0 
0 
0 
0 
0 
0 
0 
0 
0 
0 
0 
0 
0 
0 
0 
0 
0 
0 
0 
0 
0 
0 
0 
0 
0 
0 
0 
0 
0 
0 
0 
0 
0 
0 
0 
0 
0 
0 
0 
0 
0 
0 
0 
0 
0 
0 
0 
0 
0 
0 
0 
0 
0 
0 
0 
0 
0 
0 
0 
0 
0 
0 
0 
0 
0 
0 
0 
0 
0 
0 
0 
0 
0 
0 
0 
0 
0 
0 
0 
0 
0 
0 
0 
0 
0 
0 
0 
0 
0 
0 
0 
0 
0 
0 
0 
0 
0 
0 
0 
0 
0 
0 
0 
0 
0 
0 
0 
0 
0 
0 
0 
0 
0 
0 
0 
0 
0 
0 
0 
0 
0 
0 
0 
0 
0 
0 
0 
0 
0 
0 
0 
0 
0 
0 
0 
0 
0 
0 
0 
0 
0 
0 
0 
0 
0 
0 
0 
0 
0 
0 
0 
0 
0 
0 
0 
0 
0 
0 
0 
0 
0 
0 
0 
0 
0 
0 
0 
0 
0 
0 
0 
0 
0 
0 
0 
0 
0 
0 
0 
0 
0 
0 
0 
0 
0 
0 
0 
0 
0 
0 
0 
0 
0 
0 
0 
0 
0 
0 
0 
0 
0 
0 
0 
0 
0 
0 
0 
0 
0 
0 
0 
0 
0 
0 
0 
0 
0 
0 
0 
0 
0 
0 
0 
0 
0 
0 
0 
0 
0 
0 
0 
0 
0 
0 
0 
0 
0 
0 
0 
0 
0 
0 
0 
0 
0 
0 
0 
0 
0 
0 
0 
0 
0 
0 
0 
0 
0 
0 
0 
0 
0 
0 
0 
0 
0 
0 
0 
0 
0 
0 
0 
0 
0 
0 
0 
0 
0 
0 
0 
0 
0 
0 
0 
0 
0 
0 
0 
0 
0 
0 
0 
0 
0 
0 
0 
0 
0 
0 
0 
0 
0 
0 
0 
0 
0 
0 
0 
0 
0 
0 
0 
0 
0 
0 
0 
0 
0 
0 
0 
0 
0 
0 
0 
0 
0 
0 
0 
0 
0 
0 
0 
0 
0 
0 
0 
0 
0 
0 
0 
0 
0 
0 
0 
0 
0 
0 
0 
0 
0 
0 
0 
0 
0 
0 
0 
0 
0 
0 
0 
0 
0 
0 
0 
0 
0 
0 
0 
0 
0 
0 
0 
0 
0 
0 
0 
0 
0 
0 
0 
0 
0 
0 
0 
0 
0 
0 
0 
0 
0 
0 
0 
0 
0 
0 
0 
0 
0 
0 
0 
0 
0 
0 
0 
0 
0 
0 
0 
0 
0 
0 
0 
0 
0 
0 
0 
0 
0 
0 
0 
0 
0 
0 
0 
0 
0 
0 
0 
0 
0 
0 
0 
0 
0 
0 
0 
0 
0 
0 
0 
0 
0 
0 
0 
0 
0 
0 
0 
0 
0 
0 
0 
0 
0 
0 
0 
0 
0 
0 
0 
0 
0 
0 
0 
0 
0 
0 
0 
0 
0 
0 
0 
0 
0 
0 
0 
0 
0 
0 
0 
0 
0 
0 
0 
0 
0 
0 
0 
0 
0 
0 
0 
0 
0 
0 
0 
0 
0 
0 
0 
0 
0 
0 
0 
0 
0 
0 
0 
0 
0 
0 
0 
0 
0 
0 
0 
0 
0 
0 
0 
0 
0 
0 
0 
0 
0 
0 
0 
0 
0 
0 
0 
0 
0 
0 
0 
0 
0 
0 
0 
0 
0 
0 
0 
0 
0 
0 
0 
0 
0 
0 
0 
0 
0 
0 
0 
0 
0 
0 
0 
0 
0 
0 
0 
0 
0 
0 
0 
0 
0 
0 
0 
0 
0 
0 
0 
0 
0 
0 
0 
0 
0 
0 
0 
0 
0 
0 
0 
0 
0 
0 
0 
0 
0 
0 
0 
0 
0 
0 
0 
0 
0 
0 
0 
0 
0 
0 
0 
0 
0 
0 
0 
0 
0 
0 
0 
0 
0 
0 
0 
0 
0 
0 
0 
0 
0 
0 
0 
0 
0 
0 
0 
0 
0 
0 
0 
0 
0 
0 
0 
0 
0 
0 
0 
0 
0 
0 
0 
0 
0 
0 
0 
0 
0 
0 
0 
0 
0 
0 
0 
0 
0 
0 
0 
0 
0 
0 
0 
0 
0 
0 
0 
0 
0 
0 
0 
0 
0 
0 
0 
0 
0 
0 
0 
0 
0 
0 
0 
0 
0 
0 
0 
0 
0 
0 
0 
0 
0 
0 
0 
0 
0 
0 
0 
0 
0 
0 
0 
0 
0 
0 
0 
0 
0 
0 
0 
0 
0 
0 
0 
0 
0 
0 
0 
0 
0 
0 
0 
0 
0 
0 
0 
0 
0 
0 
0 
0 
0 
0 
0 
0 
0 
0 
0 
0 
0 
0 
0 
0 
0 
0 
0 
0 
0 
0 
0 
0 
0 
0 
0 
0 
0 
0 
0 
0 
0 
0 
0 
0 
0 
0 
0 
0 
0 
0 
0 
0 
0 
0 
0 
0 
0 
0 
0 
0 
0 
0 
0 
0 
0 
0 
0 
0 
0 
0 
0 
0 
0 
0 
0 
0 
0 
0 
0 
0 
0 
0 
0 
0 
0 
0 
0 
0 
0 
0 
0 
0 
0 
0 
0 
0 
0 
0 
0 
0 
0 
0 
0 
0 
0 
0 
0 
0 
0 
0 
0 
0 
0 
0 
0 
0 
0 
0 
0 
0 
0 
0 
0 
0 
0 
0 
0 
0 
0 
0 
0 
0 
0 
0 
0 
0 
0 
0 
0 
0 
0 
0 
0 
0 
0 
0 
0 
0 
0 
0 
0 
0 
0 
0 
0 
0 
0 
0 
0 
0 
0 
0 
0 
0 
0 
0 
0 
0 
0 
0 
0 
0 
0 
0 
0 
0 
0 
0 
0 
0 
0 
0 
0 
0 
0 
0 
0 
0 
0 
0 
0 
0 
0 
0 
0 
0 
0 
0 
0 
0 
0 
0 
0 
0 
0 
0 
0 
0 
0 
0 
0 
0 
0 
0 
0 
0 
0 
0 
0 
0 
0 
0 
0 
0 
0 
0 
0 
0 
0 
0 
0 
0 
0 
0 
0 
0 
0 
0 
0 
0 
0 
0 
0 
0 
0 
0 
0 
0 
0 
0 
0 
0 
0 
0 
0 
0 
0 
0 
0 
0 
0 
0 
0 
0 
0 
0 
0 
0 
0 
0 
0 
0 
0 
0 
0 
0 
0 
0 
0 
0 
0 
0 
0 
0 
0 
0 
0 
0 
0 
0 
0 
0 
0 
0 
0 
0 
0 
0 
0 
0 
0 
0 
0 
0 
0 
0 
0 
0 
0 
0 
0 
0 
0 
0 
0 
0 
0 
0 
0 
0 
0 
0 
0 
0 
0 
0 
0 
0 
0 
0 
0 
0 
0 
0 
0 
0 
0 
0 
0 
0 
0 
0 
0 
0 
0 
0 
0 
0 
0 
0 
0 
0 
0 
0 
0 
0 
0 
0 
0 
0 
0 
0 
0 
0 
0 
0 
0 
0 
0 
0 
0 
0 
0 
0 
0 
0 
0 
0 
0 
0 
0 
0 
0 
0 
0 
0 
0 
0 
0 
0 
0 
0 
0 
0 
0 
0 
0 
0 
0 
0 
0 
0 
0 
0 
0 
0 
0 
0 
0 
0 
0 
0 
0 
0 
0 
0 
0 
0 
0 
0 
0 
0 
0 
0 
0 
0 
0 
0 
0 
0 
0 
0 
0 
0 
0 
0 
0 
0 
0 
0 
0 
0 
0 
0 
0 
0 
0 
0 
0 
0 
0 
0 
0 
0 
0 
0 
0 
0 
0 
0 
0 
0 
0 
0 
0 
0 
0 
0 
0 
0 
0 
0 
0 
0 
0 
0 
0 
0 
0 
0 
0 
0 
0 
0 
0 
0 
0 
0 
0 
0 
0 
0 
0 
0 
0 
0 
0 
0 
0 
0 
0 
0 
0 
0 
0 
0 
0 
0 
0 
0 
0 
0 
0 
0 
0 
0 
0 
0 
0 
0 
0 
0 
0 
0 
0 
0 
0 
0 
0 
0 
0 
0 
0 
0 
0 
0 
0 
0 
0 
0 
0 
0 
0 
0 
0 
0 
0 
0 
0 
0 
0 
0 
0 
0 
0 
0 
0 
0 
0 
0 
0 
0 
0 
0 
0 
0 
0 
0 
0 
0 
0 
0 
0 
0 
0 
0 
0 
0 
0 
0 
0 
0 
0 
0 
0 
0 
0 
0 
0 
0 
0 
0 
0 
0 
0 
0 
0 
0 
0 
0 
0 
0 
0 
0 
0 
0 
0 
0 
0 
0 
0 
0 
0 
0 
0 
0 
0 
0 
0 
0 
0 
0 
0 
0 
0 
0 
0 
0 
0 
0 
0 
0 
0 
0 
0 
0 
0 
0 
0 
0 
0 
0 
0 
0 
0 
0 
0 
0 
0 
0 
0 
0 
0 
0 
0 
0 
0 
0 
0 
0 
0 
0 
0 
0 
0 
0 
0 
0 
0 
0 
0 
0 
0 
0 
0 
0 
0 
0 
0 
0 
0 
0 
0 
0 
0 
0 
0 
0 
0 
0 
0 
0 
0 
0 
0 
0 
0 
0 
0 
0 
0 
0 
0 
0 
0 
0 
0 
0 
0 
0 
0 
0 
0 
0 
0 
0 
0 
0 
0 
0 
0 
0 
0 
0 
0 
0 
0 
0 
0 
0 
0 
0 
0 
0 
0 
0 
0 
0 
0 
0 
0 
0 
0 
0 
0 
0 
0 
0 
0 
0 
0 
0 
0 
0 
0 
0 
0 
0 
0 
0 
0 
0 
0 
0 
0 
0 
0 
0 
0 
0 
0 
0 
0 
0 
0 
0 
0 
0 
0 
0 
0 
0 
0 
0 
0 
0 
0 
0 
0 
0 
0 
0 
0 
0 
0 
0 
0 
0 
0 
0 
0 
0 
0 
0 
0 
0 
0 
0 
0 
0 
0 
0 
0 
0 
0 
0 
0 
0 
0 
0 
0 
0 
0 
0 
0 
0 
0 
0 
0 
0 
0 
0 
0 
0 
0 
0 
0 
0 
0 
0 
0 
0 
0 
0 
0 
0 
0 
0 
0 
0 
0 
0 
0 
0 
0 
0 
0 
0 
0 
0 
0 
0 
0 
0 
0 
0 
0 
0 
0 
0 
0 
0 
0 
0 
0 
0 
0 
0 
0 
0 
0 
0 
0 
0 
0 
0 
0 
0 
0 
0 
0 
0 
0 
0 
0 
0 
0 
0 
0 
0 
0 
0 
0 
0 
0 
0 
0 
0 
0 
0 
0 
0 
0 
0 
0 
0 
0 
0 
0 
0 
0 
0 
0 
0 
0 
0 
0 
0 
0 
0 
0 
0 
0 
0 
0 
0 
0 
0 
0 
0 
0 
0 
0 
0 
0 
0 
0 
0 
0 
0 
0 
0 
0 
0 
0 
0 
0 
0 
0 
0 
0 
0 
0 
0 
0 
0 
0 
0 
0 
0 
0 
0 
0 
0 
0 
0 
0 
0 
0 
0 
0 
0 
0 
0 
0 
0 
0 
0 
0 
0 
0 
0 
0 
0 
0 
0 
0 
0 
0 
0 
0 
0 
0 
0 
0 
0 
0 
0 
0 
0 
0 
0 
0 
0 
0 
0 
0 
0 
0 
0 
0 
0 
0 
0 
0 
0 
0 
0 
0 
0 
0 
0 
0 
0 
0 
0 
0 
0 
0 
0 
0 
0 
0 
0 
0 
0 
0 
0 
0 
0 
0 
0 
0 
0 
0 
0 
0 
0 
0 
0 
0 
0 
0 
0 
0 
0 
0 
0 
0 
0 
0 
0 
0 
0 
0 
0 
0 
0 
0 
0 
0 
0 
0 
0 
0 
0 
0 
0 
0 
0 
0 
0 
0 
0 
0 
0 
0 
0 
0 
0 
0 
0 
0 
0 
0 
0 
0 
0 
0 
0 
0 
0 
0 
0 
0 
0 
0 
0 
0 
0 
0 
0 
0 
0 
0 
0 
0 
0 
0 
0 
0 
0 
0 
0 
0 
0 
0 
0 
0 
0 
0 
0 
0 
0 
0 
0 
0 
0 
0 
0 
0 
0 
0 
0 
0 
0 
0 
0 
0 
0 
0 
0 
0 
0 
0 
0 
0 
0 
0 
0 
0 
0 
0 
0 
0 
0 
0 
0 
0 
0 
0 
0 
0 
0 
0 
0 
0 
0 
0 
0 
0 
0 
0 
0 
0 
0 
0 
0 
0 
0 
0 
0 
0 
0 
0 
0 
0 
0 
0 
0 
0 
0 
0 
0 
0 
0 
0 
0 
0 
0 
0 
0 
0 
0 
0 
0 
0 
0 
0 
0 
0 
0 
0 
0 
0 
0 
0 
0 
0 
0 
0 
0 
0 
0 
0 
0 
0 
0 
0 
0 
0 
0 
0 
0 
0 
0 
0 
0 
0 
0 
0 
0 
0 
0 
0 
0 
0 
0 
0 
0 
0 
0 
0 
0 
0 
0 
0 
0 
0 
0 
0 
0 
0 
0 
0 
0 
0 
0 
0 
0 
0 
0 
0 
0 
0 
0 
0 
0 
0 
0 
0 
0 
0 
0 
0 
0 
0 
0 
0 
0 
0 
0 
0 
0 
0 
0 
0 
0 
0 
0 
0 
0 
0 
0 
0 
0 
0 
0 
0 
0 
0 
0 
0 
0 
0 
0 
0 
0 
0 
0 
0 
0 
0 
0 
0 
0 
0 
0 
0 
0 
0 
0 
0 
0 
0 
0 
0 
0 
0 
0 
0 
0 
0 
0 
0 
0 
0 
0 
0 
0 
0 
0 
0 
0 
0 
0 
0 
0 
0 
0 
0 
0 
0 
0 
0 
0 
0 
0 
0 
0 
0 
0 
0 
0 
0 
0 
0 
0 
0 
0 
0 
0 
0 
0 
0 
0 
0 
0 
0 
0 
0 
0 
0 
0 
0 
0 
0 
0 
0 
0 
0 
0 
0 
0 
0 
0 
0 
0 
0 
0 
0 
0 
0 
0 
0 
0 
0 
0 
0 
0 
0 
0 
0 
0 
0 
0 
0 
0 
0 
0 
0 
0 
0 
0 
0 
0 
0 
0 
0 
0 
0 
0 
0 
0 
0 
0 
0 
0 
0 
0 
0 
0 
0 
0 
0 
0 
0 
0 
0 
0 
0 
0 
0 
0 
0 
0 
0 
0 
0 
0 
0 
0 
0 
0 
0 
0 
0 
0 
0 
0 
0 
0 
0 
0 
0 
0 
0 
0 
0 
0 
0 
0 
0 
0 
0 
0 
0 
0 
0 
0 
0 
0 
0 
0 
0 
0 
0 
0 
0 
0 
0 
0 
0 
0 
0 
0 
0 
0 
0 
0 
0 
0 
0 
0 
0 
0 
0 
0 
0 
0 
0 
0 
0 
0 
0 
0 
0 
0 
0 
0 
0 
0 
0 
0 
0 
0 
0 
0 
0 
0 
0 
0 
0 
0 
0 
0 
0 
0 
0 
0 
0 
0 
0 
0 
0 
0 
0 
0 
0 
0 
0 
0 
0 
0 
0 
0 
0 
0 
0 
0 
0 
0 
0 
0 
0 
0 
0 
0 
0 
0 
0 
0 
0 
0 
0 
0 
0 
0 
0 
0 
0 
0 
0 
0 
0 
0 
0 
0 
0 
0 
0 
0 
0 
0 
0 
0 
0 
0 
0 
0 
0 
0 
0 
0 
0 
0 
0 
0 
0 
0 
0 
0 
0 
0 
0 
0 
0 
0 
0 
0 
0 
0 
0 
0 
0 
0 
0 
0 
0 
0 
0 
0 
0 
0 
0 
0 
0 
0 
0 
0 
0 
0 
0 
0 
0 
0 
0 
0 
0 
0 
0 
0 
0 
0 
0 
0 
0 
0 
0 
0 
0 
0 
0 
0 
0 
0 
0 
0 
0 
0 
0 
0 
0 
0 
0 
0 
0 
0 
0 
0 
0 
0 
0 
0 
0 
0 
0 
0 
0 
0 
0 
0 
0 
0 
0 
0 
0 
0 
0 
0 
0 
0 
0 
0 
0 
0 
0 
0 
0 
0 
0 
0 
0 
0 
0 
0 
0 
0 
0 
0 
0 
0 
0 
0 
0 
0 
0 
0 
0 
0 
0 
0 
0 
0 
0 
0 
0 
0 
0 
0 
0 
0 
0 
0 
0 
0 
0 
0 
0 
0 
0 
0 
0 
0 
0 
0 
0 
0 
0 
0 
0 
0 
0 
0 
0 
0 
0 
0 
0 
0 
0 
0 
0 
0 
0 
0 
0 
0 
0 
0 
0 
0 
0 
0 
0 
0 
0 
0 
0 
0 
0 
0 
0 
0 
0 
0 
0 
0 
0 
0 
0 
0 
0 
0 
0 
0 
0 
0 
0 
0 
0 
0 
0 
0 
0 
0 
0 
0 
0 
0 
0 
0 
0 
0 
0 
0 
0 
0 
0 
0 
0 
0 
0 
0 
0 
0 
0 
0 
0 
0 
0 
0 
0 
0 
0 
0 
0 
0 
0 
0 
0 
0 
0 
0 
0 
0 
0 
0 
0 
0 
0 
0 
0 
0 
0 
0 
0 
0 
0 
0 
0 
0 
0 
0 
0 
0 
0 
0 
0 
0 
0 
0 
0 
0 
0 
0 
0 
0 
0 
0 
0 
0 
0 
0 
0 
0 
0 
0 
0 
0 
0 
0 
0 
0 
0 
0 
0 
0 
0 
0 
0 
0 
0 
0 
0 
0 
0 
0 
0 
0 
0 
0 
0 
0 
0 
0 
0 
0 
0 
0 
0 
0 
0 
0 
0 
0 
0 
0 
0 
0 
0 
0 
0 
0 
0 
0 
0 
0 
0 
0 
0 
0 
0 
0 
0 
0 
0 
0 
0 
0 
0 
0 
0 
0 
0 
0 
0 
0 
0 
0 
0 
0 
0 
0 
0 
0 
0 
0 
0 
0 
0 
0 
0 
0 
0 
0 
0 
0 
0 
0 
0 
0 
0 
0 
0 
0 
0 
0 
0 
0 
0 
0 
0 
0 
0 
0 
0 
0 
0 
0 
0 
0 
0 
0 
0 
0 
0 
0 
0 
0 
0 
0 
0 
0 
0 
0 
0 
0 
0 
0 
0 
0 
0 
0 
0 
0 
0 
0 
0 
0 
0 
0 
0 
0 
0 
0 
0 
0 
0 
0 
0 
0 
0 
0 
0 
0 
0 
0 
0 
0 
0 
0 
0 
0 
0 
0 
0 
0 
0 
0 
0 
0 
0 
0 
0 
0 
0 
0 
0 
0 
0 
0 
0 
0 
0 
0 
0 
0 
0 
0 
0 
0 
0 
0 
0 
0 
0 
0 
0 
0 
0 
0 
0 
0 
0 
0 
0 
0 
0 
0 
0 
0 
0 
0 
0 
0 
0 
0 
0 
0 
0 
0 
0 
0 
0 
0 
0 
0 
0 
0 
0 
0 
0 
0 
0 
0 
0 
0 
0 
0 
0 
0 
0 
0 
0 
0 
0 
0 
0 
0 
0 
0 
0 
0 
0 
0 
0 
0 
0 
0 
0 
0 
0 
0 
0 
0 
0 
0 
0 
0 
0 
0 
0 
0 
0 
0 
0 
0 
0 
0 
0 
0 
0 
0 
0 
0 
0 
0 
0 
0 
0 
0 
0 
0 
0 
0 
0 
0 
0 
0 
0 
0 
0 
0 
0 
0 
0 
0 
0 
0 
0 
0 
0 
0 
0 
0 
0 
0 
0 
0 
0 
0 
0 
0 
0 
0 
0 
0 
0 
0 
0 
0 
0 
0 
0 
0 
0 
0 
0 
0 
0 
0 
0 
0 
0 
0 
0 
0 
0 
0 
0 
0 
0 
0 
0 
0 
0 
0 
0 
0 
0 
0 
0 
0 
0 
0 
0 
0 
0 
0 
0 
0 
0 
0 
0 
0 
0 
0 
0 
0 
0 
0 
0 
0 
0 
0 
0 
0 
0 
0 
0 
0 
0 
0 
0 
0 
0 
0 
0 
0 
0 
0 
0 
0 
0 
0 
0 
0 
0 
0 
0 
0 
0 
0 
0 
0 
0 
0 
0 
0 
0 
0 
0 
0 
0 
0 
0 
0 
0 
0 
0 
0 
0 
0 
0 
0 
0 
0 
0 
0 
0 
0 
0 
0 
0 
0 
0 
0 
0 
0 
0 
0 
0 
0 
0 
0 
0 
0 
0 
0 
0 
0 
0 
0 
0 
0 
0 
0 
0 
0 
0 
0 
0 
0 
0 
0 
0 
0 
0 
0 
0 
0 
0 
0 
0 
0 
0 
0 
0 
0 
0 
0 
0 
0 
0 
0 
0 
0 
0 
0 
0 
0 
0 
0 
0 
0 
0 
0 
0 
0 
0 
0 
0 
0 
0 
0 
0 
0 
0 
0 
0 
0 
0 
0 
0 
0 
0 
0 
0 
0 
0 
0 
0 
0 
0 
0 
0 
0 
0 
0 
0 
0 
0 
0 
0 
0 
0 
0 
0 
0 
0 
0 
0 
0 
0 
0 
0 
0 
0 
0 
0 
0 
0 
0 
0 
0 
0 
0 
0 
0 
0 
0 
0 
0 
0 
0 
0 
0 
0 
0 
0 
0 
0 
0 
0 
0 
0 
0 
0 
0 
0 
0 
0 
0 
0 
0 
0 
0 
0 
0 
0 
0 
0 
0 
0 
0 
0 
0 
0 
0 
0 
0 
0 
0 
0 
0 
0 
0 
0 
0 
0 
0 
0 
0 
0 
0 
0 
0 
0 
0 
0 
0 
0 
0 
0 
0 
0 
0 
0 
0 
0 
0 
0 
0 
0 
0 
0 
0 
0 
0 
0 
0 
0 
0 
0 
0 
0 
0 
0 
0 
0 
0 
0 
0 
0 
0 
0 
0 
0 
0 
0 
0 
0 
0 
0 
0 
0 
0 
0 
0 
0 
0 
0 
0 
0 
0 
0 
0 
0 
0 
0 
0 
0 
0 
0 
0 
0 
0 
0 
0 
0 
0 
0 
0 
0 
0 
0 
0 
0 
0 
0 
0 
0 
0 
0 
0 
0 
0 
0 
0 
0 
0 
0 
0 
0 
0 
0 
0 
0 
0 
0 
0 
0 
0 
0 
0 
0 
0 
0 
0 
0 
0 
0 
0 
0 
0 
0 
0 
0 
0 
0 
0 
0 
0 
0 
0 
0 
0 
0 
0 
0 
0 
0 
0 
0 
0 
0 
0 
0 
0 
0 
0 
0 
0 
0 
0 
0 
0 
0 
0 
0 
0 
0 
0 
0 
0 
0 
0 
0 
0 
0 
0 
0 
0 
0 
0 
0 
0 
0 
0 
0 
0 
0 
0 
0 
0 
0 
0 
0 
0 
0 
0 
0 
0 
0 
0 
0 
0 
0 
0 
0 
0 
0 
0 
0 
0 
0 
0 
0 
0 
0 
0 
0 
0 
0 
0 
0 
0 
0 
0 
0 
0 
0 
0 
0 
0 
0 
0 
0 
0 
0 
0 
0 
0 
0 
0 
0 
0 
0 
0 
0 
0 
0 
0 
0 
0 
0 
0 
0 
0 
0 
0 
0 
0 
0 
0 
0 
0 
0 
0 
0 
0 
0 
0 
0 
0 
0 
0 
0 
0 
0 
0 
0 
0 
0 
0 
0 
0 
0 
0 
0 
0 
0 
0 
0 
0 
0 
0 
0 
0 
0 
0 
0 
0 
0 
0 
0 
0 
0 
0 
0 
0 
0 
0 
0 
0 
0 
0 
0 
0 
0 
0 
0 
0 
0 
0 
0 
0 
0 
0 
0 
0 
0 
0 
0 
0 
0 
0 
0 
0 
0 
0 
0 
0 
0 
0 
0 
0 
0 
0 
0 
0 
0 
0 
0 
0 
0 
0 
0 
0 
0 
0 
0 
0 
0 
0 
0 
0 
0 
0 
0 
0 
0 
0 
0 
0 
0 
0 
0 
0 
0 
0 
0 
0 
0 
0 
0 
0 
0 
0 
0 
0 
0 
0 
0 
0 
0 
0 
0 
0 
0 
0 
0 
0 
0 
0 
0 
0 
0 
0 
0 
0 
0 
0 
0 
0 
0 
0 
0 
0 
0 
0 
0 
0 
0 
0 
0 
0 
0 
0 
0 
0 
0 
0 
0 
0 
0 
0 
0 
0 
0 
0 
0 
0 
0 
0 
0 
0 
0 
0 
0 
0 
0 
0 
0 
0 
0 
0 
0 
0 
0 
0 
0 
0 
0 
0 
0 
0 
0 
0 
0 
0 
0 
0 
0 
0 
0 
0 
0 
0 
0 
0 
0 
0 
0 
0 
0 
0 
0 
0 
0 
0 
0 
0 
0 
0 
0 
0 
0 
0 
0 
0 
0 
0 
0 
0 
0 
0 
0 
0 
0 
0 
0 
0 
0 
0 
0 
0 
0 
0 
0 
0 
0 
0 
0 
0 
0 
0 
0 
0 
0 
0 
0 
0 
0 
0 
0 
0 
0 
0 
0 
0 
0 
0 
0 
0 
0 
0 
0 
0 
0 
0 
0 
0 
0 
0 
0 
0 
0 
0 
0 
0 
0 
0 
0 
0 
0 
0 
0 
0 
0 
0 
0 
0 
0 
0 
0 
0 
0 
0 
0 
0 
0 
0 
0 
0 
0 
0 
0 
0 
0 
0 
0 
0 
0 
0 
0 
0 
0 
0 
0 
0 
0 
0 
0 
0 
0 
0 
0 
0 
0 
0 
0 
0 
0 
0 
0 
0 
0 
0 
0 
0 
0 
0 
0 
0 
0 
0 
0 
0 
0 
0 
0 
0 
0 
0 
0 
0 
0 
0 
0 
0 
0 
0 
0 
0 
0 
0 
0 
0 
0 
0 
0 
0 
0 
0 
0 
0 
0 
0 
0 
0 
0 
0 
0 
0 
0 
0 
0 
0 
0 
0 
0 
0 
0 
0 
0 
0 
0 
0 
0 
0 
0 
0 
0 
0 
0 
0 
0 
0 
0 
0 
0 
0 
0 
0 
0 
0 
0 
0 
0 
0 
0 
0 
0 
0 
0 
0 
0 
0 
0 
0 
0 
0 
0 
0 
0 
0 
0 
0 
0 
0 
0 
0 
0 
0 
0 
0 
0 
0 
0 
0 
0 
0 
0 
0 
0 
0 
0 
0 
0 
0 
0 
0 
0 
0 
0 
0 
0 
0 
0 
0 
0 
0 
0 
0 
0 
0 
0 
0 
0 
0 
0 
0 
0 
0 
0 
0 
0 
0 
0 
0 
0 
0 
0 
0 
0 
0 
0 
0 
0 
0 
0 
0 
0 
0 
0 
0 
0 
0 
0 
0 
0 
0 
0 
0 
0 
0 
0 
0 
0 
0 
0 
0 
0 
0 
0 
0 
0 
0 
0 
0 
0 
0 
0 
0 
0 
0 
0 
0 
0 
0 
0 
0 
0 
0 
0 
0 
0 
0 
0 
0 
0 
0 
0 
0 
0 
0 
0 
0 
0 
0 
0 
0 
0 
0 
0 
0 
0 
0 
0 
0 
0 
0 
0 
0 
0 
0 
0 
0 
0 
0 
0 
0 
0 
0 
0 
0 
0 
0 
0 
0 
0 
0 
0 
0 
0 
0 
0 
0 
0 
0 
0 
0 
0 
0 
0 
0 
0 
0 
0 
0 
0 
0 
0 
0 
0 
0 
0 
0 
0 
0 
0 
0 
0 
0 
0 
0 
0 
0 
0 
0 
0 
0 
0 
0 
0 
0 
0 
0 
0 
0 
0 
0 
0 
0 
0 
0 
0 
0 
0 
0 
0 
0 
0 
0 
0 
0 
0 
0 
0 
0 
0 
0 
0 
0 
0 
0 
0 
0 
0 
0 
0 
0 
0 
0 
0 
0 
0 
0 
0 
0 
0 
0 
0 
0 
0 
0 
0 
0 
0 
0 
0 
0 
0 
0 
0 
0 
0 
0 
0 
0 
0 
0 
0 
0 
0 
0 
0 
0 
0 
0 
0 
0 
0 
0 
0 
0 
0 
0 
0 
0 
0 
0 
0 
0 
0 
0 
0 
0 
0 
0 
0 
0 
0 
0 
0 
0 
0 
0 
0 
0 
0 
0 
0 
0 
0 
0 
0 
0 
0 
0 
0 
0 
0 
0 
0 
0 
0 
0 
0 
0 
0 
0 
0 
0 
0 
0 
0 
0 
0 
0 
0 
0 
0 
0 
0 
0 
0 
0 
0 
0 
0 
0 
0 
0 
0 
0 
0 
0 
0 
0 
0 
0 
0 
0 
0 
0 
0 
0 
0 
0 
0 
0 
0 
0 
0 
0 
0 
0 
0 
0 
0 
0 
0 
0 
0 
0 
0 
0 
0 
0 
0 
0 
0 
0 
0 
0 
0 
0 
0 
0 
0 
0 
0 
0 
0 
0 
0 
0 
0 
0 
0 
0 
0 
0 
0 
0 
0 
0 
0 
0 
0 
0 
0 
0 
0 
0 
0 
0 
0 
0 
0 
0 
0 
0 
0 
0 
0 
0 
0 
0 
0 
0 
0 
0 
0 
0 
0 
0 
0 
0 
0 
0 
0 
0 
0 
0 
0 
0 
0 
0 
0 
0 
0 
0 
0 
0 
0 
0 
0 
0 
0 
0 
0 
0 
0 
0 
0 
0 
0 
0 
0 
0 
0 
0 
0 
0 
0 
0 
0 
0 
0 
0 
0 
0 
0 
0 
0 
0 
0 
0 
0 
0 
0 
0 
0 
0 
0 
0 
0 
0 
0 
0 
0 
0 
0 
0 
0 
0 
0 
0 
0 
0 
0 
0 
0 
0 
0 
0 
0 
0 
0 
0 
0 
0 
0 
0 
0 
0 
0 
0 
0 
0 
0 
0 
0 
0 
0 
0 
0 
0 
0 
0 
0 
0 
0 
0 
0 
0 
0 
0 
0 
0 
0 
0 
0 
0 
0 
0 
0 
0 
0 
0 
0 
0 
0 
0 
0 
0 
0 
0 
0 
0 
0 
0 
0 
0 
0 
0 
0 
0 
0 
0 
0 
0 
0 
0 
0 
0 
0 
0 
0 
0 
0 
0 
0 
0 
0 
0 
0 
0 
0 
0 
0 
0 
0 
0 
0 
0 
0 
0 
0 
0 
0 
0 
0 
0 
0 
0 
0 
0 
0 
0 
0 
0 
0 
0 
0 
0 
0 
0 
0 
0 
0 
0 
0 
0 
0 
0 
0 
0 
0 
0 
0 
0 
0 
0 
0 
0 
0 
0 
0 
0 
0 
0 
0 
0 
0 
0 
0 
0 
0 
0 
0 
0 
0 
0 
0 
0 
0 
0 
0 
0 
0 
0 
0 
0 
0 
0 
0 
0 
0 
0 
0 
0 
0 
0 
0 
0 
0 
0 
0 
0 
0 
0 
0 
0 
0 
0 
0 
0 
0 
0 
0 
0 
0 
0 
0 
0 
0 
0 
0 
0 
0 
0 
0 
0 
0 
0 
0 
0 
0 
0 
0 
0 
0 
0 
0 
0 
0 
0 
0 
0 
0 
0 
0 
0 
0 
0 
0 
0 
0 
0 
0 
0 
0 
0 
0 
0 
0 
0 
0 
0 
0 
0 
0 
0 
0 
0 
0 
0 
0 
0 
0 
0 
0 
0 
0 
0 
0 
0 
0 
0 
0 
0 
0 
0 
0 
0 
0 
0 
0 
0 
0 
0 
0 
0 
0 
0 
0 
0 
0 
0 
0 
0 
0 
0 
0 
0 
0 
0 
0 
0 
0 
0 
0 
0 
0 
0 
0 
0 
0 
0 
0 
0 
0 
0 
0 
0 
0 
0 
0 
0 
0 
0 
0 
0 
0 
0 
0 
0 
0 
0 
0 
0 
0 
0 
0 
0 
0 
0 
0 
0 
0 
0 
0 
0 
0 
0 
0 
0 
0 
0 
0 
0 
0 
0 
0 
0 
0 
0 
0 
0 
0 
0 
0 
0 
0 
0 
0 
0 
0 
0 
0 
0 
0 
0 
0 
0 
0 
0 
0 
0 
0 
0 
0 
0 
0 
0 
0 
0 
0 
0 
0 
0 
0 
0 
0 
0 
0 
0 
0 
0 
0 
0 
0 
0 
0 
0 
0 
0 
0 
0 
0 
0 
0 
0 
0 
0 
0 
0 
0 
0 
0 
0 
0 
0 
0 
0 
0 
0 
0 
0 
0 
0 
0 
0 
0 
0 
0 
0 
0 
0 
0 
0 
0 
0 
0 
0 
0 
0 
0 
0 
0 
0 
0 
0 
0 
0 
0 
0 
0 
0 
0 
0 
0 
0 
0 
0 
0 
0 
0 
0 
0 
0 
0 
0 
0 
0 
0 
0 
0 
0 
0 
0 
0 
0 
0 
0 
0 
0 
0 
0 
0 
0 
0 
0 
0 
0 
0 
0 
0 
0 
0 
0 
0 
0 
0 
0 
0 
0 
0 
0 
0 
0 
0 
0 
0 
0 
0 
0 
0 
0 
0 
0 
0 
0 
0 
0 
0 
0 
0 
0 
0 
0 
0 
0 
0 
0 
0 
0 
0 
0 
0 
0 
0 
0 
0 
0 
0 
0 
0 
0 
0 
0 
0 
0 
0 
0 
0 
0 
0 
0 
0 
0 
0 
0 
0 
0 
0 
0 
0 
0 
0 
0 
0 
0 
0 
0 
0 
0 
0 
0 
0 
0 
0 
0 
0 
0 
0 
0 
0 
0 
0 
0 
0 
0 
0 
0 
0 
0 
0 
0 
0 
0 
0 
0 
0 
0 
0 
0 
0 
0 
0 
0 
0 
0 
0 
0 
0 
0 
0 
0 
0 
0 
0 
0 
0 
0 
0 
0 
0 
0 
0 
0 
0 
0 
0 
0 
0 
0 
0 
0 
0 
0 
0 
0 
0 
0 
0 
0 
0 
0 
0 
0 
0 
0 
0 
0 
0 
0 
0 
0 
0 
0 
0 
0 
0 
0 
0 
0 
0 
0 
0 
0 
0 
0 
0 
0 
0 
0 
0 
0 
0 
0 
0 
0 
0 
0 
0 
0 
0 
0 
0 
0 
0 
0 
0 
0 
0 
0 
0 
0 
0 
0 
0 
0 
0 
0 
0 
0 
0 
0 
0 
0 
0 
0 
0 
0 
0 
0 
0 
0 
0 
0 
0 
0 
0 
0 
0 
0 
0 
0 
0 
0 
0 
0 
0 
0 
0 
0 
0 
0 
0 
0 
0 
0 
0 
0 
0 
0 
0 
0 
0 
0 
0 
0 
0 
0 
0 
0 
0 
0 
0 
0 
0 
0 
0 
0 
0 
0 
0 
0 
0 
0 
0 
0 
0 
0 
0 
0 
0 
0 
0 
0 
0 
0 
0 
0 
0 
0 
0 
0 
0 
0 
0 
0 
0 
0 
0 
0 
0 
0 
0 
0 
0 
0 
0 
0 
0 
0 
0 
0 
0 
0 
0 
0 
0 
0 
0 
0 
0 
0 
0 
0 
0 
0 
0 
0 
0 
0 
0 
0 
0 
0 
0 
0 
0 
0 
0 
0 
0 
0 
0 
0 
0 
0 
0 
0 
0 
0 
0 
0 
0 
0 
0 
0 
0 
0 
0 
0 
0 
0 
0 
0 
0 
0 
0 
0 
0 
0 
0 
0 
0 
0 
0 
0 
0 
0 
0 
0 
0 
0 
0 
0 
0 
0 
0 
0 
0 
0 
0 
0 
0 
0 
0 
0 
0 
0 
0 
0 
0 
0 
0 
0 
0 
0 
0 
0 
0 
0 
0 
0 
0 
0 
0 
0 
0 
0 
0 
0 
0 
0 
0 
0 
0 
0 
0 
0 
0 
0 
0 
0 
0 
0 
0 
0 
0 
0 
0 
0 
0 
0 
0 
0 
0 
0 
0 
0 
0 
0 
0 
0 
0 
0 
0 
0 
0 
0 
0 
0 
0 
0 
0 
0 
0 
0 
0 
0 
0 
0 
0 
0 
0 
0 
0 
0 
0 
0 
0 
0 
0 
0 
0 
0 
0 
0 
0 
0 
0 
0 
0 
0 
0 
0 
0 
0 
0 
0 
0 
0 
0 
0 
0 
0 
0 
0 
0 
0 
0 
0 
0 
0 
0 
0 
0 
0 
0 
0 
0 
0 
0 
0 
0 
0 
0 
0 
0 
0 
0 
0 
0 
0 
0 
0 
0 
0 
0 
0 
0 
0 
0 
0 
0 
0 
0 
0 
0 
0 
0 
0 
0 
0 
0 
0 
0 
0 
0 
0 
0 
0 
0 
0 
0 
0 
0 
0 
0 
0 
0 
0 
0 
0 
0 
0 
0 
0 
0 
0 
0 
0 
0 
0 
0 
0 
0 
0 
0 
0 
0 
0 
0 
0 
0 
0 
0 
0 
0 
0 
0 
0 
0 
0 
0 
0 
0 
0 
0 
0 
0 
0 
0 
0 
0 
0 
0 
0 
0 
0 
0 
0 
0 
0 
0 
0 
0 
0 
0 
0 
0 
0 
0 
0 
0 
0 
0 
0 
0 
0 
0 
0 
0 
0 
0 
0 
0 
0 
0 
0 
0 
0 
0 
0 
0 
0 
0 
0 
0 
0 
0 
0 
0 
0 
0 
0 
0 
0 
0 
0 
0 
0 
0 
0 
0 
0 
0 
0 
0 
0 
0 
0 
0 
0 
0 
0 
0 
0 
0 
0 
0 
0 
0 
0 
0 
0 
0 
0 
0 
0 
0 
0 
0 
0 
0 
0 
0 
0 
0 
0 
0 
0 
0 
0 
0 
0 
0 
0 
0 
0 
0 
0 
0 
0 
0 
0 
0 
0 
0 
0 
0 
0 
0 
0 
0 
0 
0 
0 
0 
0 
0 
0 
0 
0 
0 
0 
0 
0 
0 
0 
0 
0 
0 
0 
0 
0 
0 
0 
0 
0 
0 
0 
0 
0 
0 
0 
0 
0 
0 
0 
0 
0 
0 
0 
0 
0 
0 
0 
0 
0 
0 
0 
0 
0 
0 
0 
0 
0 
0 
0 
0 
0 
0 
0 
0 
0 
0 
0 
0 
0 
0 
0 
0 
0 
0 
0 
0 
0 
0 
0 
0 
0 
0 
0 
0 
0 
0 
0 
0 
0 
0 
0 
0 
0 
0 
0 
0 
0 
0 
0 
0 
0 
0 
0 
0 
0 
0 
0 
0 
0 
0 
0 
0 
0 
0 
0 
0 
0 
0 
0 
0 
0 
0 
0 
0 
0 
0 
0 
0 
0 
0 
0 
0 
0 
0 
0 
0 
0 
0 
0 
0 
0 
0 
0 
0 
0 
0 
0 
0 
0 
0 
0 
0 
0 
0 
0 
0 
0 
0 
0 
0 
0 
0 
0 
0 
0 
0 
0 
0 
0 
0 
0 
0 
0 
0 
0 
0 
0 
0 
0 
0 
0 
0 
0 
0 
0 
0 
0 
0 
0 
0 
0 
0 
0 
0 
0 
0 
0 
0 
0 
0 
0 
0 
0 
0 
0 
0 
0 
0 
0 
0 
0 
0 
0 
0 
0 
0 
0 
0 
0 
0 
0 
0 
0 
0 
0 
0 
0 
0 
0 
0 
0 
0 
0 
0 
0 
0 
0 
0 
0 
0 
0 
0 
0 
0 
0 
0 
0 
0 
0 
0 
0 
0 
0 
0 
0 
0 
0 
0 
0 
0 
0 
0 
0 
0 
0 
0 
0 
0 
0 
0 
0 
0 
0 
0 
0 
0 
0 
0 
0 
0 
0 
0 
0 
0 
0 
0 
0 
0 
0 
0 
0 
0 
0 
0 
0 
0 
0 
0 
0 
0 
0 
0 
0 
0 
0 
0 
0 
0 
0 
0 
0 
0 
0 
0 
0 
0 
0 
0 
0 
0 
0 
0 
0 
0 
0 
0 
0 
0 
0 
0 
0 
0 
0 
0 
0 
0 
0 
0 
0 
0 
0 
0 
0 
0 
0 
0 
0 
0 
0 
0 
0 
0 
0 
0 
0 
0 
0 
0 
0 
0 
0 
0 
0 
0 
0 
0 
0 
0 
0 
0 
0 
0 
0 
0 
0 
0 
0 
0 
0 
0 
0 
0 
0 
0 
0 
0 
0 
0 
0 
0 
0 
0 
0 
0 
0 
0 
0 
0 
0 
0 
0 
0 
0 
0 
0 
0 
0 
0 
0 
0 
0 
0 
0 
0 
0 
0 
0 
0 
0 
0 
0 
0 
0 
0 
0 
0 
0 
0 
0 
0 
0 
0 
0 
0 
0 
0 
0 
0 
0 
0 
0 
0 
0 
0 
0 
0 
0 
0 
0 
0 
0 
0 
0 
0 
0 
0 
0 
0 
0 
0 
0 
0 
0 
0 
0 
0 
0 
0 
0 
0 
0 
0 
0 
0 
0 
0 
0 
0 
0 
0 
0 
0 
0 
0 
0 
0 
0 
0 
0 
0 
0 
0 
0 
0 
0 
0 
0 
0 
0 
0 
0 
0 
0 
0 
0 
0 
0 
0 
0 
0 
0 
0 
0 
0 
0 
0 
0 
0 
0 
0 
0 
0 
0 
0 
0 
0 
0 
0 
0 
0 
0 
0 
0 
0 
0 
0 
0 
0 
0 
0 
0 
0 
0 
0 
0 
0 
0 
0 
0 
0 
0 
0 
0 
0 
0 
0 
0 
0 
0 
0 
0 
0 
0 
0 
0 
0 
0 
0 
0 
0 
0 
0 
0 
0 
0 
0 
0 
0 
0 
0 
0 
0 
0 
0 
0 
0 
0 
0 
0 
0 
0 
0 
0 
0 
0 
0 
0 
0 
0 
0 
0 
0 
0 
0 
0 
0 
0 
0 
0 
0 
0 
0 
0 
0 
0 
0 
0 
0 
0 
0 
0 
0 
0 
0 
0 
0 
0 
0 
0 
0 
0 
0 
0 
0 
0 
0 
0 
0 
0 
0 
0 
0 
0 
0 
0 
0 
0 
0 
0 
0 
0 
0 
0 
0 
0 
0 
0 
0 
0 
0 
0 
0 
0 
0 
0 
0 
0 
0 
0 
0 
0 
0 
0 
0 
0 
0 
0 
0 
0 
0 
0 
0 
0 
0 
0 
0 
0 
0 
0 
0 
0 
0 
0 
0 
0 
0 
0 
0 
0 
0 
0 
0 
0 
0 
0 
0 
0 
0 
0 
0 
0 
0 
0 
0 
0 
0 
0 
0 
0 
0 
0 
0 
0 
0 
0 
0 
0 
0 
0 
0 
0 
0 
0 
0 
0 
0 
0 
0 
0 
0 
0 
0 
0 
0 
0 
0 
0 
0 
0 
0 
0 
0 
0 
0 
0 
0 
0 
0 
0 
0 
0 
0 
0 
0 
0 
0 
0 
0 
0 
0 
0 
0 
0 
0 
0 
0 
0 
0 
0 
0 
0 
0 
0 
0 
0 
0 
0 
0 
0 
0 
0 
0 
0 
0 
0 
0 
0 
0 
0 
0 
0 
0 
0 
0 
0 
0 
0 
0 
0 
0 
0 
0 
0 
0 
0 
0 
0 
0 
0 
0 
0 
0 
0 
0 
0 
0 
0 
0 
0 
0 
0 
0 
0 
0 
0 
0 
0 
0 
0 
0 
0 
0 
0 
0 
0 
0 
0 
0 
0 
0 
0 
0 
0 
0 
0 
0 
0 
0 
0 
0 
0 
0 
0 
0 
0 
0 
0 
0 
0 
0 
0 
0 
0 
0 
0 
0 
0 
0 
0 
0 
0 
0 
0 
0 
0 
0 
0 
0 
0 
0 
0 
0 
0 
0 
0 
0 
0 
0 
0 
0 
0 
0 
0 
0 
0 
0 
0 
0 
0 
0 
0 
0 
0 
0 
0 
0 
0 
0 
0 
0 
0 
0 
0 
0 
0 
0 
0 
0 
0 
0 
0 
0 
0 
0 
0 
0 
0 
0 
0 
0 
0 
0 
0 
0 
0 
0 
0 
0 
0 
0 
0 
0 
0 
0 
0 
0 
0 
0 
0 
0 
0 
0 
0 
0 
0 
0 
0 
0 
0 
0 
0 
0 
0 
0 
0 
0 
0 
0 
0 
0 
0 
0 
0 
0 
0 
0 
0 
0 
0 
0 
0 
0 
0 
0 
0 
0 
0 
0 
0 
0 
0 
0 
0 
0 
0 
0 
0 
0 
0 
0 
0 
0 
0 
0 
0 
0 
0 
0 
0 
0 
0 
0 
0 
0 
0 
0 
0 
0 
0 
0 
0 
0 
0 
0 
0 
0 
0 
0 
0 
0 
0 
0 
0 
0 
0 
0 
0 
0 
0 
0 
0 
0 
0 
0 
0 
0 
0 
0 
0 
0 
0 
0 
0 
0 
0 
0 
0 
0 
0 
0 
0 
0 
0 
0 
0 
0 
0 
0 
0 
0 
0 
0 
0 
0 
0 
0 
0 
0 
0 
0 
0 
0 
0 
0 
0 
0 
0 
0 
0 
0 
0 
0 
0 
0 
0 
0 
0 
0 
0 
0 
0 
0 
0 
0 
0 
0 
0 
0 
0 
0 
0 
0 
0 
0 
0 
0 
0 
0 
0 
0 
0 
0 
0 
0 
0 
0 
0 
0 
0 
0 
0 
0 
0 
0 
0 
0 
0 
0 
0 
0 
0 
0 
0 
0 
0 
0 
0 
0 
0 
0 
0 
0 
0 
0 
0 
0 
0 
0 
0 
0 
0 
0 
0 
0 
0 
0 
0 
0 
0 
0 
0 
0 
0 
0 
0 
0 
0 
0 
0 
0 
0 
0 
0 
0 
0 
0 
0 
0 
0 
0 
0 
0 
0 
0 
0 
0 
0 
0 
0 
0 
0 
0 
0 
0 
0 
0 
0 
0 
0 
0 
0 
0 
0 
0 
0 
0 
0 
0 
0 
0 
0 
0 
0 
0 
0 
0 
0 
0 
0 
0 
0 
0 
0 
0 
0 
0 
0 
0 
0 
0 
0 
0 
0 
0 
0 
0 
0 
0 
0 
0 
0 
0 
0 
0 
0 
0 
0 
0 
0 
0 
0 
0 
0 
0 
0 
0 
0 
0 
0 
0 
0 
0 
0 
0 
0 
0 
0 
0 
0 
0 
0 
0 
0 
0 
0 
0 
0 
0 
0 
0 
0 
0 
0 
0 
0 
0 
0 
0 
0 
0 
0 
0 
0 
0 
0 
0 
0 
0 
0 
0 
0 
0 
0 
0 
0 
0 
0 
0 
0 
0 
0 
0 
0 
0 
0 
0 
0 
0 
0 
0 
0 
0 
0 
0 
0 
0 
0 
0 
0 
0 
0 
0 
0 
0 
0 
0 
0 
0 
0 
0 
0 
0 
0 
0 
0 
0 
0 
0 
0 
0 
0 
0 
0 
0 
0 
0 
0 
0 
0 
0 
0 
0 
0 
0 
0 
0 
0 
0 
0 
0 
0 
0 
0 
0 
0 
0 
0 
0 
0 
0 
0 
0 
0 
0 
0 
0 
0 
0 
0 
0 
0 
0 
0 
0 
0 
0 
0 
0 
0 
0 
0 
0 
0 
0 
0 
0 
0 
0 
0 
0 
0 
0 
0 
0 
0 
0 
0 
0 
0 
0 
0 
0 
0 
0 
0 
0 
0 
0 
0 
0 
0 
0 
0 
0 
0 
0 
0 
0 
0 
0 
0 
0 
0 
0 
0 
0 
0 
0 
0 
0 
0 
0 
0 
0 
0 
0 
0 
0 
0 
0 
0 
0 
0 
0 
0 
0 
0 
0 
0 
0 
0 
0 
0 
0 
0 
0 
0 
0 
0 
0 
0 
0 
0 
0 
0 
0 
0 
0 
0 
0 
0 
0 
0 
0 
0 
0 
0 
0 
0 
0 
0 
0 
0 
0 
0 
0 
0 
0 
0 
0 
0 
0 
0 
0 
0 
0 
0 
0 
0 
0 
0 
0 
0 
0 
0 
0 
0 
0 
0 
0 
0 
0 
0 
0 
0 
0 
0 
0 
0 
0 
0 
0 
0 
0 
0 
0 
0 
0 
0 
0 
0 
0 
0 
0 
0 
0 
0 
0 
0 
0 
0 
0 
0 
0 
0 
0 
0 
0 
0 
0 
0 
0 
0 
0 
0 
0 
0 
0 
0 
0 
0 
0 
0 
0 
0 
0 
0 
0 
0 
0 
0 
0 
0 
0 
0 
0 
0 
0 
0 
0 
0 
0 
0 
0 
0 
0 
0 
0 
0 
0 
0 
0 
0 
0 
0 
0 
0 
0 
0 
0 
0 
0 
0 
0 
0 
0 
0 
0 
0 
0 
0 
0 
0 
0 
0 
0 
0 
0 
0 
0 
0 
0 
0 
0 
0 
0 
0 
0 
0 
0 
0 
0 
0 
0 
0 
0 
0 
0 
0 
0 
0 
0 
0 
0 
0 
0 
0 
0 
0 
0 
0 
0 
0 
0 
0 
0 
0 
0 
0 
0 
0 
0 
0 
0 
0 
0 
0 
0 
0 
0 
0 
0 
0 
0 
0 
0 
0 
0 
0 
0 
0 
0 
0 
0 
0 
0 
0 
0 
0 
0 
0 
0 
0 
0 
0 
0 
0 
0 
0 
0 
0 
0 
0 
0 
0 
0 
0 
0 
0 
0 
0 
0 
0 
0 
0 
0 
0 
0 
0 
0 
0 
0 
0 
0 
0 
0 
0 
0 
0 
0 
0 
0 
0 
0 
0 
0 
0 
0 
0 
0 
0 
0 
0 
0 
0 
0 
0 
0 
0 
0 
0 
0 
0 
0 
0 
0 
0 
0 
0 
0 
0 
0 
0 
0 
0 
0 
0 
0 
0 
0 
0 
0 
0 
0 
0 
0 
0 
0 
0 
0 
0 
0 
0 
0 
0 
0 
0 
0 
0 
0 
0 
0 
0 
0 
0 
0 
0 
0 
0 
0 
0 
0 
0 
0 
0 
0 
0 
0 
0 
0 
0 
0 
0 
0 
0 
0 
0 
0 
0 
0 
0 
0 
0 
0 
0 
0 
0 
0 
0 
0 
0 
0 
0 
0 
0 
0 
0 
0 
0 
0 
0 
0 
0 
0 
0 
0 
0 
0 
0 
0 
0 
0 
0 
0 
0 
0 
0 
0 
0 
0 
0 
0 
0 
0 
0 
0 
0 
0 
0 
0 
0 
0 
0 
0 
0 
0 
0 
0 
0 
0 
0 
0 
0 
0 
0 
0 
0 
0 
0 
0 
0 
0 
0 
0 
0 
0 
0 
0 
0 
0 
0 
0 
0 
0 
0 
0 
0 
0 
0 
0 
0 
0 
0 
0 
0 
0 
0 
0 
0 
0 
0 
0 
0 
0 
0 
0 
0 
0 
0 
0 
0 
0 
0 
0 
0 
0 
0 
0 
0 
0 
0 
0 
0 
0 
0 
0 
0 
0 
0 
0 
0 
0 
0 
0 
0 
0 
0 
0 
0 
0 
0 
0 
0 
0 
0 
0 
0 
0 
0 
0 
0 
0 
0 
0 
0 
0 
0 
0 
0 
0 
0 
0 
0 
0 
0 
0 
0 
0 
0 
0 
0 
0 
0 
0 
0 
0 
0 
0 
0 
0 
0 
0 
0 
0 
0 
0 
0 
0 
0 
0 
0 
0 
0 
0 
0 
0 
0 
0 
0 
0 
0 
0 
0 
0 
0 
0 
0 
0 
0 
0 
0 
0 
0 
0 
0 
0 
0 
0 
0 
0 
0 
0 
0 
0 
0 
0 
0 
0 
0 
0 
0 
0 
0 
0 
0 
0 
0 
0 
0 
0 
0 
0 
0 
0 
0 
0 
0 
0 
0 
0 
0 
0 
0 
0 
0 
0 
0 
0 
0 
0 
0 
0 
0 
0 
0 
0 
0 
0 
0 
0 
0 
0 
0 
0 
0 
0 
0 
0 
0 
0 
0 
0 
0 
0 
0 
0 
0 
0 
0 
0 
0 
0 
0 
0 
0 
0 
0 
0 
0 
0 
0 
0 
0 
0 
0 
0 
0 
0 
0 
0 
0 
0 
0 
0 
0 
0 
0 
0 
0 
0 
0 
0 
0 
0 
0 
0 
0 
0 
0 
0 
0 
0 
0 
0 
0 
0 
0 
0 
0 
0 
0 
0 
0 
0 
0 
0 
0 
0 
0 
0 
0 
0 
0 
0 
0 
0 
0 
0 
0 
0 
0 
0 
0 
0 
0 
0 
0 
0 
0 
0 
0 
0 
0 
0 
0 
0 
0 
0 
0 
0 
0 
0 
0 
0 
0 
0 
0 
0 
0 
0 
0 
0 
0 
0 
0 
0 
0 
0 
0 
0 
0 
0 
0 
0 
0 
0 
0 
0 
0 
0 
0 
0 
0 
0 
0 
0 
0 
0 
0 
0 
0 
0 
0 
0 
0 
0 
0 
0 
0 
0 
0 
0 
0 
0 
0 
0 
0 
0 
0 
0 
0 
0 
0 
0 
0 
0 
0 
0 
0 
0 
0 
0 
0 
0 
0 
0 
0 
0 
0 
0 
0 
0 
0 
0 
0 
0 
0 
0 
0 
0 
0 
0 
0 
0 
0 
0 
0 
0 
0 
0 
0 
0 
0 
0 
0 
0 
0 
0 
0 
0 
0 
0 
0 
0 
0 
0 
0 
0 
0 
0 
0 
0 
0 
0 
0 
0 
0 
0 
0 
0 
0 
0 
0 
0 
0 
0 
0 
0 
0 
0 
0 
0 
0 
0 
0 
0 
0 
0 
0 
0 
0 
0 
0 
0 
0 
0 
0 
0 
0 
0 
0 
0 
0 
0 
0 
0 
0 
0 
0 
0 
0 
0 
0 
0 
0 
0 
0 
0 
0 
0 
0 
0 
0 
0 
0 
0 
0 
0 
0 
0 
0 
0 
0 
0 
0 
0 
0 
0 
0 
0 
0 
0 
0 
0 
0 
0 
0 
0 
0 
0 
0 
0 
0 
0 
0 
0 
0 
0 
0 
0 
0 
0 
0 
0 
0 
0 
0 
0 
0 
0 
0 
0 
0 
0 
0 
0 
0 
0 
0 
0 
0 
0 
0 
0 
0 
0 
0 
0 
0 
0 
0 
0 
0 
0 
0 
0 
0 
0 
0 
0 
0 
0 
0 
0 
0 
0 
0 
0 
0 
0 
0 
0 
0 
0 
0 
0 
0 
0 
0 
0 
0 
0 
0 
0 
0 
0 
0 
0 
0 
0 
0 
0 
0 
0 
0 
0 
0 
0 
0 
0 
0 
0 
0 
0 
0 
0 
0 
0 
0 
0 
0 
0 
0 
0 
0 
0 
0 
0 
0 
0 
0 
0 
0 
0 
0 
0 
0 
0 
0 
0 
0 
0 
0 
0 
0 
0 
0 
0 
0 
0 
0 
0 
0 
0 
0 
0 
0 
0 
0 
0 
0 
0 
0 
0 
0 
0 
0 
0 
0 
0 
0 
0 
0 
0 
0 
0 
0 
0 
0 
0 
0 
0 
0 
0 
0 
0 
0 
0 
0 
0 
0 
0 
0 
0 
0 
0 
0 
0 
0 
0 
0 
0 
0 
0 
0 
0 
0 
0 
0 
0 
0 
0 
0 
0 
0 
0 
0 
0 
0 
0 
0 
0 
0 
0 
0 
0 
0 
0 
0 
0 
0 
0 
0 
0 
0 
0 
0 
0 
0 
0 
0 
0 
0 
0 
0 
0 
0 
0 
0 
0 
0 
0 
0 
0 
0 
0 
0 
0 
0 
0 
0 
0 
0 
0 
0 
0 
0 
0 
0 
0 
0 
0 
0 
0 
0 
0 
0 
0 
0 
0 
0 
0 
0 
0 
0 
0 
0 
0 
0 
0 
0 
0 
0 
0 
0 
0 
0 
0 
0 
0 
0 
0 
0 
0 
0 
0 
0 
0 
0 
0 
0 
0 
0 
0 
0 
0 
0 
0 
0 
0 
0 
0 
0 
0 
0 
0 
0 
0 
0 
0 
0 
0 
0 
0 
0 
0 
0 
0 
0 
0 
0 
0 
0 
0 
0 
0 
0 
0 
0 
0 
0 
0 
0 
0 
0 
0 
0 
0 
0 
0 
0 
0 
0 
0 
0 
0 
0 
0 
0 
0 
0 
0 
0 
0 
0 
0 
0 
0 
0 
0 
0 
0 
0 
0 
0 
0 
0 
0 
0 
0 
0 
0 
0 
0 
0 
0 
0 
0 
0 
0 
0 
0 
0 
0 
0 
0 
0 
0 
0 
0 
0 
0 
0 
0 
0 
0 
0 
0 
0 
0 
0 
0 
0 
0 
0 
0 
0 
0 
0 
0 
0 
0 
0 
0 
0 
0 
0 
0 
0 
0 
0 
0 
0 
0 
0 
0 
0 
0 
0 
0 
0 
0 
0 
0 
0 
0 
0 
0 
0 
0 
0 
0 
0 
0 
0 
0 
0 
0 
0 
0 
0 
0 
0 
0 
0 
0 
0 
0 
0 
0 
0 
0 
0 
0 
0 
0 
0 
0 
0 
0 
0 
0 
0 
0 
0 
0 
0 
0 
0 
0 
0 
0 
0 
0 
0 
0 
0 
0 
0 
0 
0 
0 
0 
0 
0 
0 
0 
0 
0 
0 
0 
0 
0 
0 
0 
0 
0 
0 
0 
0 
0 
0 
0 
0 
0 
0 
0 
0 
0 
0 
0 
0 
0 
0 
0 
0 
0 
0 
0 
0 
0 
0 
0 
0 
0 
0 
0 
0 
0 
0 
0 
0 
0 
0 
0 
0 
0 
0 
0 
0 
0 
0 
0 
0 
0 
0 
0 
0 
0 
0 
0 
0 
0 
0 
0 
0 
0 
0 
0 
0 
0 
0 
0 
0 
0 
0 
0 
0 
0 
0 
0 
0 
0 
0 
0 
0 
0 
0 
0 
0 
0 
0 
0 
0 
0 
0 
0 
0 
0 
0 
0 
0 
0 
0 
0 
0 
0 
0 
0 
0 
0 
0 
0 
0 
0 
0 
0 
0 
0 
0 
0 
0 
0 
0 
0 
0 
0 
0 
0 
0 
0 
0 
0 
0 
0 
0 
0 
0 
0 
0 
0 
0 
0 
0 
0 
0 
0 
0 
0 
0 
0 
0 
0 
0 
0 
0 
0 
0 
0 
0 
0 
0 
0 
0 
0 
0 
0 
0 
0 
0 
0 
0 
0 
0 
0 
0 
0 
0 
0 
0 
0 
0 
0 
0 
0 
0 
0 
0 
0 
0 
0 
0 
0 
0 
0 
0 
0 
0 
0 
0 
0 
0 
0 
0 
0 
0 
0 
0 
0 
0 
0 
0 
0 
0 
0 
0 
0 
0 
0 
0 
0 
0 
0 
0 
0 
0 
0 
0 
0 
0 
0 
0 
0 
0 
0 
0 
0 
0 
0 
0 
0 
0 
0 
0 
0 
0 
0 
0 
0 
0 
0 
0 
0 
0 
0 
0 
0 
0 
0 
0 
0 
0 
0 
0 
0 
0 
0 
0 
0 
0 
0 
0 
0 
0 
0 
0 
0 
0 
0 
0 
0 
0 
0 
0 
0 
0 
0 
0 
0 
0 
0 
0 
0 
0 
0 
0 
0 
0 
0 
0 
0 
0 
0 
0 
0 
0 
0 
0 
0 
0 
0 
0 
0 
0 
0 
0 
0 
0 
0 
0 
0 
0 
0 
0 
0 
0 
0 
0 
0 
0 
0 
0 
0 
0 
0 
0 
0 
0 
0 
0 
0 
0 
0 
0 
0 
0 
0 
0 
0 
0 
0 
0 
0 
0 
0 
0 
0 
0 
0 
0 
0 
0 
0 
0 
0 
0 
0 
0 
0 
0 
0 
0 
0 
0 
0 
0 
0 
0 
0 
0 
0 
0 
0 
0 
0 
0 
0 
0 
0 
0 
0 
0 
0 
0 
0 
0 
0 
0 
0 
0 
0 
0 
0 
0 
0 
0 
0 
0 
0 
0 
0 
0 
0 
0 
0 
0 
0 
0 
0 
0 
0 
0 
0 
0 
0 
0 
0 
0 
0 
0 
0 
0 
0 
0 
0 
0 
0 
0 
0 
0 
0 
0 
0 
0 
0 
0 
0 
0 
0 
0 
0 
0 
0 
0 
0 
0 
0 
0 
0 
0 
0 
0 
0 
0 
0 
0 
0 
0 
0 
0 
0 
0 
0 
0 
0 
0 
0 
0 
0 
0 
0 
0 
0 
0 
0 
0 
0 
0 
0 
0 
0 
0 
0 
0 
0 
0 
0 
0 
0 
0 
0 
0 
0 
0 
0 
0 
0 
0 
0 
0 
0 
0 
0 
0 
0 
0 
0 
0 
0 
0 
0 
0 
0 
0 
0 
0 
0 
0 
0 
0 
0 
0 
0 
0 
0 
0 
0 
0 
0 
0 
0 
0 
0 
0 
0 
0 
0 
0 
0 
0 
0 
0 
0 
0 
0 
0 
0 
0 
0 
0 
0 
0 
0 
0 
0 
0 
0 
0 
0 
0 
0 
0 
0 
0 
0 
0 
0 
0 
0 
0 
0 
0 
0 
0 
0 
0 
0 
0 
0 
0 
0 
0 
0 
0 
0 
0 
0 
0 
0 
0 
0 
0 
0 
0 
0 
0 
0 
0 
0 
0 
0 
0 
0 
0 
0 
0 
0 
0 
0 
0 
0 
0 
0 
0 
0 
0 
0 
0 
0 
0 
0 
0 
0 
0 
0 
0 
0 
0 
0 
0 
0 
0 
0 
0 
0 
0 
0 
0 
0 
0 
0 
0 
0 
0 
0 
0 
0 
0 
0 
0 
0 
0 
0 
0 
0 
0 
0 
0 
0 
0 
0 
0 
0 
0 
0 
0 
0 
0 
0 
0 
0 
0 
0 
0 
0 
0 
0 
0 
0 
0 
0 
0 
0 
0 
0 
0 
0 
0 
0 
0 
0 
0 
0 
0 
0 
0 
0 
0 
0 
0 
0 
0 
0 
0 
0 
0 
0 
0 
0 
0 
0 
0 
0 
0 
0 
0 
0 
0 
0 
0 
0 
0 
0 
0 
0 
0 
0 
0 
0 
0 
0 
0 
0 
0 
0 
0 
0 
0 
0 
0 
0 
0 
0 
0 
0 
0 
0 
0 
0 
0 
0 
0 
0 
0 
0 
0 
0 
0 
0 
0 
0 
0 
0 
0 
0 
0 
0 
0 
0 
0 
0 
0 
0 
0 
0 
0 
0 
0 
0 
0 
0 
0 
0 
0 
0 
0 
0 
0 
0 
0 
0 
0 
0 
0 
0 
0 
0 
0 
0 
0 
0 
0 
0 
0 
0 
0 
0 
0 
0 
0 
0 
0 
0 
0 
0 
0 
0 
0 
0 
0 
0 
0 
0 
0 
0 
0 
0 
0 
0 
0 
0 
0 
0 
0 
0 
0 
0 
0 
0 
0 
0 
0 
0 
0 
0 
0 
0 
0 
0 
0 
0 
0 
0 
0 
0 
0 
0 
0 
0 
0 
0 
0 
0 
0 
0 
0 
0 
0 
0 
0 
0 
0 
0 
0 
0 
0 
0 
0 
0 
0 
0 
0 
0 
0 
0 
0 
0 
0 
0 
0 
0 
0 
0 
0 
0 
0 
0 
0 
0 
0 
0 
0 
0 
0 
0 
0 
0 
0 
0 
0 
0 
0 
0 
0 
0 
0 
0 
0 
0 
0 
0 
0 
0 
0 
0 
0 
0 
0 
0 
0 
0 
0 
0 
0 
0 
0 
0 
0 
0 
0 
0 
0 
0 
0 
0 
0 
0 
0 
0 
0 
0 
0 
0 
0 
0 
0 
0 
0 
0 
0 
0 
0 
0 
0 
0 
0 
0 
0 
0 
0 
0 
0 
0 
0 
0 
0 
0 
0 
0 
0 
0 
0 
0 
0 
0 
0 
0 
0 
0 
0 
0 
0 
0 
0 
0 
0 
0 
0 
0 
0 
0 
0 
0 
0 
0 
0 
0 
0 
0 
0 
0 
0 
0 
0 
0 
0 
0 
0 
0 
0 
0 
0 
0 
0 
0 
0 
0 
0 
0 
0 
0 
0 
0 
0 
0 
0 
0 
0 
0 
0 
0 
0 
0 
0 
0 
0 
0 
0 
0 
0 
0 
0 
0 
0 
0 
0 
0 
0 
0 
0 
0 
0 
0 
0 
0 
0 
0 
0 
0 
0 
0 
0 
0 
0 
0 
0 
0 
0 
0 
0 
0 
0 
0 
0 
0 
0 
0 
0 
0 
0 
0 
0 
0 
0 
0 
0 
0 
0 
0 
0 
0 
0 
0 
0 
0 
0 
0 
0 
0 
0 
0 
0 
0 
0 
0 
0 
0 
0 
0 
0 
0 
0 
0 
0 
0 
0 
0 
0 
0 
0 
0 
0 
0 
0 
0 
0 
0 
0 
0 
0 
0 
0 
0 
0 
0 
0 
0 
0 
0 
0 
0 
0 
0
[truncated: 726,209 more chars]
