# Supplementary material for: Wide-Field Motion Integration in Fly VS Cells: Insights from an Inverse Approach
Source: PLoS Comput Biol. 2010 Sep 30;6(9):e1000932. doi: 10.1371/journal.pcbi.1000932 (PMC2947983; doi:10.1371/journal.pcbi.1000932)
Supplement: Dataset S1 — The passive and active optimized model to reproduce Figures 2 and 3 of the manuscript. (11.65 MB ZIP) [file pcbi.1000932.s001.zip › models/emd_traces/emd_trace_v28_null_ex_13.dat]

4.230054e-01
4.228246e-01
4.226442e-01
4.224643e-01
4.222847e-01
4.221055e-01
4.219267e-01
4.217483e-01
4.215702e-01
4.213926e-01
4.212153e-01
4.210385e-01
4.208620e-01
4.206858e-01
4.205101e-01
4.203348e-01
4.201598e-01
4.199852e-01
4.198110e-01
4.196371e-01
4.194637e-01
4.192906e-01
4.191179e-01
4.189455e-01
4.187735e-01
4.186019e-01
4.184307e-01
4.182598e-01
4.180893e-01
4.179192e-01
4.177494e-01
4.175800e-01
4.174110e-01
4.172423e-01
4.170740e-01
4.169061e-01
4.167385e-01
4.165713e-01
4.164044e-01
4.162379e-01
4.160717e-01
4.159060e-01
4.157405e-01
4.155754e-01
4.154107e-01
4.152463e-01
4.150823e-01
4.149186e-01
4.147553e-01
4.145923e-01
4.144297e-01
4.142674e-01
4.141055e-01
4.139439e-01
4.137826e-01
4.136218e-01
4.134612e-01
4.133010e-01
4.131411e-01
4.129816e-01
4.128224e-01
4.126635e-01
4.125050e-01
4.123468e-01
4.121890e-01
4.120315e-01
4.118743e-01
4.117175e-01
4.115610e-01
4.114048e-01
4.112490e-01
4.110935e-01
4.109383e-01
4.107834e-01
4.106289e-01
4.104747e-01
4.103208e-01
4.101673e-01
4.100141e-01
4.098612e-01
4.097086e-01
4.095563e-01
4.094044e-01
4.092528e-01
4.091015e-01
4.089505e-01
4.087999e-01
4.086495e-01
4.084995e-01
4.083498e-01
4.082004e-01
4.080513e-01
4.079026e-01
4.077541e-01
4.076060e-01
4.074582e-01
4.073106e-01
4.071634e-01
4.070165e-01
4.068699e-01
4.067236e-01
4.065776e-01
4.064320e-01
4.062866e-01
4.061415e-01
4.059967e-01
4.058523e-01
4.057081e-01
4.055642e-01
4.054207e-01
4.052774e-01
4.051344e-01
4.049918e-01
4.048494e-01
4.047073e-01
4.045655e-01
4.044240e-01
4.042828e-01
4.041419e-01
4.040013e-01
4.038610e-01
4.037209e-01
4.035812e-01
4.034417e-01
4.033026e-01
4.031637e-01
4.030251e-01
4.028868e-01
4.027487e-01
4.026110e-01
4.024735e-01
4.023364e-01
4.021995e-01
4.020628e-01
4.019265e-01
4.017904e-01
4.016547e-01
4.015192e-01
4.013839e-01
4.012490e-01
4.011143e-01
4.009799e-01
4.008458e-01
4.007120e-01
4.005784e-01
4.004451e-01
4.003120e-01
4.001793e-01
4.000468e-01
3.999146e-01
3.997826e-01
3.996509e-01
3.995195e-01
3.993883e-01
3.992575e-01
3.991268e-01
3.989965e-01
3.988664e-01
3.987365e-01
3.986070e-01
3.984776e-01
3.983486e-01
3.982198e-01
3.980912e-01
3.979630e-01
3.978350e-01
3.977072e-01
3.975797e-01
3.974524e-01
3.973254e-01
3.971987e-01
3.970722e-01
3.969459e-01
3.968200e-01
3.966942e-01
3.965687e-01
3.964435e-01
3.963185e-01
3.961938e-01
3.960693e-01
3.959450e-01
3.958210e-01
3.956973e-01
3.955738e-01
3.954505e-01
3.953275e-01
3.952047e-01
3.950821e-01
3.949598e-01
3.948378e-01
3.947160e-01
3.945944e-01
3.944731e-01
3.943520e-01
3.942311e-01
3.941105e-01
3.939901e-01
3.938699e-01
3.937500e-01
3.936303e-01
3.935108e-01
3.933916e-01
3.932726e-01
3.931539e-01
3.930353e-01
3.929170e-01
3.927990e-01
3.926811e-01
3.925635e-01
3.924461e-01
3.923289e-01
3.922120e-01
3.920953e-01
3.919788e-01
3.918625e-01
3.917465e-01
3.916307e-01
3.915151e-01
3.913997e-01
3.912845e-01
3.911696e-01
3.910549e-01
3.909404e-01
3.908261e-01
3.907121e-01
3.905982e-01
3.904846e-01
3.903712e-01
3.902580e-01
3.901450e-01
3.900322e-01
3.899196e-01
3.898073e-01
3.896952e-01
3.895832e-01
3.894715e-01
3.893600e-01
3.892487e-01
3.891376e-01
3.890267e-01
3.889161e-01
3.888056e-01
3.886953e-01
3.885853e-01
3.884754e-01
3.883658e-01
3.882563e-01
3.881471e-01
3.880381e-01
3.879292e-01
3.878206e-01
3.877122e-01
3.876039e-01
3.874959e-01
3.873880e-01
3.872804e-01
3.871730e-01
3.870657e-01
3.869587e-01
3.868518e-01
3.867451e-01
3.866387e-01
3.865324e-01
3.864263e-01
3.863204e-01
3.862147e-01
3.861092e-01
3.860039e-01
3.858988e-01
3.857938e-01
3.856891e-01
3.855845e-01
3.854802e-01
3.853760e-01
3.852720e-01
3.851682e-01
3.850646e-01
3.849611e-01
3.848579e-01
3.847548e-01
3.846519e-01
3.845492e-01
3.844467e-01
3.843443e-01
3.842421e-01
3.841402e-01
3.840384e-01
3.839367e-01
3.838353e-01
3.837340e-01
3.836329e-01
3.835320e-01
3.834313e-01
3.833307e-01
3.832303e-01
3.831301e-01
3.830300e-01
3.829302e-01
3.828305e-01
3.827310e-01
3.826316e-01
3.825324e-01
3.824334e-01
3.823346e-01
3.822359e-01
3.821374e-01
3.820391e-01
3.819409e-01
3.818429e-01
3.817451e-01
3.816474e-01
3.815499e-01
3.814525e-01
3.813554e-01
3.812584e-01
3.811615e-01
3.810648e-01
3.809683e-01
3.808719e-01
3.807757e-01
3.806797e-01
3.805838e-01
3.804881e-01
3.803925e-01
3.802971e-01
3.802019e-01
3.801068e-01
3.800119e-01
3.799171e-01
3.798225e-01
3.797280e-01
3.796337e-01
3.795395e-01
3.794455e-01
3.793517e-01
3.792580e-01
3.791644e-01
3.790711e-01
3.789778e-01
3.788847e-01
3.787918e-01
3.786990e-01
3.786063e-01
3.785138e-01
3.784215e-01
3.783293e-01
3.782372e-01
3.781453e-01
3.780536e-01
3.779619e-01
3.778705e-01
3.777791e-01
3.776880e-01
3.775969e-01
3.775060e-01
3.774153e-01
3.773246e-01
3.772342e-01
3.771438e-01
3.770536e-01
3.769636e-01
3.768737e-01
3.767839e-01
3.766942e-01
3.766047e-01
3.765154e-01
3.764261e-01
3.763371e-01
3.762481e-01
3.761593e-01
3.760706e-01
3.759820e-01
3.758936e-01
3.758053e-01
3.757172e-01
3.756291e-01
3.755413e-01
3.754535e-01
3.753659e-01
3.752784e-01
3.751910e-01
3.751038e-01
3.750167e-01
3.749297e-01
3.748428e-01
3.747561e-01
3.746695e-01
3.745830e-01
3.744967e-01
3.744104e-01
3.743243e-01
3.742384e-01
3.741525e-01
3.740668e-01
3.739812e-01
3.738957e-01
3.738103e-01
3.737251e-01
3.736400e-01
3.735550e-01
3.734701e-01
3.733854e-01
3.733007e-01
3.732162e-01
3.731318e-01
3.730475e-01
3.729633e-01
3.728793e-01
3.727954e-01
3.727115e-01
3.726278e-01
3.725443e-01
3.724608e-01
3.723774e-01
3.722942e-01
3.722111e-01
3.721280e-01
3.720451e-01
3.719623e-01
3.718797e-01
3.717971e-01
3.717146e-01
3.716323e-01
3.715500e-01
3.714679e-01
3.713859e-01
3.713040e-01
3.712221e-01
3.711404e-01
3.710588e-01
3.709774e-01
3.708960e-01
3.708147e-01
3.707335e-01
3.706525e-01
3.705715e-01
3.704906e-01
3.704099e-01
3.703292e-01
3.702487e-01
3.701682e-01
3.700879e-01
3.700077e-01
3.699275e-01
3.698475e-01
3.697675e-01
3.696877e-01
3.696079e-01
3.695283e-01
3.694487e-01
3.693693e-01
3.692899e-01
3.692107e-01
3.691315e-01
3.690525e-01
3.689735e-01
3.688946e-01
3.688158e-01
3.687371e-01
3.686586e-01
3.685801e-01
3.685017e-01
3.684233e-01
3.683451e-01
3.682670e-01
3.681890e-01
3.681110e-01
3.680332e-01
3.679554e-01
3.678777e-01
3.678001e-01
3.677226e-01
3.676452e-01
3.675679e-01
3.674907e-01
3.674135e-01
3.673365e-01
3.672595e-01
3.671826e-01
3.671058e-01
3.670291e-01
3.669525e-01
3.668759e-01
3.667995e-01
3.667231e-01
3.666468e-01
3.665706e-01
3.664945e-01
3.664184e-01
3.663425e-01
3.662666e-01
3.661908e-01
3.661151e-01
3.660394e-01
3.659639e-01
3.658884e-01
3.658130e-01
3.657376e-01
3.656624e-01
3.655872e-01
3.655121e-01
3.654371e-01
3.653622e-01
3.652873e-01
3.652125e-01
3.651378e-01
3.650632e-01
3.649886e-01
3.649141e-01
3.648397e-01
3.647654e-01
3.646911e-01
3.646169e-01
3.645428e-01
3.644688e-01
3.643948e-01
3.643209e-01
3.642470e-01
3.641733e-01
3.640996e-01
3.640259e-01
3.639524e-01
3.638789e-01
3.638055e-01
3.637321e-01
3.636589e-01
3.635856e-01
3.635125e-01
3.634394e-01
3.633664e-01
3.632934e-01
3.632206e-01
3.631477e-01
3.630750e-01
3.630023e-01
3.629297e-01
3.628571e-01
3.627846e-01
3.627122e-01
3.626398e-01
3.625675e-01
3.624953e-01
3.624231e-01
3.623509e-01
3.622789e-01
3.622069e-01
3.621349e-01
3.620631e-01
3.619912e-01
3.619195e-01
3.618478e-01
3.617761e-01
3.617045e-01
3.616330e-01
3.615615e-01
3.614901e-01
3.614187e-01
3.613474e-01
3.612762e-01
3.612050e-01
3.611339e-01
3.610628e-01
3.609918e-01
3.609208e-01
3.608499e-01
3.607790e-01
3.607082e-01
3.606374e-01
3.605667e-01
3.604961e-01
3.604255e-01
3.603549e-01
3.602844e-01
3.602140e-01
3.601436e-01
3.600732e-01
3.600029e-01
3.599327e-01
3.598625e-01
3.597923e-01
3.597222e-01
3.596522e-01
3.595822e-01
3.595122e-01
3.594423e-01
3.593724e-01
3.593026e-01
3.592328e-01
3.591631e-01
3.590934e-01
3.590238e-01
3.589542e-01
3.588847e-01
3.588151e-01
3.587457e-01
3.586763e-01
3.586069e-01
3.585376e-01
3.584683e-01
3.583990e-01
3.583298e-01
3.582607e-01
3.581916e-01
3.581225e-01
3.580534e-01
3.579844e-01
3.579155e-01
3.578466e-01
3.577777e-01
3.577089e-01
3.576401e-01
3.575713e-01
3.575026e-01
3.574339e-01
3.573652e-01
3.572966e-01
3.572281e-01
3.571595e-01
3.570910e-01
3.570225e-01
3.569541e-01
3.568857e-01
3.568174e-01
3.567490e-01
3.566807e-01
3.566125e-01
3.565443e-01
3.564761e-01
3.564079e-01
3.563398e-01
3.562717e-01
3.562036e-01
3.561356e-01
3.560676e-01
3.559997e-01
3.559317e-01
3.558638e-01
3.557960e-01
3.557281e-01
3.556603e-01
3.555925e-01
3.555248e-01
3.554571e-01
3.553894e-01
3.553217e-01
3.552541e-01
3.551864e-01
3.551189e-01
3.550513e-01
3.549838e-01
3.549163e-01
3.548488e-01
3.547814e-01
3.547139e-01
3.546465e-01
3.545792e-01
3.545118e-01
3.544445e-01
3.543772e-01
3.543099e-01
3.542427e-01
3.541754e-01
3.541082e-01
3.540410e-01
3.539739e-01
3.539067e-01
3.538396e-01
3.537725e-01
3.537055e-01
3.536384e-01
3.535714e-01
3.535044e-01
3.534374e-01
3.533704e-01
3.533035e-01
3.532365e-01
3.531696e-01
3.531027e-01
3.530359e-01
3.529690e-01
3.529022e-01
3.528354e-01
3.527686e-01
3.527018e-01
3.526350e-01
3.525683e-01
3.525015e-01
3.524348e-01
3.523681e-01
3.523014e-01
3.522348e-01
3.521681e-01
3.521015e-01
3.520348e-01
3.519682e-01
3.519016e-01
3.518351e-01
3.517685e-01
3.517019e-01
3.516354e-01
3.515689e-01
3.515023e-01
3.514358e-01
3.513693e-01
3.513029e-01
3.512364e-01
3.511699e-01
3.511035e-01
3.510371e-01
3.509706e-01
3.509042e-01
3.508378e-01
3.507714e-01
3.507050e-01
3.506386e-01
3.505723e-01
3.505059e-01
3.504396e-01
3.503732e-01
3.503069e-01
3.502406e-01
3.501742e-01
3.501079e-01
3.500416e-01
3.499753e-01
3.499090e-01
3.498427e-01
3.497764e-01
3.497102e-01
3.496439e-01
3.495776e-01
3.495114e-01
3.494451e-01
3.493789e-01
3.493126e-01
3.492464e-01
3.491801e-01
3.491139e-01
3.490477e-01
3.489814e-01
3.489152e-01
3.488490e-01
3.487827e-01
3.487165e-01
3.486503e-01
3.485841e-01
3.485179e-01
3.484516e-01
3.483854e-01
3.483192e-01
3.482530e-01
3.481868e-01
3.481206e-01
3.480544e-01
3.479881e-01
3.479219e-01
3.478557e-01
3.477895e-01
3.477233e-01
3.476570e-01
3.475908e-01
3.475246e-01
3.474583e-01
3.473921e-01
3.473259e-01
3.472596e-01
3.471934e-01
3.471271e-01
3.470609e-01
3.469946e-01
3.469284e-01
3.468621e-01
3.467958e-01
3.467296e-01
3.466633e-01
3.465970e-01
3.465307e-01
3.464644e-01
3.463981e-01
3.463318e-01
3.462655e-01
3.461992e-01
3.461328e-01
3.460665e-01
3.460001e-01
3.459338e-01
3.458674e-01
3.458011e-01
3.457347e-01
3.456683e-01
3.456019e-01
3.455355e-01
3.454691e-01
3.454027e-01
3.453362e-01
3.452698e-01
3.452033e-01
3.451369e-01
3.450704e-01
3.450039e-01
3.449374e-01
3.448709e-01
3.448044e-01
3.447378e-01
3.446713e-01
3.446047e-01
3.445382e-01
3.444716e-01
3.444050e-01
3.443384e-01
3.442718e-01
3.442051e-01
3.441385e-01
3.440718e-01
3.440052e-01
3.439385e-01
3.438718e-01
3.438051e-01
3.437383e-01
3.436716e-01
3.436048e-01
3.435380e-01
3.434712e-01
3.434044e-01
3.433376e-01
3.432708e-01
3.432039e-01
3.431370e-01
3.430701e-01
3.430032e-01
3.429363e-01
3.428694e-01
3.428024e-01
3.427354e-01
3.426684e-01
3.426014e-01
3.425344e-01
3.424673e-01
3.424003e-01
3.423332e-01
3.422661e-01
3.421989e-01
3.421318e-01
3.420646e-01
3.419974e-01
3.419302e-01
3.418630e-01
3.417957e-01
3.417285e-01
3.416612e-01
3.415939e-01
3.415265e-01
3.414592e-01
3.413918e-01
3.413244e-01
3.412570e-01
3.411895e-01
3.411220e-01
3.410546e-01
3.409870e-01
3.409195e-01
3.408519e-01
3.407844e-01
3.407168e-01
3.406491e-01
3.405815e-01
3.405138e-01
3.404461e-01
3.403784e-01
3.403106e-01
3.402428e-01
3.401750e-01
3.401072e-01
3.400393e-01
3.399715e-01
3.399036e-01
3.398356e-01
3.397677e-01
3.396997e-01
3.396317e-01
3.395636e-01
3.394956e-01
3.394275e-01
3.393594e-01
3.392912e-01
3.392230e-01
3.391548e-01
3.390866e-01
3.390183e-01
3.389501e-01
3.388817e-01
3.388134e-01
3.387450e-01
3.386766e-01
3.386082e-01
3.385397e-01
3.384712e-01
3.384027e-01
3.383342e-01
3.382656e-01
3.381970e-01
3.381283e-01
3.380597e-01
3.379910e-01
3.379222e-01
3.378534e-01
3.377847e-01
3.377158e-01
3.376470e-01
3.375781e-01
3.375091e-01
3.374402e-01
3.373712e-01
3.373022e-01
3.372331e-01
3.371640e-01
3.370949e-01
3.370258e-01
3.369566e-01
3.368874e-01
3.368181e-01
3.367488e-01
3.366795e-01
3.366101e-01
3.365407e-01
3.364713e-01
3.364019e-01
3.363324e-01
3.362628e-01
3.361933e-01
3.361237e-01
3.360540e-01
3.359844e-01
3.359146e-01
3.358449e-01
3.357751e-01
3.357053e-01
3.356355e-01
3.355656e-01
3.354956e-01
3.354257e-01
3.353557e-01
3.352856e-01
3.352156e-01
3.351455e-01
3.350753e-01
3.350051e-01
3.349349e-01
3.348646e-01
3.347943e-01
3.347240e-01
3.346536e-01
3.345832e-01
3.345127e-01
3.344422e-01
3.343717e-01
3.343011e-01
3.342305e-01
3.341598e-01
3.340892e-01
3.340184e-01
3.339476e-01
3.338768e-01
3.338060e-01
3.337351e-01
3.336641e-01
3.335932e-01
3.335221e-01
3.334511e-01
3.333800e-01
3.333088e-01
3.332377e-01
3.331664e-01
3.330952e-01
3.330239e-01
3.329525e-01
3.328811e-01
3.328097e-01
3.327382e-01
3.326667e-01
3.325951e-01
3.325235e-01
3.324518e-01
3.323801e-01
3.323084e-01
3.322366e-01
3.321648e-01
3.320929e-01
3.320210e-01
3.319490e-01
3.318770e-01
3.318050e-01
3.317329e-01
3.316608e-01
3.315886e-01
3.315164e-01
3.314441e-01
3.313718e-01
3.312994e-01
3.312270e-01
3.311545e-01
3.310820e-01
3.310095e-01
3.309369e-01
3.308643e-01
3.307916e-01
3.307188e-01
3.306461e-01
3.305732e-01
3.305004e-01
3.304274e-01
3.303545e-01
3.302815e-01
3.302084e-01
3.301353e-01
3.300621e-01
3.299889e-01
3.299157e-01
3.298424e-01
3.297690e-01
3.296956e-01
3.296222e-01
3.295487e-01
3.294751e-01
3.294015e-01
3.293279e-01
3.292542e-01
3.291805e-01
3.291067e-01
3.290328e-01
3.289589e-01
3.288850e-01
3.288110e-01
3.287370e-01
3.286629e-01
3.285887e-01
3.285146e-01
3.284403e-01
3.283660e-01
3.282917e-01
3.282173e-01
3.281428e-01
3.280683e-01
3.279938e-01
3.279192e-01
3.278446e-01
3.277699e-01
3.276951e-01
3.276203e-01
3.275454e-01
3.274705e-01
3.273956e-01
3.273205e-01
3.272455e-01
3.271704e-01
3.270952e-01
3.270200e-01
3.269447e-01
3.268693e-01
3.267940e-01
3.267185e-01
3.266430e-01
3.265675e-01
3.264919e-01
3.264162e-01
3.263405e-01
3.262648e-01
3.261889e-01
3.261131e-01
3.260372e-01
3.259612e-01
3.258851e-01
3.258091e-01
3.257329e-01
3.256567e-01
3.255805e-01
3.255042e-01
3.254278e-01
3.253514e-01
3.252749e-01
3.251984e-01
3.251218e-01
3.250451e-01
3.249684e-01
3.248917e-01
3.248149e-01
3.247380e-01
3.246611e-01
3.245841e-01
3.245071e-01
3.244300e-01
3.243528e-01
3.242756e-01
3.241983e-01
3.241210e-01
3.240436e-01
3.239662e-01
3.238887e-01
3.238112e-01
3.237336e-01
3.236559e-01
3.235782e-01
3.235004e-01
3.234225e-01
3.233446e-01
3.232667e-01
3.231887e-01
3.231106e-01
3.230325e-01
3.229543e-01
3.228760e-01
3.227977e-01
3.227193e-01
3.226409e-01
3.225624e-01
3.224839e-01
3.224053e-01
3.223266e-01
3.222479e-01
3.221691e-01
3.220902e-01
3.220113e-01
3.219324e-01
3.218533e-01
3.217742e-01
3.216951e-01
3.216159e-01
3.215366e-01
3.214573e-01
3.213779e-01
3.212984e-01
3.212189e-01
3.211394e-01
3.210597e-01
3.209800e-01
3.209003e-01
3.208205e-01
3.207406e-01
3.206606e-01
3.205806e-01
3.205006e-01
3.204204e-01
3.203403e-01
3.202600e-01
3.201797e-01
3.200993e-01
3.200189e-01
3.199384e-01
3.198578e-01
3.197772e-01
3.196965e-01
3.196157e-01
3.195349e-01
3.194540e-01
3.193731e-01
3.192921e-01
3.192110e-01
3.191299e-01
3.190487e-01
3.189674e-01
3.188861e-01
3.188047e-01
3.187233e-01
3.186418e-01
3.185602e-01
3.184786e-01
3.183968e-01
3.183151e-01
3.182332e-01
3.181513e-01
3.180694e-01
3.179873e-01
3.179052e-01
3.178231e-01
3.177409e-01
3.176586e-01
3.175762e-01
3.174938e-01
3.174113e-01
3.173288e-01
3.172462e-01
3.171635e-01
3.170807e-01
3.169979e-01
3.169150e-01
3.168321e-01
3.167491e-01
3.166660e-01
3.165829e-01
3.164997e-01
3.164164e-01
3.163330e-01
3.162496e-01
3.161662e-01
3.160826e-01
3.159990e-01
3.159153e-01
3.158316e-01
3.157478e-01
3.156639e-01
3.155800e-01
3.154960e-01
3.154119e-01
3.153277e-01
3.152435e-01
3.151592e-01
3.150749e-01
3.149905e-01
3.149060e-01
3.148214e-01
3.147368e-01
3.146521e-01
3.145674e-01
3.144826e-01
3.143977e-01
3.143127e-01
3.142277e-01
3.141426e-01
3.140574e-01
3.139722e-01
3.138869e-01
3.138015e-01
3.137161e-01
3.136306e-01
3.135450e-01
3.134594e-01
3.133736e-01
3.132879e-01
3.132020e-01
3.131161e-01
3.130301e-01
3.129440e-01
3.128579e-01
3.127717e-01
3.126854e-01
3.125991e-01
3.125127e-01
3.124262e-01
3.123396e-01
3.122530e-01
3.121663e-01
3.120796e-01
3.119927e-01
3.119058e-01
3.118189e-01
3.117318e-01
3.116447e-01
3.115575e-01
3.114703e-01
3.113830e-01
3.112956e-01
3.112081e-01
3.111206e-01
3.110330e-01
3.109453e-01
3.108575e-01
3.107697e-01
3.106818e-01
3.105938e-01
3.105058e-01
3.104177e-01
3.103295e-01
3.102413e-01
3.101530e-01
3.100646e-01
3.099761e-01
3.098876e-01
3.097990e-01
3.097103e-01
3.096215e-01
3.095327e-01
3.094438e-01
3.093548e-01
3.092658e-01
3.091767e-01
3.090875e-01
3.089982e-01
3.089089e-01
3.088195e-01
3.087300e-01
3.086405e-01
3.085508e-01
3.084611e-01
3.083714e-01
3.082815e-01
3.081916e-01
3.081016e-01
3.080116e-01
3.079214e-01
3.078312e-01
3.077409e-01
3.076506e-01
3.075602e-01
3.074697e-01
3.073791e-01
3.072884e-01
3.071977e-01
3.071069e-01
3.070160e-01
3.069251e-01
3.068341e-01
3.067430e-01
3.066518e-01
3.065606e-01
3.064693e-01
3.063779e-01
3.062864e-01
3.061949e-01
3.061033e-01
3.060116e-01
3.059198e-01
3.058280e-01
3.057361e-01
3.056441e-01
3.055520e-01
3.054599e-01
3.053677e-01
3.052754e-01
3.051830e-01
3.050906e-01
3.049981e-01
3.049055e-01
3.048129e-01
3.047201e-01
3.046273e-01
3.045344e-01
3.044415e-01
3.043484e-01
3.042553e-01
3.041621e-01
3.040689e-01
3.039755e-01
3.038821e-01
3.037886e-01
3.036951e-01
3.036014e-01
3.035077e-01
3.034139e-01
3.033201e-01
3.032261e-01
3.031321e-01
3.030380e-01
3.029438e-01
3.028496e-01
3.027552e-01
3.026608e-01
3.025664e-01
3.024718e-01
3.023772e-01
3.022825e-01
3.021877e-01
3.020928e-01
3.019979e-01
3.019029e-01
3.018078e-01
3.017126e-01
3.016174e-01
3.015220e-01
3.014266e-01
3.013312e-01
3.012356e-01
3.011400e-01
3.010443e-01
3.009485e-01
3.008526e-01
3.007567e-01
3.006607e-01
3.005646e-01
3.004684e-01
3.003722e-01
3.002758e-01
3.001794e-01
3.000830e-01
2.999864e-01
2.998898e-01
2.997931e-01
2.996963e-01
2.995994e-01
2.995025e-01
2.994054e-01
2.993083e-01
2.992111e-01
2.991139e-01
2.990165e-01
2.989191e-01
2.988216e-01
2.987241e-01
2.986264e-01
2.985287e-01
2.984309e-01
2.983330e-01
2.982350e-01
2.981370e-01
2.980389e-01
2.979407e-01
2.978424e-01
2.977441e-01
2.976456e-01
2.975471e-01
2.974485e-01
2.973499e-01
2.972511e-01
2.971523e-01
2.970534e-01
2.969544e-01
2.968553e-01
2.967562e-01
2.966570e-01
2.965577e-01
2.964583e-01
2.963588e-01
2.962593e-01
2.961597e-01
2.960600e-01
2.959602e-01
2.958603e-01
2.957604e-01
2.956604e-01
2.955603e-01
2.954601e-01
2.953599e-01
2.952596e-01
2.951591e-01
2.950587e-01
2.949581e-01
2.948574e-01
2.947567e-01
2.946559e-01
2.945550e-01
2.944541e-01
2.943530e-01
2.942519e-01
2.941507e-01
2.940494e-01
2.939480e-01
2.938466e-01
2.937450e-01
2.936434e-01
2.935418e-01
2.934400e-01
2.933381e-01
2.932362e-01
2.931342e-01
2.930321e-01
2.929300e-01
2.928277e-01
2.927254e-01
2.926230e-01
2.925205e-01
2.924179e-01
2.923153e-01
2.922125e-01
2.921097e-01
2.920068e-01
2.919039e-01
2.918008e-01
2.916977e-01
2.915945e-01
2.914912e-01
2.913878e-01
2.912844e-01
2.911808e-01
2.910772e-01
2.909735e-01
2.908697e-01
2.907659e-01
2.906619e-01
2.905579e-01
2.904538e-01
2.903496e-01
2.902454e-01
2.901410e-01
2.900366e-01
2.899321e-01
2.898275e-01
2.897228e-01
2.896181e-01
2.895133e-01
2.894083e-01
2.893034e-01
2.891983e-01
2.890931e-01
2.889879e-01
2.888826e-01
2.887772e-01
2.886717e-01
2.885661e-01
2.884605e-01
2.883548e-01
2.882490e-01
2.881431e-01
2.880371e-01
2.879311e-01
2.878249e-01
2.877187e-01
2.876124e-01
2.875060e-01
2.873996e-01
2.872930e-01
2.871864e-01
2.870797e-01
2.869729e-01
2.868661e-01
2.867591e-01
2.866521e-01
2.865450e-01
2.864378e-01
2.863305e-01
2.862232e-01
2.861157e-01
2.860082e-01
2.859006e-01
2.857929e-01
2.856852e-01
2.855773e-01
2.854694e-01
2.853614e-01
2.852533e-01
2.851451e-01
2.850368e-01
2.849285e-01
2.848201e-01
2.847116e-01
2.846030e-01
2.844943e-01
2.843856e-01
2.842767e-01
2.841678e-01
2.840588e-01
2.839497e-01
2.838406e-01
2.837313e-01
2.836220e-01
2.835126e-01
2.834031e-01
2.832935e-01
2.831839e-01
2.830741e-01
2.829643e-01
2.828544e-01
2.827444e-01
2.826344e-01
2.825242e-01
2.824140e-01
2.823037e-01
2.821933e-01
2.820828e-01
2.819722e-01
2.818616e-01
2.817509e-01
2.816401e-01
2.815292e-01
2.814182e-01
2.813071e-01
2.811960e-01
2.810848e-01
2.809735e-01
2.808621e-01
2.807506e-01
2.806390e-01
2.805274e-01
2.804157e-01
2.803039e-01
2.801920e-01
2.800800e-01
2.799680e-01
2.798559e-01
2.797436e-01
2.796313e-01
2.795190e-01
2.794065e-01
2.792940e-01
2.791813e-01
2.790686e-01
2.789558e-01
2.788429e-01
2.787300e-01
2.786169e-01
2.785038e-01
2.783906e-01
2.782773e-01
2.781639e-01
2.780505e-01
2.779369e-01
2.778233e-01
2.777096e-01
2.775958e-01
2.774819e-01
2.773680e-01
2.772539e-01
2.771398e-01
2.770256e-01
2.769113e-01
2.767970e-01
2.766825e-01
2.765680e-01
2.764533e-01
2.763386e-01
2.762239e-01
2.761090e-01
2.759940e-01
2.758790e-01
2.757639e-01
2.756487e-01
2.755334e-01
2.754180e-01
2.753026e-01
2.751870e-01
2.750714e-01
2.749557e-01
2.748399e-01
2.747241e-01
2.746081e-01
2.744921e-01
2.743760e-01
2.742598e-01
2.741435e-01
2.740271e-01
2.739107e-01
2.737941e-01
2.736775e-01
2.735608e-01
2.734440e-01
2.733272e-01
2.732102e-01
2.730932e-01
2.729761e-01
2.728589e-01
2.727416e-01
2.726242e-01
2.725068e-01
2.723893e-01
2.722716e-01
2.721539e-01
2.720362e-01
2.719183e-01
2.718003e-01
2.716823e-01
2.715642e-01
2.714460e-01
2.713277e-01
2.712094e-01
2.710909e-01
2.709724e-01
2.708538e-01
2.707351e-01
2.706163e-01
2.704974e-01
2.703785e-01
2.702595e-01
2.701403e-01
2.700211e-01
2.699019e-01
2.697825e-01
2.696631e-01
2.695435e-01
2.694239e-01
2.693042e-01
2.691844e-01
2.690646e-01
2.689446e-01
2.688246e-01
2.687045e-01
2.685843e-01
2.684640e-01
2.683436e-01
2.682232e-01
2.681027e-01
2.679820e-01
2.678614e-01
2.677406e-01
2.676197e-01
2.674988e-01
2.673777e-01
2.672566e-01
2.671354e-01
2.670141e-01
2.668928e-01
2.667713e-01
2.666498e-01
2.665282e-01
2.664065e-01
2.662847e-01
2.661629e-01
2.660409e-01
2.659189e-01
2.657968e-01
2.656746e-01
2.655523e-01
2.654299e-01
2.653075e-01
2.651850e-01
2.650624e-01
2.649397e-01
2.648169e-01
2.646940e-01
2.645711e-01
2.644481e-01
2.643249e-01
2.642017e-01
2.640785e-01
2.639551e-01
2.638317e-01
2.637081e-01
2.635845e-01
2.634608e-01
2.633371e-01
2.632132e-01
2.630893e-01
2.629652e-01
2.628411e-01
2.627169e-01
2.625927e-01
2.624683e-01
2.623439e-01
2.622193e-01
2.620947e-01
2.619700e-01
2.618453e-01
2.617204e-01
2.615955e-01
2.614704e-01
2.613453e-01
2.612201e-01
2.610949e-01
2.609695e-01
2.608441e-01
2.607186e-01
2.605930e-01
2.604673e-01
2.603415e-01
2.602156e-01
2.600897e-01
2.599637e-01
2.598376e-01
2.597114e-01
2.595851e-01
2.594588e-01
2.593324e-01
2.592058e-01
2.590792e-01
2.589526e-01
2.588258e-01
2.586989e-01
2.585720e-01
2.584450e-01
2.583179e-01
2.581907e-01
2.580635e-01
2.579361e-01
2.578087e-01
2.576812e-01
2.575536e-01
2.574259e-01
2.572981e-01
2.571703e-01
2.570424e-01
2.569144e-01
2.567863e-01
2.566581e-01
2.565299e-01
2.564015e-01
2.562731e-01
2.561446e-01
2.560160e-01
2.558873e-01
2.557586e-01
2.556297e-01
2.555008e-01
2.553718e-01
2.552428e-01
2.551136e-01
2.549843e-01
2.548550e-01
2.547256e-01
2.545961e-01
2.544665e-01
2.543369e-01
2.542071e-01
2.540773e-01
2.539474e-01
2.538174e-01
2.536873e-01
2.535572e-01
2.534269e-01
2.532966e-01
2.531662e-01
2.530357e-01
2.529052e-01
2.527745e-01
2.526438e-01
2.525130e-01
2.523821e-01
2.522511e-01
2.521200e-01
2.519889e-01
2.518577e-01
2.517264e-01
2.515950e-01
2.514635e-01
2.513320e-01
2.512003e-01
2.510686e-01
2.509368e-01
2.508049e-01
2.506730e-01
2.505409e-01
2.504088e-01
2.502766e-01
2.501443e-01
2.500119e-01
2.498795e-01
2.497469e-01
2.496143e-01
2.494816e-01
2.493488e-01
2.492159e-01
2.490830e-01
2.489500e-01
2.488169e-01
2.486837e-01
2.485504e-01
2.484170e-01
2.482836e-01
2.481501e-01
2.480165e-01
2.478828e-01
2.477490e-01
2.476152e-01
2.474813e-01
2.473472e-01
2.472132e-01
2.470790e-01
2.469447e-01
2.468104e-01
2.466760e-01
2.465415e-01
2.464069e-01
2.462722e-01
2.461375e-01
2.460027e-01
2.458677e-01
2.457328e-01
2.455977e-01
2.454625e-01
2.453273e-01
2.451920e-01
2.450566e-01
2.449211e-01
2.447856e-01
2.446499e-01
2.445142e-01
2.443784e-01
2.442425e-01
2.441065e-01
2.439705e-01
2.438344e-01
2.436982e-01
2.435619e-01
2.434255e-01
2.432891e-01
2.431525e-01
2.430159e-01
2.428792e-01
2.427424e-01
2.426056e-01
2.424687e-01
2.423316e-01
2.421945e-01
2.420574e-01
2.419201e-01
2.417828e-01
2.416453e-01
2.415078e-01
2.413702e-01
2.412326e-01
2.410948e-01
2.409570e-01
2.408191e-01
2.406811e-01
2.405431e-01
2.404049e-01
2.402667e-01
2.401284e-01
2.399900e-01
2.398515e-01
2.397130e-01
2.395743e-01
2.394356e-01
2.392968e-01
2.391579e-01
2.390190e-01
2.388800e-01
2.387408e-01
2.386017e-01
2.384624e-01
2.383230e-01
2.381836e-01
2.380441e-01
2.379045e-01
2.377648e-01
2.376250e-01
2.374852e-01
2.373453e-01
2.372053e-01
2.370652e-01
2.369251e-01
2.367848e-01
2.366445e-01
2.365041e-01
2.363636e-01
2.362231e-01
2.360825e-01
2.359417e-01
2.358009e-01
2.356601e-01
2.355191e-01
2.353781e-01
2.352370e-01
2.350958e-01
2.349545e-01
2.348132e-01
2.346717e-01
2.345302e-01
2.343886e-01
2.342469e-01
2.341052e-01
2.339634e-01
2.338215e-01
2.336795e-01
2.335374e-01
2.333953e-01
2.332530e-01
2.331107e-01
2.329683e-01
2.328259e-01
2.326833e-01
2.325407e-01
2.323980e-01
2.322552e-01
2.321124e-01
2.319694e-01
2.318264e-01
2.316833e-01
2.315401e-01
2.313969e-01
2.312535e-01
2.311101e-01
2.309666e-01
2.308231e-01
2.306794e-01
2.305357e-01
2.303919e-01
2.302480e-01
2.301040e-01
2.299600e-01
2.298159e-01
2.296717e-01
2.295274e-01
2.293830e-01
2.292386e-01
2.290941e-01
2.289495e-01
2.288048e-01
2.286601e-01
2.285152e-01
2.283703e-01
2.282253e-01
2.280803e-01
2.279351e-01
2.277899e-01
2.276446e-01
2.274992e-01
2.273538e-01
2.272083e-01
2.270627e-01
2.269170e-01
2.267712e-01
2.266254e-01
2.264794e-01
2.263334e-01
2.261874e-01
2.260412e-01
2.258950e-01
2.257486e-01
2.256023e-01
2.254558e-01
2.253092e-01
2.251626e-01
2.250159e-01
2.248691e-01
2.247223e-01
2.245754e-01
2.244283e-01
2.242813e-01
2.241341e-01
2.239869e-01
2.238395e-01
2.236921e-01
2.235447e-01
2.233971e-01
2.232495e-01
2.231018e-01
2.229540e-01
2.228061e-01
2.226582e-01
2.225102e-01
2.223621e-01
2.222139e-01
2.220657e-01
2.219173e-01
2.217689e-01
2.216205e-01
2.214719e-01
2.213233e-01
2.211746e-01
2.210258e-01
2.208769e-01
2.207280e-01
2.205790e-01
2.204299e-01
2.202807e-01
2.201315e-01
2.199821e-01
2.198327e-01
2.196833e-01
2.195337e-01
2.193841e-01
2.192344e-01
2.190846e-01
2.189348e-01
2.187848e-01
2.186348e-01
2.184847e-01
2.183346e-01
2.181843e-01
2.180340e-01
2.178836e-01
2.177332e-01
2.175826e-01
2.174320e-01
2.172813e-01
2.171306e-01
2.169797e-01
2.168288e-01
2.166778e-01
2.165267e-01
2.163756e-01
2.162243e-01
2.160731e-01
2.159217e-01
2.157702e-01
2.156187e-01
2.154671e-01
2.153154e-01
2.151637e-01
2.150118e-01
2.148599e-01
2.147080e-01
2.145559e-01
2.144038e-01
2.142516e-01
2.140993e-01
2.139470e-01
2.137945e-01
2.136420e-01
2.134894e-01
2.133368e-01
2.131841e-01
2.130313e-01
2.128784e-01
2.127254e-01
2.125724e-01
2.124193e-01
2.122661e-01
2.121129e-01
2.119595e-01
2.118061e-01
2.116527e-01
2.114991e-01
2.113455e-01
2.111918e-01
2.110380e-01
2.108842e-01
2.107302e-01
2.105762e-01
2.104222e-01
2.102680e-01
2.101138e-01
2.099595e-01
2.098052e-01
2.096507e-01
2.094962e-01
2.093416e-01
2.091869e-01
2.090322e-01
2.088774e-01
2.087225e-01
2.085675e-01
2.084125e-01
2.082574e-01
2.081022e-01
2.079470e-01
2.077917e-01
2.076362e-01
2.074808e-01
2.073252e-01
2.071696e-01
2.070139e-01
2.068581e-01
2.067023e-01
2.065464e-01
2.063904e-01
2.062343e-01
2.060782e-01
2.059220e-01
2.057657e-01
2.056094e-01
2.054529e-01
2.052964e-01
2.051399e-01
2.049832e-01
2.048265e-01
2.046697e-01
2.045129e-01
2.043559e-01
2.041989e-01
2.040418e-01
2.038847e-01
2.037274e-01
2.035701e-01
2.034128e-01
2.032553e-01
2.030978e-01
2.029402e-01
2.027826e-01
2.026248e-01
2.024670e-01
2.023091e-01
2.021512e-01
2.019932e-01
2.018351e-01
2.016769e-01
2.015187e-01
2.013604e-01
2.012020e-01
2.010435e-01
2.008850e-01
2.007264e-01
2.005677e-01
2.004090e-01
2.002502e-01
2.000913e-01
1.999324e-01
1.997733e-01
1.996142e-01
1.994551e-01
1.992958e-01
1.991365e-01
1.989771e-01
1.988177e-01
1.986581e-01
1.984985e-01
1.983389e-01
1.981791e-01
1.980193e-01
1.978594e-01
1.976995e-01
1.975395e-01
1.973794e-01
1.972192e-01
1.970590e-01
1.968987e-01
1.967383e-01
1.965778e-01
1.964173e-01
1.962567e-01
1.960961e-01
1.959353e-01
1.957745e-01
1.956137e-01
1.954527e-01
1.952917e-01
1.951306e-01
1.949695e-01
1.948083e-01
1.946470e-01
1.944856e-01
1.943242e-01
1.941627e-01
1.940011e-01
1.938395e-01
1.936777e-01
1.935160e-01
1.933541e-01
1.931922e-01
1.930302e-01
1.928681e-01
1.927060e-01
1.925438e-01
1.923815e-01
1.922192e-01
1.920568e-01
1.918943e-01
1.917318e-01
1.915691e-01
1.914065e-01
1.912437e-01
1.910809e-01
1.909180e-01
1.907550e-01
1.905920e-01
1.904289e-01
1.902657e-01
1.901025e-01
1.899392e-01
1.897758e-01
1.896124e-01
1.894488e-01
1.892853e-01
1.891216e-01
1.889579e-01
1.887941e-01
1.886303e-01
1.884663e-01
1.883023e-01
1.881383e-01
1.879741e-01
1.878100e-01
1.876457e-01
1.874814e-01
1.873170e-01
1.871525e-01
1.869879e-01
1.868233e-01
1.866587e-01
1.864939e-01
1.863291e-01
1.861642e-01
1.859993e-01
1.858343e-01
1.856692e-01
1.855041e-01
1.853388e-01
1.851736e-01
1.850082e-01
1.848428e-01
1.846773e-01
1.845118e-01
1.843461e-01
1.841804e-01
1.840147e-01
1.838489e-01
1.836830e-01
1.835170e-01
1.833510e-01
1.831849e-01
1.830188e-01
1.828525e-01
1.826863e-01
1.825199e-01
1.823535e-01
1.821870e-01
1.820204e-01
1.818538e-01
1.816871e-01
1.815204e-01
1.813535e-01
1.811867e-01
1.810197e-01
1.808527e-01
1.806856e-01
1.805184e-01
1.803512e-01
1.801839e-01
1.800166e-01
1.798492e-01
1.796817e-01
1.795141e-01
1.793465e-01
1.791789e-01
1.790111e-01
1.788433e-01
1.786754e-01
1.785075e-01
1.783395e-01
1.781714e-01
1.780033e-01
1.778351e-01
1.776668e-01
1.774985e-01
1.773301e-01
1.771616e-01
1.769931e-01
1.768245e-01
1.766558e-01
1.764871e-01
1.763183e-01
1.761494e-01
1.759805e-01
1.758115e-01
1.756425e-01
1.754734e-01
1.753042e-01
1.751349e-01
1.749656e-01
1.747963e-01
1.746268e-01
1.744573e-01
1.742878e-01
1.741181e-01
1.739484e-01
1.737787e-01
1.736089e-01
1.734390e-01
1.732690e-01
1.730990e-01
1.729289e-01
1.727588e-01
1.725886e-01
1.724183e-01
1.722480e-01
1.720776e-01
1.719071e-01
1.717366e-01
1.715660e-01
1.713954e-01
1.712247e-01
1.710539e-01
1.708830e-01
1.707121e-01
1.705412e-01
1.703701e-01
1.701990e-01
1.700279e-01
1.698567e-01
1.696854e-01
1.695140e-01
1.693426e-01
1.691712e-01
1.689996e-01
1.688280e-01
1.686564e-01
1.684847e-01
1.683129e-01
1.681410e-01
1.679691e-01
1.677971e-01
1.676251e-01
1.674530e-01
1.672809e-01
1.671086e-01
1.669364e-01
1.667640e-01
1.665916e-01
1.664191e-01
1.662466e-01
1.660740e-01
1.659014e-01
1.657286e-01
1.655559e-01
1.653830e-01
1.652101e-01
1.650372e-01
1.648641e-01
1.646911e-01
1.645179e-01
1.643447e-01
1.641714e-01
1.639981e-01
1.638247e-01
1.636513e-01
1.634778e-01
1.633042e-01
1.631305e-01
1.629569e-01
1.627831e-01
1.626093e-01
1.624354e-01
1.622615e-01
1.620875e-01
1.619134e-01
1.617393e-01
1.615651e-01
1.613909e-01
1.612166e-01
1.610422e-01
1.608678e-01
1.606933e-01
1.605187e-01
1.603441e-01
1.601695e-01
1.599948e-01
1.598200e-01
1.596451e-01
1.594702e-01
1.592953e-01
1.591202e-01
1.589452e-01
1.587700e-01
1.585948e-01
1.584196e-01
1.582442e-01
1.580689e-01
1.578934e-01
1.577179e-01
1.575424e-01
1.573667e-01
1.571911e-01
1.570153e-01
1.568395e-01
1.566637e-01
1.564878e-01
1.563118e-01
1.561358e-01
1.559597e-01
1.557835e-01
1.556073e-01
1.554311e-01
1.552548e-01
1.550784e-01
1.549019e-01
1.547254e-01
1.545489e-01
1.543723e-01
1.541956e-01
1.540189e-01
1.538421e-01
1.536652e-01
1.534883e-01
1.533114e-01
1.531343e-01
1.529573e-01
1.527801e-01
1.526029e-01
1.524257e-01
1.522484e-01
1.520710e-01
1.518936e-01
1.517161e-01
1.515386e-01
1.513610e-01
1.511833e-01
1.510056e-01
1.508278e-01
1.506500e-01
1.504721e-01
1.502942e-01
1.501162e-01
1.499381e-01
1.497600e-01
1.495819e-01
1.494036e-01
1.492254e-01
1.490470e-01
1.488686e-01
1.486902e-01
1.485117e-01
1.483331e-01
1.481545e-01
1.479758e-01
1.477971e-01
1.476183e-01
1.474395e-01
1.472606e-01
1.470816e-01
1.469026e-01
1.467235e-01
1.465444e-01
1.463652e-01
1.461860e-01
1.460067e-01
1.458274e-01
1.456480e-01
1.454685e-01
1.452890e-01
1.451094e-01
1.449298e-01
1.447501e-01
1.445704e-01
1.443906e-01
1.442108e-01
1.440309e-01
1.438509e-01
1.436709e-01
1.434909e-01
1.433107e-01
1.431306e-01
1.429503e-01
1.427701e-01
1.425897e-01
1.424093e-01
1.422289e-01
1.420484e-01
1.418678e-01
1.416872e-01
1.415066e-01
1.413259e-01
1.411451e-01
1.409643e-01
1.407834e-01
1.406024e-01
1.404215e-01
1.402404e-01
1.400593e-01
1.398782e-01
1.396970e-01
1.395157e-01
1.393344e-01
1.391531e-01
1.389716e-01
1.387902e-01
1.386087e-01
1.384271e-01
1.382455e-01
1.380638e-01
1.378820e-01
1.377003e-01
1.375184e-01
1.373365e-01
1.371546e-01
1.369726e-01
1.367905e-01
1.366084e-01
1.364263e-01
1.362441e-01
1.360618e-01
1.358795e-01
1.356971e-01
1.355147e-01
1.353322e-01
1.351497e-01
1.349671e-01
1.347845e-01
1.346018e-01
1.344191e-01
1.342363e-01
1.340535e-01
1.338706e-01
1.336877e-01
1.335047e-01
1.333216e-01
1.331386e-01
1.329554e-01
1.327722e-01
1.325890e-01
1.324057e-01
1.322223e-01
1.320389e-01
1.318555e-01
1.316720e-01
1.314884e-01
1.313048e-01
1.311212e-01
1.309375e-01
1.307537e-01
1.305699e-01
1.303860e-01
1.302021e-01
1.300182e-01
1.298342e-01
1.296501e-01
1.294660e-01
1.292818e-01
1.290976e-01
1.289134e-01
1.287290e-01
1.285447e-01
1.283603e-01
1.281758e-01
1.279913e-01
1.278067e-01
1.276221e-01
1.274375e-01
1.272528e-01
1.270680e-01
1.268832e-01
1.266983e-01
1.265134e-01
1.263285e-01
1.261435e-01
1.259584e-01
1.257733e-01
1.255882e-01
1.254030e-01
1.252177e-01
1.250324e-01
1.248471e-01
1.246617e-01
1.244762e-01
1.242907e-01
1.241052e-01
1.239196e-01
1.237339e-01
1.235483e-01
1.233625e-01
1.231767e-01
1.229909e-01
1.228050e-01
1.226191e-01
1.224331e-01
1.222471e-01
1.220610e-01
1.218749e-01
1.216887e-01
1.215025e-01
1.213162e-01
1.211299e-01
1.209436e-01
1.207571e-01
1.205707e-01
1.203842e-01
1.201976e-01
1.200110e-01
1.198244e-01
1.196377e-01
1.194510e-01
1.192642e-01
1.190773e-01
1.188905e-01
1.187035e-01
1.185166e-01
1.183295e-01
1.181425e-01
1.179554e-01
1.177682e-01
1.175810e-01
1.173937e-01
1.172064e-01
1.170191e-01
1.168317e-01
1.166443e-01
1.164568e-01
1.162693e-01
1.160817e-01
1.158941e-01
1.157064e-01
1.155187e-01
1.153309e-01
1.151431e-01
1.149553e-01
1.147674e-01
1.145794e-01
1.143914e-01
1.142034e-01
1.140153e-01
1.138272e-01
1.136390e-01
1.134508e-01
1.132626e-01
1.130743e-01
1.128859e-01
1.126975e-01
1.125091e-01
1.123206e-01
1.121321e-01
1.119435e-01
1.117549e-01
1.115662e-01
1.113775e-01
1.111888e-01
1.110000e-01
1.108111e-01
1.106223e-01
1.104333e-01
1.102444e-01
1.100554e-01
1.098663e-01
1.096772e-01
1.094880e-01
1.092989e-01
1.091096e-01
1.089203e-01
1.087310e-01
1.085417e-01
1.083523e-01
1.081628e-01
1.079733e-01
1.077838e-01
1.075942e-01
1.074046e-01
1.072149e-01
1.070252e-01
1.068354e-01
1.066456e-01
1.064558e-01
1.062659e-01
1.060760e-01
1.058860e-01
1.056960e-01
1.055060e-01
1.053159e-01
1.051257e-01
1.049356e-01
1.047453e-01
1.045551e-01
1.043648e-01
1.041744e-01
1.039840e-01
1.037936e-01
1.036031e-01
1.034126e-01
1.032221e-01
1.030315e-01
1.028408e-01
1.026501e-01
1.024594e-01
1.022686e-01
1.020778e-01
1.018870e-01
1.016961e-01
1.015052e-01
1.013142e-01
1.011232e-01
1.009321e-01
1.007411e-01
1.005499e-01
1.003587e-01
1.001675e-01
9.997627e-02
9.978497e-02
9.959363e-02
9.940226e-02
9.921084e-02
9.901938e-02
9.882788e-02
9.863634e-02
9.844476e-02
9.825314e-02
9.806148e-02
9.786978e-02
9.767804e-02
9.748626e-02
9.729444e-02
9.710258e-02
9.691069e-02
9.671875e-02
9.652677e-02
9.633475e-02
9.614270e-02
9.595060e-02
9.575847e-02
9.556629e-02
9.537408e-02
9.518183e-02
9.498954e-02
9.479721e-02
9.460484e-02
9.441243e-02
9.421998e-02
9.402750e-02
9.383497e-02
9.364241e-02
9.344981e-02
9.325717e-02
9.306449e-02
9.287177e-02
9.267902e-02
9.248623e-02
9.229340e-02
9.210053e-02
9.190762e-02
9.171468e-02
9.152169e-02
9.132867e-02
9.113562e-02
9.094252e-02
9.074939e-02
9.055622e-02
9.036301e-02
9.016976e-02
8.997648e-02
8.978316e-02
8.958980e-02
8.939641e-02
8.920298e-02
8.900951e-02
8.881600e-02
8.862246e-02
8.842888e-02
8.823526e-02
8.804161e-02
8.784792e-02
8.765420e-02
8.746043e-02
8.726664e-02
8.707280e-02
8.687893e-02
8.668502e-02
8.649108e-02
8.629710e-02
8.610308e-02
8.590903e-02
8.571494e-02
8.552082e-02
8.532666e-02
8.513246e-02
8.493823e-02
8.474397e-02
8.454966e-02
8.435533e-02
8.416095e-02
8.396655e-02
8.377210e-02
8.357762e-02
8.338311e-02
8.318856e-02
8.299398e-02
8.279936e-02
8.260471e-02
8.241002e-02
8.221529e-02
8.202054e-02
8.182574e-02
8.163092e-02
8.143606e-02
8.124116e-02
8.104623e-02
8.085127e-02
8.065627e-02
8.046123e-02
8.026617e-02
8.007107e-02
7.987593e-02
7.968076e-02
7.948556e-02
7.929032e-02
7.909505e-02
7.889975e-02
7.870441e-02
7.850904e-02
7.831364e-02
7.811820e-02
7.792273e-02
7.772723e-02
7.753169e-02
7.733612e-02
7.714052e-02
7.694488e-02
7.674921e-02
7.655351e-02
7.635777e-02
7.616201e-02
7.596621e-02
7.577037e-02
7.557451e-02
7.537861e-02
7.518268e-02
7.498672e-02
7.479072e-02
7.459470e-02
7.439864e-02
7.420255e-02
7.400643e-02
7.381027e-02
7.361408e-02
7.341787e-02
7.322162e-02
7.302533e-02
7.282902e-02
7.263268e-02
7.243630e-02
7.223989e-02
7.204345e-02
7.184698e-02
7.165048e-02
7.145395e-02
7.125738e-02
7.106079e-02
7.086416e-02
7.066751e-02
7.047082e-02
7.027410e-02
7.007735e-02
6.988058e-02
6.968377e-02
6.948693e-02
6.929006e-02
6.909315e-02
6.889622e-02
6.869926e-02
6.850227e-02
6.830525e-02
6.810820e-02
6.791112e-02
6.771401e-02
6.751686e-02
6.731969e-02
6.712249e-02
6.692526e-02
6.672800e-02
6.653071e-02
6.633340e-02
6.613605e-02
6.593867e-02
6.574126e-02
6.554383e-02
6.534636e-02
6.514887e-02
6.495135e-02
6.475380e-02
6.455622e-02
6.435861e-02
6.416097e-02
6.396331e-02
6.376561e-02
6.356789e-02
6.337014e-02
6.317236e-02
6.297455e-02
6.277671e-02
6.257885e-02
6.238096e-02
6.218304e-02
6.198509e-02
6.178711e-02
6.158911e-02
6.139108e-02
6.119302e-02
6.099493e-02
6.079682e-02
6.059867e-02
6.040050e-02
6.020231e-02
6.000408e-02
5.980583e-02
5.960755e-02
5.940925e-02
5.921092e-02
5.901256e-02
5.881417e-02
5.861576e-02
5.841732e-02
5.821885e-02
5.802036e-02
5.782184e-02
5.762329e-02
5.742472e-02
5.722612e-02
5.702750e-02
5.682885e-02
5.663017e-02
5.643147e-02
5.623274e-02
5.603398e-02
5.583520e-02
5.563640e-02
5.543756e-02
5.523871e-02
5.503982e-02
5.484091e-02
5.464198e-02
5.444302e-02
5.424403e-02
5.404502e-02
5.384599e-02
5.364693e-02
5.344784e-02
5.324873e-02
5.304959e-02
5.285043e-02
5.265125e-02
5.245204e-02
5.225280e-02
5.205354e-02
5.185426e-02
5.165495e-02
5.145562e-02
5.125626e-02
5.105688e-02
5.085748e-02
5.065805e-02
5.045859e-02
5.025912e-02
5.005961e-02
4.986009e-02
4.966054e-02
4.946097e-02
4.926137e-02
4.906175e-02
4.886211e-02
4.866244e-02
4.846275e-02
4.826304e-02
4.806330e-02
4.786354e-02
4.766376e-02
4.746395e-02
4.726413e-02
4.706427e-02
4.686440e-02
4.666450e-02
4.646458e-02
4.626464e-02
4.606468e-02
4.586469e-02
4.566468e-02
4.546465e-02
4.526459e-02
4.506451e-02
4.486442e-02
4.466429e-02
4.446415e-02
4.426399e-02
4.406380e-02
4.386359e-02
4.366336e-02
4.346311e-02
4.326284e-02
4.306254e-02
4.286222e-02
4.266189e-02
4.246153e-02
4.226115e-02
4.206074e-02
4.186032e-02
4.165988e-02
4.145941e-02
4.125893e-02
4.105842e-02
4.085789e-02
4.065735e-02
4.045678e-02
4.025619e-02
4.005558e-02
3.985495e-02
3.965430e-02
3.945363e-02
3.925293e-02
3.905222e-02
3.885149e-02
3.865074e-02
3.844997e-02
3.824918e-02
3.804837e-02
3.784754e-02
3.764669e-02
3.744582e-02
3.724493e-02
3.704402e-02
3.684309e-02
3.664214e-02
3.644117e-02
3.624019e-02
3.603918e-02
3.583816e-02
3.563711e-02
3.543605e-02
3.523497e-02
3.503387e-02
3.483275e-02
3.463161e-02
3.443045e-02
3.422928e-02
3.402809e-02
3.382687e-02
3.362564e-02
3.342440e-02
3.322313e-02
3.302184e-02
3.282054e-02
3.261922e-02
3.241788e-02
3.221653e-02
3.201515e-02
3.181376e-02
3.161235e-02
3.141092e-02
3.120948e-02
3.100802e-02
3.080654e-02
3.060504e-02
3.040353e-02
3.020199e-02
3.000045e-02
2.979888e-02
2.959730e-02
2.939570e-02
2.919408e-02
2.899245e-02
2.879080e-02
2.858914e-02
2.838745e-02
2.818575e-02
2.798404e-02
2.778231e-02
2.758056e-02
2.737879e-02
2.717701e-02
2.697522e-02
2.677341e-02
2.657158e-02
2.636973e-02
2.616787e-02
2.596600e-02
2.576411e-02
2.556220e-02
2.536028e-02
2.515834e-02
2.495638e-02
2.475442e-02
2.455243e-02
2.435043e-02
2.414842e-02
2.394639e-02
2.374434e-02
2.354229e-02
2.334021e-02
2.313812e-02
2.293602e-02
2.273390e-02
2.253177e-02
2.232962e-02
2.212746e-02
2.192528e-02
2.172309e-02
2.152089e-02
2.131867e-02
2.111644e-02
2.091419e-02
2.071193e-02
2.050966e-02
2.030737e-02
2.010507e-02
1.990275e-02
1.970042e-02
1.949808e-02
1.929572e-02
1.909335e-02
1.889097e-02
1.868857e-02
1.848617e-02
1.828374e-02
1.808131e-02
1.787886e-02
1.767640e-02
1.747392e-02
1.727144e-02
1.706894e-02
1.686642e-02
1.666390e-02
1.646136e-02
1.625881e-02
1.605625e-02
1.585367e-02
1.565109e-02
1.544849e-02
1.524588e-02
1.504326e-02
1.484062e-02
1.463797e-02
1.443532e-02
1.423264e-02
1.402996e-02
1.382727e-02
1.362456e-02
1.342185e-02
1.321912e-02
1.301638e-02
1.281363e-02
1.261087e-02
1.240810e-02
1.220531e-02
1.200252e-02
1.179971e-02
1.159689e-02
1.139407e-02
1.119123e-02
1.098838e-02
1.078552e-02
1.058265e-02
1.037977e-02
1.017688e-02
9.973978e-03
9.771067e-03
9.568146e-03
9.365215e-03
9.162273e-03
8.959322e-03
8.756361e-03
8.553390e-03
8.350409e-03
8.147419e-03
7.944418e-03
7.741409e-03
7.538390e-03
7.335361e-03
7.132324e-03
6.929277e-03
6.726221e-03
6.523155e-03
6.320081e-03
6.116998e-03
5.913905e-03
5.710804e-03
5.507694e-03
5.304576e-03
5.101449e-03
4.898313e-03
4.695169e-03
4.492016e-03
4.288855e-03
4.085686e-03
3.882508e-03
3.679322e-03
3.476129e-03
3.272927e-03
3.069717e-03
2.866499e-03
2.663274e-03
2.460041e-03
2.256800e-03
2.053552e-03
1.850296e-03
1.647032e-03
1.443761e-03
1.240483e-03
1.037198e-03
8.339054e-04
6.306057e-04
4.272990e-04
2.239853e-04
2.066467e-05
0
0
0
0
0
0
0
0
0
0
0
0
0
0
0
0
0
0
0
0
0
0
0
0
0
0
0
0
0
0
0
0
0
0
0
0
0
0
0
0
0
0
0
0
0
0
0
0
0
0
0
0
0
0
0
0
0
0
0
0
0
0
0
0
0
0
0
0
0
0
0
0
0
0
0
0
0
0
0
0
0
0
0
0
0
0
0
0
0
0
0
0
0
0
0
0
0
0
0
0
0
0
0
0
0
0
0
0
0
0
0
0
0
0
0
0
0
0
0
0
0
0
0
0
0
0
0
0
0
0
0
0
0
0
0
0
0
0
0
0
0
0
0
0
0
0
0
0
0
0
0
0
0
0
0
0
0
0
0
0
0
0
0
0
0
0
0
0
0
0
0
0
0
0
0
0
0
0
0
0
0
0
0
0
0
0
0
0
0
0
0
0
0
0
0
0
0
0
0
0
0
0
0
0
0
0
0
0
0
0
0
0
0
0
0
0
0
0
0
0
0
0
0
0
0
0
0
0
0
0
0
0
0
0
0
0
0
0
0
0
0
0
0
0
0
0
0
0
0
0
0
0
0
0
0
0
0
0
0
0
0
0
0
0
0
0
0
0
0
0
0
0
0
0
0
0
0
0
0
0
0
0
0
0
0
0
0
0
0
0
0
0
0
0
0
0
0
0
0
0
0
0
0
0
0
0
0
0
0
0
0
0
0
0
0
0
0
0
0
0
0
0
0
0
0
0
0
0
0
0
0
0
0
0
0
0
0
0
0
0
0
0
0
0
0
0
0
0
0
0
0
0
0
0
0
0
0
0
0
0
0
0
0
0
0
0
0
0
0
0
0
0
0
0
0
0
0
0
0
0
0
0
0
0
0
0
0
0
0
0
0
0
0
0
0
0
0
0
0
0
0
0
0
0
0
0
0
0
0
0
0
0
0
0
0
0
0
0
0
0
0
0
0
0
0
0
0
0
0
0
0
0
0
0
0
0
0
0
0
0
0
0
0
0
0
0
0
0
0
0
0
0
0
0
0
0
0
0
0
0
0
0
0
0
0
0
0
0
0
0
0
0
0
0
0
0
0
0
0
0
0
0
0
0
0
0
0
0
0
0
0
0
0
0
0
0
0
0
0
0
0
0
0
0
0
0
0
0
0
0
0
0
0
0
0
0
0
0
0
0
0
0
0
0
0
0
0
0
0
0
0
0
0
0
0
0
0
0
0
0
0
0
0
0
0
0
0
0
0
0
0
0
0
0
0
0
0
0
0
0
0
0
0
0
0
0
0
0
0
0
0
0
0
0
0
0
0
0
0
0
0
0
0
0
0
0
0
0
0
0
0
0
0
0
0
0
0
0
0
0
0
0
0
0
0
0
0
0
0
0
0
0
0
0
0
0
0
0
0
0
0
0
0
0
0
0
0
0
0
0
0
0
0
0
0
0
0
0
0
0
0
0
0
0
0
0
0
0
0
0
0
0
0
0
0
0
0
0
0
0
0
0
0
0
0
0
0
0
0
0
0
0
0
0
0
0
0
0
0
0
0
0
0
0
0
0
0
0
0
0
0
0
0
0
0
0
0
0
0
0
0
0
0
0
0
0
0
0
0
0
0
0
0
0
0
0
0
0
0
0
0
0
0
0
0
0
0
0
0
0
0
0
0
0
0
0
0
0
0
0
0
0
0
0
0
0
0
0
0
0
0
0
0
0
0
0
0
0
0
0
0
0
0
0
0
0
0
0
0
0
0
0
0
0
0
0
0
0
0
0
0
0
0
0
0
0
0
0
0
0
0
0
0
0
0
0
0
0
0
0
0
0
0
0
0
0
0
0
0
0
0
0
0
0
0
0
0
0
0
0
0
0
0
0
0
0
0
0
0
0
0
0
0
0
0
0
0
0
0
0
0
0
0
0
0
0
0
0
0
0
0
0
0
0
0
0
0
0
0
0
0
0
0
0
0
0
0
0
0
0
0
0
0
0
0
0
0
0
0
0
0
0
0
0
0
0
0
0
0
0
0
0
0
0
0
0
0
0
0
0
0
0
0
0
0
0
0
0
0
0
0
0
0
0
0
0
0
0
0
0
0
0
0
0
0
0
0
0
0
0
0
0
0
0
0
0
0
0
0
0
0
0
0
0
0
0
0
0
0
0
0
0
0
0
0
0
0
0
0
0
0
0
0
0
0
0
0
0
0
0
0
0
0
0
0
0
0
0
0
0
0
0
0
0
0
0
0
0
0
0
0
0
0
0
0
0
0
0
0
0
0
0
0
0
0
0
0
0
0
0
0
0
0
0
0
0
0
0
0
0
0
0
0
0
0
0
0
0
0
0
0
0
0
0
0
0
0
0
0
0
0
0
0
0
0
0
0
0
0
0
0
0
0
0
0
0
0
0
0
0
0
0
0
0
0
0
0
0
0
0
0
0
0
0
0
0
0
0
0
0
0
0
0
0
0
0
0
0
0
0
0
0
0
0
0
0
0
0
0
0
0
0
0
0
0
0
0
0
0
0
0
0
0
0
0
0
0
0
0
0
0
0
0
0
0
0
0
0
0
0
0
0
0
0
0
0
0
0
0
0
0
0
0
0
0
0
0
0
0
0
0
0
0
0
0
0
0
0
0
0
0
0
0
0
0
0
0
0
0
0
0
0
0
0
0
0
0
0
0
0
0
0
0
0
0
0
0
0
0
0
0
0
0
0
0
0
0
0
0
0
0
0
0
0
0
0
0
0
0
0
0
0
0
0
0
0
0
0
0
0
0
0
0
0
0
0
0
0
0
0
0
0
0
0
0
0
0
0
0
0
0
0
0
0
0
0
0
0
0
0
0
0
0
0
0
0
0
0
0
0
0
0
0
0
0
0
0
0
0
0
0
0
0
0
0
0
0
0
0
0
0
0
0
0
0
0
0
0
0
0
0
0
0
0
0
0
0
0
0
0
0
0
0
0
0
0
0
0
0
0
0
0
0
0
0
0
0
0
0
0
0
0
0
0
0
0
0
0
0
0
0
0
0
0
0
0
0
0
0
0
0
0
0
0
0
0
0
0
0
0
0
0
0
0
0
0
0
0
0
0
0
0
0
0
0
0
0
0
0
0
0
0
0
0
0
0
0
0
0
0
0
0
0
0
0
0
0
0
0
0
0
0
0
0
0
0
0
0
0
0
0
0
0
0
0
0
0
0
0
0
0
0
0
0
0
0
0
0
0
0
0
0
0
0
0
0
0
0
0
0
0
0
0
0
0
0
0
0
0
0
0
0
0
0
0
0
0
0
0
0
0
0
0
0
0
0
0
0
0
0
0
0
0
0
0
0
0
0
0
0
0
0
0
0
0
0
0
0
0
0
0
0
0
0
0
0
0
0
0
0
0
0
0
0
0
0
0
0
0
0
0
0
0
0
0
0
0
0
0
0
0
0
0
0
0
0
0
0
0
0
0
0
0
0
0
0
0
0
0
0
0
0
0
0
0
0
0
0
0
0
0
0
0
0
0
0
0
0
0
0
0
0
0
0
0
0
0
0
0
0
0
0
0
0
0
0
0
0
0
0
0
0
0
0
0
0
0
0
0
0
0
0
0
0
0
0
0
0
0
0
0
0
0
0
0
0
0
0
0
0
0
0
0
0
0
0
0
0
0
0
0
0
0
0
0
0
0
0
0
0
0
0
0
0
0
0
0
0
0
0
0
0
0
0
0
0
0
0
0
0
0
0
0
0
0
0
0
0
0
0
0
0
0
0
0
0
0
0
0
0
0
0
0
0
0
0
0
0
0
0
0
0
0
0
0
0
0
0
0
0
0
0
0
0
0
0
0
0
0
0
0
0
0
0
0
0
0
0
0
0
0
0
0
0
0
0
0
0
0
0
0
0
0
0
0
0
0
0
0
0
0
0
0
0
0
0
0
0
0
0
0
0
0
0
0
0
0
0
0
0
0
0
0
0
0
0
0
0
0
0
0
0
0
0
0
0
0
0
0
0
0
0
0
0
0
0
0
0
0
0
0
0
0
0
0
0
0
0
0
0
0
0
0
0
0
0
0
0
0
0
0
0
0
0
0
0
0
0
0
0
0
0
0
0
0
0
0
0
0
0
0
0
0
0
0
0
0
0
0
0
0
0
0
0
0
0
0
0
0
0
0
0
0
0
0
0
0
0
0
0
0
0
0
0
0
0
0
0
0
0
0
0
0
0
0
0
0
0
0
0
0
0
0
0
0
0
0
0
0
0
0
0
0
0
0
0
0
0
0
0
0
0
0
0
0
0
0
0
0
0
0
0
0
0
0
0
0
0
0
0
0
0
0
0
0
0
0
0
0
0
0
0
0
0
0
0
0
0
0
0
0
0
0
0
0
0
0
0
0
0
0
0
0
0
0
0
0
0
0
0
0
0
0
0
0
0
0
0
0
0
0
0
0
0
0
0
0
0
0
0
0
0
0
0
0
0
0
0
0
0
0
0
0
0
0
0
0
0
0
0
0
0
0
0
0
0
0
0
0
0
0
0
0
0
0
0
0
0
0
0
0
0
0
0
0
0
0
0
0
0
0
0
0
0
0
0
0
0
0
0
0
0
0
0
0
0
0
0
0
0
0
0
0
0
0
0
0
0
0
0
0
0
0
0
0
0
0
0
0
0
0
0
0
0
0
0
0
0
0
0
0
0
0
0
0
0
0
0
0
0
0
0
0
0
0
0
0
0
0
0
0
0
0
0
0
0
0
0
0
0
0
0
0
0
0
0
0
0
0
0
0
0
0
0
0
0
0
0
0
0
0
0
0
0
0
0
0
0
0
0
0
0
0
0
0
0
0
0
0
0
0
0
0
0
0
0
0
0
0
0
0
0
0
0
0
0
0
0
0
0
0
0
0
0
0
0
0
0
0
0
0
0
0
0
0
0
0
0
0
0
0
0
0
0
0
0
0
0
0
0
0
0
0
0
0
0
0
0
0
0
0
0
0
0
0
0
0
0
0
0
0
0
0
0
0
0
0
0
0
0
0
0
0
0
0
0
0
0
0
0
0
0
0
0
0
0
0
0
0
0
0
0
0
0
0
0
0
0
0
0
0
0
0
0
0
0
0
0
0
0
0
0
0
0
0
0
0
0
0
0
0
0
0
0
0
0
0
0
0
0
0
0
0
0
0
0
0
0
0
0
0
0
0
0
0
0
0
0
0
0
0
0
0
0
0
0
0
0
0
0
0
0
0
0
0
0
0
0
0
0
0
0
0
0
0
0
0
0
0
0
0
0
0
0
0
0
0
0
0
0
0
0
0
0
0
0
0
0
0
0
0
0
0
0
0
0
0
0
0
0
0
0
0
0
0
0
0
0
0
0
0
0
0
0
0
0
0
0
0
0
0
0
0
0
0
0
0
0
0
0
0
0
0
0
0
0
0
0
0
0
0
0
0
0
0
0
0
0
0
0
0
0
0
0
0
0
0
0
0
0
0
0
0
0
0
0
0
0
0
0
0
0
0
0
0
0
0
0
0
0
0
0
0
0
0
0
0
0
0
0
0
0
0
0
0
0
0
0
0
0
0
0
0
0
0
0
0
0
0
0
0
0
0
0
0
0
0
0
0
0
0
0
0
0
0
0
0
0
0
0
0
0
0
0
0
0
0
0
0
0
0
0
0
0
0
0
0
0
0
0
0
0
0
0
0
0
0
0
0
0
0
0
0
0
0
0
0
0
0
0
0
0
0
0
0
0
0
0
0
0
0
0
0
0
0
0
0
0
0
0
0
0
0
0
0
0
0
0
0
0
0
0
0
0
0
0
0
0
0
0
0
0
0
0
0
0
0
0
0
0
0
0
0
0
0
0
0
0
0
0
0
0
0
0
0
0
0
0
0
0
0
0
0
0
0
0
0
0
0
0
0
0
0
0
0
0
0
0
0
0
0
0
0
0
0
0
0
0
0
0
0
0
0
0
0
0
0
0
0
0
0
0
0
0
0
0
0
0
0
0
0
0
0
0
0
0
0
0
0
0
0
0
0
0
0
0
0
0
0
0
0
0
0
0
0
0
0
0
0
0
0
0
0
0
0
0
0
0
0
0
0
0
0
0
0
0
0
0
0
0
0
0
0
0
0
0
0
0
0
0
0
0
0
0
0
0
0
0
0
0
0
0
0
0
0
0
0
0
0
0
0
0
0
0
0
0
0
0
0
0
0
0
0
0
0
0
0
0
0
0
0
0
0
0
0
0
0
0
0
0
0
0
0
0
0
0
0
0
0
0
0
0
0
0
0
0
0
0
0
0
0
0
0
0
0
0
0
0
0
0
0
0
0
0
0
0
0
0
0
0
0
0
0
0
0
0
0
0
0
0
0
0
0
0
0
0
0
0
0
0
0
0
0
0
0
0
0
0
0
0
0
0
0
0
0
0
0
0
0
0
0
0
0
0
0
0
0
0
0
0
0
0
0
0
0
0
0
0
0
0
0
0
0
0
0
0
0
0
0
0
0
0
0
0
0
0
0
0
0
0
0
0
0
0
0
0
0
0
0
0
0
0
0
0
0
0
0
0
0
0
0
0
0
0
0
0
0
0
0
0
0
0
0
0
0
0
0
0
0
0
0
0
0
0
0
0
0
0
0
0
0
0
0
0
0
0
0
0
0
0
0
0
0
0
0
0
0
0
0
0
0
0
0
0
0
0
0
0
0
0
0
0
0
0
0
0
0
0
0
0
0
0
0
0
0
0
0
0
0
0
0
0
0
0
0
0
0
0
0
0
0
0
0
0
0
0
0
0
0
0
0
0
0
0
0
0
0
0
0
0
0
0
0
0
0
0
0
0
0
0
0
0
0
0
0
0
0
0
0
0
0
0
0
0
0
0
0
0
0
0
0
0
0
0
0
0
0
0
0
0
0
0
0
0
0
0
0
0
0
0
0
0
0
0
0
0
0
0
0
0
0
0
0
0
0
0
0
0
0
0
0
0
0
0
0
0
0
0
0
0
0
0
0
0
0
0
0
0
0
0
0
0
0
0
0
0
0
0
0
0
0
0
0
0
0
0
0
0
0
0
0
0
0
0
0
0
0
0
0
0
0
0
0
0
0
0
0
0
0
0
0
0
0
0
0
0
0
0
0
0
0
0
0
0
0
0
0
0
0
0
0
0
0
0
0
0
0
0
0
0
0
0
0
0
0
0
0
0
0
0
0
0
0
0
0
0
0
0
0
0
0
0
0
0
0
0
0
0
0
0
0
0
0
0
0
0
0
0
0
0
0
0
0
0
0
0
0
0
0
0
0
0
0
0
0
0
0
0
0
0
0
0
0
0
0
0
0
0
0
0
0
0
0
0
0
0
0
0
0
0
0
0
0
0
0
0
0
0
0
0
0
0
0
0
0
0
0
0
0
0
0
0
0
0
0
0
0
0
0
0
0
0
0
0
0
0
0
0
0
0
0
0
0
0
0
0
0
0
0
0
0
0
0
0
0
0
0
0
0
0
0
0
0
0
0
0
0
0
0
0
0
0
0
0
0
0
0
0
0
0
0
0
0
0
0
0
0
0
0
0
0
0
0
0
0
0
0
0
0
0
0
0
0
0
0
0
0
0
0
0
0
0
0
0
0
0
0
0
0
0
0
0
0
0
0
0
0
0
0
0
0
0
0
0
0
0
0
0
0
0
0
0
0
0
0
0
0
0
0
0
0
0
0
0
0
0
0
0
0
0
0
0
0
0
0
0
0
0
0
0
0
0
0
0
0
0
0
0
0
0
0
0
0
0
0
0
0
0
0
0
0
0
0
0
0
0
0
0
0
0
0
0
0
0
0
0
0
0
0
0
0
0
0
0
0
0
0
0
0
0
0
0
0
0
0
0
0
0
0
0
0
0
0
0
0
0
0
0
0
0
0
0
0
0
0
0
0
0
0
0
0
0
0
0
0
0
0
0
0
0
0
0
0
0
0
0
0
0
0
0
0
0
0
0
0
0
0
0
0
0
0
0
0
0
0
0
0
0
0
0
0
0
0
0
0
0
0
0
0
0
0
0
0
0
0
0
0
0
0
0
0
0
0
0
0
0
0
0
0
0
0
0
0
0
0
0
0
0
0
0
0
0
0
0
0
0
0
0
0
0
0
0
0
0
0
0
0
0
0
0
0
0
0
0
0
0
0
0
0
0
0
0
0
0
0
0
0
0
0
0
0
0
0
0
0
0
0
0
0
0
0
0
0
0
0
0
0
0
0
0
0
0
0
0
0
0
0
0
0
0
0
0
0
0
0
0
0
0
0
0
0
0
0
0
0
0
0
0
0
0
0
0
0
0
0
0
0
0
0
0
0
0
0
0
0
0
0
0
0
0
0
0
0
0
0
0
0
0
0
0
0
0
0
0
0
0
0
0
0
0
0
0
0
0
0
0
0
0
0
0
0
0
0
0
0
0
0
0
0
0
0
0
0
0
0
0
0
0
0
0
0
0
0
0
0
0
0
0
0
0
0
0
0
0
0
0
0
0
0
0
0
0
0
0
0
0
0
0
0
0
0
0
0
0
0
0
0
0
0
0
0
0
0
0
0
0
0
0
0
0
0
0
0
0
0
0
0
0
0
0
0
0
0
0
0
0
0
0
0
0
0
0
0
0
0
0
0
0
0
0
0
0
0
0
0
0
0
0
0
0
0
0
0
0
0
0
0
0
0
0
0
0
0
0
0
0
0
0
0
0
0
0
0
0
0
0
0
0
0
0
0
0
0
0
0
0
0
0
0
0
0
0
0
0
0
0
0
0
0
0
0
0
0
0
0
0
0
0
0
0
0
0
0
0
0
0
0
0
0
0
0
0
0
0
0
0
0
0
0
0
0
0
0
0
0
0
0
0
0
0
0
0
0
0
0
0
0
0
0
0
0
0
0
0
0
0
0
0
0
0
0
0
0
0
0
0
0
0
0
0
0
0
0
0
0
0
0
0
0
0
0
0
0
0
0
0
0
0
0
0
0
0
0
0
0
0
0
0
0
0
0
0
0
0
0
0
0
0
0
0
0
0
0
0
0
0
0
0
0
0
0
0
0
0
0
0
0
0
0
0
0
0
0
0
0
0
0
0
0
0
0
0
0
0
0
0
0
0
0
0
0
0
0
0
0
0
0
0
0
0
0
0
0
0
0
0
0
0
0
0
0
0
0
0
0
0
0
0
0
0
0
0
0
0
0
0
0
0
0
0
0
0
0
0
0
0
0
0
0
0
0
0
0
0
0
0
0
0
0
0
0
0
0
0
0
0
0
0
0
0
0
0
0
0
0
0
0
0
0
0
0
0
0
0
0
0
0
0
0
0
0
0
0
0
0
0
0
0
0
0
0
0
0
0
0
0
0
0
0
0
0
0
0
0
0
0
0
0
0
0
0
0
0
0
0
0
0
0
0
0
0
0
0
0
0
0
0
0
0
0
0
0
0
0
0
0
0
0
0
0
0
0
0
0
0
0
0
0
0
0
0
0
0
0
0
0
0
0
0
0
0
0
0
0
0
0
0
0
0
0
0
0
0
0
0
0
0
0
0
0
0
0
0
0
0
0
0
0
0
0
0
0
0
0
0
0
0
0
0
0
0
0
0
0
0
0
0
0
0
0
0
0
0
0
0
0
0
0
0
0
0
0
0
0
0
0
0
0
0
0
0
0
0
0
0
0
0
0
0
0
0
0
0
0
0
0
0
0
0
0
0
0
0
0
0
0
0
0
0
0
0
0
0
0
0
0
0
0
0
0
0
0
0
0
0
0
0
0
0
0
0
0
0
0
0
0
0
0
0
0
0
0
0
0
0
0
0
0
0
0
0
0
0
0
0
0
0
0
0
0
0
0
0
0
0
0
0
0
0
0
0
0
0
0
0
0
0
0
0
0
0
0
0
0
0
0
0
0
0
0
0
0
0
0
0
0
0
0
0
0
0
0
0
0
0
0
0
0
0
0
0
0
0
0
0
0
0
0
0
0
0
0
0
0
0
0
0
0
0
0
0
0
0
0
0
0
0
0
0
0
0
0
0
0
0
0
0
0
0
0
0
0
0
0
0
0
0
0
0
0
0
0
0
0
0
0
0
0
0
0
0
0
0
0
0
0
0
0
0
0
0
0
0
0
0
0
0
0
0
0
0
0
0
0
0
0
0
0
0
0
0
0
0
0
0
0
0
0
0
0
0
0
0
0
0
0
0
0
0
0
0
0
0
0
0
0
0
0
0
0
0
0
0
0
0
0
0
0
0
0
0
0
0
0
0
0
0
0
0
0
0
0
0
0
0
0
0
0
0
0
0
0
0
0
0
0
0
0
0
0
0
0
0
0
0
0
0
0
0
0
0
0
0
0
0
0
0
0
0
0
0
0
0
0
0
0
0
0
0
0
0
0
0
0
0
0
0
0
0
0
0
0
0
0
0
0
0
0
0
0
0
0
0
0
0
0
0
0
0
0
0
0
0
0
0
0
0
0
0
0
0
0
0
0
0
0
0
0
0
0
0
0
0
0
0
0
0
0
0
0
0
0
0
0
0
0
0
0
0
0
0
0
0
0
0
0
0
0
0
0
0
0
0
0
0
0
0
0
0
0
0
0
0
0
0
0
0
0
0
0
0
0
0
0
0
0
0
0
0
0
0
0
0
0
0
0
0
0
0
0
0
0
0
0
0
0
0
0
0
0
0
0
0
0
0
0
0
0
0
0
0
0
0
0
0
0
0
0
0
0
0
0
0
0
0
0
0
0
0
0
0
0
0
0
0
0
0
0
0
0
0
0
0
0
0
0
0
0
0
0
0
0
0
0
0
0
0
0
0
0
0
0
0
0
0
0
0
0
0
0
0
0
0
0
0
0
0
0
0
0
0
0
0
0
0
0
0
0
0
0
0
0
0
0
0
0
0
0
0
0
0
0
0
0
0
0
0
0
0
0
0
0
0
0
0
0
0
0
0
0
0
0
0
0
0
0
0
0
0
0
0
0
0
0
0
0
0
0
0
0
0
0
0
0
0
0
0
0
0
0
0
0
0
0
0
0
0
0
0
0
0
0
0
0
0
0
0
0
0
0
0
0
0
0
0
0
0
0
0
0
0
0
0
0
0
0
0
0
0
0
0
0
0
0
0
0
0
0
0
0
0
0
0
0
0
0
0
0
0
0
0
0
0
0
0
0
0
0
0
0
0
0
0
0
0
0
0
0
0
0
0
0
0
0
0
0
0
0
0
0
0
0
0
0
0
0
0
0
0
0
0
0
0
0
0
0
0
0
0
0
0
0
0
0
0
0
0
0
0
0
0
0
0
0
0
0
0
0
0
0
0
0
0
0
0
0
0
0
0
0
0
0
0
0
0
0
0
0
0
0
0
0
0
0
0
0
0
0
0
0
0
0
0
0
0
0
0
0
0
0
0
0
0
0
0
0
0
0
0
0
0
0
0
0
0
0
0
0
0
0
0
0
0
0
0
0
0
0
0
0
0
0
0
0
0
0
0
0
0
0
0
0
0
0
0
0
0
0
0
0
0
0
0
0
0
0
0
0
0
0
0
0
0
0
0
0
0
0
0
0
0
0
0
0
0
0
0
0
0
0
0
0
0
0
0
0
0
0
0
0
0
0
0
0
0
0
0
0
0
0
0
0
0
0
0
0
0
0
0
0
0
0
0
0
0
0
0
0
0
0
0
0
0
0
0
0
0
0
0
0
0
0
0
0
0
0
0
0
0
0
0
0
0
0
0
0
0
0
0
0
0
0
0
0
0
0
0
0
0
0
0
0
0
0
0
0
0
0
0
0
0
0
0
0
0
0
0
0
0
0
0
0
0
0
0
0
0
0
0
0
0
0
0
0
0
0
0
0
0
0
0
0
0
0
0
0
0
0
0
0
0
0
0
0
0
0
0
0
0
0
0
0
0
0
0
0
0
0
0
0
0
0
0
0
0
0
0
0
0
0
0
0
0
0
0
0
0
0
0
0
0
0
0
0
0
0
0
0
0
0
0
0
0
0
0
0
0
0
0
0
0
0
0
0
0
0
0
0
0
0
0
0
0
0
0
0
0
0
0
0
0
0
0
0
0
0
0
0
0
0
0
0
0
0
0
0
0
0
0
0
0
0
0
0
0
0
0
0
0
0
0
0
0
0
0
0
0
0
0
0
0
0
0
0
0
0
0
0
0
0
0
0
0
0
0
0
0
0
0
0
0
0
0
0
0
0
0
0
0
0
0
0
0
0
0
0
0
0
0
0
0
0
0
0
0
0
0
0
0
0
0
0
0
0
0
0
0
0
0
0
0
0
0
0
0
0
0
0
0
0
0
0
0
0
0
0
0
0
0
0
0
0
0
0
0
0
0
0
0
0
0
0
0
0
0
0
0
0
0
0
0
0
0
0
0
0
0
0
0
0
0
0
0
0
0
0
0
0
0
0
0
0
0
0
0
0
0
0
0
0
0
0
0
0
0
0
0
0
0
0
0
0
0
0
0
0
0
0
0
0
0
0
0
0
0
0
0
0
0
0
0
0
0
0
0
0
0
0
0
0
0
0
0
0
0
0
0
0
0
0
0
0
0
0
0
0
0
0
0
0
0
0
0
0
0
0
0
0
0
0
0
0
0
0
0
0
0
0
0
0
0
0
0
0
0
0
0
0
0
0
0
0
0
0
0
0
0
0
0
0
0
0
0
0
0
0
0
0
0
0
0
0
0
0
0
0
0
0
0
0
0
0
0
0
0
0
0
0
0
0
0
0
0
0
0
0
0
0
0
0
0
0
0
0
0
0
0
0
0
0
0
0
0
0
0
0
0
0
0
0
0
0
0
0
0
0
0
0
0
0
0
0
0
0
0
0
0
0
0
0
0
0
0
0
0
0
0
0
0
0
0
0
0
0
0
0
0
0
0
0
0
0
0
0
0
0
0
0
0
0
0
0
0
0
0
0
0
0
0
0
0
0
0
0
0
0
0
0
0
0
0
0
0
0
0
0
0
0
0
0
0
0
0
0
0
0
0
0
0
0
0
0
0
0
0
0
0
0
0
0
0
0
0
0
0
0
0
0
0
0
0
0
0
0
0
0
0
0
0
0
0
0
0
0
0
0
0
0
0
0
0
0
0
0
0
0
0
0
0
0
0
0
0
0
0
0
0
0
0
0
0
0
0
0
0
0
0
0
0
0
0
0
0
0
0
0
0
0
0
0
0
0
0
0
0
0
0
0
0
0
0
0
0
0
0
0
0
0
0
0
0
0
0
0
0
0
0
0
0
0
0
0
0
0
0
0
0
0
0
0
0
0
0
0
0
0
0
0
0
0
0
0
0
0
0
0
0
0
0
0
0
0
0
0
0
0
0
0
0
0
0
0
0
0
0
0
0
0
0
0
0
0
0
0
0
0
0
0
0
0
0
0
0
0
0
0
0
0
0
0
0
0
0
0
0
0
0
0
0
0
0
0
0
0
0
0
0
0
0
0
0
0
0
0
0
0
0
0
0
0
0
0
0
0
0
0
0
0
0
0
0
0
0
0
0
0
0
0
0
0
0
0
0
0
0
0
0
0
0
0
0
0
0
0
0
0
0
0
0
0
0
0
0
0
0
0
0
0
0
0
0
0
0
0
0
0
0
0
0
0
0
0
0
0
0
0
0
0
0
0
0
0
0
0
0
0
0
0
0
0
0
0
0
0
0
0
0
0
0
0
0
0
0
0
0
0
0
0
0
0
0
0
0
0
0
0
0
0
0
0
0
0
0
0
0
0
0
0
0
0
0
0
0
0
0
0
0
0
0
0
0
0
0
0
0
0
0
0
0
0
0
0
0
0
0
0
0
0
0
0
0
0
0
0
0
0
0
0
0
0
0
0
0
0
0
0
0
0
0
0
0
0
0
0
0
0
0
0
0
0
0
0
0
1.105981e-04
2.441596e-04
3.776667e-04
5.111192e-04
6.445172e-04
7.778606e-04
9.111493e-04
1.044383e-03
1.177563e-03
1.310687e-03
1.443756e-03
1.576771e-03
1.709731e-03
1.842635e-03
1.975485e-03
2.108279e-03
2.241018e-03
2.373702e-03
2.506330e-03
2.638904e-03
2.771421e-03
2.903884e-03
3.036290e-03
3.168642e-03
3.300937e-03
3.433177e-03
3.565361e-03
3.697489e-03
3.829562e-03
3.961578e-03
4.093539e-03
4.225443e-03
4.357292e-03
4.489084e-03
4.620820e-03
4.752500e-03
4.884124e-03
5.015691e-03
5.147202e-03
5.278657e-03
5.410055e-03
5.541396e-03
5.672681e-03
5.803909e-03
5.935081e-03
6.066195e-03
6.197253e-03
6.328254e-03
6.459198e-03
6.590085e-03
6.720915e-03
6.851688e-03
6.982404e-03
7.113063e-03
7.243664e-03
7.374208e-03
7.504695e-03
7.635124e-03
7.765496e-03
7.895811e-03
8.026067e-03
8.156267e-03
8.286408e-03
8.416492e-03
8.546518e-03
8.676486e-03
8.806396e-03
8.936249e-03
9.066043e-03
9.195779e-03
9.325458e-03
9.455078e-03
9.584640e-03
9.714143e-03
9.843588e-03
9.972975e-03
1.010230e-02
1.023157e-02
1.036079e-02
1.048994e-02
1.061903e-02
1.074807e-02
1.087705e-02
1.100596e-02
1.113482e-02
1.126362e-02
1.139236e-02
1.152105e-02
1.164967e-02
1.177824e-02
1.190674e-02
1.203519e-02
1.216357e-02
1.229190e-02
1.242017e-02
1.254838e-02
1.267653e-02
1.280462e-02
1.293265e-02
1.306062e-02
1.318853e-02
1.331638e-02
1.344417e-02
1.357190e-02
1.369957e-02
1.382719e-02
1.395474e-02
1.408223e-02
1.420966e-02
1.433703e-02
1.446434e-02
1.459159e-02
1.471878e-02
1.484591e-02
1.497298e-02
1.509999e-02
1.522694e-02
1.535383e-02
1.548066e-02
1.560743e-02
1.573413e-02
1.586078e-02
1.598736e-02
1.611389e-02
1.624035e-02
1.636675e-02
1.649309e-02
1.661937e-02
1.674559e-02
1.687175e-02
1.699785e-02
1.712388e-02
1.724986e-02
1.737577e-02
1.750162e-02
1.762741e-02
1.775314e-02
1.787880e-02
1.800441e-02
1.812995e-02
1.825543e-02
1.838085e-02
1.850621e-02
1.863151e-02
1.875674e-02
1.888191e-02
1.900702e-02
1.913207e-02
1.925706e-02
1.938198e-02
1.950684e-02
1.963164e-02
1.975638e-02
1.988105e-02
2.000566e-02
2.013021e-02
2.025470e-02
2.037912e-02
2.050348e-02
2.062778e-02
2.075202e-02
2.087619e-02
2.100030e-02
2.112435e-02
2.124833e-02
2.137226e-02
2.149611e-02
2.161991e-02
2.174364e-02
2.186731e-02
2.199092e-02
2.211446e-02
2.223794e-02
2.236135e-02
2.248471e-02
2.260799e-02
2.273122e-02
2.285438e-02
2.297748e-02
2.310051e-02
2.322348e-02
2.334639e-02
2.346923e-02
2.359201e-02
2.371472e-02
2.383737e-02
2.395996e-02
2.408248e-02
2.420494e-02
2.432734e-02
2.444967e-02
2.457193e-02
2.469413e-02
2.481627e-02
2.493834e-02
2.506035e-02
2.518229e-02
2.530417e-02
2.542598e-02
2.554773e-02
2.566942e-02
2.579104e-02
2.591259e-02
2.603408e-02
2.615551e-02
2.627687e-02
2.639816e-02
2.651939e-02
2.664056e-02
2.676166e-02
2.688269e-02
2.700366e-02
2.712456e-02
2.724540e-02
2.736617e-02
2.748688e-02
2.760752e-02
2.772810e-02
2.784861e-02
2.796905e-02
2.808943e-02
2.820974e-02
2.832999e-02
2.845017e-02
2.857029e-02
2.869034e-02
2.881032e-02
2.893024e-02
2.905009e-02
2.916987e-02
2.928959e-02
2.940924e-02
2.952883e-02
2.964835e-02
2.976780e-02
2.988719e-02
3.000651e-02
3.012576e-02
3.024495e-02
3.036407e-02
3.048312e-02
3.060211e-02
3.072103e-02
3.083988e-02
3.095867e-02
3.107739e-02
3.119604e-02
3.131463e-02
3.143314e-02
3.155160e-02
3.166998e-02
3.178830e-02
3.190654e-02
3.202473e-02
3.214284e-02
3.226089e-02
3.237887e-02
3.249678e-02
3.261462e-02
3.273240e-02
3.285011e-02
3.296775e-02
3.308532e-02
3.320283e-02
3.332027e-02
3.343764e-02
3.355494e-02
3.367217e-02
3.378934e-02
3.390643e-02
3.402346e-02
3.414043e-02
3.425732e-02
3.437414e-02
3.449090e-02
3.460759e-02
3.472421e-02
3.484076e-02
3.495724e-02
3.507365e-02
3.519000e-02
3.530627e-02
3.542248e-02
3.553862e-02
3.565469e-02
3.577069e-02
3.588662e-02
3.600249e-02
3.611828e-02
3.623401e-02
3.634966e-02
3.646525e-02
3.658077e-02
3.669622e-02
3.681159e-02
3.692690e-02
3.704215e-02
3.715732e-02
3.727242e-02
3.738745e-02
3.750241e-02
3.761730e-02
3.773213e-02
3.784688e-02
3.796156e-02
3.807618e-02
3.819072e-02
3.830520e-02
3.841960e-02
3.853393e-02
3.864820e-02
3.876239e-02
3.887651e-02
3.899057e-02
3.910455e-02
3.921846e-02
3.933231e-02
3.944608e-02
3.955978e-02
3.967341e-02
3.978697e-02
3.990046e-02
4.001388e-02
4.012723e-02
4.024051e-02
4.035372e-02
4.046685e-02
4.057992e-02
4.069291e-02
4.080584e-02
4.091869e-02
4.103147e-02
4.114418e-02
4.125682e-02
4.136939e-02
4.148189e-02
4.159432e-02
4.170667e-02
4.181896e-02
4.193117e-02
4.204331e-02
4.215538e-02
4.226738e-02
4.237930e-02
4.249116e-02
4.260294e-02
4.271465e-02
4.282629e-02
4.293786e-02
4.304935e-02
4.316078e-02
4.327213e-02
4.338341e-02
4.349462e-02
4.360575e-02
4.371682e-02
4.382781e-02
4.393873e-02
4.404957e-02
4.416035e-02
4.427105e-02
4.438168e-02
4.449224e-02
4.460272e-02
4.471314e-02
4.482348e-02
4.493374e-02
4.504394e-02
4.515406e-02
4.526411e-02
4.537409e-02
4.548399e-02
4.559382e-02
4.570358e-02
4.581326e-02
4.592288e-02
4.603242e-02
4.614188e-02
4.625127e-02
4.636059e-02
4.646984e-02
4.657901e-02
4.668811e-02
4.679714e-02
4.690609e-02
4.701497e-02
4.712378e-02
4.723251e-02
4.734117e-02
4.744975e-02
4.755826e-02
4.766670e-02
4.777506e-02
4.788335e-02
4.799157e-02
4.809971e-02
4.820778e-02
4.831577e-02
4.842369e-02
4.853154e-02
4.863931e-02
4.874701e-02
4.885463e-02
4.896218e-02
4.906966e-02
4.917706e-02
4.928439e-02
4.939164e-02
4.949882e-02
4.960592e-02
4.971295e-02
4.981990e-02
4.992678e-02
5.003358e-02
5.014031e-02
5.024697e-02
5.035355e-02
5.046005e-02
5.056648e-02
5.067284e-02
5.077912e-02
5.088532e-02
5.099146e-02
5.109751e-02
5.120349e-02
5.130939e-02
5.141522e-02
5.152098e-02
5.162666e-02
5.173226e-02
5.183779e-02
5.194324e-02
5.204862e-02
5.215392e-02
5.225915e-02
5.236430e-02
5.246937e-02
5.257437e-02
5.267929e-02
5.278414e-02
5.288891e-02
5.299361e-02
5.309823e-02
5.320277e-02
5.330724e-02
5.341163e-02
5.351594e-02
5.362018e-02
5.372435e-02
5.382843e-02
5.393244e-02
5.403638e-02
5.414023e-02
5.424402e-02
5.434772e-02
5.445135e-02
5.455490e-02
5.465838e-02
5.476177e-02
5.486510e-02
5.496834e-02
5.507151e-02
5.517460e-02
5.527762e-02
5.538056e-02
5.548342e-02
5.558620e-02
5.568891e-02
5.579154e-02
5.589409e-02
5.599657e-02
5.609897e-02
5.620129e-02
5.630353e-02
5.640570e-02
5.650779e-02
5.660980e-02
5.671174e-02
5.681359e-02
5.691537e-02
5.701708e-02
5.711870e-02
5.722025e-02
5.732172e-02
5.742311e-02
5.752442e-02
5.762566e-02
5.772682e-02
5.782790e-02
5.792890e-02
5.802983e-02
5.813067e-02
5.823144e-02
5.833213e-02
5.843274e-02
5.853328e-02
5.863374e-02
5.873411e-02
5.883441e-02
5.893463e-02
5.903478e-02
5.913484e-02
5.923483e-02
5.933474e-02
5.943456e-02
5.953432e-02
5.963399e-02
5.973358e-02
5.983309e-02
5.993253e-02
6.003189e-02
6.013117e-02
6.023037e-02
6.032949e-02
6.042853e-02
6.052749e-02
6.062637e-02
6.072518e-02
6.082390e-02
6.092255e-02
6.102112e-02
6.111961e-02
6.121801e-02
6.131634e-02
6.141459e-02
6.151277e-02
6.161086e-02
6.170887e-02
6.180680e-02
6.190465e-02
6.200243e-02
6.210012e-02
6.219773e-02
6.229527e-02
6.239272e-02
6.249010e-02
6.258739e-02
6.268461e-02
6.278174e-02
6.287880e-02
6.297577e-02
6.307267e-02
6.316949e-02
6.326622e-02
6.336288e-02
6.345945e-02
6.355595e-02
6.365236e-02
6.374869e-02
6.384495e-02
6.394112e-02
6.403721e-02
6.413323e-02
6.422916e-02
6.432501e-02
6.442078e-02
6.451647e-02
6.461208e-02
6.470761e-02
6.480306e-02
6.489843e-02
6.499372e-02
6.508892e-02
6.518405e-02
6.527909e-02
6.537406e-02
6.546894e-02
6.556374e-02
6.565846e-02
6.575310e-02
6.584766e-02
6.594213e-02
6.603653e-02
6.613084e-02
6.622508e-02
6.631923e-02
6.641330e-02
6.650729e-02
6.660120e-02
6.669502e-02
6.678877e-02
6.688243e-02
6.697601e-02
6.706951e-02
6.716293e-02
6.725627e-02
6.734952e-02
6.744269e-02
6.753578e-02
6.762879e-02
6.772172e-02
6.781457e-02
6.790733e-02
6.800001e-02
6.809261e-02
6.818513e-02
6.827756e-02
6.836992e-02
6.846219e-02
6.855438e-02
6.864648e-02
6.873851e-02
6.883045e-02
6.892231e-02
6.901408e-02
6.910578e-02
6.919739e-02
6.928892e-02
6.938036e-02
6.947173e-02
6.956301e-02
6.965421e-02
6.974532e-02
6.983636e-02
6.992731e-02
7.001818e-02
7.010896e-02
7.019966e-02
7.029028e-02
7.038082e-02
7.047127e-02
7.056164e-02
7.065193e-02
7.074213e-02
7.083225e-02
7.092229e-02
7.101224e-02
7.110211e-02
7.119190e-02
7.128160e-02
7.137122e-02
7.146076e-02
7.155021e-02
7.163958e-02
7.172887e-02
7.181807e-02
7.190719e-02
7.199623e-02
7.208518e-02
7.217405e-02
7.226283e-02
7.235153e-02
7.244015e-02
7.252868e-02
7.261713e-02
7.270550e-02
7.279378e-02
7.288198e-02
7.297009e-02
7.305812e-02
7.314607e-02
7.323393e-02
7.332170e-02
7.340940e-02
7.349700e-02
7.358453e-02
7.367197e-02
7.375932e-02
7.384659e-02
7.393378e-02
7.402088e-02
7.410790e-02
7.419483e-02
7.428168e-02
7.436844e-02
7.445512e-02
7.454172e-02
7.462823e-02
7.471465e-02
7.480099e-02
7.488725e-02
7.497342e-02
7.505950e-02
7.514550e-02
7.523142e-02
7.531725e-02
7.540300e-02
7.548866e-02
7.557423e-02
7.565972e-02
7.574513e-02
7.583045e-02
7.591568e-02
7.600083e-02
7.608590e-02
7.617087e-02
7.625577e-02
7.634058e-02
7.642530e-02
7.650993e-02
7.659449e-02
7.667895e-02
7.676333e-02
7.684763e-02
7.693184e-02
7.701596e-02
7.710000e-02
7.718395e-02
7.726781e-02
7.735160e-02
7.743529e-02
7.751890e-02
7.760242e-02
7.768586e-02
7.776921e-02
7.785247e-02
7.793565e-02
7.801874e-02
7.810175e-02
7.818467e-02
7.826750e-02
7.835025e-02
7.843291e-02
7.851549e-02
7.859798e-02
7.868038e-02
7.876269e-02
7.884492e-02
7.892707e-02
7.900912e-02
7.909109e-02
7.917298e-02
7.925477e-02
7.933648e-02
7.941811e-02
7.949964e-02
7.958109e-02
7.966246e-02
7.974373e-02
7.982492e-02
7.990602e-02
7.998704e-02
8.006797e-02
8.014881e-02
8.022957e-02
8.031023e-02
8.039081e-02
8.047131e-02
8.055171e-02
8.063203e-02
8.071227e-02
8.079241e-02
8.087247e-02
8.095244e-02
8.103232e-02
8.111212e-02
8.119183e-02
8.127145e-02
8.135098e-02
8.143043e-02
8.150978e-02
8.158906e-02
8.166824e-02
8.174733e-02
8.182634e-02
8.190526e-02
8.198409e-02
8.206284e-02
8.214150e-02
8.222007e-02
8.229855e-02
8.237694e-02
8.245525e-02
8.253346e-02
8.261159e-02
8.268963e-02
8.276759e-02
8.284545e-02
8.292323e-02
8.300092e-02
8.307852e-02
8.315603e-02
8.323346e-02
8.331079e-02
8.338804e-02
8.346520e-02
8.354227e-02
8.361926e-02
8.369615e-02
8.377296e-02
8.384968e-02
8.392630e-02
8.400284e-02
8.407930e-02
8.415566e-02
8.423193e-02
8.430812e-02
8.438422e-02
8.446023e-02
8.453615e-02
8.461198e-02
8.468772e-02
8.476337e-02
8.483894e-02
8.491441e-02
8.498980e-02
8.506510e-02
8.514031e-02
8.521543e-02
8.529046e-02
8.536540e-02
8.544025e-02
8.551501e-02
8.558969e-02
8.566427e-02
8.573877e-02
8.581317e-02
8.588749e-02
8.596172e-02
8.603586e-02
8.610990e-02
8.618386e-02
8.625773e-02
8.633151e-02
8.640520e-02
8.647881e-02
8.655232e-02
8.662574e-02
8.669907e-02
8.677231e-02
8.684547e-02
8.691853e-02
8.699150e-02
8.706439e-02
8.713718e-02
8.720989e-02
8.728250e-02
8.735502e-02
8.742746e-02
8.749980e-02
8.757206e-02
8.764422e-02
8.771630e-02
8.778828e-02
8.786017e-02
8.793198e-02
8.800369e-02
8.807531e-02
8.814685e-02
8.821829e-02
8.828964e-02
8.836091e-02
8.843208e-02
8.850316e-02
8.857415e-02
8.864505e-02
8.871586e-02
8.878658e-02
8.885721e-02
8.892775e-02
8.899820e-02
8.906855e-02
8.913882e-02
8.920900e-02
8.927908e-02
8.934908e-02
8.941898e-02
8.948879e-02
8.955852e-02
8.962815e-02
8.969769e-02
8.976714e-02
8.983650e-02
8.990577e-02
8.997494e-02
9.004403e-02
9.011302e-02
9.018193e-02
9.025074e-02
9.031946e-02
9.038809e-02
9.045663e-02
9.052508e-02
9.059343e-02
9.066170e-02
9.072987e-02
9.079796e-02
9.086595e-02
9.093385e-02
9.100166e-02
9.106937e-02
9.113700e-02
9.120453e-02
9.127198e-02
9.133933e-02
9.140659e-02
9.147376e-02
9.154083e-02
9.160782e-02
9.167471e-02
9.174151e-02
9.180822e-02
9.187484e-02
9.194137e-02
9.200780e-02
9.207414e-02
9.214039e-02
9.220655e-02
9.227262e-02
9.233859e-02
9.240448e-02
9.247027e-02
9.253597e-02
9.260157e-02
9.266709e-02
9.273251e-02
9.279784e-02
9.286308e-02
9.292822e-02
9.299328e-02
9.305824e-02
9.312311e-02
9.318788e-02
9.325257e-02
9.331716e-02
9.338166e-02
9.344607e-02
9.351038e-02
9.357461e-02
9.363874e-02
9.370277e-02
9.376672e-02
9.383057e-02
9.389433e-02
9.395800e-02
9.402157e-02
9.408506e-02
9.414844e-02
9.421174e-02
9.427495e-02
9.433806e-02
9.440107e-02
9.446400e-02
9.452683e-02
9.458957e-02
9.465222e-02
9.471477e-02
9.477723e-02
9.483960e-02
9.490188e-02
9.496406e-02
9.502615e-02
9.508814e-02
9.515005e-02
9.521185e-02
9.527357e-02
9.533519e-02
9.539672e-02
9.545816e-02
9.551950e-02
9.558075e-02
9.564191e-02
9.570298e-02
9.576395e-02
9.582482e-02
9.588561e-02
9.594630e-02
9.600689e-02
9.606740e-02
9.612780e-02
9.618812e-02
9.624834e-02
9.630847e-02
9.636851e-02
9.642845e-02
9.648830e-02
9.654805e-02
9.660771e-02
9.666728e-02
9.672675e-02
9.678613e-02
9.684542e-02
9.690461e-02
9.696371e-02
9.702271e-02
9.708162e-02
9.714044e-02
9.719916e-02
9.725779e-02
9.731632e-02
9.737476e-02
9.743311e-02
9.749136e-02
9.754952e-02
9.760758e-02
9.766555e-02
9.772343e-02
9.778121e-02
9.783890e-02
9.789649e-02
9.795399e-02
9.801139e-02
9.806870e-02
9.812592e-02
9.818304e-02
9.824007e-02
9.829700e-02
9.835384e-02
9.841058e-02
9.846723e-02
9.852379e-02
9.858025e-02
9.863661e-02
9.869288e-02
9.874906e-02
9.880514e-02
9.886113e-02
9.891702e-02
9.897282e-02
9.902853e-02
9.908413e-02
9.913965e-02
9.919507e-02
9.925039e-02
9.930562e-02
9.936076e-02
9.941580e-02
9.947074e-02
9.952559e-02
9.958035e-02
9.963501e-02
9.968957e-02
9.974404e-02
9.979842e-02
9.985270e-02
9.990688e-02
9.996097e-02
1.000150e-01
1.000689e-01
1.001227e-01
1.001764e-01
1.002300e-01
1.002835e-01
1.003369e-01
1.003903e-01
1.004435e-01
1.004966e-01
1.005497e-01
1.006026e-01
1.006555e-01
1.007082e-01
1.007609e-01
1.008135e-01
1.008659e-01
1.009183e-01
1.009706e-01
1.010228e-01
1.010749e-01
1.011269e-01
1.011788e-01
1.012306e-01
1.012823e-01
1.013339e-01
1.013854e-01
1.014368e-01
1.014881e-01
1.015394e-01
1.015905e-01
1.016415e-01
1.016925e-01
1.017433e-01
1.017941e-01
1.018447e-01
1.018953e-01
1.019457e-01
1.019961e-01
1.020464e-01
1.020965e-01
1.021466e-01
1.021966e-01
1.022465e-01
1.022963e-01
1.023460e-01
1.023956e-01
1.024451e-01
1.024945e-01
1.025438e-01
1.025930e-01
1.026421e-01
1.026911e-01
1.027401e-01
1.027889e-01
1.028376e-01
1.028862e-01
1.029348e-01
1.029832e-01
1.030316e-01
1.030798e-01
1.031280e-01
1.031760e-01
1.032240e-01
1.032719e-01
1.033196e-01
1.033673e-01
1.034149e-01
1.034624e-01
1.035097e-01
1.035570e-01
1.036042e-01
1.036513e-01
1.036983e-01
1.037452e-01
1.037920e-01
1.038387e-01
1.038853e-01
1.039318e-01
1.039782e-01
1.040246e-01
1.040708e-01
1.041169e-01
1.041629e-01
1.042089e-01
1.042547e-01
1.043004e-01
1.043461e-01
1.043916e-01
1.044371e-01
1.044824e-01
1.045277e-01
1.045728e-01
1.046179e-01
1.046629e-01
1.047077e-01
1.047525e-01
1.047972e-01
1.048417e-01
1.048862e-01
1.049306e-01
1.049749e-01
1.050191e-01
1.050631e-01
1.051071e-01
1.051510e-01
1.051948e-01
1.052385e-01
1.052821e-01
1.053256e-01
1.053690e-01
1.054123e-01
1.054556e-01
1.054987e-01
1.055417e-01
1.055846e-01
1.056274e-01
1.056702e-01
1.057128e-01
1.057553e-01
1.057978e-01
1.058401e-01
1.058823e-01
1.059245e-01
1.059665e-01
1.060085e-01
1.060503e-01
1.060921e-01
1.061337e-01
1.061753e-01
1.062167e-01
1.062581e-01
1.062993e-01
1.063405e-01
1.063816e-01
1.064225e-01
1.064634e-01
1.065042e-01
1.065449e-01
1.065854e-01
1.066259e-01
1.066663e-01
1.067066e-01
1.067468e-01
1.067869e-01
1.068269e-01
1.068667e-01
1.069065e-01
1.069462e-01
1.069858e-01
1.070253e-01
1.070647e-01
1.071040e-01
1.071433e-01
1.071824e-01
1.072214e-01
1.072603e-01
1.072991e-01
1.073378e-01
1.073764e-01
1.074150e-01
1.074534e-01
1.074917e-01
1.075299e-01
1.075681e-01
1.076061e-01
1.076440e-01
1.076818e-01
1.077196e-01
1.077572e-01
1.077948e-01
1.078322e-01
1.078695e-01
1.079068e-01
1.079439e-01
1.079810e-01
1.080179e-01
1.080548e-01
1.080915e-01
1.081282e-01
1.081647e-01
1.082012e-01
1.082375e-01
1.082738e-01
1.083099e-01
1.083460e-01
1.083820e-01
1.084178e-01
1.084536e-01
1.084893e-01
1.085248e-01
1.085603e-01
1.085957e-01
1.086310e-01
1.086661e-01
1.087012e-01
1.087362e-01
1.087711e-01
1.088058e-01
1.088405e-01
1.088751e-01
1.089096e-01
1.089440e-01
1.089782e-01
1.090124e-01
1.090465e-01
1.090805e-01
1.091144e-01
1.091482e-01
1.091819e-01
1.092155e-01
1.092490e-01
1.092824e-01
1.093157e-01
1.093489e-01
1.093820e-01
1.094150e-01
1.094479e-01
1.094807e-01
1.095134e-01
1.095460e-01
1.095785e-01
1.096109e-01
1.096432e-01
1.096754e-01
1.097075e-01
1.097395e-01
1.097714e-01
1.098032e-01
1.098349e-01
1.098665e-01
1.098981e-01
1.099295e-01
1.099608e-01
1.099920e-01
1.100231e-01
1.100541e-01
1.100850e-01
1.101159e-01
1.101466e-01
1.101772e-01
1.102077e-01
1.102381e-01
1.102685e-01
1.102987e-01
1.103288e-01
1.103588e-01
1.103888e-01
1.104186e-01
1.104483e-01
1.104779e-01
1.105075e-01
1.105369e-01
1.105662e-01
1.105954e-01
1.106246e-01
1.106536e-01
1.106825e-01
1.107114e-01
1.107401e-01
1.107687e-01
1.107973e-01
1.108257e-01
1.108540e-01
1.108823e-01
1.109104e-01
1.109384e-01
1.109664e-01
1.109942e-01
1.110219e-01
1.110496e-01
1.110771e-01
1.111045e-01
1.111319e-01
1.111591e-01
1.111862e-01
1.112133e-01
1.112402e-01
1.112670e-01
1.112938e-01
1.113204e-01
1.113470e-01
1.113734e-01
1.113997e-01
1.114260e-01
1.114521e-01
1.114782e-01
1.115041e-01
1.115299e-01
1.115557e-01
1.115813e-01
1.116068e-01
1.116323e-01
1.116576e-01
1.116829e-01
1.117080e-01
1.117330e-01
1.117580e-01
1.117828e-01
1.118076e-01
1.118322e-01
1.118567e-01
1.118812e-01
1.119055e-01
1.119298e-01
1.119539e-01
1.119779e-01
1.120019e-01
1.120257e-01
1.120495e-01
1.120731e-01
1.120966e-01
1.121201e-01
1.121434e-01
1.121667e-01
1.121898e-01
1.122128e-01
1.122358e-01
1.122586e-01
1.122813e-01
1.123040e-01
1.123265e-01
1.123490e-01
1.123713e-01
1.123935e-01
1.124157e-01
1.124377e-01
1.124596e-01
1.124815e-01
1.125032e-01
1.125248e-01
1.125464e-01
1.125678e-01
1.125891e-01
1.126104e-01
1.126315e-01
1.126525e-01
1.126735e-01
1.126943e-01
1.127150e-01
1.127357e-01
1.127562e-01
1.127766e-01
1.127970e-01
1.128172e-01
1.128373e-01
1.128574e-01
1.128773e-01
1.128971e-01
1.129168e-01
1.129365e-01
1.129560e-01
1.129754e-01
1.129947e-01
1.130140e-01
1.130331e-01
1.130521e-01
1.130710e-01
1.130899e-01
1.131086e-01
1.131272e-01
1.131457e-01
1.131642e-01
1.131825e-01
1.132007e-01
1.132188e-01
1.132368e-01
1.132548e-01
1.132726e-01
1.132903e-01
1.133079e-01
1.133254e-01
1.133428e-01
1.133602e-01
1.133774e-01
1.133945e-01
1.134115e-01
1.134284e-01
1.134452e-01
1.134619e-01
1.134785e-01
1.134950e-01
1.135115e-01
1.135278e-01
1.135440e-01
1.135601e-01
1.135761e-01
1.135920e-01
1.136078e-01
1.136235e-01
1.136391e-01
1.136546e-01
1.136700e-01
1.136853e-01
1.137005e-01
1.137156e-01
1.137306e-01
1.137455e-01
1.137603e-01
1.137750e-01
1.137896e-01
1.138041e-01
1.138185e-01
1.138327e-01
1.138469e-01
1.138610e-01
1.138750e-01
1.138889e-01
1.139027e-01
1.139164e-01
1.139300e-01
1.139434e-01
1.139568e-01
1.139701e-01
1.139833e-01
1.139964e-01
1.140094e-01
1.140222e-01
1.140350e-01
1.140477e-01
1.140603e-01
1.140727e-01
1.140851e-01
1.140974e-01
1.141096e-01
1.141216e-01
1.141336e-01
1.141455e-01
1.141572e-01
1.141689e-01
1.141805e-01
1.141919e-01
1.142033e-01
1.142146e-01
1.142257e-01
1.142368e-01
1.142478e-01
1.142586e-01
1.142694e-01
1.142800e-01
1.142906e-01
1.143010e-01
1.143114e-01
1.143216e-01
1.143318e-01
1.143419e-01
1.143518e-01
1.143616e-01
1.143714e-01
1.143810e-01
1.143906e-01
1.144000e-01
1.144094e-01
1.144186e-01
1.144278e-01
1.144368e-01
1.144457e-01
1.144546e-01
1.144633e-01
1.144719e-01
1.144805e-01
1.144889e-01
1.144972e-01
1.145055e-01
1.145136e-01
1.145216e-01
1.145296e-01
1.145374e-01
1.145451e-01
1.145527e-01
1.145603e-01
1.145677e-01
1.145750e-01
1.145822e-01
1.145893e-01
1.145963e-01
1.146033e-01
1.146101e-01
1.146168e-01
1.146234e-01
1.146299e-01
1.146363e-01
1.146426e-01
1.146488e-01
1.146549e-01
1.146609e-01
1.146668e-01
1.146727e-01
1.146784e-01
1.146840e-01
1.146894e-01
1.146948e-01
1.147001e-01
1.147053e-01
1.147104e-01
1.147154e-01
1.147203e-01
1.147251e-01
1.147298e-01
1.147344e-01
1.147389e-01
1.147432e-01
1.147475e-01
1.147517e-01
1.147558e-01
1.147598e-01
1.147636e-01
1.147674e-01
1.147711e-01
1.147747e-01
1.147781e-01
1.147815e-01
1.147848e-01
1.147880e-01
1.147910e-01
1.147940e-01
1.147969e-01
1.147996e-01
1.148023e-01
1.148048e-01
1.148073e-01
1.148097e-01
1.148119e-01
1.148141e-01
1.148161e-01
1.148181e-01
1.148199e-01
1.148217e-01
1.148233e-01
1.148249e-01
1.148263e-01
1.148277e-01
1.148289e-01
1.148301e-01
1.148311e-01
1.148320e-01
1.148329e-01
1.148336e-01
1.148342e-01
1.148348e-01
1.148352e-01
1.148355e-01
1.148358e-01
1.148359e-01
1.148359e-01
1.148359e-01
1.148357e-01
1.148354e-01
1.148350e-01
1.148346e-01
1.148340e-01
1.148333e-01
1.148325e-01
1.148316e-01
1.148306e-01
1.148296e-01
1.148284e-01
1.148271e-01
1.148257e-01
1.148242e-01
1.148226e-01
1.148209e-01
1.148191e-01
1.148172e-01
1.148152e-01
1.148131e-01
1.148109e-01
1.148086e-01
1.148062e-01
1.148037e-01
1.148011e-01
1.147984e-01
1.147956e-01
1.147927e-01
1.147896e-01
1.147865e-01
1.147833e-01
1.147800e-01
1.147766e-01
1.147731e-01
1.147694e-01
1.147657e-01
1.147619e-01
1.147580e-01
1.147540e-01
1.147498e-01
1.147456e-01
1.147413e-01
1.147368e-01
1.147323e-01
1.147277e-01
1.147229e-01
1.147181e-01
1.147132e-01
1.147081e-01
1.147030e-01
1.146977e-01
1.146924e-01
1.146870e-01
1.146814e-01
1.146758e-01
1.146700e-01
1.146642e-01
1.146582e-01
1.146522e-01
1.146460e-01
1.146398e-01
1.146334e-01
1.146270e-01
1.146204e-01
1.146137e-01
1.146070e-01
1.146001e-01
1.145931e-01
1.145861e-01
1.145789e-01
1.145717e-01
1.145643e-01
1.145568e-01
1.145492e-01
1.145416e-01
1.145338e-01
1.145259e-01
1.145179e-01
1.145099e-01
1.145017e-01
1.144934e-01
1.144850e-01
1.144766e-01
1.144680e-01
1.144593e-01
1.144505e-01
1.144416e-01
1.144326e-01
1.144235e-01
1.144143e-01
1.144051e-01
1.143957e-01
1.143862e-01
1.143766e-01
1.143669e-01
1.143571e-01
1.143472e-01
1.143372e-01
1.143271e-01
1.143169e-01
1.143066e-01
1.142962e-01
1.142857e-01
1.142751e-01
1.142643e-01
1.142535e-01
1.142426e-01
1.142316e-01
1.142205e-01
1.142093e-01
1.141980e-01
1.141866e-01
1.141750e-01
1.141634e-01
1.141517e-01
1.141399e-01
1.141280e-01
1.141159e-01
1.141038e-01
1.140916e-01
1.140793e-01
1.140668e-01
1.140543e-01
1.140417e-01
1.140289e-01
1.140161e-01
1.140032e-01
1.139901e-01
1.139770e-01
1.139638e-01
1.139504e-01
1.139370e-01
1.139235e-01
1.139098e-01
1.138961e-01
1.138822e-01
1.138683e-01
1.138542e-01
1.138401e-01
1.138259e-01
1.138115e-01
1.137971e-01
1.137825e-01
1.137679e-01
1.137531e-01
1.137383e-01
1.137233e-01
1.137082e-01
1.136931e-01
1.136778e-01
1.136625e-01
1.136470e-01
1.136315e-01
1.136158e-01
1.136000e-01
1.135842e-01
1.135682e-01
1.135522e-01
1.135360e-01
1.135197e-01
1.135034e-01
1.134869e-01
1.134703e-01
1.134537e-01
1.134369e-01
1.134200e-01
1.134030e-01
1.133860e-01
1.133688e-01
1.133515e-01
1.133341e-01
1.133167e-01
1.132991e-01
1.132814e-01
1.132636e-01
1.132458e-01
1.132278e-01
1.132097e-01
1.131915e-01
1.131732e-01
1.131549e-01
1.131364e-01
1.131178e-01
1.130991e-01
1.130803e-01
1.130614e-01
1.130424e-01
1.130234e-01
1.130042e-01
1.129849e-01
1.129655e-01
1.129460e-01
1.129264e-01
1.129067e-01
1.128869e-01
1.128670e-01
1.128470e-01
1.128269e-01
1.128067e-01
1.127865e-01
1.127661e-01
1.127456e-01
1.127250e-01
1.127043e-01
1.126835e-01
1.126626e-01
1.126416e-01
1.126205e-01
1.125993e-01
1.125780e-01
1.125566e-01
1.125351e-01
1.125135e-01
1.124918e-01
1.124699e-01
1.124480e-01
1.124260e-01
1.124039e-01
1.123817e-01
1.123594e-01
1.123370e-01
1.123145e-01
1.122919e-01
1.122692e-01
1.122464e-01
1.122235e-01
1.122005e-01
1.121774e-01
1.121541e-01
1.121308e-01
1.121074e-01
1.120839e-01
1.120603e-01
1.120366e-01
1.120128e-01
1.119889e-01
1.119648e-01
1.119407e-01
1.119165e-01
1.118922e-01
1.118678e-01
1.118433e-01
1.118187e-01
1.117939e-01
1.117691e-01
1.117442e-01
1.117192e-01
1.116941e-01
1.116689e-01
1.116435e-01
1.116181e-01
1.115926e-01
1.115670e-01
1.115413e-01
1.115155e-01
1.114895e-01
1.114635e-01
1.114374e-01
1.114112e-01
1.113849e-01
1.113585e-01
1.113319e-01
1.113053e-01
1.112786e-01
1.112518e-01
1.112249e-01
1.111978e-01
1.111707e-01
1.111435e-01
1.111162e-01
1.110888e-01
1.110613e-01
1.110336e-01
1.110059e-01
1.109781e-01
1.109502e-01
1.109222e-01
1.108940e-01
1.108658e-01
1.108375e-01
1.108091e-01
1.107806e-01
1.107520e-01
1.107232e-01
1.106944e-01
1.106655e-01
1.106365e-01
1.106074e-01
1.105782e-01
1.105488e-01
1.105194e-01
1.104899e-01
1.104603e-01
1.104306e-01
1.104008e-01
1.103709e-01
1.103408e-01
1.103107e-01
1.102805e-01
1.102502e-01
1.102198e-01
1.101893e-01
1.101587e-01
1.101280e-01
1.100971e-01
1.100662e-01
1.100352e-01
1.100041e-01
1.099729e-01
1.099416e-01
1.099102e-01
1.098787e-01
1.098471e-01
1.098154e-01
1.097836e-01
1.097516e-01
1.097196e-01
1.096875e-01
1.096553e-01
1.096230e-01
1.095906e-01
1.095581e-01
1.095255e-01
1.094928e-01
1.094600e-01
1.094271e-01
1.093941e-01
1.093610e-01
1.093278e-01
1.092945e-01
1.092611e-01
1.092276e-01
1.091940e-01
1.091603e-01
1.091265e-01
1.090927e-01
1.090587e-01
1.090246e-01
1.089904e-01
1.089561e-01
1.089217e-01
1.088872e-01
1.088526e-01
1.088179e-01
1.087832e-01
1.087483e-01
1.087133e-01
1.086782e-01
1.086430e-01
1.086077e-01
1.085724e-01
1.085369e-01
1.085013e-01
1.084656e-01
1.084298e-01
1.083940e-01
1.083580e-01
1.083219e-01
1.082858e-01
1.082495e-01
1.082131e-01
1.081766e-01
1.081401e-01
1.081034e-01
1.080666e-01
1.080298e-01
1.079928e-01
1.079558e-01
1.079186e-01
1.078813e-01
1.078440e-01
1.078065e-01
1.077690e-01
1.077313e-01
1.076936e-01
1.076557e-01
1.076178e-01
1.075797e-01
1.075416e-01
1.075033e-01
1.074650e-01
1.074265e-01
1.073880e-01
1.073494e-01
1.073106e-01
1.072718e-01
1.072328e-01
1.071938e-01
1.071547e-01
1.071155e-01
1.070761e-01
1.070367e-01
1.069972e-01
1.069575e-01
1.069178e-01
1.068780e-01
1.068381e-01
1.067981e-01
1.067579e-01
1.067177e-01
1.066774e-01
1.066370e-01
1.065965e-01
1.065559e-01
1.065152e-01
1.064744e-01
1.064335e-01
1.063925e-01
1.063514e-01
1.063102e-01
1.062689e-01
1.062275e-01
1.061860e-01
1.061444e-01
1.061027e-01
1.060609e-01
1.060191e-01
1.059771e-01
1.059350e-01
1.058928e-01
1.058505e-01
1.058082e-01
1.057657e-01
1.057231e-01
1.056805e-01
1.056377e-01
1.055948e-01
1.055519e-01
1.055088e-01
1.054657e-01
1.054224e-01
1.053791e-01
1.053356e-01
1.052921e-01
1.052484e-01
1.052047e-01
1.051608e-01
1.051169e-01
1.050728e-01
1.050287e-01
1.049845e-01
1.049402e-01
1.048957e-01
1.048512e-01
1.048066e-01
1.047619e-01
1.047170e-01
1.046721e-01
1.046271e-01
1.045820e-01
1.045368e-01
1.044915e-01
1.044461e-01
1.044006e-01
1.043550e-01
1.043093e-01
1.042635e-01
1.042176e-01
1.041716e-01
1.041256e-01
1.040794e-01
1.040331e-01
1.039867e-01
1.039402e-01
1.038937e-01
1.038470e-01
1.038002e-01
1.037534e-01
1.037064e-01
1.036594e-01
1.036122e-01
1.035650e-01
1.035176e-01
1.034702e-01
1.034226e-01
1.033750e-01
1.033273e-01
1.032794e-01
1.032315e-01
1.031835e-01
1.031354e-01
1.030871e-01
1.030388e-01
1.029904e-01
1.029419e-01
1.028933e-01
1.028446e-01
1.027958e-01
1.027469e-01
1.026979e-01
1.026488e-01
1.025996e-01
1.025503e-01
1.025009e-01
1.024515e-01
1.024019e-01
1.023522e-01
1.023025e-01
1.022526e-01
1.022026e-01
1.021526e-01
1.021024e-01
1.020522e-01
1.020018e-01
1.019514e-01
1.019008e-01
1.018502e-01
1.017995e-01
1.017486e-01
1.016977e-01
1.016467e-01
1.015956e-01
1.015444e-01
1.014931e-01
1.014416e-01
1.013901e-01
1.013385e-01
1.012868e-01
1.012351e-01
1.011832e-01
1.011312e-01
1.010791e-01
1.010269e-01
1.009747e-01
1.009223e-01
1.008698e-01
1.008173e-01
1.007646e-01
1.007119e-01
1.006590e-01
1.006061e-01
1.005530e-01
1.004999e-01
1.004467e-01
1.003933e-01
1.003399e-01
1.002864e-01
1.002328e-01
1.001791e-01
1.001252e-01
1.000713e-01
1.000173e-01
9.996325e-02
9.990906e-02
9.985478e-02
9.980040e-02
9.974592e-02
9.969135e-02
9.963668e-02
9.958191e-02
9.952706e-02
9.947210e-02
9.941705e-02
9.936191e-02
9.930667e-02
9.925133e-02
9.919590e-02
9.914037e-02
9.908475e-02
9.902903e-02
9.897322e-02
9.891731e-02
9.886131e-02
9.880521e-02
9.874901e-02
9.869272e-02
9.863634e-02
9.857986e-02
9.852328e-02
9.846662e-02
9.840985e-02
9.835299e-02
9.829604e-02
9.823899e-02
9.818184e-02
9.812460e-02
9.806727e-02
9.800984e-02
9.795231e-02
9.789469e-02
9.783698e-02
9.777917e-02
9.772126e-02
9.766326e-02
9.760517e-02
9.754698e-02
9.748870e-02
9.743032e-02
9.737185e-02
9.731328e-02
9.725462e-02
9.719586e-02
9.713701e-02
9.707806e-02
9.701902e-02
9.695989e-02
9.690066e-02
9.684134e-02
9.678192e-02
9.672241e-02
9.666280e-02
9.660310e-02
9.654330e-02
9.648341e-02
9.642343e-02
9.636335e-02
9.630317e-02
9.624291e-02
9.618254e-02
9.612209e-02
9.606154e-02
9.600090e-02
9.594016e-02
9.587932e-02
9.581840e-02
9.575738e-02
9.569626e-02
9.563505e-02
9.557375e-02
9.551236e-02
9.545087e-02
9.538928e-02
9.532760e-02
9.526583e-02
9.520397e-02
9.514201e-02
9.507995e-02
9.501780e-02
9.495556e-02
9.489323e-02
9.483080e-02
9.476828e-02
9.470566e-02
9.464295e-02
9.458015e-02
9.451725e-02
9.445426e-02
9.439118e-02
9.432800e-02
9.426473e-02
9.420137e-02
9.413791e-02
9.407436e-02
9.401072e-02
9.394698e-02
9.388315e-02
9.381922e-02
9.375521e-02
9.369109e-02
9.362689e-02
9.356259e-02
9.349820e-02
9.343372e-02
9.336914e-02
9.330447e-02
9.323971e-02
9.317486e-02
9.310991e-02
9.304486e-02
9.297973e-02
9.291450e-02
9.284918e-02
9.278377e-02
9.271826e-02
9.265266e-02
9.258697e-02
9.252118e-02
9.245531e-02
9.238934e-02
9.232327e-02
9.225712e-02
9.219087e-02
9.212453e-02
9.205809e-02
9.199157e-02
9.192495e-02
9.185824e-02
9.179143e-02
9.172454e-02
9.165755e-02
9.159047e-02
9.152329e-02
9.145603e-02
9.138867e-02
9.132122e-02
9.125367e-02
9.118604e-02
9.111831e-02
9.105049e-02
9.098258e-02
9.091458e-02
9.084648e-02
9.077829e-02
9.071001e-02
9.064164e-02
9.057317e-02
9.050462e-02
9.043597e-02
9.036723e-02
9.029840e-02
9.022947e-02
9.016046e-02
9.009135e-02
9.002215e-02
8.995286e-02
8.988347e-02
8.981400e-02
8.974443e-02
8.967477e-02
8.960502e-02
8.953518e-02
8.946525e-02
8.939522e-02
8.932510e-02
8.925490e-02
8.918460e-02
8.911421e-02
8.904372e-02
8.897315e-02
8.890248e-02
8.883173e-02
8.876088e-02
8.868994e-02
8.861891e-02
8.854779e-02
8.847658e-02
8.840527e-02
8.833388e-02
8.826239e-02
8.819081e-02
8.811914e-02
8.804738e-02
8.797553e-02
8.790359e-02
8.783156e-02
8.775944e-02
8.768722e-02
8.761492e-02
8.754252e-02
8.747003e-02
8.739745e-02
8.732479e-02
8.725203e-02
8.717918e-02
8.710624e-02
8.703320e-02
8.696008e-02
8.688687e-02
8.681357e-02
8.674017e-02
8.666669e-02
8.659312e-02
8.651945e-02
8.644569e-02
8.637185e-02
8.629791e-02
8.622389e-02
8.614977e-02
8.607556e-02
8.600126e-02
8.592688e-02
8.585240e-02
8.577783e-02
8.570317e-02
8.562843e-02
8.555359e-02
8.547866e-02
8.540364e-02
8.532853e-02
8.525333e-02
8.517805e-02
8.510267e-02
8.502720e-02
8.495164e-02
8.487600e-02
8.480026e-02
8.472443e-02
8.464851e-02
8.457251e-02
8.449641e-02
8.442023e-02
8.434395e-02
8.426759e-02
8.419113e-02
8.411459e-02
8.403795e-02
8.396123e-02
8.388442e-02
8.380752e-02
8.373053e-02
8.365345e-02
8.357628e-02
8.349902e-02
8.342167e-02
8.334423e-02
8.326671e-02
8.318909e-02
8.311139e-02
8.303359e-02
8.295571e-02
8.287774e-02
8.279968e-02
8.272153e-02
8.264329e-02
8.256496e-02
8.248654e-02
8.240804e-02
8.232944e-02
8.225076e-02
8.217199e-02
8.209313e-02
8.201418e-02
8.193514e-02
8.185602e-02
8.177680e-02
8.169750e-02
8.161810e-02
8.153862e-02
8.145906e-02
8.137940e-02
8.129965e-02
8.121982e-02
8.113990e-02
8.105988e-02
8.097979e-02
8.089960e-02
8.081932e-02
8.073896e-02
8.065851e-02
8.057797e-02
8.049734e-02
8.041662e-02
8.033582e-02
8.025493e-02
8.017395e-02
8.009288e-02
8.001172e-02
7.993048e-02
7.984915e-02
7.976773e-02
7.968622e-02
7.960462e-02
7.952294e-02
7.944117e-02
7.935931e-02
7.927737e-02
7.919533e-02
7.911321e-02
7.903100e-02
7.894871e-02
7.886633e-02
7.878386e-02
7.870130e-02
7.861865e-02
7.853592e-02
7.845310e-02
7.837019e-02
7.828720e-02
7.820412e-02
7.812095e-02
7.803769e-02
7.795435e-02
7.787092e-02
7.778740e-02
7.770380e-02
7.762011e-02
7.753633e-02
7.745246e-02
7.736851e-02
7.728447e-02
7.720035e-02
7.711613e-02
7.703184e-02
7.694745e-02
7.686298e-02
7.677842e-02
7.669377e-02
7.660904e-02
7.652422e-02
7.643932e-02
7.635433e-02
7.626925e-02
7.618408e-02
7.609883e-02
7.601350e-02
7.592807e-02
7.584256e-02
7.575697e-02
7.567129e-02
7.558552e-02
7.549966e-02
7.541372e-02
7.532770e-02
7.524158e-02
7.515539e-02
7.506910e-02
7.498273e-02
7.489627e-02
7.480973e-02
7.472310e-02
7.463639e-02
7.454959e-02
7.446271e-02
7.437574e-02
7.428868e-02
7.420154e-02
7.411431e-02
7.402700e-02
7.393960e-02
7.385211e-02
7.376454e-02
7.367689e-02
7.358915e-02
7.350132e-02
7.341341e-02
7.332541e-02
7.323733e-02
7.314916e-02
7.306091e-02
7.297258e-02
7.288415e-02
7.279565e-02
7.270705e-02
7.261838e-02
7.252961e-02
7.244077e-02
7.235183e-02
7.226282e-02
7.217371e-02
7.208453e-02
7.199526e-02
7.190590e-02
7.181646e-02
7.172693e-02
7.163732e-02
7.154763e-02
7.145785e-02
7.136799e-02
7.127804e-02
7.118801e-02
7.109789e-02
7.100769e-02
7.091740e-02
7.082703e-02
7.073658e-02
7.064604e-02
7.055542e-02
7.046471e-02
7.037392e-02
7.028304e-02
7.019208e-02
7.010104e-02
7.000991e-02
6.991870e-02
6.982741e-02
6.973603e-02
6.964457e-02
6.955302e-02
6.946139e-02
6.936968e-02
6.927788e-02
6.918600e-02
6.909403e-02
6.900198e-02
6.890985e-02
6.881764e-02
6.872534e-02
6.863295e-02
6.854049e-02
6.844794e-02
6.835531e-02
6.826259e-02
6.816979e-02
6.807691e-02
6.798394e-02
6.789090e-02
6.779776e-02
6.770455e-02
6.761125e-02
6.751787e-02
6.742441e-02
6.733086e-02
6.723723e-02
6.714352e-02
6.704972e-02
6.695585e-02
6.686188e-02
6.676784e-02
6.667372e-02
6.657951e-02
6.648522e-02
6.639084e-02
6.629639e-02
6.620185e-02
6.610723e-02
6.601252e-02
6.591774e-02
6.582287e-02
6.572792e-02
6.563288e-02
6.553777e-02
6.544257e-02
6.534729e-02
6.525193e-02
6.515649e-02
6.506096e-02
6.496535e-02
6.486966e-02
6.477389e-02
6.467804e-02
6.458210e-02
6.448609e-02
6.438999e-02
6.429381e-02
6.419754e-02
6.410120e-02
6.400478e-02
6.390827e-02
6.381168e-02
6.371501e-02
6.361826e-02
6.352142e-02
6.342451e-02
6.332751e-02
6.323044e-02
6.313328e-02
6.303604e-02
6.293872e-02
6.284132e-02
6.274383e-02
6.264627e-02
6.254862e-02
6.245090e-02
6.235309e-02
6.225520e-02
6.215723e-02
6.205918e-02
6.196105e-02
6.186284e-02
6.176455e-02
6.166618e-02
6.156772e-02
6.146919e-02
6.137058e-02
6.127188e-02
6.117310e-02
6.107425e-02
6.097531e-02
6.087629e-02
6.077720e-02
6.067802e-02
6.057876e-02
6.047942e-02
6.038001e-02
6.028051e-02
6.018093e-02
6.008127e-02
5.998153e-02
5.988171e-02
5.978181e-02
5.968183e-02
5.958178e-02
5.948164e-02
5.938142e-02
5.928112e-02
5.918074e-02
5.908029e-02
5.897975e-02
5.887913e-02
5.877844e-02
5.867766e-02
5.857681e-02
5.847587e-02
5.837486e-02
5.827377e-02
5.817259e-02
5.807134e-02
5.797001e-02
5.786860e-02
5.776711e-02
5.766554e-02
5.756389e-02
5.746217e-02
5.736036e-02
5.725848e-02
5.715651e-02
5.705447e-02
5.695235e-02
5.685015e-02
5.674787e-02
5.664551e-02
5.654308e-02
5.644056e-02
5.633797e-02
5.623530e-02
5.613254e-02
5.602972e-02
5.592681e-02
5.582382e-02
5.572076e-02
5.561762e-02
5.551439e-02
5.541109e-02
5.530772e-02
5.520426e-02
5.510073e-02
5.499712e-02
5.489343e-02
5.478966e-02
5.468581e-02
5.458189e-02
5.447789e-02
5.437381e-02
5.426965e-02
5.416542e-02
5.406110e-02
5.395671e-02
5.385225e-02
5.374770e-02
5.364308e-02
5.353838e-02
5.343360e-02
5.332874e-02
5.322381e-02
5.311880e-02
5.301371e-02
5.290855e-02
5.280331e-02
5.269799e-02
5.259259e-02
5.248712e-02
5.238157e-02
5.227594e-02
5.217024e-02
5.206446e-02
5.195860e-02
5.185266e-02
5.174665e-02
5.164056e-02
5.153440e-02
5.142816e-02
5.132184e-02
5.121544e-02
5.110897e-02
5.100242e-02
5.089580e-02
5.078910e-02
5.068232e-02
5.057547e-02
5.046854e-02
5.036153e-02
5.025445e-02
5.014729e-02
5.004006e-02
4.993275e-02
4.982536e-02
4.971790e-02
4.961036e-02
4.950274e-02
4.939505e-02
4.928729e-02
4.917944e-02
4.907153e-02
4.896353e-02
4.885546e-02
4.874732e-02
4.863910e-02
4.853080e-02
4.842243e-02
4.831398e-02
4.820546e-02
4.809686e-02
4.798819e-02
4.787944e-02
4.777062e-02
4.766172e-02
4.755275e-02
4.744370e-02
4.733457e-02
4.722537e-02
4.711610e-02
4.700675e-02
4.689733e-02
4.678783e-02
4.667826e-02
4.656861e-02
4.645888e-02
4.634909e-02
4.623921e-02
4.612927e-02
4.601925e-02
4.590915e-02
4.579898e-02
4.568874e-02
4.557842e-02
4.546802e-02
4.535755e-02
4.524701e-02
4.513640e-02
4.502571e-02
4.491494e-02
4.480410e-02
4.469319e-02
4.458220e-02
4.447114e-02
4.436001e-02
4.424880e-02
4.413752e-02
4.402616e-02
4.391473e-02
4.380323e-02
4.369166e-02
4.358000e-02
4.346828e-02
4.335648e-02
4.324461e-02
4.313267e-02
4.302065e-02
4.290856e-02
4.279640e-02
4.268416e-02
4.257185e-02
4.245946e-02
4.234701e-02
4.223448e-02
4.212188e-02
4.200920e-02
4.189645e-02
4.178363e-02
4.167073e-02
4.155777e-02
4.144473e-02
4.133162e-02
4.121843e-02
4.110517e-02
4.099184e-02
4.087844e-02
4.076496e-02
4.065141e-02
4.053779e-02
4.042410e-02
4.031034e-02
4.019650e-02
4.008259e-02
3.996861e-02
3.985456e-02
3.974043e-02
3.962623e-02
3.951196e-02
3.939762e-02
3.928321e-02
3.916872e-02
3.905416e-02
3.893954e-02
3.882483e-02
3.871006e-02
3.859522e-02
3.848030e-02
3.836532e-02
3.825026e-02
3.813513e-02
3.801993e-02
3.790465e-02
3.778931e-02
3.767389e-02
3.755841e-02
3.744285e-02
3.732722e-02
3.721152e-02
3.709575e-02
3.697991e-02
3.686400e-02
3.674801e-02
3.663196e-02
3.651583e-02
3.639964e-02
3.628337e-02
3.616703e-02
3.605062e-02
3.593414e-02
3.581760e-02
3.570098e-02
3.558429e-02
3.546753e-02
3.535069e-02
3.523379e-02
3.511682e-02
3.499978e-02
3.488267e-02
3.476549e-02
3.464823e-02
3.453091e-02
3.441352e-02
3.429606e-02
3.417853e-02
3.406093e-02
3.394325e-02
3.382551e-02
3.370770e-02
3.358982e-02
3.347187e-02
3.335385e-02
3.323576e-02
3.311760e-02
3.299938e-02
3.288108e-02
3.276271e-02
3.264428e-02
3.252577e-02
3.240720e-02
3.228855e-02
3.216984e-02
3.205106e-02
3.193221e-02
3.181329e-02
3.169430e-02
3.157524e-02
3.145612e-02
3.133692e-02
3.121766e-02
3.109833e-02
3.097893e-02
3.085946e-02
3.073992e-02
3.062031e-02
3.050064e-02
3.038089e-02
3.026108e-02
3.014120e-02
3.002125e-02
2.990124e-02
2.978115e-02
2.966100e-02
2.954078e-02
2.942049e-02
2.930013e-02
2.917971e-02
2.905922e-02
2.893866e-02
2.881803e-02
2.869733e-02
2.857657e-02
2.845574e-02
2.833484e-02
2.821387e-02
2.809284e-02
2.797174e-02
2.785057e-02
2.772933e-02
2.760803e-02
2.748666e-02
2.736522e-02
2.724372e-02
2.712215e-02
2.700051e-02
2.687880e-02
2.675703e-02
2.663519e-02
2.651328e-02
2.639131e-02
2.626927e-02
2.614716e-02
2.602499e-02
2.590275e-02
2.578044e-02
2.565807e-02
2.553563e-02
2.541312e-02
2.529055e-02
2.516791e-02
2.504521e-02
2.492243e-02
2.479960e-02
2.467669e-02
2.455372e-02
2.443069e-02
2.430759e-02
2.418442e-02
2.406118e-02
2.393788e-02
2.381452e-02
2.369109e-02
2.356759e-02
2.344403e-02
2.332040e-02
2.319671e-02
2.307295e-02
2.294912e-02
2.282523e-02
2.270128e-02
2.257726e-02
2.245317e-02
2.232902e-02
2.220480e-02
2.208052e-02
2.195618e-02
2.183176e-02
2.170729e-02
2.158275e-02
2.145814e-02
2.133347e-02
2.120873e-02
2.108393e-02
2.095907e-02
2.083414e-02
2.070914e-02
2.058408e-02
2.045896e-02
2.033377e-02
2.020852e-02
2.008320e-02
1.995782e-02
1.983238e-02
1.970687e-02
1.958130e-02
1.945566e-02
1.932996e-02
1.920419e-02
1.907836e-02
1.895247e-02
1.882651e-02
1.870049e-02
1.857441e-02
1.844826e-02
1.832205e-02
1.819577e-02
1.806943e-02
1.794303e-02
1.781656e-02
1.769003e-02
1.756344e-02
1.743678e-02
1.731006e-02
1.718328e-02
1.705644e-02
1.692953e-02
1.680256e-02
1.667552e-02
1.654842e-02
1.642126e-02
1.629404e-02
1.616675e-02
1.603941e-02
1.591199e-02
1.578452e-02
1.565698e-02
1.552938e-02
1.540172e-02
1.527400e-02
1.514621e-02
1.501836e-02
1.489045e-02
1.476248e-02
1.463444e-02
1.450634e-02
1.437818e-02
1.424996e-02
1.412168e-02
1.399333e-02
1.386492e-02
1.373646e-02
1.360792e-02
1.347933e-02
1.335068e-02
1.322196e-02
1.309318e-02
1.296434e-02
1.283544e-02
1.270648e-02
1.257746e-02
1.244837e-02
1.231923e-02
1.219002e-02
1.206075e-02
1.193142e-02
1.180203e-02
1.167258e-02
1.154306e-02
1.141349e-02
1.128386e-02
1.115416e-02
1.102440e-02
1.089459e-02
1.076471e-02
1.063477e-02
1.050477e-02
1.037471e-02
1.024459e-02
1.011441e-02
9.984174e-03
9.853874e-03
9.723513e-03
9.593092e-03
9.462611e-03
9.332069e-03
9.201468e-03
9.070807e-03
8.940086e-03
8.809304e-03
8.678463e-03
8.547563e-03
8.416602e-03
8.285582e-03
8.154502e-03
8.023363e-03
7.892164e-03
7.760906e-03
7.629588e-03
7.498211e-03
7.366774e-03
7.235278e-03
7.103724e-03
6.972109e-03
6.840436e-03
6.708704e-03
6.576913e-03
6.445062e-03
6.313153e-03
6.181185e-03
6.049159e-03
5.917073e-03
5.784929e-03
5.652726e-03
5.520465e-03
5.388145e-03
5.255766e-03
5.123329e-03
4.990834e-03
4.858280e-03
4.725669e-03
4.592998e-03
4.460270e-03
4.327484e-03
4.194639e-03
4.061737e-03
3.928776e-03
3.795758e-03
3.662682e-03
3.529548e-03
3.396356e-03
3.263107e-03
3.129800e-03
2.996435e-03
2.863013e-03
2.729533e-03
2.595996e-03
2.462401e-03
2.328750e-03
2.195040e-03
2.061274e-03
1.927451e-03
1.793570e-03
1.659632e-03
1.525637e-03
1.391586e-03
1.257477e-03
1.123312e-03
9.890895e-04
8.548105e-04
7.204748e-04
5.860825e-04
4.516336e-04
3.171281e-04
1.825661e-04
4.794777e-05
0
0
0
0
0
0
0
0
0
0
0
0
0
0
0
0
0
0
0
0
0
0
0
0
0
0
0
0
0
0
0
0
0
0
0
0
0
0
0
0
0
0
0
0
0
0
0
0
0
0
0
0
0
0
0
0
0
0
0
0
0
0
0
0
0
0
0
0
0
0
0
0
0
0
0
0
0
0
0
0
0
0
0
0
0
0
0
0
0
0
0
0
0
0
0
0
0
0
0
0
0
0
0
0
0
0
0
0
0
0
0
0
0
0
0
0
0
0
0
0
0
0
0
0
0
0
0
0
0
0
0
0
0
0
0
0
0
0
0
0
0
0
0
0
0
0
0
0
0
0
0
0
0
0
0
0
0
0
0
0
0
0
0
0
0
0
0
0
0
0
0
0
0
0
0
0
0
0
0
0
0
0
0
0
0
0
0
0
0
0
0
0
0
0
0
0
0
0
0
0
0
0
0
0
0
0
0
0
0
0
0
0
0
0
0
0
0
0
0
0
0
0
0
0
0
0
0
0
0
0
0
0
0
0
0
0
0
0
0
0
0
0
0
0
0
0
0
0
0
0
0
0
0
0
0
0
0
0
0
0
0
0
0
0
0
0
0
0
0
0
0
0
0
0
0
0
0
0
0
0
0
0
0
0
0
0
0
0
0
0
0
0
0
0
0
0
0
0
0
0
0
0
0
0
0
0
0
0
0
0
0
0
0
0
0
0
0
0
0
0
0
0
0
0
0
0
0
0
0
0
0
0
0
0
0
0
0
0
0
0
0
0
0
0
0
0
0
0
0
0
0
0
0
0
0
0
0
0
0
0
0
0
0
0
0
0
0
0
0
0
0
0
0
0
0
0
0
0
0
0
0
0
0
0
0
0
0
0
0
0
0
0
0
0
0
0
0
0
0
0
0
0
0
0
0
0
0
0
0
0
0
0
0
0
0
0
0
0
0
0
0
0
0
0
0
0
0
0
0
0
0
0
0
0
0
0
0
0
0
0
0
0
0
0
0
0
0
0
0
0
0
0
0
0
0
0
0
0
0
0
0
0
0
0
0
0
0
0
0
0
0
0
0
0
0
0
0
0
0
0
0
0
0
0
0
0
0
0
0
0
0
0
0
0
0
0
0
0
0
0
0
0
0
0
0
0
0
0
0
0
0
0
0
0
0
0
0
0
0
0
0
0
0
0
0
0
0
0
0
0
0
0
0
0
0
0
0
0
0
0
0
0
0
0
0
0
0
0
0
0
0
0
0
0
0
0
0
0
0
0
0
0
0
0
0
0
0
0
0
0
0
0
0
0
0
0
0
0
0
0
0
0
0
0
0
0
0
0
0
0
0
0
0
0
0
0
0
0
0
0
0
0
0
0
0
0
0
0
0
0
0
0
0
0
0
0
0
0
0
0
0
0
0
0
0
0
0
0
0
0
0
0
0
0
0
0
0
0
0
0
0
0
0
0
0
0
0
0
0
0
0
0
0
0
0
0
0
0
0
0
0
0
0
0
0
0
0
0
0
0
0
0
0
0
0
0
0
0
0
0
0
0
0
0
0
0
0
0
0
0
0
0
0
0
0
0
0
0
0
0
0
0
0
0
0
0
0
0
0
0
0
0
0
0
0
0
0
0
0
0
0
0
0
0
0
0
0
0
0
0
0
0
0
0
0
0
0
0
0
0
0
0
0
0
0
0
0
0
0
0
0
0
0
0
0
0
0
0
0
0
0
0
0
0
0
0
0
0
0
0
0
0
0
0
0
0
0
0
0
0
0
0
0
0
0
0
0
0
0
0
0
0
0
0
0
0
0
0
0
0
0
0
0
0
0
0
0
0
0
0
0
0
0
0
0
0
0
0
0
0
0
0
0
0
0
0
0
0
0
0
0
0
0
0
0
0
0
0
0
0
0
0
0
0
0
0
0
0
0
0
0
0
0
0
0
0
0
0
0
0
0
0
0
0
0
0
0
0
0
0
0
0
0
0
0
0
0
0
0
0
0
0
0
0
0
0
0
0
0
0
0
0
0
0
0
0
0
0
0
0
0
0
0
0
0
0
0
0
0
0
0
0
0
0
0
0
0
0
0
0
0
0
0
0
0
0
0
0
0
0
0
0
0
0
0
0
0
0
0
0
0
0
0
0
0
0
0
0
0
0
0
0
0
0
0
0
0
0
0
0
0
0
0
0
0
0
0
0
0
0
0
0
0
0
0
0
0
0
0
0
0
0
0
0
0
0
0
0
0
0
0
0
0
0
0
0
0
0
0
0
0
0
0
0
0
0
0
0
0
0
0
0
0
0
0
0
0
0
0
0
0
0
0
0
0
0
0
0
0
0
0
0
0
0
0
0
0
0
0
0
0
0
0
0
0
0
0
0
0
0
0
0
0
0
0
0
0
0
0
0
0
0
0
0
0
0
0
0
0
0
0
0
0
0
0
0
0
0
0
0
0
0
0
0
0
0
0
0
0
0
0
0
0
0
0
0
0
0
0
0
0
0
0
0
0
0
0
0
0
0
0
0
0
0
0
0
0
0
0
0
0
0
0
0
0
0
0
0
0
0
0
0
0
0
0
0
0
0
0
0
0
0
0
0
0
0
0
0
0
0
0
0
0
0
0
0
0
0
0
0
0
0
0
0
0
0
0
0
0
0
0
0
0
0
0
0
0
0
0
0
0
0
0
0
0
0
0
0
0
0
0
0
0
0
0
0
0
0
0
0
0
0
0
0
0
0
0
0
0
0
0
0
0
0
0
0
0
0
0
0
0
0
0
0
0
0
0
0
0
0
0
0
0
0
0
0
0
0
0
0
0
0
0
0
0
0
0
0
0
0
0
0
0
0
0
0
0
0
0
0
0
0
0
0
0
0
0
0
0
0
0
0
0
0
0
0
0
0
0
0
0
0
0
0
0
0
0
0
0
0
0
0
0
0
0
0
0
0
0
0
0
0
0
0
0
0
0
0
0
0
0
0
0
0
0
0
0
0
0
0
0
0
0
0
0
0
0
0
0
0
0
0
0
0
0
0
0
0
0
0
0
0
0
0
0
0
0
0
0
0
0
0
0
0
0
0
0
0
0
0
0
0
0
0
0
0
0
0
0
0
0
0
0
0
0
0
0
0
0
0
0
0
0
0
0
0
0
0
0
0
0
0
0
0
0
0
0
0
0
0
0
0
0
0
0
0
0
0
0
0
0
0
0
0
0
0
0
0
0
0
0
0
0
0
0
0
0
0
0
0
0
0
0
0
0
0
0
0
0
0
0
0
0
0
0
0
0
0
0
0
0
0
0
0
0
0
0
0
0
0
0
0
0
0
0
0
0
0
0
0
0
0
0
0
0
0
0
0
0
0
0
0
0
0
0
0
0
0
0
0
0
0
0
0
0
0
0
0
0
0
0
0
0
0
0
0
0
0
0
0
0
0
0
0
0
0
0
0
0
0
0
0
0
0
0
0
0
0
0
0
0
0
0
0
0
0
0
0
0
0
0
0
0
0
0
0
0
0
0
0
0
0
0
0
0
0
0
0
0
0
0
0
0
0
0
0
0
0
0
0
0
0
0
0
0
0
0
0
0
0
0
0
0
0
0
0
0
0
0
0
0
0
0
0
0
0
0
0
0
0
0
0
0
0
0
0
0
0
0
0
0
0
0
0
0
0
0
0
0
0
0
0
0
0
0
0
0
0
0
0
0
0
0
0
0
0
0
0
0
0
0
0
0
0
0
0
0
0
0
0
0
0
0
0
0
0
0
0
0
0
0
0
0
0
0
0
0
0
0
0
0
0
0
0
0
0
0
0
0
0
0
0
0
0
0
0
0
0
0
0
0
0
0
0
0
0
0
0
0
0
0
0
0
0
0
0
0
0
0
0
0
0
0
0
0
0
0
0
0
0
0
0
0
0
0
0
0
0
0
0
0
0
0
0
0
0
0
0
0
0
0
0
0
0
0
0
0
0
0
0
0
0
0
0
0
0
0
0
0
0
0
0
0
0
0
0
0
0
0
0
0
0
0
0
0
0
0
0
0
0
0
0
0
0
0
0
0
0
0
0
0
0
0
0
0
0
0
0
0
0
0
0
0
0
0
0
0
0
0
0
0
0
0
0
0
0
0
0
0
0
0
0
0
0
0
0
0
0
0
0
0
0
0
0
0
0
0
0
0
0
0
0
0
0
0
0
0
0
0
0
0
0
0
0
0
0
0
0
0
0
0
0
0
0
0
0
0
0
0
0
0
0
0
0
0
0
0
0
0
0
0
0
0
0
0
0
0
0
0
0
0
0
0
0
0
0
0
0
0
0
0
0
0
0
0
0
0
0
0
0
0
0
0
0
0
0
0
0
0
0
0
0
0
0
0
0
0
0
0
0
0
0
0
0
0
0
0
0
0
0
0
0
0
0
0
0
0
0
0
0
0
0
0
0
0
0
0
0
0
0
0
0
0
0
0
0
0
0
0
0
0
0
0
0
0
0
0
0
0
0
0
0
0
0
0
0
0
0
0
0
0
0
0
0
0
0
0
0
0
0
0
0
0
0
0
0
0
0
0
0
0
0
0
0
0
0
0
0
0
0
0
0
0
0
0
0
0
0
0
0
0
0
0
0
0
0
0
0
0
0
0
0
0
0
0
0
0
0
0
0
0
0
0
0
0
0
0
0
0
0
0
0
0
0
0
0
0
0
0
0
0
0
0
0
0
0
0
0
0
0
0
0
0
0
0
0
0
0
0
0
0
0
0
0
0
0
0
0
0
0
0
0
0
0
0
0
0
0
0
0
0
0
0
0
0
0
0
0
0
0
0
0
0
0
0
0
0
0
0
0
0
0
0
0
0
0
0
0
0
0
0
0
0
0
0
0
0
0
0
0
0
0
0
0
0
0
0
0
0
0
0
0
0
0
0
0
0
0
0
0
0
0
0
0
0
0
0
0
0
0
0
0
0
0
0
0
0
0
0
0
0
0
0
0
0
0
0
0
0
0
0
0
0
0
0
0
0
0
0
0
0
0
0
0
0
0
0
0
0
0
0
0
0
0
0
0
0
0
0
0
0
0
0
0
0
0
0
0
0
0
0
0
0
0
0
0
0
0
0
0
0
0
0
0
0
0
0
0
0
0
0
0
0
0
0
0
0
0
0
0
0
0
0
0
0
0
0
0
0
0
0
0
0
0
0
0
0
0
0
0
0
0
0
0
0
0
0
0
0
0
0
0
0
0
0
0
0
0
0
0
0
0
0
0
0
0
0
0
0
0
0
0
0
0
0
0
0
0
0
0
0
0
0
0
0
0
0
0
0
0
0
0
0
0
0
0
0
0
0
0
0
0
0
0
0
0
0
0
0
0
0
0
0
0
0
0
0
0
0
0
0
0
0
0
0
0
0
0
0
0
0
0
0
0
0
0
0
0
0
0
0
0
0
0
0
0
0
0
0
0
0
0
0
0
0
0
0
0
0
0
0
0
0
0
0
0
0
0
0
0
0
0
0
0
0
0
0
0
0
0
0
0
0
0
0
0
0
0
0
0
0
0
0
0
0
0
0
0
0
0
0
0
0
0
0
0
0
0
0
0
0
0
0
0
0
0
0
0
0
0
0
0
0
0
0
0
0
0
0
0
0
0
0
0
0
0
0
0
0
0
0
0
0
0
0
0
0
0
0
0
0
0
0
0
0
0
0
0
0
0
0
0
0
0
0
0
0
0
0
0
0
0
0
0
0
0
0
0
0
0
0
0
0
0
0
0
0
0
0
0
0
0
0
0
0
0
0
0
0
0
0
0
0
0
0
0
0
0
0
0
0
0
0
0
0
0
0
0
0
0
0
0
0
0
0
0
0
0
0
0
0
0
0
0
0
0
0
0
0
0
0
0
0
0
0
0
0
0
0
0
0
0
0
0
0
0
0
0
0
0
0
0
0
0
0
0
0
0
0
0
0
0
0
0
0
0
0
0
0
0
0
0
0
0
0
0
0
0
0
0
0
0
0
0
0
0
0
0
0
0
0
0
0
0
0
0
0
0
0
0
0
0
0
0
0
0
0
0
0
0
0
0
0
0
0
0
0
0
0
0
0
0
0
0
0
0
0
0
0
0
0
0
0
0
0
0
0
0
0
0
0
0
0
0
0
0
0
0
0
0
0
0
0
0
0
0
0
0
0
0
0
0
0
0
0
0
0
0
0
0
0
0
0
0
0
0
0
0
0
0
0
0
0
0
0
0
0
0
0
0
0
0
0
0
0
0
0
0
0
0
0
0
0
0
0
0
0
0
0
0
0
0
0
0
0
0
0
0
0
0
0
0
0
0
0
0
0
0
0
0
0
0
0
0
0
0
0
0
0
0
0
0
0
0
0
0
0
0
0
0
0
0
0
0
0
0
0
0
0
0
0
0
0
0
0
0
0
0
0
0
0
0
0
0
0
0
0
0
0
0
0
0
0
0
0
0
0
0
0
0
0
0
0
0
0
0
0
0
0
0
0
0
0
0
0
0
0
0
0
0
0
0
0
0
0
0
0
0
0
0
0
0
0
0
0
0
0
0
0
0
0
0
0
0
0
0
0
0
0
0
0
0
0
0
0
0
0
0
0
0
0
0
0
0
0
0
0
0
0
0
0
0
0
0
0
0
0
0
0
0
0
0
0
0
0
0
0
0
0
0
0
0
0
0
0
0
0
0
0
0
0
0
0
0
0
0
0
0
0
0
0
0
0
0
0
0
0
0
0
0
0
0
0
0
0
0
0
0
0
0
0
0
0
0
0
0
0
0
0
0
0
0
0
0
0
0
0
0
0
0
0
0
0
0
0
0
0
0
0
0
0
0
0
0
0
0
0
0
0
0
0
0
0
0
0
0
0
0
0
0
0
0
0
0
0
0
0
0
0
0
0
0
0
0
0
0
0
0
0
0
0
0
0
0
0
0
0
0
0
0
0
0
0
0
0
0
0
0
0
0
0
0
0
0
0
0
0
0
0
0
0
0
0
0
0
0
0
0
0
0
0
0
0
0
0
0
0
0
0
0
0
0
0
0
0
0
0
0
0
0
0
0
0
0
0
0
0
0
0
0
0
0
0
0
0
0
0
0
0
0
0
0
0
0
0
0
0
0
0
0
0
0
0
0
0
0
0
0
0
0
0
0
0
0
0
0
0
0
0
0
0
0
0
0
0
0
0
0
0
0
0
0
0
0
0
0
0
0
0
0
0
0
0
0
0
0
0
0
0
0
0
0
0
0
0
0
0
0
0
0
0
0
0
0
0
0
0
0
0
0
0
0
0
0
0
0
0
0
0
0
0
0
0
0
0
0
0
0
0
0
0
0
0
0
0
0
0
0
0
0
0
0
0
0
0
0
0
0
0
0
0
0
0
0
0
0
0
0
0
0
0
0
0
0
0
0
0
0
0
0
0
0
0
0
0
0
0
0
0
0
0
0
0
0
0
0
0
0
0
0
0
0
0
0
0
0
0
0
0
0
0
0
0
0
0
0
0
0
0
0
0
0
0
0
0
0
0
0
0
0
0
0
0
0
0
0
0
0
0
0
0
0
0
0
0
0
0
0
0
0
0
0
0
0
0
0
0
0
0
0
0
0
0
0
0
0
0
0
0
0
0
0
0
0
0
0
0
0
0
0
0
0
0
0
0
0
0
0
0
0
0
0
0
0
0
0
0
0
0
0
0
0
0
0
0
0
0
0
0
0
0
0
0
0
0
0
0
0
0
0
0
0
0
0
0
0
0
0
0
0
0
0
0
0
0
0
0
0
0
0
0
0
0
0
0
0
0
0
0
0
0
0
0
0
0
0
0
0
0
0
0
0
0
0
0
0
0
0
0
0
0
0
0
0
0
0
0
0
0
0
0
0
0
0
0
0
0
0
0
0
0
0
0
0
0
0
0
0
0
0
0
0
0
0
0
0
0
0
0
0
0
0
0
0
0
0
0
0
0
0
0
0
0
0
0
0
0
0
0
0
0
0
0
0
0
0
0
0
0
0
0
0
0
0
0
0
0
0
0
0
0
0
0
0
0
0
0
0
0
0
0
0
0
0
0
0
0
0
0
0
0
0
0
0
0
0
0
0
0
0
0
0
0
0
0
0
0
0
0
0
0
0
0
0
0
0
0
0
0
0
0
0
0
0
0
0
0
0
0
0
0
0
0
0
0
0
0
0
0
0
0
0
0
0
0
0
0
0
0
0
0
0
0
0
0
0
0
0
0
0
0
0
0
0
0
0
0
0
0
0
0
0
0
0
0
0
0
0
0
0
0
0
0
0
0
0
0
0
0
0
0
0
0
0
0
0
0
0
0
0
0
0
0
0
0
0
0
0
0
0
0
0
0
0
0
0
0
0
0
0
0
0
0
0
0
0
0
0
0
0
0
0
0
0
0
0
0
0
0
0
0
0
0
0
0
0
0
0
0
0
0
0
0
0
0
0
0
0
0
0
0
0
0
0
0
0
0
0
0
0
0
0
0
0
0
0
0
0
0
0
0
0
0
0
0
0
0
0
0
0
0
0
0
0
0
0
0
0
0
0
0
0
0
0
0
0
0
0
0
0
0
0
0
0
0
0
0
0
0
0
0
0
0
0
0
0
0
0
0
0
0
0
0
0
0
0
0
0
0
0
0
0
0
0
0
0
0
0
0
0
0
0
0
0
0
0
0
0
0
0
0
0
0
0
0
0
0
0
0
0
0
0
0
0
0
0
0
0
0
0
0
0
0
0
0
0
0
0
0
0
0
0
0
0
0
0
0
0
0
0
0
0
0
0
0
0
0
0
0
0
0
0
0
0
0
0
0
0
0
0
0
0
0
0
0
0
0
0
0
0
0
0
0
0
0
0
0
0
0
0
0
0
0
0
0
0
0
0
0
0
0
0
0
0
0
0
0
0
0
0
0
0
0
0
0
0
0
0
0
0
0
0
0
0
0
0
0
0
0
0
0
0
0
0
0
0
0
0
0
0
0
0
0
0
0
0
0
0
0
0
0
0
0
0
0
0
0
0
0
0
0
0
0
0
0
0
0
0
0
0
0
0
0
0
0
0
0
0
0
0
0
0
0
0
0
0
0
0
0
0
0
0
0
0
0
0
0
0
0
0
0
0
0
0
0
0
0
0
0
0
0
0
0
0
0
0
0
0
0
0
0
0
0
0
0
0
0
0
0
0
0
0
0
0
0
0
0
0
0
0
0
0
0
0
0
0
0
0
0
0
0
0
0
0
0
0
0
0
0
0
0
0
0
0
0
0
0
0
0
0
0
0
0
0
0
0
0
0
0
0
0
0
0
0
0
0
0
0
0
0
0
0
0
0
0
0
0
0
0
0
0
0
0
0
0
0
0
0
0
0
0
0
0
0
0
0
0
0
0
0
0
0
0
0
0
0
0
0
0
0
0
0
0
0
0
0
0
0
0
0
0
0
0
0
0
0
0
0
0
0
0
0
0
0
0
0
0
0
0
0
0
0
0
0
0
0
0
0
0
0
0
0
0
0
0
0
0
0
0
0
0
0
0
0
0
0
0
0
0
0
0
0
0
0
0
0
0
0
0
0
0
0
0
0
0
0
0
0
0
0
0
0
0
0
0
0
0
0
0
0
0
0
0
0
0
0
0
0
0
0
0
0
0
0
0
0
0
0
0
0
0
0
0
0
0
0
0
0
0
0
0
0
0
0
0
0
0
0
0
0
0
0
0
0
0
0
0
0
0
0
0
0
0
0
0
0
0
0
0
0
0
0
0
0
0
0
0
0
0
0
0
0
0
0
0
0
0
0
0
0
0
0
0
0
0
0
0
0
0
0
0
0
0
0
0
0
0
0
0
0
0
0
0
0
0
0
0
0
0
0
0
0
0
0
0
0
0
0
0
0
0
0
0
0
0
0
0
0
0
0
0
0
0
0
0
0
0
0
0
0
0
0
0
0
0
0
0
0
0
0
0
0
0
0
0
0
0
0
0
0
0
0
0
0
0
0
0
0
0
0
0
0
0
0
0
0
0
0
0
0
0
0
0
0
0
0
0
0
0
0
0
0
0
0
0
0
0
0
0
0
0
0
0
0
0
0
0
0
0
0
0
0
0
0
0
0
0
0
0
0
0
0
0
0
0
0
0
0
0
0
0
0
0
0
0
0
0
0
0
0
0
0
0
0
0
0
0
0
0
0
0
0
0
0
0
0
0
0
0
0
0
0
0
0
0
0
0
0
0
0
0
0
0
0
0
0
0
0
0
0
0
0
0
0
0
0
0
0
0
0
0
0
0
0
0
0
0
0
0
0
0
0
0
0
0
0
0
0
0
0
0
0
0
0
0
0
0
0
0
0
0
0
0
0
0
0
0
0
0
0
0
0
0
0
0
0
0
0
0
0
0
0
0
0
0
0
0
0
0
0
0
0
0
0
0
0
0
0
0
0
0
0
0
0
0
0
0
0
0
0
0
0
0
0
0
0
0
0
0
0
0
0
0
0
0
0
0
0
0
0
0
0
0
0
0
0
0
0
0
0
0
0
0
0
0
0
0
0
0
0
0
0
0
0
0
0
0
0
0
0
0
0
0
0
0
0
0
0
0
0
0
0
0
0
0
0
0
0
0
0
0
0
0
0
0
0
0
0
0
0
0
0
0
0
0
0
0
0
0
0
0
0
0
0
0
0
0
0
0
0
0
0
0
0
0
0
0
0
0
0
0
0
0
0
0
0
0
0
0
0
0
0
0
0
0
0
0
0
0
0
0
0
0
0
0
0
0
0
0
0
0
0
0
0
0
0
0
0
0
0
0
0
0
0
0
0
0
0
0
0
0
0
0
0
0
0
0
0
0
0
0
0
0
0
0
0
0
0
0
0
0
0
0
0
0
0
0
0
0
0
0
0
0
0
0
0
0
0
0
0
0
0
0
0
0
0
0
0
0
0
0
0
0
0
0
0
0
0
0
0
0
0
0
0
0
0
0
0
0
0
0
0
0
0
0
0
0
0
0
0
0
0
0
0
0
0
0
0
0
0
0
0
0
0
0
0
0
0
0
0
0
0
0
0
0
0
0
0
0
0
0
0
0
0
0
0
0
0
0
0
0
0
0
0
0
0
0
0
0
0
0
0
0
0
0
0
0
0
0
0
0
0
0
0
0
0
0
0
0
0
0
0
0
0
0
0
0
0
0
0
0
0
0
0
0
0
0
0
0
0
0
0
0
0
0
0
0
0
0
0
0
0
0
0
0
0
0
0
0
0
0
0
0
0
0
0
0
0
0
0
0
0
0
0
0
0
0
0
0
0
0
0
0
0
0
0
0
0
0
0
0
0
0
0
0
0
0
0
0
0
0
0
0
0
0
0
0
0
0
0
0
0
0
0
0
0
0
0
0
0
0
0
0
0
0
0
0
0
0
0
0
0
0
0
0
0
0
0
0
0
0
0
0
0
0
0
0
0
0
0
0
0
0
0
0
0
0
0
0
0
0
0
0
0
0
0
0
0
0
0
0
0
0
0
0
0
0
0
0
0
0
0
0
0
0
0
0
0
0
0
0
0
0
0
0
0
0
0
0
0
0
0
0
0
0
0
0
0
0
0
0
0
0
0
0
0
0
0
0
0
0
0
0
0
0
0
0
0
0
0
0
0
0
0
0
0
0
0
0
0
0
0
0
0
0
0
0
0
0
0
0
0
0
0
0
0
0
0
0
0
0
0
0
0
0
0
0
0
0
0
0
0
0
0
0
0
0
0
0
0
0
0
0
0
0
0
0
0
0
0
0
0
0
0
0
0
0
0
0
0
0
0
0
0
0
0
0
0
0
0
0
0
0
0
0
0
0
0
0
0
0
0
0
0
0
0
0
0
0
0
0
0
0
0
0
0
0
0
0
0
0
0
0
0
0
0
0
0
0
0
0
0
0
0
0
0
0
0
0
0
0
0
0
0
0
0
0
0
0
0
0
0
0
0
0
0
0
0
0
0
0
0
0
0
0
0
0
0
0
0
0
0
0
0
0
0
0
0
0
0
0
0
0
0
0
0
0
0
0
0
0
0
0
0
0
0
0
0
0
0
0
0
0
0
0
0
0
0
0
0
0
0
0
0
0
0
0
0
0
0
0
0
0
0
0
0
0
0
0
0
0
0
0
0
0
0
0
0
0
0
0
0
0
0
0
0
0
0
0
0
0
0
0
0
0
0
0
0
0
0
0
0
0
0
0
0
0
0
0
0
0
0
0
0
0
0
0
0
0
0
0
0
0
0
0
0
0
0
0
0
0
0
0
0
0
0
0
0
0
0
0
0
0
0
0
0
0
0
0
0
0
0
0
0
0
0
0
0
0
0
0
0
0
0
0
0
0
0
0
0
0
0
0
0
0
0
0
0
0
0
0
0
0
0
0
0
0
0
0
0
0
0
0
0
0
0
0
0
0
0
0
0
0
0
0
0
0
0
0
0
0
0
0
0
0
0
0
0
0
0
0
0
0
0
0
0
0
0
0
0
0
0
0
0
0
0
0
0
0
0
0
0
0
0
0
0
0
0
0
0
0
0
0
0
0
0
0
0
0
0
0
0
0
0
0
0
0
0
0
0
0
0
0
0
0
0
0
0
0
0
0
0
0
0
0
0
0
0
0
0
0
0
0
0
0
0
0
0
0
0
0
0
0
0
0
0
0
0
0
0
0
0
0
0
0
0
0
0
0
0
0
0
0
0
0
0
0
0
0
0
0
0
0
0
0
0
0
0
0
0
0
0
0
0
0
0
0
0
0
0
0
0
0
0
0
0
0
0
0
0
0
0
0
0
0
0
0
0
0
0
0
0
0
0
0
0
0
0
0
0
0
0
0
0
0
0
0
0
0
0
0
0
0
0
0
0
0
0
0
0
0
0
0
0
0
0
0
0
0
0
0
0
0
0
0
0
0
0
0
0
0
0
0
0
0
0
0
0
0
0
0
0
0
0
0
0
0
0
0
0
0
0
0
0
0
0
0
0
0
0
0
0
0
0
0
0
0
0
0
0
0
0
0
0
0
0
0
0
0
0
0
0
0
0
0
0
0
0
0
0
0
0
0
0
0
0
0
0
0
0
0
0
0
0
0
0
0
0
0
0
0
0
0
0
0
0
0
0
0
0
0
0
0
0
0
0
0
0
0
0
0
0
0
0
0
0
0
0
0
0
0
0
0
0
0
0
0
0
0
0
0
0
0
0
0
0
0
0
0
0
0
0
0
0
0
0
0
0
0
0
0
0
0
0
0
0
0
0
0
0
0
0
0
0
0
0
0
0
0
0
0
0
0
0
0
0
0
0
0
0
0
0
0
0
0
0
0
0
0
0
0
0
0
0
0
0
0
0
0
0
0
0
0
0
0
0
0
0
0
0
0
0
0
0
0
0
0
0
0
0
0
0
0
0
0
0
0
0
0
0
0
0
0
0
0
0
0
0
0
0
0
0
0
0
0
0
0
0
0
0
0
0
0
0
0
0
0
0
0
0
0
0
0
0
0
0
0
0
0
0
0
0
0
0
0
0
0
0
0
0
0
0
0
0
0
0
0
0
0
0
0
0
0
0
0
0
0
0
0
0
0
0
0
0
0
0
0
0
0
0
0
0
0
0
0
0
0
0
0
0
0
0
0
0
0
0
0
0
0
0
0
0
0
0
0
0
0
0
0
0
0
0
0
0
0
0
0
0
0
0
0
0
0
0
0
0
0
0
0
0
0
0
0
0
0
0
0
0
0
0
0
0
0
0
0
0
0
0
0
0
0
0
0
0
0
0
0
0
0
0
0
0
0
0
0
0
0
0
0
0
0
0
0
0
0
0
0
0
0
0
0
0
0
0
0
0
0
0
0
0
0
0
0
0
0
0
0
0
0
0
0
0
0
0
0
0
0
0
0
0
0
0
0
0
0
0
0
0
0
0
0
0
0
0
0
0
0
0
0
0
0
0
0
0
0
0
0
0
0
0
0
0
0
0
0
0
0
0
0
0
0
0
0
0
0
0
0
0
0
0
0
0
0
0
0
0
0
0
0
0
0
0
0
0
0
0
0
0
0
0
0
0
0
0
0
0
0
0
0
0
0
0
0
0
0
0
0
0
0
0
0
0
0
0
0
0
0
0
0
0
0
0
0
0
0
0
0
0
0
0
0
0
0
0
0
0
0
0
0
0
0
0
0
0
0
0
0
0
0
0
0
0
0
0
0
0
0
0
0
0
0
0
0
0
0
0
0
0
0
0
0
0
0
0
0
0
0
0
0
0
0
0
0
0
0
0
0
0
0
0
0
0
0
0
0
0
0
0
0
0
0
0
0
0
0
0
0
0
0
0
0
0
0
0
0
0
0
0
0
0
0
0
0
0
0
0
0
0
0
0
0
0
0
0
0
0
0
0
0
0
0
0
0
0
0
0
0
0
0
0
0
0
0
0
0
0
0
0
0
0
0
0
0
0
0
0
0
0
0
0
0
0
0
0
0
0
0
0
0
0
0
0
0
0
0
0
0
0
0
0
0
0
0
0
0
0
0
0
0
0
0
0
0
0
0
0
0
0
0
0
0
0
0
0
0
0
0
0
0
0
0
0
0
0
0
0
0
0
0
0
0
0
0
0
0
0
0
0
0
0
0
0
0
0
0
0
0
0
0
0
0
0
0
0
0
0
0
0
0
0
0
0
0
0
0
0
0
0
0
0
0
0
0
0
0
0
0
0
0
0
0
0
0
0
0
0
0
0
0
0
0
0
0
0
0
0
0
0
0
0
0
0
0
0
0
0
0
0
0
0
0
0
0
0
0
0
0
0
0
0
0
0
0
0
0
0
0
0
0
0
0
0
0
0
0
0
0
0
0
0
0
0
0
0
0
0
0
0
0
0
0
0
0
0
0
0
0
0
0
0
0
0
0
0
0
0
0
0
0
0
0
0
0
0
0
0
0
0
0
0
0
0
0
0
0
0
0
0
0
0
0
0
0
0
0
0
0
0
0
0
0
0
0
0
0
0
0
0
0
0
0
0
0
0
0
0
0
0
0
0
0
0
0
0
0
0
0
0
0
0
0
0
0
0
0
0
0
0
0
0
0
0
0
0
0
0
0
0
0
0
0
0
0
0
0
0
0
0
0
0
0
0
0
0
0
0
0
0
0
0
0
0
0
0
0
0
0
0
0
0
0
0
0
0
0
0
0
0
0
0
0
0
0
0
0
0
0
0
0
0
0
0
0
0
0
0
0
0
0
0
0
0
0
0
0
0
0
0
0
0
0
0
0
0
0
0
0
0
0
0
0
0
0
0
0
0
0
0
0
0
0
0
0
0
0
0
0
0
0
0
0
0
0
0
0
0
0
0
0
0
0
0
0
0
0
0
0
0
0
0
0
0
0
0
0
0
0
0
0
0
0
0
0
0
0
0
0
0
0
0
0
0
0
0
0
0
0
0
0
0
0
0
0
0
0
0
0
0
0
0
0
0
0
0
0
0
0
0
0
0
0
0
0
0
0
0
0
0
0
0
0
0
0
0
0
0
0
0
0
0
0
0
0
0
0
0
0
0
0
0
0
0
1.129036e-04
2.481717e-04
3.833836e-04
5.185394e-04
6.536389e-04
7.886821e-04
9.236689e-04
1.058599e-03
1.193473e-03
1.328291e-03
1.463051e-03
1.597756e-03
1.732403e-03
1.866994e-03
2.001528e-03
2.136005e-03
2.270425e-03
2.404789e-03
2.539095e-03
2.673344e-03
2.807536e-03
2.941671e-03
3.075749e-03
3.209770e-03
3.343733e-03
3.477639e-03
3.611487e-03
3.745278e-03
3.879011e-03
4.012687e-03
4.146305e-03
4.279866e-03
4.413368e-03
4.546813e-03
4.680200e-03
4.813530e-03
4.946801e-03
5.080014e-03
5.213169e-03
5.346266e-03
5.479305e-03
5.612286e-03
5.745208e-03
5.878072e-03
6.010878e-03
6.143625e-03
6.276314e-03
6.408944e-03
6.541516e-03
6.674029e-03
6.806483e-03
6.938879e-03
7.071216e-03
7.203494e-03
7.335713e-03
7.467873e-03
7.599974e-03
7.732017e-03
7.864000e-03
7.995923e-03
8.127788e-03
8.259593e-03
8.391339e-03
8.523026e-03
8.654653e-03
8.786221e-03
8.917730e-03
9.049178e-03
9.180567e-03
9.311897e-03
9.443167e-03
9.574376e-03
9.705527e-03
9.836617e-03
9.967647e-03
1.009862e-02
1.022953e-02
1.036038e-02
1.049117e-02
1.062190e-02
1.075257e-02
1.088318e-02
1.101373e-02
1.114421e-02
1.127464e-02
1.140501e-02
1.153532e-02
1.166556e-02
1.179575e-02
1.192587e-02
1.205594e-02
1.218594e-02
1.231588e-02
1.244577e-02
1.257559e-02
1.270535e-02
1.283504e-02
1.296468e-02
1.309426e-02
1.322377e-02
1.335323e-02
1.348262e-02
1.361195e-02
1.374122e-02
1.387043e-02
1.399958e-02
1.412866e-02
1.425768e-02
1.438665e-02
1.451555e-02
1.464439e-02
1.477316e-02
1.490188e-02
1.503053e-02
1.515912e-02
1.528765e-02
1.541612e-02
1.554452e-02
1.567286e-02
1.580114e-02
1.592936e-02
1.605751e-02
1.618561e-02
1.631364e-02
1.644161e-02
1.656951e-02
1.669736e-02
1.682514e-02
1.695285e-02
1.708051e-02
1.720810e-02
1.733563e-02
1.746310e-02
1.759050e-02
1.771784e-02
1.784512e-02
1.797233e-02
1.809948e-02
1.822657e-02
1.835359e-02
1.848056e-02
1.860745e-02
1.873429e-02
1.886106e-02
1.898777e-02
1.911441e-02
1.924099e-02
1.936751e-02
1.949396e-02
1.962035e-02
1.974668e-02
1.987294e-02
1.999914e-02
2.012527e-02
2.025134e-02
2.037735e-02
2.050329e-02
2.062917e-02
2.075498e-02
2.088073e-02
2.100641e-02
2.113203e-02
2.125759e-02
2.138308e-02
2.150851e-02
2.163387e-02
2.175917e-02
2.188440e-02
2.200957e-02
2.213468e-02
2.225972e-02
2.238469e-02
2.250960e-02
2.263444e-02
2.275922e-02
2.288394e-02
2.300859e-02
2.313317e-02
2.325769e-02
2.338215e-02
2.350653e-02
2.363086e-02
2.375512e-02
2.387931e-02
2.400343e-02
2.412750e-02
2.425149e-02
2.437542e-02
2.449929e-02
2.462309e-02
2.474682e-02
2.487049e-02
2.499409e-02
2.511762e-02
2.524109e-02
2.536450e-02
2.548783e-02
2.561111e-02
2.573431e-02
2.585745e-02
2.598052e-02
2.610353e-02
2.622647e-02
2.634934e-02
2.647215e-02
2.659489e-02
2.671757e-02
2.684017e-02
2.696271e-02
2.708519e-02
2.720760e-02
2.732994e-02
2.745221e-02
2.757442e-02
2.769656e-02
2.781863e-02
2.794064e-02
2.806258e-02
2.818445e-02
2.830625e-02
2.842799e-02
2.854966e-02
2.867126e-02
2.879280e-02
2.891427e-02
2.903567e-02
2.915700e-02
2.927826e-02
2.939946e-02
2.952059e-02
2.964166e-02
2.976265e-02
2.988358e-02
3.000444e-02
3.012523e-02
3.024595e-02
3.036661e-02
3.048719e-02
3.060771e-02
3.072816e-02
3.084855e-02
3.096886e-02
3.108911e-02
3.120929e-02
3.132940e-02
3.144944e-02
3.156941e-02
3.168931e-02
3.180915e-02
3.192892e-02
3.204861e-02
3.216824e-02
3.228781e-02
3.240730e-02
3.252672e-02
3.264608e-02
3.276536e-02
3.288458e-02
3.300373e-02
3.312280e-02
3.324181e-02
3.336075e-02
3.347962e-02
3.359843e-02
3.371716e-02
3.383582e-02
3.395441e-02
3.407294e-02
3.419139e-02
3.430978e-02
3.442809e-02
3.454634e-02
3.466452e-02
3.478262e-02
3.490066e-02
3.501863e-02
3.513652e-02
3.525435e-02
3.537211e-02
3.548979e-02
3.560741e-02
3.572496e-02
3.584243e-02
3.595984e-02
3.607718e-02
3.619444e-02
3.631164e-02
3.642876e-02
3.654582e-02
3.666280e-02
3.677972e-02
3.689656e-02
3.701333e-02
3.713003e-02
3.724667e-02
3.736323e-02
3.747972e-02
3.759613e-02
3.771248e-02
3.782876e-02
3.794497e-02
3.806110e-02
3.817716e-02
3.829316e-02
3.840908e-02
3.852493e-02
3.864071e-02
3.875642e-02
3.887205e-02
3.898762e-02
3.910311e-02
3.921853e-02
3.933388e-02
3.944916e-02
3.956437e-02
3.967951e-02
3.979457e-02
3.990956e-02
4.002448e-02
4.013933e-02
4.025411e-02
4.036881e-02
4.048345e-02
4.059801e-02
4.071250e-02
4.082691e-02
4.094126e-02
4.105553e-02
4.116973e-02
4.128386e-02
4.139791e-02
4.151190e-02
4.162581e-02
4.173964e-02
4.185341e-02
4.196710e-02
4.208072e-02
4.219427e-02
4.230775e-02
4.242115e-02
4.253448e-02
4.264773e-02
4.276092e-02
4.287403e-02
4.298707e-02
4.310003e-02
4.321292e-02
4.332574e-02
4.343849e-02
4.355116e-02
4.366376e-02
4.377628e-02
4.388874e-02
4.400111e-02
4.411342e-02
4.422565e-02
4.433781e-02
4.444990e-02
4.456191e-02
4.467384e-02
4.478571e-02
4.489750e-02
4.500922e-02
4.512086e-02
4.523243e-02
4.534392e-02
4.545534e-02
4.556669e-02
4.567796e-02
4.578916e-02
4.590029e-02
4.601134e-02
4.612231e-02
4.623322e-02
4.634404e-02
4.645480e-02
4.656548e-02
4.667608e-02
4.678661e-02
4.689707e-02
4.700745e-02
4.711776e-02
4.722799e-02
4.733815e-02
4.744823e-02
4.755824e-02
4.766817e-02
4.777803e-02
4.788781e-02
4.799752e-02
4.810715e-02
4.821671e-02
4.832619e-02
4.843560e-02
4.854493e-02
4.865419e-02
4.876337e-02
4.887248e-02
4.898151e-02
4.909047e-02
4.919935e-02
4.930815e-02
4.941688e-02
4.952554e-02
4.963412e-02
4.974262e-02
4.985105e-02
4.995940e-02
5.006767e-02
5.017587e-02
5.028400e-02
5.039205e-02
5.050002e-02
5.060791e-02
5.071573e-02
5.082348e-02
5.093115e-02
5.103874e-02
5.114625e-02
5.125369e-02
5.136106e-02
5.146834e-02
5.157556e-02
5.168269e-02
5.178975e-02
5.189673e-02
5.200363e-02
5.211046e-02
5.221721e-02
5.232389e-02
5.243049e-02
5.253701e-02
5.264345e-02
5.274982e-02
5.285611e-02
5.296232e-02
5.306846e-02
5.317452e-02
5.328050e-02
5.338641e-02
5.349224e-02
5.359799e-02
5.370366e-02
5.380926e-02
5.391478e-02
5.402022e-02
5.412559e-02
5.423088e-02
5.433609e-02
5.444122e-02
5.454627e-02
5.465125e-02
5.475615e-02
5.486097e-02
5.496572e-02
5.507039e-02
5.517498e-02
5.527949e-02
5.538392e-02
5.548828e-02
5.559255e-02
5.569675e-02
5.580087e-02
5.590492e-02
5.600888e-02
5.611277e-02
5.621658e-02
5.632031e-02
5.642396e-02
5.652754e-02
5.663103e-02
5.673445e-02
5.683779e-02
5.694105e-02
5.704423e-02
5.714733e-02
5.725036e-02
5.735330e-02
5.745617e-02
5.755896e-02
5.766167e-02
5.776430e-02
5.786685e-02
5.796933e-02
5.807172e-02
5.817404e-02
5.827627e-02
5.837843e-02
5.848051e-02
5.858251e-02
5.868443e-02
5.878627e-02
5.888803e-02
5.898971e-02
5.909131e-02
5.919284e-02
5.929428e-02
5.939565e-02
5.949693e-02
5.959814e-02
5.969926e-02
5.980031e-02
5.990128e-02
6.000216e-02
6.010297e-02
6.020370e-02
6.030435e-02
6.040491e-02
6.050540e-02
6.060581e-02
6.070614e-02
6.080638e-02
6.090655e-02
6.100664e-02
6.110665e-02
6.120658e-02
6.130642e-02
6.140619e-02
6.150588e-02
6.160548e-02
6.170501e-02
6.180446e-02
6.190382e-02
6.200311e-02
6.210231e-02
6.220143e-02
6.230048e-02
6.239944e-02
6.249832e-02
6.259712e-02
6.269584e-02
6.279448e-02
6.289304e-02
6.299152e-02
6.308991e-02
6.318823e-02
6.328647e-02
6.338462e-02
6.348269e-02
6.358068e-02
6.367859e-02
6.377642e-02
6.387417e-02
6.397184e-02
6.406942e-02
6.416693e-02
6.426435e-02
6.436169e-02
6.445895e-02
6.455613e-02
6.465323e-02
6.475024e-02
6.484718e-02
6.494403e-02
6.504080e-02
6.513749e-02
6.523409e-02
6.533062e-02
6.542706e-02
6.552342e-02
6.561970e-02
6.571590e-02
6.581202e-02
6.590805e-02
6.600400e-02
6.609987e-02
6.619566e-02
6.629136e-02
6.638699e-02
6.648253e-02
6.657799e-02
6.667336e-02
6.676865e-02
6.686387e-02
6.695899e-02
6.705404e-02
6.714900e-02
6.724389e-02
6.733868e-02
6.743340e-02
6.752803e-02
6.762258e-02
6.771705e-02
6.781144e-02
6.790574e-02
6.799996e-02
6.809410e-02
6.818815e-02
6.828212e-02
6.837601e-02
6.846981e-02
6.856353e-02
6.865717e-02
6.875073e-02
6.884420e-02
6.893759e-02
6.903089e-02
6.912411e-02
6.921725e-02
6.931031e-02
6.940328e-02
6.949617e-02
6.958898e-02
6.968170e-02
6.977433e-02
6.986689e-02
6.995936e-02
7.005175e-02
7.014405e-02
7.023627e-02
7.032841e-02
7.042046e-02
7.051243e-02
7.060431e-02
7.069611e-02
7.078783e-02
7.087946e-02
7.097101e-02
7.106247e-02
7.115385e-02
7.124515e-02
7.133636e-02
7.142749e-02
7.151853e-02
7.160949e-02
7.170037e-02
7.179116e-02
7.188187e-02
7.197249e-02
7.206303e-02
7.215348e-02
7.224385e-02
7.233413e-02
7.242433e-02
7.251444e-02
7.260447e-02
7.269442e-02
7.278428e-02
7.287405e-02
7.296375e-02
7.305335e-02
7.314287e-02
7.323231e-02
7.332166e-02
7.341093e-02
7.350011e-02
7.358920e-02
7.367821e-02
7.376714e-02
7.385598e-02
7.394474e-02
7.403341e-02
7.412199e-02
7.421049e-02
7.429891e-02
7.438724e-02
7.447548e-02
7.456364e-02
7.465171e-02
7.473970e-02
7.482760e-02
7.491541e-02
7.500314e-02
7.509079e-02
7.517835e-02
7.526582e-02
7.535321e-02
7.544051e-02
7.552773e-02
7.561486e-02
7.570190e-02
7.578886e-02
7.587573e-02
7.596252e-02
7.604922e-02
7.613583e-02
7.622236e-02
7.630880e-02
7.639516e-02
7.648143e-02
7.656761e-02
7.665371e-02
7.673972e-02
7.682564e-02
7.691148e-02
7.699723e-02
7.708290e-02
7.716848e-02
7.725397e-02
7.733937e-02
7.742469e-02
7.750993e-02
7.759507e-02
7.768013e-02
7.776510e-02
7.784999e-02
7.793479e-02
7.801950e-02
7.810412e-02
7.818866e-02
7.827311e-02
7.835748e-02
7.844176e-02
7.852595e-02
7.861005e-02
7.869407e-02
7.877800e-02
7.886184e-02
7.894559e-02
7.902926e-02
7.911284e-02
7.919633e-02
7.927974e-02
7.936306e-02
7.944629e-02
7.952943e-02
7.961249e-02
7.969546e-02
7.977834e-02
7.986113e-02
7.994384e-02
8.002646e-02
8.010899e-02
8.019143e-02
8.027379e-02
8.035605e-02
8.043824e-02
8.052033e-02
8.060233e-02
8.068425e-02
8.076608e-02
8.084782e-02
8.092947e-02
8.101104e-02
8.109251e-02
8.117390e-02
8.125520e-02
8.133641e-02
8.141754e-02
8.149857e-02
8.157952e-02
8.166038e-02
8.174115e-02
8.182184e-02
8.190243e-02
8.198294e-02
8.206335e-02
8.214368e-02
8.222393e-02
8.230408e-02
8.238414e-02
8.246412e-02
8.254400e-02
8.262380e-02
8.270351e-02
8.278313e-02
8.286266e-02
8.294211e-02
8.302146e-02
8.310073e-02
8.317990e-02
8.325899e-02
8.333799e-02
8.341690e-02
8.349572e-02
8.357445e-02
8.365310e-02
8.373165e-02
8.381012e-02
8.388849e-02
8.396678e-02
8.404498e-02
8.412308e-02
8.420110e-02
8.427903e-02
8.435687e-02
8.443462e-02
8.451229e-02
8.458986e-02
8.466734e-02
8.474473e-02
8.482204e-02
8.489925e-02
8.497638e-02
8.505341e-02
8.513036e-02
8.520721e-02
8.528398e-02
8.536066e-02
8.543724e-02
8.551374e-02
8.559015e-02
8.566646e-02
8.574269e-02
8.581883e-02
8.589488e-02
8.597083e-02
8.604670e-02
8.612248e-02
8.619817e-02
8.627376e-02
8.634927e-02
8.642469e-02
8.650001e-02
8.657525e-02
8.665040e-02
8.672545e-02
8.680042e-02
8.687530e-02
8.695008e-02
8.702478e-02
8.709938e-02
8.717390e-02
8.724832e-02
8.732265e-02
8.739690e-02
8.747105e-02
8.754511e-02
8.761908e-02
8.769296e-02
8.776675e-02
8.784045e-02
8.791406e-02
8.798758e-02
8.806100e-02
8.813434e-02
8.820758e-02
8.828074e-02
8.835380e-02
8.842677e-02
8.849966e-02
8.857245e-02
8.864515e-02
8.871775e-02
8.879027e-02
8.886270e-02
8.893503e-02
8.900728e-02
8.907943e-02
8.915149e-02
8.922346e-02
8.929534e-02
8.936713e-02
8.943883e-02
8.951043e-02
8.958194e-02
8.965337e-02
8.972470e-02
8.979594e-02
8.986709e-02
8.993814e-02
9.000911e-02
9.007998e-02
9.015076e-02
9.022145e-02
9.029205e-02
9.036256e-02
9.043297e-02
9.050329e-02
9.057353e-02
9.064367e-02
9.071371e-02
9.078367e-02
9.085353e-02
9.092331e-02
9.099299e-02
9.106257e-02
9.113207e-02
9.120148e-02
9.127079e-02
9.134001e-02
9.140914e-02
9.147817e-02
9.154712e-02
9.161597e-02
9.168473e-02
9.175339e-02
9.182197e-02
9.189045e-02
9.195884e-02
9.202714e-02
9.209534e-02
9.216346e-02
9.223148e-02
9.229941e-02
9.236724e-02
9.243498e-02
9.250264e-02
9.257019e-02
9.263766e-02
9.270503e-02
9.277231e-02
9.283950e-02
9.290659e-02
9.297360e-02
9.304051e-02
9.310732e-02
9.317405e-02
9.324068e-02
9.330722e-02
9.337366e-02
9.344001e-02
9.350627e-02
9.357244e-02
9.363851e-02
9.370449e-02
9.377038e-02
9.383618e-02
9.390188e-02
9.396748e-02
9.403300e-02
9.409842e-02
9.416375e-02
9.422899e-02
9.429413e-02
9.435918e-02
9.442413e-02
9.448899e-02
9.455376e-02
9.461844e-02
9.468302e-02
9.474751e-02
9.481191e-02
9.487621e-02
9.494042e-02
9.500453e-02
9.506855e-02
9.513248e-02
9.519631e-02
9.526005e-02
9.532370e-02
9.538725e-02
9.545071e-02
9.551408e-02
9.557735e-02
9.564053e-02
9.570361e-02
9.576660e-02
9.582950e-02
9.589230e-02
9.595501e-02
9.601763e-02
9.608015e-02
9.614258e-02
9.620491e-02
9.626715e-02
9.632929e-02
9.639134e-02
9.645330e-02
9.651516e-02
9.657693e-02
9.663861e-02
9.670019e-02
9.676167e-02
9.682306e-02
9.688436e-02
9.694557e-02
9.700667e-02
9.706769e-02
9.712861e-02
9.718943e-02
9.725017e-02
9.731080e-02
9.737134e-02
9.743179e-02
9.749215e-02
9.755241e-02
9.761257e-02
9.767264e-02
9.773261e-02
9.779250e-02
9.785228e-02
9.791197e-02
9.797157e-02
9.803107e-02
9.809048e-02
9.814979e-02
9.820901e-02
9.826813e-02
9.832716e-02
9.838609e-02
9.844493e-02
9.850367e-02
9.856232e-02
9.862087e-02
9.867933e-02
9.873770e-02
9.879596e-02
9.885414e-02
9.891222e-02
9.897020e-02
9.902809e-02
9.908588e-02
9.914358e-02
9.920118e-02
9.925869e-02
9.931610e-02
9.937342e-02
9.943064e-02
9.948776e-02
9.954479e-02
9.960173e-02
9.965857e-02
9.971531e-02
9.977196e-02
9.982852e-02
9.988498e-02
9.994134e-02
9.999761e-02
1.000538e-01
1.001099e-01
1.001658e-01
1.002217e-01
1.002775e-01
1.003332e-01
1.003888e-01
1.004443e-01
1.004997e-01
1.005550e-01
1.006102e-01
1.006654e-01
1.007204e-01
1.007753e-01
1.008301e-01
1.008849e-01
1.009395e-01
1.009941e-01
1.010485e-01
1.011029e-01
1.011571e-01
1.012113e-01
1.012654e-01
1.013193e-01
1.013732e-01
1.014270e-01
1.014807e-01
1.015342e-01
1.015877e-01
1.016411e-01
1.016944e-01
1.017476e-01
1.018007e-01
1.018537e-01
1.019066e-01
1.019595e-01
1.020122e-01
1.020648e-01
1.021173e-01
1.021697e-01
1.022221e-01
1.022743e-01
1.023265e-01
1.023785e-01
1.024305e-01
1.024823e-01
1.025341e-01
1.025857e-01
1.026373e-01
1.026887e-01
1.027401e-01
1.027914e-01
1.028426e-01
1.028936e-01
1.029446e-01
1.029955e-01
1.030463e-01
1.030970e-01
1.031476e-01
1.031981e-01
1.032485e-01
1.032988e-01
1.033490e-01
1.033991e-01
1.034491e-01
1.034990e-01
1.035489e-01
1.035986e-01
1.036482e-01
1.036977e-01
1.037472e-01
1.037965e-01
1.038457e-01
1.038949e-01
1.039439e-01
1.039929e-01
1.040417e-01
1.040905e-01
1.041391e-01
1.041877e-01
1.042362e-01
1.042845e-01
1.043328e-01
1.043810e-01
1.044290e-01
1.044770e-01
1.045249e-01
1.045727e-01
1.046203e-01
1.046679e-01
1.047154e-01
1.047628e-01
1.048101e-01
1.048573e-01
1.049044e-01
1.049514e-01
1.049983e-01
1.050451e-01
1.050918e-01
1.051384e-01
1.051850e-01
1.052314e-01
1.052777e-01
1.053239e-01
1.053700e-01
1.054161e-01
1.054620e-01
1.055078e-01
1.055536e-01
1.055992e-01
1.056447e-01
1.056902e-01
1.057355e-01
1.057808e-01
1.058259e-01
1.058709e-01
1.059159e-01
1.059608e-01
1.060055e-01
1.060502e-01
1.060947e-01
1.061392e-01
1.061835e-01
1.062278e-01
1.062720e-01
1.063161e-01
1.063600e-01
1.064039e-01
1.064477e-01
1.064913e-01
1.065349e-01
1.065784e-01
1.066218e-01
1.066651e-01
1.067083e-01
1.067514e-01
1.067943e-01
1.068372e-01
1.068800e-01
1.069227e-01
1.069653e-01
1.070078e-01
1.070502e-01
1.070925e-01
1.071347e-01
1.071768e-01
1.072188e-01
1.072608e-01
1.073026e-01
1.073443e-01
1.073859e-01
1.074274e-01
1.074688e-01
1.075101e-01
1.075514e-01
1.075925e-01
1.076335e-01
1.076744e-01
1.077153e-01
1.077560e-01
1.077966e-01
1.078371e-01
1.078776e-01
1.079179e-01
1.079581e-01
1.079983e-01
1.080383e-01
1.080783e-01
1.081181e-01
1.081578e-01
1.081975e-01
1.082370e-01
1.082765e-01
1.083158e-01
1.083551e-01
1.083942e-01
1.084333e-01
1.084722e-01
1.085111e-01
1.085498e-01
1.085885e-01
1.086270e-01
1.086655e-01
1.087038e-01
1.087421e-01
1.087803e-01
1.088183e-01
1.088563e-01
1.088941e-01
1.089319e-01
1.089696e-01
1.090071e-01
1.090446e-01
1.090820e-01
1.091192e-01
1.091564e-01
1.091935e-01
1.092304e-01
1.092673e-01
1.093041e-01
1.093408e-01
1.093773e-01
1.094138e-01
1.094502e-01
1.094865e-01
1.095226e-01
1.095587e-01
1.095947e-01
1.096306e-01
1.096663e-01
1.097020e-01
1.097376e-01
1.097731e-01
1.098085e-01
1.098438e-01
1.098789e-01
1.099140e-01
1.099490e-01
1.099839e-01
1.100187e-01
1.100534e-01
1.100879e-01
1.101224e-01
1.101568e-01
1.101911e-01
1.102253e-01
1.102594e-01
1.102934e-01
1.103273e-01
1.103611e-01
1.103947e-01
1.104283e-01
1.104618e-01
1.104952e-01
1.105285e-01
1.105617e-01
1.105948e-01
1.106278e-01
1.106607e-01
1.106935e-01
1.107262e-01
1.107588e-01
1.107913e-01
1.108237e-01
1.108560e-01
1.108881e-01
1.109202e-01
1.109522e-01
1.109841e-01
1.110159e-01
1.110476e-01
1.110792e-01
1.111107e-01
1.111421e-01
1.111734e-01
1.112046e-01
1.112357e-01
1.112667e-01
1.112976e-01
1.113284e-01
1.113591e-01
1.113897e-01
1.114202e-01
1.114506e-01
1.114809e-01
1.115111e-01
1.115412e-01
1.115712e-01
1.116011e-01
1.116308e-01
1.116605e-01
1.116901e-01
1.117196e-01
1.117490e-01
1.117783e-01
1.118075e-01
1.118366e-01
1.118656e-01
1.118945e-01
1.119233e-01
1.119520e-01
1.119806e-01
1.120091e-01
1.120375e-01
1.120658e-01
1.120940e-01
1.121220e-01
1.121500e-01
1.121779e-01
1.122057e-01
1.122334e-01
1.122610e-01
1.122885e-01
1.123159e-01
1.123432e-01
1.123704e-01
1.123974e-01
1.124244e-01
1.124513e-01
1.124781e-01
1.125048e-01
1.125314e-01
1.125579e-01
1.125843e-01
1.126105e-01
1.126367e-01
1.126628e-01
1.126888e-01
1.127147e-01
1.127405e-01
1.127661e-01
1.127917e-01
1.128172e-01
1.128426e-01
1.128679e-01
1.128930e-01
1.129181e-01
1.129431e-01
1.129680e-01
1.129928e-01
1.130174e-01
1.130420e-01
1.130665e-01
1.130909e-01
1.131151e-01
1.131393e-01
1.131634e-01
1.131873e-01
1.132112e-01
1.132350e-01
1.132587e-01
1.132822e-01
1.133057e-01
1.133291e-01
1.133523e-01
1.133755e-01
1.133985e-01
1.134215e-01
1.134444e-01
1.134671e-01
1.134898e-01
1.135124e-01
1.135348e-01
1.135572e-01
1.135794e-01
1.136016e-01
1.136236e-01
1.136456e-01
1.136675e-01
1.136892e-01
1.137109e-01
1.137324e-01
1.137539e-01
1.137752e-01
1.137965e-01
1.138176e-01
1.138386e-01
1.138596e-01
1.138804e-01
1.139012e-01
1.139218e-01
1.139424e-01
1.139628e-01
1.139831e-01
1.140034e-01
1.140235e-01
1.140436e-01
1.140635e-01
1.140833e-01
1.141031e-01
1.141227e-01
1.141422e-01
1.141616e-01
1.141810e-01
1.142002e-01
1.142193e-01
1.142384e-01
1.142573e-01
1.142761e-01
1.142948e-01
1.143134e-01
1.143320e-01
1.143504e-01
1.143687e-01
1.143869e-01
1.144050e-01
1.144230e-01
1.144410e-01
1.144588e-01
1.144765e-01
1.144941e-01
1.145116e-01
1.145290e-01
1.145463e-01
1.145635e-01
1.145806e-01
1.145976e-01
1.146145e-01
1.146313e-01
1.146480e-01
1.146646e-01
1.146811e-01
1.146975e-01
1.147138e-01
1.147300e-01
1.147461e-01
1.147620e-01
1.147779e-01
1.147937e-01
1.148094e-01
1.148250e-01
1.148405e-01
1.148558e-01
1.148711e-01
1.148863e-01
1.149014e-01
1.149163e-01
1.149312e-01
1.149460e-01
1.149607e-01
1.149752e-01
1.149897e-01
1.150041e-01
1.150183e-01
1.150325e-01
1.150465e-01
1.150605e-01
1.150744e-01
1.150881e-01
1.151018e-01
1.151153e-01
1.151288e-01
1.151421e-01
1.151554e-01
1.151685e-01
1.151816e-01
1.151945e-01
1.152074e-01
1.152201e-01
1.152327e-01
1.152453e-01
1.152577e-01
1.152701e-01
1.152823e-01
1.152944e-01
1.153065e-01
1.153184e-01
1.153302e-01
1.153419e-01
1.153536e-01
1.153651e-01
1.153765e-01
1.153878e-01
1.153990e-01
1.154102e-01
1.154212e-01
1.154321e-01
1.154429e-01
1.154536e-01
1.154642e-01
1.154747e-01
1.154851e-01
1.154954e-01
1.155056e-01
1.155157e-01
1.155257e-01
1.155356e-01
1.155454e-01
1.155551e-01
1.155647e-01
1.155742e-01
1.155836e-01
1.155929e-01
1.156021e-01
1.156112e-01
1.156201e-01
1.156290e-01
1.156378e-01
1.156465e-01
1.156550e-01
1.156635e-01
1.156719e-01
1.156802e-01
1.156883e-01
1.156964e-01
1.157044e-01
1.157122e-01
1.157200e-01
1.157276e-01
1.157352e-01
1.157427e-01
1.157500e-01
1.157573e-01
1.157644e-01
1.157715e-01
1.157784e-01
1.157853e-01
1.157920e-01
1.157987e-01
1.158052e-01
1.158116e-01
1.158180e-01
1.158242e-01
1.158303e-01
1.158364e-01
1.158423e-01
1.158481e-01
1.158539e-01
1.158595e-01
1.158650e-01
1.158704e-01
1.158757e-01
1.158810e-01
1.158861e-01
1.158911e-01
1.158960e-01
1.159008e-01
1.159055e-01
1.159101e-01
1.159146e-01
1.159190e-01
1.159233e-01
1.159275e-01
1.159316e-01
1.159356e-01
1.159395e-01
1.159433e-01
1.159470e-01
1.159506e-01
1.159541e-01
1.159575e-01
1.159608e-01
1.159639e-01
1.159670e-01
1.159700e-01
1.159729e-01
1.159756e-01
1.159783e-01
1.159809e-01
1.159834e-01
1.159857e-01
1.159880e-01
1.159901e-01
1.159922e-01
1.159942e-01
1.159960e-01
1.159978e-01
1.159994e-01
1.160010e-01
1.160024e-01
1.160038e-01
1.160050e-01
1.160062e-01
1.160072e-01
1.160082e-01
1.160090e-01
1.160097e-01
1.160104e-01
1.160109e-01
1.160113e-01
1.160117e-01
1.160119e-01
1.160120e-01
1.160121e-01
1.160120e-01
1.160118e-01
1.160115e-01
1.160111e-01
1.160106e-01
1.160101e-01
1.160094e-01
1.160086e-01
1.160077e-01
1.160067e-01
1.160056e-01
1.160044e-01
1.160031e-01
1.160017e-01
1.160002e-01
1.159986e-01
1.159969e-01
1.159951e-01
1.159932e-01
1.159912e-01
1.159890e-01
1.159868e-01
1.159845e-01
1.159821e-01
1.159796e-01
1.159769e-01
1.159742e-01
1.159714e-01
1.159685e-01
1.159654e-01
1.159623e-01
1.159591e-01
1.159557e-01
1.159523e-01
1.159488e-01
1.159451e-01
1.159414e-01
1.159375e-01
1.159336e-01
1.159295e-01
1.159254e-01
1.159211e-01
1.159168e-01
1.159123e-01
1.159078e-01
1.159031e-01
1.158983e-01
1.158935e-01
1.158885e-01
1.158835e-01
1.158783e-01
1.158730e-01
1.158676e-01
1.158622e-01
1.158566e-01
1.158509e-01
1.158451e-01
1.158393e-01
1.158333e-01
1.158272e-01
1.158210e-01
1.158147e-01
1.158083e-01
1.158018e-01
1.157952e-01
1.157885e-01
1.157817e-01
1.157748e-01
1.157678e-01
1.157607e-01
1.157535e-01
1.157462e-01
1.157388e-01
1.157313e-01
1.157237e-01
1.157160e-01
1.157082e-01
1.157003e-01
1.156923e-01
1.156841e-01
1.156759e-01
1.156676e-01
1.156592e-01
1.156506e-01
1.156420e-01
1.156333e-01
1.156244e-01
1.156155e-01
1.156065e-01
1.155973e-01
1.155881e-01
1.155788e-01
1.155693e-01
1.155598e-01
1.155501e-01
1.155404e-01
1.155305e-01
1.155206e-01
1.155105e-01
1.155004e-01
1.154901e-01
1.154798e-01
1.154693e-01
1.154588e-01
1.154481e-01
1.154373e-01
1.154265e-01
1.154155e-01
1.154044e-01
1.153933e-01
1.153820e-01
1.153706e-01
1.153592e-01
1.153476e-01
1.153359e-01
1.153241e-01
1.153122e-01
1.153003e-01
1.152882e-01
1.152760e-01
1.152637e-01
1.152513e-01
1.152388e-01
1.152262e-01
1.152136e-01
1.152008e-01
1.151879e-01
1.151749e-01
1.151618e-01
1.151486e-01
1.151353e-01
1.151219e-01
1.151084e-01
1.150948e-01
1.150810e-01
1.150672e-01
1.150533e-01
1.150393e-01
1.150252e-01
1.150110e-01
1.149967e-01
1.149823e-01
1.149677e-01
1.149531e-01
1.149384e-01
1.149236e-01
1.149086e-01
1.148936e-01
1.148785e-01
1.148633e-01
1.148479e-01
1.148325e-01
1.148170e-01
1.148013e-01
1.147856e-01
1.147698e-01
1.147538e-01
1.147378e-01
1.147216e-01
1.147054e-01
1.146890e-01
1.146726e-01
1.146561e-01
1.146394e-01
1.146227e-01
1.146058e-01
1.145889e-01
1.145718e-01
1.145547e-01
1.145374e-01
1.145200e-01
1.145026e-01
1.144850e-01
1.144674e-01
1.144496e-01
1.144317e-01
1.144138e-01
1.143957e-01
1.143775e-01
1.143593e-01
1.143409e-01
1.143224e-01
1.143039e-01
1.142852e-01
1.142664e-01
1.142475e-01
1.142286e-01
1.142095e-01
1.141903e-01
1.141710e-01
1.141516e-01
1.141322e-01
1.141126e-01
1.140929e-01
1.140731e-01
1.140532e-01
1.140332e-01
1.140132e-01
1.139930e-01
1.139727e-01
1.139523e-01
1.139318e-01
1.139112e-01
1.138905e-01
1.138697e-01
1.138488e-01
1.138278e-01
1.138067e-01
1.137855e-01
1.137642e-01
1.137428e-01
1.137213e-01
1.136997e-01
1.136780e-01
1.136562e-01
1.136343e-01
1.136123e-01
1.135902e-01
1.135680e-01
1.135457e-01
1.135233e-01
1.135007e-01
1.134781e-01
1.134554e-01
1.134326e-01
1.134097e-01
1.133867e-01
1.133636e-01
1.133403e-01
1.133170e-01
1.132936e-01
1.132701e-01
1.132465e-01
1.132228e-01
1.131989e-01
1.131750e-01
1.131510e-01
1.131269e-01
1.131026e-01
1.130783e-01
1.130539e-01
1.130294e-01
1.130047e-01
1.129800e-01
1.129552e-01
1.129302e-01
1.129052e-01
1.128801e-01
1.128549e-01
1.128295e-01
1.128041e-01
1.127786e-01
1.127529e-01
1.127272e-01
1.127014e-01
1.126754e-01
1.126494e-01
1.126233e-01
1.125970e-01
1.125707e-01
1.125442e-01
1.125177e-01
1.124911e-01
1.124643e-01
1.124375e-01
1.124106e-01
1.123835e-01
1.123564e-01
1.123291e-01
1.123018e-01
1.122744e-01
1.122468e-01
1.122192e-01
1.121914e-01
1.121636e-01
1.121356e-01
1.121076e-01
1.120795e-01
1.120512e-01
1.120229e-01
1.119944e-01
1.119659e-01
1.119372e-01
1.119085e-01
1.118796e-01
1.118507e-01
1.118216e-01
1.117925e-01
1.117633e-01
1.117339e-01
1.117045e-01
1.116749e-01
1.116453e-01
1.116155e-01
1.115857e-01
1.115557e-01
1.115257e-01
1.114955e-01
1.114653e-01
1.114349e-01
1.114045e-01
1.113739e-01
1.113433e-01
1.113125e-01
1.112817e-01
1.112508e-01
1.112197e-01
1.111886e-01
1.111573e-01
1.111260e-01
1.110945e-01
1.110630e-01
1.110313e-01
1.109996e-01
1.109677e-01
1.109358e-01
1.109037e-01
1.108716e-01
1.108393e-01
1.108070e-01
1.107746e-01
1.107420e-01
1.107094e-01
1.106766e-01
1.106438e-01
1.106108e-01
1.105778e-01
1.105446e-01
1.105114e-01
1.104781e-01
1.104446e-01
1.104111e-01
1.103774e-01
1.103437e-01
1.103098e-01
1.102759e-01
1.102419e-01
1.102077e-01
1.101735e-01
1.101391e-01
1.101047e-01
1.100702e-01
1.100355e-01
1.100008e-01
1.099660e-01
1.099310e-01
1.098960e-01
1.098609e-01
1.098256e-01
1.097903e-01
1.097549e-01
1.097193e-01
1.096837e-01
1.096480e-01
1.096121e-01
1.095762e-01
1.095402e-01
1.095040e-01
1.094678e-01
1.094315e-01
1.093951e-01
1.093585e-01
1.093219e-01
1.092852e-01
1.092484e-01
1.092114e-01
1.091744e-01
1.091373e-01
1.091001e-01
1.090628e-01
1.090253e-01
1.089878e-01
1.089502e-01
1.089125e-01
1.088747e-01
1.088368e-01
1.087988e-01
1.087606e-01
1.087224e-01
1.086841e-01
1.086457e-01
1.086072e-01
1.085686e-01
1.085299e-01
1.084911e-01
1.084522e-01
1.084132e-01
1.083741e-01
1.083349e-01
1.082956e-01
1.082562e-01
1.082167e-01
1.081771e-01
1.081374e-01
1.080976e-01
1.080577e-01
1.080178e-01
1.079777e-01
1.079375e-01
1.078972e-01
1.078568e-01
1.078163e-01
1.077757e-01
1.077351e-01
1.076943e-01
1.076534e-01
1.076124e-01
1.075714e-01
1.075302e-01
1.074889e-01
1.074476e-01
1.074061e-01
1.073645e-01
1.073229e-01
1.072811e-01
1.072392e-01
1.071973e-01
1.071552e-01
1.071131e-01
1.070708e-01
1.070285e-01
1.069860e-01
1.069435e-01
1.069008e-01
1.068581e-01
1.068152e-01
1.067723e-01
1.067292e-01
1.066861e-01
1.066429e-01
1.065995e-01
1.065561e-01
1.065126e-01
1.064689e-01
1.064252e-01
1.063814e-01
1.063375e-01
1.062934e-01
1.062493e-01
1.062051e-01
1.061608e-01
1.061164e-01
1.060719e-01
1.060272e-01
1.059825e-01
1.059377e-01
1.058928e-01
1.058478e-01
1.058027e-01
1.057575e-01
1.057122e-01
1.056668e-01
1.056214e-01
1.055758e-01
1.055301e-01
1.054843e-01
1.054384e-01
1.053924e-01
1.053464e-01
1.053002e-01
1.052539e-01
1.052076e-01
1.051611e-01
1.051145e-01
1.050679e-01
1.050211e-01
1.049742e-01
1.049273e-01
1.048802e-01
1.048331e-01
1.047858e-01
1.047385e-01
1.046911e-01
1.046435e-01
1.045959e-01
1.045482e-01
1.045003e-01
1.044524e-01
1.044044e-01
1.043563e-01
1.043080e-01
1.042597e-01
1.042113e-01
1.041628e-01
1.041142e-01
1.040655e-01
1.040167e-01
1.039678e-01
1.039188e-01
1.038697e-01
1.038205e-01
1.037712e-01
1.037218e-01
1.036723e-01
1.036228e-01
1.035731e-01
1.035233e-01
1.034734e-01
1.034235e-01
1.033734e-01
1.033233e-01
1.032730e-01
1.032226e-01
1.031722e-01
1.031216e-01
1.030710e-01
1.030203e-01
1.029694e-01
1.029185e-01
1.028675e-01
1.028163e-01
1.027651e-01
1.027138e-01
1.026624e-01
1.026109e-01
1.025592e-01
1.025075e-01
1.024557e-01
1.024038e-01
1.023518e-01
1.022997e-01
1.022476e-01
1.021953e-01
1.021429e-01
1.020904e-01
1.020378e-01
1.019852e-01
1.019324e-01
1.018795e-01
1.018266e-01
1.017735e-01
1.017204e-01
1.016671e-01
1.016138e-01
1.015603e-01
1.015068e-01
1.014532e-01
1.013994e-01
1.013456e-01
1.012917e-01
1.012377e-01
1.011836e-01
1.011293e-01
1.010750e-01
1.010206e-01
1.009661e-01
1.009115e-01
1.008569e-01
1.008021e-01
1.007472e-01
1.006922e-01
1.006371e-01
1.005820e-01
1.005267e-01
1.004713e-01
1.004159e-01
1.003603e-01
1.003047e-01
1.002490e-01
1.001931e-01
1.001372e-01
1.000812e-01
1.000250e-01
9.996881e-02
9.991249e-02
9.985608e-02
9.979957e-02
9.974297e-02
9.968627e-02
9.962948e-02
9.957259e-02
9.951561e-02
9.945853e-02
9.940136e-02
9.934409e-02
9.928672e-02
9.922926e-02
9.917171e-02
9.911406e-02
9.905631e-02
9.899847e-02
9.894053e-02
9.888250e-02
9.882438e-02
9.876616e-02
9.870784e-02
9.864943e-02
9.859092e-02
9.853232e-02
9.847363e-02
9.841483e-02
9.835595e-02
9.829697e-02
9.823789e-02
9.817872e-02
9.811946e-02
9.806010e-02
9.800064e-02
9.794109e-02
9.788145e-02
9.782171e-02
9.776188e-02
9.770195e-02
9.764193e-02
9.758181e-02
9.752160e-02
9.746129e-02
9.740089e-02
9.734039e-02
9.727980e-02
9.721912e-02
9.715834e-02
9.709747e-02
9.703650e-02
9.697544e-02
9.691428e-02
9.685303e-02
9.679169e-02
9.673025e-02
9.666871e-02
9.660709e-02
9.654537e-02
9.648355e-02
9.642164e-02
9.635964e-02
9.629754e-02
9.623535e-02
9.617306e-02
9.611068e-02
9.604821e-02
9.598564e-02
9.592297e-02
9.586022e-02
9.579737e-02
9.573443e-02
9.567139e-02
9.560826e-02
9.554503e-02
9.548171e-02
9.541830e-02
9.535479e-02
9.529119e-02
9.522750e-02
9.516371e-02
9.509983e-02
9.503586e-02
9.497179e-02
9.490763e-02
9.484337e-02
9.477902e-02
9.471458e-02
9.465005e-02
9.458542e-02
9.452069e-02
9.445588e-02
9.439097e-02
9.432597e-02
9.426087e-02
9.419568e-02
9.413040e-02
9.406503e-02
9.399956e-02
9.393400e-02
9.386834e-02
9.380259e-02
9.373675e-02
9.367082e-02
9.360479e-02
9.353867e-02
9.347246e-02
9.340615e-02
9.333976e-02
9.327326e-02
9.320668e-02
9.314000e-02
9.307323e-02
9.300637e-02
9.293941e-02
9.287236e-02
9.280522e-02
9.273799e-02
9.267066e-02
9.260324e-02
9.253573e-02
9.246813e-02
9.240043e-02
9.233264e-02
9.226476e-02
9.219679e-02
9.212872e-02
9.206056e-02
9.199231e-02
9.192397e-02
9.185553e-02
9.178700e-02
9.171838e-02
9.164967e-02
9.158086e-02
9.151196e-02
9.144297e-02
9.137389e-02
9.130472e-02
9.123545e-02
9.116610e-02
9.109665e-02
9.102710e-02
9.095747e-02
9.088774e-02
9.081793e-02
9.074802e-02
9.067801e-02
9.060792e-02
9.053774e-02
9.046746e-02
9.039709e-02
9.032663e-02
9.025608e-02
9.018543e-02
9.011470e-02
9.004387e-02
8.997295e-02
8.990194e-02
8.983084e-02
8.975965e-02
8.968836e-02
8.961699e-02
8.954552e-02
8.947396e-02
8.940231e-02
8.933057e-02
8.925873e-02
8.918681e-02
8.911479e-02
8.904269e-02
8.897049e-02
8.889820e-02
8.882582e-02
8.875335e-02
8.868079e-02
8.860813e-02
8.853539e-02
8.846255e-02
8.838963e-02
8.831661e-02
8.824350e-02
8.817030e-02
8.809701e-02
8.802363e-02
8.795016e-02
8.787660e-02
8.780294e-02
8.772920e-02
8.765536e-02
8.758144e-02
8.750742e-02
8.743332e-02
8.735912e-02
8.728483e-02
8.721045e-02
8.713599e-02
8.706143e-02
8.698678e-02
8.691204e-02
8.683721e-02
8.676229e-02
8.668728e-02
8.661218e-02
8.653698e-02
8.646170e-02
8.638633e-02
8.631087e-02
8.623532e-02
8.615968e-02
8.608394e-02
8.600812e-02
8.593221e-02
8.585621e-02
8.578012e-02
8.570393e-02
8.562766e-02
8.555130e-02
8.547485e-02
8.539831e-02
8.532168e-02
8.524496e-02
8.516815e-02
8.509125e-02
8.501426e-02
8.493718e-02
8.486001e-02
8.478275e-02
8.470540e-02
8.462797e-02
8.455044e-02
8.447282e-02
8.439512e-02
8.431732e-02
8.423944e-02
8.416147e-02
8.408340e-02
8.400525e-02
8.392701e-02
8.384868e-02
8.377026e-02
8.369175e-02
8.361316e-02
8.353447e-02
8.345569e-02
8.337683e-02
8.329787e-02
8.321883e-02
8.313970e-02
8.306048e-02
8.298117e-02
8.290177e-02
8.282229e-02
8.274271e-02
8.266305e-02
8.258329e-02
8.250345e-02
8.242352e-02
8.234350e-02
8.226340e-02
8.218320e-02
8.210292e-02
8.202254e-02
8.194208e-02
8.186153e-02
8.178089e-02
8.170017e-02
8.161935e-02
8.153845e-02
8.145746e-02
8.137638e-02
8.129521e-02
8.121396e-02
8.113261e-02
8.105118e-02
8.096966e-02
8.088806e-02
8.080636e-02
8.072458e-02
8.064271e-02
8.056075e-02
8.047870e-02
8.039656e-02
8.031434e-02
8.023203e-02
8.014963e-02
8.006715e-02
7.998457e-02
7.990191e-02
7.981916e-02
7.973633e-02
7.965340e-02
7.957039e-02
7.948729e-02
7.940411e-02
7.932083e-02
7.923747e-02
7.915402e-02
7.907049e-02
7.898686e-02
7.890315e-02
7.881936e-02
7.873547e-02
7.865150e-02
7.856744e-02
7.848330e-02
7.839906e-02
7.831474e-02
7.823034e-02
7.814584e-02
7.806126e-02
7.797660e-02
7.789184e-02
7.780700e-02
7.772207e-02
7.763706e-02
7.755196e-02
7.746677e-02
7.738150e-02
7.729614e-02
7.721069e-02
7.712515e-02
7.703953e-02
7.695383e-02
7.686803e-02
7.678215e-02
7.669619e-02
7.661013e-02
7.652400e-02
7.643777e-02
7.635146e-02
7.626506e-02
7.617858e-02
7.609201e-02
7.600535e-02
7.591861e-02
7.583178e-02
7.574487e-02
7.565787e-02
7.557078e-02
7.548361e-02
7.539636e-02
7.530901e-02
7.522158e-02
7.513407e-02
7.504647e-02
7.495878e-02
7.487101e-02
7.478315e-02
7.469521e-02
7.460718e-02
7.451907e-02
7.443087e-02
7.434258e-02
7.425421e-02
7.416576e-02
7.407722e-02
7.398859e-02
7.389988e-02
7.381108e-02
7.372220e-02
7.363324e-02
7.354418e-02
7.345505e-02
7.336583e-02
7.327652e-02
7.318713e-02
7.309765e-02
7.300809e-02
7.291844e-02
7.282871e-02
7.273889e-02
7.264899e-02
7.255901e-02
7.246894e-02
7.237878e-02
7.228854e-02
7.219822e-02
7.210781e-02
7.201731e-02
7.192674e-02
7.183607e-02
7.174533e-02
7.165450e-02
7.156358e-02
7.147258e-02
7.138150e-02
7.129033e-02
7.119908e-02
7.110774e-02
7.101632e-02
7.092481e-02
7.083323e-02
7.074155e-02
7.064980e-02
7.055796e-02
7.046603e-02
7.037402e-02
7.028193e-02
7.018976e-02
7.009750e-02
7.000515e-02
6.991273e-02
6.982021e-02
6.972762e-02
6.963494e-02
6.954218e-02
6.944934e-02
6.935641e-02
6.926340e-02
6.917030e-02
6.907712e-02
6.898386e-02
6.889051e-02
6.879709e-02
6.870357e-02
6.860998e-02
6.851630e-02
6.842254e-02
6.832870e-02
6.823477e-02
6.814076e-02
6.804667e-02
6.795249e-02
6.785823e-02
6.776389e-02
6.766947e-02
6.757496e-02
6.748037e-02
6.738570e-02
6.729094e-02
6.719611e-02
6.710118e-02
6.700618e-02
6.691110e-02
6.681593e-02
6.672068e-02
6.662535e-02
6.652993e-02
6.643443e-02
6.633885e-02
6.624319e-02
6.614745e-02
6.605162e-02
6.595572e-02
6.585972e-02
6.576365e-02
6.566750e-02
6.557126e-02
6.547494e-02
6.537854e-02
6.528206e-02
6.518550e-02
6.508885e-02
6.499213e-02
6.489532e-02
6.479843e-02
6.470145e-02
6.460440e-02
6.450726e-02
6.441005e-02
6.431275e-02
6.421537e-02
6.411791e-02
6.402037e-02
6.392274e-02
6.382504e-02
6.372725e-02
6.362938e-02
6.353144e-02
6.343341e-02
6.333529e-02
6.323710e-02
6.313883e-02
6.304048e-02
6.294204e-02
6.284353e-02
6.274493e-02
6.264625e-02
6.254749e-02
6.244865e-02
6.234974e-02
6.225074e-02
6.215165e-02
6.205249e-02
6.195325e-02
6.185393e-02
6.175453e-02
6.165504e-02
6.155548e-02
6.145583e-02
6.135611e-02
6.125631e-02
6.115642e-02
6.105646e-02
6.095641e-02
6.085629e-02
6.075608e-02
6.065580e-02
6.055543e-02
6.045498e-02
6.035446e-02
6.025385e-02
6.015317e-02
6.005241e-02
5.995156e-02
5.985064e-02
5.974963e-02
5.964855e-02
5.954739e-02
5.944614e-02
5.934482e-02
5.924342e-02
5.914194e-02
5.904038e-02
5.893874e-02
5.883702e-02
5.873522e-02
5.863335e-02
5.853139e-02
5.842935e-02
5.832724e-02
5.822504e-02
5.812277e-02
5.802042e-02
5.791799e-02
5.781548e-02
5.771289e-02
5.761022e-02
5.750748e-02
5.740465e-02
5.730175e-02
5.719876e-02
5.709570e-02
5.699256e-02
5.688935e-02
5.678605e-02
5.668267e-02
5.657922e-02
5.647569e-02
5.637208e-02
5.626839e-02
5.616462e-02
5.606078e-02
5.595686e-02
5.585285e-02
5.574877e-02
5.564462e-02
5.554038e-02
5.543607e-02
5.533168e-02
5.522721e-02
5.512266e-02
5.501804e-02
5.491333e-02
5.480855e-02
5.470369e-02
5.459876e-02
5.449375e-02
5.438866e-02
5.428349e-02
5.417824e-02
5.407292e-02
5.396752e-02
5.386204e-02
5.375648e-02
5.365085e-02
5.354514e-02
5.343936e-02
5.333349e-02
5.322755e-02
5.312153e-02
5.301544e-02
5.290926e-02
5.280302e-02
5.269669e-02
5.259029e-02
5.248381e-02
5.237725e-02
5.227062e-02
5.216391e-02
5.205712e-02
5.195026e-02
5.184332e-02
5.173630e-02
5.162921e-02
5.152204e-02
5.141480e-02
5.130748e-02
5.120008e-02
5.109260e-02
5.098505e-02
5.087743e-02
5.076972e-02
5.066194e-02
5.055409e-02
5.044616e-02
5.033815e-02
5.023007e-02
5.012191e-02
5.001368e-02
4.990537e-02
4.979698e-02
4.968852e-02
4.957998e-02
4.947137e-02
4.936268e-02
4.925392e-02
4.914508e-02
4.903616e-02
4.892717e-02
4.881811e-02
4.870897e-02
4.859975e-02
4.849046e-02
4.838109e-02
4.827165e-02
4.816213e-02
4.805254e-02
4.794287e-02
4.783313e-02
4.772332e-02
4.761342e-02
4.750346e-02
4.739342e-02
4.728330e-02
4.717311e-02
4.706284e-02
4.695250e-02
4.684209e-02
4.673160e-02
4.662104e-02
4.651040e-02
4.639969e-02
4.628890e-02
4.617804e-02
4.606710e-02
4.595609e-02
4.584501e-02
4.573385e-02
4.562262e-02
4.551131e-02
4.539993e-02
4.528848e-02
4.517695e-02
4.506535e-02
4.495367e-02
4.484192e-02
4.473010e-02
4.461820e-02
4.450623e-02
4.439419e-02
4.428207e-02
4.416988e-02
4.405762e-02
4.394528e-02
4.383287e-02
4.372038e-02
4.360782e-02
4.349519e-02
4.338249e-02
4.326971e-02
4.315686e-02
4.304393e-02
4.293094e-02
4.281787e-02
4.270472e-02
4.259151e-02
4.247822e-02
4.236486e-02
4.225142e-02
4.213792e-02
4.202434e-02
4.191068e-02
4.179696e-02
4.168316e-02
4.156929e-02
4.145535e-02
4.134133e-02
4.122725e-02
4.111309e-02
4.099886e-02
4.088455e-02
4.077018e-02
4.065573e-02
4.054121e-02
4.042661e-02
4.031195e-02
4.019721e-02
4.008240e-02
3.996752e-02
3.985257e-02
3.973755e-02
3.962245e-02
3.950729e-02
3.939205e-02
3.927674e-02
3.916136e-02
3.904590e-02
3.893038e-02
3.881478e-02
3.869911e-02
3.858337e-02
3.846756e-02
3.835168e-02
3.823573e-02
3.811971e-02
3.800361e-02
3.788744e-02
3.777121e-02
3.765490e-02
3.753852e-02
3.742207e-02
3.730555e-02
3.718896e-02
3.707230e-02
3.695557e-02
3.683876e-02
3.672189e-02
3.660494e-02
3.648793e-02
3.637084e-02
3.625369e-02
3.613646e-02
3.601917e-02
3.590180e-02
3.578436e-02
3.566686e-02
3.554928e-02
3.543163e-02
3.531391e-02
3.519613e-02
3.507827e-02
3.496034e-02
3.484235e-02
3.472428e-02
3.460614e-02
3.448794e-02
3.436966e-02
3.425132e-02
3.413290e-02
3.401442e-02
3.389586e-02
3.377724e-02
3.365855e-02
3.353978e-02
3.342095e-02
3.330205e-02
3.318308e-02
3.306404e-02
3.294494e-02
3.282576e-02
3.270651e-02
3.258720e-02
3.246781e-02
3.234836e-02
3.222884e-02
3.210925e-02
3.198959e-02
3.186986e-02
3.175007e-02
3.163020e-02
3.151027e-02
3.139027e-02
3.127020e-02
3.115006e-02
3.102985e-02
3.090958e-02
3.078923e-02
3.066882e-02
3.054834e-02
3.042779e-02
3.030718e-02
3.018649e-02
3.006574e-02
2.994492e-02
2.982403e-02
2.970308e-02
2.958205e-02
2.946096e-02
2.933980e-02
2.921858e-02
2.909728e-02
2.897592e-02
2.885449e-02
2.873300e-02
2.861143e-02
2.848980e-02
2.836810e-02
2.824634e-02
2.812451e-02
2.800261e-02
2.788064e-02
2.775860e-02
2.763650e-02
2.751434e-02
2.739210e-02
2.726980e-02
2.714743e-02
2.702499e-02
2.690249e-02
2.677992e-02
2.665729e-02
2.653459e-02
2.641182e-02
2.628898e-02
2.616608e-02
2.604311e-02
2.592008e-02
2.579698e-02
2.567381e-02
2.555058e-02
2.542728e-02
2.530392e-02
2.518049e-02
2.505699e-02
2.493343e-02
2.480980e-02
2.468610e-02
2.456234e-02
2.443852e-02
2.431463e-02
2.419067e-02
2.406665e-02
2.394256e-02
2.381840e-02
2.369418e-02
2.356990e-02
2.344555e-02
2.332113e-02
2.319665e-02
2.307211e-02
2.294750e-02
2.282282e-02
2.269808e-02
2.257327e-02
2.244840e-02
2.232347e-02
2.219846e-02
2.207340e-02
2.194827e-02
2.182307e-02
2.169781e-02
2.157249e-02
2.144710e-02
2.132165e-02
2.119613e-02
2.107055e-02
2.094490e-02
2.081919e-02
2.069341e-02
2.056757e-02
2.044167e-02
2.031570e-02
2.018967e-02
2.006358e-02
1.993742e-02
1.981119e-02
1.968490e-02
1.955855e-02
1.943214e-02
1.930566e-02
1.917912e-02
1.905251e-02
1.892584e-02
1.879911e-02
1.867231e-02
1.854545e-02
1.841853e-02
1.829154e-02
1.816449e-02
1.803738e-02
1.791020e-02
1.778296e-02
1.765566e-02
1.752829e-02
1.740087e-02
1.727337e-02
1.714582e-02
1.701820e-02
1.689052e-02
1.676278e-02
1.663498e-02
1.650711e-02
1.637918e-02
1.625119e-02
1.612313e-02
1.599501e-02
1.586683e-02
1.573859e-02
1.561029e-02
1.548192e-02
1.535349e-02
1.522500e-02
1.509645e-02
1.496783e-02
1.483915e-02
1.471041e-02
1.458161e-02
1.445275e-02
1.432383e-02
1.419484e-02
1.406579e-02
1.393668e-02
1.380751e-02
1.367828e-02
1.354899e-02
1.341963e-02
1.329022e-02
1.316074e-02
1.303120e-02
1.290160e-02
1.277194e-02
1.264221e-02
1.251243e-02
1.238259e-02
1.225268e-02
1.212272e-02
1.199269e-02
1.186260e-02
1.173245e-02
1.160224e-02
1.147197e-02
1.134164e-02
1.121125e-02
1.108080e-02
1.095029e-02
1.081972e-02
1.068908e-02
1.055839e-02
1.042764e-02
1.029683e-02
1.016595e-02
1.003502e-02
9.904027e-03
9.772973e-03
9.641860e-03
9.510687e-03
9.379455e-03
9.248162e-03
9.116810e-03
8.985399e-03
8.853927e-03
8.722396e-03
8.590806e-03
8.459156e-03
8.327447e-03
8.195679e-03
8.063851e-03
7.931964e-03
7.800018e-03
7.668012e-03
7.535948e-03
7.403825e-03
7.271642e-03
7.139401e-03
7.007101e-03
6.874742e-03
6.742324e-03
6.609848e-03
6.477313e-03
6.344720e-03
6.212067e-03
6.079357e-03
5.946588e-03
5.813760e-03
5.680875e-03
5.547930e-03
5.414928e-03
5.281868e-03
5.148749e-03
5.015572e-03
4.882338e-03
4.749045e-03
4.615695e-03
4.482286e-03
4.348820e-03
4.215296e-03
4.081714e-03
3.948075e-03
3.814378e-03
3.680623e-03
3.546811e-03
3.412942e-03
3.279015e-03
3.145031e-03
3.010990e-03
2.876891e-03
2.742735e-03
2.608522e-03
2.474252e-03
2.339925e-03
2.205541e-03
2.071100e-03
1.936603e-03
1.802048e-03
1.667437e-03
1.532769e-03
1.398044e-03
1.263263e-03
1.128425e-03
9.935307e-04
8.585800e-04
7.235729e-04
5.885095e-04
4.533898e-04
3.182139e-04
1.829819e-04
4.769372e-05
0
0
0
0
0
0
0
0
0
0
0
0
0
0
0
0
0
0
0
0
0
0
0
0
0
0
0
0
0
0
0
0
0
0
0
0
0
0
0
0
0
0
0
0
0
0
0
0
0
0
0
0
0
0
0
0
0
0
0
0
0
0
0
0
0
0
0
0
0
0
0
0
0
0
0
0
0
0
0
0
0
0
0
0
0
0
0
0
0
0
0
0
0
0
0
0
0
0
0
0
0
0
0
0
0
0
0
0
0
0
0
0
0
0
0
0
0
0
0
0
0
0
0
0
0
0
0
0
0
0
0
0
0
0
0
0
0
0
0
0
0
0
0
0
0
0
0
0
0
0
0
0
0
0
0
0
0
0
0
0
0
0
0
0
0
0
0
0
0
0
0
0
0
0
0
0
0
0
0
0
0
0
0
0
0
0
0
0
0
0
0
0
0
0
0
0
0
0
0
0
0
0
0
0
0
0
0
0
0
0
0
0
0
0
0
0
0
0
0
0
0
0
0
0
0
0
0
0
0
0
0
0
0
0
0
0
0
0
0
0
0
0
0
0
0
0
0
0
0
0
0
0
0
0
0
0
0
0
0
0
0
0
0
0
0
0
0
0
0
0
0
0
0
0
0
0
0
0
0
0
0
0
0
0
0
0
0
0
0
0
0
0
0
0
0
0
0
0
0
0
0
0
0
0
0
0
0
0
0
0
0
0
0
0
0
0
0
0
0
0
0
0
0
0
0
0
0
0
0
0
0
0
0
0
0
0
0
0
0
0
0
0
0
0
0
0
0
0
0
0
0
0
0
0
0
0
0
0
0
0
0
0
0
0
0
0
0
0
0
0
0
0
0
0
0
0
0
0
0
0
0
0
0
0
0
0
0
0
0
0
0
0
0
0
0
0
0
0
0
0
0
0
0
0
0
0
0
0
0
0
0
0
0
0
0
0
0
0
0
0
0
0
0
0
0
0
0
0
0
0
0
0
0
0
0
0
0
0
0
0
0
0
0
0
0
0
0
0
0
0
0
0
0
0
0
0
0
0
0
0
0
0
0
0
0
0
0
0
0
0
0
0
0
0
0
0
0
0
0
0
0
0
0
0
0
0
0
0
0
0
0
0
0
0
0
0
0
0
0
0
0
0
0
0
0
0
0
0
0
0
0
0
0
0
0
0
0
0
0
0
0
0
0
0
0
0
0
0
0
0
0
0
0
0
0
0
0
0
0
0
0
0
0
0
0
0
0
0
0
0
0
0
0
0
0
0
0
0
0
0
0
0
0
0
0
0
0
0
0
0
0
0
0
0
0
0
0
0
0
0
0
0
0
0
0
0
0
0
0
0
0
0
0
0
0
0
0
0
0
0
0
0
0
0
0
0
0
0
0
0
0
0
0
0
0
0
0
0
0
0
0
0
0
0
0
0
0
0
0
0
0
0
0
0
0
0
0
0
0
0
0
0
0
0
0
0
0
0
0
0
0
0
0
0
0
0
0
0
0
0
0
0
0
0
0
0
0
0
0
0
0
0
0
0
0
0
0
0
0
0
0
0
0
0
0
0
0
0
0
0
0
0
0
0
0
0
0
0
0
0
0
0
0
0
0
0
0
0
0
0
0
0
0
0
0
0
0
0
0
0
0
0
0
0
0
0
0
0
0
0
0
0
0
0
0
0
0
0
0
0
0
0
0
0
0
0
0
0
0
0
0
0
0
0
0
0
0
0
0
0
0
0
0
0
0
0
0
0
0
0
0
0
0
0
0
0
0
0
0
0
0
0
0
0
0
0
0
0
0
0
0
0
0
0
0
0
0
0
0
0
0
0
0
0
0
0
0
0
0
0
0
0
0
0
0
0
0
0
0
0
0
0
0
0
0
0
0
0
0
0
0
0
0
0
0
0
0
0
0
0
0
0
0
0
0
0
0
0
0
0
0
0
0
0
0
0
0
0
0
0
0
0
0
0
0
0
0
0
0
0
0
0
0
0
0
0
0
0
0
0
0
0
0
0
0
0
0
0
0
0
0
0
0
0
0
0
0
0
0
0
0
0
0
0
0
0
0
0
0
0
0
0
0
0
0
0
0
0
0
0
0
0
0
0
0
0
0
0
0
0
0
0
0
0
0
0
0
0
0
0
0
0
0
0
0
0
0
0
0
0
0
0
0
0
0
0
0
0
0
0
0
0
0
0
0
0
0
0
0
0
0
0
0
0
0
0
0
0
0
0
0
0
0
0
0
0
0
0
0
0
0
0
0
0
0
0
0
0
0
0
0
0
0
0
0
0
0
0
0
0
0
0
0
0
0
0
0
0
0
0
0
0
0
0
0
0
0
0
0
0
0
0
0
0
0
0
0
0
0
0
0
0
0
0
0
0
0
0
0
0
0
0
0
0
0
0
0
0
0
0
0
0
0
0
0
0
0
0
0
0
0
0
0
0
0
0
0
0
0
0
0
0
0
0
0
0
0
0
0
0
0
0
0
0
0
0
0
0
0
0
0
0
0
0
0
0
0
0
0
0
0
0
0
0
0
0
0
0
0
0
0
0
0
0
0
0
0
0
0
0
0
0
0
0
0
0
0
0
0
0
0
0
0
0
0
0
0
0
0
0
0
0
0
0
0
0
0
0
0
0
0
0
0
0
0
0
0
0
0
0
0
0
0
0
0
0
0
0
0
0
0
0
0
0
0
0
0
0
0
0
0
0
0
0
0
0
0
0
0
0
0
0
0
0
0
0
0
0
0
0
0
0
0
0
0
0
0
0
0
0
0
0
0
0
0
0
0
0
0
0
0
0
0
0
0
0
0
0
0
0
0
0
0
0
0
0
0
0
0
0
0
0
0
0
0
0
0
0
0
0
0
0
0
0
0
0
0
0
0
0
0
0
0
0
0
0
0
0
0
0
0
0
0
0
0
0
0
0
0
0
0
0
0
0
0
0
0
0
0
0
0
0
0
0
0
0
0
0
0
0
0
0
0
0
0
0
0
0
0
0
0
0
0
0
0
0
0
0
0
0
0
0
0
0
0
0
0
0
0
0
0
0
0
0
0
0
0
0
0
0
0
0
0
0
0
0
0
0
0
0
0
0
0
0
0
0
0
0
0
0
0
0
0
0
0
0
0
0
0
0
0
0
0
0
0
0
0
0
0
0
0
0
0
0
0
0
0
0
0
0
0
0
0
0
0
0
0
0
0
0
0
0
0
0
0
0
0
0
0
0
0
0
0
0
0
0
0
0
0
0
0
0
0
0
0
0
0
0
0
0
0
0
0
0
0
0
0
0
0
0
0
0
0
0
0
0
0
0
0
0
0
0
0
0
0
0
0
0
0
0
0
0
0
0
0
0
0
0
0
0
0
0
0
0
0
0
0
0
0
0
0
0
0
0
0
0
0
0
0
0
0
0
0
0
0
0
0
0
0
0
0
0
0
0
0
0
0
0
0
0
0
0
0
0
0
0
0
0
0
0
0
0
0
0
0
0
0
0
0
0
0
0
0
0
0
0
0
0
0
0
0
0
0
0
0
0
0
0
0
0
0
0
0
0
0
0
0
0
0
0
0
0
0
0
0
0
0
0
0
0
0
0
0
0
0
0
0
0
0
0
0
0
0
0
0
0
0
0
0
0
0
0
0
0
0
0
0
0
0
0
0
0
0
0
0
0
0
0
0
0
0
0
0
0
0
0
0
0
0
0
0
0
0
0
0
0
0
0
0
0
0
0
0
0
0
0
0
0
0
0
0
0
0
0
0
0
0
0
0
0
0
0
0
0
0
0
0
0
0
0
0
0
0
0
0
0
0
0
0
0
0
0
0
0
0
0
0
0
0
0
0
0
0
0
0
0
0
0
0
0
0
0
0
0
0
0
0
0
0
0
0
0
0
0
0
0
0
0
0
0
0
0
0
0
0
0
0
0
0
0
0
0
0
0
0
0
0
0
0
0
0
0
0
0
0
0
0
0
0
0
0
0
0
0
0
0
0
0
0
0
0
0
0
0
0
0
0
0
0
0
0
0
0
0
0
0
0
0
0
0
0
0
0
0
0
0
0
0
0
0
0
0
0
0
0
0
0
0
0
0
0
0
0
0
0
0
0
0
0
0
0
0
0
0
0
0
0
0
0
0
0
0
0
0
0
0
0
0
0
0
0
0
0
0
0
0
0
0
0
0
0
0
0
0
0
0
0
0
0
0
0
0
0
0
0
0
0
0
0
0
0
0
0
0
0
0
0
0
0
0
0
0
0
0
0
0
0
0
0
0
0
0
0
0
0
0
0
0
0
0
0
0
0
0
0
0
0
0
0
0
0
0
0
0
0
0
0
0
0
0
0
0
0
0
0
0
0
0
0
0
0
0
0
0
0
0
0
0
0
0
0
0
0
0
0
0
0
0
0
0
0
0
0
0
0
0
0
0
0
0
0
0
0
0
0
0
0
0
0
0
0
0
0
0
0
0
0
0
0
0
0
0
0
0
0
0
0
0
0
0
0
0
0
0
0
0
0
0
0
0
0
0
0
0
0
0
0
0
0
0
0
0
0
0
0
0
0
0
0
0
0
0
0
0
0
0
0
0
0
0
0
0
0
0
0
0
0
0
0
0
0
0
0
0
0
0
0
0
0
0
0
0
0
0
0
0
0
0
0
0
0
0
0
0
0
0
0
0
0
0
0
0
0
0
0
0
0
0
0
0
0
0
0
0
0
0
0
0
0
0
0
0
0
0
0
0
0
0
0
0
0
0
0
0
0
0
0
0
0
0
0
0
0
0
0
0
0
0
0
0
0
0
0
0
0
0
0
0
0
0
0
0
0
0
0
0
0
0
0
0
0
0
0
0
0
0
0
0
0
0
0
0
0
0
0
0
0
0
0
0
0
0
0
0
0
0
0
0
0
0
0
0
0
0
0
0
0
0
0
0
0
0
0
0
0
0
0
0
0
0
0
0
0
0
0
0
0
0
0
0
0
0
0
0
0
0
0
0
0
0
0
0
0
0
0
0
0
0
0
0
0
0
0
0
0
0
0
0
0
0
0
0
0
0
0
0
0
0
0
0
0
0
0
0
0
0
0
0
0
0
0
0
0
0
0
0
0
0
0
0
0
0
0
0
0
0
0
0
0
0
0
0
0
0
0
0
0
0
0
0
0
0
0
0
0
0
0
0
0
0
0
0
0
0
0
0
0
0
0
0
0
0
0
0
0
0
0
0
0
0
0
0
0
0
0
0
0
0
0
0
0
0
0
0
0
0
0
0
0
0
0
0
0
0
0
0
0
0
0
0
0
0
0
0
0
0
0
0
0
0
0
0
0
0
0
0
0
0
0
0
0
0
0
0
0
0
0
0
0
0
0
0
0
0
0
0
0
0
0
0
0
0
0
0
0
0
0
0
0
0
0
0
0
0
0
0
0
0
0
0
0
0
0
0
0
0
0
0
0
0
0
0
0
0
0
0
0
0
0
0
0
0
0
0
0
0
0
0
0
0
0
0
0
0
0
0
0
0
0
0
0
0
0
0
0
0
0
0
0
0
0
0
0
0
0
0
0
0
0
0
0
0
0
0
0
0
0
0
0
0
0
0
0
0
0
0
0
0
0
0
0
0
0
0
0
0
0
0
0
0
0
0
0
0
0
0
0
0
0
0
0
0
0
0
0
0
0
0
0
0
0
0
0
0
0
0
0
0
0
0
0
0
0
0
0
0
0
0
0
0
0
0
0
0
0
0
0
0
0
0
0
0
0
0
0
0
0
0
0
0
0
0
0
0
0
0
0
0
0
0
0
0
0
0
0
0
0
0
0
0
0
0
0
0
0
0
0
0
0
0
0
0
0
0
0
0
0
0
0
0
0
0
0
0
0
0
0
0
0
0
0
0
0
0
0
0
0
0
0
0
0
0
0
0
0
0
0
0
0
0
0
0
0
0
0
0
0
0
0
0
0
0
0
0
0
0
0
0
0
0
0
0
0
0
0
0
0
0
0
0
0
0
0
0
0
0
0
0
0
0
0
0
0
0
0
0
0
0
0
0
0
0
0
0
0
0
0
0
0
0
0
0
0
0
0
0
0
0
0
0
0
0
0
0
0
0
0
0
0
0
0
0
0
0
0
0
0
0
0
0
0
0
0
0
0
0
0
0
0
0
0
0
0
0
0
0
0
0
0
0
0
0
0
0
0
0
0
0
0
0
0
0
0
0
0
0
0
0
0
0
0
0
0
0
0
0
0
0
0
0
0
0
0
0
0
0
0
0
0
0
0
0
0
0
0
0
0
0
0
0
0
0
0
0
0
0
0
0
0
0
0
0
0
0
0
0
0
0
0
0
0
0
0
0
0
0
0
0
0
0
0
0
0
0
0
0
0
0
0
0
0
0
0
0
0
0
0
0
0
0
0
0
0
0
0
0
0
0
0
0
0
0
0
0
0
0
0
0
0
0
0
0
0
0
0
0
0
0
0
0
0
0
0
0
0
0
0
0
0
0
0
0
0
0
0
0
0
0
0
0
0
0
0
0
0
0
0
0
0
0
0
0
0
0
0
0
0
0
0
0
0
0
0
0
0
0
0
0
0
0
0
0
0
0
0
0
0
0
0
0
0
0
0
0
0
0
0
0
0
0
0
0
0
0
0
0
0
0
0
0
0
0
0
0
0
0
0
0
0
0
0
0
0
0
0
0
0
0
0
0
0
0
0
0
0
0
0
0
0
0
0
0
0
0
0
0
0
0
0
0
0
0
0
0
0
0
0
0
0
0
0
0
0
0
0
0
0
0
0
0
0
0
0
0
0
0
0
0
0
0
0
0
0
0
0
0
0
0
0
0
0
0
0
0
0
0
0
0
0
0
0
0
0
0
0
0
0
0
0
0
0
0
0
0
0
0
0
0
0
0
0
0
0
0
0
0
0
0
0
0
0
0
0
0
0
0
0
0
0
0
0
0
0
0
0
0
0
0
0
0
0
0
0
0
0
0
0
0
0
0
0
0
0
0
0
0
0
0
0
0
0
0
0
0
0
0
0
0
0
0
0
0
0
0
0
0
0
0
0
0
0
0
0
0
0
0
0
0
0
0
0
0
0
0
0
0
0
0
0
0
0
0
0
0
0
0
0
0
0
0
0
0
0
0
0
0
0
0
0
0
0
0
0
0
0
0
0
0
0
0
0
0
0
0
0
0
0
0
0
0
0
0
0
0
0
0
0
0
0
0
0
0
0
0
0
0
0
0
0
0
0
0
0
0
0
0
0
0
0
0
0
0
0
0
0
0
0
0
0
0
0
0
0
0
0
0
0
0
0
0
0
0
0
0
0
0
0
0
0
0
0
0
0
0
0
0
0
0
0
0
0
0
0
0
0
0
0
0
0
0
0
0
0
0
0
0
0
0
0
0
0
0
0
0
0
0
0
0
0
0
0
0
0
0
0
0
0
0
0
0
0
0
0
0
0
0
0
0
0
0
0
0
0
0
0
0
0
0
0
0
0
0
0
0
0
0
0
0
0
0
0
0
0
0
0
0
0
0
0
0
0
0
0
0
0
0
0
0
0
0
0
0
0
0
0
0
0
0
0
0
0
0
0
0
0
0
0
0
0
0
0
0
0
0
0
0
0
0
0
0
0
0
0
0
0
0
0
0
0
0
0
0
0
0
0
0
0
0
0
0
0
0
0
0
0
0
0
0
0
0
0
0
0
0
0
0
0
0
0
0
0
0
0
0
0
0
0
0
0
0
0
0
0
0
0
0
0
0
0
0
0
0
0
0
0
0
0
0
0
0
0
0
0
0
0
0
0
0
0
0
0
0
0
0
0
0
0
0
0
0
0
0
0
0
0
0
0
0
0
0
0
0
0
0
0
0
0
0
0
0
0
0
0
0
0
0
0
0
0
0
0
0
0
0
0
0
0
0
0
0
0
0
0
0
0
0
0
0
0
0
0
0
0
0
0
0
0
0
0
0
0
0
0
0
0
0
0
0
0
0
0
0
0
0
0
0
0
0
0
0
0
0
0
0
0
0
0
0
0
0
0
0
0
0
0
0
0
0
0
0
0
0
0
0
0
0
0
0
0
0
0
0
0
0
0
0
0
0
0
0
0
0
0
0
0
0
0
0
0
0
0
0
0
0
0
0
0
0
0
0
0
0
0
0
0
0
0
0
0
0
0
0
0
0
0
0
0
0
0
0
0
0
0
0
0
0
0
0
0
0
0
0
0
0
0
0
0
0
0
0
0
0
0
0
0
0
0
0
0
0
0
0
0
0
0
0
0
0
0
0
0
0
0
0
0
0
0
0
0
0
0
0
0
0
0
0
0
0
0
0
0
0
0
0
0
0
0
0
0
0
0
0
0
0
0
0
0
0
0
0
0
0
0
0
0
0
0
0
0
0
0
0
0
0
0
0
0
0
0
0
0
0
0
0
0
0
0
0
0
0
0
0
0
0
0
0
0
0
0
0
0
0
0
0
0
0
0
0
0
0
0
0
0
0
0
0
0
0
0
0
0
0
0
0
0
0
0
0
0
0
0
0
0
0
0
0
0
0
0
0
0
0
0
0
0
0
0
0
0
0
0
0
0
0
0
0
0
0
0
0
0
0
0
0
0
0
0
0
0
0
0
0
0
0
0
0
0
0
0
0
0
0
0
0
0
0
0
0
0
0
0
0
0
0
0
0
0
0
0
0
0
0
0
0
0
0
0
0
0
0
0
0
0
0
0
0
0
0
0
0
0
0
0
0
0
0
0
0
0
0
0
0
0
0
0
0
0
0
0
0
0
0
0
0
0
0
0
0
0
0
0
0
0
0
0
0
0
0
0
0
0
0
0
0
0
0
0
0
0
0
0
0
0
0
0
0
0
0
0
0
0
0
0
0
0
0
0
0
0
0
0
0
0
0
0
0
0
0
0
0
0
0
0
0
0
0
0
0
0
0
0
0
0
0
0
0
0
0
0
0
0
0
0
0
0
0
0
0
0
0
0
0
0
0
0
0
0
0
0
0
0
0
0
0
0
0
0
0
0
0
0
0
0
0
0
0
0
0
0
0
0
0
0
0
0
0
0
0
0
0
0
0
0
0
0
0
0
0
0
0
0
0
0
0
0
0
0
0
0
0
0
0
0
0
0
0
0
0
0
0
0
0
0
0
0
0
0
0
0
0
0
0
0
0
0
0
0
0
0
0
0
0
0
0
0
0
0
0
0
0
0
0
0
0
0
0
0
0
0
0
0
0
0
0
0
0
0
0
0
0
0
0
0
0
0
0
0
0
0
0
0
0
0
0
0
0
0
0
0
0
0
0
0
0
0
0
0
0
0
0
0
0
0
0
0
0
0
0
0
0
0
0
0
0
0
0
0
0
0
0
0
0
0
0
0
0
0
0
0
0
0
0
0
0
0
0
0
0
0
0
0
0
0
0
0
0
0
0
0
0
0
0
0
0
0
0
0
0
0
0
0
0
0
0
0
0
0
0
0
0
0
0
0
0
0
0
0
0
0
0
0
0
0
0
0
0
0
0
0
0
0
0
0
0
0
0
0
0
0
0
0
0
0
0
0
0
0
0
0
0
0
0
0
0
0
0
0
0
0
0
0
0
0
0
0
0
0
0
0
0
0
0
0
0
0
0
0
0
0
0
0
0
0
0
0
0
0
0
0
0
0
0
0
0
0
0
0
0
0
0
0
0
0
0
0
0
0
0
0
0
0
0
0
0
0
0
0
0
0
0
0
0
0
0
0
0
0
0
0
0
0
0
0
0
0
0
0
0
0
0
0
0
0
0
0
0
0
0
0
0
0
0
0
0
0
0
0
0
0
0
0
0
0
0
0
0
0
0
0
0
0
0
0
0
0
0
0
0
0
0
0
0
0
0
0
0
0
0
0
0
0
0
0
0
0
0
0
0
0
0
0
0
0
0
0
0
0
0
0
0
0
0
0
0
0
0
0
0
0
0
0
0
0
0
0
0
0
0
0
0
0
0
0
0
0
0
0
0
0
0
0
0
0
0
0
0
0
0
0
0
0
0
0
0
0
0
0
0
0
0
0
0
0
0
0
0
0
0
0
0
0
0
0
0
0
0
0
0
0
0
0
0
0
0
0
0
0
0
0
0
0
0
0
0
0
0
0
0
0
0
0
0
0
0
0
0
0
0
0
0
0
0
0
0
0
0
0
0
0
0
0
0
0
0
0
0
0
0
0
0
0
0
0
0
0
0
0
0
0
0
0
0
0
0
0
0
0
0
0
0
0
0
0
0
0
0
0
0
0
0
0
0
0
0
0
0
0
0
0
0
0
0
0
0
0
0
0
0
0
0
0
0
0
0
0
0
0
0
0
0
0
0
0
0
0
0
0
0
0
0
0
0
0
0
0
0
0
0
0
0
0
0
0
0
0
0
0
0
0
0
0
0
0
0
0
0
0
0
0
0
0
0
0
0
0
0
0
0
0
0
0
0
0
0
0
0
0
0
0
0
0
0
0
0
0
0
0
0
0
0
0
0
0
0
0
0
0
0
0
0
0
0
0
0
0
0
0
0
0
0
0
0
0
0
0
0
0
0
0
0
0
0
0
0
0
0
0
0
0
0
0
0
0
0
0
0
0
0
0
0
0
0
0
0
0
0
0
0
0
0
0
0
0
0
0
0
0
0
0
0
0
0
0
0
0
0
0
0
0
0
0
0
0
0
0
0
0
0
0
0
0
0
0
0
0
0
0
0
0
0
0
0
0
0
0
0
0
0
0
0
0
0
0
0
0
0
0
0
0
0
0
0
0
0
0
0
0
0
0
0
0
0
0
0
0
0
0
0
0
0
0
0
0
0
0
0
0
0
0
0
0
0
0
0
0
0
0
0
0
0
0
0
0
0
0
0
0
0
0
0
0
0
0
0
0
0
0
0
0
0
0
0
0
0
0
0
0
0
0
0
0
0
0
0
0
0
0
0
0
0
0
0
0
0
0
0
0
0
0
0
0
0
0
0
0
0
0
0
0
0
0
0
0
0
0
0
0
0
0
0
0
0
0
0
0
0
0
0
0
0
0
0
0
0
0
0
0
0
0
0
0
0
0
0
0
0
0
0
0
0
0
0
0
0
0
0
0
0
0
0
0
0
0
0
0
0
0
0
0
0
0
0
0
0
0
0
0
0
0
0
0
0
0
0
0
0
0
0
0
0
0
0
0
0
0
0
0
0
0
0
0
0
0
0
0
0
0
0
0
0
0
0
0
0
0
0
0
0
0
0
0
0
0
0
0
0
0
0
0
0
0
0
0
0
0
0
0
0
0
0
0
0
0
0
0
0
0
0
0
0
0
0
0
0
0
0
0
0
0
0
0
0
0
0
0
0
0
0
0
0
0
0
0
0
0
0
0
0
0
0
0
0
0
0
0
0
0
0
0
0
0
0
0
0
0
0
0
0
0
0
0
0
0
0
0
0
0
0
0
0
0
0
0
0
0
0
0
0
0
0
0
0
0
0
0
0
0
0
0
0
0
0
0
0
0
0
0
0
0
0
0
0
0
0
0
0
0
0
0
0
0
0
0
0
0
0
0
0
0
0
0
0
0
0
0
0
0
0
0
0
0
0
0
0
0
0
0
0
0
0
0
0
0
0
0
0
0
0
0
0
0
0
0
0
0
0
0
0
0
0
0
0
0
0
0
0
0
0
0
0
0
0
0
0
0
0
0
0
0
0
0
0
0
0
0
0
0
0
0
0
0
0
0
0
0
0
0
0
0
0
0
0
0
0
0
0
0
0
0
0
0
0
0
0
0
0
0
0
0
0
0
0
0
0
0
0
0
0
0
0
0
0
0
0
0
0
0
0
0
0
0
0
0
0
0
0
0
0
0
0
0
0
0
0
0
0
0
0
0
0
0
0
0
0
0
0
0
0
0
0
0
0
0
0
0
0
0
0
0
0
0
0
0
0
0
0
0
0
0
0
0
0
0
0
0
0
0
0
0
0
0
0
0
0
0
0
0
0
0
0
0
0
0
0
0
0
0
0
0
0
0
0
0
0
0
0
0
0
0
0
0
0
0
0
0
0
0
0
0
0
0
0
0
0
0
0
0
0
0
0
0
0
0
0
0
0
0
0
0
0
0
0
0
0
0
0
0
0
0
0
0
0
0
0
0
0
0
0
0
0
0
0
0
0
0
0
0
0
0
0
0
0
0
0
0
0
0
0
0
0
0
0
0
0
0
0
0
0
0
0
0
0
0
0
0
0
0
0
0
0
0
0
0
0
0
0
0
0
0
0
0
0
0
0
0
0
0
0
0
0
0
0
0
0
0
0
0
0
0
0
0
0
0
0
0
0
0
0
0
0
0
0
0
0
0
0
0
0
0
0
0
0
0
0
0
0
0
0
0
0
0
0
0
0
0
0
0
0
0
0
0
0
0
0
0
0
0
0
0
0
0
0
0
0
0
0
0
0
0
0
0
0
0
0
0
0
0
0
0
0
0
0
0
0
0
0
0
0
0
0
0
0
0
0
0
0
0
0
0
0
0
0
0
0
0
0
0
0
0
0
0
0
0
0
0
0
0
0
0
0
0
0
0
0
0
0
0
0
0
0
0
0
0
0
0
0
0
0
0
0
0
0
0
0
0
0
0
0
0
0
0
0
0
0
0
0
0
0
0
0
0
0
0
0
0
0
0
0
0
0
0
0
0
0
0
0
0
0
0
0
0
0
0
0
0
0
0
0
0
0
0
0
0
0
0
0
0
0
0
0
0
0
0
0
0
0
0
0
0
0
0
0
0
0
0
0
0
0
0
0
0
0
0
0
0
0
0
0
0
0
0
0
0
0
0
0
0
0
0
0
0
0
0
0
0
0
0
0
0
0
0
0
0
0
0
0
0
0
0
0
0
0
0
0
0
0
0
0
0
0
0
0
0
0
0
0
0
0
0
0
0
0
0
0
0
0
0
0
0
0
0
0
0
0
0
0
0
0
0
0
0
0
0
0
0
0
0
0
0
0
0
0
0
0
0
0
0
0
0
0
0
0
0
0
0
0
0
0
0
0
0
0
0
0
0
0
0
0
0
0
0
0
0
0
0
0
0
0
0
0
0
0
0
0
0
0
0
0
0
0
0
0
0
0
0
0
0
0
0
0
0
0
0
0
0
0
0
0
0
0
0
0
0
0
0
0
0
0
0
0
0
0
0
0
0
0
0
0
0
0
0
0
0
0
0
0
0
0
0
0
0
0
0
0
0
0
0
0
0
0
0
0
0
0
0
0
0
0
0
0
0
0
0
0
0
0
0
0
0
0
0
0
0
0
0
0
0
0
0
0
0
0
0
0
0
0
0
0
0
0
0
0
0
0
0
0
0
0
0
0
0
0
0
0
0
0
0
0
0
0
0
0
0
0
0
0
0
0
0
0
0
0
0
0
0
0
0
0
0
0
0
0
0
0
0
0
0
0
0
0
0
0
0
0
0
0
0
0
0
0
0
0
0
0
0
0
0
0
0
0
0
0
0
0
0
0
0
0
0
0
0
0
0
0
0
0
0
0
0
0
0
0
0
0
0
0
0
0
0
0
0
0
0
0
0
0
0
0
0
0
0
0
0
0
0
0
0
0
0
0
0
0
0
0
0
0
0
0
0
0
0
0
0
0
0
0
0
0
0
0
0
0
0
0
0
0
0
0
0
0
0
0
0
0
0
0
0
0
0
0
0
0
0
0
0
0
0
0
0
0
0
0
0
0
0
0
0
0
0
0
0
0
0
0
0
0
0
0
0
0
0
0
0
0
0
0
0
0
0
0
0
0
0
0
0
0
0
0
0
0
0
0
0
0
0
0
0
0
0
0
0
0
0
0
0
0
0
0
0
0
0
0
0
0
0
0
0
0
0
0
0
0
0
0
0
0
0
0
0
0
0
0
0
0
0
0
0
0
0
0
0
0
0
0
0
0
0
0
0
0
0
0
0
0
0
0
0
0
0
0
0
0
0
0
0
0
0
0
0
0
0
0
0
0
0
0
0
0
0
0
0
0
0
0
0
0
0
0
0
0
0
0
0
0
0
0
0
0
0
0
0
0
0
0
0
0
0
0
0
0
0
0
0
0
0
0
0
0
0
0
0
0
0
0
0
0
0
0
0
0
0
0
0
0
0
0
0
0
0
0
0
0
0
0
0
0
0
0
0
0
0
0
0
0
0
0
0
0
0
0
0
0
0
0
0
0
0
0
0
0
0
0
0
0
0
0
0
0
0
0
0
0
0
0
0
0
0
0
0
0
0
0
0
0
0
0
0
0
0
0
0
0
0
0
0
0
0
0
0
0
0
0
0
0
0
0
0
0
0
0
0
0
0
0
0
0
0
0
0
0
0
0
0
0
0
0
0
0
0
0
0
0
0
0
0
0
0
0
0
0
0
0
0
0
0
0
0
0
0
0
0
0
0
0
0
0
0
0
0
0
0
0
0
0
0
0
0
0
0
0
0
0
0
0
0
0
0
0
0
0
0
0
0
0
0
0
0
0
0
0
0
0
0
0
0
0
0
0
0
0
0
0
0
0
0
0
0
0
0
0
0
0
0
0
0
0
0
0
0
0
0
0
0
0
0
0
0
0
0
0
0
0
0
0
0
0
0
0
0
0
0
0
0
0
0
0
0
0
0
0
0
0
0
0
0
0
0
0
0
0
0
0
0
0
0
0
0
0
0
0
0
0
0
0
0
0
0
0
0
0
0
0
0
0
0
0
0
0
0
0
0
0
0
0
0
0
0
0
0
0
0
0
0
0
0
0
0
0
0
0
0
0
0
0
0
0
0
0
0
0
0
0
0
0
0
0
0
0
0
0
0
0
0
0
0
0
0
0
0
0
0
0
0
0
0
0
0
0
0
0
0
0
0
0
0
0
0
0
0
0
0
0
0
0
0
0
0
0
0
0
0
0
0
0
0
0
0
0
0
0
0
0
0
0
0
0
0
0
0
0
0
0
0
0
0
0
0
0
0
0
0
0
0
0
0
0
0
0
0
0
0
0
0
0
0
0
0
0
0
0
0
0
0
0
0
0
0
0
0
0
0
0
0
0
0
0
0
0
0
0
0
0
0
0
0
0
0
0
0
0
0
0
0
0
0
0
0
0
0
0
0
0
0
0
0
0
0
0
0
0
0
0
0
0
0
0
0
0
0
0
0
0
0
0
0
0
0
0
0
0
0
0
0
0
0
0
0
0
0
0
0
0
0
0
0
0
0
0
0
0
0
0
0
0
0
0
0
0
0
0
0
0
0
0
0
0
0
0
0
0
0
0
0
0
0
0
0
0
0
0
0
0
0
0
0
0
0
0
0
0
0
0
0
0
0
0
0
0
0
0
0
0
0
0
0
0
0
0
0
0
0
0
0
0
0
0
0
0
0
0
0
0
0
0
0
0
0
0
0
0
0
0
0
0
0
0
0
0
0
0
0
0
0
0
0
0
0
0
0
0
0
0
0
0
0
0
0
0
0
0
0
0
0
0
0
0
0
0
0
0
0
0
0
0
0
0
0
0
0
0
0
0
0
0
0
1.128939e-04
2.481505e-04
3.833510e-04
5.184952e-04
6.535832e-04
7.886149e-04
9.235903e-04
1.058509e-03
1.193372e-03
1.328178e-03
1.462927e-03
1.597620e-03
1.732256e-03
1.866835e-03
2.001358e-03
2.135824e-03
2.270233e-03
2.404585e-03
2.538880e-03
2.673118e-03
2.807298e-03
2.941422e-03
3.075489e-03
3.209498e-03
3.343450e-03
3.477344e-03
3.611181e-03
3.744961e-03
3.878683e-03
4.012348e-03
4.145955e-03
4.279504e-03
4.412996e-03
4.546429e-03
4.679805e-03
4.813123e-03
4.946384e-03
5.079586e-03
5.212730e-03
5.345816e-03
5.478843e-03
5.611813e-03
5.744724e-03
5.877577e-03
6.010372e-03
6.143108e-03
6.275786e-03
6.408406e-03
6.540966e-03
6.673468e-03
6.805912e-03
6.938296e-03
7.070622e-03
7.202889e-03
7.335098e-03
7.467247e-03
7.599337e-03
7.731368e-03
7.863340e-03
7.995253e-03
8.127107e-03
8.258902e-03
8.390637e-03
8.522313e-03
8.653929e-03
8.785486e-03
8.916984e-03
9.048422e-03
9.179800e-03
9.311119e-03
9.442378e-03
9.573577e-03
9.704716e-03
9.835796e-03
9.966815e-03
1.009777e-02
1.022867e-02
1.035951e-02
1.049029e-02
1.062101e-02
1.075167e-02
1.088227e-02
1.101281e-02
1.114329e-02
1.127370e-02
1.140406e-02
1.153436e-02
1.166459e-02
1.179477e-02
1.192488e-02
1.205494e-02
1.218493e-02
1.231486e-02
1.244473e-02
1.257454e-02
1.270429e-02
1.283398e-02
1.296361e-02
1.309317e-02
1.322268e-02
1.335212e-02
1.348150e-02
1.361082e-02
1.374008e-02
1.386928e-02
1.399842e-02
1.412749e-02
1.425651e-02
1.438546e-02
1.451435e-02
1.464318e-02
1.477194e-02
1.490065e-02
1.502929e-02
1.515787e-02
1.528639e-02
1.541484e-02
1.554324e-02
1.567157e-02
1.579984e-02
1.592805e-02
1.605619e-02
1.618428e-02
1.631230e-02
1.644025e-02
1.656815e-02
1.669598e-02
1.682375e-02
1.695146e-02
1.707910e-02
1.720669e-02
1.733421e-02
1.746166e-02
1.758905e-02
1.771639e-02
1.784365e-02
1.797086e-02
1.809800e-02
1.822508e-02
1.835209e-02
1.847904e-02
1.860593e-02
1.873275e-02
1.885952e-02
1.898621e-02
1.911285e-02
1.923942e-02
1.936593e-02
1.949237e-02
1.961875e-02
1.974506e-02
1.987132e-02
1.999750e-02
2.012363e-02
2.024969e-02
2.037568e-02
2.050162e-02
2.062748e-02
2.075329e-02
2.087903e-02
2.100470e-02
2.113031e-02
2.125586e-02
2.138134e-02
2.150676e-02
2.163211e-02
2.175740e-02
2.188262e-02
2.200778e-02
2.213288e-02
2.225791e-02
2.238287e-02
2.250777e-02
2.263261e-02
2.275738e-02
2.288208e-02
2.300672e-02
2.313130e-02
2.325581e-02
2.338025e-02
2.350463e-02
2.362894e-02
2.375319e-02
2.387737e-02
2.400149e-02
2.412554e-02
2.424953e-02
2.437345e-02
2.449731e-02
2.462110e-02
2.474482e-02
2.486848e-02
2.499207e-02
2.511560e-02
2.523906e-02
2.536245e-02
2.548578e-02
2.560904e-02
2.573224e-02
2.585537e-02
2.597843e-02
2.610143e-02
2.622436e-02
2.634722e-02
2.647002e-02
2.659275e-02
2.671541e-02
2.683801e-02
2.696054e-02
2.708301e-02
2.720541e-02
2.732774e-02
2.745000e-02
2.757220e-02
2.769433e-02
2.781640e-02
2.793839e-02
2.806032e-02
2.818219e-02
2.830398e-02
2.842571e-02
2.854737e-02
2.866896e-02
2.879049e-02
2.891195e-02
2.903334e-02
2.915466e-02
2.927592e-02
2.939711e-02
2.951823e-02
2.963928e-02
2.976027e-02
2.988119e-02
3.000204e-02
3.012282e-02
3.024353e-02
3.036418e-02
3.048476e-02
3.060527e-02
3.072571e-02
3.084609e-02
3.096639e-02
3.108663e-02
3.120680e-02
3.132690e-02
3.144693e-02
3.156689e-02
3.168679e-02
3.180662e-02
3.192637e-02
3.204606e-02
3.216569e-02
3.228524e-02
3.240472e-02
3.252414e-02
3.264348e-02
3.276276e-02
3.288197e-02
3.300110e-02
3.312017e-02
3.323917e-02
3.335811e-02
3.347697e-02
3.359576e-02
3.371448e-02
3.383314e-02
3.395172e-02
3.407024e-02
3.418868e-02
3.430706e-02
3.442537e-02
3.454360e-02
3.466177e-02
3.477987e-02
3.489790e-02
3.501586e-02
3.513374e-02
3.525156e-02
3.536931e-02
3.548699e-02
3.560460e-02
3.572214e-02
3.583960e-02
3.595700e-02
3.607433e-02
3.619159e-02
3.630877e-02
3.642589e-02
3.654294e-02
3.665991e-02
3.677682e-02
3.689365e-02
3.701042e-02
3.712711e-02
3.724373e-02
3.736029e-02
3.747677e-02
3.759318e-02
3.770952e-02
3.782579e-02
3.794198e-02
3.805811e-02
3.817417e-02
3.829015e-02
3.840606e-02
3.852191e-02
3.863768e-02
3.875338e-02
3.886900e-02
3.898456e-02
3.910005e-02
3.921546e-02
3.933080e-02
3.944607e-02
3.956127e-02
3.967640e-02
3.979146e-02
3.990644e-02
4.002135e-02
4.013619e-02
4.025096e-02
4.036566e-02
4.048028e-02
4.059484e-02
4.070932e-02
4.082372e-02
4.093806e-02
4.105232e-02
4.116652e-02
4.128064e-02
4.139468e-02
4.150866e-02
4.162256e-02
4.173639e-02
4.185015e-02
4.196383e-02
4.207745e-02
4.219098e-02
4.230445e-02
4.241785e-02
4.253117e-02
4.264442e-02
4.275759e-02
4.287069e-02
4.298372e-02
4.309668e-02
4.320956e-02
4.332237e-02
4.343511e-02
4.354778e-02
4.366037e-02
4.377289e-02
4.388533e-02
4.399770e-02
4.411000e-02
4.422222e-02
4.433437e-02
4.444645e-02
4.455845e-02
4.467038e-02
4.478224e-02
4.489402e-02
4.500573e-02
4.511737e-02
4.522893e-02
4.534041e-02
4.545183e-02
4.556317e-02
4.567443e-02
4.578562e-02
4.589674e-02
4.600778e-02
4.611875e-02
4.622965e-02
4.634047e-02
4.645121e-02
4.656188e-02
4.667248e-02
4.678300e-02
4.689345e-02
4.700383e-02
4.711412e-02
4.722435e-02
4.733450e-02
4.744457e-02
4.755457e-02
4.766450e-02
4.777435e-02
4.788412e-02
4.799383e-02
4.810345e-02
4.821300e-02
4.832248e-02
4.843188e-02
4.854120e-02
4.865045e-02
4.875963e-02
4.886873e-02
4.897775e-02
4.908670e-02
4.919557e-02
4.930437e-02
4.941309e-02
4.952174e-02
4.963031e-02
4.973881e-02
4.984723e-02
4.995557e-02
5.006384e-02
5.017203e-02
5.028015e-02
5.038819e-02
5.049615e-02
5.060404e-02
5.071186e-02
5.081959e-02
5.092725e-02
5.103484e-02
5.114235e-02
5.124978e-02
5.135713e-02
5.146441e-02
5.157162e-02
5.167874e-02
5.178580e-02
5.189277e-02
5.199967e-02
5.210649e-02
5.221323e-02
5.231990e-02
5.242649e-02
5.253300e-02
5.263944e-02
5.274580e-02
5.285209e-02
5.295829e-02
5.306442e-02
5.317047e-02
5.327645e-02
5.338235e-02
5.348817e-02
5.359392e-02
5.369958e-02
5.380517e-02
5.391069e-02
5.401612e-02
5.412148e-02
5.422676e-02
5.433196e-02
5.443709e-02
5.454214e-02
5.464711e-02
5.475200e-02
5.485682e-02
5.496155e-02
5.506621e-02
5.517079e-02
5.527530e-02
5.537973e-02
5.548407e-02
5.558834e-02
5.569254e-02
5.579665e-02
5.590069e-02
5.600465e-02
5.610853e-02
5.621233e-02
5.631605e-02
5.641970e-02
5.652327e-02
5.662675e-02
5.673016e-02
5.683350e-02
5.693675e-02
5.703993e-02
5.714302e-02
5.724604e-02
5.734898e-02
5.745184e-02
5.755462e-02
5.765732e-02
5.775995e-02
5.786249e-02
5.796496e-02
5.806735e-02
5.816966e-02
5.827189e-02
5.837404e-02
5.847611e-02
5.857810e-02
5.868001e-02
5.878185e-02
5.888360e-02
5.898528e-02
5.908687e-02
5.918839e-02
5.928983e-02
5.939119e-02
5.949246e-02
5.959366e-02
5.969478e-02
5.979582e-02
5.989678e-02
5.999766e-02
6.009846e-02
6.019918e-02
6.029983e-02
6.040039e-02
6.050087e-02
6.060127e-02
6.070159e-02
6.080183e-02
6.090199e-02
6.100208e-02
6.110208e-02
6.120200e-02
6.130184e-02
6.140160e-02
6.150128e-02
6.160088e-02
6.170040e-02
6.179984e-02
6.189920e-02
6.199847e-02
6.209767e-02
6.219679e-02
6.229583e-02
6.239478e-02
6.249366e-02
6.259245e-02
6.269117e-02
6.278980e-02
6.288835e-02
6.298682e-02
6.308521e-02
6.318352e-02
6.328175e-02
6.337990e-02
6.347797e-02
6.357595e-02
6.367386e-02
6.377168e-02
6.386942e-02
6.396708e-02
6.406466e-02
6.416216e-02
6.425957e-02
6.435691e-02
6.445416e-02
6.455134e-02
6.464843e-02
6.474544e-02
6.484236e-02
6.493921e-02
6.503597e-02
6.513266e-02
6.522926e-02
6.532578e-02
6.542221e-02
6.551857e-02
6.561484e-02
6.571103e-02
6.580714e-02
6.590317e-02
6.599911e-02
6.609498e-02
6.619076e-02
6.628646e-02
6.638207e-02
6.647761e-02
6.657306e-02
6.666843e-02
6.676372e-02
6.685892e-02
6.695405e-02
6.704909e-02
6.714404e-02
6.723892e-02
6.733371e-02
6.742842e-02
6.752305e-02
6.761759e-02
6.771206e-02
6.780643e-02
6.790073e-02
6.799494e-02
6.808907e-02
6.818312e-02
6.827709e-02
6.837097e-02
6.846477e-02
6.855848e-02
6.865211e-02
6.874566e-02
6.883913e-02
6.893251e-02
6.902581e-02
6.911903e-02
6.921216e-02
6.930521e-02
6.939818e-02
6.949106e-02
6.958386e-02
6.967658e-02
6.976921e-02
6.986176e-02
6.995422e-02
7.004660e-02
7.013890e-02
7.023112e-02
7.032325e-02
7.041529e-02
7.050725e-02
7.059913e-02
7.069093e-02
7.078264e-02
7.087427e-02
7.096581e-02
7.105727e-02
7.114864e-02
7.123993e-02
7.133114e-02
7.142226e-02
7.151330e-02
7.160425e-02
7.169512e-02
7.178591e-02
7.187661e-02
7.196722e-02
7.205776e-02
7.214820e-02
7.223857e-02
7.232884e-02
7.241904e-02
7.250915e-02
7.259917e-02
7.268911e-02
7.277897e-02
7.286874e-02
7.295842e-02
7.304802e-02
7.313754e-02
7.322697e-02
7.331631e-02
7.340557e-02
7.349475e-02
7.358384e-02
7.367285e-02
7.376177e-02
7.385060e-02
7.393935e-02
7.402802e-02
7.411660e-02
7.420509e-02
7.429350e-02
7.438182e-02
7.447006e-02
7.455821e-02
7.464628e-02
7.473426e-02
7.482216e-02
7.490997e-02
7.499769e-02
7.508533e-02
7.517289e-02
7.526035e-02
7.534774e-02
7.543503e-02
7.552224e-02
7.560937e-02
7.569641e-02
7.578336e-02
7.587023e-02
7.595701e-02
7.604370e-02
7.613031e-02
7.621683e-02
7.630327e-02
7.638962e-02
7.647589e-02
7.656206e-02
7.664816e-02
7.673416e-02
7.682008e-02
7.690591e-02
7.699166e-02
7.707732e-02
7.716289e-02
7.724838e-02
7.733378e-02
7.741909e-02
7.750432e-02
7.758946e-02
7.767452e-02
7.775948e-02
7.784436e-02
7.792916e-02
7.801386e-02
7.809848e-02
7.818302e-02
7.826746e-02
7.835182e-02
7.843610e-02
7.852028e-02
7.860438e-02
7.868839e-02
7.877231e-02
7.885615e-02
7.893990e-02
7.902356e-02
7.910714e-02
7.919063e-02
7.927403e-02
7.935734e-02
7.944057e-02
7.952371e-02
7.960676e-02
7.968972e-02
7.977260e-02
7.985539e-02
7.993809e-02
8.002070e-02
8.010323e-02
8.018567e-02
8.026802e-02
8.035028e-02
8.043245e-02
8.051454e-02
8.059654e-02
8.067845e-02
8.076028e-02
8.084201e-02
8.092366e-02
8.100522e-02
8.108669e-02
8.116808e-02
8.124937e-02
8.133058e-02
8.141170e-02
8.149273e-02
8.157367e-02
8.165453e-02
8.173529e-02
8.181597e-02
8.189656e-02
8.197706e-02
8.205748e-02
8.213780e-02
8.221804e-02
8.229819e-02
8.237824e-02
8.245822e-02
8.253810e-02
8.261789e-02
8.269760e-02
8.277721e-02
8.285674e-02
8.293618e-02
8.301553e-02
8.309479e-02
8.317396e-02
8.325304e-02
8.333204e-02
8.341094e-02
8.348976e-02
8.356849e-02
8.364713e-02
8.372567e-02
8.380413e-02
8.388251e-02
8.396079e-02
8.403898e-02
8.411708e-02
8.419510e-02
8.427302e-02
8.435086e-02
8.442861e-02
8.450626e-02
8.458383e-02
8.466131e-02
8.473870e-02
8.481600e-02
8.489321e-02
8.497033e-02
8.504736e-02
8.512430e-02
8.520115e-02
8.527791e-02
8.535458e-02
8.543116e-02
8.550766e-02
8.558406e-02
8.566037e-02
8.573660e-02
8.581273e-02
8.588877e-02
8.596472e-02
8.604059e-02
8.611636e-02
8.619204e-02
8.626764e-02
8.634314e-02
8.641855e-02
8.649388e-02
8.656911e-02
8.664425e-02
8.671930e-02
8.679426e-02
8.686914e-02
8.694392e-02
8.701861e-02
8.709321e-02
8.716772e-02
8.724214e-02
8.731647e-02
8.739070e-02
8.746485e-02
8.753891e-02
8.761288e-02
8.768675e-02
8.776054e-02
8.783423e-02
8.790784e-02
8.798135e-02
8.805477e-02
8.812810e-02
8.820134e-02
8.827449e-02
8.834755e-02
8.842052e-02
8.849340e-02
8.856619e-02
8.863888e-02
8.871149e-02
8.878400e-02
8.885642e-02
8.892875e-02
8.900099e-02
8.907314e-02
8.914520e-02
8.921716e-02
8.928904e-02
8.936082e-02
8.943251e-02
8.950412e-02
8.957563e-02
8.964704e-02
8.971837e-02
8.978961e-02
8.986075e-02
8.993180e-02
9.000276e-02
9.007363e-02
9.014441e-02
9.021510e-02
9.028569e-02
9.035619e-02
9.042660e-02
9.049692e-02
9.056715e-02
9.063729e-02
9.070733e-02
9.077728e-02
9.084714e-02
9.091691e-02
9.098659e-02
9.105617e-02
9.112566e-02
9.119506e-02
9.126437e-02
9.133359e-02
9.140271e-02
9.147174e-02
9.154068e-02
9.160953e-02
9.167829e-02
9.174695e-02
9.181552e-02
9.188400e-02
9.195238e-02
9.202068e-02
9.208888e-02
9.215699e-02
9.222501e-02
9.229293e-02
9.236076e-02
9.242850e-02
9.249615e-02
9.256370e-02
9.263116e-02
9.269853e-02
9.276581e-02
9.283299e-02
9.290008e-02
9.296708e-02
9.303399e-02
9.310080e-02
9.316752e-02
9.323415e-02
9.330068e-02
9.336712e-02
9.343347e-02
9.349973e-02
9.356589e-02
9.363196e-02
9.369794e-02
9.376382e-02
9.382961e-02
9.389531e-02
9.396091e-02
9.402643e-02
9.409184e-02
9.415717e-02
9.422240e-02
9.428754e-02
9.435258e-02
9.441754e-02
9.448239e-02
9.454716e-02
9.461183e-02
9.467641e-02
9.474089e-02
9.480529e-02
9.486958e-02
9.493379e-02
9.499790e-02
9.506192e-02
9.512584e-02
9.518967e-02
9.525341e-02
9.531705e-02
9.538060e-02
9.544406e-02
9.550742e-02
9.557069e-02
9.563386e-02
9.569694e-02
9.575993e-02
9.582282e-02
9.588562e-02
9.594833e-02
9.601094e-02
9.607346e-02
9.613588e-02
9.619821e-02
9.626045e-02
9.632259e-02
9.638464e-02
9.644659e-02
9.650845e-02
9.657021e-02
9.663188e-02
9.669346e-02
9.675494e-02
9.681633e-02
9.687763e-02
9.693882e-02
9.699993e-02
9.706094e-02
9.712186e-02
9.718268e-02
9.724341e-02
9.730404e-02
9.736458e-02
9.742503e-02
9.748538e-02
9.754563e-02
9.760579e-02
9.766586e-02
9.772583e-02
9.778571e-02
9.784549e-02
9.790518e-02
9.796477e-02
9.802427e-02
9.808367e-02
9.814298e-02
9.820220e-02
9.826132e-02
9.832034e-02
9.837927e-02
9.843810e-02
9.849684e-02
9.855549e-02
9.861404e-02
9.867249e-02
9.873085e-02
9.878912e-02
9.884729e-02
9.890536e-02
9.896334e-02
9.902123e-02
9.907902e-02
9.913671e-02
9.919431e-02
9.925182e-02
9.930922e-02
9.936654e-02
9.942376e-02
9.948088e-02
9.953791e-02
9.959484e-02
9.965168e-02
9.970842e-02
9.976506e-02
9.982162e-02
9.987807e-02
9.993443e-02
9.999069e-02
1.000469e-01
1.001029e-01
1.001589e-01
1.002148e-01
1.002706e-01
1.003263e-01
1.003819e-01
1.004374e-01
1.004928e-01
1.005481e-01
1.006033e-01
1.006584e-01
1.007134e-01
1.007684e-01
1.008232e-01
1.008779e-01
1.009326e-01
1.009871e-01
1.010415e-01
1.010959e-01
1.011501e-01
1.012043e-01
1.012584e-01
1.013123e-01
1.013662e-01
1.014200e-01
1.014737e-01
1.015272e-01
1.015807e-01
1.016341e-01
1.016874e-01
1.017406e-01
1.017937e-01
1.018467e-01
1.018996e-01
1.019524e-01
1.020051e-01
1.020578e-01
1.021103e-01
1.021627e-01
1.022150e-01
1.022673e-01
1.023194e-01
1.023715e-01
1.024234e-01
1.024753e-01
1.025270e-01
1.025787e-01
1.026302e-01
1.026817e-01
1.027330e-01
1.027843e-01
1.028355e-01
1.028866e-01
1.029375e-01
1.029884e-01
1.030392e-01
1.030899e-01
1.031405e-01
1.031910e-01
1.032414e-01
1.032917e-01
1.033419e-01
1.033920e-01
1.034420e-01
1.034919e-01
1.035417e-01
1.035915e-01
1.036411e-01
1.036906e-01
1.037400e-01
1.037894e-01
1.038386e-01
1.038878e-01
1.039368e-01
1.039857e-01
1.040346e-01
1.040833e-01
1.041320e-01
1.041805e-01
1.042290e-01
1.042774e-01
1.043256e-01
1.043738e-01
1.044219e-01
1.044698e-01
1.045177e-01
1.045655e-01
1.046132e-01
1.046608e-01
1.047082e-01
1.047556e-01
1.048029e-01
1.048501e-01
1.048972e-01
1.049442e-01
1.049911e-01
1.050379e-01
1.050846e-01
1.051312e-01
1.051777e-01
1.052242e-01
1.052705e-01
1.053167e-01
1.053628e-01
1.054088e-01
1.054548e-01
1.055006e-01
1.055463e-01
1.055920e-01
1.056375e-01
1.056829e-01
1.057283e-01
1.057735e-01
1.058187e-01
1.058637e-01
1.059087e-01
1.059535e-01
1.059983e-01
1.060429e-01
1.060875e-01
1.061319e-01
1.061763e-01
1.062205e-01
1.062647e-01
1.063088e-01
1.063528e-01
1.063966e-01
1.064404e-01
1.064841e-01
1.065276e-01
1.065711e-01
1.066145e-01
1.066578e-01
1.067010e-01
1.067441e-01
1.067870e-01
1.068299e-01
1.068727e-01
1.069154e-01
1.069580e-01
1.070005e-01
1.070429e-01
1.070852e-01
1.071274e-01
1.071695e-01
1.072115e-01
1.072534e-01
1.072952e-01
1.073370e-01
1.073786e-01
1.074201e-01
1.074615e-01
1.075028e-01
1.075440e-01
1.075851e-01
1.076262e-01
1.076671e-01
1.077079e-01
1.077486e-01
1.077893e-01
1.078298e-01
1.078702e-01
1.079106e-01
1.079508e-01
1.079909e-01
1.080310e-01
1.080709e-01
1.081107e-01
1.081505e-01
1.081901e-01
1.082296e-01
1.082691e-01
1.083084e-01
1.083477e-01
1.083868e-01
1.084259e-01
1.084648e-01
1.085037e-01
1.085424e-01
1.085811e-01
1.086196e-01
1.086581e-01
1.086964e-01
1.087347e-01
1.087728e-01
1.088109e-01
1.088489e-01
1.088867e-01
1.089245e-01
1.089621e-01
1.089997e-01
1.090372e-01
1.090745e-01
1.091118e-01
1.091490e-01
1.091860e-01
1.092230e-01
1.092599e-01
1.092966e-01
1.093333e-01
1.093699e-01
1.094064e-01
1.094427e-01
1.094790e-01
1.095152e-01
1.095513e-01
1.095872e-01
1.096231e-01
1.096589e-01
1.096946e-01
1.097301e-01
1.097656e-01
1.098010e-01
1.098363e-01
1.098715e-01
1.099065e-01
1.099415e-01
1.099764e-01
1.100112e-01
1.100459e-01
1.100805e-01
1.101149e-01
1.101493e-01
1.101836e-01
1.102178e-01
1.102519e-01
1.102859e-01
1.103198e-01
1.103536e-01
1.103872e-01
1.104208e-01
1.104543e-01
1.104877e-01
1.105210e-01
1.105542e-01
1.105873e-01
1.106203e-01
1.106532e-01
1.106860e-01
1.107187e-01
1.107512e-01
1.107837e-01
1.108161e-01
1.108484e-01
1.108806e-01
1.109127e-01
1.109447e-01
1.109766e-01
1.110084e-01
1.110401e-01
1.110717e-01
1.111032e-01
1.111346e-01
1.111659e-01
1.111970e-01
1.112281e-01
1.112591e-01
1.112900e-01
1.113208e-01
1.113515e-01
1.113821e-01
1.114126e-01
1.114430e-01
1.114733e-01
1.115035e-01
1.115336e-01
1.115636e-01
1.115935e-01
1.116233e-01
1.116530e-01
1.116826e-01
1.117120e-01
1.117414e-01
1.117707e-01
1.117999e-01
1.118290e-01
1.118580e-01
1.118869e-01
1.119157e-01
1.119444e-01
1.119730e-01
1.120015e-01
1.120299e-01
1.120582e-01
1.120863e-01
1.121144e-01
1.121424e-01
1.121703e-01
1.121981e-01
1.122258e-01
1.122534e-01
1.122809e-01
1.123083e-01
1.123356e-01
1.123627e-01
1.123898e-01
1.124168e-01
1.124437e-01
1.124705e-01
1.124972e-01
1.125238e-01
1.125502e-01
1.125766e-01
1.126029e-01
1.126291e-01
1.126552e-01
1.126812e-01
1.127070e-01
1.127328e-01
1.127585e-01
1.127841e-01
1.128096e-01
1.128349e-01
1.128602e-01
1.128854e-01
1.129105e-01
1.129354e-01
1.129603e-01
1.129851e-01
1.130098e-01
1.130343e-01
1.130588e-01
1.130832e-01
1.131075e-01
1.131316e-01
1.131557e-01
1.131797e-01
1.132035e-01
1.132273e-01
1.132510e-01
1.132745e-01
1.132980e-01
1.133214e-01
1.133446e-01
1.133678e-01
1.133909e-01
1.134138e-01
1.134367e-01
1.134594e-01
1.134821e-01
1.135047e-01
1.135271e-01
1.135495e-01
1.135717e-01
1.135939e-01
1.136159e-01
1.136379e-01
1.136597e-01
1.136815e-01
1.137031e-01
1.137247e-01
1.137461e-01
1.137675e-01
1.137887e-01
1.138099e-01
1.138309e-01
1.138519e-01
1.138727e-01
1.138935e-01
1.139141e-01
1.139346e-01
1.139551e-01
1.139754e-01
1.139957e-01
1.140158e-01
1.140358e-01
1.140558e-01
1.140756e-01
1.140953e-01
1.141149e-01
1.141345e-01
1.141539e-01
1.141732e-01
1.141925e-01
1.142116e-01
1.142306e-01
1.142495e-01
1.142684e-01
1.142871e-01
1.143057e-01
1.143242e-01
1.143426e-01
1.143609e-01
1.143792e-01
1.143973e-01
1.144153e-01
1.144332e-01
1.144510e-01
1.144687e-01
1.144863e-01
1.145038e-01
1.145212e-01
1.145385e-01
1.145557e-01
1.145728e-01
1.145898e-01
1.146067e-01
1.146235e-01
1.146402e-01
1.146568e-01
1.146733e-01
1.146897e-01
1.147060e-01
1.147222e-01
1.147383e-01
1.147543e-01
1.147701e-01
1.147859e-01
1.148016e-01
1.148172e-01
1.148327e-01
1.148480e-01
1.148633e-01
1.148785e-01
1.148936e-01
1.149085e-01
1.149234e-01
1.149382e-01
1.149529e-01
1.149674e-01
1.149819e-01
1.149963e-01
1.150105e-01
1.150247e-01
1.150387e-01
1.150527e-01
1.150666e-01
1.150803e-01
1.150940e-01
1.151075e-01
1.151210e-01
1.151343e-01
1.151476e-01
1.151607e-01
1.151738e-01
1.151867e-01
1.151995e-01
1.152123e-01
1.152249e-01
1.152375e-01
1.152499e-01
1.152622e-01
1.152745e-01
1.152866e-01
1.152986e-01
1.153106e-01
1.153224e-01
1.153341e-01
1.153457e-01
1.153572e-01
1.153687e-01
1.153800e-01
1.153912e-01
1.154023e-01
1.154133e-01
1.154242e-01
1.154351e-01
1.154458e-01
1.154564e-01
1.154669e-01
1.154773e-01
1.154876e-01
1.154978e-01
1.155079e-01
1.155179e-01
1.155278e-01
1.155376e-01
1.155473e-01
1.155569e-01
1.155663e-01
1.155757e-01
1.155850e-01
1.155942e-01
1.156033e-01
1.156123e-01
1.156212e-01
1.156299e-01
1.156386e-01
1.156472e-01
1.156557e-01
1.156640e-01
1.156723e-01
1.156805e-01
1.156885e-01
1.156965e-01
1.157044e-01
1.157121e-01
1.157198e-01
1.157273e-01
1.157348e-01
1.157421e-01
1.157494e-01
1.157565e-01
1.157636e-01
1.157705e-01
1.157774e-01
1.157841e-01
1.157908e-01
1.157973e-01
1.158037e-01
1.158101e-01
1.158163e-01
1.158224e-01
1.158285e-01
1.158344e-01
1.158402e-01
1.158460e-01
1.158516e-01
1.158571e-01
1.158625e-01
1.158678e-01
1.158731e-01
1.158782e-01
1.158832e-01
1.158881e-01
1.158929e-01
1.158976e-01
1.159022e-01
1.159067e-01
1.159111e-01
1.159154e-01
1.159196e-01
1.159237e-01
1.159277e-01
1.159316e-01
1.159354e-01
1.159391e-01
1.159427e-01
1.159462e-01
1.159496e-01
1.159528e-01
1.159560e-01
1.159591e-01
1.159621e-01
1.159650e-01
1.159677e-01
1.159704e-01
1.159730e-01
1.159754e-01
1.159778e-01
1.159801e-01
1.159822e-01
1.159843e-01
1.159862e-01
1.159881e-01
1.159899e-01
1.159915e-01
1.159931e-01
1.159945e-01
1.159959e-01
1.159971e-01
1.159983e-01
1.159993e-01
1.160002e-01
1.160011e-01
1.160018e-01
1.160024e-01
1.160030e-01
1.160034e-01
1.160037e-01
1.160040e-01
1.160041e-01
1.160041e-01
1.160040e-01
1.160039e-01
1.160036e-01
1.160032e-01
1.160027e-01
1.160021e-01
1.160014e-01
1.160006e-01
1.159998e-01
1.159988e-01
1.159977e-01
1.159965e-01
1.159952e-01
1.159938e-01
1.159923e-01
1.159907e-01
1.159889e-01
1.159871e-01
1.159852e-01
1.159832e-01
1.159811e-01
1.159789e-01
1.159766e-01
1.159741e-01
1.159716e-01
1.159690e-01
1.159663e-01
1.159634e-01
1.159605e-01
1.159575e-01
1.159544e-01
1.159511e-01
1.159478e-01
1.159443e-01
1.159408e-01
1.159372e-01
1.159334e-01
1.159296e-01
1.159256e-01
1.159216e-01
1.159174e-01
1.159132e-01
1.159088e-01
1.159044e-01
1.158998e-01
1.158951e-01
1.158904e-01
1.158855e-01
1.158806e-01
1.158755e-01
1.158703e-01
1.158650e-01
1.158597e-01
1.158542e-01
1.158486e-01
1.158429e-01
1.158372e-01
1.158313e-01
1.158253e-01
1.158192e-01
1.158130e-01
1.158067e-01
1.158004e-01
1.157939e-01
1.157873e-01
1.157806e-01
1.157738e-01
1.157669e-01
1.157599e-01
1.157528e-01
1.157456e-01
1.157383e-01
1.157309e-01
1.157233e-01
1.157157e-01
1.157080e-01
1.157002e-01
1.156923e-01
1.156843e-01
1.156762e-01
1.156679e-01
1.156596e-01
1.156512e-01
1.156427e-01
1.156340e-01
1.156253e-01
1.156165e-01
1.156075e-01
1.155985e-01
1.155894e-01
1.155801e-01
1.155708e-01
1.155613e-01
1.155518e-01
1.155422e-01
1.155324e-01
1.155226e-01
1.155126e-01
1.155026e-01
1.154924e-01
1.154822e-01
1.154718e-01
1.154613e-01
1.154508e-01
1.154401e-01
1.154294e-01
1.154185e-01
1.154075e-01
1.153965e-01
1.153853e-01
1.153740e-01
1.153626e-01
1.153512e-01
1.153396e-01
1.153279e-01
1.153161e-01
1.153043e-01
1.152923e-01
1.152802e-01
1.152680e-01
1.152557e-01
1.152433e-01
1.152308e-01
1.152183e-01
1.152056e-01
1.151928e-01
1.151799e-01
1.151669e-01
1.151538e-01
1.151406e-01
1.151273e-01
1.151139e-01
1.151004e-01
1.150868e-01
1.150730e-01
1.150592e-01
1.150453e-01
1.150313e-01
1.150172e-01
1.150030e-01
1.149887e-01
1.149743e-01
1.149597e-01
1.149451e-01
1.149304e-01
1.149156e-01
1.149006e-01
1.148856e-01
1.148705e-01
1.148553e-01
1.148399e-01
1.148245e-01
1.148090e-01
1.147933e-01
1.147776e-01
1.147618e-01
1.147458e-01
1.147298e-01
1.147136e-01
1.146974e-01
1.146810e-01
1.146646e-01
1.146481e-01
1.146314e-01
1.146147e-01
1.145978e-01
1.145809e-01
1.145638e-01
1.145467e-01
1.145294e-01
1.145120e-01
1.144946e-01
1.144770e-01
1.144594e-01
1.144416e-01
1.144237e-01
1.144058e-01
1.143877e-01
1.143695e-01
1.143513e-01
1.143329e-01
1.143144e-01
1.142959e-01
1.142772e-01
1.142584e-01
1.142395e-01
1.142206e-01
1.142015e-01
1.141823e-01
1.141630e-01
1.141436e-01
1.141242e-01
1.141046e-01
1.140849e-01
1.140651e-01
1.140452e-01
1.140252e-01
1.140052e-01
1.139850e-01
1.139647e-01
1.139443e-01
1.139238e-01
1.139032e-01
1.138825e-01
1.138617e-01
1.138408e-01
1.138198e-01
1.137987e-01
1.137775e-01
1.137562e-01
1.137348e-01
1.137133e-01
1.136917e-01
1.136700e-01
1.136482e-01
1.136263e-01
1.136043e-01
1.135822e-01
1.135600e-01
1.135377e-01
1.135153e-01
1.134927e-01
1.134701e-01
1.134474e-01
1.134246e-01
1.134017e-01
1.133787e-01
1.133556e-01
1.133323e-01
1.133090e-01
1.132856e-01
1.132621e-01
1.132385e-01
1.132147e-01
1.131909e-01
1.131670e-01
1.131430e-01
1.131189e-01
1.130946e-01
1.130703e-01
1.130459e-01
1.130214e-01
1.129967e-01
1.129720e-01
1.129472e-01
1.129222e-01
1.128972e-01
1.128721e-01
1.128469e-01
1.128215e-01
1.127961e-01
1.127706e-01
1.127449e-01
1.127192e-01
1.126934e-01
1.126674e-01
1.126414e-01
1.126153e-01
1.125890e-01
1.125627e-01
1.125362e-01
1.125097e-01
1.124831e-01
1.124563e-01
1.124295e-01
1.124026e-01
1.123755e-01
1.123484e-01
1.123211e-01
1.122938e-01
1.122664e-01
1.122388e-01
1.122112e-01
1.121834e-01
1.121556e-01
1.121276e-01
1.120996e-01
1.120715e-01
1.120432e-01
1.120149e-01
1.119864e-01
1.119579e-01
1.119292e-01
1.119005e-01
1.118716e-01
1.118427e-01
1.118137e-01
1.117845e-01
1.117553e-01
1.117259e-01
1.116965e-01
1.116669e-01
1.116373e-01
1.116075e-01
1.115777e-01
1.115477e-01
1.115177e-01
1.114875e-01
1.114573e-01
1.114269e-01
1.113965e-01
1.113660e-01
1.113353e-01
1.113046e-01
1.112737e-01
1.112428e-01
1.112117e-01
1.111806e-01
1.111493e-01
1.111180e-01
1.110865e-01
1.110550e-01
1.110233e-01
1.109916e-01
1.109597e-01
1.109278e-01
1.108957e-01
1.108636e-01
1.108314e-01
1.107990e-01
1.107666e-01
1.107340e-01
1.107014e-01
1.106686e-01
1.106358e-01
1.106028e-01
1.105698e-01
1.105367e-01
1.105034e-01
1.104701e-01
1.104366e-01
1.104031e-01
1.103694e-01
1.103357e-01
1.103019e-01
1.102679e-01
1.102339e-01
1.101997e-01
1.101655e-01
1.101312e-01
1.100967e-01
1.100622e-01
1.100276e-01
1.099928e-01
1.099580e-01
1.099230e-01
1.098880e-01
1.098529e-01
1.098176e-01
1.097823e-01
1.097469e-01
1.097113e-01
1.096757e-01
1.096400e-01
1.096042e-01
1.095682e-01
1.095322e-01
1.094961e-01
1.094598e-01
1.094235e-01
1.093871e-01
1.093506e-01
1.093139e-01
1.092772e-01
1.092404e-01
1.092035e-01
1.091665e-01
1.091293e-01
1.090921e-01
1.090548e-01
1.090174e-01
1.089799e-01
1.089422e-01
1.089045e-01
1.088667e-01
1.088288e-01
1.087908e-01
1.087527e-01
1.087145e-01
1.086762e-01
1.086378e-01
1.085993e-01
1.085606e-01
1.085219e-01
1.084831e-01
1.084442e-01
1.084052e-01
1.083661e-01
1.083269e-01
1.082876e-01
1.082482e-01
1.082088e-01
1.081692e-01
1.081295e-01
1.080897e-01
1.080498e-01
1.080098e-01
1.079697e-01
1.079295e-01
1.078892e-01
1.078489e-01
1.078084e-01
1.077678e-01
1.077271e-01
1.076863e-01
1.076455e-01
1.076045e-01
1.075634e-01
1.075222e-01
1.074810e-01
1.074396e-01
1.073981e-01
1.073566e-01
1.073149e-01
1.072731e-01
1.072313e-01
1.071893e-01
1.071473e-01
1.071051e-01
1.070629e-01
1.070205e-01
1.069781e-01
1.069355e-01
1.068929e-01
1.068501e-01
1.068073e-01
1.067643e-01
1.067213e-01
1.066782e-01
1.066349e-01
1.065916e-01
1.065481e-01
1.065046e-01
1.064610e-01
1.064173e-01
1.063734e-01
1.063295e-01
1.062855e-01
1.062414e-01
1.061972e-01
1.061528e-01
1.061084e-01
1.060639e-01
1.060193e-01
1.059746e-01
1.059298e-01
1.058849e-01
1.058399e-01
1.057948e-01
1.057496e-01
1.057043e-01
1.056589e-01
1.056134e-01
1.055678e-01
1.055222e-01
1.054764e-01
1.054305e-01
1.053845e-01
1.053384e-01
1.052923e-01
1.052460e-01
1.051996e-01
1.051532e-01
1.051066e-01
1.050599e-01
1.050132e-01
1.049663e-01
1.049194e-01
1.048723e-01
1.048252e-01
1.047779e-01
1.047306e-01
1.046831e-01
1.046356e-01
1.045880e-01
1.045402e-01
1.044924e-01
1.044445e-01
1.043965e-01
1.043483e-01
1.043001e-01
1.042518e-01
1.042034e-01
1.041549e-01
1.041063e-01
1.040576e-01
1.040088e-01
1.039599e-01
1.039109e-01
1.038618e-01
1.038126e-01
1.037633e-01
1.037139e-01
1.036644e-01
1.036149e-01
1.035652e-01
1.035154e-01
1.034655e-01
1.034156e-01
1.033655e-01
1.033154e-01
1.032651e-01
1.032147e-01
1.031643e-01
1.031138e-01
1.030631e-01
1.030124e-01
1.029615e-01
1.029106e-01
1.028596e-01
1.028084e-01
1.027572e-01
1.027059e-01
1.026545e-01
1.026030e-01
1.025514e-01
1.024997e-01
1.024478e-01
1.023959e-01
1.023440e-01
1.022919e-01
1.022397e-01
1.021874e-01
1.021350e-01
1.020825e-01
1.020300e-01
1.019773e-01
1.019245e-01
1.018717e-01
1.018187e-01
1.017656e-01
1.017125e-01
1.016592e-01
1.016059e-01
1.015525e-01
1.014989e-01
1.014453e-01
1.013916e-01
1.013377e-01
1.012838e-01
1.012298e-01
1.011757e-01
1.011215e-01
1.010672e-01
1.010128e-01
1.009583e-01
1.009037e-01
1.008490e-01
1.007942e-01
1.007393e-01
1.006844e-01
1.006293e-01
1.005741e-01
1.005188e-01
1.004635e-01
1.004080e-01
1.003525e-01
1.002968e-01
1.002411e-01
1.001853e-01
1.001293e-01
1.000733e-01
1.000172e-01
9.996096e-02
9.990464e-02
9.984823e-02
9.979173e-02
9.973512e-02
9.967843e-02
9.962164e-02
9.956475e-02
9.950777e-02
9.945069e-02
9.939351e-02
9.933625e-02
9.927888e-02
9.922142e-02
9.916387e-02
9.910622e-02
9.904847e-02
9.899063e-02
9.893270e-02
9.887467e-02
9.881654e-02
9.875832e-02
9.870001e-02
9.864160e-02
9.858309e-02
9.852449e-02
9.846580e-02
9.840701e-02
9.834812e-02
9.828914e-02
9.823007e-02
9.817090e-02
9.811163e-02
9.805228e-02
9.799282e-02
9.793327e-02
9.787363e-02
9.781389e-02
9.775406e-02
9.769413e-02
9.763411e-02
9.757399e-02
9.751378e-02
9.745348e-02
9.739308e-02
9.733258e-02
9.727199e-02
9.721131e-02
9.715053e-02
9.708966e-02
9.702869e-02
9.696763e-02
9.690648e-02
9.684523e-02
9.678388e-02
9.672245e-02
9.666091e-02
9.659929e-02
9.653757e-02
9.647575e-02
9.641384e-02
9.635184e-02
9.628974e-02
9.622755e-02
9.616527e-02
9.610289e-02
9.604041e-02
9.597785e-02
9.591518e-02
9.585243e-02
9.578958e-02
9.572664e-02
9.566360e-02
9.560047e-02
9.553725e-02
9.547393e-02
9.541052e-02
9.534701e-02
9.528341e-02
9.521972e-02
9.515593e-02
9.509205e-02
9.502808e-02
9.496401e-02
9.489985e-02
9.483560e-02
9.477125e-02
9.470681e-02
9.464228e-02
9.457765e-02
9.451293e-02
9.444811e-02
9.438320e-02
9.431820e-02
9.425311e-02
9.418792e-02
9.412264e-02
9.405726e-02
9.399180e-02
9.392624e-02
9.386058e-02
9.379484e-02
9.372900e-02
9.366306e-02
9.359704e-02
9.353092e-02
9.346471e-02
9.339840e-02
9.333200e-02
9.326551e-02
9.319893e-02
9.313225e-02
9.306548e-02
9.299862e-02
9.293167e-02
9.286462e-02
9.279748e-02
9.273025e-02
9.266292e-02
9.259550e-02
9.252799e-02
9.246039e-02
9.239270e-02
9.232491e-02
9.225703e-02
9.218905e-02
9.212099e-02
9.205283e-02
9.198458e-02
9.191624e-02
9.184780e-02
9.177927e-02
9.171065e-02
9.164194e-02
9.157314e-02
9.150424e-02
9.143525e-02
9.136617e-02
9.129700e-02
9.122773e-02
9.115838e-02
9.108893e-02
9.101939e-02
9.094976e-02
9.088003e-02
9.081021e-02
9.074031e-02
9.067030e-02
9.060021e-02
9.053003e-02
9.045975e-02
9.038938e-02
9.031892e-02
9.024837e-02
9.017773e-02
9.010700e-02
9.003617e-02
8.996525e-02
8.989424e-02
8.982314e-02
8.975195e-02
8.968067e-02
8.960929e-02
8.953783e-02
8.946627e-02
8.939462e-02
8.932288e-02
8.925105e-02
8.917912e-02
8.910711e-02
8.903500e-02
8.896281e-02
8.889052e-02
8.881814e-02
8.874567e-02
8.867311e-02
8.860045e-02
8.852771e-02
8.845488e-02
8.838195e-02
8.830893e-02
8.823583e-02
8.816263e-02
8.808934e-02
8.801596e-02
8.794249e-02
8.786893e-02
8.779528e-02
8.772153e-02
8.764770e-02
8.757378e-02
8.749976e-02
8.742566e-02
8.735146e-02
8.727717e-02
8.720280e-02
8.712833e-02
8.705377e-02
8.697912e-02
8.690439e-02
8.682956e-02
8.675464e-02
8.667963e-02
8.660453e-02
8.652934e-02
8.645406e-02
8.637869e-02
8.630323e-02
8.622768e-02
8.615204e-02
8.607631e-02
8.600048e-02
8.592457e-02
8.584857e-02
8.577248e-02
8.569630e-02
8.562003e-02
8.554367e-02
8.546722e-02
8.539068e-02
8.531405e-02
8.523733e-02
8.516052e-02
8.508362e-02
8.500664e-02
8.492956e-02
8.485239e-02
8.477513e-02
8.469779e-02
8.462035e-02
8.454283e-02
8.446521e-02
8.438751e-02
8.430971e-02
8.423183e-02
8.415386e-02
8.407580e-02
8.399765e-02
8.391941e-02
8.384108e-02
8.376266e-02
8.368415e-02
8.360555e-02
8.352687e-02
8.344809e-02
8.336923e-02
8.329028e-02
8.321124e-02
8.313211e-02
8.305289e-02
8.297358e-02
8.289418e-02
8.281470e-02
8.273512e-02
8.265546e-02
8.257571e-02
8.249587e-02
8.241594e-02
8.233592e-02
8.225582e-02
8.217562e-02
8.209534e-02
8.201497e-02
8.193451e-02
8.185396e-02
8.177332e-02
8.169260e-02
8.161178e-02
8.153088e-02
8.144989e-02
8.136882e-02
8.128765e-02
8.120640e-02
8.112505e-02
8.104362e-02
8.096210e-02
8.088050e-02
8.079880e-02
8.071702e-02
8.063515e-02
8.055319e-02
8.047115e-02
8.038901e-02
8.030679e-02
8.022448e-02
8.014209e-02
8.005960e-02
7.997703e-02
7.989437e-02
7.981162e-02
7.972879e-02
7.964586e-02
7.956285e-02
7.947976e-02
7.939657e-02
7.931330e-02
7.922994e-02
7.914649e-02
7.906296e-02
7.897934e-02
7.889563e-02
7.881183e-02
7.872795e-02
7.864398e-02
7.855992e-02
7.847578e-02
7.839154e-02
7.830723e-02
7.822282e-02
7.813833e-02
7.805375e-02
7.796908e-02
7.788433e-02
7.779949e-02
7.771456e-02
7.762955e-02
7.754445e-02
7.745927e-02
7.737399e-02
7.728863e-02
7.720319e-02
7.711765e-02
7.703203e-02
7.694633e-02
7.686054e-02
7.677466e-02
7.668869e-02
7.660264e-02
7.651651e-02
7.643028e-02
7.634397e-02
7.625758e-02
7.617109e-02
7.608453e-02
7.599787e-02
7.591113e-02
7.582430e-02
7.573739e-02
7.565039e-02
7.556331e-02
7.547614e-02
7.538888e-02
7.530154e-02
7.521411e-02
7.512660e-02
7.503900e-02
7.495132e-02
7.486355e-02
7.477569e-02
7.468775e-02
7.459972e-02
7.451161e-02
7.442341e-02
7.433513e-02
7.424676e-02
7.415831e-02
7.406977e-02
7.398114e-02
7.389243e-02
7.380364e-02
7.371476e-02
7.362579e-02
7.353674e-02
7.344760e-02
7.335838e-02
7.326908e-02
7.317969e-02
7.309021e-02
7.300065e-02
7.291101e-02
7.282128e-02
7.273146e-02
7.264156e-02
7.255158e-02
7.246151e-02
7.237135e-02
7.228112e-02
7.219079e-02
7.210039e-02
7.200989e-02
7.191932e-02
7.182866e-02
7.173791e-02
7.164708e-02
7.155617e-02
7.146517e-02
7.137409e-02
7.128292e-02
7.119167e-02
7.110033e-02
7.100891e-02
7.091741e-02
7.082582e-02
7.073415e-02
7.064240e-02
7.055056e-02
7.045864e-02
7.036663e-02
7.027454e-02
7.018236e-02
7.009010e-02
6.999776e-02
6.990534e-02
6.981283e-02
6.972024e-02
6.962756e-02
6.953480e-02
6.944196e-02
6.934903e-02
6.925602e-02
6.916292e-02
6.906975e-02
6.897649e-02
6.888314e-02
6.878972e-02
6.869621e-02
6.860261e-02
6.850894e-02
6.841518e-02
6.832133e-02
6.822741e-02
6.813340e-02
6.803931e-02
6.794513e-02
6.785088e-02
6.775654e-02
6.766211e-02
6.756761e-02
6.747302e-02
6.737835e-02
6.728360e-02
6.718876e-02
6.709384e-02
6.699884e-02
6.690376e-02
6.680859e-02
6.671334e-02
6.661801e-02
6.652260e-02
6.642710e-02
6.633152e-02
6.623586e-02
6.614012e-02
6.604429e-02
6.594839e-02
6.585240e-02
6.575633e-02
6.566018e-02
6.556394e-02
6.546762e-02
6.537123e-02
6.527475e-02
6.517818e-02
6.508154e-02
6.498481e-02
6.488801e-02
6.479112e-02
6.469415e-02
6.459709e-02
6.449996e-02
6.440274e-02
6.430545e-02
6.420807e-02
6.411061e-02
6.401307e-02
6.391545e-02
6.381774e-02
6.371996e-02
6.362209e-02
6.352415e-02
6.342612e-02
6.332801e-02
6.322982e-02
6.313155e-02
6.303319e-02
6.293476e-02
6.283625e-02
6.273765e-02
6.263898e-02
6.254022e-02
6.244138e-02
6.234246e-02
6.224346e-02
6.214439e-02
6.204523e-02
6.194599e-02
6.184666e-02
6.174726e-02
6.164778e-02
6.154822e-02
6.144858e-02
6.134885e-02
6.124905e-02
6.114917e-02
6.104920e-02
6.094916e-02
6.084904e-02
6.074883e-02
6.064855e-02
6.054819e-02
6.044774e-02
6.034722e-02
6.024661e-02
6.014593e-02
6.004517e-02
5.994433e-02
5.984340e-02
5.974240e-02
5.964132e-02
5.954016e-02
5.943892e-02
5.933760e-02
5.923620e-02
5.913472e-02
5.903316e-02
5.893152e-02
5.882980e-02
5.872801e-02
5.862613e-02
5.852418e-02
5.842214e-02
5.832003e-02
5.821784e-02
5.811556e-02
5.801321e-02
5.791078e-02
5.780828e-02
5.770569e-02
5.760302e-02
5.750028e-02
5.739745e-02
5.729455e-02
5.719157e-02
5.708851e-02
5.698537e-02
5.688216e-02
5.677886e-02
5.667549e-02
5.657204e-02
5.646851e-02
5.636490e-02
5.626121e-02
5.615745e-02
5.605360e-02
5.594968e-02
5.584568e-02
5.574160e-02
5.563745e-02
5.553321e-02
5.542890e-02
5.532451e-02
5.522004e-02
5.511550e-02
5.501088e-02
5.490617e-02
5.480140e-02
5.469654e-02
5.459161e-02
5.448659e-02
5.438150e-02
5.427634e-02
5.417109e-02
5.406577e-02
5.396037e-02
5.385490e-02
5.374934e-02
5.364371e-02
5.353800e-02
5.343222e-02
5.332636e-02
5.322042e-02
5.311440e-02
5.300831e-02
5.290214e-02
5.279589e-02
5.268956e-02
5.258316e-02
5.247669e-02
5.237013e-02
5.226350e-02
5.215679e-02
5.205001e-02
5.194315e-02
5.183621e-02
5.172919e-02
5.162210e-02
5.151493e-02
5.140769e-02
5.130037e-02
5.119297e-02
5.108550e-02
5.097795e-02
5.087033e-02
5.076263e-02
5.065485e-02
5.054700e-02
5.043907e-02
5.033106e-02
5.022298e-02
5.011483e-02
5.000659e-02
4.989828e-02
4.978990e-02
4.968144e-02
4.957290e-02
4.946429e-02
4.935561e-02
4.924684e-02
4.913801e-02
4.902909e-02
4.892010e-02
4.881104e-02
4.870190e-02
4.859269e-02
4.848340e-02
4.837403e-02
4.826459e-02
4.815508e-02
4.804549e-02
4.793582e-02
4.782608e-02
4.771627e-02
4.760638e-02
4.749641e-02
4.738637e-02
4.727626e-02
4.716607e-02
4.705580e-02
4.694547e-02
4.683505e-02
4.672456e-02
4.661400e-02
4.650337e-02
4.639266e-02
4.628187e-02
4.617101e-02
4.606008e-02
4.594907e-02
4.583799e-02
4.572683e-02
4.561560e-02
4.550430e-02
4.539292e-02
4.528146e-02
4.516994e-02
4.505834e-02
4.494666e-02
4.483492e-02
4.472309e-02
4.461120e-02
4.449923e-02
4.438719e-02
4.427507e-02
4.416288e-02
4.405062e-02
4.393828e-02
4.382587e-02
4.371339e-02
4.360083e-02
4.348820e-02
4.337550e-02
4.326272e-02
4.314987e-02
4.303695e-02
4.292396e-02
4.281089e-02
4.269775e-02
4.258453e-02
4.247125e-02
4.235789e-02
4.224445e-02
4.213095e-02
4.201737e-02
4.190372e-02
4.179000e-02
4.167620e-02
4.156233e-02
4.144839e-02
4.133438e-02
4.122029e-02
4.110613e-02
4.099190e-02
4.087760e-02
4.076323e-02
4.064878e-02
4.053426e-02
4.041967e-02
4.030501e-02
4.019027e-02
4.007547e-02
3.996059e-02
3.984564e-02
3.973062e-02
3.961552e-02
3.950036e-02
3.938512e-02
3.926981e-02
3.915443e-02
3.903898e-02
3.892346e-02
3.880786e-02
3.869220e-02
3.857646e-02
3.846065e-02
3.834477e-02
3.822882e-02
3.811280e-02
3.799670e-02
3.788054e-02
3.776431e-02
3.764800e-02
3.753162e-02
3.741517e-02
3.729866e-02
3.718207e-02
3.706541e-02
3.694867e-02
3.683187e-02
3.671500e-02
3.659806e-02
3.648105e-02
3.636396e-02
3.624681e-02
3.612958e-02
3.601229e-02
3.589492e-02
3.577749e-02
3.565998e-02
3.554241e-02
3.542476e-02
3.530705e-02
3.518926e-02
3.507141e-02
3.495348e-02
3.483549e-02
3.471742e-02
3.459929e-02
3.448108e-02
3.436281e-02
3.424446e-02
3.412605e-02
3.400757e-02
3.388902e-02
3.377039e-02
3.365170e-02
3.353294e-02
3.341411e-02
3.329522e-02
3.317625e-02
3.305721e-02
3.293810e-02
3.281893e-02
3.269968e-02
3.258037e-02
3.246099e-02
3.234154e-02
3.222202e-02
3.210243e-02
3.198277e-02
3.186305e-02
3.174325e-02
3.162339e-02
3.150346e-02
3.138346e-02
3.126339e-02
3.114325e-02
3.102305e-02
3.090277e-02
3.078243e-02
3.066202e-02
3.054154e-02
3.042100e-02
3.030038e-02
3.017970e-02
3.005895e-02
2.993813e-02
2.981725e-02
2.969629e-02
2.957527e-02
2.945418e-02
2.933302e-02
2.921180e-02
2.909051e-02
2.896915e-02
2.884772e-02
2.872623e-02
2.860466e-02
2.848303e-02
2.836134e-02
2.823957e-02
2.811774e-02
2.799584e-02
2.787388e-02
2.775185e-02
2.762975e-02
2.750758e-02
2.738535e-02
2.726305e-02
2.714068e-02
2.701825e-02
2.689575e-02
2.677318e-02
2.665055e-02
2.652785e-02
2.640508e-02
2.628225e-02
2.615935e-02
2.603638e-02
2.591335e-02
2.579025e-02
2.566709e-02
2.554386e-02
2.542056e-02
2.529720e-02
2.517377e-02
2.505027e-02
2.492671e-02
2.480308e-02
2.467939e-02
2.455563e-02
2.443181e-02
2.430792e-02
2.418396e-02
2.405994e-02
2.393586e-02
2.381170e-02
2.368749e-02
2.356320e-02
2.343885e-02
2.331444e-02
2.318996e-02
2.306542e-02
2.294081e-02
2.281613e-02
2.269139e-02
2.256659e-02
2.244172e-02
2.231679e-02
2.219179e-02
2.206672e-02
2.194159e-02
2.181640e-02
2.169114e-02
2.156582e-02
2.144043e-02
2.131498e-02
2.118947e-02
2.106389e-02
2.093824e-02
2.081253e-02
2.068676e-02
2.056092e-02
2.043502e-02
2.030905e-02
2.018302e-02
2.005693e-02
1.993077e-02
1.980455e-02
1.967826e-02
1.955191e-02
1.942550e-02
1.929902e-02
1.917248e-02
1.904588e-02
1.891921e-02
1.879248e-02
1.866568e-02
1.853883e-02
1.841190e-02
1.828492e-02
1.815787e-02
1.803076e-02
1.790359e-02
1.777635e-02
1.764905e-02
1.752168e-02
1.739426e-02
1.726677e-02
1.713922e-02
1.701160e-02
1.688392e-02
1.675618e-02
1.662838e-02
1.650051e-02
1.637258e-02
1.624459e-02
1.611654e-02
1.598842e-02
1.586025e-02
1.573200e-02
1.560370e-02
1.547534e-02
1.534691e-02
1.521842e-02
1.508987e-02
1.496126e-02
1.483258e-02
1.470384e-02
1.457504e-02
1.444618e-02
1.431726e-02
1.418828e-02
1.405923e-02
1.393012e-02
1.380095e-02
1.367172e-02
1.354243e-02
1.341308e-02
1.328366e-02
1.315419e-02
1.302465e-02
1.289505e-02
1.276539e-02
1.263567e-02
1.250589e-02
1.237605e-02
1.224615e-02
1.211618e-02
1.198616e-02
1.185607e-02
1.172592e-02
1.159572e-02
1.146545e-02
1.133512e-02
1.120473e-02
1.107428e-02
1.094377e-02
1.081320e-02
1.068257e-02
1.055188e-02
1.042113e-02
1.029032e-02
1.015945e-02
1.002851e-02
9.897523e-03
9.766472e-03
9.635361e-03
9.504190e-03
9.372959e-03
9.241668e-03
9.110318e-03
8.978908e-03
8.847439e-03
8.715910e-03
8.584321e-03
8.452673e-03
8.320966e-03
8.189199e-03
8.057373e-03
7.925488e-03
7.793544e-03
7.661540e-03
7.529478e-03
7.397356e-03
7.265176e-03
7.132937e-03
7.000638e-03
6.868281e-03
6.735866e-03
6.603391e-03
6.470858e-03
6.338266e-03
6.205616e-03
6.072907e-03
5.940140e-03
5.807314e-03
5.674430e-03
5.541488e-03
5.408488e-03
5.275429e-03
5.142312e-03
5.009137e-03
4.875905e-03
4.742614e-03
4.609265e-03
4.475859e-03
4.342394e-03
4.208872e-03
4.075292e-03
3.941655e-03
3.807960e-03
3.674207e-03
3.540397e-03
3.406529e-03
3.272604e-03
3.138622e-03
3.004582e-03
2.870486e-03
2.736332e-03
2.602121e-03
2.467852e-03
2.333527e-03
2.199145e-03
2.064706e-03
1.930210e-03
1.795658e-03
1.661048e-03
1.526382e-03
1.391659e-03
1.256880e-03
1.122044e-03
9.871514e-04
8.522026e-04
7.171974e-04
5.821358e-04
4.470180e-04
3.118440e-04
1.766138e-04
4.132751e-05
0
0
0
0
0
0
0
0
0
0
0
0
0
0
0
0
0
0
0
0
0
0
0
0
0
0
0
0
0
0
0
0
0
0
0
0
0
0
0
0
0
0
0
0
0
0
0
0
0
0
0
0
0
0
0
0
0
0
0
0
0
0
0
0
0
0
0
0
0
0
0
0
0
0
0
0
0
0
0
0
0
0
0
0
0
0
0
0
0
0
0
0
0
0
0
0
0
0
0
0
0
0
0
0
0
0
0
0
0
0
0
0
0
0
0
0
0
0
0
0
0
0
0
0
0
0
0
0
0
0
0
0
0
0
0
0
0
0
0
0
0
0
0
0
0
0
0
0
0
0
0
0
0
0
0
0
0
0
0
0
0
0
0
0
0
0
0
0
0
0
0
0
0
0
0
0
0
0
0
0
0
0
0
0
0
0
0
0
0
0
0
0
0
0
0
0
0
0
0
0
0
0
0
0
0
0
0
0
0
0
0
0
0
0
0
0
0
0
0
0
0
0
0
0
0
0
0
0
0
0
0
0
0
0
0
0
0
0
0
0
0
0
0
0
0
0
0
0
0
0
0
0
0
0
0
0
0
0
0
0
0
0
0
0
0
0
0
0
0
0
0
0
0
0
0
0
0
0
0
0
0
0
0
0
0
0
0
0
0
0
0
0
0
0
0
0
0
0
0
0
0
0
0
0
0
0
0
0
0
0
0
0
0
0
0
0
0
0
0
0
0
0
0
0
0
0
0
0
0
0
0
0
0
0
0
0
0
0
0
0
0
0
0
0
0
0
0
0
0
0
0
0
0
0
0
0
0
0
0
0
0
0
0
0
0
0
0
0
0
0
0
0
0
0
0
0
0
0
0
0
0
0
0
0
0
0
0
0
0
0
0
0
0
0
0
0
0
0
0
0
0
0
0
0
0
0
0
0
0
0
0
0
0
0
0
0
0
0
0
0
0
0
0
0
0
0
0
0
0
0
0
0
0
0
0
0
0
0
0
0
0
0
0
0
0
0
0
0
0
0
0
0
0
0
0
0
0
0
0
0
0
0
0
0
0
0
0
0
0
0
0
0
0
0
0
0
0
0
0
0
0
0
0
0
0
0
0
0
0
0
0
0
0
0
0
0
0
0
0
0
0
0
0
0
0
0
0
0
0
0
0
0
0
0
0
0
0
0
0
0
0
0
0
0
0
0
0
0
0
0
0
0
0
0
0
0
0
0
0
0
0
0
0
0
0
0
0
0
0
0
0
0
0
0
0
0
0
0
0
0
0
0
0
0
0
0
0
0
0
0
0
0
0
0
0
0
0
0
0
0
0
0
0
0
0
0
0
0
0
0
0
0
0
0
0
0
0
0
0
0
0
0
0
0
0
0
0
0
0
0
0
0
0
0
0
0
0
0
0
0
0
0
0
0
0
0
0
0
0
0
0
0
0
0
0
0
0
0
0
0
0
0
0
0
0
0
0
0
0
0
0
0
0
0
0
0
0
0
0
0
0
0
0
0
0
0
0
0
0
0
0
0
0
0
0
0
0
0
0
0
0
0
0
0
0
0
0
0
0
0
0
0
0
0
0
0
0
0
0
0
0
0
0
0
0
0
0
0
0
0
0
0
0
0
0
0
0
0
0
0
0
0
0
0
0
0
0
0
0
0
0
0
0
0
0
0
0
0
0
0
0
0
0
0
0
0
0
0
0
0
0
0
0
0
0
0
0
0
0
0
0
0
0
0
0
0
0
0
0
0
0
0
0
0
0
0
0
0
0
0
0
0
0
0
0
0
0
0
0
0
0
0
0
0
0
0
0
0
0
0
0
0
0
0
0
0
0
0
0
0
0
0
0
0
0
0
0
0
0
0
0
0
0
0
0
0
0
0
0
0
0
0
0
0
0
0
0
0
0
0
0
0
0
0
0
0
0
0
0
0
0
0
0
0
0
0
0
0
0
0
0
0
0
0
0
0
0
0
0
0
0
0
0
0
0
0
0
0
0
0
0
0
0
0
0
0
0
0
0
0
0
0
0
0
0
0
0
0
0
0
0
0
0
0
0
0
0
0
0
0
0
0
0
0
0
0
0
0
0
0
0
0
0
0
0
0
0
0
0
0
0
0
0
0
0
0
0
0
0
0
0
0
0
0
0
0
0
0
0
0
0
0
0
0
0
0
0
0
0
0
0
0
0
0
0
0
0
0
0
0
0
0
0
0
0
0
0
0
0
0
0
0
0
0
0
0
0
0
0
0
0
0
0
0
0
0
0
0
0
0
0
0
0
0
0
0
0
0
0
0
0
0
0
0
0
0
0
0
0
0
0
0
0
0
0
0
0
0
0
0
0
0
0
0
0
0
0
0
0
0
0
0
0
0
0
0
0
0
0
0
0
0
0
0
0
0
0
0
0
0
0
0
0
0
0
0
0
0
0
0
0
0
0
0
0
0
0
0
0
0
0
0
0
0
0
0
0
0
0
0
0
0
0
0
0
0
0
0
0
0
0
0
0
0
0
0
0
0
0
0
0
0
0
0
0
0
0
0
0
0
0
0
0
0
0
0
0
0
0
0
0
0
0
0
0
0
0
0
0
0
0
0
0
0
0
0
0
0
0
0
0
0
0
0
0
0
0
0
0
0
0
0
0
0
0
0
0
0
0
0
0
0
0
0
0
0
0
0
0
0
0
0
0
0
0
0
0
0
0
0
0
0
0
0
0
0
0
0
0
0
0
0
0
0
0
0
0
0
0
0
0
0
0
0
0
0
0
0
0
0
0
0
0
0
0
0
0
0
0
0
0
0
0
0
0
0
0
0
0
0
0
0
0
0
0
0
0
0
0
0
0
0
0
0
0
0
0
0
0
0
0
0
0
0
0
0
0
0
0
0
0
0
0
0
0
0
0
0
0
0
0
0
0
0
0
0
0
0
0
0
0
0
0
0
0
0
0
0
0
0
0
0
0
0
0
0
0
0
0
0
0
0
0
0
0
0
0
0
0
0
0
0
0
0
0
0
0
0
0
0
0
0
0
0
0
0
0
0
0
0
0
0
0
0
0
0
0
0
0
0
0
0
0
0
0
0
0
0
0
0
0
0
0
0
0
0
0
0
0
0
0
0
0
0
0
0
0
0
0
0
0
0
0
0
0
0
0
0
0
0
0
0
0
0
0
0
0
0
0
0
0
0
0
0
0
0
0
0
0
0
0
0
0
0
0
0
0
0
0
0
0
0
0
0
0
0
0
0
0
0
0
0
0
0
0
0
0
0
0
0
0
0
0
0
0
0
0
0
0
0
0
0
0
0
0
0
0
0
0
0
0
0
0
0
0
0
0
0
0
0
0
0
0
0
0
0
0
0
0
0
0
0
0
0
0
0
0
0
0
0
0
0
0
0
0
0
0
0
0
0
0
0
0
0
0
0
0
0
0
0
0
0
0
0
0
0
0
0
0
0
0
0
0
0
0
0
0
0
0
0
0
0
0
0
0
0
0
0
0
0
0
0
0
0
0
0
0
0
0
0
0
0
0
0
0
0
0
0
0
0
0
0
0
0
0
0
0
0
0
0
0
0
0
0
0
0
0
0
0
0
0
0
0
0
0
0
0
0
0
0
0
0
0
0
0
0
0
0
0
0
0
0
0
0
0
0
0
0
0
0
0
0
0
0
0
0
0
0
0
0
0
0
0
0
0
0
0
0
0
0
0
0
0
0
0
0
0
0
0
0
0
0
0
0
0
0
0
0
0
0
0
0
0
0
0
0
0
0
0
0
0
0
0
0
0
0
0
0
0
0
0
0
0
0
0
0
0
0
0
0
0
0
0
0
0
0
0
0
0
0
0
0
0
0
0
0
0
0
0
0
0
0
0
0
0
0
0
0
0
0
0
0
0
0
0
0
0
0
0
0
0
0
0
0
0
0
0
0
0
0
0
0
0
0
0
0
0
0
0
0
0
0
0
0
0
0
0
0
0
0
0
0
0
0
0
0
0
0
0
0
0
0
0
0
0
0
0
0
0
0
0
0
0
0
0
0
0
0
0
0
0
0
0
0
0
0
0
0
0
0
0
0
0
0
0
0
0
0
0
0
0
0
0
0
0
0
0
0
0
0
0
0
0
0
0
0
0
0
0
0
0
0
0
0
0
0
0
0
0
0
0
0
0
0
0
0
0
0
0
0
0
0
0
0
0
0
0
0
0
0
0
0
0
0
0
0
0
0
0
0
0
0
0
0
0
0
0
0
0
0
0
0
0
0
0
0
0
0
0
0
0
0
0
0
0
0
0
0
0
0
0
0
0
0
0
0
0
0
0
0
0
0
0
0
0
0
0
0
0
0
0
0
0
0
0
0
0
0
0
0
0
0
0
0
0
0
0
0
0
0
0
0
0
0
0
0
0
0
0
0
0
0
0
0
0
0
0
0
0
0
0
0
0
0
0
0
0
0
0
0
0
0
0
0
0
0
0
0
0
0
0
0
0
0
0
0
0
0
0
0
0
0
0
0
0
0
0
0
0
0
0
0
0
0
0
0
0
0
0
0
0
0
0
0
0
0
0
0
0
0
0
0
0
0
0
0
0
0
0
0
0
0
0
0
0
0
0
0
0
0
0
0
0
0
0
0
0
0
0
0
0
0
0
0
0
0
0
0
0
0
0
0
0
0
0
0
0
0
0
0
0
0
0
0
0
0
0
0
0
0
0
0
0
0
0
0
0
0
0
0
0
0
0
0
0
0
0
0
0
0
0
0
0
0
0
0
0
0
0
0
0
0
0
0
0
0
0
0
0
0
0
0
0
0
0
0
0
0
0
0
0
0
0
0
0
0
0
0
0
0
0
0
0
0
0
0
0
0
0
0
0
0
0
0
0
0
0
0
0
0
0
0
0
0
0
0
0
0
0
0
0
0
0
0
0
0
0
0
0
0
0
0
0
0
0
0
0
0
0
0
0
0
0
0
0
0
0
0
0
0
0
0
0
0
0
0
0
0
0
0
0
0
0
0
0
0
0
0
0
0
0
0
0
0
0
0
0
0
0
0
0
0
0
0
0
0
0
0
0
0
0
0
0
0
0
0
0
0
0
0
0
0
0
0
0
0
0
0
0
0
0
0
0
0
0
0
0
0
0
0
0
0
0
0
0
0
0
0
0
0
0
0
0
0
0
0
0
0
0
0
0
0
0
0
0
0
0
0
0
0
0
0
0
0
0
0
0
0
0
0
0
0
0
0
0
0
0
0
0
0
0
0
0
0
0
0
0
0
0
0
0
0
0
0
0
0
0
0
0
0
0
0
0
0
0
0
0
0
0
0
0
0
0
0
0
0
0
0
0
0
0
0
0
0
0
0
0
0
0
0
0
0
0
0
0
0
0
0
0
0
0
0
0
0
0
0
0
0
0
0
0
0
0
0
0
0
0
0
0
0
0
0
0
0
0
0
0
0
0
0
0
0
0
0
0
0
0
0
0
0
0
0
0
0
0
0
0
0
0
0
0
0
0
0
0
0
0
0
0
0
0
0
0
0
0
0
0
0
0
0
0
0
0
0
0
0
0
0
0
0
0
0
0
0
0
0
0
0
0
0
0
0
0
0
0
0
0
0
0
0
0
0
0
0
0
0
0
0
0
0
0
0
0
0
0
0
0
0
0
0
0
0
0
0
0
0
0
0
0
0
0
0
0
0
0
0
0
0
0
0
0
0
0
0
0
0
0
0
0
0
0
0
0
0
0
0
0
0
0
0
0
0
0
0
0
0
0
0
0
0
0
0
0
0
0
0
0
0
0
0
0
0
0
0
0
0
0
0
0
0
0
0
0
0
0
0
0
0
0
0
0
0
0
0
0
0
0
0
0
0
0
0
0
0
0
0
0
0
0
0
0
0
0
0
0
0
0
0
0
0
0
0
0
0
0
0
0
0
0
0
0
0
0
0
0
0
0
0
0
0
0
0
0
0
0
0
0
0
0
0
0
0
0
0
0
0
0
0
0
0
0
0
0
0
0
0
0
0
0
0
0
0
0
0
0
0
0
0
0
0
0
0
0
0
0
0
0
0
0
0
0
0
0
0
0
0
0
0
0
0
0
0
0
0
0
0
0
0
0
0
0
0
0
0
0
0
0
0
0
0
0
0
0
0
0
0
0
0
0
0
0
0
0
0
0
0
0
0
0
0
0
0
0
0
0
0
0
0
0
0
0
0
0
0
0
0
0
0
0
0
0
0
0
0
0
0
0
0
0
0
0
0
0
0
0
0
0
0
0
0
0
0
0
0
0
0
0
0
0
0
0
0
0
0
0
0
0
0
0
0
0
0
0
0
0
0
0
0
0
0
0
0
0
0
0
0
0
0
0
0
0
0
0
0
0
0
0
0
0
0
0
0
0
0
0
0
0
0
0
0
0
0
0
0
0
0
0
0
0
0
0
0
0
0
0
0
0
0
0
0
0
0
0
0
0
0
0
0
0
0
0
0
0
0
0
0
0
0
0
0
0
0
0
0
0
0
0
0
0
0
0
0
0
0
0
0
0
0
0
0
0
0
0
0
0
0
0
0
0
0
0
0
0
0
0
0
0
0
0
0
0
0
0
0
0
0
0
0
0
0
0
0
0
0
0
0
0
0
0
0
0
0
0
0
0
0
0
0
0
0
0
0
0
0
0
0
0
0
0
0
0
0
0
0
0
0
0
0
0
0
0
0
0
0
0
0
0
0
0
0
0
0
0
0
0
0
0
0
0
0
0
0
0
0
0
0
0
0
0
0
0
0
0
0
0
0
0
0
0
0
0
0
0
0
0
0
0
0
0
0
0
0
0
0
0
0
0
0
0
0
0
0
0
0
0
0
0
0
0
0
0
0
0
0
0
0
0
0
0
0
0
0
0
0
0
0
0
0
0
0
0
0
0
0
0
0
0
0
0
0
0
0
0
0
0
0
0
0
0
0
0
0
0
0
0
0
0
0
0
0
0
0
0
0
0
0
0
0
0
0
0
0
0
0
0
0
0
0
0
0
0
0
0
0
0
0
0
0
0
0
0
0
0
0
0
0
0
0
0
0
0
0
0
0
0
0
0
0
0
0
0
0
0
0
0
0
0
0
0
0
0
0
0
0
0
0
0
0
0
0
0
0
0
0
0
0
0
0
0
0
0
0
0
0
0
0
0
0
0
0
0
0
0
0
0
0
0
0
0
0
0
0
0
0
0
0
0
0
0
0
0
0
0
0
0
0
0
0
0
0
0
0
0
0
0
0
0
0
0
0
0
0
0
0
0
0
0
0
0
0
0
0
0
0
0
0
0
0
0
0
0
0
0
0
0
0
0
0
0
0
0
0
0
0
0
0
0
0
0
0
0
0
0
0
0
0
0
0
0
0
0
0
0
0
0
0
0
0
0
0
0
0
0
0
0
0
0
0
0
0
0
0
0
0
0
0
0
0
0
0
0
0
0
0
0
0
0
0
0
0
0
0
0
0
0
0
0
0
0
0
0
0
0
0
0
0
0
0
0
0
0
0
0
0
0
0
0
0
0
0
0
0
0
0
0
0
0
0
0
0
0
0
0
0
0
0
0
0
0
0
0
0
0
0
0
0
0
0
0
0
0
0
0
0
0
0
0
0
0
0
0
0
0
0
0
0
0
0
0
0
0
0
0
0
0
0
0
0
0
0
0
0
0
0
0
0
0
0
0
0
0
0
0
0
0
0
0
0
0
0
0
0
0
0
0
0
0
0
0
0
0
0
0
0
0
0
0
0
0
0
0
0
0
0
0
0
0
0
0
0
0
0
0
0
0
0
0
0
0
0
0
0
0
0
0
0
0
0
0
0
0
0
0
0
0
0
0
0
0
0
0
0
0
0
0
0
0
0
0
0
0
0
0
0
0
0
0
0
0
0
0
0
0
0
0
0
0
0
0
0
0
0
0
0
0
0
0
0
0
0
0
0
0
0
0
0
0
0
0
0
0
0
0
0
0
0
0
0
0
0
0
0
0
0
0
0
0
0
0
0
0
0
0
0
0
0
0
0
0
0
0
0
0
0
0
0
0
0
0
0
0
0
0
0
0
0
0
0
0
0
0
0
0
0
0
0
0
0
0
0
0
0
0
0
0
0
0
0
0
0
0
0
0
0
0
0
0
0
0
0
0
0
0
0
0
0
0
0
0
0
0
0
0
0
0
0
0
0
0
0
0
0
0
0
0
0
0
0
0
0
0
0
0
0
0
0
0
0
0
0
0
0
0
0
0
0
0
0
0
0
0
0
0
0
0
0
0
0
0
0
0
0
0
0
0
0
0
0
0
0
0
0
0
0
0
0
0
0
0
0
0
0
0
0
0
0
0
0
0
0
0
0
0
0
0
0
0
0
0
0
0
0
0
0
0
0
0
0
0
0
0
0
0
0
0
0
0
0
0
0
0
0
0
0
0
0
0
0
0
0
0
0
0
0
0
0
0
0
0
0
0
0
0
0
0
0
0
0
0
0
0
0
0
0
0
0
0
0
0
0
0
0
0
0
0
0
0
0
0
0
0
0
0
0
0
0
0
0
0
0
0
0
0
0
0
0
0
0
0
0
0
0
0
0
0
0
0
0
0
0
0
0
0
0
0
0
0
0
0
0
0
0
0
0
0
0
0
0
0
0
0
0
0
0
0
0
0
0
0
0
0
0
0
0
0
0
0
0
0
0
0
0
0
0
0
0
0
0
0
0
0
0
0
0
0
0
0
0
0
0
0
0
0
0
0
0
0
0
0
0
0
0
0
0
0
0
0
0
0
0
0
0
0
0
0
0
0
0
0
0
0
0
0
0
0
0
0
0
0
0
0
0
0
0
0
0
0
0
0
0
0
0
0
0
0
0
0
0
0
0
0
0
0
0
0
0
0
0
0
0
0
0
0
0
0
0
0
0
0
0
0
0
0
0
0
0
0
0
0
0
0
0
0
0
0
0
0
0
0
0
0
0
0
0
0
0
0
0
0
0
0
0
0
0
0
0
0
0
0
0
0
0
0
0
0
0
0
0
0
0
0
0
0
0
0
0
0
0
0
0
0
0
0
0
0
0
0
0
0
0
0
0
0
0
0
0
0
0
0
0
0
0
0
0
0
0
0
0
0
0
0
0
0
0
0
0
0
0
0
0
0
0
0
0
0
0
0
0
0
0
0
0
0
0
0
0
0
0
0
0
0
0
0
0
0
0
0
0
0
0
0
0
0
0
0
0
0
0
0
0
0
0
0
0
0
0
0
0
0
0
0
0
0
0
0
0
0
0
0
0
0
0
0
0
0
0
0
0
0
0
0
0
0
0
0
0
0
0
0
0
0
0
0
0
0
0
0
0
0
0
0
0
0
0
0
0
0
0
0
0
0
0
0
0
0
0
0
0
0
0
0
0
0
0
0
0
0
0
0
0
0
0
0
0
0
0
0
0
0
0
0
0
0
0
0
0
0
0
0
0
0
0
0
0
0
0
0
0
0
0
0
0
0
0
0
0
0
0
0
0
0
0
0
0
0
0
0
0
0
0
0
0
0
0
0
0
0
0
0
0
0
0
0
0
0
0
0
0
0
0
0
0
0
0
0
0
0
0
0
0
0
0
0
0
0
0
0
0
0
0
0
0
0
0
0
0
0
0
0
0
0
0
0
0
0
0
0
0
0
0
0
0
0
0
0
0
0
0
0
0
0
0
0
0
0
0
0
0
0
0
0
0
0
0
0
0
0
0
0
0
0
0
0
0
0
0
0
0
0
0
0
0
0
0
0
0
0
0
0
0
0
0
0
0
0
0
0
0
0
0
0
0
0
0
0
0
0
0
0
0
0
0
0
0
0
0
0
0
0
0
0
0
0
0
0
0
0
0
0
0
0
0
0
0
0
0
0
0
0
0
0
0
0
0
0
0
0
0
0
0
0
0
0
0
0
0
0
0
0
0
0
0
0
0
0
0
0
0
0
0
0
0
0
0
0
0
0
0
0
0
0
0
0
0
0
0
0
0
0
0
0
0
0
0
0
0
0
0
0
0
0
0
0
0
0
0
0
0
0
0
0
0
0
0
0
0
0
0
0
0
0
0
0
0
0
0
0
0
0
0
0
0
0
0
0
0
0
0
0
0
0
0
0
0
0
0
0
0
0
0
0
0
0
0
0
0
0
0
0
0
0
0
0
0
0
0
0
0
0
0
0
0
0
0
0
0
0
0
0
0
0
0
0
0
0
0
0
0
0
0
0
0
0
0
0
0
0
0
0
0
0
0
0
0
0
0
0
0
0
0
0
0
0
0
0
0
0
0
0
0
0
0
0
0
0
0
0
0
0
0
0
0
0
0
0
0
0
0
0
0
0
0
0
0
0
0
0
0
0
0
0
0
0
0
0
0
0
0
0
0
0
0
0
0
0
0
0
0
0
0
0
0
0
0
0
0
0
0
0
0
0
0
0
0
0
0
0
0
0
0
0
0
0
0
0
0
0
0
0
0
0
0
0
0
0
0
0
0
0
0
0
0
0
0
0
0
0
0
0
0
0
0
0
0
0
0
0
0
0
0
0
0
0
0
0
0
0
0
0
0
0
0
0
0
0
0
0
0
0
0
0
0
0
0
0
0
0
0
0
0
0
0
0
0
0
0
0
0
0
0
0
0
0
0
0
0
0
0
0
0
0
0
0
0
0
0
0
0
0
0
0
0
0
0
0
0
0
0
0
0
0
0
0
0
0
0
0
0
0
0
0
0
0
0
0
0
0
0
0
0
0
0
0
0
0
0
0
0
0
0
0
0
0
0
0
0
0
0
0
0
0
0
0
0
0
0
0
0
0
0
0
0
0
0
0
0
0
0
0
0
0
0
0
0
0
0
0
0
0
0
0
0
0
0
0
0
0
0
0
0
0
0
0
0
0
0
0
0
0
0
0
0
0
0
0
0
0
0
0
0
0
0
0
0
0
0
0
0
0
0
0
0
0
0
0
0
0
0
0
0
0
0
0
0
0
0
0
0
0
0
0
0
0
0
0
0
0
0
0
0
0
0
0
0
0
0
0
0
0
0
0
0
0
0
0
0
0
0
0
0
0
0
0
0
0
0
0
0
0
0
0
0
0
0
0
0
0
0
0
0
0
0
0
0
0
0
0
0
0
0
0
0
0
0
0
0
0
0
0
0
0
0
0
0
0
0
0
0
0
0
0
0
0
0
0
0
0
0
0
0
0
0
0
0
0
0
0
0
0
0
0
0
0
0
0
0
0
0
0
0
0
0
0
0
0
0
0
0
0
0
0
0
0
0
0
0
0
0
0
0
0
0
0
0
0
0
0
0
0
0
0
0
0
0
0
0
0
0
0
0
0
0
0
0
0
0
0
0
0
0
0
0
0
0
0
0
0
0
0
0
0
0
0
0
0
0
0
0
0
0
0
0
0
0
0
0
0
0
0
0
0
0
0
0
0
0
0
0
0
0
0
0
0
0
0
0
0
0
0
0
0
0
0
0
0
0
0
0
0
0
0
0
0
0
0
0
0
0
0
0
0
0
0
0
0
0
0
0
0
0
0
0
0
0
0
0
0
0
0
0
0
0
0
0
0
0
0
0
0
0
0
0
0
0
0
0
0
0
0
0
0
0
0
0
0
0
0
0
0
0
0
0
0
0
0
0
0
0
0
0
0
0
0
0
0
0
0
0
0
0
0
0
0
0
0
0
0
0
0
0
0
0
0
0
0
0
0
0
0
0
0
0
0
0
0
0
0
0
0
0
0
0
0
0
0
0
0
0
0
0
0
0
0
0
0
0
0
0
0
0
0
0
0
0
0
0
0
0
0
0
0
0
0
0
0
0
0
0
0
0
0
0
0
0
0
0
0
0
0
0
0
0
0
0
0
0
0
0
0
0
0
0
0
0
0
0
0
0
0
0
0
0
0
0
0
0
0
0
0
0
0
0
0
0
0
0
0
0
0
0
0
0
0
0
0
0
0
0
0
0
0
0
0
0
0
0
0
0
0
0
0
0
0
0
0
0
0
0
0
0
0
0
0
0
0
0
0
0
0
0
0
0
0
0
0
0
0
0
0
0
0
0
0
0
0
0
0
0
0
0
0
0
0
0
0
0
0
0
0
0
0
0
0
0
0
0
0
0
0
0
0
0
0
0
0
0
0
0
0
0
0
0
0
0
0
0
0
0
0
0
0
0
0
0
0
0
0
0
0
0
0
0
0
0
0
0
0
0
0
0
0
0
0
0
0
0
0
0
0
0
0
0
0
0
0
0
0
0
0
0
0
0
0
0
0
0
0
0
0
0
0
0
0
0
0
0
0
0
0
0
0
0
0
0
0
0
0
0
0
0
0
0
0
0
0
0
0
0
0
0
0
0
0
0
0
0
0
0
0
0
0
0
0
0
0
0
0
0
0
0
0
0
0
0
0
0
0
0
0
0
0
0
0
0
0
0
0
0
0
0
0
0
0
0
0
0
0
0
0
0
0
0
0
0
0
0
0
0
0
0
0
0
0
0
0
0
0
0
0
0
0
0
0
0
0
0
0
0
0
0
0
0
0
0
0
0
0
0
0
0
0
0
0
0
0
0
0
0
0
0
0
0
0
0
0
0
0
0
0
0
0
0
0
0
0
0
0
0
0
0
0
0
0
0
0
0
0
0
0
0
0
0
0
0
0
0
0
0
0
0
0
0
0
0
0
0
0
0
0
0
0
0
0
0
0
0
0
0
0
0
0
0
0
0
0
0
0
0
0
0
0
0
0
0
0
0
0
0
0
0
0
0
0
0
0
0
0
0
0
0
0
0
0
0
0
0
0
0
0
0
0
0
0
0
0
0
0
0
0
0
0
0
0
0
0
0
0
0
0
0
0
0
0
0
0
0
0
0
0
0
0
0
0
0
0
0
0
0
0
0
0
0
0
0
0
0
0
0
0
0
0
0
0
0
0
0
0
0
0
0
0
0
0
0
0
0
0
0
0
0
0
0
0
0
0
0
0
0
0
0
0
0
0
0
0
0
0
0
0
0
0
0
0
0
0
0
0
0
0
0
0
0
0
0
0
0
0
0
0
0
0
0
0
0
0
0
0
0
0
0
0
0
0
0
0
0
0
0
0
0
0
0
0
0
0
0
0
0
0
0
0
0
0
0
0
0
0
0
0
0
0
0
0
0
0
0
0
0
0
0
0
0
0
0
0
0
0
0
0
0
0
0
0
0
0
0
0
0
0
0
0
0
0
0
0
0
0
0
0
0
0
0
0
0
0
0
0
0
0
0
0
0
0
0
0
0
0
0
0
0
0
0
0
0
0
0
0
0
0
0
0
0
0
0
0
0
0
0
0
0
0
0
0
0
0
0
0
0
0
0
0
0
0
0
0
0
0
0
0
0
0
0
0
0
0
0
0
0
0
0
0
0
0
0
0
0
0
0
0
0
0
0
0
0
0
0
0
0
0
0
0
0
0
0
0
0
0
0
0
0
0
0
0
0
0
0
0
0
0
0
0
0
0
0
0
0
0
0
0
0
0
0
0
0
0
0
0
0
0
0
0
0
0
0
0
0
0
0
0
0
0
0
0
0
0
0
0
0
0
0
0
0
0
0
0
0
0
0
0
0
0
0
0
0
0
0
0
0
0
0
0
0
0
0
0
0
0
0
0
0
0
0
0
0
0
0
0
0
0
0
0
0
0
0
0
0
0
0
0
0
0
0
0
0
0
0
0
0
0
0
0
0
0
0
0
0
0
0
0
0
0
0
0
0
0
0
0
0
0
0
0
0
0
0
0
0
0
0
0
0
0
0
0
0
0
0
0
0
0
0
0
0
0
0
0
0
0
0
0
0
0
0
0
0
0
0
0
0
0
0
0
0
0
0
0
0
0
0
0
0
0
0
0
0
0
0
0
0
0
0
0
0
0
0
0
0
0
0
0
0
0
0
0
0
0
0
0
0
0
0
0
0
0
0
0
0
0
0
0
0
0
0
0
0
0
0
0
0
0
0
0
0
0
0
0
0
0
0
0
0
0
0
0
0
0
0
0
0
0
0
0
0
0
0
0
0
0
0
0
0
0
0
0
0
0
0
0
0
0
0
0
0
0
0
0
0
0
0
0
0
0
0
0
0
0
0
0
0
0
0
0
0
0
0
0
0
0
0
0
0
0
0
0
0
0
0
0
0
0
0
0
0
0
0
0
0
0
0
0
0
0
0
0
0
0
0
0
0
0
0
0
0
0
0
0
0
0
0
0
0
0
0
0
0
0
0
0
0
0
0
0
0
0
0
0
0
0
0
0
0
0
0
0
0
0
0
0
0
0
0
0
0
0
0
0
0
0
0
0
0
0
0
0
0
0
0
0
0
0
0
0
0
0
0
0
0
0
0
0
0
0
0
0
0
0
0
0
0
0
0
0
0
0
0
0
0
0
0
0
0
0
0
0
0
0
0
0
0
0
0
0
0
0
0
0
0
0
0
0
0
0
0
0
0
0
0
0
0
0
0
0
0
0
0
0
0
0
0
0
0
0
0
0
0
0
0
0
0
0
0
0
0
0
0
0
0
0
0
0
0
0
0
0
0
0
0
0
0
0
0
0
0
0
0
0
0
0
0
0
0
0
0
0
0
0
0
0
0
0
0
0
0
0
0
0
0
0
0
0
0
0
0
0
0
0
0
0
0
0
0
0
0
0
0
0
0
0
0
0
0
0
0
0
0
0
0
0
0
0
0
0
0
0
0
0
0
0
0
0
0
0
0
0
0
0
0
0
0
0
0
0
0
0
0
0
0
0
0
0
0
0
0
0
0
0
0
0
0
0
0
0
0
0
0
0
0
0
0
0
0
0
0
0
0
0
0
0
0
0
0
0
0
0
0
0
0
0
0
0
0
0
0
0
0
0
0
0
0
0
0
0
0
0
0
0
0
0
0
0
0
0
0
0
0
0
0
0
0
0
0
0
0
0
0
0
0
0
0
0
0
0
0
0
0
0
0
0
0
0
0
0
0
0
0
0
0
0
0
0
0
0
0
0
0
0
0
0
0
0
0
0
0
0
0
0
0
0
0
0
0
0
0
0
0
0
0
0
0
0
0
0
0
0
0
0
0
0
0
0
0
0
0
0
0
0
0
0
0
0
0
0
0
0
0
0
0
0
0
0
0
0
0
0
0
0
0
0
0
0
0
0
0
0
0
0
0
0
0
0
0
0
0
0
0
0
0
0
0
0
0
0
0
0
0
0
0
0
0
0
0
0
0
0
0
0
0
0
0
0
0
0
0
0
0
0
0
0
0
0
0
0
0
0
0
0
0
0
0
0
0
0
0
0
0
0
0
0
0
0
0
0
0
0
0
0
0
0
0
0
0
0
0
0
0
0
0
0
0
0
0
0
0
0
0
0
0
0
0
0
0
0
0
0
0
0
0
0
0
0
0
0
0
0
0
0
0
0
0
0
0
0
0
0
0
0
0
0
0
0
0
0
0
0
0
0
0
0
0
0
0
0
0
0
0
0
0
0
0
0
0
0
0
0
0
0
0
0
0
0
0
0
0
0
0
0
1.128940e-04
2.481507e-04
3.833512e-04
5.184955e-04
6.535836e-04
7.886154e-04
9.235908e-04
1.058510e-03
1.193372e-03
1.328178e-03
1.462928e-03
1.597621e-03
1.732257e-03
1.866836e-03
2.001359e-03
2.135825e-03
2.270234e-03
2.404586e-03
2.538881e-03
2.673119e-03
2.807300e-03
2.941424e-03
3.075490e-03
3.209500e-03
3.343452e-03
3.477346e-03
3.611184e-03
3.744963e-03
3.878685e-03
4.012350e-03
4.145957e-03
4.279507e-03
4.412998e-03
4.546432e-03
4.679808e-03
4.813126e-03
4.946386e-03
5.079589e-03
5.212733e-03
5.345819e-03
5.478847e-03
5.611816e-03
5.744728e-03
5.877581e-03
6.010376e-03
6.143112e-03
6.275790e-03
6.408409e-03
6.540970e-03
6.673472e-03
6.805916e-03
6.938300e-03
7.070626e-03
7.202893e-03
7.335102e-03
7.467251e-03
7.599341e-03
7.731373e-03
7.863345e-03
7.995258e-03
8.127112e-03
8.258906e-03
8.390642e-03
8.522318e-03
8.653934e-03
8.785491e-03
8.916989e-03
9.048427e-03
9.179805e-03
9.311124e-03
9.442383e-03
9.573582e-03
9.704722e-03
9.835801e-03
9.966821e-03
1.009778e-02
1.022868e-02
1.035952e-02
1.049030e-02
1.062102e-02
1.075168e-02
1.088228e-02
1.101281e-02
1.114329e-02
1.127371e-02
1.140407e-02
1.153436e-02
1.166460e-02
1.179477e-02
1.192489e-02
1.205494e-02
1.218494e-02
1.231487e-02
1.244474e-02
1.257455e-02
1.270430e-02
1.283399e-02
1.296361e-02
1.309318e-02
1.322269e-02
1.335213e-02
1.348151e-02
1.361083e-02
1.374009e-02
1.386929e-02
1.399843e-02
1.412750e-02
1.425651e-02
1.438547e-02
1.451436e-02
1.464318e-02
1.477195e-02
1.490065e-02
1.502930e-02
1.515788e-02
1.528640e-02
1.541485e-02
1.554325e-02
1.567158e-02
1.579985e-02
1.592806e-02
1.605620e-02
1.618428e-02
1.631230e-02
1.644026e-02
1.656816e-02
1.669599e-02
1.682376e-02
1.695147e-02
1.707911e-02
1.720670e-02
1.733422e-02
1.746167e-02
1.758906e-02
1.771640e-02
1.784366e-02
1.797087e-02
1.809801e-02
1.822509e-02
1.835210e-02
1.847905e-02
1.860594e-02
1.873276e-02
1.885953e-02
1.898622e-02
1.911286e-02
1.923943e-02
1.936594e-02
1.949238e-02
1.961876e-02
1.974507e-02
1.987133e-02
1.999751e-02
2.012364e-02
2.024970e-02
2.037570e-02
2.050163e-02
2.062750e-02
2.075330e-02
2.087904e-02
2.100471e-02
2.113032e-02
2.125587e-02
2.138135e-02
2.150677e-02
2.163212e-02
2.175741e-02
2.188264e-02
2.200780e-02
2.213289e-02
2.225792e-02
2.238288e-02
2.250778e-02
2.263262e-02
2.275739e-02
2.288209e-02
2.300673e-02
2.313131e-02
2.325582e-02
2.338026e-02
2.350464e-02
2.362896e-02
2.375320e-02
2.387739e-02
2.400150e-02
2.412556e-02
2.424954e-02
2.437346e-02
2.449732e-02
2.462111e-02
2.474483e-02
2.486849e-02
2.499208e-02
2.511561e-02
2.523907e-02
2.536246e-02
2.548579e-02
2.560905e-02
2.573225e-02
2.585538e-02
2.597844e-02
2.610144e-02
2.622437e-02
2.634723e-02
2.647003e-02
2.659276e-02
2.671543e-02
2.683803e-02
2.696056e-02
2.708302e-02
2.720542e-02
2.732775e-02
2.745002e-02
2.757222e-02
2.769435e-02
2.781641e-02
2.793841e-02
2.806034e-02
2.818220e-02
2.830400e-02
2.842572e-02
2.854739e-02
2.866898e-02
2.879051e-02
2.891196e-02
2.903336e-02
2.915468e-02
2.927594e-02
2.939713e-02
2.951825e-02
2.963930e-02
2.976029e-02
2.988120e-02
3.000205e-02
3.012284e-02
3.024355e-02
3.036420e-02
3.048478e-02
3.060529e-02
3.072573e-02
3.084610e-02
3.096641e-02
3.108665e-02
3.120681e-02
3.132692e-02
3.144695e-02
3.156691e-02
3.168681e-02
3.180663e-02
3.192639e-02
3.204608e-02
3.216570e-02
3.228525e-02
3.240474e-02
3.252415e-02
3.264350e-02
3.276278e-02
3.288198e-02
3.300112e-02
3.312019e-02
3.323919e-02
3.335812e-02
3.347699e-02
3.359578e-02
3.371450e-02
3.383316e-02
3.395174e-02
3.407026e-02
3.418870e-02
3.430708e-02
3.442539e-02
3.454362e-02
3.466179e-02
3.477989e-02
3.489792e-02
3.501588e-02
3.513376e-02
3.525158e-02
3.536933e-02
3.548701e-02
3.560462e-02
3.572216e-02
3.583962e-02
3.595702e-02
3.607435e-02
3.619161e-02
3.630879e-02
3.642591e-02
3.654296e-02
3.665993e-02
3.677684e-02
3.689367e-02
3.701044e-02
3.712713e-02
3.724375e-02
3.736031e-02
3.747679e-02
3.759320e-02
3.770954e-02
3.782581e-02
3.794200e-02
3.805813e-02
3.817419e-02
3.829017e-02
3.840608e-02
3.852193e-02
3.863770e-02
3.875340e-02
3.886902e-02
3.898458e-02
3.910007e-02
3.921548e-02
3.933082e-02
3.944609e-02
3.956129e-02
3.967642e-02
3.979148e-02
3.990646e-02
4.002137e-02
4.013621e-02
4.025098e-02
4.036568e-02
4.048030e-02
4.059486e-02
4.070934e-02
4.082375e-02
4.093808e-02
4.105235e-02
4.116654e-02
4.128066e-02
4.139471e-02
4.150868e-02
4.162258e-02
4.173641e-02
4.185017e-02
4.196385e-02
4.207747e-02
4.219101e-02
4.230447e-02
4.241787e-02
4.253119e-02
4.264444e-02
4.275761e-02
4.287072e-02
4.298375e-02
4.309670e-02
4.320959e-02
4.332240e-02
4.343513e-02
4.354780e-02
4.366039e-02
4.377291e-02
4.388535e-02
4.399772e-02
4.411002e-02
4.422225e-02
4.433440e-02
4.444647e-02
4.455848e-02
4.467041e-02
4.478226e-02
4.489405e-02
4.500576e-02
4.511739e-02
4.522895e-02
4.534044e-02
4.545185e-02
4.556319e-02
4.567446e-02
4.578565e-02
4.589676e-02
4.600781e-02
4.611878e-02
4.622967e-02
4.634049e-02
4.645124e-02
4.656191e-02
4.667251e-02
4.678303e-02
4.689348e-02
4.700385e-02
4.711415e-02
4.722437e-02
4.733452e-02
4.744460e-02
4.755460e-02
4.766452e-02
4.777437e-02
4.788415e-02
4.799385e-02
4.810348e-02
4.821303e-02
4.832250e-02
4.843190e-02
4.854123e-02
4.865048e-02
4.875965e-02
4.886875e-02
4.897778e-02
4.908672e-02
4.919560e-02
4.930440e-02
4.941312e-02
4.952177e-02
4.963034e-02
4.973883e-02
4.984725e-02
4.995560e-02
5.006386e-02
5.017206e-02
5.028017e-02
5.038822e-02
5.049618e-02
5.060407e-02
5.071188e-02
5.081962e-02
5.092728e-02
5.103486e-02
5.114237e-02
5.124981e-02
5.135716e-02
5.146444e-02
5.157164e-02
5.167877e-02
5.178582e-02
5.189280e-02
5.199969e-02
5.210651e-02
5.221326e-02
5.231993e-02
5.242652e-02
5.253303e-02
5.263947e-02
5.274583e-02
5.285211e-02
5.295832e-02
5.306445e-02
5.317050e-02
5.327648e-02
5.338238e-02
5.348820e-02
5.359394e-02
5.369961e-02
5.380520e-02
5.391071e-02
5.401615e-02
5.412151e-02
5.422679e-02
5.433199e-02
5.443712e-02
5.454216e-02
5.464714e-02
5.475203e-02
5.485684e-02
5.496158e-02
5.506624e-02
5.517082e-02
5.527533e-02
5.537975e-02
5.548410e-02
5.558837e-02
5.569257e-02
5.579668e-02
5.590072e-02
5.600468e-02
5.610856e-02
5.621236e-02
5.631608e-02
5.641973e-02
5.652329e-02
5.662678e-02
5.673019e-02
5.683353e-02
5.693678e-02
5.703995e-02
5.714305e-02
5.724607e-02
5.734901e-02
5.745187e-02
5.755465e-02
5.765735e-02
5.775998e-02
5.786252e-02
5.796499e-02
5.806738e-02
5.816969e-02
5.827192e-02
5.837407e-02
5.847614e-02
5.857813e-02
5.868004e-02
5.878188e-02
5.888363e-02
5.898531e-02
5.908690e-02
5.918842e-02
5.928986e-02
5.939122e-02
5.949249e-02
5.959369e-02
5.969481e-02
5.979585e-02
5.989681e-02
5.999769e-02
6.009849e-02
6.019921e-02
6.029986e-02
6.040042e-02
6.050090e-02
6.060130e-02
6.070162e-02
6.080186e-02
6.090202e-02
6.100211e-02
6.110211e-02
6.120203e-02
6.130187e-02
6.140163e-02
6.150131e-02
6.160091e-02
6.170043e-02
6.179987e-02
6.189923e-02
6.199851e-02
6.209770e-02
6.219682e-02
6.229586e-02
6.239481e-02
6.249369e-02
6.259248e-02
6.269120e-02
6.278983e-02
6.288838e-02
6.298685e-02
6.308525e-02
6.318355e-02
6.328178e-02
6.337993e-02
6.347800e-02
6.357598e-02
6.367389e-02
6.377171e-02
6.386945e-02
6.396711e-02
6.406469e-02
6.416219e-02
6.425961e-02
6.435694e-02
6.445420e-02
6.455137e-02
6.464846e-02
6.474547e-02
6.484240e-02
6.493924e-02
6.503601e-02
6.513269e-02
6.522929e-02
6.532581e-02
6.542224e-02
6.551860e-02
6.561487e-02
6.571106e-02
6.580717e-02
6.590320e-02
6.599915e-02
6.609501e-02
6.619079e-02
6.628649e-02
6.638211e-02
6.647764e-02
6.657309e-02
6.666846e-02
6.676375e-02
6.685896e-02
6.695408e-02
6.704912e-02
6.714408e-02
6.723895e-02
6.733375e-02
6.742846e-02
6.752308e-02
6.761763e-02
6.771209e-02
6.780647e-02
6.790076e-02
6.799498e-02
6.808911e-02
6.818316e-02
6.827712e-02
6.837100e-02
6.846480e-02
6.855852e-02
6.865215e-02
6.874570e-02
6.883916e-02
6.893255e-02
6.902585e-02
6.911906e-02
6.921220e-02
6.930525e-02
6.939821e-02
6.949110e-02
6.958389e-02
6.967661e-02
6.976924e-02
6.986179e-02
6.995426e-02
7.004664e-02
7.013894e-02
7.023115e-02
7.032328e-02
7.041533e-02
7.050729e-02
7.059917e-02
7.069096e-02
7.078267e-02
7.087430e-02
7.096584e-02
7.105730e-02
7.114868e-02
7.123997e-02
7.133117e-02
7.142230e-02
7.151333e-02
7.160429e-02
7.169516e-02
7.178594e-02
7.187664e-02
7.196726e-02
7.205779e-02
7.214824e-02
7.223860e-02
7.232888e-02
7.241907e-02
7.250918e-02
7.259921e-02
7.268915e-02
7.277900e-02
7.286877e-02
7.295846e-02
7.304806e-02
7.313757e-02
7.322700e-02
7.331635e-02
7.340561e-02
