# Supplementary material for: Wide-Field Motion Integration in Fly VS Cells: Insights from an Inverse Approach
Source: PLoS Comput Biol. 2010 Sep 30;6(9):e1000932. doi: 10.1371/journal.pcbi.1000932 (PMC2947983; doi:10.1371/journal.pcbi.1000932)
Supplement: Dataset S1 — The passive and active optimized model to reproduce Figures 2 and 3 of the manuscript. (11.65 MB ZIP) [file pcbi.1000932.s001.zip › models/emd_traces/emd_trace_v28_null_inh_10.dat]

0
0
0
0
0
0
0
0
0
0
0
0
0
0
0
0
0
0
0
0
0
0
0
0
0
0
0
0
0
0
0
0
0
0
0
0
0
0
0
0
0
0
0
0
0
0
0
0
0
0
0
0
0
0
0
0
0
0
0
0
0
0
0
0
0
0
0
0
0
0
0
0
0
0
0
0
0
0
0
0
0
0
0
0
0
0
0
0
0
0
0
0
0
0
0
0
0
0
0
0
0
0
0
0
0
0
0
0
0
0
0
0
0
0
0
0
0
0
0
0
0
0
0
0
0
0
0
0
0
0
0
0
0
0
0
0
0
0
0
0
0
0
0
0
0
0
0
0
0
0
0
0
0
0
0
0
0
0
0
0
0
0
0
0
0
0
0
0
0
0
0
0
0
0
0
0
0
0
0
0
0
0
0
0
0
0
0
0
0
0
0
0
0
0
0
0
0
0
0
0
0
0
0
0
0
0
0
0
0
0
0
0
0
0
0
0
0
0
0
0
0
0
0
0
0
0
0
0
0
0
0
0
0
0
0
0
0
0
0
0
0
0
0
0
0
0
0
0
0
0
0
0
0
0
0
0
0
0
0
0
0
0
0
0
0
0
0
0
0
0
0
0
0
0
0
0
0
0
0
0
0
0
0
0
0
0
0
0
0
0
0
0
0
0
0
0
0
0
0
0
0
0
0
0
0
0
0
0
0
0
0
0
0
0
0
0
0
0
0
0
0
0
0
0
0
0
0
0
0
0
0
0
0
0
0
0
0
0
0
0
0
0
0
0
0
0
0
0
0
0
0
0
0
0
0
0
0
0
0
0
0
0
0
0
0
0
0
0
0
0
0
0
0
0
0
0
0
0
0
0
0
0
0
0
0
0
0
0
0
0
0
0
0
0
0
0
0
0
0
0
0
0
0
0
0
0
0
0
0
0
0
0
0
0
0
0
0
0
0
0
0
0
0
0
0
0
0
0
0
0
0
0
0
0
0
0
0
0
0
0
0
0
0
0
0
0
0
0
0
0
0
0
0
0
0
0
0
0
0
0
0
0
0
0
0
0
0
0
0
0
0
0
0
0
0
0
0
0
0
0
0
0
0
0
0
0
0
0
0
0
0
0
0
0
0
0
0
0
0
0
0
0
0
0
0
0
0
0
0
0
0
0
0
0
0
0
0
0
0
0
0
0
0
0
0
0
0
0
0
0
0
0
0
0
0
0
0
0
0
0
0
0
0
0
0
0
0
0
0
0
0
0
0
0
0
0
0
0
0
0
0
0
0
0
0
0
0
0
0
0
0
0
0
0
0
0
0
0
0
0
0
0
0
0
0
0
0
0
0
0
0
0
0
0
0
0
0
0
0
0
0
0
0
0
0
0
0
0
0
0
0
0
0
0
0
0
0
0
0
0
0
0
0
0
0
0
0
0
0
0
0
0
0
0
0
0
0
0
0
0
0
0
0
0
0
0
0
0
0
0
0
0
0
0
0
0
0
0
0
0
0
0
0
0
0
0
0
0
0
0
0
0
0
0
0
0
0
0
0
0
0
0
0
0
0
0
0
0
0
0
0
0
0
0
0
0
0
0
0
0
0
0
0
0
0
0
0
0
0
0
0
0
0
0
0
0
0
0
0
0
0
0
0
0
0
0
0
0
0
0
0
0
0
0
0
0
0
0
0
0
0
0
0
0
0
0
0
0
0
0
0
0
0
0
0
0
0
0
0
0
0
0
0
0
0
0
0
0
0
0
0
0
0
0
0
0
0
0
0
0
0
0
0
0
0
0
0
0
0
0
0
0
0
0
0
0
0
0
0
0
0
0
0
0
0
0
0
0
0
0
0
0
0
0
0
0
0
0
0
0
0
0
0
0
0
0
0
0
0
0
0
0
0
0
0
0
0
0
0
0
0
0
0
0
0
0
0
0
0
0
0
0
0
0
0
0
0
0
0
0
0
0
0
0
0
0
0
0
0
0
0
0
0
0
0
0
0
0
0
0
0
0
0
0
0
0
0
0
0
0
0
0
0
0
0
0
0
0
0
0
0
0
0
0
0
0
0
0
0
0
0
0
0
0
0
0
0
0
0
0
0
0
0
0
0
0
0
0
0
0
0
0
0
0
0
0
0
0
0
0
0
0
0
0
0
0
0
0
0
0
0
0
0
0
0
0
0
0
0
0
0
0
0
0
0
0
0
0
0
0
0
0
0
0
0
0
0
0
0
0
0
0
0
0
0
0
0
0
0
0
0
0
0
0
0
0
0
0
0
0
0
0
0
0
0
0
0
0
0
0
0
0
0
0
0
0
0
0
0
0
0
0
0
0
0
0
0
0
0
0
0
0
0
0
0
0
0
0
0
0
0
0
0
0
0
0
0
0
0
0
0
0
0
0
0
0
0
0
0
0
0
0
0
0
0
0
0
0
0
0
0
0
0
0
0
0
0
0
0
0
0
0
0
0
1.220556e-04
2.977968e-04
4.735710e-04
6.493781e-04
8.252182e-04
1.001091e-03
1.176997e-03
1.352936e-03
1.528907e-03
1.704911e-03
1.880949e-03
2.057019e-03
2.233121e-03
2.409257e-03
2.585425e-03
2.761626e-03
2.937860e-03
3.114127e-03
3.290426e-03
3.466758e-03
3.643122e-03
3.819519e-03
3.995949e-03
4.172412e-03
4.348907e-03
4.525434e-03
4.701995e-03
4.878587e-03
5.055213e-03
5.231870e-03
5.408561e-03
5.585283e-03
5.762038e-03
5.938826e-03
6.115646e-03
6.292498e-03
6.469383e-03
6.646300e-03
6.823250e-03
7.000232e-03
7.177246e-03
7.354292e-03
7.531371e-03
7.708482e-03
7.885625e-03
8.062800e-03
8.240007e-03
8.417247e-03
8.594518e-03
8.771822e-03
8.949158e-03
9.126526e-03
9.303926e-03
9.481358e-03
9.658822e-03
9.836318e-03
1.001385e-02
1.019141e-02
1.036900e-02
1.054662e-02
1.072428e-02
1.090196e-02
1.107968e-02
1.125743e-02
1.143522e-02
1.161303e-02
1.179088e-02
1.196875e-02
1.214666e-02
1.232460e-02
1.250258e-02
1.268058e-02
1.285862e-02
1.303668e-02
1.321478e-02
1.339291e-02
1.357107e-02
1.374927e-02
1.392749e-02
1.410575e-02
1.428403e-02
1.446235e-02
1.464070e-02
1.481908e-02
1.499749e-02
1.517594e-02
1.535441e-02
1.553292e-02
1.571145e-02
1.589002e-02
1.606862e-02
1.624725e-02
1.642591e-02
1.660460e-02
1.678332e-02
1.696208e-02
1.714086e-02
1.731968e-02
1.749852e-02
1.767740e-02
1.785631e-02
1.803524e-02
1.821421e-02
1.839321e-02
1.857224e-02
1.875130e-02
1.893039e-02
1.910952e-02
1.928867e-02
1.946785e-02
1.964706e-02
1.982631e-02
2.000558e-02
2.018489e-02
2.036422e-02
2.054359e-02
2.072298e-02
2.090241e-02
2.108186e-02
2.126135e-02
2.144086e-02
2.162041e-02
2.179998e-02
2.197959e-02
2.215922e-02
2.233889e-02
2.251858e-02
2.269831e-02
2.287806e-02
2.305785e-02
2.323766e-02
2.341751e-02
2.359738e-02
2.377729e-02
2.395722e-02
2.413718e-02
2.431717e-02
2.449720e-02
2.467725e-02
2.485733e-02
2.503744e-02
2.521758e-02
2.539774e-02
2.557794e-02
2.575817e-02
2.593843e-02
2.611871e-02
2.629903e-02
2.647937e-02
2.665974e-02
2.684014e-02
2.702057e-02
2.720103e-02
2.738152e-02
2.756204e-02
2.774258e-02
2.792316e-02
2.810376e-02
2.828439e-02
2.846505e-02
2.864574e-02
2.882646e-02
2.900721e-02
2.918798e-02
2.936879e-02
2.954962e-02
2.973048e-02
2.991137e-02
3.009228e-02
3.027323e-02
3.045420e-02
3.063520e-02
3.081623e-02
3.099729e-02
3.117838e-02
3.135949e-02
3.154063e-02
3.172180e-02
3.190300e-02
3.208422e-02
3.226547e-02
3.244675e-02
3.262806e-02
3.280940e-02
3.299076e-02
3.317215e-02
3.335357e-02
3.353502e-02
3.371649e-02
3.389799e-02
3.407952e-02
3.426108e-02
3.444266e-02
3.462427e-02
3.480590e-02
3.498757e-02
3.516926e-02
3.535098e-02
3.553272e-02
3.571450e-02
3.589629e-02
3.607812e-02
3.625997e-02
3.644185e-02
3.662376e-02
3.680569e-02
3.698765e-02
3.716964e-02
3.735165e-02
3.753369e-02
3.771575e-02
3.789785e-02
3.807996e-02
3.826211e-02
3.844428e-02
3.862647e-02
3.880870e-02
3.899095e-02
3.917322e-02
3.935552e-02
3.953785e-02
3.972020e-02
3.990258e-02
4.008499e-02
4.026742e-02
4.044987e-02
4.063235e-02
4.081486e-02
4.099740e-02
4.117995e-02
4.136254e-02
4.154515e-02
4.172778e-02
4.191044e-02
4.209313e-02
4.227584e-02
4.245857e-02
4.264133e-02
4.282412e-02
4.300693e-02
4.318977e-02
4.337263e-02
4.355551e-02
4.373842e-02
4.392136e-02
4.410432e-02
4.428730e-02
4.447031e-02
4.465335e-02
4.483641e-02
4.501949e-02
4.520260e-02
4.538573e-02
4.556888e-02
4.575206e-02
4.593527e-02
4.611850e-02
4.630175e-02
4.648503e-02
4.666833e-02
4.685165e-02
4.703500e-02
4.721837e-02
4.740177e-02
4.758519e-02
4.776863e-02
4.795210e-02
4.813559e-02
4.831911e-02
4.850264e-02
4.868620e-02
4.886979e-02
4.905340e-02
4.923703e-02
4.942068e-02
4.960436e-02
4.978806e-02
4.997178e-02
5.015553e-02
5.033930e-02
5.052309e-02
5.070691e-02
5.089075e-02
5.107461e-02
5.125849e-02
5.144240e-02
5.162632e-02
5.181028e-02
5.199425e-02
5.217825e-02
5.236226e-02
5.254630e-02
5.273037e-02
5.291445e-02
5.309856e-02
5.328269e-02
5.346684e-02
5.365101e-02
5.383521e-02
5.401942e-02
5.420366e-02
5.438792e-02
5.457220e-02
5.475651e-02
5.494083e-02
5.512518e-02
5.530954e-02
5.549393e-02
5.567834e-02
5.586278e-02
5.604723e-02
5.623170e-02
5.641620e-02
5.660071e-02
5.678525e-02
5.696981e-02
5.715439e-02
5.733899e-02
5.752361e-02
5.770825e-02
5.789291e-02
5.807759e-02
5.826229e-02
5.844702e-02
5.863176e-02
5.881652e-02
5.900131e-02
5.918611e-02
5.937094e-02
5.955578e-02
5.974065e-02
5.992553e-02
6.011043e-02
6.029536e-02
6.048030e-02
6.066527e-02
6.085025e-02
6.103525e-02
6.122027e-02
6.140532e-02
6.159038e-02
6.177546e-02
6.196056e-02
6.214568e-02
6.233082e-02
6.251597e-02
6.270115e-02
6.288635e-02
6.307156e-02
6.325679e-02
6.344205e-02
6.362732e-02
6.381261e-02
6.399792e-02
6.418324e-02
6.436859e-02
6.455395e-02
6.473933e-02
6.492474e-02
6.511015e-02
6.529559e-02
6.548105e-02
6.566652e-02
6.585201e-02
6.603752e-02
6.622305e-02
6.640859e-02
6.659416e-02
6.677974e-02
6.696533e-02
6.715095e-02
6.733658e-02
6.752223e-02
6.770790e-02
6.789359e-02
6.807929e-02
6.826501e-02
6.845075e-02
6.863650e-02
6.882227e-02
6.900806e-02
6.919386e-02
6.937969e-02
6.956552e-02
6.975138e-02
6.993725e-02
7.012314e-02
7.030904e-02
7.049497e-02
7.068090e-02
7.086686e-02
7.105283e-02
7.123881e-02
7.142482e-02
7.161083e-02
7.179687e-02
7.198292e-02
7.216899e-02
7.235507e-02
7.254117e-02
7.272728e-02
7.291341e-02
7.309955e-02
7.328571e-02
7.347189e-02
7.365808e-02
7.384429e-02
7.403051e-02
7.421674e-02
7.440299e-02
7.458926e-02
7.477554e-02
7.496184e-02
7.514815e-02
7.533448e-02
7.552082e-02
7.570717e-02
7.589354e-02
7.607992e-02
7.626632e-02
7.645274e-02
7.663916e-02
7.682560e-02
7.701206e-02
7.719853e-02
7.738501e-02
7.757151e-02
7.775802e-02
7.794455e-02
7.813109e-02
7.831764e-02
7.850421e-02
7.869079e-02
7.887738e-02
7.906399e-02
7.925061e-02
7.943724e-02
7.962389e-02
7.981055e-02
7.999722e-02
8.018390e-02
8.037060e-02
8.055731e-02
8.074404e-02
8.093078e-02
8.111753e-02
8.130429e-02
8.149106e-02
8.167785e-02
8.186465e-02
8.205146e-02
8.223829e-02
8.242512e-02
8.261197e-02
8.279883e-02
8.298571e-02
8.317259e-02
8.335949e-02
8.354639e-02
8.373331e-02
8.392025e-02
8.410719e-02
8.429414e-02
8.448111e-02
8.466809e-02
8.485508e-02
8.504208e-02
8.522909e-02
8.541611e-02
8.560314e-02
8.579019e-02
8.597724e-02
8.616431e-02
8.635138e-02
8.653847e-02
8.672557e-02
8.691268e-02
8.709979e-02
8.728692e-02
8.747406e-02
8.766121e-02
8.784837e-02
8.803554e-02
8.822272e-02
8.840991e-02
8.859711e-02
8.878432e-02
8.897154e-02
8.915877e-02
8.934601e-02
8.953326e-02
8.972052e-02
8.990778e-02
9.009506e-02
9.028235e-02
9.046964e-02
9.065694e-02
9.084426e-02
9.103158e-02
9.121891e-02
9.140625e-02
9.159360e-02
9.178096e-02
9.196832e-02
9.215570e-02
9.234308e-02
9.253047e-02
9.271787e-02
9.290528e-02
9.309269e-02
9.328012e-02
9.346755e-02
9.365499e-02
9.384244e-02
9.402989e-02
9.421736e-02
9.440483e-02
9.459231e-02
9.477980e-02
9.496729e-02
9.515479e-02
9.534230e-02
9.552982e-02
9.571734e-02
9.590487e-02
9.609241e-02
9.627995e-02
9.646750e-02
9.665506e-02
9.684263e-02
9.703020e-02
9.721777e-02
9.740536e-02
9.759295e-02
9.778055e-02
9.796815e-02
9.815576e-02
9.834338e-02
9.853100e-02
9.871863e-02
9.890626e-02
9.909390e-02
9.928155e-02
9.946920e-02
9.965686e-02
9.984452e-02
1.000322e-01
1.002199e-01
1.004075e-01
1.005952e-01
1.007829e-01
1.009706e-01
1.011583e-01
1.013460e-01
1.015337e-01
1.017214e-01
1.019092e-01
1.020969e-01
1.022846e-01
1.024723e-01
1.026601e-01
1.028478e-01
1.030356e-01
1.032233e-01
1.034111e-01
1.035988e-01
1.037866e-01
1.039744e-01
1.041621e-01
1.043499e-01
1.045377e-01
1.047255e-01
1.049133e-01
1.051010e-01
1.052888e-01
1.054766e-01
1.056644e-01
1.058522e-01
1.060400e-01
1.062279e-01
1.064157e-01
1.066035e-01
1.067913e-01
1.069791e-01
1.071669e-01
1.073548e-01
1.075426e-01
1.077304e-01
1.079183e-01
1.081061e-01
1.082939e-01
1.084818e-01
1.086696e-01
1.088575e-01
1.090453e-01
1.092331e-01
1.094210e-01
1.096088e-01
1.097967e-01
1.099846e-01
1.101724e-01
1.103603e-01
1.105481e-01
1.107360e-01
1.109238e-01
1.111117e-01
1.112996e-01
1.114874e-01
1.116753e-01
1.118632e-01
1.120510e-01
1.122389e-01
1.124268e-01
1.126146e-01
1.128025e-01
1.129904e-01
1.131782e-01
1.133661e-01
1.135540e-01
1.137419e-01
1.139297e-01
1.141176e-01
1.143055e-01
1.144933e-01
1.146812e-01
1.148691e-01
1.150569e-01
1.152448e-01
1.154327e-01
1.156205e-01
1.158084e-01
1.159963e-01
1.161841e-01
1.163720e-01
1.165599e-01
1.167477e-01
1.169356e-01
1.171234e-01
1.173113e-01
1.174991e-01
1.176870e-01
1.178748e-01
1.180627e-01
1.182505e-01
1.184384e-01
1.186262e-01
1.188141e-01
1.190019e-01
1.191898e-01
1.193776e-01
1.195654e-01
1.197533e-01
1.199411e-01
1.201289e-01
1.203167e-01
1.205045e-01
1.206924e-01
1.208802e-01
1.210680e-01
1.212558e-01
1.214436e-01
1.216314e-01
1.218192e-01
1.220070e-01
1.221948e-01
1.223826e-01
1.225704e-01
1.227582e-01
1.229459e-01
1.231337e-01
1.233215e-01
1.235093e-01
1.236970e-01
1.238848e-01
1.240725e-01
1.242603e-01
1.244480e-01
1.246358e-01
1.248235e-01
1.250112e-01
1.251990e-01
1.253867e-01
1.255744e-01
1.257621e-01
1.259498e-01
1.261375e-01
1.263252e-01
1.265129e-01
1.267006e-01
1.268883e-01
1.270760e-01
1.272636e-01
1.274513e-01
1.276390e-01
1.278266e-01
1.280143e-01
1.282019e-01
1.283896e-01
1.285772e-01
1.287648e-01
1.289524e-01
1.291400e-01
1.293276e-01
1.295152e-01
1.297028e-01
1.298904e-01
1.300780e-01
1.302656e-01
1.304531e-01
1.306407e-01
1.308283e-01
1.310158e-01
1.312033e-01
1.313909e-01
1.315784e-01
1.317659e-01
1.319534e-01
1.321409e-01
1.323284e-01
1.325159e-01
1.327034e-01
1.328909e-01
1.330783e-01
1.332658e-01
1.334532e-01
1.336407e-01
1.338281e-01
1.340155e-01
1.342029e-01
1.343903e-01
1.345777e-01
1.347651e-01
1.349525e-01
1.351399e-01
1.353272e-01
1.355146e-01
1.357019e-01
1.358893e-01
1.360766e-01
1.362639e-01
1.364512e-01
1.366385e-01
1.368258e-01
1.370131e-01
1.372003e-01
1.373876e-01
1.375749e-01
1.377621e-01
1.379493e-01
1.381365e-01
1.383238e-01
1.385110e-01
1.386981e-01
1.388853e-01
1.390725e-01
1.392596e-01
1.394468e-01
1.396339e-01
1.398211e-01
1.400082e-01
1.401953e-01
1.403824e-01
1.405695e-01
1.407565e-01
1.409436e-01
1.411306e-01
1.413177e-01
1.415047e-01
1.416917e-01
1.418787e-01
1.420657e-01
1.422527e-01
1.424396e-01
1.426266e-01
1.428135e-01
1.430005e-01
1.431874e-01
1.433743e-01
1.435612e-01
1.437481e-01
1.439349e-01
1.441218e-01
1.443086e-01
1.444955e-01
1.446823e-01
1.448691e-01
1.450559e-01
1.452427e-01
1.454294e-01
1.456162e-01
1.458029e-01
1.459897e-01
1.461764e-01
1.463631e-01
1.465498e-01
1.467364e-01
1.469231e-01
1.471097e-01
1.472964e-01
1.474830e-01
1.476696e-01
1.478562e-01
1.480428e-01
1.482293e-01
1.484159e-01
1.486024e-01
1.487889e-01
1.489754e-01
1.491619e-01
1.493484e-01
1.495348e-01
1.497213e-01
1.499077e-01
1.500941e-01
1.502805e-01
1.504669e-01
1.506533e-01
1.508396e-01
1.510260e-01
1.512123e-01
1.513986e-01
1.515849e-01
1.517711e-01
1.519574e-01
1.521436e-01
1.523299e-01
1.525161e-01
1.527023e-01
1.528885e-01
1.530746e-01
1.532608e-01
1.534469e-01
1.536330e-01
1.538191e-01
1.540052e-01
1.541912e-01
1.543773e-01
1.545633e-01
1.547493e-01
1.549353e-01
1.551213e-01
1.553072e-01
1.554932e-01
1.556791e-01
1.558650e-01
1.560509e-01
1.562368e-01
1.564226e-01
1.566085e-01
1.567943e-01
1.569801e-01
1.571659e-01
1.573516e-01
1.575374e-01
1.577231e-01
1.579088e-01
1.580945e-01
1.582802e-01
1.584658e-01
1.586514e-01
1.588371e-01
1.590227e-01
1.592082e-01
1.593938e-01
1.595793e-01
1.597648e-01
1.599503e-01
1.601358e-01
1.603213e-01
1.605067e-01
1.606921e-01
1.608775e-01
1.610629e-01
1.612483e-01
1.614336e-01
1.616190e-01
1.618043e-01
1.619895e-01
1.621748e-01
1.623600e-01
1.625453e-01
1.627305e-01
1.629156e-01
1.631008e-01
1.632859e-01
1.634711e-01
1.636562e-01
1.638412e-01
1.640263e-01
1.642113e-01
1.643963e-01
1.645813e-01
1.647663e-01
1.649512e-01
1.651362e-01
1.653211e-01
1.655060e-01
1.656908e-01
1.658757e-01
1.660605e-01
1.662453e-01
1.664301e-01
1.666148e-01
1.667995e-01
1.669842e-01
1.671689e-01
1.673536e-01
1.675382e-01
1.677228e-01
1.679074e-01
1.680920e-01
1.682766e-01
1.684611e-01
1.686456e-01
1.688301e-01
1.690145e-01
1.691990e-01
1.693834e-01
1.695678e-01
1.697521e-01
1.699365e-01
1.701208e-01
1.703051e-01
1.704893e-01
1.706736e-01
1.708578e-01
1.710420e-01
1.712262e-01
1.714103e-01
1.715944e-01
1.717785e-01
1.719626e-01
1.721467e-01
1.723307e-01
1.725147e-01
1.726987e-01
1.728826e-01
1.730665e-01
1.732504e-01
1.734343e-01
1.736182e-01
1.738020e-01
1.739858e-01
1.741696e-01
1.743533e-01
1.745370e-01
1.747207e-01
1.749044e-01
1.750881e-01
1.752717e-01
1.754553e-01
1.756388e-01
1.758224e-01
1.760059e-01
1.761894e-01
1.763729e-01
1.765563e-01
1.767397e-01
1.769231e-01
1.771064e-01
1.772898e-01
1.774731e-01
1.776564e-01
1.778396e-01
1.780228e-01
1.782060e-01
1.783892e-01
1.785723e-01
1.787555e-01
1.789385e-01
1.791216e-01
1.793046e-01
1.794876e-01
1.796706e-01
1.798536e-01
1.800365e-01
1.802194e-01
1.804022e-01
1.805851e-01
1.807679e-01
1.809507e-01
1.811334e-01
1.813161e-01
1.814988e-01
1.816815e-01
1.818641e-01
1.820467e-01
1.822293e-01
1.824119e-01
1.825944e-01
1.827769e-01
1.829593e-01
1.831418e-01
1.833242e-01
1.835065e-01
1.836889e-01
1.838712e-01
1.840535e-01
1.842358e-01
1.844180e-01
1.846002e-01
1.847823e-01
1.849645e-01
1.851466e-01
1.853287e-01
1.855107e-01
1.856927e-01
1.858747e-01
1.860567e-01
1.862386e-01
1.864205e-01
1.866023e-01
1.867842e-01
1.869660e-01
1.871477e-01
1.873295e-01
1.875112e-01
1.876929e-01
1.878745e-01
1.880561e-01
1.882377e-01
1.884192e-01
1.886008e-01
1.887823e-01
1.889637e-01
1.891451e-01
1.893265e-01
1.895079e-01
1.896892e-01
1.898705e-01
1.900518e-01
1.902330e-01
1.904142e-01
1.905954e-01
1.907765e-01
1.909576e-01
1.911387e-01
1.913197e-01
1.915007e-01
1.916817e-01
1.918626e-01
1.920435e-01
1.922244e-01
1.924052e-01
1.925860e-01
1.927668e-01
1.929475e-01
1.931282e-01
1.933089e-01
1.934895e-01
1.936701e-01
1.938507e-01
1.940312e-01
1.942117e-01
1.943922e-01
1.945726e-01
1.947530e-01
1.949334e-01
1.951137e-01
1.952940e-01
1.954743e-01
1.956545e-01
1.958347e-01
1.960148e-01
1.961949e-01
1.963750e-01
1.965551e-01
1.967351e-01
1.969151e-01
1.970950e-01
1.972749e-01
1.974548e-01
1.976346e-01
1.978144e-01
1.979942e-01
1.981739e-01
1.983536e-01
1.985333e-01
1.987129e-01
1.988925e-01
1.990721e-01
1.992516e-01
1.994310e-01
1.996105e-01
1.997899e-01
1.999693e-01
2.001486e-01
2.003279e-01
2.005072e-01
2.006864e-01
2.008656e-01
2.010447e-01
2.012238e-01
2.014029e-01
2.015819e-01
2.017609e-01
2.019399e-01
2.021188e-01
2.022977e-01
2.024766e-01
2.026554e-01
2.028341e-01
2.030129e-01
2.031916e-01
2.033702e-01
2.035489e-01
2.037274e-01
2.039060e-01
2.040845e-01
2.042630e-01
2.044414e-01
2.046198e-01
2.047981e-01
2.049765e-01
2.051547e-01
2.053330e-01
2.055112e-01
2.056893e-01
2.058674e-01
2.060455e-01
2.062236e-01
2.064016e-01
2.065795e-01
2.067575e-01
2.069353e-01
2.071132e-01
2.072910e-01
2.074688e-01
2.076465e-01
2.078242e-01
2.080018e-01
2.081794e-01
2.083570e-01
2.085345e-01
2.087120e-01
2.088894e-01
2.090669e-01
2.092442e-01
2.094215e-01
2.095988e-01
2.097761e-01
2.099533e-01
2.101304e-01
2.103075e-01
2.104846e-01
2.106617e-01
2.108387e-01
2.110156e-01
2.111925e-01
2.113694e-01
2.115462e-01
2.117230e-01
2.118998e-01
2.120765e-01
2.122531e-01
2.124298e-01
2.126063e-01
2.127829e-01
2.129594e-01
2.131358e-01
2.133122e-01
2.134886e-01
2.136649e-01
2.138412e-01
2.140175e-01
2.141937e-01
2.143698e-01
2.145459e-01
2.147220e-01
2.148980e-01
2.150740e-01
2.152499e-01
2.154258e-01
2.156017e-01
2.157775e-01
2.159533e-01
2.161290e-01
2.163047e-01
2.164803e-01
2.166559e-01
2.168315e-01
2.170070e-01
2.171824e-01
2.173579e-01
2.175332e-01
2.177086e-01
2.178838e-01
2.180591e-01
2.182343e-01
2.184094e-01
2.185845e-01
2.187596e-01
2.189346e-01
2.191096e-01
2.192845e-01
2.194594e-01
2.196343e-01
2.198091e-01
2.199838e-01
2.201585e-01
2.203332e-01
2.205078e-01
2.206824e-01
2.208569e-01
2.210314e-01
2.212058e-01
2.213802e-01
2.215545e-01
2.217288e-01
2.219031e-01
2.220773e-01
2.222514e-01
2.224255e-01
2.225996e-01
2.227736e-01
2.229476e-01
2.231215e-01
2.232954e-01
2.234692e-01
2.236430e-01
2.238167e-01
2.239904e-01
2.241641e-01
2.243377e-01
2.245112e-01
2.246847e-01
2.248582e-01
2.250316e-01
2.252050e-01
2.253783e-01
2.255515e-01
2.257248e-01
2.258979e-01
2.260711e-01
2.262441e-01
2.264172e-01
2.265901e-01
2.267631e-01
2.269360e-01
2.271088e-01
2.272816e-01
2.274543e-01
2.276270e-01
2.277997e-01
2.279723e-01
2.281448e-01
2.283173e-01
2.284898e-01
2.286622e-01
2.288345e-01
2.290068e-01
2.291791e-01
2.293513e-01
2.295234e-01
2.296955e-01
2.298676e-01
2.300396e-01
2.302115e-01
2.303835e-01
2.305553e-01
2.307271e-01
2.308989e-01
2.310706e-01
2.312422e-01
2.314139e-01
2.315854e-01
2.317569e-01
2.319284e-01
2.320998e-01
2.322711e-01
2.324425e-01
2.326137e-01
2.327849e-01
2.329561e-01
2.331272e-01
2.332982e-01
2.334692e-01
2.336402e-01
2.338111e-01
2.339819e-01
2.341527e-01
2.343235e-01
2.344942e-01
2.346648e-01
2.348354e-01
2.350060e-01
2.351765e-01
2.353469e-01
2.355173e-01
2.356876e-01
2.358579e-01
2.360282e-01
2.361983e-01
2.363685e-01
2.365385e-01
2.367086e-01
2.368785e-01
2.370485e-01
2.372183e-01
2.373881e-01
2.375579e-01
2.377276e-01
2.378973e-01
2.380669e-01
2.382364e-01
2.384059e-01
2.385754e-01
2.387448e-01
2.389141e-01
2.390834e-01
2.392526e-01
2.394218e-01
2.395909e-01
2.397600e-01
2.399290e-01
2.400980e-01
2.402669e-01
2.404357e-01
2.406045e-01
2.407733e-01
2.409420e-01
2.411106e-01
2.412792e-01
2.414477e-01
2.416162e-01
2.417847e-01
2.419530e-01
2.421213e-01
2.422896e-01
2.424578e-01
2.426260e-01
2.427941e-01
2.429621e-01
2.431301e-01
2.432980e-01
2.434659e-01
2.436337e-01
2.438015e-01
2.439692e-01
2.441368e-01
2.443044e-01
2.444720e-01
2.446395e-01
2.448069e-01
2.449743e-01
2.451416e-01
2.453089e-01
2.454761e-01
2.456433e-01
2.458104e-01
2.459774e-01
2.461444e-01
2.463113e-01
2.464782e-01
2.466450e-01
2.468118e-01
2.469785e-01
2.471451e-01
2.473117e-01
2.474782e-01
2.476447e-01
2.478111e-01
2.479775e-01
2.481438e-01
2.483101e-01
2.484763e-01
2.486424e-01
2.488085e-01
2.489745e-01
2.491404e-01
2.493064e-01
2.494722e-01
2.496380e-01
2.498037e-01
2.499694e-01
2.501350e-01
2.503006e-01
2.504661e-01
2.506315e-01
2.507969e-01
2.509622e-01
2.511275e-01
2.512927e-01
2.514579e-01
2.516230e-01
2.517880e-01
2.519530e-01
2.521179e-01
2.522827e-01
2.524475e-01
2.526123e-01
2.527770e-01
2.529416e-01
2.531062e-01
2.532707e-01
2.534351e-01
2.535995e-01
2.537638e-01
2.539281e-01
2.540923e-01
2.542564e-01
2.544205e-01
2.545846e-01
2.547485e-01
2.549124e-01
2.550763e-01
2.552401e-01
2.554038e-01
2.555675e-01
2.557311e-01
2.558946e-01
2.560581e-01
2.562215e-01
2.563849e-01
2.565482e-01
2.567115e-01
2.568747e-01
2.570378e-01
2.572008e-01
2.573638e-01
2.575268e-01
2.576897e-01
2.578525e-01
2.580152e-01
2.581779e-01
2.583406e-01
2.585032e-01
2.586657e-01
2.588281e-01
2.589905e-01
2.591528e-01
2.593151e-01
2.594773e-01
2.596395e-01
2.598015e-01
2.599636e-01
2.601255e-01
2.602874e-01
2.604492e-01
2.606110e-01
2.607727e-01
2.609344e-01
2.610960e-01
2.612575e-01
2.614189e-01
2.615803e-01
2.617417e-01
2.619029e-01
2.620642e-01
2.622253e-01
2.623864e-01
2.625474e-01
2.627084e-01
2.628693e-01
2.630301e-01
2.631909e-01
2.633516e-01
2.635122e-01
2.636728e-01
2.638333e-01
2.639937e-01
2.641541e-01
2.643144e-01
2.644747e-01
2.646349e-01
2.647950e-01
2.649551e-01
2.651151e-01
2.652750e-01
2.654349e-01
2.655947e-01
2.657545e-01
2.659141e-01
2.660738e-01
2.662333e-01
2.663928e-01
2.665522e-01
2.667116e-01
2.668709e-01
2.670301e-01
2.671893e-01
2.673484e-01
2.675074e-01
2.676664e-01
2.678253e-01
2.679841e-01
2.681429e-01
2.683016e-01
2.684602e-01
2.686188e-01
2.687773e-01
2.689358e-01
2.690941e-01
2.692525e-01
2.694107e-01
2.695689e-01
2.697270e-01
2.698850e-01
2.700430e-01
2.702009e-01
2.703588e-01
2.705166e-01
2.706743e-01
2.708320e-01
2.709895e-01
2.711471e-01
2.713045e-01
2.714619e-01
2.716192e-01
2.717765e-01
2.719337e-01
2.720908e-01
2.722478e-01
2.724048e-01
2.725617e-01
2.727186e-01
2.728754e-01
2.730321e-01
2.731887e-01
2.733453e-01
2.735018e-01
2.736583e-01
2.738146e-01
2.739709e-01
2.741272e-01
2.742834e-01
2.744395e-01
2.745955e-01
2.747515e-01
2.749074e-01
2.750632e-01
2.752190e-01
2.753747e-01
2.755303e-01
2.756859e-01
2.758414e-01
2.759968e-01
2.761521e-01
2.763074e-01
2.764626e-01
2.766178e-01
2.767729e-01
2.769279e-01
2.770828e-01
2.772377e-01
2.773925e-01
2.775472e-01
2.777019e-01
2.778565e-01
2.780110e-01
2.781655e-01
2.783199e-01
2.784742e-01
2.786285e-01
2.787826e-01
2.789367e-01
2.790908e-01
2.792448e-01
2.793987e-01
2.795525e-01
2.797062e-01
2.798599e-01
2.800136e-01
2.801671e-01
2.803206e-01
2.804740e-01
2.806273e-01
2.807806e-01
2.809338e-01
2.810869e-01
2.812400e-01
2.813930e-01
2.815459e-01
2.816987e-01
2.818515e-01
2.820042e-01
2.821568e-01
2.823094e-01
2.824619e-01
2.826143e-01
2.827666e-01
2.829189e-01
2.830711e-01
2.832233e-01
2.833753e-01
2.835273e-01
2.836792e-01
2.838311e-01
2.839828e-01
2.841345e-01
2.842862e-01
2.844377e-01
2.845892e-01
2.847406e-01
2.848920e-01
2.850432e-01
2.851944e-01
2.853456e-01
2.854966e-01
2.856476e-01
2.857985e-01
2.859494e-01
2.861001e-01
2.862508e-01
2.864014e-01
2.865520e-01
2.867024e-01
2.868528e-01
2.870032e-01
2.871534e-01
2.873036e-01
2.874537e-01
2.876037e-01
2.877537e-01
2.879036e-01
2.880534e-01
2.882031e-01
2.883528e-01
2.885024e-01
2.886519e-01
2.888014e-01
2.889507e-01
2.891000e-01
2.892493e-01
2.893984e-01
2.895475e-01
2.896965e-01
2.898454e-01
2.899943e-01
2.901430e-01
2.902917e-01
2.904404e-01
2.905889e-01
2.907374e-01
2.908858e-01
2.910342e-01
2.911824e-01
2.913306e-01
2.914787e-01
2.916267e-01
2.917747e-01
2.919226e-01
2.920704e-01
2.922181e-01
2.923658e-01
2.925134e-01
2.926609e-01
2.928083e-01
2.929557e-01
2.931030e-01
2.932502e-01
2.933973e-01
2.935443e-01
2.936913e-01
2.938382e-01
2.939851e-01
2.941318e-01
2.942785e-01
2.944251e-01
2.945716e-01
2.947181e-01
2.948644e-01
2.950107e-01
2.951570e-01
2.953031e-01
2.954492e-01
2.955952e-01
2.957411e-01
2.958869e-01
2.960327e-01
2.961784e-01
2.963240e-01
2.964695e-01
2.966150e-01
2.967603e-01
2.969056e-01
2.970509e-01
2.971960e-01
2.973411e-01
2.974861e-01
2.976310e-01
2.977758e-01
2.979206e-01
2.980653e-01
2.982099e-01
2.983544e-01
2.984989e-01
2.986432e-01
2.987875e-01
2.989317e-01
2.990759e-01
2.992199e-01
2.993639e-01
2.995078e-01
2.996517e-01
2.997954e-01
2.999391e-01
3.000827e-01
3.002262e-01
3.003696e-01
3.005130e-01
3.006563e-01
3.007995e-01
3.009426e-01
3.010857e-01
3.012286e-01
3.013715e-01
3.015143e-01
3.016570e-01
3.017997e-01
3.019423e-01
3.020848e-01
3.022272e-01
3.023695e-01
3.025118e-01
3.026540e-01
3.027961e-01
3.029381e-01
3.030800e-01
3.032219e-01
3.033637e-01
3.035054e-01
3.036470e-01
3.037885e-01
3.039300e-01
3.040714e-01
3.042127e-01
3.043539e-01
3.044950e-01
3.046361e-01
3.047771e-01
3.049180e-01
3.050588e-01
3.051996e-01
3.053402e-01
3.054808e-01
3.056213e-01
3.057617e-01
3.059021e-01
3.060423e-01
3.061825e-01
3.063226e-01
3.064626e-01
3.066026e-01
3.067424e-01
3.068822e-01
3.070219e-01
3.071615e-01
3.073010e-01
3.074405e-01
3.075799e-01
3.077192e-01
3.078584e-01
3.079975e-01
3.081365e-01
3.082755e-01
3.084144e-01
3.085532e-01
3.086919e-01
3.088305e-01
3.089691e-01
3.091076e-01
3.092460e-01
3.093843e-01
3.095225e-01
3.096607e-01
3.097987e-01
3.099367e-01
3.100746e-01
3.102124e-01
3.103502e-01
3.104878e-01
3.106254e-01
3.107629e-01
3.109003e-01
3.110376e-01
3.111749e-01
3.113120e-01
3.114491e-01
3.115861e-01
3.117230e-01
3.118599e-01
3.119966e-01
3.121333e-01
3.122699e-01
3.124064e-01
3.125428e-01
3.126791e-01
3.128154e-01
3.129515e-01
3.130876e-01
3.132236e-01
3.133595e-01
3.134954e-01
3.136311e-01
3.137668e-01
3.139024e-01
3.140379e-01
3.141733e-01
3.143086e-01
3.144439e-01
3.145790e-01
3.147141e-01
3.148491e-01
3.149840e-01
3.151188e-01
3.152536e-01
3.153882e-01
3.155228e-01
3.156573e-01
3.157917e-01
3.159260e-01
3.160603e-01
3.161944e-01
3.163285e-01
3.164625e-01
3.165964e-01
3.167302e-01
3.168639e-01
3.169976e-01
3.171312e-01
3.172646e-01
3.173980e-01
3.175313e-01
3.176646e-01
3.177977e-01
3.179307e-01
3.180637e-01
3.181966e-01
3.183294e-01
3.184621e-01
3.185947e-01
3.187273e-01
3.188597e-01
3.189921e-01
3.191244e-01
3.192566e-01
3.193887e-01
3.195207e-01
3.196527e-01
3.197845e-01
3.199163e-01
3.200480e-01
3.201796e-01
3.203111e-01
3.204425e-01
3.205739e-01
3.207051e-01
3.208363e-01
3.209674e-01
3.210984e-01
3.212293e-01
3.213601e-01
3.214908e-01
3.216215e-01
3.217521e-01
3.218825e-01
3.220129e-01
3.221432e-01
3.222734e-01
3.224036e-01
3.225336e-01
3.226636e-01
3.227934e-01
3.229232e-01
3.230529e-01
3.231825e-01
3.233120e-01
3.234415e-01
3.235708e-01
3.237001e-01
3.238293e-01
3.239584e-01
3.240873e-01
3.242163e-01
3.243451e-01
3.244738e-01
3.246025e-01
3.247310e-01
3.248595e-01
3.249879e-01
3.251162e-01
3.252444e-01
3.253725e-01
3.255005e-01
3.256285e-01
3.257563e-01
3.258841e-01
3.260118e-01
3.261394e-01
3.262669e-01
3.263943e-01
3.265216e-01
3.266489e-01
3.267760e-01
3.269031e-01
3.270301e-01
3.271570e-01
3.272838e-01
3.274105e-01
3.275371e-01
3.276636e-01
3.277901e-01
3.279164e-01
3.280427e-01
3.281688e-01
3.282949e-01
3.284209e-01
3.285468e-01
3.286727e-01
3.287984e-01
3.289240e-01
3.290496e-01
3.291750e-01
3.293004e-01
3.294257e-01
3.295509e-01
3.296760e-01
3.298010e-01
3.299259e-01
3.300508e-01
3.301755e-01
3.303002e-01
3.304248e-01
3.305492e-01
3.306736e-01
3.307979e-01
3.309221e-01
3.310462e-01
3.311703e-01
3.312942e-01
3.314181e-01
3.315418e-01
3.316655e-01
3.317891e-01
3.319125e-01
3.320359e-01
3.321592e-01
3.322825e-01
3.324056e-01
3.325286e-01
3.326516e-01
3.327744e-01
3.328972e-01
3.330198e-01
3.331424e-01
3.332649e-01
3.333873e-01
3.335096e-01
3.336318e-01
3.337540e-01
3.338760e-01
3.339980e-01
3.341198e-01
3.342416e-01
3.343632e-01
3.344848e-01
3.346063e-01
3.347277e-01
3.348490e-01
3.349702e-01
3.350913e-01
3.352124e-01
3.353333e-01
3.354542e-01
3.355749e-01
3.356956e-01
3.358162e-01
3.359366e-01
3.360570e-01
3.361773e-01
3.362975e-01
3.364176e-01
3.365377e-01
3.366576e-01
3.367774e-01
3.368972e-01
3.370168e-01
3.371364e-01
3.372559e-01
3.373752e-01
3.374945e-01
3.376137e-01
3.377328e-01
3.378518e-01
3.379707e-01
3.380895e-01
3.382083e-01
3.383269e-01
3.384455e-01
3.385639e-01
3.386823e-01
3.388005e-01
3.389187e-01
3.390368e-01
3.391548e-01
3.392727e-01
3.393905e-01
3.395082e-01
3.396258e-01
3.397433e-01
3.398607e-01
3.399781e-01
3.400953e-01
3.402125e-01
3.403295e-01
3.404465e-01
3.405633e-01
3.406801e-01
3.407968e-01
3.409134e-01
3.410299e-01
3.411463e-01
3.412626e-01
3.413788e-01
3.414949e-01
3.416109e-01
3.417269e-01
3.418427e-01
3.419584e-01
3.420741e-01
3.421897e-01
3.423051e-01
3.424205e-01
3.425358e-01
3.426509e-01
3.427660e-01
3.428810e-01
3.429959e-01
3.431107e-01
3.432254e-01
3.433400e-01
3.434545e-01
3.435690e-01
3.436833e-01
3.437975e-01
3.439117e-01
3.440257e-01
3.441397e-01
3.442535e-01
3.443673e-01
3.444809e-01
3.445945e-01
3.447080e-01
3.448214e-01
3.449347e-01
3.450478e-01
3.451609e-01
3.452739e-01
3.453868e-01
3.454997e-01
3.456124e-01
3.457250e-01
3.458375e-01
3.459499e-01
3.460623e-01
3.461745e-01
3.462867e-01
3.463987e-01
3.465107e-01
3.466225e-01
3.467343e-01
3.468459e-01
3.469575e-01
3.470690e-01
3.471804e-01
3.472916e-01
3.474028e-01
3.475139e-01
3.476249e-01
3.477358e-01
3.478466e-01
3.479573e-01
3.480679e-01
3.481784e-01
3.482889e-01
3.483992e-01
3.485094e-01
3.486195e-01
3.487296e-01
3.488395e-01
3.489493e-01
3.490591e-01
3.491687e-01
3.492783e-01
3.493877e-01
3.494971e-01
3.496063e-01
3.497155e-01
3.498246e-01
3.499335e-01
3.500424e-01
3.501512e-01
3.502599e-01
3.503684e-01
3.504769e-01
3.505853e-01
3.506936e-01
3.508018e-01
3.509099e-01
3.510179e-01
3.511258e-01
3.512336e-01
3.513413e-01
3.514489e-01
3.515564e-01
3.516639e-01
3.517712e-01
3.518784e-01
3.519855e-01
3.520925e-01
3.521995e-01
3.523063e-01
3.524130e-01
3.525197e-01
3.526262e-01
3.527327e-01
3.528390e-01
3.529452e-01
3.530514e-01
3.531574e-01
3.532634e-01
3.533692e-01
3.534750e-01
3.535807e-01
3.536862e-01
3.537917e-01
3.538970e-01
3.540023e-01
3.541075e-01
3.542125e-01
3.543175e-01
3.544224e-01
3.545272e-01
3.546318e-01
3.547364e-01
3.548409e-01
3.549453e-01
3.550495e-01
3.551537e-01
3.552578e-01
3.553618e-01
3.554657e-01
3.555695e-01
3.556732e-01
3.557768e-01
3.558802e-01
3.559836e-01
3.560869e-01
3.561901e-01
3.562932e-01
3.563962e-01
3.564991e-01
3.566019e-01
3.567046e-01
3.568072e-01
3.569097e-01
3.570121e-01
3.571144e-01
3.572166e-01
3.573187e-01
3.574207e-01
3.575226e-01
3.576245e-01
3.577262e-01
3.578278e-01
3.579293e-01
3.580307e-01
3.581320e-01
3.582332e-01
3.583343e-01
3.584353e-01
3.585362e-01
3.586370e-01
3.587378e-01
3.588384e-01
3.589389e-01
3.590393e-01
3.591396e-01
3.592398e-01
3.593399e-01
3.594399e-01
3.595399e-01
3.596397e-01
3.597394e-01
3.598390e-01
3.599385e-01
3.600379e-01
3.601372e-01
3.602364e-01
3.603355e-01
3.604346e-01
3.605335e-01
3.606323e-01
3.607310e-01
3.608296e-01
3.609281e-01
3.610265e-01
3.611248e-01
3.612230e-01
3.613211e-01
3.614191e-01
3.615170e-01
3.616148e-01
3.617125e-01
3.618101e-01
3.619076e-01
3.620050e-01
3.621023e-01
3.621995e-01
3.622966e-01
3.623936e-01
3.624905e-01
3.625873e-01
3.626840e-01
3.627806e-01
3.628771e-01
3.629735e-01
3.630698e-01
3.631660e-01
3.632621e-01
3.633580e-01
3.634539e-01
3.635497e-01
3.636454e-01
3.637410e-01
3.638364e-01
3.639318e-01
3.640271e-01
3.641223e-01
3.642173e-01
3.643123e-01
3.644072e-01
3.645019e-01
3.645966e-01
3.646912e-01
3.647856e-01
3.648800e-01
3.649743e-01
3.650684e-01
3.651625e-01
3.652564e-01
3.653503e-01
3.654440e-01
3.655377e-01
3.656312e-01
3.657247e-01
3.658180e-01
3.659112e-01
3.660044e-01
3.660974e-01
3.661903e-01
3.662832e-01
3.663759e-01
3.664685e-01
3.665610e-01
3.666535e-01
3.667458e-01
3.668380e-01
3.669301e-01
3.670221e-01
3.671140e-01
3.672058e-01
3.672975e-01
3.673891e-01
3.674806e-01
3.675720e-01
3.676633e-01
3.677545e-01
3.678456e-01
3.679366e-01
3.680275e-01
3.681182e-01
3.682089e-01
3.682995e-01
3.683900e-01
3.684803e-01
3.685706e-01
3.686608e-01
3.687508e-01
3.688408e-01
3.689306e-01
3.690204e-01
3.691100e-01
3.691996e-01
3.692890e-01
3.693783e-01
3.694676e-01
3.695567e-01
3.696457e-01
3.697346e-01
3.698235e-01
3.699122e-01
3.700008e-01
3.700893e-01
3.701777e-01
3.702660e-01
3.703542e-01
3.704423e-01
3.705303e-01
3.706182e-01
3.707060e-01
3.707937e-01
3.708812e-01
3.709687e-01
3.710561e-01
3.711433e-01
3.712305e-01
3.713176e-01
3.714045e-01
3.714914e-01
3.715781e-01
3.716648e-01
3.717513e-01
3.718377e-01
3.719241e-01
3.720103e-01
3.720964e-01
3.721824e-01
3.722683e-01
3.723542e-01
3.724399e-01
3.725255e-01
3.726110e-01
3.726964e-01
3.727816e-01
3.728668e-01
3.729519e-01
3.730369e-01
3.731218e-01
3.732065e-01
3.732912e-01
3.733757e-01
3.734602e-01
3.735446e-01
3.736288e-01
3.737129e-01
3.737970e-01
3.738809e-01
3.739647e-01
3.740485e-01
3.741321e-01
3.742156e-01
3.742990e-01
3.743823e-01
3.744655e-01
3.745486e-01
3.746316e-01
3.747145e-01
3.747972e-01
3.748799e-01
3.749625e-01
3.750450e-01
3.751273e-01
3.752096e-01
3.752917e-01
3.753738e-01
3.754557e-01
3.755375e-01
3.756193e-01
3.757009e-01
3.757824e-01
3.758638e-01
3.759451e-01
3.760263e-01
3.761074e-01
3.761884e-01
3.762693e-01
3.763501e-01
3.764308e-01
3.765113e-01
3.765918e-01
3.766722e-01
3.767524e-01
3.768326e-01
3.769126e-01
3.769925e-01
3.770724e-01
3.771521e-01
3.772317e-01
3.773112e-01
3.773907e-01
3.774700e-01
3.775492e-01
3.776282e-01
3.777072e-01
3.777861e-01
3.778649e-01
3.779436e-01
3.780221e-01
3.781006e-01
3.781789e-01
3.782572e-01
3.783353e-01
3.784134e-01
3.784913e-01
3.785691e-01
3.786468e-01
3.787244e-01
3.788019e-01
3.788793e-01
3.789566e-01
3.790338e-01
3.791109e-01
3.791879e-01
3.792647e-01
3.793415e-01
3.794182e-01
3.794947e-01
3.795711e-01
3.796475e-01
3.797237e-01
3.797998e-01
3.798759e-01
3.799518e-01
3.800276e-01
3.801033e-01
3.801789e-01
3.802543e-01
3.803297e-01
3.804050e-01
3.804802e-01
3.805552e-01
3.806302e-01
3.807050e-01
3.807798e-01
3.808544e-01
3.809289e-01
3.810033e-01
3.810776e-01
3.811519e-01
3.812260e-01
3.812999e-01
3.813738e-01
3.814476e-01
3.815213e-01
3.815948e-01
3.816683e-01
3.817417e-01
3.818149e-01
3.818880e-01
3.819611e-01
3.820340e-01
3.821068e-01
3.821795e-01
3.822521e-01
3.823246e-01
3.823970e-01
3.824693e-01
3.825415e-01
3.826135e-01
3.826855e-01
3.827573e-01
3.828291e-01
3.829007e-01
3.829722e-01
3.830437e-01
3.831150e-01
3.831862e-01
3.832573e-01
3.833283e-01
3.833992e-01
3.834700e-01
3.835406e-01
3.836112e-01
3.836817e-01
3.837520e-01
3.838223e-01
3.838924e-01
3.839624e-01
3.840323e-01
3.841021e-01
3.841719e-01
3.842415e-01
3.843109e-01
3.843803e-01
3.844496e-01
3.845188e-01
3.845878e-01
3.846568e-01
3.847256e-01
3.847944e-01
3.848630e-01
3.849315e-01
3.849999e-01
3.850682e-01
3.851364e-01
3.852045e-01
3.852725e-01
3.853404e-01
3.854081e-01
3.854758e-01
3.855433e-01
3.856108e-01
3.856781e-01
3.857453e-01
3.858125e-01
3.858795e-01
3.859464e-01
3.860132e-01
3.860799e-01
3.861464e-01
3.862129e-01
3.862793e-01
3.863455e-01
3.864117e-01
3.864777e-01
3.865436e-01
3.866095e-01
3.866752e-01
3.867408e-01
3.868063e-01
3.868717e-01
3.869369e-01
3.870021e-01
3.870672e-01
3.871321e-01
3.871970e-01
3.872617e-01
3.873263e-01
3.873909e-01
3.874553e-01
3.875196e-01
3.875838e-01
3.876479e-01
3.877119e-01
3.877757e-01
3.878395e-01
3.879031e-01
3.879667e-01
3.880301e-01
3.880935e-01
3.881567e-01
3.882198e-01
3.882828e-01
3.883457e-01
3.884085e-01
3.884711e-01
3.885337e-01
3.885962e-01
3.886585e-01
3.887208e-01
3.887829e-01
3.888449e-01
3.889068e-01
3.889686e-01
3.890303e-01
3.890919e-01
3.891534e-01
3.892148e-01
3.892760e-01
3.893372e-01
3.893982e-01
3.894592e-01
3.895200e-01
3.895807e-01
3.896413e-01
3.897018e-01
3.897622e-01
3.898225e-01
3.898827e-01
3.899428e-01
3.900027e-01
3.900626e-01
3.901223e-01
3.901819e-01
3.902414e-01
3.903009e-01
3.903602e-01
3.904193e-01
3.904784e-01
3.905374e-01
3.905963e-01
3.906550e-01
3.907137e-01
3.907722e-01
3.908306e-01
3.908890e-01
3.909472e-01
3.910053e-01
3.910633e-01
3.911211e-01
3.911789e-01
3.912366e-01
3.912941e-01
3.913516e-01
3.914089e-01
3.914661e-01
3.915232e-01
3.915803e-01
3.916372e-01
3.916939e-01
3.917506e-01
3.918072e-01
3.918636e-01
3.919200e-01
3.919762e-01
3.920324e-01
3.920884e-01
3.921443e-01
3.922001e-01
3.922558e-01
3.923114e-01
3.923669e-01
3.924222e-01
3.924775e-01
3.925326e-01
3.925877e-01
3.926426e-01
3.926974e-01
3.927521e-01
3.928067e-01
3.928612e-01
3.929156e-01
3.929698e-01
3.930240e-01
3.930781e-01
3.931320e-01
3.931858e-01
3.932395e-01
3.932932e-01
3.933467e-01
3.934000e-01
3.934533e-01
3.935065e-01
3.935596e-01
3.936125e-01
3.936654e-01
3.937181e-01
3.937707e-01
3.938232e-01
3.938756e-01
3.939279e-01
3.939801e-01
3.940322e-01
3.940841e-01
3.941360e-01
3.941877e-01
3.942394e-01
3.942909e-01
3.943423e-01
3.943936e-01
3.944448e-01
3.944959e-01
3.945469e-01
3.945977e-01
3.946485e-01
3.946991e-01
3.947496e-01
3.948001e-01
3.948504e-01
3.949006e-01
3.949507e-01
3.950007e-01
3.950505e-01
3.951003e-01
3.951499e-01
3.951995e-01
3.952489e-01
3.952982e-01
3.953475e-01
3.953966e-01
3.954455e-01
3.954944e-01
3.955432e-01
3.955919e-01
3.956404e-01
3.956889e-01
3.957372e-01
3.957854e-01
3.958335e-01
3.958815e-01
3.959294e-01
3.959772e-01
3.960249e-01
3.960724e-01
3.961199e-01
3.961672e-01
3.962144e-01
3.962615e-01
3.963085e-01
3.963554e-01
3.964022e-01
3.964489e-01
3.964955e-01
3.965419e-01
3.965883e-01
3.966345e-01
3.966806e-01
3.967266e-01
3.967725e-01
3.968183e-01
3.968640e-01
3.969096e-01
3.969551e-01
3.970004e-01
3.970456e-01
3.970908e-01
3.971358e-01
3.971807e-01
3.972255e-01
3.972702e-01
3.973148e-01
3.973592e-01
3.974036e-01
3.974478e-01
3.974920e-01
3.975360e-01
3.975799e-01
3.976237e-01
3.976674e-01
3.977110e-01
3.977545e-01
3.977978e-01
3.978411e-01
3.978842e-01
3.979273e-01
3.979702e-01
3.980130e-01
3.980557e-01
3.980983e-01
3.981408e-01
3.981831e-01
3.982254e-01
3.982675e-01
3.983096e-01
3.983515e-01
3.983933e-01
3.984350e-01
3.984766e-01
3.985181e-01
3.985594e-01
3.986007e-01
3.986419e-01
3.986829e-01
3.987238e-01
3.987646e-01
3.988053e-01
3.988459e-01
3.988864e-01
3.989268e-01
3.989671e-01
3.990072e-01
3.990473e-01
3.990872e-01
3.991270e-01
3.991667e-01
3.992063e-01
3.992458e-01
3.992852e-01
3.993245e-01
3.993636e-01
3.994027e-01
3.994416e-01
3.994804e-01
3.995191e-01
3.995577e-01
3.995962e-01
3.996346e-01
3.996729e-01
3.997110e-01
3.997491e-01
3.997870e-01
3.998248e-01
3.998626e-01
3.999002e-01
3.999377e-01
3.999750e-01
4.000123e-01
4.000495e-01
4.000865e-01
4.001235e-01
4.001603e-01
4.001970e-01
4.002336e-01
4.002701e-01
4.003065e-01
4.003428e-01
4.003789e-01
4.004150e-01
4.004509e-01
4.004868e-01
4.005225e-01
4.005581e-01
4.005936e-01
4.006290e-01
4.006643e-01
4.006994e-01
4.007345e-01
4.007694e-01
4.008043e-01
4.008390e-01
4.008736e-01
4.009081e-01
4.009425e-01
4.009768e-01
4.010109e-01
4.010450e-01
4.010789e-01
4.011128e-01
4.011465e-01
4.011801e-01
4.012136e-01
4.012470e-01
4.012803e-01
4.013134e-01
4.013465e-01
4.013794e-01
4.014123e-01
4.014450e-01
4.014776e-01
4.015101e-01
4.015425e-01
4.015748e-01
4.016070e-01
4.016390e-01
4.016710e-01
4.017028e-01
4.017345e-01
4.017662e-01
4.017977e-01
4.018291e-01
4.018603e-01
4.018915e-01
4.019226e-01
4.019535e-01
4.019844e-01
4.020151e-01
4.020457e-01
4.020762e-01
4.021066e-01
4.021369e-01
4.021671e-01
4.021971e-01
4.022271e-01
4.022569e-01
4.022866e-01
4.023163e-01
4.023458e-01
4.023752e-01
4.024044e-01
4.024336e-01
4.024627e-01
4.024916e-01
4.025205e-01
4.025492e-01
4.025778e-01
4.026063e-01
4.026347e-01
4.026630e-01
4.026912e-01
4.027193e-01
4.027472e-01
4.027751e-01
4.028028e-01
4.028304e-01
4.028579e-01
4.028853e-01
4.029126e-01
4.029398e-01
4.029668e-01
4.029938e-01
4.030206e-01
4.030474e-01
4.030740e-01
4.031005e-01
4.031269e-01
4.031532e-01
4.031794e-01
4.032054e-01
4.032314e-01
4.032572e-01
4.032830e-01
4.033086e-01
4.033341e-01
4.033595e-01
4.033848e-01
4.034100e-01
4.034350e-01
4.034600e-01
4.034848e-01
4.035096e-01
4.035342e-01
4.035587e-01
4.035831e-01
4.036074e-01
4.036316e-01
4.036557e-01
4.036796e-01
4.037035e-01
4.037272e-01
4.037508e-01
4.037743e-01
4.037977e-01
4.038210e-01
4.038442e-01
4.038673e-01
4.038902e-01
4.039131e-01
4.039358e-01
4.039585e-01
4.039810e-01
4.040034e-01
4.040257e-01
4.040479e-01
4.040699e-01
4.040919e-01
4.041137e-01
4.041355e-01
4.041571e-01
4.041786e-01
4.042000e-01
4.042213e-01
4.042425e-01
4.042636e-01
4.042846e-01
4.043054e-01
4.043262e-01
4.043468e-01
4.043673e-01
4.043877e-01
4.044080e-01
4.044282e-01
4.044483e-01
4.044683e-01
4.044881e-01
4.045079e-01
4.045275e-01
4.045470e-01
4.045664e-01
4.045857e-01
4.046049e-01
4.046240e-01
4.046430e-01
4.046618e-01
4.046806e-01
4.046992e-01
4.047177e-01
4.047361e-01
4.047544e-01
4.047726e-01
4.047907e-01
4.048087e-01
4.048266e-01
4.048443e-01
4.048619e-01
4.048795e-01
4.048969e-01
4.049142e-01
4.049314e-01
4.049485e-01
4.049655e-01
4.049823e-01
4.049991e-01
4.050157e-01
4.050323e-01
4.050487e-01
4.050650e-01
4.050812e-01
4.050973e-01
4.051133e-01
4.051291e-01
4.051449e-01
4.051605e-01
4.051761e-01
4.051915e-01
4.052068e-01
4.052220e-01
4.052371e-01
4.052521e-01
4.052670e-01
4.052817e-01
4.052964e-01
4.053109e-01
4.053254e-01
4.053397e-01
4.053539e-01
4.053680e-01
4.053820e-01
4.053959e-01
4.054096e-01
4.054233e-01
4.054368e-01
4.054503e-01
4.054636e-01
4.054768e-01
4.054899e-01
4.055029e-01
4.055158e-01
4.055286e-01
4.055412e-01
4.055538e-01
4.055662e-01
4.055785e-01
4.055908e-01
4.056029e-01
4.056149e-01
4.056268e-01
4.056385e-01
4.056502e-01
4.056618e-01
4.056732e-01
4.056845e-01
4.056958e-01
4.057069e-01
4.057179e-01
4.057288e-01
4.057396e-01
4.057503e-01
4.057608e-01
4.057713e-01
4.057816e-01
4.057919e-01
4.058020e-01
4.058120e-01
4.058219e-01
4.058317e-01
4.058414e-01
4.058509e-01
4.058604e-01
4.058698e-01
4.058790e-01
4.058881e-01
4.058971e-01
4.059061e-01
4.059149e-01
4.059236e-01
4.059321e-01
4.059406e-01
4.059490e-01
4.059572e-01
4.059654e-01
4.059734e-01
4.059813e-01
4.059891e-01
4.059968e-01
4.060044e-01
4.060119e-01
4.060192e-01
4.060265e-01
4.060337e-01
4.060407e-01
4.060476e-01
4.060544e-01
4.060611e-01
4.060677e-01
4.060742e-01
4.060806e-01
4.060869e-01
4.060930e-01
4.060991e-01
4.061050e-01
4.061109e-01
4.061166e-01
4.061222e-01
4.061277e-01
4.061331e-01
4.061384e-01
4.061435e-01
4.061486e-01
4.061535e-01
4.061584e-01
4.061631e-01
4.061677e-01
4.061722e-01
4.061766e-01
4.061809e-01
4.061851e-01
4.061892e-01
4.061931e-01
4.061970e-01
4.062007e-01
4.062044e-01
4.062079e-01
4.062113e-01
4.062146e-01
4.062178e-01
4.062209e-01
4.062239e-01
4.062267e-01
4.062295e-01
4.062321e-01
4.062346e-01
4.062371e-01
4.062394e-01
4.062416e-01
4.062437e-01
4.062457e-01
4.062476e-01
4.062493e-01
4.062510e-01
4.062525e-01
4.062540e-01
4.062553e-01
4.062565e-01
4.062576e-01
4.062586e-01
4.062595e-01
4.062603e-01
4.062610e-01
4.062616e-01
4.062620e-01
4.062624e-01
4.062626e-01
4.062627e-01
4.062627e-01
4.062626e-01
4.062624e-01
4.062621e-01
4.062617e-01
4.062612e-01
4.062605e-01
4.062598e-01
4.062589e-01
4.062580e-01
4.062569e-01
4.062557e-01
4.062544e-01
4.062530e-01
4.062515e-01
4.062499e-01
4.062481e-01
4.062463e-01
4.062444e-01
4.062423e-01
4.062401e-01
4.062379e-01
4.062355e-01
4.062330e-01
4.062304e-01
4.062277e-01
4.062248e-01
4.062219e-01
4.062189e-01
4.062157e-01
4.062125e-01
4.062091e-01
4.062056e-01
4.062020e-01
4.061983e-01
4.061945e-01
4.061906e-01
4.061866e-01
4.061825e-01
4.061782e-01
4.061739e-01
4.061694e-01
4.061649e-01
4.061602e-01
4.061554e-01
4.061505e-01
4.061455e-01
4.061404e-01
4.061352e-01
4.061299e-01
4.061245e-01
4.061189e-01
4.061133e-01
4.061075e-01
4.061016e-01
4.060957e-01
4.060896e-01
4.060834e-01
4.060771e-01
4.060707e-01
4.060642e-01
4.060575e-01
4.060508e-01
4.060439e-01
4.060370e-01
4.060299e-01
4.060228e-01
4.060155e-01
4.060081e-01
4.060006e-01
4.059930e-01
4.059853e-01
4.059775e-01
4.059695e-01
4.059615e-01
4.059533e-01
4.059451e-01
4.059367e-01
4.059283e-01
4.059197e-01
4.059110e-01
4.059022e-01
4.058933e-01
4.058843e-01
4.058752e-01
4.058659e-01
4.058566e-01
4.058472e-01
4.058376e-01
4.058280e-01
4.058182e-01
4.058083e-01
4.057983e-01
4.057882e-01
4.057780e-01
4.057677e-01
4.057573e-01
4.057468e-01
4.057362e-01
4.057254e-01
4.057146e-01
4.057036e-01
4.056926e-01
4.056814e-01
4.056701e-01
4.056587e-01
4.056472e-01
4.056356e-01
4.056239e-01
4.056121e-01
4.056002e-01
4.055881e-01
4.055760e-01
4.055637e-01
4.055514e-01
4.055389e-01
4.055264e-01
4.055137e-01
4.055009e-01
4.054880e-01
4.054750e-01
4.054619e-01
4.054487e-01
4.054353e-01
4.054219e-01
4.054084e-01
4.053947e-01
4.053810e-01
4.053671e-01
4.053531e-01
4.053391e-01
4.053249e-01
4.053106e-01
4.052962e-01
4.052817e-01
4.052671e-01
4.052524e-01
4.052375e-01
4.052226e-01
4.052076e-01
4.051924e-01
4.051772e-01
4.051618e-01
4.051463e-01
4.051308e-01
4.051151e-01
4.050993e-01
4.050834e-01
4.050674e-01
4.050513e-01
4.050350e-01
4.050187e-01
4.050023e-01
4.049857e-01
4.049691e-01
4.049523e-01
4.049355e-01
4.049185e-01
4.049014e-01
4.048843e-01
4.048670e-01
4.048496e-01
4.048321e-01
4.048145e-01
4.047968e-01
4.047789e-01
4.047610e-01
4.047430e-01
4.047248e-01
4.047066e-01
4.046882e-01
4.046698e-01
4.046512e-01
4.046325e-01
4.046138e-01
4.045949e-01
4.045759e-01
4.045568e-01
4.045376e-01
4.045183e-01
4.044988e-01
4.044793e-01
4.044597e-01
4.044399e-01
4.044201e-01
4.044001e-01
4.043801e-01
4.043599e-01
4.043397e-01
4.043193e-01
4.042988e-01
4.042782e-01
4.042575e-01
4.042367e-01
4.042158e-01
4.041948e-01
4.041737e-01
4.041525e-01
4.041311e-01
4.041097e-01
4.040882e-01
4.040665e-01
4.040448e-01
4.040229e-01
4.040009e-01
4.039789e-01
4.039567e-01
4.039344e-01
4.039120e-01
4.038895e-01
4.038669e-01
4.038442e-01
4.038214e-01
4.037985e-01
4.037755e-01
4.037523e-01
4.037291e-01
4.037058e-01
4.036823e-01
4.036588e-01
4.036351e-01
4.036113e-01
4.035875e-01
4.035635e-01
4.035394e-01
4.035152e-01
4.034909e-01
4.034666e-01
4.034421e-01
4.034174e-01
4.033927e-01
4.033679e-01
4.033430e-01
4.033180e-01
4.032928e-01
4.032676e-01
4.032423e-01
4.032168e-01
4.031913e-01
4.031656e-01
4.031398e-01
4.031140e-01
4.030880e-01
4.030619e-01
4.030357e-01
4.030095e-01
4.029831e-01
4.029566e-01
4.029300e-01
4.029033e-01
4.028764e-01
4.028495e-01
4.028225e-01
4.027954e-01
4.027682e-01
4.027408e-01
4.027134e-01
4.026858e-01
4.026582e-01
4.026304e-01
4.026026e-01
4.025746e-01
4.025465e-01
4.025184e-01
4.024901e-01
4.024617e-01
4.024332e-01
4.024046e-01
4.023759e-01
4.023471e-01
4.023182e-01
4.022892e-01
4.022601e-01
4.022309e-01
4.022016e-01
4.021722e-01
4.021426e-01
4.021130e-01
4.020833e-01
4.020534e-01
4.020235e-01
4.019934e-01
4.019633e-01
4.019330e-01
4.019026e-01
4.018722e-01
4.018416e-01
4.018109e-01
4.017802e-01
4.017493e-01
4.017183e-01
4.016872e-01
4.016560e-01
4.016247e-01
4.015933e-01
4.015618e-01
4.015302e-01
4.014985e-01
4.014667e-01
4.014348e-01
4.014027e-01
4.013706e-01
4.013384e-01
4.013061e-01
4.012736e-01
4.012411e-01
4.012084e-01
4.011757e-01
4.011428e-01
4.011099e-01
4.010768e-01
4.010437e-01
4.010104e-01
4.009770e-01
4.009436e-01
4.009100e-01
4.008763e-01
4.008425e-01
4.008087e-01
4.007747e-01
4.007406e-01
4.007064e-01
4.006721e-01
4.006377e-01
4.006032e-01
4.005686e-01
4.005339e-01
4.004991e-01
4.004642e-01
4.004291e-01
4.003940e-01
4.003588e-01
4.003235e-01
4.002881e-01
4.002525e-01
4.002169e-01
4.001812e-01
4.001453e-01
4.001094e-01
4.000733e-01
4.000372e-01
4.000009e-01
3.999646e-01
3.999281e-01
3.998916e-01
3.998549e-01
3.998182e-01
3.997813e-01
3.997443e-01
3.997073e-01
3.996701e-01
3.996328e-01
3.995955e-01
3.995580e-01
3.995204e-01
3.994827e-01
3.994450e-01
3.994071e-01
3.993691e-01
3.993310e-01
3.992928e-01
3.992545e-01
3.992161e-01
3.991776e-01
3.991390e-01
3.991003e-01
3.990615e-01
3.990226e-01
3.989836e-01
3.989445e-01
3.989053e-01
3.988660e-01
3.988266e-01
3.987871e-01
3.987475e-01
3.987077e-01
3.986679e-01
3.986280e-01
3.985880e-01
3.985479e-01
3.985076e-01
3.984673e-01
3.984269e-01
3.983864e-01
3.983457e-01
3.983050e-01
3.982642e-01
3.982232e-01
3.981822e-01
3.981411e-01
3.980998e-01
3.980585e-01
3.980171e-01
3.979755e-01
3.979339e-01
3.978921e-01
3.978503e-01
3.978084e-01
3.977663e-01
3.977242e-01
3.976819e-01
3.976396e-01
3.975971e-01
3.975546e-01
3.975119e-01
3.974692e-01
3.974263e-01
3.973834e-01
3.973403e-01
3.972972e-01
3.972539e-01
3.972106e-01
3.971671e-01
3.971236e-01
3.970799e-01
3.970362e-01
3.969923e-01
3.969483e-01
3.969043e-01
3.968601e-01
3.968159e-01
3.967715e-01
3.967271e-01
3.966825e-01
3.966379e-01
3.965931e-01
3.965482e-01
3.965033e-01
3.964582e-01
3.964131e-01
3.963678e-01
3.963225e-01
3.962770e-01
3.962315e-01
3.961858e-01
3.961400e-01
3.960942e-01
3.960482e-01
3.960022e-01
3.959560e-01
3.959098e-01
3.958634e-01
3.958170e-01
3.957704e-01
3.957238e-01
3.956770e-01
3.956302e-01
3.955832e-01
3.955362e-01
3.954890e-01
3.954418e-01
3.953944e-01
3.953470e-01
3.952994e-01
3.952518e-01
3.952040e-01
3.951562e-01
3.951083e-01
3.950602e-01
3.950121e-01
3.949638e-01
3.949155e-01
3.948671e-01
3.948185e-01
3.947699e-01
3.947212e-01
3.946723e-01
3.946234e-01
3.945744e-01
3.945252e-01
3.944760e-01
3.944267e-01
3.943773e-01
3.943277e-01
3.942781e-01
3.942284e-01
3.941786e-01
3.941287e-01
3.940786e-01
3.940285e-01
3.939783e-01
3.939280e-01
3.938776e-01
3.938271e-01
3.937765e-01
3.937258e-01
3.936750e-01
3.936241e-01
3.935731e-01
3.935220e-01
3.934708e-01
3.934195e-01
3.933681e-01
3.933166e-01
3.932651e-01
3.932134e-01
3.931616e-01
3.931097e-01
3.930577e-01
3.930057e-01
3.929535e-01
3.929012e-01
3.928489e-01
3.927964e-01
3.927438e-01
3.926912e-01
3.926384e-01
3.925856e-01
3.925326e-01
3.924796e-01
3.924264e-01
3.923732e-01
3.923199e-01
3.922664e-01
3.922129e-01
3.921593e-01
3.921055e-01
3.920517e-01
3.919978e-01
3.919438e-01
3.918896e-01
3.918354e-01
3.917811e-01
3.917267e-01
3.916722e-01
3.916176e-01
3.915629e-01
3.915081e-01
3.914532e-01
3.913982e-01
3.913432e-01
3.912880e-01
3.912327e-01
3.911773e-01
3.911219e-01
3.910663e-01
3.910106e-01
3.909549e-01
3.908990e-01
3.908431e-01
3.907870e-01
3.907309e-01
3.906746e-01
3.906183e-01
3.905619e-01
3.905053e-01
3.904487e-01
3.903920e-01
3.903352e-01
3.902783e-01
3.902213e-01
3.901641e-01
3.901069e-01
3.900496e-01
3.899923e-01
3.899348e-01
3.898772e-01
3.898195e-01
3.897617e-01
3.897039e-01
3.896459e-01
3.895878e-01
3.895297e-01
3.894714e-01
3.894131e-01
3.893546e-01
3.892961e-01
3.892375e-01
3.891787e-01
3.891199e-01
3.890610e-01
3.890020e-01
3.889429e-01
3.888837e-01
3.888244e-01
3.887650e-01
3.887055e-01
3.886459e-01
3.885862e-01
3.885264e-01
3.884666e-01
3.884066e-01
3.883466e-01
3.882864e-01
3.882262e-01
3.881658e-01
3.881054e-01
3.880448e-01
3.879842e-01
3.879235e-01
3.878627e-01
3.878018e-01
3.877408e-01
3.876797e-01
3.876185e-01
3.875572e-01
3.874958e-01
3.874343e-01
3.873728e-01
3.873111e-01
3.872493e-01
3.871875e-01
3.871255e-01
3.870635e-01
3.870014e-01
3.869391e-01
3.868768e-01
3.868144e-01
3.867519e-01
3.866893e-01
3.866266e-01
3.865638e-01
3.865009e-01
3.864380e-01
3.863749e-01
3.863117e-01
3.862485e-01
3.861851e-01
3.861217e-01
3.860581e-01
3.859945e-01
3.859308e-01
3.858670e-01
3.858030e-01
3.857390e-01
3.856749e-01
3.856108e-01
3.855465e-01
3.854821e-01
3.854176e-01
3.853531e-01
3.852884e-01
3.852237e-01
3.851588e-01
3.850939e-01
3.850289e-01
3.849637e-01
3.848985e-01
3.848332e-01
3.847678e-01
3.847023e-01
3.846368e-01
3.845711e-01
3.845053e-01
3.844395e-01
3.843735e-01
3.843075e-01
3.842413e-01
3.841751e-01
3.841088e-01
3.840424e-01
3.839759e-01
3.839093e-01
3.838426e-01
3.837758e-01
3.837089e-01
3.836420e-01
3.835749e-01
3.835078e-01
3.834405e-01
3.833732e-01
3.833058e-01
3.832383e-01
3.831706e-01
3.831029e-01
3.830352e-01
3.829673e-01
3.828993e-01
3.828312e-01
3.827631e-01
3.826948e-01
3.826265e-01
3.825581e-01
3.824895e-01
3.824209e-01
3.823522e-01
3.822834e-01
3.822146e-01
3.821456e-01
3.820765e-01
3.820073e-01
3.819381e-01
3.818688e-01
3.817993e-01
3.817298e-01
3.816602e-01
3.815905e-01
3.815207e-01
3.814508e-01
3.813808e-01
3.813108e-01
3.812406e-01
3.811704e-01
3.811000e-01
3.810296e-01
3.809591e-01
3.808885e-01
3.808178e-01
3.807470e-01
3.806761e-01
3.806051e-01
3.805341e-01
3.804629e-01
3.803917e-01
3.803204e-01
3.802490e-01
3.801774e-01
3.801058e-01
3.800342e-01
3.799624e-01
3.798905e-01
3.798186e-01
3.797465e-01
3.796744e-01
3.796021e-01
3.795298e-01
3.794574e-01
3.793849e-01
3.793123e-01
3.792397e-01
3.791669e-01
3.790941e-01
3.790211e-01
3.789481e-01
3.788750e-01
3.788018e-01
3.787285e-01
3.786551e-01
3.785816e-01
3.785080e-01
3.784344e-01
3.783606e-01
3.782868e-01
3.782129e-01
3.781389e-01
3.780648e-01
3.779906e-01
3.779163e-01
3.778420e-01
3.777675e-01
3.776930e-01
3.776183e-01
3.775436e-01
3.774688e-01
3.773939e-01
3.773189e-01
3.772439e-01
3.771687e-01
3.770935e-01
3.770181e-01
3.769427e-01
3.768672e-01
3.767916e-01
3.767159e-01
3.766401e-01
3.765643e-01
3.764883e-01
3.764123e-01
3.763362e-01
3.762600e-01
3.761837e-01
3.761073e-01
3.760308e-01
3.759542e-01
3.758776e-01
3.758008e-01
3.757240e-01
3.756471e-01
3.755701e-01
3.754930e-01
3.754158e-01
3.753386e-01
3.752612e-01
3.751838e-01
3.751063e-01
3.750287e-01
3.749510e-01
3.748732e-01
3.747953e-01
3.747174e-01
3.746393e-01
3.745612e-01
3.744830e-01
3.744047e-01
3.743263e-01
3.742478e-01
3.741692e-01
3.740906e-01
3.740119e-01
3.739330e-01
3.738541e-01
3.737751e-01
3.736961e-01
3.736169e-01
3.735376e-01
3.734583e-01
3.733789e-01
3.732994e-01
3.732198e-01
3.731401e-01
3.730603e-01
3.729805e-01
3.729005e-01
3.728205e-01
3.727404e-01
3.726602e-01
3.725799e-01
3.724995e-01
3.724191e-01
3.723385e-01
3.722579e-01
3.721772e-01
3.720964e-01
3.720155e-01
3.719346e-01
3.718535e-01
3.717724e-01
3.716912e-01
3.716098e-01
3.715285e-01
3.714470e-01
3.713654e-01
3.712838e-01
3.712020e-01
3.711202e-01
3.710383e-01
3.709563e-01
3.708743e-01
3.707921e-01
3.707099e-01
3.706276e-01
3.705451e-01
3.704627e-01
3.703801e-01
3.702974e-01
3.702147e-01
3.701318e-01
3.700489e-01
3.699659e-01
3.698829e-01
3.697997e-01
3.697164e-01
3.696331e-01
3.695497e-01
3.694662e-01
3.693826e-01
3.692989e-01
3.692152e-01
3.691313e-01
3.690474e-01
3.689634e-01
3.688793e-01
3.687952e-01
3.687109e-01
3.686266e-01
3.685421e-01
3.684576e-01
3.683731e-01
3.682884e-01
3.682036e-01
3.681188e-01
3.680339e-01
3.679489e-01
3.678638e-01
3.677786e-01
3.676934e-01
3.676080e-01
3.675226e-01
3.674371e-01
3.673515e-01
3.672659e-01
3.671801e-01
3.670943e-01
3.670084e-01
3.669224e-01
3.668363e-01
3.667501e-01
3.666639e-01
3.665776e-01
3.664912e-01
3.664047e-01
3.663181e-01
3.662315e-01
3.661447e-01
3.660579e-01
3.659710e-01
3.658840e-01
3.657970e-01
3.657098e-01
3.656226e-01
3.655353e-01
3.654479e-01
3.653604e-01
3.652729e-01
3.651852e-01
3.650975e-01
3.650097e-01
3.649218e-01
3.648339e-01
3.647458e-01
3.646577e-01
3.645695e-01
3.644812e-01
3.643929e-01
3.643044e-01
3.642159e-01
3.641273e-01
3.640386e-01
3.639498e-01
3.638610e-01
3.637720e-01
3.636830e-01
3.635939e-01
3.635047e-01
3.634155e-01
3.633261e-01
3.632367e-01
3.631472e-01
3.630577e-01
3.629680e-01
3.628783e-01
3.627884e-01
3.626985e-01
3.626086e-01
3.625185e-01
3.624284e-01
3.623382e-01
3.622479e-01
3.621575e-01
3.620670e-01
3.619765e-01
3.618859e-01
3.617952e-01
3.617044e-01
3.616135e-01
3.615226e-01
3.614316e-01
3.613405e-01
3.612493e-01
3.611581e-01
3.610667e-01
3.609753e-01
3.608838e-01
3.607923e-01
3.607006e-01
3.606089e-01
3.605171e-01
3.604252e-01
3.603332e-01
3.602412e-01
3.601490e-01
3.600568e-01
3.599646e-01
3.598722e-01
3.597798e-01
3.596872e-01
3.595947e-01
3.595020e-01
3.594092e-01
3.593164e-01
3.592235e-01
3.591305e-01
3.590374e-01
3.589443e-01
3.588511e-01
3.587578e-01
3.586644e-01
3.585709e-01
3.584774e-01
3.583838e-01
3.582901e-01
3.581963e-01
3.581025e-01
3.580086e-01
3.579146e-01
3.578205e-01
3.577263e-01
3.576321e-01
3.575378e-01
3.574434e-01
3.573489e-01
3.572544e-01
3.571598e-01
3.570651e-01
3.569703e-01
3.568755e-01
3.567805e-01
3.566855e-01
3.565905e-01
3.564953e-01
3.564001e-01
3.563047e-01
3.562094e-01
3.561139e-01
3.560184e-01
3.559227e-01
3.558270e-01
3.557313e-01
3.556354e-01
3.555395e-01
3.554435e-01
3.553474e-01
3.552513e-01
3.551550e-01
3.550587e-01
3.549624e-01
3.548659e-01
3.547694e-01
3.546728e-01
3.545761e-01
3.544793e-01
3.543825e-01
3.542856e-01
3.541886e-01
3.540915e-01
3.539944e-01
3.538972e-01
3.537999e-01
3.537025e-01
3.536051e-01
3.535075e-01
3.534099e-01
3.533123e-01
3.532145e-01
3.531167e-01
3.530188e-01
3.529209e-01
3.528228e-01
3.527247e-01
3.526265e-01
3.525283e-01
3.524299e-01
3.523315e-01
3.522330e-01
3.521344e-01
3.520358e-01
3.519371e-01
3.518383e-01
3.517394e-01
3.516405e-01
3.515415e-01
3.514424e-01
3.513432e-01
3.512440e-01
3.511447e-01
3.510453e-01
3.509459e-01
3.508463e-01
3.507467e-01
3.506471e-01
3.505473e-01
3.504475e-01
3.503476e-01
3.502476e-01
3.501476e-01
3.500474e-01
3.499473e-01
3.498470e-01
3.497466e-01
3.496462e-01
3.495458e-01
3.494452e-01
3.493446e-01
3.492439e-01
3.491431e-01
3.490422e-01
3.489413e-01
3.488403e-01
3.487392e-01
3.486381e-01
3.485369e-01
3.484356e-01
3.483342e-01
3.482328e-01
3.481313e-01
3.480297e-01
3.479281e-01
3.478263e-01
3.477246e-01
3.476227e-01
3.475207e-01
3.474187e-01
3.473167e-01
3.472145e-01
3.471123e-01
3.470100e-01
3.469076e-01
3.468052e-01
3.467026e-01
3.466001e-01
3.464974e-01
3.463947e-01
3.462919e-01
3.461890e-01
3.460861e-01
3.459830e-01
3.458800e-01
3.457768e-01
3.456736e-01
3.455703e-01
3.454669e-01
3.453635e-01
3.452599e-01
3.451564e-01
3.450527e-01
3.449490e-01
3.448452e-01
3.447413e-01
3.446374e-01
3.445334e-01
3.444293e-01
3.443251e-01
3.442209e-01
3.441166e-01
3.440123e-01
3.439078e-01
3.438033e-01
3.436988e-01
3.435941e-01
3.434894e-01
3.433846e-01
3.432798e-01
3.431748e-01
3.430699e-01
3.429648e-01
3.428597e-01
3.427545e-01
3.426492e-01
3.425438e-01
3.424384e-01
3.423330e-01
3.422274e-01
3.421218e-01
3.420161e-01
3.419103e-01
3.418045e-01
3.416986e-01
3.415927e-01
3.414866e-01
3.413805e-01
3.412744e-01
3.411681e-01
3.410618e-01
3.409554e-01
3.408490e-01
3.407425e-01
3.406359e-01
3.405292e-01
3.404225e-01
3.403157e-01
3.402089e-01
3.401019e-01
3.399949e-01
3.398879e-01
3.397807e-01
3.396735e-01
3.395663e-01
3.394589e-01
3.393515e-01
3.392441e-01
3.391365e-01
3.390289e-01
3.389212e-01
3.388135e-01
3.387057e-01
3.385978e-01
3.384899e-01
3.383819e-01
3.382738e-01
3.381656e-01
3.380574e-01
3.379491e-01
3.378408e-01
3.377324e-01
3.376239e-01
3.375153e-01
3.374067e-01
3.372980e-01
3.371893e-01
3.370805e-01
3.369716e-01
3.368626e-01
3.367536e-01
3.366445e-01
3.365354e-01
3.364262e-01
3.363169e-01
3.362075e-01
3.360981e-01
3.359886e-01
3.358791e-01
3.357695e-01
3.356598e-01
3.355500e-01
3.354402e-01
3.353303e-01
3.352204e-01
3.351104e-01
3.350003e-01
3.348902e-01
3.347800e-01
3.346697e-01
3.345593e-01
3.344489e-01
3.343385e-01
3.342279e-01
3.341173e-01
3.340067e-01
3.338959e-01
3.337851e-01
3.336743e-01
3.335633e-01
3.334524e-01
3.333413e-01
3.332302e-01
3.331190e-01
3.330077e-01
3.328964e-01
3.327850e-01
3.326736e-01
3.325621e-01
3.324505e-01
3.323389e-01
3.322272e-01
3.321154e-01
3.320036e-01
3.318917e-01
3.317797e-01
3.316677e-01
3.315556e-01
3.314435e-01
3.313312e-01
3.312190e-01
3.311066e-01
3.309942e-01
3.308817e-01
3.307692e-01
3.306566e-01
3.305440e-01
3.304312e-01
3.303184e-01
3.302056e-01
3.300927e-01
3.299797e-01
3.298667e-01
3.297536e-01
3.296404e-01
3.295272e-01
3.294139e-01
3.293005e-01
3.291871e-01
3.290736e-01
3.289601e-01
3.288465e-01
3.287328e-01
3.286191e-01
3.285053e-01
3.283914e-01
3.282775e-01
3.281635e-01
3.280495e-01
3.279354e-01
3.278212e-01
3.277070e-01
3.275927e-01
3.274783e-01
3.273639e-01
3.272494e-01
3.271349e-01
3.270203e-01
3.269056e-01
3.267909e-01
3.266761e-01
3.265613e-01
3.264463e-01
3.263314e-01
3.262163e-01
3.261013e-01
3.259861e-01
3.258709e-01
3.257556e-01
3.256403e-01
3.255249e-01
3.254094e-01
3.252939e-01
3.251783e-01
3.250627e-01
3.249470e-01
3.248312e-01
3.247154e-01
3.245995e-01
3.244835e-01
3.243675e-01
3.242515e-01
3.241353e-01
3.240192e-01
3.239029e-01
3.237866e-01
3.236702e-01
3.235538e-01
3.234373e-01
3.233208e-01
3.232042e-01
3.230875e-01
3.229708e-01
3.228540e-01
3.227372e-01
3.226203e-01
3.225033e-01
3.223863e-01
3.222692e-01
3.221520e-01
3.220348e-01
3.219176e-01
3.218003e-01
3.216829e-01
3.215654e-01
3.214479e-01
3.213304e-01
3.212128e-01
3.210951e-01
3.209774e-01
3.208596e-01
3.207417e-01
3.206238e-01
3.205059e-01
3.203878e-01
3.202698e-01
3.201516e-01
3.200334e-01
3.199152e-01
3.197968e-01
3.196785e-01
3.195600e-01
3.194415e-01
3.193230e-01
3.192044e-01
3.190857e-01
3.189670e-01
3.188482e-01
3.187294e-01
3.186105e-01
3.184915e-01
3.183725e-01
3.182535e-01
3.181344e-01
3.180152e-01
3.178959e-01
3.177766e-01
3.176573e-01
3.175379e-01
3.174184e-01
3.172989e-01
3.171793e-01
3.170597e-01
3.169400e-01
3.168202e-01
3.167004e-01
3.165806e-01
3.164606e-01
3.163407e-01
3.162206e-01
3.161005e-01
3.159804e-01
3.158602e-01
3.157399e-01
3.156196e-01
3.154993e-01
3.153788e-01
3.152584e-01
3.151378e-01
3.150172e-01
3.148966e-01
3.147759e-01
3.146551e-01
3.145343e-01
3.144134e-01
3.142925e-01
3.141715e-01
3.140505e-01
3.139294e-01
3.138082e-01
3.136870e-01
3.135658e-01
3.134445e-01
3.133231e-01
3.132017e-01
3.130802e-01
3.129587e-01
3.128371e-01
3.127155e-01
3.125938e-01
3.124720e-01
3.123502e-01
3.122283e-01
3.121064e-01
3.119845e-01
3.118624e-01
3.117404e-01
3.116182e-01
3.114961e-01
3.113738e-01
3.112515e-01
3.111292e-01
3.110068e-01
3.108843e-01
3.107618e-01
3.106393e-01
3.105167e-01
3.103940e-01
3.102713e-01
3.101485e-01
3.100257e-01
3.099028e-01
3.097799e-01
3.096569e-01
3.095338e-01
3.094107e-01
3.092876e-01
3.091644e-01
3.090411e-01
3.089178e-01
3.087945e-01
3.086711e-01
3.085476e-01
3.084241e-01
3.083005e-01
3.081769e-01
3.080532e-01
3.079295e-01
3.078057e-01
3.076819e-01
3.075580e-01
3.074341e-01
3.073101e-01
3.071861e-01
3.070620e-01
3.069378e-01
3.068137e-01
3.066894e-01
3.065651e-01
3.064408e-01
3.063164e-01
3.061919e-01
3.060674e-01
3.059429e-01
3.058183e-01
3.056936e-01
3.055689e-01
3.054441e-01
3.053193e-01
3.051945e-01
3.050696e-01
3.049446e-01
3.048196e-01
3.046945e-01
3.045694e-01
3.044443e-01
3.043190e-01
3.041938e-01
3.040685e-01
3.039431e-01
3.038177e-01
3.036922e-01
3.035667e-01
3.034411e-01
3.033155e-01
3.031899e-01
3.030641e-01
3.029384e-01
3.028126e-01
3.026867e-01
3.025608e-01
3.024348e-01
3.023088e-01
3.021827e-01
3.020566e-01
3.019305e-01
3.018043e-01
3.016780e-01
3.015517e-01
3.014253e-01
3.012989e-01
3.011725e-01
3.010460e-01
3.009194e-01
3.007928e-01
3.006662e-01
3.005395e-01
3.004127e-01
3.002859e-01
3.001591e-01
3.000322e-01
2.999052e-01
2.997782e-01
2.996512e-01
2.995241e-01
2.993970e-01
2.992698e-01
2.991426e-01
2.990153e-01
2.988880e-01
2.987606e-01
2.986332e-01
2.985057e-01
2.983782e-01
2.982506e-01
2.981230e-01
2.979953e-01
2.978676e-01
2.977399e-01
2.976121e-01
2.974842e-01
2.973563e-01
2.972284e-01
2.971004e-01
2.969723e-01
2.968443e-01
2.967161e-01
2.965880e-01
2.964597e-01
2.963315e-01
2.962031e-01
2.960748e-01
2.959464e-01
2.958179e-01
2.956894e-01
2.955608e-01
2.954323e-01
2.953036e-01
2.951749e-01
2.950462e-01
2.949174e-01
2.947886e-01
2.946597e-01
2.945308e-01
2.944018e-01
2.942728e-01
2.941438e-01
2.940147e-01
2.938855e-01
2.937563e-01
2.936271e-01
2.934978e-01
2.933685e-01
2.932391e-01
2.931097e-01
2.929802e-01
2.928507e-01
2.927212e-01
2.925916e-01
2.924619e-01
2.923323e-01
2.922025e-01
2.920727e-01
2.919429e-01
2.918131e-01
2.916832e-01
2.915532e-01
2.914232e-01
2.912932e-01
2.911631e-01
2.910330e-01
2.909028e-01
2.907726e-01
2.906423e-01
2.905120e-01
2.903816e-01
2.902513e-01
2.901208e-01
2.899903e-01
2.898598e-01
2.897293e-01
2.895986e-01
2.894680e-01
2.893373e-01
2.892066e-01
2.890758e-01
2.889449e-01
2.888141e-01
2.886832e-01
2.885522e-01
2.884212e-01
2.882902e-01
2.881591e-01
2.880280e-01
2.878968e-01
2.877656e-01
2.876343e-01
2.875030e-01
2.873717e-01
2.872403e-01
2.871089e-01
2.869774e-01
2.868459e-01
2.867144e-01
2.865828e-01
2.864512e-01
2.863195e-01
2.861878e-01
2.860560e-01
2.859242e-01
2.857924e-01
2.856605e-01
2.855286e-01
2.853966e-01
2.852646e-01
2.851326e-01
2.850005e-01
2.848683e-01
2.847362e-01
2.846040e-01
2.844717e-01
2.843394e-01
2.842071e-01
2.840747e-01
2.839423e-01
2.838098e-01
2.836773e-01
2.835448e-01
2.834122e-01
2.832796e-01
2.831470e-01
2.830143e-01
2.828815e-01
2.827487e-01
2.826159e-01
2.824831e-01
2.823502e-01
2.822172e-01
2.820843e-01
2.819512e-01
2.818182e-01
2.816851e-01
2.815520e-01
2.814188e-01
2.812856e-01
2.811523e-01
2.810190e-01
2.808857e-01
2.807523e-01
2.806189e-01
2.804855e-01
2.803520e-01
2.802184e-01
2.800849e-01
2.799513e-01
2.798176e-01
2.796839e-01
2.795502e-01
2.794165e-01
2.792827e-01
2.791488e-01
2.790150e-01
2.788810e-01
2.787471e-01
2.786131e-01
2.784791e-01
2.783450e-01
2.782109e-01
2.780768e-01
2.779426e-01
2.778084e-01
2.776741e-01
2.775398e-01
2.774055e-01
2.772711e-01
2.771367e-01
2.770023e-01
2.768678e-01
2.767333e-01
2.765988e-01
2.764642e-01
2.763295e-01
2.761949e-01
2.760602e-01
2.759254e-01
2.757907e-01
2.756559e-01
2.755210e-01
2.753861e-01
2.752512e-01
2.751163e-01
2.749813e-01
2.748462e-01
2.747112e-01
2.745761e-01
2.744409e-01
2.743058e-01
2.741706e-01
2.740353e-01
2.739000e-01
2.737647e-01
2.736294e-01
2.734940e-01
2.733585e-01
2.732231e-01
2.730876e-01
2.729521e-01
2.728165e-01
2.726809e-01
2.725453e-01
2.724096e-01
2.722739e-01
2.721381e-01
2.720024e-01
2.718666e-01
2.717307e-01
2.715948e-01
2.714589e-01
2.713230e-01
2.711870e-01
2.710510e-01
2.709149e-01
2.707788e-01
2.706427e-01
2.705065e-01
2.703704e-01
2.702341e-01
2.700979e-01
2.699616e-01
2.698252e-01
2.696889e-01
2.695525e-01
2.694161e-01
2.692796e-01
2.691431e-01
2.690066e-01
2.688700e-01
2.687334e-01
2.685968e-01
2.684601e-01
2.683234e-01
2.681867e-01
2.680500e-01
2.679132e-01
2.677763e-01
2.676395e-01
2.675026e-01
2.673657e-01
2.672287e-01
2.670917e-01
2.669547e-01
2.668176e-01
2.666805e-01
2.665434e-01
2.664063e-01
2.662691e-01
2.661319e-01
2.659946e-01
2.658573e-01
2.657200e-01
2.655827e-01
2.654453e-01
2.653079e-01
2.651705e-01
2.650330e-01
2.648955e-01
2.647579e-01
2.646204e-01
2.644828e-01
2.643451e-01
2.642075e-01
2.640698e-01
2.639321e-01
2.637943e-01
2.636565e-01
2.635187e-01
2.633809e-01
2.632430e-01
2.631051e-01
2.629672e-01
2.628292e-01
2.626912e-01
2.625532e-01
2.624151e-01
2.622770e-01
2.621389e-01
2.620007e-01
2.618625e-01
2.617243e-01
2.615861e-01
2.614478e-01
2.613095e-01
2.611712e-01
2.610328e-01
2.608944e-01
2.607560e-01
2.606176e-01
2.604791e-01
2.603406e-01
2.602020e-01
2.600635e-01
2.599249e-01
2.597863e-01
2.596476e-01
2.595089e-01
2.593702e-01
2.592315e-01
2.590927e-01
2.589539e-01
2.588151e-01
2.586762e-01
2.585373e-01
2.583984e-01
2.582595e-01
2.581205e-01
2.579815e-01
2.578425e-01
2.577034e-01
2.575643e-01
2.574252e-01
2.572861e-01
2.571469e-01
2.570077e-01
2.568685e-01
2.567293e-01
2.565900e-01
2.564507e-01
2.563113e-01
2.561720e-01
2.560326e-01
2.558932e-01
2.557537e-01
2.556143e-01
2.554748e-01
2.553353e-01
2.551957e-01
2.550561e-01
2.549165e-01
2.547769e-01
2.546372e-01
2.544975e-01
2.543578e-01
2.542181e-01
2.540783e-01
2.539385e-01
2.537987e-01
2.536589e-01
2.535190e-01
2.533791e-01
2.532392e-01
2.530993e-01
2.529593e-01
2.528193e-01
2.526793e-01
2.525392e-01
2.523991e-01
2.522590e-01
2.521189e-01
2.519787e-01
2.518386e-01
2.516984e-01
2.515581e-01
2.514179e-01
2.512776e-01
2.511373e-01
2.509970e-01
2.508566e-01
2.507162e-01
2.505758e-01
2.504354e-01
2.502950e-01
2.501545e-01
2.500140e-01
2.498734e-01
2.497329e-01
2.495923e-01
2.494517e-01
2.493111e-01
2.491704e-01
2.490298e-01
2.488891e-01
2.487484e-01
2.486076e-01
2.484668e-01
2.483261e-01
2.481852e-01
2.480444e-01
2.479035e-01
2.477627e-01
2.476217e-01
2.474808e-01
2.473399e-01
2.471989e-01
2.470579e-01
2.469168e-01
2.467758e-01
2.466347e-01
2.464936e-01
2.463525e-01
2.462114e-01
2.460702e-01
2.459290e-01
2.457878e-01
2.456466e-01
2.455053e-01
2.453641e-01
2.452228e-01
2.450814e-01
2.449401e-01
2.447987e-01
2.446574e-01
2.445159e-01
2.443745e-01
2.442331e-01
2.440916e-01
2.439501e-01
2.438086e-01
2.436670e-01
2.435255e-01
2.433839e-01
2.432423e-01
2.431007e-01
2.429590e-01
2.428174e-01
2.426757e-01
2.425340e-01
2.423922e-01
2.422505e-01
2.421087e-01
2.419669e-01
2.418251e-01
2.416833e-01
2.415414e-01
2.413996e-01
2.412577e-01
2.411157e-01
2.409738e-01
2.408319e-01
2.406899e-01
2.405479e-01
2.404059e-01
2.402638e-01
2.401218e-01
2.399797e-01
2.398376e-01
2.396955e-01
2.395534e-01
2.394112e-01
2.392690e-01
2.391268e-01
2.389846e-01
2.388424e-01
2.387001e-01
2.385579e-01
2.384156e-01
2.382733e-01
2.381309e-01
2.379886e-01
2.378462e-01
2.377038e-01
2.375614e-01
2.374190e-01
2.372766e-01
2.371341e-01
2.369916e-01
2.368491e-01
2.367066e-01
2.365641e-01
2.364216e-01
2.362790e-01
2.361364e-01
2.359938e-01
2.358512e-01
2.357085e-01
2.355659e-01
2.354232e-01
2.352805e-01
2.351378e-01
2.349951e-01
2.348523e-01
2.347096e-01
2.345668e-01
2.344240e-01
2.342812e-01
2.341383e-01
2.339955e-01
2.338526e-01
2.337097e-01
2.335668e-01
2.334239e-01
2.332810e-01
2.331380e-01
2.329951e-01
2.328521e-01
2.327091e-01
2.325661e-01
2.324230e-01
2.322800e-01
2.321369e-01
2.319939e-01
2.318508e-01
2.317076e-01
2.315645e-01
2.314214e-01
2.312782e-01
2.311350e-01
2.309918e-01
2.308486e-01
2.307054e-01
2.305622e-01
2.304189e-01
2.302757e-01
2.301324e-01
2.299891e-01
2.298458e-01
2.297024e-01
2.295591e-01
2.294157e-01
2.292724e-01
2.291290e-01
2.289856e-01
2.288421e-01
2.286987e-01
2.285553e-01
2.284118e-01
2.282683e-01
2.281248e-01
2.279813e-01
2.278378e-01
2.276943e-01
2.275507e-01
2.274072e-01
2.272636e-01
2.271200e-01
2.269764e-01
2.268328e-01
2.266892e-01
2.265455e-01
2.264019e-01
2.262582e-01
2.261145e-01
2.259708e-01
2.258271e-01
2.256834e-01
2.255396e-01
2.253959e-01
2.252521e-01
2.251084e-01
2.249646e-01
2.248208e-01
2.246769e-01
2.245331e-01
2.243893e-01
2.242454e-01
2.241016e-01
2.239577e-01
2.238138e-01
2.236699e-01
2.235260e-01
2.233821e-01
2.232381e-01
2.230942e-01
2.229502e-01
2.228062e-01
2.226623e-01
2.225183e-01
2.223743e-01
2.222302e-01
2.220862e-01
2.219422e-01
2.217981e-01
2.216540e-01
2.215100e-01
2.213659e-01
2.212218e-01
2.210777e-01
2.209335e-01
2.207894e-01
2.206453e-01
2.205011e-01
2.203570e-01
2.202128e-01
2.200686e-01
2.199244e-01
2.197802e-01
2.196360e-01
2.194918e-01
2.193475e-01
2.192033e-01
2.190590e-01
2.189147e-01
2.187705e-01
2.186262e-01
2.184819e-01
2.183376e-01
2.181933e-01
2.180489e-01
2.179046e-01
2.177602e-01
2.176159e-01
2.174715e-01
2.173272e-01
2.171828e-01
2.170384e-01
2.168940e-01
2.167496e-01
2.166052e-01
2.164607e-01
2.163163e-01
2.161718e-01
2.160274e-01
2.158829e-01
2.157385e-01
2.155940e-01
2.154495e-01
2.153050e-01
2.151605e-01
2.150160e-01
2.148715e-01
2.147269e-01
2.145824e-01
2.144378e-01
2.142933e-01
2.141487e-01
2.140042e-01
2.138596e-01
2.137150e-01
2.135704e-01
2.134258e-01
2.132812e-01
2.131366e-01
2.129920e-01
2.128473e-01
2.127027e-01
2.125581e-01
2.124134e-01
2.122687e-01
2.121241e-01
2.119794e-01
2.118347e-01
2.116901e-01
2.115454e-01
2.114007e-01
2.112560e-01
2.111112e-01
2.109665e-01
2.108218e-01
2.106771e-01
2.105323e-01
2.103876e-01
2.102429e-01
2.100981e-01
2.099533e-01
2.098086e-01
2.096638e-01
2.095190e-01
2.093742e-01
2.092295e-01
2.090847e-01
2.089399e-01
2.087951e-01
2.086503e-01
2.085054e-01
2.083606e-01
2.082158e-01
2.080710e-01
2.079261e-01
2.077813e-01
2.076364e-01
2.074916e-01
2.073467e-01
2.072019e-01
2.070570e-01
2.069122e-01
2.067673e-01
2.066224e-01
2.064775e-01
2.063326e-01
2.061878e-01
2.060429e-01
2.058980e-01
2.057531e-01
2.056082e-01
2.054632e-01
2.053183e-01
2.051734e-01
2.050285e-01
2.048836e-01
2.047386e-01
2.045937e-01
2.044488e-01
2.043038e-01
2.041589e-01
2.040140e-01
2.038690e-01
2.037241e-01
2.035791e-01
2.034342e-01
2.032892e-01
2.031442e-01
2.029993e-01
2.028543e-01
2.027093e-01
2.025644e-01
2.024194e-01
2.022744e-01
2.021294e-01
2.019845e-01
2.018395e-01
2.016945e-01
2.015495e-01
2.014045e-01
2.012595e-01
2.011145e-01
2.009695e-01
2.008245e-01
2.006795e-01
2.005345e-01
2.003895e-01
2.002445e-01
2.000995e-01
1.999545e-01
1.998095e-01
1.996645e-01
1.995195e-01
1.993745e-01
1.992295e-01
1.990845e-01
1.989395e-01
1.987945e-01
1.986494e-01
1.985044e-01
1.983594e-01
1.982144e-01
1.980694e-01
1.979244e-01
1.977794e-01
1.976343e-01
1.974893e-01
1.973443e-01
1.971993e-01
1.970543e-01
1.969093e-01
1.967642e-01
1.966192e-01
1.964742e-01
1.963292e-01
1.961842e-01
1.960392e-01
1.958942e-01
1.957491e-01
1.956041e-01
1.954591e-01
1.953141e-01
1.951691e-01
1.950241e-01
1.948791e-01
1.947341e-01
1.945891e-01
1.944441e-01
1.942991e-01
1.941541e-01
1.940091e-01
1.938641e-01
1.937191e-01
1.935741e-01
1.934291e-01
1.932841e-01
1.931391e-01
1.929941e-01
1.928491e-01
1.927041e-01
1.925591e-01
1.924142e-01
1.922692e-01
1.921242e-01
1.919792e-01
1.918343e-01
1.916893e-01
1.915443e-01
1.913994e-01
1.912544e-01
1.911095e-01
1.909645e-01
1.908196e-01
1.906746e-01
1.905297e-01
1.903847e-01
1.902398e-01
1.900948e-01
1.899499e-01
1.898050e-01
1.896601e-01
1.895151e-01
1.893702e-01
1.892253e-01
1.890804e-01
1.889355e-01
1.887906e-01
1.886457e-01
1.885008e-01
1.883559e-01
1.882110e-01
1.880661e-01
1.879212e-01
1.877764e-01
1.876315e-01
1.874866e-01
1.873418e-01
1.871969e-01
1.870520e-01
1.869072e-01
1.867624e-01
1.866175e-01
1.864727e-01
1.863279e-01
1.861830e-01
1.860382e-01
1.858934e-01
1.857486e-01
1.856038e-01
1.854590e-01
1.853142e-01
1.851694e-01
1.850246e-01
1.848799e-01
1.847351e-01
1.845903e-01
1.844456e-01
1.843008e-01
1.841561e-01
1.840113e-01
1.838666e-01
1.837219e-01
1.835771e-01
1.834324e-01
1.832877e-01
1.831430e-01
1.829983e-01
1.828536e-01
1.827089e-01
1.825643e-01
1.824196e-01
1.822749e-01
1.821303e-01
1.819856e-01
1.818410e-01
1.816964e-01
1.815517e-01
1.814071e-01
1.812625e-01
1.811179e-01
1.809733e-01
1.808287e-01
1.806841e-01
1.805395e-01
1.803950e-01
1.802504e-01
1.801059e-01
1.799613e-01
1.798168e-01
1.796723e-01
1.795277e-01
1.793832e-01
1.792387e-01
1.790942e-01
1.789497e-01
1.788053e-01
1.786608e-01
1.785163e-01
1.783719e-01
1.782274e-01
1.780830e-01
1.779386e-01
1.777941e-01
1.776497e-01
1.775053e-01
1.773609e-01
1.772166e-01
1.770722e-01
1.769278e-01
1.767835e-01
1.766391e-01
1.764948e-01
1.763505e-01
1.762061e-01
1.760618e-01
1.759175e-01
1.757733e-01
1.756290e-01
1.754847e-01
1.753404e-01
1.751962e-01
1.750520e-01
1.749077e-01
1.747635e-01
1.746193e-01
1.744751e-01
1.743309e-01
1.741868e-01
1.740426e-01
1.738984e-01
1.737543e-01
1.736102e-01
1.734660e-01
1.733219e-01
1.731778e-01
1.730337e-01
1.728897e-01
1.727456e-01
1.726015e-01
1.724575e-01
1.723135e-01
1.721694e-01
1.720254e-01
1.718814e-01
1.717374e-01
1.715935e-01
1.714495e-01
1.713056e-01
1.711616e-01
1.710177e-01
1.708738e-01
1.707299e-01
1.705860e-01
1.704421e-01
1.702982e-01
1.701544e-01
1.700105e-01
1.698667e-01
1.697229e-01
1.695791e-01
1.694353e-01
1.692915e-01
1.691478e-01
1.690040e-01
1.688603e-01
1.687165e-01
1.685728e-01
1.684291e-01
1.682854e-01
1.681418e-01
1.679981e-01
1.678544e-01
1.677108e-01
1.675672e-01
1.674236e-01
1.672800e-01
1.671364e-01
1.669928e-01
1.668493e-01
1.667058e-01
1.665622e-01
1.664187e-01
1.662752e-01
1.661317e-01
1.659883e-01
1.658448e-01
1.657014e-01
1.655580e-01
1.654146e-01
1.652712e-01
1.651278e-01
1.649844e-01
1.648411e-01
1.646977e-01
1.645544e-01
1.644111e-01
1.642678e-01
1.641245e-01
1.639813e-01
1.638380e-01
1.636948e-01
1.635516e-01
1.634084e-01
1.632652e-01
1.631220e-01
1.629789e-01
1.628357e-01
1.626926e-01
1.625495e-01
1.624064e-01
1.622633e-01
1.621203e-01
1.619772e-01
1.618342e-01
1.616912e-01
1.615482e-01
1.614052e-01
1.612623e-01
1.611193e-01
1.609764e-01
1.608335e-01
1.606906e-01
1.605477e-01
1.604049e-01
1.602620e-01
1.601192e-01
1.599764e-01
1.598336e-01
1.596908e-01
1.595480e-01
1.594053e-01
1.592626e-01
1.591199e-01
1.589772e-01
1.588345e-01
1.586919e-01
1.585492e-01
1.584066e-01
1.582640e-01
1.581214e-01
1.579789e-01
1.578363e-01
1.576938e-01
1.575513e-01
1.574088e-01
1.572663e-01
1.571238e-01
1.569814e-01
1.568390e-01
1.566966e-01
1.565542e-01
1.564118e-01
1.562695e-01
1.561272e-01
1.559849e-01
1.558426e-01
1.557003e-01
1.555580e-01
1.554158e-01
1.552736e-01
1.551314e-01
1.549892e-01
1.548471e-01
1.547049e-01
1.545628e-01
1.544207e-01
1.542786e-01
1.541366e-01
1.539946e-01
1.538525e-01
1.537105e-01
1.535686e-01
1.534266e-01
1.532847e-01
1.531427e-01
1.530008e-01
1.528590e-01
1.527171e-01
1.525753e-01
1.524335e-01
1.522917e-01
1.521499e-01
1.520081e-01
1.518664e-01
1.517247e-01
1.515830e-01
1.514413e-01
1.512997e-01
1.511580e-01
1.510164e-01
1.508748e-01
1.507333e-01
1.505917e-01
1.504502e-01
1.503087e-01
1.501672e-01
1.500257e-01
1.498843e-01
1.497429e-01
1.496015e-01
1.494601e-01
1.493188e-01
1.491774e-01
1.490361e-01
1.488948e-01
1.487536e-01
1.486123e-01
1.484711e-01
1.483299e-01
1.481888e-01
1.480476e-01
1.479065e-01
1.477654e-01
1.476243e-01
1.474832e-01
1.473422e-01
1.472012e-01
1.470602e-01
1.469192e-01
1.467782e-01
1.466373e-01
1.464964e-01
1.463555e-01
1.462147e-01
1.460739e-01
1.459330e-01
1.457923e-01
1.456515e-01
1.455108e-01
1.453700e-01
1.452294e-01
1.450887e-01
1.449480e-01
1.448074e-01
1.446668e-01
1.445263e-01
1.443857e-01
1.442452e-01
1.441047e-01
1.439642e-01
1.438238e-01
1.436833e-01
1.435429e-01
1.434026e-01
1.432622e-01
1.431219e-01
1.429816e-01
1.428413e-01
1.427010e-01
1.425608e-01
1.424206e-01
1.422804e-01
1.421403e-01
1.420001e-01
1.418600e-01
1.417200e-01
1.415799e-01
1.414399e-01
1.412999e-01
1.411599e-01
1.410200e-01
1.408800e-01
1.407401e-01
1.406003e-01
1.404604e-01
1.403206e-01
1.401808e-01
1.400410e-01
1.399013e-01
1.397616e-01
1.396219e-01
1.394822e-01
1.393426e-01
1.392030e-01
1.390634e-01
1.389238e-01
1.387843e-01
1.386448e-01
1.385053e-01
1.383658e-01
1.382264e-01
1.380870e-01
1.379476e-01
1.378083e-01
1.376690e-01
1.375297e-01
1.373904e-01
1.372512e-01
1.371120e-01
1.369728e-01
1.368336e-01
1.366945e-01
1.365554e-01
1.364164e-01
1.362773e-01
1.361383e-01
1.359993e-01
1.358603e-01
1.357214e-01
1.355825e-01
1.354436e-01
1.353048e-01
1.351660e-01
1.350272e-01
1.348884e-01
1.347497e-01
1.346110e-01
1.344723e-01
1.343337e-01
1.341950e-01
1.340564e-01
1.339179e-01
1.337793e-01
1.336408e-01
1.335024e-01
1.333639e-01
1.332255e-01
1.330871e-01
1.329488e-01
1.328104e-01
1.326721e-01
1.325339e-01
1.323956e-01
1.322574e-01
1.321192e-01
1.319811e-01
1.318429e-01
1.317049e-01
1.315668e-01
1.314288e-01
1.312908e-01
1.311528e-01
1.310148e-01
1.308769e-01
1.307390e-01
1.306012e-01
1.304634e-01
1.303256e-01
1.301878e-01
1.300501e-01
1.299124e-01
1.297747e-01
1.296371e-01
1.294995e-01
1.293619e-01
1.292244e-01
1.290868e-01
1.289494e-01
1.288119e-01
1.286745e-01
1.285371e-01
1.283997e-01
1.282624e-01
1.281251e-01
1.279878e-01
1.278506e-01
1.277134e-01
1.275762e-01
1.274391e-01
1.273020e-01
1.271649e-01
1.270279e-01
1.268909e-01
1.267539e-01
1.266169e-01
1.264800e-01
1.263431e-01
1.262063e-01
1.260695e-01
1.259327e-01
1.257959e-01
1.256592e-01
1.255225e-01
1.253859e-01
1.252493e-01
1.251127e-01
1.249761e-01
1.248396e-01
1.247031e-01
1.245666e-01
1.244302e-01
1.242938e-01
1.241575e-01
1.240211e-01
1.238849e-01
1.237486e-01
1.236124e-01
1.234762e-01
1.233400e-01
1.232039e-01
1.230678e-01
1.229318e-01
1.227957e-01
1.226597e-01
1.225238e-01
1.223879e-01
1.222520e-01
1.221161e-01
1.219803e-01
1.218445e-01
1.217088e-01
1.215731e-01
1.214374e-01
1.213017e-01
1.211661e-01
1.210306e-01
1.208950e-01
1.207595e-01
1.206240e-01
1.204886e-01
1.203532e-01
1.202178e-01
1.200825e-01
1.199472e-01
1.198119e-01
1.196767e-01
1.195415e-01
1.194064e-01
1.192712e-01
1.191361e-01
1.190011e-01
1.188661e-01
1.187311e-01
1.185962e-01
1.184613e-01
1.183264e-01
1.181915e-01
1.180567e-01
1.179220e-01
1.177873e-01
1.176526e-01
1.175179e-01
1.173833e-01
1.172487e-01
1.171142e-01
1.169796e-01
1.168452e-01
1.167107e-01
1.165763e-01
1.164420e-01
1.163077e-01
1.161734e-01
1.160391e-01
1.159049e-01
1.157707e-01
1.156366e-01
1.155025e-01
1.153684e-01
1.152344e-01
1.151004e-01
1.149664e-01
1.148325e-01
1.146986e-01
1.145648e-01
1.144310e-01
1.142972e-01
1.141635e-01
1.140298e-01
1.138961e-01
1.137625e-01
1.136289e-01
1.134954e-01
1.133619e-01
1.132284e-01
1.130950e-01
1.129616e-01
1.128283e-01
1.126949e-01
1.125617e-01
1.124284e-01
1.122952e-01
1.121621e-01
1.120290e-01
1.118959e-01
1.117628e-01
1.116298e-01
1.114969e-01
1.113640e-01
1.112311e-01
1.110982e-01
1.109654e-01
1.108327e-01
1.106999e-01
1.105672e-01
1.104346e-01
1.103020e-01
1.101694e-01
1.100369e-01
1.099044e-01
1.097719e-01
1.096395e-01
1.095071e-01
1.093748e-01
1.092425e-01
1.091103e-01
1.089781e-01
1.088459e-01
1.087138e-01
1.085817e-01
1.084496e-01
1.083176e-01
1.081856e-01
1.080537e-01
1.079218e-01
1.077900e-01
1.076582e-01
1.075264e-01
1.073947e-01
1.072630e-01
1.071313e-01
1.069997e-01
1.068682e-01
1.067366e-01
1.066052e-01
1.064737e-01
1.063423e-01
1.062110e-01
1.060797e-01
1.059484e-01
1.058171e-01
1.056860e-01
1.055548e-01
1.054237e-01
1.052926e-01
1.051616e-01
1.050306e-01
1.048997e-01
1.047688e-01
1.046379e-01
1.045071e-01
1.043763e-01
1.042456e-01
1.041149e-01
1.039843e-01
1.038537e-01
1.037231e-01
1.035926e-01
1.034621e-01
1.033317e-01
1.032013e-01
1.030709e-01
1.029406e-01
1.028104e-01
1.026802e-01
1.025500e-01
1.024198e-01
1.022898e-01
1.021597e-01
1.020297e-01
1.018997e-01
1.017698e-01
1.016400e-01
1.015101e-01
1.013803e-01
1.012506e-01
1.011209e-01
1.009912e-01
1.008616e-01
1.007321e-01
1.006025e-01
1.004730e-01
1.003436e-01
1.002142e-01
1.000849e-01
9.995556e-02
9.982630e-02
9.969708e-02
9.956791e-02
9.943878e-02
9.930970e-02
9.918066e-02
9.905167e-02
9.892272e-02
9.879381e-02
9.866495e-02
9.853614e-02
9.840737e-02
9.827864e-02
9.814996e-02
9.802132e-02
9.789273e-02
9.776419e-02
9.763568e-02
9.750723e-02
9.737882e-02
9.725045e-02
9.712213e-02
9.699386e-02
9.686563e-02
9.673745e-02
9.660931e-02
9.648122e-02
9.635317e-02
9.622517e-02
9.609722e-02
9.596931e-02
9.584145e-02
9.571363e-02
9.558586e-02
9.545814e-02
9.533046e-02
9.520283e-02
9.507524e-02
9.494771e-02
9.482021e-02
9.469277e-02
9.456537e-02
9.443802e-02
9.431071e-02
9.418345e-02
9.405624e-02
9.392907e-02
9.380195e-02
9.367488e-02
9.354786e-02
9.342088e-02
9.329395e-02
9.316706e-02
9.304023e-02
9.291344e-02
9.278670e-02
9.266000e-02
9.253336e-02
9.240676e-02
9.228021e-02
9.215370e-02
9.202725e-02
9.190084e-02
9.177448e-02
9.164816e-02
9.152190e-02
9.139568e-02
9.126951e-02
9.114339e-02
9.101732e-02
9.089130e-02
9.076532e-02
9.063939e-02
9.051351e-02
9.038768e-02
9.026190e-02
9.013616e-02
9.001048e-02
8.988484e-02
8.975925e-02
8.963372e-02
8.950822e-02
8.938278e-02
8.925739e-02
8.913205e-02
8.900675e-02
8.888151e-02
8.875631e-02
8.863116e-02
8.850607e-02
8.838102e-02
8.825602e-02
8.813107e-02
8.800617e-02
8.788132e-02
8.775652e-02
8.763177e-02
8.750707e-02
8.738241e-02
8.725781e-02
8.713326e-02
8.700876e-02
8.688431e-02
8.675990e-02
8.663555e-02
8.651125e-02
8.638700e-02
8.626280e-02
8.613865e-02
8.601455e-02
8.589050e-02
8.576650e-02
8.564255e-02
8.551865e-02
8.539481e-02
8.527101e-02
8.514726e-02
8.502357e-02
8.489992e-02
8.477633e-02
8.465279e-02
8.452930e-02
8.440586e-02
8.428247e-02
8.415913e-02
8.403584e-02
8.391261e-02
8.378943e-02
8.366629e-02
8.354321e-02
8.342018e-02
8.329721e-02
8.317428e-02
8.305141e-02
8.292859e-02
8.280582e-02
8.268310e-02
8.256043e-02
8.243782e-02
8.231525e-02
8.219274e-02
8.207029e-02
8.194788e-02
8.182553e-02
8.170323e-02
8.158098e-02
8.145878e-02
8.133664e-02
8.121455e-02
8.109251e-02
8.097052e-02
8.084859e-02
8.072671e-02
8.060488e-02
8.048311e-02
8.036138e-02
8.023971e-02
8.011810e-02
7.999654e-02
7.987503e-02
7.975357e-02
7.963217e-02
7.951082e-02
7.938952e-02
7.926828e-02
7.914709e-02
7.902595e-02
7.890487e-02
7.878384e-02
7.866287e-02
7.854195e-02
7.842108e-02
7.830027e-02
7.817951e-02
7.805880e-02
7.793815e-02
7.781755e-02
7.769701e-02
7.757652e-02
7.745609e-02
7.733571e-02
7.721538e-02
7.709511e-02
7.697489e-02
7.685473e-02
7.673462e-02
7.661457e-02
7.649457e-02
7.637463e-02
7.625474e-02
7.613490e-02
7.601512e-02
7.589540e-02
7.577573e-02
7.565612e-02
7.553656e-02
7.541705e-02
7.529760e-02
7.517821e-02
7.505887e-02
7.493959e-02
7.482036e-02
7.470119e-02
7.458207e-02
7.446301e-02
7.434401e-02
7.422506e-02
7.410616e-02
7.398733e-02
7.386854e-02
7.374982e-02
7.363115e-02
7.351253e-02
7.339398e-02
7.327548e-02
7.315703e-02
7.303864e-02
7.292031e-02
7.280203e-02
7.268381e-02
7.256565e-02
7.244754e-02
7.232949e-02
7.221149e-02
7.209356e-02
7.197568e-02
7.185785e-02
7.174008e-02
7.162237e-02
7.150472e-02
7.138712e-02
7.126959e-02
7.115210e-02
7.103468e-02
7.091731e-02
7.080000e-02
7.068275e-02
7.056555e-02
7.044841e-02
7.033133e-02
7.021431e-02
7.009734e-02
6.998043e-02
6.986358e-02
6.974679e-02
6.963005e-02
6.951338e-02
6.939676e-02
6.928020e-02
6.916369e-02
6.904725e-02
6.893086e-02
6.881453e-02
6.869826e-02
6.858205e-02
6.846589e-02
6.834979e-02
6.823376e-02
6.811778e-02
6.800186e-02
6.788599e-02
6.777019e-02
6.765445e-02
6.753876e-02
6.742313e-02
6.730756e-02
6.719205e-02
6.707660e-02
6.696121e-02
6.684588e-02
6.673060e-02
6.661539e-02
6.650023e-02
6.638514e-02
6.627010e-02
6.615512e-02
6.604020e-02
6.592535e-02
6.581055e-02
6.569581e-02
6.558113e-02
6.546651e-02
6.535194e-02
6.523744e-02
6.512300e-02
6.500862e-02
6.489430e-02
6.478004e-02
6.466584e-02
6.455170e-02
6.443761e-02
6.432359e-02
6.420963e-02
6.409573e-02
6.398189e-02
6.386811e-02
6.375439e-02
6.364073e-02
6.352713e-02
6.341360e-02
6.330012e-02
6.318670e-02
6.307335e-02
6.296005e-02
6.284682e-02
6.273364e-02
6.262053e-02
6.250748e-02
6.239449e-02
6.228156e-02
6.216869e-02
6.205588e-02
6.194314e-02
6.183045e-02
6.171783e-02
6.160527e-02
6.149277e-02
6.138033e-02
6.126795e-02
6.115564e-02
6.104338e-02
6.093119e-02
6.081906e-02
6.070699e-02
6.059498e-02
6.048304e-02
6.037115e-02
6.025933e-02
6.014757e-02
6.003588e-02
5.992424e-02
5.981267e-02
5.970116e-02
5.958971e-02
5.947832e-02
5.936700e-02
5.925574e-02
5.914454e-02
5.903341e-02
5.892233e-02
5.881132e-02
5.870037e-02
5.858949e-02
5.847867e-02
5.836791e-02
5.825721e-02
5.814658e-02
5.803600e-02
5.792550e-02
5.781505e-02
5.770467e-02
5.759435e-02
5.748410e-02
5.737391e-02
5.726378e-02
5.715371e-02
5.704371e-02
5.693377e-02
5.682390e-02
5.671409e-02
5.660434e-02
5.649466e-02
5.638504e-02
5.627548e-02
5.616599e-02
5.605656e-02
5.594720e-02
5.583790e-02
5.572866e-02
5.561949e-02
5.551038e-02
5.540133e-02
5.529235e-02
5.518344e-02
5.507459e-02
5.496580e-02
5.485708e-02
5.474842e-02
5.463983e-02
5.453130e-02
5.442284e-02
5.431444e-02
5.420610e-02
5.409783e-02
5.398963e-02
5.388149e-02
5.377341e-02
5.366540e-02
5.355745e-02
5.344957e-02
5.334176e-02
5.323401e-02
5.312632e-02
5.301871e-02
5.291115e-02
5.280366e-02
5.269624e-02
5.258888e-02
5.248159e-02
5.237436e-02
5.226720e-02
5.216010e-02
5.205307e-02
5.194611e-02
5.183921e-02
5.173238e-02
5.162561e-02
5.151891e-02
5.141228e-02
5.130571e-02
5.119921e-02
5.109277e-02
5.098640e-02
5.088009e-02
5.077386e-02
5.066768e-02
5.056158e-02
5.045554e-02
5.034957e-02
5.024366e-02
5.013782e-02
5.003205e-02
4.992634e-02
4.982070e-02
4.971513e-02
4.960963e-02
4.950419e-02
4.939882e-02
4.929351e-02
4.918827e-02
4.908310e-02
4.897800e-02
4.887296e-02
4.876799e-02
4.866309e-02
4.855825e-02
4.845349e-02
4.834878e-02
4.824415e-02
4.813959e-02
4.803509e-02
4.793066e-02
4.782629e-02
4.772200e-02
4.761777e-02
4.751361e-02
4.740952e-02
4.730550e-02
4.720154e-02
4.709765e-02
4.699383e-02
4.689008e-02
4.678639e-02
4.668278e-02
4.657923e-02
4.647575e-02
4.637234e-02
4.626899e-02
4.616572e-02
4.606251e-02
4.595937e-02
4.585630e-02
4.575330e-02
4.565037e-02
4.554751e-02
4.544471e-02
4.534199e-02
4.523933e-02
4.513674e-02
4.503422e-02
4.493177e-02
4.482939e-02
4.472707e-02
4.462483e-02
4.452265e-02
4.442055e-02
4.431851e-02
4.421654e-02
4.411464e-02
4.401282e-02
4.391106e-02
4.380937e-02
4.370775e-02
4.360619e-02
4.350471e-02
4.340330e-02
4.330196e-02
4.320069e-02
4.309948e-02
4.299835e-02
4.289729e-02
4.279629e-02
4.269537e-02
4.259452e-02
4.249373e-02
4.239302e-02
4.229238e-02
4.219180e-02
4.209130e-02
4.199087e-02
4.189050e-02
4.179021e-02
4.168999e-02
4.158984e-02
4.148976e-02
4.138975e-02
4.128981e-02
4.118994e-02
4.109014e-02
4.099041e-02
4.089075e-02
4.079117e-02
4.069165e-02
4.059221e-02
4.049283e-02
4.039353e-02
4.029430e-02
4.019514e-02
4.009605e-02
3.999703e-02
3.989808e-02
3.979921e-02
3.970040e-02
3.960167e-02
3.950301e-02
3.940441e-02
3.930590e-02
3.920745e-02
3.910907e-02
3.901077e-02
3.891253e-02
3.881437e-02
3.871628e-02
3.861826e-02
3.852032e-02
3.842244e-02
3.832464e-02
3.822691e-02
3.812925e-02
3.803167e-02
3.793415e-02
3.783671e-02
3.773934e-02
3.764204e-02
3.754482e-02
3.744766e-02
3.735058e-02
3.725357e-02
3.715664e-02
3.705977e-02
3.696298e-02
3.686626e-02
3.676962e-02
3.667304e-02
3.657654e-02
3.648011e-02
3.638376e-02
3.628748e-02
3.619127e-02
3.609513e-02
3.599907e-02
3.590308e-02
3.580716e-02
3.571131e-02
3.561554e-02
3.551984e-02
3.542422e-02
3.532867e-02
3.523319e-02
3.513778e-02
3.504245e-02
3.494719e-02
3.485201e-02
3.475690e-02
3.466186e-02
3.456689e-02
3.447200e-02
3.437719e-02
3.428244e-02
3.418777e-02
3.409318e-02
3.399866e-02
3.390421e-02
3.380983e-02
3.371553e-02
3.362131e-02
3.352716e-02
3.343308e-02
3.333907e-02
3.324514e-02
3.315129e-02
3.305751e-02
3.296380e-02
3.287017e-02
3.277661e-02
3.268313e-02
3.258972e-02
3.249639e-02
3.240313e-02
3.230994e-02
3.221683e-02
3.212379e-02
3.203083e-02
3.193795e-02
3.184514e-02
3.175240e-02
3.165974e-02
3.156715e-02
3.147464e-02
3.138220e-02
3.128984e-02
3.119755e-02
3.110534e-02
3.101321e-02
3.092115e-02
3.082916e-02
3.073725e-02
3.064542e-02
3.055366e-02
3.046197e-02
3.037036e-02
3.027883e-02
3.018737e-02
3.009599e-02
3.000469e-02
2.991346e-02
2.982230e-02
2.973122e-02
2.964022e-02
2.954929e-02
2.945844e-02
2.936767e-02
2.927697e-02
2.918634e-02
2.909580e-02
2.900532e-02
2.891493e-02
2.882461e-02
2.873437e-02
2.864420e-02
2.855411e-02
2.846410e-02
2.837416e-02
2.828430e-02
2.819452e-02
2.810481e-02
2.801518e-02
2.792563e-02
2.783615e-02
2.774675e-02
2.765742e-02
2.756817e-02
2.747900e-02
2.738991e-02
2.730089e-02
2.721195e-02
2.712309e-02
2.703430e-02
2.694560e-02
2.685696e-02
2.676841e-02
2.667993e-02
2.659153e-02
2.650321e-02
2.641496e-02
2.632679e-02
2.623870e-02
2.615069e-02
2.606275e-02
2.597489e-02
2.588711e-02
2.579941e-02
2.571178e-02
2.562423e-02
2.553676e-02
2.544937e-02
2.536206e-02
2.527482e-02
2.518766e-02
2.510058e-02
2.501357e-02
2.492665e-02
2.483980e-02
2.475303e-02
2.466634e-02
2.457973e-02
2.449319e-02
2.440674e-02
2.432036e-02
2.423406e-02
2.414783e-02
2.406169e-02
2.397562e-02
2.388964e-02
2.380373e-02
2.371790e-02
2.363215e-02
2.354648e-02
2.346088e-02
2.337537e-02
2.328993e-02
2.320457e-02
2.311929e-02
2.303409e-02
2.294897e-02
2.286393e-02
2.277897e-02
2.269408e-02
2.260928e-02
2.252455e-02
2.243990e-02
2.235533e-02
2.227084e-02
2.218644e-02
2.210210e-02
2.201785e-02
2.193368e-02
2.184959e-02
2.176558e-02
2.168164e-02
2.159779e-02
2.151401e-02
2.143032e-02
2.134670e-02
2.126317e-02
2.117971e-02
2.109634e-02
2.101304e-02
2.092982e-02
2.084669e-02
2.076363e-02
2.068065e-02
2.059775e-02
2.051494e-02
2.043220e-02
2.034954e-02
2.026697e-02
2.018447e-02
2.010205e-02
2.001972e-02
1.993746e-02
1.985528e-02
1.977319e-02
1.969117e-02
1.960924e-02
1.952738e-02
1.944561e-02
1.936392e-02
1.928230e-02
1.920077e-02
1.911932e-02
1.903795e-02
1.895666e-02
1.887545e-02
1.879432e-02
1.871327e-02
1.863230e-02
1.855142e-02
1.847061e-02
1.838989e-02
1.830924e-02
1.822868e-02
1.814820e-02
1.806780e-02
1.798748e-02
1.790724e-02
1.782709e-02
1.774701e-02
1.766702e-02
1.758710e-02
1.750727e-02
1.742752e-02
1.734785e-02
1.726827e-02
1.718876e-02
1.710934e-02
1.703000e-02
1.695073e-02
1.687156e-02
1.679246e-02
1.671344e-02
1.663451e-02
1.655566e-02
1.647689e-02
1.639820e-02
1.631959e-02
1.624107e-02
1.616262e-02
1.608426e-02
1.600598e-02
1.592779e-02
1.584967e-02
1.577164e-02
1.569369e-02
1.561582e-02
1.553804e-02
1.546033e-02
1.538271e-02
1.530517e-02
1.522772e-02
1.515034e-02
1.507305e-02
1.499584e-02
1.491872e-02
1.484167e-02
1.476471e-02
1.468783e-02
1.461104e-02
1.453433e-02
1.445770e-02
1.438115e-02
1.430468e-02
1.422830e-02
1.415200e-02
1.407579e-02
1.399965e-02
1.392360e-02
1.384764e-02
1.377175e-02
1.369595e-02
1.362024e-02
1.354460e-02
1.346905e-02
1.339358e-02
1.331820e-02
1.324290e-02
1.316768e-02
1.309254e-02
1.301749e-02
1.294253e-02
1.286764e-02
1.279284e-02
1.271812e-02
1.264349e-02
1.256894e-02
1.249447e-02
1.242009e-02
1.234579e-02
1.227158e-02
1.219745e-02
1.212340e-02
1.204944e-02
1.197556e-02
1.190176e-02
1.182805e-02
1.175442e-02
1.168088e-02
1.160742e-02
1.153404e-02
1.146075e-02
1.138754e-02
1.131442e-02
1.124138e-02
1.116843e-02
1.109556e-02
1.102277e-02
1.095007e-02
1.087745e-02
1.080492e-02
1.073247e-02
1.066011e-02
1.058783e-02
1.051564e-02
1.044353e-02
1.037150e-02
1.029956e-02
1.022771e-02
1.015593e-02
1.008425e-02
1.001265e-02
9.941130e-03
9.869698e-03
9.798351e-03
9.727090e-03
9.655913e-03
9.584821e-03
9.513814e-03
9.442892e-03
9.372055e-03
9.301304e-03
9.230637e-03
9.160056e-03
9.089560e-03
9.019149e-03
8.948824e-03
8.878584e-03
8.808429e-03
8.738360e-03
8.668376e-03
8.598477e-03
8.528664e-03
8.458937e-03
8.389295e-03
8.319739e-03
8.250268e-03
8.180883e-03
8.111584e-03
8.042370e-03
7.973242e-03
7.904200e-03
7.835244e-03
7.766373e-03
7.697589e-03
7.628890e-03
7.560277e-03
7.491751e-03
7.423310e-03
7.354955e-03
7.286687e-03
7.218504e-03
7.150408e-03
7.082398e-03
7.014474e-03
6.946636e-03
6.878884e-03
6.811219e-03
6.743640e-03
6.676148e-03
6.608741e-03
6.541422e-03
6.474188e-03
6.407041e-03
6.339981e-03
6.273007e-03
6.206120e-03
6.139319e-03
6.072605e-03
6.005978e-03
5.939437e-03
5.872983e-03
5.806616e-03
5.740336e-03
5.674142e-03
5.608036e-03
5.542016e-03
5.476083e-03
5.410237e-03
5.344478e-03
5.278806e-03
5.213221e-03
5.147723e-03
5.082312e-03
5.016988e-03
4.951752e-03
4.886602e-03
4.821540e-03
4.756565e-03
4.691678e-03
4.626877e-03
4.562164e-03
4.497538e-03
4.433000e-03
4.368549e-03
4.304186e-03
4.239910e-03
4.175722e-03
4.111621e-03
4.047608e-03
3.983682e-03
3.919844e-03
3.856094e-03
3.792431e-03
3.728856e-03
3.665369e-03
3.601969e-03
3.538658e-03
3.475434e-03
3.412298e-03
3.349250e-03
3.286290e-03
3.223418e-03
3.160634e-03
3.097938e-03
3.035330e-03
2.972810e-03
2.910378e-03
2.848034e-03
2.785779e-03
2.723611e-03
2.661532e-03
2.599541e-03
2.537639e-03
2.475824e-03
2.414098e-03
2.352461e-03
2.290911e-03
2.229451e-03
2.168078e-03
2.106794e-03
2.045599e-03
1.984492e-03
1.923474e-03
1.862544e-03
1.801703e-03
1.740951e-03
1.680287e-03
1.619712e-03
1.559226e-03
1.498829e-03
1.438520e-03
1.378300e-03
1.318169e-03
1.258127e-03
1.198174e-03
1.138309e-03
1.078534e-03
1.018848e-03
9.592504e-04
8.997422e-04
8.403230e-04
7.809929e-04
7.217519e-04
6.626001e-04
6.035375e-04
5.445641e-04
4.856799e-04
4.268851e-04
3.681795e-04
3.095632e-04
2.510363e-04
1.925987e-04
1.342506e-04
7.599191e-05
1.782268e-05
0
0
0
0
0
0
0
0
0
0
0
0
0
0
0
0
0
0
0
0
0
0
0
0
0
0
0
0
0
0
0
0
0
0
0
0
0
0
0
0
0
0
0
0
0
0
0
0
0
0
0
0
0
0
0
0
0
0
0
0
0
0
0
0
0
0
0
0
0
0
0
0
0
0
0
0
0
0
0
0
0
0
0
0
0
0
0
0
0
0
0
0
0
0
0
0
0
0
0
0
0
0
0
0
0
0
0
0
0
0
0
0
0
0
0
0
0
0
0
0
0
0
0
0
0
0
0
0
0
0
0
0
0
0
0
0
0
0
0
0
0
0
0
0
0
0
0
0
0
0
0
0
0
0
0
0
0
0
0
0
0
0
0
0
0
0
0
0
0
0
0
0
0
0
0
0
0
0
0
0
0
0
0
0
0
0
0
0
0
0
0
0
0
0
0
0
0
0
0
0
0
0
0
0
0
0
0
0
0
0
0
0
0
0
0
0
0
0
0
0
0
0
0
0
0
0
0
0
0
0
0
0
0
0
0
0
0
0
0
0
0
0
0
0
0
0
0
0
0
0
0
0
0
0
0
0
0
0
0
0
0
0
0
0
0
0
0
0
0
0
0
0
0
0
0
0
0
0
0
0
0
0
0
0
0
0
0
0
0
0
0
0
0
0
0
0
0
0
0
0
0
0
0
0
0
0
0
0
0
0
0
0
0
0
0
0
0
0
0
0
0
0
0
0
0
0
0
0
0
0
0
0
0
0
0
0
0
0
0
0
0
0
0
0
0
0
0
0
0
0
0
0
0
0
0
0
0
0
0
0
0
0
0
0
0
0
0
0
0
0
0
0
0
0
0
0
0
0
0
0
0
0
0
0
0
0
0
0
0
0
0
0
0
0
0
0
0
0
0
0
0
0
0
0
0
0
0
0
0
0
0
0
0
0
0
0
0
0
0
0
0
0
0
0
0
0
0
0
0
0
0
0
0
0
0
0
0
0
0
0
0
0
0
0
0
0
0
0
0
0
0
0
0
0
0
0
0
0
0
0
0
0
0
0
0
0
0
0
0
0
0
0
0
0
0
0
0
0
0
0
0
0
0
0
0
0
0
0
0
0
0
0
0
0
0
0
0
0
0
0
0
0
0
0
0
0
0
0
0
0
0
0
0
0
0
0
0
0
0
0
0
0
0
0
0
0
0
0
0
0
0
0
0
0
0
0
0
0
0
0
0
0
0
0
0
0
0
0
0
0
0
0
0
0
0
0
0
0
0
0
0
0
0
0
0
0
0
0
0
0
0
0
0
0
0
0
0
0
0
0
0
0
0
0
0
0
0
0
0
0
0
0
0
0
0
0
0
0
0
0
0
0
0
0
0
0
0
0
0
0
0
0
0
0
0
0
0
0
0
0
0
0
0
0
0
0
0
0
0
0
0
0
0
0
0
0
0
0
0
0
0
0
0
0
0
0
0
0
0
0
0
0
0
0
0
0
0
0
0
0
0
0
0
0
0
0
0
0
0
0
0
0
0
0
0
0
0
0
0
0
0
0
0
0
0
0
0
0
0
0
0
0
0
0
0
0
0
0
0
0
0
0
0
0
0
0
0
0
0
0
0
0
0
0
0
0
0
0
0
0
0
0
0
0
0
0
0
0
0
0
0
0
0
0
0
0
0
0
0
0
0
0
0
0
0
0
0
0
0
0
0
0
0
0
0
0
0
0
0
0
0
0
0
0
0
0
0
0
0
0
0
0
0
0
0
0
0
0
0
0
0
0
0
0
0
0
0
0
0
0
0
0
0
0
0
0
0
0
0
0
0
0
0
0
0
0
0
0
0
0
0
0
0
0
0
0
0
0
0
0
0
0
0
0
0
0
0
0
0
0
0
0
0
0
0
0
0
0
0
0
0
0
0
0
0
0
0
0
0
0
0
0
0
0
0
0
0
0
0
0
0
0
0
0
0
0
0
0
0
0
0
0
0
0
0
0
0
0
0
0
0
0
0
0
0
0
0
0
0
0
0
0
0
0
0
0
0
0
0
0
0
0
0
0
0
0
0
0
0
0
0
0
0
0
0
0
0
0
0
0
0
0
0
0
0
0
0
0
0
0
0
0
0
0
0
0
0
0
0
0
0
0
0
0
0
0
0
0
0
0
0
0
0
0
0
0
0
0
0
0
0
0
0
0
0
0
0
0
0
0
0
0
0
0
0
0
0
0
0
0
0
0
0
0
0
0
0
0
0
0
0
0
0
0
0
0
0
0
0
0
0
0
0
0
0
0
0
0
0
0
0
0
0
0
0
0
0
0
0
0
0
0
0
0
0
0
0
0
0
0
0
0
0
0
0
0
0
0
0
0
0
0
0
0
0
0
0
0
0
0
0
0
0
0
0
0
0
0
0
0
0
0
0
0
0
0
0
0
0
0
0
0
0
0
0
0
0
0
0
0
0
0
0
0
0
0
0
0
0
0
0
0
0
0
0
0
0
0
0
0
0
0
0
0
0
0
0
0
0
0
0
0
0
0
0
0
0
0
0
0
0
0
0
0
0
0
0
0
0
0
0
0
0
0
0
0
0
0
0
0
0
0
0
0
0
0
0
0
0
0
0
0
0
0
0
0
0
0
0
0
0
0
0
0
0
0
0
0
0
0
0
0
0
0
0
0
0
0
0
0
0
0
0
0
0
0
0
0
0
0
0
0
0
0
0
0
0
0
0
0
0
0
0
0
0
0
0
0
0
0
0
0
0
0
4.876775e-05
1.077683e-04
1.668621e-04
2.260492e-04
2.853296e-04
3.447032e-04
4.041700e-04
4.637301e-04
5.233832e-04
5.831296e-04
6.429690e-04
7.029016e-04
7.629272e-04
8.230459e-04
8.832577e-04
9.435624e-04
1.003960e-03
1.064451e-03
1.125035e-03
1.185711e-03
1.246481e-03
1.307343e-03
1.368299e-03
1.429347e-03
1.490488e-03
1.551721e-03
1.613048e-03
1.674467e-03
1.735979e-03
1.797584e-03
1.859281e-03
1.921071e-03
1.982954e-03
2.044930e-03
2.106998e-03
2.169158e-03
2.231411e-03
2.293757e-03
2.356195e-03
2.418726e-03
2.481349e-03
2.544064e-03
2.606872e-03
2.669772e-03
2.732765e-03
2.795850e-03
2.859028e-03
2.922297e-03
2.985659e-03
3.049114e-03
3.112660e-03
3.176299e-03
3.240030e-03
3.303853e-03
3.367768e-03
3.431775e-03
3.495875e-03
3.560066e-03
3.624350e-03
3.688725e-03
3.753193e-03
3.817752e-03
3.882404e-03
3.947147e-03
4.011983e-03
4.076910e-03
4.141929e-03
4.207040e-03
4.272243e-03
4.337537e-03
4.402924e-03
4.468402e-03
4.533972e-03
4.599633e-03
4.665386e-03
4.731231e-03
4.797168e-03
4.863196e-03
4.929315e-03
4.995527e-03
5.061829e-03
5.128223e-03
5.194709e-03
5.261286e-03
5.327955e-03
5.394715e-03
5.461566e-03
5.528509e-03
5.595543e-03
5.662668e-03
5.729885e-03
5.797193e-03
5.864592e-03
5.932083e-03
5.999664e-03
6.067337e-03
6.135101e-03
6.202956e-03
6.270902e-03
6.338939e-03
6.407067e-03
6.475286e-03
6.543597e-03
6.611998e-03
6.680490e-03
6.749073e-03
6.817747e-03
6.886511e-03
6.955367e-03
7.024313e-03
7.093351e-03
7.162479e-03
7.231697e-03
7.301007e-03
7.370407e-03
7.439898e-03
7.509479e-03
7.579151e-03
7.648913e-03
7.718767e-03
7.788710e-03
7.858745e-03
7.928869e-03
7.999084e-03
8.069390e-03
8.139786e-03
8.210272e-03
8.280849e-03
8.351516e-03
8.422273e-03
8.493121e-03
8.564059e-03
8.635087e-03
8.706205e-03
8.777413e-03
8.848712e-03
8.920101e-03
8.991580e-03
9.063148e-03
9.134807e-03
9.206556e-03
9.278395e-03
9.350324e-03
9.422343e-03
9.494452e-03
9.566650e-03
9.638939e-03
9.711317e-03
9.783785e-03
9.856343e-03
9.928990e-03
1.000173e-02
1.007455e-02
1.014747e-02
1.022048e-02
1.029357e-02
1.036676e-02
1.044003e-02
1.051340e-02
1.058685e-02
1.066040e-02
1.073403e-02
1.080775e-02
1.088156e-02
1.095547e-02
1.102946e-02
1.110354e-02
1.117771e-02
1.125196e-02
1.132631e-02
1.140075e-02
1.147527e-02
1.154989e-02
1.162459e-02
1.169939e-02
1.177427e-02
1.184924e-02
1.192430e-02
1.199945e-02
1.207469e-02
1.215002e-02
1.222543e-02
1.230094e-02
1.237653e-02
1.245222e-02
1.252799e-02
1.260385e-02
1.267980e-02
1.275584e-02
1.283196e-02
1.290818e-02
1.298448e-02
1.306087e-02
1.313735e-02
1.321392e-02
1.329058e-02
1.336733e-02
1.344416e-02
1.352109e-02
1.359810e-02
1.367520e-02
1.375239e-02
1.382966e-02
1.390703e-02
1.398448e-02
1.406202e-02
1.413965e-02
1.421737e-02
1.429518e-02
1.437307e-02
1.445105e-02
1.452912e-02
1.460728e-02
1.468553e-02
1.476386e-02
1.484228e-02
1.492079e-02
1.499939e-02
1.507808e-02
1.515685e-02
1.523571e-02
1.531466e-02
1.539370e-02
1.547282e-02
1.555204e-02
1.563134e-02
1.571072e-02
1.579020e-02
1.586976e-02
1.594941e-02
1.602915e-02
1.610897e-02
1.618889e-02
1.626889e-02
1.634897e-02
1.642915e-02
1.650941e-02
1.658976e-02
1.667020e-02
1.675072e-02
1.683133e-02
1.691203e-02
1.699281e-02
1.707369e-02
1.715465e-02
1.723569e-02
1.731683e-02
1.739805e-02
1.747935e-02
1.756075e-02
1.764223e-02
1.772380e-02
1.780545e-02
1.788719e-02
1.796902e-02
1.805094e-02
1.813294e-02
1.821503e-02
1.829720e-02
1.837947e-02
1.846181e-02
1.854425e-02
1.862677e-02
1.870938e-02
1.879207e-02
1.887485e-02
1.895772e-02
1.904068e-02
1.912372e-02
1.920684e-02
1.929005e-02
1.937335e-02
1.945674e-02
1.954021e-02
1.962377e-02
1.970741e-02
1.979114e-02
1.987496e-02
1.995886e-02
2.004285e-02
2.012692e-02
2.021108e-02
2.029532e-02
2.037966e-02
2.046407e-02
2.054858e-02
2.063316e-02
2.071784e-02
2.080260e-02
2.088745e-02
2.097238e-02
2.105739e-02
2.114250e-02
2.122769e-02
2.131296e-02
2.139832e-02
2.148376e-02
2.156929e-02
2.165491e-02
2.174061e-02
2.182640e-02
2.191227e-02
2.199823e-02
2.208427e-02
2.217040e-02
2.225661e-02
2.234291e-02
2.242929e-02
2.251576e-02
2.260231e-02
2.268895e-02
2.277567e-02
2.286248e-02
2.294937e-02
2.303635e-02
2.312341e-02
2.321056e-02
2.329779e-02
2.338511e-02
2.347251e-02
2.355999e-02
2.364757e-02
2.373522e-02
2.382296e-02
2.391079e-02
2.399869e-02
2.408669e-02
2.417477e-02
2.426293e-02
2.435118e-02
2.443951e-02
2.452792e-02
2.461642e-02
2.470501e-02
2.479367e-02
2.488243e-02
2.497126e-02
2.506018e-02
2.514919e-02
2.523828e-02
2.532745e-02
2.541671e-02
2.550605e-02
2.559547e-02
2.568498e-02
2.577457e-02
2.586425e-02
2.595401e-02
2.604385e-02
2.613378e-02
2.622379e-02
2.631389e-02
2.640407e-02
2.649433e-02
2.658467e-02
2.667510e-02
2.676561e-02
2.685621e-02
2.694689e-02
2.703765e-02
2.712850e-02
2.721943e-02
2.731044e-02
2.740154e-02
2.749272e-02
2.758398e-02
2.767532e-02
2.776675e-02
2.785826e-02
2.794986e-02
2.804154e-02
2.813330e-02
2.822514e-02
2.831707e-02
2.840908e-02
2.850117e-02
2.859334e-02
2.868560e-02
2.877794e-02
2.887036e-02
2.896287e-02
2.905546e-02
2.914813e-02
2.924088e-02
2.933372e-02
2.942664e-02
2.951964e-02
2.961272e-02
2.970589e-02
2.979914e-02
2.989247e-02
2.998588e-02
3.007937e-02
3.017295e-02
3.026661e-02
3.036035e-02
3.045417e-02
3.054808e-02
3.064207e-02
3.073614e-02
3.083029e-02
3.092452e-02
3.101884e-02
3.111323e-02
3.120771e-02
3.130227e-02
3.139691e-02
3.149164e-02
3.158644e-02
3.168133e-02
3.177630e-02
3.187135e-02
3.196648e-02
3.206170e-02
3.215699e-02
3.225237e-02
3.234782e-02
3.244336e-02
3.253898e-02
3.263469e-02
3.273047e-02
3.282633e-02
3.292228e-02
3.301830e-02
3.311441e-02
3.321060e-02
3.330687e-02
3.340322e-02
3.349965e-02
3.359616e-02
3.369276e-02
3.378943e-02
3.388618e-02
3.398302e-02
3.407994e-02
3.417693e-02
3.427401e-02
3.437117e-02
3.446841e-02
3.456573e-02
3.466313e-02
3.476061e-02
3.485817e-02
3.495581e-02
3.505353e-02
3.515133e-02
3.524921e-02
3.534717e-02
3.544522e-02
3.554334e-02
3.564154e-02
3.573982e-02
3.583819e-02
3.593663e-02
3.603515e-02
3.613376e-02
3.623244e-02
3.633120e-02
3.643004e-02
3.652896e-02
3.662797e-02
3.672705e-02
3.682621e-02
3.692545e-02
3.702477e-02
3.712417e-02
3.722365e-02
3.732321e-02
3.742285e-02
3.752257e-02
3.762236e-02
3.772224e-02
3.782220e-02
3.792223e-02
3.802235e-02
3.812254e-02
3.822281e-02
3.832316e-02
3.842359e-02
3.852410e-02
3.862469e-02
3.872536e-02
3.882611e-02
3.892693e-02
3.902784e-02
3.912882e-02
3.922988e-02
3.933103e-02
3.943224e-02
3.953354e-02
3.963492e-02
3.973638e-02
3.983791e-02
3.993952e-02
4.004121e-02
4.014298e-02
4.024483e-02
4.034676e-02
4.044876e-02
4.055084e-02
4.065300e-02
4.075524e-02
4.085756e-02
4.095996e-02
4.106243e-02
4.116498e-02
4.126761e-02
4.137032e-02
4.147310e-02
4.157597e-02
4.167891e-02
4.178193e-02
4.188502e-02
4.198820e-02
4.209145e-02
4.219478e-02
4.229818e-02
4.240167e-02
4.250523e-02
4.260887e-02
4.271259e-02
4.281638e-02
4.292026e-02
4.302420e-02
4.312823e-02
4.323234e-02
4.333652e-02
4.344077e-02
4.354511e-02
4.364952e-02
4.375401e-02
4.385858e-02
4.396322e-02
4.406794e-02
4.417274e-02
4.427761e-02
4.438256e-02
4.448759e-02
4.459270e-02
4.469788e-02
4.480314e-02
4.490847e-02
4.501388e-02
4.511937e-02
4.522493e-02
4.533057e-02
4.543629e-02
4.554208e-02
4.564795e-02
4.575390e-02
4.585992e-02
4.596602e-02
4.607219e-02
4.617844e-02
4.628477e-02
4.639117e-02
4.649765e-02
4.660421e-02
4.671084e-02
4.681754e-02
4.692432e-02
4.703118e-02
4.713812e-02
4.724513e-02
4.735221e-02
4.745937e-02
4.756661e-02
4.767392e-02
4.778131e-02
4.788877e-02
4.799631e-02
4.810392e-02
4.821161e-02
4.831938e-02
4.842722e-02
4.853513e-02
4.864312e-02
4.875119e-02
4.885933e-02
4.896754e-02
4.907583e-02
4.918420e-02
4.929264e-02
4.940116e-02
4.950975e-02
4.961841e-02
4.972715e-02
4.983596e-02
4.994485e-02
5.005382e-02
5.016286e-02
5.027197e-02
5.038116e-02
5.049042e-02
5.059976e-02
5.070917e-02
5.081865e-02
5.092821e-02
5.103784e-02
5.114755e-02
5.125733e-02
5.136719e-02
5.147712e-02
5.158713e-02
5.169720e-02
5.180736e-02
5.191758e-02
5.202788e-02
5.213826e-02
5.224871e-02
5.235923e-02
5.246982e-02
5.258049e-02
5.269123e-02
5.280205e-02
5.291294e-02
5.302390e-02
5.313494e-02
5.324605e-02
5.335724e-02
5.346849e-02
5.357982e-02
5.369123e-02
5.380270e-02
5.391425e-02
5.402588e-02
5.413757e-02
5.424934e-02
5.436118e-02
5.447310e-02
5.458509e-02
5.469715e-02
5.480928e-02
5.492149e-02
5.503377e-02
5.514612e-02
5.525855e-02
5.537104e-02
5.548361e-02
5.559626e-02
5.570897e-02
5.582176e-02
5.593462e-02
5.604755e-02
5.616056e-02
5.627363e-02
5.638678e-02
5.650000e-02
5.661330e-02
5.672666e-02
5.684010e-02
5.695361e-02
5.706719e-02
5.718084e-02
5.729457e-02
5.740837e-02
5.752223e-02
5.763617e-02
5.775019e-02
5.786427e-02
5.797843e-02
5.809265e-02
5.820695e-02
5.832132e-02
5.843576e-02
5.855028e-02
5.866486e-02
5.877952e-02
5.889424e-02
5.900904e-02
5.912391e-02
5.923885e-02
5.935386e-02
5.946895e-02
5.958410e-02
5.969933e-02
5.981462e-02
5.992999e-02
6.004542e-02
6.016093e-02
6.027651e-02
6.039216e-02
6.050788e-02
6.062367e-02
6.073953e-02
6.085546e-02
6.097147e-02
6.108754e-02
6.120368e-02
6.131990e-02
6.143618e-02
6.155253e-02
6.166896e-02
6.178545e-02
6.190202e-02
6.201865e-02
6.213536e-02
6.225213e-02
6.236897e-02
6.248589e-02
6.260287e-02
6.271993e-02
6.283705e-02
6.295424e-02
6.307151e-02
6.318884e-02
6.330624e-02
6.342371e-02
6.354125e-02
6.365887e-02
6.377655e-02
6.389430e-02
6.401211e-02
6.413000e-02
6.424796e-02
6.436599e-02
6.448408e-02
6.460225e-02
6.472048e-02
6.483878e-02
6.495715e-02
6.507559e-02
6.519410e-02
6.531268e-02
6.543133e-02
6.555004e-02
6.566883e-02
6.578768e-02
6.590660e-02
6.602559e-02
6.614465e-02
6.626378e-02
6.638297e-02
6.650224e-02
6.662157e-02
6.674097e-02
6.686044e-02
6.697998e-02
6.709958e-02
6.721925e-02
6.733899e-02
6.745880e-02
6.757868e-02
6.769862e-02
6.781864e-02
6.793872e-02
6.805887e-02
6.817908e-02
6.829936e-02
6.841972e-02
6.854013e-02
6.866062e-02
6.878117e-02
6.890179e-02
6.902248e-02
6.914324e-02
6.926406e-02
6.938495e-02
6.950591e-02
6.962693e-02
6.974803e-02
6.986918e-02
6.999041e-02
7.011170e-02
7.023306e-02
7.035449e-02
7.047598e-02
7.059754e-02
7.071917e-02
7.084086e-02
7.096262e-02
7.108445e-02
7.120634e-02
7.132830e-02
7.145033e-02
7.157242e-02
7.169458e-02
7.181681e-02
7.193910e-02
7.206146e-02
7.218388e-02
7.230637e-02
7.242893e-02
7.255155e-02
7.267424e-02
7.279699e-02
7.291981e-02
7.304270e-02
7.316565e-02
7.328867e-02
7.341175e-02
7.353490e-02
7.365811e-02
7.378139e-02
7.390474e-02
7.402815e-02
7.415162e-02
7.427516e-02
7.439877e-02
7.452244e-02
7.464618e-02
7.476998e-02
7.489385e-02
7.501778e-02
7.514178e-02
7.526584e-02
7.538997e-02
7.551416e-02
7.563842e-02
7.576274e-02
7.588713e-02
7.601158e-02
7.613610e-02
7.626068e-02
7.638532e-02
7.651003e-02
7.663481e-02
7.675965e-02
7.688455e-02
7.700952e-02
7.713455e-02
7.725965e-02
7.738481e-02
7.751003e-02
7.763532e-02
7.776067e-02
7.788609e-02
7.801157e-02
7.813711e-02
7.826272e-02
7.838839e-02
7.851413e-02
7.863992e-02
7.876579e-02
7.889171e-02
7.901770e-02
7.914376e-02
7.926987e-02
7.939605e-02
7.952230e-02
7.964860e-02
7.977497e-02
7.990141e-02
8.002790e-02
8.015446e-02
8.028108e-02
8.040777e-02
8.053452e-02
8.066133e-02
8.078820e-02
8.091514e-02
8.104214e-02
8.116920e-02
8.129633e-02
8.142352e-02
8.155077e-02
8.167808e-02
8.180545e-02
8.193289e-02
8.206039e-02
8.218795e-02
8.231558e-02
8.244326e-02
8.257101e-02
8.269882e-02
8.282670e-02
8.295463e-02
8.308263e-02
8.321069e-02
8.333881e-02
8.346699e-02
8.359524e-02
8.372354e-02
8.385191e-02
8.398034e-02
8.410883e-02
8.423738e-02
8.436600e-02
8.449467e-02
8.462341e-02
8.475221e-02
8.488107e-02
8.500999e-02
8.513897e-02
8.526801e-02
8.539712e-02
8.552628e-02
8.565551e-02
8.578479e-02
8.591414e-02
8.604355e-02
8.617302e-02
8.630255e-02
8.643214e-02
8.656179e-02
8.669150e-02
8.682128e-02
8.695111e-02
8.708100e-02
8.721096e-02
8.734097e-02
8.747105e-02
8.760118e-02
8.773137e-02
8.786163e-02
8.799194e-02
8.812232e-02
8.825275e-02
8.838325e-02
8.851380e-02
8.864442e-02
8.877509e-02
8.890583e-02
8.903662e-02
8.916747e-02
8.929839e-02
8.942936e-02
8.956039e-02
8.969148e-02
8.982263e-02
8.995384e-02
9.008511e-02
9.021644e-02
9.034783e-02
9.047928e-02
9.061078e-02
9.074235e-02
9.087397e-02
9.100565e-02
9.113739e-02
9.126919e-02
9.140105e-02
9.153297e-02
9.166495e-02
9.179698e-02
9.192908e-02
9.206123e-02
9.219344e-02
9.232571e-02
9.245804e-02
9.259042e-02
9.272286e-02
9.285537e-02
9.298793e-02
9.312055e-02
9.325322e-02
9.338596e-02
9.351875e-02
9.365160e-02
9.378451e-02
9.391747e-02
9.405050e-02
9.418358e-02
9.431672e-02
9.444991e-02
9.458317e-02
9.471648e-02
9.484985e-02
9.498327e-02
9.511676e-02
9.525030e-02
9.538389e-02
9.551755e-02
9.565126e-02
9.578503e-02
9.591886e-02
9.605274e-02
9.618668e-02
9.632068e-02
9.645473e-02
9.658884e-02
9.672301e-02
9.685723e-02
9.699151e-02
9.712585e-02
9.726024e-02
9.739469e-02
9.752920e-02
9.766376e-02
9.779838e-02
9.793306e-02
9.806779e-02
9.820258e-02
9.833742e-02
9.847232e-02
9.860727e-02
9.874229e-02
9.887735e-02
9.901248e-02
9.914765e-02
9.928289e-02
9.941818e-02
9.955353e-02
9.968893e-02
9.982438e-02
9.995990e-02
1.000955e-01
1.002311e-01
1.003668e-01
1.005025e-01
1.006383e-01
1.007741e-01
1.009100e-01
1.010460e-01
1.011820e-01
1.013181e-01
1.014542e-01
1.015903e-01
1.017266e-01
1.018629e-01
1.019992e-01
1.021356e-01
1.022720e-01
1.024085e-01
1.025451e-01
1.026817e-01
1.028184e-01
1.029551e-01
1.030919e-01
1.032287e-01
1.033656e-01
1.035025e-01
1.036395e-01
1.037765e-01
1.039136e-01
1.040508e-01
1.041880e-01
1.043253e-01
1.044626e-01
1.045999e-01
1.047373e-01
1.048748e-01
1.050123e-01
1.051499e-01
1.052876e-01
1.054252e-01
1.055630e-01
1.057008e-01
1.058386e-01
1.059765e-01
1.061145e-01
1.062525e-01
1.063905e-01
1.065287e-01
1.066668e-01
1.068050e-01
1.069433e-01
1.070816e-01
1.072200e-01
1.073584e-01
1.074969e-01
1.076354e-01
1.077740e-01
1.079127e-01
1.080514e-01
1.081901e-01
1.083289e-01
1.084677e-01
1.086066e-01
1.087456e-01
1.088846e-01
1.090237e-01
1.091628e-01
1.093019e-01
1.094411e-01
1.095804e-01
1.097197e-01
1.098591e-01
1.099985e-01
1.101380e-01
1.102775e-01
1.104170e-01
1.105567e-01
1.106963e-01
1.108361e-01
1.109758e-01
1.111157e-01
1.112555e-01
1.113955e-01
1.115355e-01
1.116755e-01
1.118156e-01
1.119557e-01
1.120959e-01
1.122361e-01
1.123764e-01
1.125167e-01
1.126571e-01
1.127976e-01
1.129380e-01
1.130786e-01
1.132192e-01
1.133598e-01
1.135005e-01
1.136412e-01
1.137820e-01
1.139229e-01
1.140637e-01
1.142047e-01
1.143457e-01
1.144867e-01
1.146278e-01
1.147689e-01
1.149101e-01
1.150514e-01
1.151926e-01
1.153340e-01
1.154754e-01
1.156168e-01
1.157583e-01
1.158998e-01
1.160414e-01
1.161830e-01
1.163247e-01
1.164664e-01
1.166082e-01
1.167500e-01
1.168919e-01
1.170338e-01
1.171758e-01
1.173178e-01
1.174599e-01
1.176020e-01
1.177442e-01
1.178864e-01
1.180287e-01
1.181710e-01
1.183134e-01
1.184558e-01
1.185982e-01
1.187407e-01
1.188833e-01
1.190259e-01
1.191685e-01
1.193112e-01
1.194540e-01
1.195968e-01
1.197396e-01
1.198825e-01
1.200255e-01
1.201684e-01
1.203115e-01
1.204545e-01
1.205977e-01
1.207409e-01
1.208841e-01
1.210273e-01
1.211707e-01
1.213140e-01
1.214574e-01
1.216009e-01
1.217444e-01
1.218880e-01
1.220316e-01
1.221752e-01
1.223189e-01
1.224626e-01
1.226064e-01
1.227502e-01
1.228941e-01
1.230381e-01
1.231820e-01
1.233260e-01
1.234701e-01
1.236142e-01
1.237584e-01
1.239026e-01
1.240468e-01
1.241911e-01
1.243355e-01
1.244799e-01
1.246243e-01
1.247688e-01
1.249133e-01
1.250579e-01
1.252025e-01
1.253471e-01
1.254918e-01
1.256366e-01
1.257814e-01
1.259262e-01
1.260711e-01
1.262161e-01
1.263610e-01
1.265061e-01
1.266511e-01
1.267963e-01
1.269414e-01
1.270866e-01
1.272319e-01
1.273772e-01
1.275225e-01
1.276679e-01
1.278133e-01
1.279588e-01
1.281043e-01
1.282499e-01
1.283955e-01
1.285411e-01
1.286868e-01
1.288326e-01
1.289783e-01
1.291242e-01
1.292700e-01
1.294160e-01
1.295619e-01
1.297079e-01
1.298540e-01
1.300001e-01
1.301462e-01
1.302924e-01
1.304386e-01
1.305849e-01
1.307312e-01
1.308775e-01
1.310239e-01
1.311704e-01
1.313168e-01
1.314634e-01
1.316099e-01
1.317566e-01
1.319032e-01
1.320499e-01
1.321966e-01
1.323434e-01
1.324903e-01
1.326371e-01
1.327840e-01
1.329310e-01
1.330780e-01
1.332250e-01
1.333721e-01
1.335192e-01
1.336664e-01
1.338136e-01
1.339609e-01
1.341082e-01
1.342555e-01
1.344029e-01
1.345503e-01
1.346978e-01
1.348453e-01
1.349928e-01
1.351404e-01
1.352880e-01
1.354357e-01
1.355834e-01
1.357312e-01
1.358790e-01
1.360268e-01
1.361747e-01
1.363226e-01
1.364706e-01
1.366186e-01
1.367666e-01
1.369147e-01
1.370628e-01
1.372110e-01
1.373592e-01
1.375074e-01
1.376557e-01
1.378041e-01
1.379524e-01
1.381008e-01
1.382493e-01
1.383978e-01
1.385463e-01
1.386949e-01
1.388435e-01
1.389922e-01
1.391409e-01
1.392896e-01
1.394384e-01
1.395872e-01
1.397360e-01
1.398849e-01
1.400339e-01
1.401828e-01
1.403319e-01
1.404809e-01
1.406300e-01
1.407791e-01
1.409283e-01
1.410775e-01
1.412268e-01
1.413761e-01
1.415254e-01
1.416748e-01
1.418242e-01
1.419736e-01
1.421231e-01
1.422726e-01
1.424222e-01
1.425718e-01
1.427214e-01
1.428711e-01
1.430208e-01
1.431706e-01
1.433204e-01
1.434702e-01
1.436201e-01
1.437700e-01
1.439200e-01
1.440700e-01
1.442200e-01
1.443701e-01
1.445202e-01
1.446703e-01
1.448205e-01
1.449707e-01
1.451210e-01
1.452713e-01
1.454216e-01
1.455720e-01
1.457224e-01
1.458728e-01
1.460233e-01
1.461738e-01
1.463244e-01
1.464750e-01
1.466256e-01
1.467763e-01
1.469270e-01
1.470777e-01
1.472285e-01
1.473793e-01
1.475302e-01
1.476811e-01
1.478320e-01
1.479830e-01
1.481340e-01
1.482850e-01
1.484361e-01
1.485872e-01
1.487383e-01
1.488895e-01
1.490407e-01
1.491920e-01
1.493433e-01
1.494946e-01
1.496460e-01
1.497974e-01
1.499488e-01
1.501003e-01
1.502518e-01
1.504033e-01
1.505549e-01
1.507065e-01
1.508582e-01
1.510099e-01
1.511616e-01
1.513134e-01
1.514652e-01
1.516170e-01
1.517689e-01
1.519208e-01
1.520727e-01
1.522247e-01
1.523767e-01
1.525287e-01
1.526808e-01
1.528329e-01
1.529851e-01
1.531372e-01
1.532895e-01
1.534417e-01
1.535940e-01
1.537463e-01
1.538987e-01
1.540510e-01
1.542035e-01
1.543559e-01
1.545084e-01
1.546609e-01
1.548135e-01
1.549661e-01
1.551187e-01
1.552714e-01
1.554241e-01
1.555768e-01
1.557296e-01
1.558824e-01
1.560352e-01
1.561881e-01
1.563410e-01
1.564939e-01
1.566469e-01
1.567999e-01
1.569529e-01
1.571060e-01
1.572590e-01
1.574122e-01
1.575653e-01
1.577185e-01
1.578718e-01
1.580250e-01
1.581783e-01
1.583317e-01
1.584850e-01
1.586384e-01
1.587918e-01
1.589453e-01
1.590988e-01
1.592523e-01
1.594059e-01
1.595594e-01
1.597131e-01
1.598667e-01
1.600204e-01
1.601741e-01
1.603279e-01
1.604817e-01
1.606355e-01
1.607893e-01
1.609432e-01
1.610971e-01
1.612510e-01
1.614050e-01
1.615590e-01
1.617130e-01
1.618671e-01
1.620212e-01
1.621753e-01
1.623295e-01
1.624837e-01
1.626379e-01
1.627921e-01
1.629464e-01
1.631007e-01
1.632551e-01
1.634095e-01
1.635639e-01
1.637183e-01
1.638728e-01
1.640273e-01
1.641818e-01
1.643364e-01
1.644909e-01
1.646456e-01
1.648002e-01
1.649549e-01
1.651096e-01
1.652643e-01
1.654191e-01
1.655739e-01
1.657287e-01
1.658836e-01
1.660385e-01
1.661934e-01
1.663484e-01
1.665033e-01
1.666583e-01
1.668134e-01
1.669684e-01
1.671235e-01
1.672787e-01
1.674338e-01
1.675890e-01
1.677442e-01
1.678995e-01
1.680547e-01
1.682100e-01
1.683654e-01
1.685207e-01
1.686761e-01
1.688315e-01
1.689870e-01
1.691424e-01
1.692979e-01
1.694535e-01
1.696090e-01
1.697646e-01
1.699202e-01
1.700759e-01
1.702315e-01
1.703872e-01
1.705429e-01
1.706987e-01
1.708545e-01
1.710103e-01
1.711661e-01
1.713220e-01
1.714779e-01
1.716338e-01
1.717897e-01
1.719457e-01
1.721017e-01
1.722578e-01
1.724138e-01
1.725699e-01
1.727260e-01
1.728821e-01
1.730383e-01
1.731945e-01
1.733507e-01
1.735070e-01
1.736632e-01
1.738195e-01
1.739759e-01
1.741322e-01
1.742886e-01
1.744450e-01
1.746014e-01
1.747579e-01
1.749144e-01
1.750709e-01
1.752274e-01
1.753840e-01
1.755406e-01
1.756972e-01
1.758538e-01
1.760105e-01
1.761672e-01
1.763239e-01
1.764807e-01
1.766374e-01
1.767942e-01
1.769510e-01
1.771079e-01
1.772648e-01
1.774217e-01
1.775786e-01
1.777355e-01
1.778925e-01
1.780495e-01
1.782065e-01
1.783636e-01
1.785206e-01
1.786777e-01
1.788348e-01
1.789920e-01
1.791492e-01
1.793064e-01
1.794636e-01
1.796208e-01
1.797781e-01
1.799354e-01
1.800927e-01
1.802500e-01
1.804074e-01
1.805648e-01
1.807222e-01
1.808797e-01
1.810371e-01
1.811946e-01
1.813521e-01
1.815096e-01
1.816672e-01
1.818248e-01
1.819824e-01
1.821400e-01
1.822977e-01
1.824553e-01
1.826130e-01
1.827708e-01
1.829285e-01
1.830863e-01
1.832441e-01
1.834019e-01
1.835597e-01
1.837176e-01
1.838754e-01
1.840333e-01
1.841913e-01
1.843492e-01
1.845072e-01
1.846652e-01
1.848232e-01
1.849812e-01
1.851393e-01
1.852974e-01
1.854555e-01
1.856136e-01
1.857718e-01
1.859299e-01
1.860881e-01
1.862464e-01
1.864046e-01
1.865629e-01
1.867211e-01
1.868794e-01
1.870378e-01
1.871961e-01
1.873545e-01
1.875129e-01
1.876713e-01
1.878297e-01
1.879881e-01
1.881466e-01
1.883051e-01
1.884636e-01
1.886222e-01
1.887807e-01
1.889393e-01
1.890979e-01
1.892565e-01
1.894152e-01
1.895738e-01
1.897325e-01
1.898912e-01
1.900499e-01
1.902087e-01
1.903674e-01
1.905262e-01
1.906850e-01
1.908438e-01
1.910027e-01
1.911615e-01
1.913204e-01
1.914793e-01
1.916382e-01
1.917972e-01
1.919561e-01
1.921151e-01
1.922741e-01
1.924331e-01
1.925922e-01
1.927512e-01
1.929103e-01
1.930694e-01
1.932285e-01
1.933877e-01
1.935468e-01
1.937060e-01
1.938652e-01
1.940244e-01
1.941836e-01
1.943429e-01
1.945021e-01
1.946614e-01
1.948207e-01
1.949801e-01
1.951394e-01
1.952988e-01
1.954581e-01
1.956175e-01
1.957769e-01
1.959364e-01
1.960958e-01
1.962553e-01
1.964148e-01
1.965743e-01
1.967338e-01
1.968933e-01
1.970529e-01
1.972125e-01
1.973721e-01
1.975317e-01
1.976913e-01
1.978509e-01
1.980106e-01
1.981703e-01
1.983300e-01
1.984897e-01
1.986494e-01
1.988092e-01
1.989689e-01
1.991287e-01
1.992885e-01
1.994483e-01
1.996081e-01
1.997680e-01
1.999278e-01
2.000877e-01
2.002476e-01
2.004075e-01
2.005675e-01
2.007274e-01
2.008874e-01
2.010473e-01
2.012073e-01
2.013673e-01
2.015274e-01
2.016874e-01
2.018475e-01
2.020075e-01
2.021676e-01
2.023277e-01
2.024878e-01
2.026480e-01
2.028081e-01
2.029683e-01
2.031285e-01
2.032887e-01
2.034489e-01
2.036091e-01
2.037693e-01
2.039296e-01
2.040899e-01
2.042501e-01
2.044104e-01
2.045708e-01
2.047311e-01
2.048914e-01
2.050518e-01
2.052122e-01
2.053725e-01
2.055329e-01
2.056934e-01
2.058538e-01
2.060142e-01
2.061747e-01
2.063352e-01
2.064957e-01
2.066562e-01
2.068167e-01
2.069772e-01
2.071377e-01
2.072983e-01
2.074589e-01
2.076194e-01
2.077800e-01
2.079406e-01
2.081013e-01
2.082619e-01
2.084225e-01
2.085832e-01
2.087439e-01
2.089046e-01
2.090653e-01
2.092260e-01
2.093867e-01
2.095474e-01
2.097082e-01
2.098690e-01
2.100297e-01
2.101905e-01
2.103513e-01
2.105121e-01
2.106730e-01
2.108338e-01
2.109946e-01
2.111555e-01
2.113164e-01
2.114773e-01
2.116382e-01
2.117991e-01
2.119600e-01
2.121209e-01
2.122819e-01
2.124428e-01
2.126038e-01
2.127648e-01
2.129258e-01
2.130868e-01
2.132478e-01
2.134088e-01
2.135699e-01
2.137309e-01
2.138920e-01
2.140530e-01
2.142141e-01
2.143752e-01
2.145363e-01
2.146974e-01
2.148585e-01
2.150197e-01
2.151808e-01
2.153420e-01
2.155031e-01
2.156643e-01
2.158255e-01
2.159867e-01
2.161479e-01
2.163091e-01
2.164703e-01
2.166316e-01
2.167928e-01
2.169541e-01
2.171153e-01
2.172766e-01
2.174379e-01
2.175992e-01
2.177605e-01
2.179218e-01
2.180831e-01
2.182445e-01
2.184058e-01
2.185672e-01
2.187285e-01
2.188899e-01
2.190513e-01
2.192127e-01
2.193741e-01
2.195355e-01
2.196969e-01
2.198583e-01
2.200197e-01
2.201812e-01
2.203426e-01
2.205041e-01
2.206655e-01
2.208270e-01
2.209885e-01
2.211500e-01
2.213115e-01
2.214730e-01
2.216345e-01
2.217960e-01
2.219576e-01
2.221191e-01
2.222806e-01
2.224422e-01
2.226038e-01
2.227653e-01
2.229269e-01
2.230885e-01
2.232501e-01
2.234117e-01
2.235733e-01
2.237349e-01
2.238965e-01
2.240581e-01
2.242198e-01
2.243814e-01
2.245431e-01
2.247047e-01
2.248664e-01
2.250280e-01
2.251897e-01
2.253514e-01
2.255131e-01
2.256748e-01
2.258365e-01
2.259982e-01
2.261599e-01
2.263216e-01
2.264833e-01
2.266451e-01
2.268068e-01
2.269685e-01
2.271303e-01
2.272921e-01
2.274538e-01
2.276156e-01
2.277773e-01
2.279391e-01
2.281009e-01
2.282627e-01
2.284245e-01
2.285863e-01
2.287481e-01
2.289099e-01
2.290717e-01
2.292335e-01
2.293954e-01
2.295572e-01
2.297190e-01
2.298809e-01
2.300427e-01
2.302045e-01
2.303664e-01
2.305283e-01
2.306901e-01
2.308520e-01
2.310139e-01
2.311757e-01
2.313376e-01
2.314995e-01
2.316614e-01
2.318233e-01
2.319852e-01
2.321471e-01
2.323090e-01
2.324709e-01
2.326328e-01
2.327947e-01
2.329566e-01
2.331185e-01
2.332805e-01
2.334424e-01
2.336043e-01
2.337662e-01
2.339282e-01
2.340901e-01
2.342521e-01
2.344140e-01
2.345760e-01
2.347379e-01
2.348999e-01
2.350618e-01
2.352238e-01
2.353858e-01
2.355477e-01
2.357097e-01
2.358717e-01
2.360336e-01
2.361956e-01
2.363576e-01
2.365196e-01
2.366815e-01
2.368435e-01
2.370055e-01
2.371675e-01
2.373295e-01
2.374915e-01
2.376535e-01
2.378155e-01
2.379775e-01
2.381395e-01
2.383015e-01
2.384635e-01
2.386255e-01
2.387875e-01
2.389495e-01
2.391115e-01
2.392735e-01
2.394355e-01
2.395975e-01
2.397595e-01
2.399215e-01
2.400835e-01
2.402455e-01
2.404076e-01
2.405696e-01
2.407316e-01
2.408936e-01
2.410556e-01
2.412176e-01
2.413796e-01
2.415417e-01
2.417037e-01
2.418657e-01
2.420277e-01
2.421897e-01
2.423517e-01
2.425137e-01
2.426758e-01
2.428378e-01
2.429998e-01
2.431618e-01
2.433238e-01
2.434858e-01
2.436478e-01
2.438099e-01
2.439719e-01
2.441339e-01
2.442959e-01
2.444579e-01
2.446199e-01
2.447819e-01
2.449439e-01
2.451059e-01
2.452679e-01
2.454299e-01
2.455919e-01
2.457539e-01
2.459159e-01
2.460779e-01
2.462399e-01
2.464019e-01
2.465639e-01
2.467259e-01
2.468879e-01
2.470498e-01
2.472118e-01
2.473738e-01
2.475358e-01
2.476978e-01
2.478597e-01
2.480217e-01
2.481837e-01
2.483456e-01
2.485076e-01
2.486696e-01
2.488315e-01
2.489935e-01
2.491554e-01
2.493174e-01
2.494793e-01
2.496413e-01
2.498032e-01
2.499652e-01
2.501271e-01
2.502890e-01
2.504510e-01
2.506129e-01
2.507748e-01
2.509367e-01
2.510986e-01
2.512605e-01
2.514225e-01
2.515844e-01
2.517463e-01
2.519082e-01
2.520700e-01
2.522319e-01
2.523938e-01
2.525557e-01
2.527176e-01
2.528794e-01
2.530413e-01
2.532032e-01
2.533650e-01
2.535269e-01
2.536887e-01
2.538506e-01
2.540124e-01
2.541743e-01
2.543361e-01
2.544979e-01
2.546597e-01
2.548216e-01
2.549834e-01
2.551452e-01
2.553070e-01
2.554688e-01
2.556306e-01
2.557923e-01
2.559541e-01
2.561159e-01
2.562777e-01
2.564394e-01
2.566012e-01
2.567629e-01
2.569247e-01
2.570864e-01
2.572481e-01
2.574099e-01
2.575716e-01
2.577333e-01
2.578950e-01
2.580567e-01
2.582184e-01
2.583801e-01
2.585418e-01
2.587035e-01
2.588651e-01
2.590268e-01
2.591885e-01
2.593501e-01
2.595117e-01
2.596734e-01
2.598350e-01
2.599966e-01
2.601582e-01
2.603199e-01
2.604815e-01
2.606430e-01
2.608046e-01
2.609662e-01
2.611278e-01
2.612893e-01
2.614509e-01
2.616125e-01
2.617740e-01
2.619355e-01
2.620971e-01
2.622586e-01
2.624201e-01
2.625816e-01
2.627431e-01
2.629046e-01
2.630660e-01
2.632275e-01
2.633890e-01
2.635504e-01
2.637119e-01
2.638733e-01
2.640347e-01
2.641961e-01
2.643575e-01
2.645189e-01
2.646803e-01
2.648417e-01
2.650031e-01
2.651644e-01
2.653258e-01
2.654871e-01
2.656485e-01
2.658098e-01
2.659711e-01
2.661324e-01
2.662937e-01
2.664550e-01
2.666163e-01
2.667776e-01
2.669388e-01
2.671001e-01
2.672613e-01
2.674225e-01
2.675838e-01
2.677450e-01
2.679062e-01
2.680674e-01
2.682285e-01
2.683897e-01
2.685509e-01
2.687120e-01
2.688732e-01
2.690343e-01
2.691954e-01
2.693565e-01
2.695176e-01
2.696787e-01
2.698398e-01
2.700008e-01
2.701619e-01
2.703229e-01
2.704839e-01
2.706450e-01
2.708060e-01
2.709670e-01
2.711279e-01
2.712889e-01
2.714499e-01
2.716108e-01
2.717718e-01
2.719327e-01
2.720936e-01
2.722545e-01
2.724154e-01
2.725763e-01
2.727371e-01
2.728980e-01
2.730588e-01
2.732197e-01
2.733805e-01
2.735413e-01
2.737021e-01
2.738629e-01
2.740236e-01
2.741844e-01
2.743451e-01
2.745058e-01
2.746666e-01
2.748273e-01
2.749880e-01
2.751486e-01
2.753093e-01
2.754700e-01
2.756306e-01
2.757912e-01
2.759518e-01
2.761124e-01
2.762730e-01
2.764336e-01
2.765941e-01
2.767547e-01
2.769152e-01
2.770757e-01
2.772362e-01
2.773967e-01
2.775572e-01
2.777177e-01
2.778781e-01
2.780385e-01
2.781990e-01
2.783594e-01
2.785198e-01
2.786801e-01
2.788405e-01
2.790008e-01
2.791612e-01
2.793215e-01
2.794818e-01
2.796421e-01
2.798024e-01
2.799626e-01
2.801229e-01
2.802831e-01
2.804433e-01
2.806035e-01
2.807637e-01
2.809239e-01
2.810840e-01
2.812441e-01
2.814043e-01
2.815644e-01
2.817245e-01
2.818845e-01
2.820446e-01
2.822046e-01
2.823647e-01
2.825247e-01
2.826847e-01
2.828447e-01
2.830046e-01
2.831646e-01
2.833245e-01
2.834844e-01
2.836443e-01
2.838042e-01
2.839641e-01
2.841239e-01
2.842838e-01
2.844436e-01
2.846034e-01
2.847632e-01
2.849229e-01
2.850827e-01
2.852424e-01
2.854021e-01
2.855618e-01
2.857215e-01
2.858812e-01
2.860408e-01
2.862004e-01
2.863601e-01
2.865196e-01
2.866792e-01
2.868388e-01
2.869983e-01
2.871578e-01
2.873174e-01
2.874768e-01
2.876363e-01
2.877958e-01
2.879552e-01
2.881146e-01
2.882740e-01
2.884334e-01
2.885928e-01
2.887521e-01
2.889114e-01
2.890707e-01
2.892300e-01
2.893893e-01
2.895485e-01
2.897078e-01
2.898670e-01
2.900262e-01
2.901854e-01
2.903445e-01
2.905037e-01
2.906628e-01
2.908219e-01
2.909810e-01
2.911400e-01
2.912991e-01
2.914581e-01
2.916171e-01
2.917761e-01
2.919350e-01
2.920940e-01
2.922529e-01
2.924118e-01
2.925707e-01
2.927296e-01
2.928884e-01
2.930472e-01
2.932060e-01
2.933648e-01
2.935236e-01
2.936823e-01
2.938411e-01
2.939998e-01
2.941584e-01
2.943171e-01
2.944758e-01
2.946344e-01
2.947930e-01
2.949516e-01
2.951101e-01
2.952687e-01
2.954272e-01
2.955857e-01
2.957441e-01
2.959026e-01
2.960610e-01
2.962194e-01
2.963778e-01
2.965362e-01
2.966945e-01
2.968529e-01
2.970112e-01
2.971695e-01
2.973277e-01
2.974860e-01
2.976442e-01
2.978024e-01
2.979606e-01
2.981187e-01
2.982768e-01
2.984349e-01
2.985930e-01
2.987511e-01
2.989091e-01
2.990671e-01
2.992251e-01
2.993831e-01
2.995411e-01
2.996990e-01
2.998569e-01
3.000148e-01
3.001726e-01
3.003305e-01
3.004883e-01
3.006461e-01
3.008039e-01
3.009616e-01
3.011193e-01
3.012770e-01
3.014347e-01
3.015923e-01
3.017500e-01
3.019076e-01
3.020652e-01
3.022227e-01
3.023803e-01
3.025378e-01
3.026953e-01
3.028527e-01
3.030102e-01
3.031676e-01
3.033250e-01
3.034823e-01
3.036397e-01
3.037970e-01
3.039543e-01
3.041116e-01
3.042688e-01
3.044260e-01
3.045832e-01
3.047404e-01
3.048975e-01
3.050547e-01
3.052117e-01
3.053688e-01
3.055259e-01
3.056829e-01
3.058399e-01
3.059969e-01
3.061538e-01
3.063107e-01
3.064676e-01
3.066245e-01
3.067813e-01
3.069382e-01
3.070950e-01
3.072517e-01
3.074085e-01
3.075652e-01
3.077219e-01
3.078785e-01
3.080352e-01
3.081918e-01
3.083484e-01
3.085050e-01
3.086615e-01
3.088180e-01
3.089745e-01
3.091309e-01
3.092874e-01
3.094438e-01
3.096002e-01
3.097565e-01
3.099128e-01
3.100691e-01
3.102254e-01
3.103816e-01
3.105379e-01
3.106940e-01
3.108502e-01
3.110063e-01
3.111625e-01
3.113185e-01
3.114746e-01
3.116306e-01
3.117866e-01
3.119426e-01
3.120985e-01
3.122545e-01
3.124103e-01
3.125662e-01
3.127220e-01
3.128778e-01
3.130336e-01
3.131894e-01
3.133451e-01
3.135008e-01
3.136565e-01
3.138121e-01
3.139677e-01
3.141233e-01
3.142788e-01
3.144344e-01
3.145899e-01
3.147453e-01
3.149008e-01
3.150562e-01
3.152116e-01
3.153669e-01
3.155222e-01
3.156775e-01
3.158328e-01
3.159880e-01
3.161433e-01
3.162984e-01
3.164536e-01
3.166087e-01
3.167638e-01
3.169189e-01
3.170739e-01
3.172289e-01
3.173839e-01
3.175388e-01
3.176937e-01
3.178486e-01
3.180035e-01
3.181583e-01
3.183131e-01
3.184678e-01
3.186226e-01
3.187773e-01
3.189320e-01
3.190866e-01
3.192412e-01
3.193958e-01
3.195504e-01
3.197049e-01
3.198594e-01
3.200138e-01
3.201683e-01
3.203227e-01
3.204770e-01
3.206314e-01
3.207857e-01
3.209399e-01
3.210942e-01
3.212484e-01
3.214026e-01
3.215567e-01
3.217109e-01
3.218649e-01
3.220190e-01
3.221730e-01
3.223270e-01
3.224810e-01
3.226349e-01
3.227888e-01
3.229427e-01
3.230965e-01
3.232503e-01
3.234041e-01
3.235578e-01
3.237115e-01
3.238652e-01
3.240189e-01
3.241725e-01
3.243261e-01
3.244796e-01
3.246331e-01
3.247866e-01
3.249400e-01
3.250935e-01
3.252468e-01
3.254002e-01
3.255535e-01
3.257068e-01
3.258601e-01
3.260133e-01
3.261665e-01
3.263196e-01
3.264727e-01
3.266258e-01
3.267789e-01
3.269319e-01
3.270849e-01
3.272378e-01
3.273908e-01
3.275436e-01
3.276965e-01
3.278493e-01
3.280021e-01
3.281549e-01
3.283076e-01
3.284603e-01
3.286129e-01
3.287655e-01
3.289181e-01
3.290707e-01
3.292232e-01
3.293756e-01
3.295281e-01
3.296805e-01
3.298329e-01
3.299852e-01
3.301375e-01
3.302898e-01
3.304420e-01
3.305942e-01
3.307464e-01
3.308985e-01
3.310506e-01
3.312027e-01
3.313547e-01
3.315067e-01
3.316587e-01
3.318106e-01
3.319625e-01
3.321143e-01
3.322661e-01
3.324179e-01
3.325697e-01
3.327214e-01
3.328730e-01
3.330247e-01
3.331763e-01
3.333279e-01
3.334794e-01
3.336309e-01
3.337823e-01
3.339338e-01
3.340851e-01
3.342365e-01
3.343878e-01
3.345391e-01
3.346903e-01
3.348415e-01
3.349927e-01
3.351438e-01
3.352949e-01
3.354460e-01
3.355970e-01
3.357480e-01
3.358989e-01
3.360498e-01
3.362007e-01
3.363515e-01
3.365023e-01
3.366531e-01
3.368038e-01
3.369545e-01
3.371052e-01
3.372558e-01
3.374064e-01
3.375569e-01
3.377074e-01
3.378579e-01
3.380083e-01
3.381587e-01
3.383090e-01
3.384593e-01
3.386096e-01
3.387598e-01
3.389100e-01
3.390602e-01
3.392103e-01
3.393604e-01
3.395104e-01
3.396605e-01
3.398104e-01
3.399603e-01
3.401102e-01
3.402601e-01
3.404099e-01
3.405597e-01
3.407094e-01
3.408591e-01
3.410088e-01
3.411584e-01
3.413080e-01
3.414575e-01
3.416070e-01
3.417565e-01
3.419059e-01
3.420553e-01
3.422046e-01
3.423539e-01
3.425032e-01
3.426524e-01
3.428016e-01
3.429508e-01
3.430999e-01
3.432489e-01
3.433980e-01
3.435470e-01
3.436959e-01
3.438448e-01
3.439937e-01
3.441425e-01
3.442913e-01
3.444400e-01
3.445888e-01
3.447374e-01
3.448860e-01
3.450346e-01
3.451832e-01
3.453317e-01
3.454801e-01
3.456286e-01
3.457770e-01
3.459253e-01
3.460736e-01
3.462219e-01
3.463701e-01
3.465183e-01
3.466664e-01
3.468145e-01
3.469625e-01
3.471106e-01
3.472585e-01
3.474065e-01
3.475544e-01
3.477022e-01
3.478500e-01
3.479978e-01
3.481455e-01
3.482932e-01
3.484408e-01
3.485884e-01
3.487360e-01
3.488835e-01
3.490310e-01
3.491784e-01
3.493258e-01
3.494731e-01
3.496204e-01
3.497677e-01
3.499149e-01
3.500621e-01
3.502092e-01
3.503563e-01
3.505033e-01
3.506503e-01
3.507973e-01
3.509442e-01
3.510911e-01
3.512379e-01
3.513847e-01
3.515315e-01
3.516782e-01
3.518248e-01
3.519715e-01
3.521180e-01
3.522646e-01
3.524111e-01
3.525575e-01
3.527039e-01
3.528503e-01
3.529966e-01
3.531429e-01
3.532891e-01
3.534353e-01
3.535814e-01
3.537275e-01
3.538736e-01
3.540196e-01
3.541655e-01
3.543114e-01
3.544573e-01
3.546031e-01
3.547489e-01
3.548947e-01
3.550404e-01
3.551860e-01
3.553316e-01
3.554772e-01
3.556227e-01
3.557682e-01
3.559136e-01
3.560590e-01
3.562044e-01
3.563497e-01
3.564949e-01
3.566401e-01
3.567853e-01
3.569304e-01
3.570755e-01
3.572205e-01
3.573655e-01
3.575104e-01
3.576553e-01
3.578001e-01
3.579449e-01
3.580897e-01
3.582344e-01
3.583790e-01
3.585237e-01
3.586682e-01
3.588128e-01
3.589572e-01
3.591017e-01
3.592460e-01
3.593904e-01
3.595347e-01
3.596789e-01
3.598231e-01
3.599673e-01
3.601114e-01
3.602555e-01
3.603995e-01
3.605434e-01
3.606874e-01
3.608312e-01
3.609751e-01
3.611188e-01
3.612626e-01
3.614063e-01
3.615499e-01
3.616935e-01
3.618370e-01
3.619805e-01
3.621240e-01
3.622674e-01
3.624108e-01
3.625541e-01
3.626973e-01
3.628406e-01
3.629837e-01
3.631268e-01
3.632699e-01
3.634129e-01
3.635559e-01
3.636988e-01
3.638417e-01
3.639846e-01
3.641273e-01
3.642701e-01
3.644128e-01
3.645554e-01
3.646980e-01
3.648405e-01
3.649830e-01
3.651255e-01
3.652679e-01
3.654102e-01
3.655525e-01
3.656948e-01
3.658370e-01
3.659792e-01
3.661213e-01
3.662633e-01
3.664053e-01
3.665473e-01
3.666892e-01
3.668311e-01
3.669729e-01
3.671147e-01
3.672564e-01
3.673980e-01
3.675397e-01
3.676812e-01
3.678227e-01
3.679642e-01
3.681056e-01
3.682470e-01
3.683883e-01
3.685296e-01
3.686708e-01
3.688120e-01
3.689531e-01
3.690942e-01
3.692352e-01
3.693762e-01
3.695171e-01
3.696580e-01
3.697988e-01
3.699395e-01
3.700803e-01
3.702209e-01
3.703616e-01
3.705021e-01
3.706426e-01
3.707831e-01
3.709235e-01
3.710639e-01
3.712042e-01
3.713445e-01
3.714847e-01
3.716248e-01
3.717650e-01
3.719050e-01
3.720450e-01
3.721850e-01
3.723249e-01
3.724647e-01
3.726046e-01
3.727443e-01
3.728840e-01
3.730237e-01
3.731633e-01
3.733028e-01
3.734423e-01
3.735817e-01
3.737211e-01
3.738605e-01
3.739998e-01
3.741390e-01
3.742782e-01
3.744173e-01
3.745564e-01
3.746954e-01
3.748344e-01
3.749733e-01
3.751122e-01
3.752510e-01
3.753898e-01
3.755285e-01
3.756671e-01
3.758058e-01
3.759443e-01
3.760828e-01
3.762213e-01
3.763597e-01
3.764980e-01
3.766363e-01
3.767745e-01
3.769127e-01
3.770509e-01
3.771889e-01
3.773270e-01
3.774649e-01
3.776029e-01
3.777407e-01
3.778785e-01
3.780163e-01
3.781540e-01
3.782917e-01
3.784293e-01
3.785668e-01
3.787043e-01
3.788417e-01
3.789791e-01
3.791164e-01
3.792537e-01
3.793909e-01
3.795281e-01
3.796652e-01
3.798023e-01
3.799393e-01
3.800762e-01
3.802131e-01
3.803500e-01
3.804868e-01
3.806235e-01
3.807602e-01
3.808968e-01
3.810334e-01
3.811699e-01
3.813064e-01
3.814428e-01
3.815791e-01
3.817154e-01
3.818517e-01
3.819878e-01
3.821240e-01
3.822600e-01
3.823961e-01
3.825320e-01
3.826679e-01
3.828038e-01
3.829396e-01
3.830753e-01
3.832110e-01
3.833467e-01
3.834822e-01
3.836178e-01
3.837532e-01
3.838886e-01
3.840240e-01
3.841593e-01
3.842945e-01
3.844297e-01
3.845648e-01
3.846999e-01
3.848349e-01
3.849699e-01
3.851048e-01
3.852397e-01
3.853744e-01
3.855092e-01
3.856439e-01
3.857785e-01
3.859131e-01
3.860476e-01
3.861820e-01
3.863164e-01
3.864508e-01
3.865850e-01
3.867193e-01
3.868534e-01
3.869876e-01
3.871216e-01
3.872556e-01
3.873895e-01
3.875234e-01
3.876573e-01
3.877910e-01
3.879247e-01
3.880584e-01
3.881920e-01
3.883255e-01
3.884590e-01
3.885924e-01
3.887258e-01
3.888591e-01
3.889924e-01
3.891256e-01
3.892587e-01
3.893918e-01
3.895248e-01
3.896578e-01
3.897907e-01
3.899235e-01
3.900563e-01
3.901890e-01
3.903217e-01
3.904543e-01
3.905869e-01
3.907194e-01
3.908518e-01
3.909842e-01
3.911165e-01
3.912487e-01
3.913810e-01
3.915131e-01
3.916452e-01
3.917772e-01
3.919092e-01
3.920411e-01
3.921729e-01
3.923047e-01
3.924364e-01
3.925681e-01
3.926997e-01
3.928313e-01
3.929628e-01
3.930942e-01
3.932256e-01
3.933569e-01
3.934882e-01
3.936194e-01
3.937505e-01
3.938816e-01
3.940126e-01
3.941435e-01
3.942744e-01
3.944053e-01
3.945361e-01
3.946668e-01
3.947974e-01
3.949280e-01
3.950586e-01
3.951890e-01
3.953195e-01
3.954498e-01
3.955801e-01
3.957103e-01
3.958405e-01
3.959706e-01
3.961007e-01
3.962307e-01
3.963606e-01
3.964905e-01
3.966203e-01
3.967500e-01
3.968797e-01
3.970094e-01
3.971389e-01
3.972684e-01
3.973979e-01
3.975273e-01
3.976566e-01
3.977858e-01
3.979150e-01
3.980442e-01
3.981733e-01
3.983023e-01
3.984312e-01
3.985601e-01
3.986890e-01
3.988177e-01
3.989464e-01
3.990751e-01
3.992037e-01
3.993322e-01
3.994606e-01
3.995890e-01
3.997174e-01
3.998457e-01
3.999739e-01
4.001020e-01
4.002301e-01
4.003581e-01
4.004861e-01
4.006140e-01
4.007418e-01
4.008696e-01
4.009973e-01
4.011250e-01
4.012526e-01
4.013801e-01
4.015076e-01
4.016350e-01
4.017623e-01
4.018896e-01
4.020168e-01
4.021439e-01
4.022710e-01
4.023980e-01
4.025250e-01
4.026519e-01
4.027787e-01
4.029055e-01
4.030322e-01
4.031588e-01
4.032854e-01
4.034119e-01
4.035384e-01
4.036648e-01
4.037911e-01
4.039174e-01
4.040436e-01
4.041697e-01
4.042958e-01
4.044218e-01
4.045477e-01
4.046736e-01
4.047994e-01
4.049252e-01
4.050509e-01
4.051765e-01
4.053020e-01
4.054275e-01
4.055530e-01
4.056783e-01
4.058036e-01
4.059289e-01
4.060540e-01
4.061791e-01
4.063042e-01
4.064292e-01
4.065541e-01
4.066789e-01
4.068037e-01
4.069284e-01
4.070531e-01
4.071777e-01
4.073022e-01
4.074267e-01
4.075510e-01
4.076754e-01
4.077996e-01
4.079238e-01
4.080480e-01
4.081720e-01
4.082960e-01
4.084200e-01
4.085439e-01
4.086677e-01
4.087914e-01
4.089151e-01
4.090387e-01
4.091622e-01
4.092857e-01
4.094091e-01
4.095325e-01
4.096557e-01
4.097790e-01
4.099021e-01
4.100252e-01
4.101482e-01
4.102711e-01
4.103940e-01
4.105168e-01
4.106396e-01
4.107623e-01
4.108849e-01
4.110074e-01
4.111299e-01
4.112524e-01
4.113747e-01
4.114970e-01
4.116192e-01
4.117414e-01
4.118634e-01
4.119855e-01
4.121074e-01
4.122293e-01
4.123511e-01
4.124729e-01
4.125945e-01
4.127162e-01
4.128377e-01
4.129592e-01
4.130806e-01
4.132020e-01
4.133232e-01
4.134444e-01
4.135656e-01
4.136867e-01
4.138077e-01
4.139286e-01
4.140495e-01
4.141703e-01
4.142910e-01
4.144117e-01
4.145323e-01
4.146528e-01
4.147733e-01
4.148937e-01
4.150140e-01
4.151343e-01
4.152545e-01
4.153746e-01
4.154947e-01
4.156147e-01
4.157346e-01
4.158544e-01
4.159742e-01
4.160939e-01
4.162136e-01
4.163332e-01
4.164527e-01
4.165721e-01
4.166915e-01
4.168108e-01
4.169300e-01
4.170492e-01
4.171683e-01
4.172873e-01
4.174063e-01
4.175252e-01
4.176440e-01
4.177628e-01
4.178814e-01
4.180001e-01
4.181186e-01
4.182371e-01
4.183555e-01
4.184738e-01
4.185921e-01
4.187103e-01
4.188284e-01
4.189465e-01
4.190645e-01
4.191824e-01
4.193002e-01
4.194180e-01
4.195357e-01
4.196534e-01
4.197709e-01
4.198884e-01
4.200059e-01
4.201232e-01
4.202405e-01
4.203577e-01
4.204749e-01
4.205920e-01
4.207090e-01
4.208259e-01
4.209428e-01
4.210596e-01
4.211763e-01
4.212930e-01
4.214096e-01
4.215261e-01
4.216425e-01
4.217589e-01
4.218752e-01
4.219914e-01
4.221076e-01
4.222237e-01
4.223397e-01
4.224557e-01
4.225715e-01
4.226873e-01
4.228031e-01
4.229187e-01
4.230343e-01
4.231499e-01
4.232653e-01
4.233807e-01
4.234960e-01
4.236112e-01
4.237264e-01
4.238415e-01
4.239565e-01
4.240715e-01
4.241863e-01
4.243012e-01
4.244159e-01
4.245306e-01
4.246451e-01
4.247597e-01
4.248741e-01
4.249885e-01
4.251028e-01
4.252170e-01
4.253312e-01
4.254453e-01
4.255593e-01
4.256732e-01
4.257871e-01
4.259009e-01
4.260146e-01
4.261283e-01
4.262419e-01
4.263554e-01
4.264688e-01
4.265822e-01
4.266955e-01
4.268087e-01
4.269218e-01
4.270349e-01
4.271479e-01
4.272608e-01
4.273737e-01
4.274865e-01
4.275992e-01
4.277118e-01
4.278244e-01
4.279369e-01
4.280493e-01
4.281616e-01
4.282739e-01
4.283861e-01
4.284982e-01
4.286103e-01
4.287222e-01
4.288341e-01
4.289460e-01
4.290577e-01
4.291694e-01
4.292810e-01
4.293926e-01
4.295040e-01
4.296154e-01
4.297267e-01
4.298379e-01
4.299491e-01
4.300602e-01
4.301712e-01
4.302822e-01
4.303930e-01
4.305038e-01
4.306145e-01
4.307252e-01
4.308358e-01
4.309463e-01
4.310567e-01
4.311670e-01
4.312773e-01
4.313875e-01
4.314976e-01
4.316077e-01
4.317177e-01
4.318276e-01
4.319374e-01
4.320471e-01
4.321568e-01
4.322664e-01
4.323759e-01
4.324854e-01
4.325948e-01
4.327041e-01
4.328133e-01
4.329225e-01
4.330315e-01
4.331405e-01
4.332495e-01
4.333583e-01
4.334671e-01
4.335758e-01
4.336844e-01
4.337930e-01
4.339014e-01
4.340098e-01
4.341182e-01
4.342264e-01
4.343346e-01
4.344427e-01
4.345507e-01
4.346586e-01
4.347665e-01
4.348743e-01
4.349820e-01
4.350897e-01
4.351972e-01
4.353047e-01
4.354121e-01
4.355195e-01
4.356267e-01
4.357339e-01
4.358410e-01
4.359480e-01
4.360550e-01
4.361619e-01
4.362687e-01
4.363754e-01
4.364821e-01
4.365886e-01
4.366951e-01
4.368015e-01
4.369079e-01
4.370142e-01
4.371203e-01
4.372265e-01
4.373325e-01
4.374385e-01
4.375443e-01
4.376501e-01
4.377559e-01
4.378615e-01
4.379671e-01
4.380726e-01
4.381780e-01
4.382833e-01
4.383886e-01
4.384938e-01
4.385989e-01
4.387039e-01
4.388089e-01
4.389138e-01
4.390186e-01
4.391233e-01
4.392279e-01
4.393325e-01
4.394370e-01
4.395414e-01
4.396457e-01
4.397500e-01
4.398542e-01
4.399583e-01
4.400623e-01
4.401663e-01
4.402701e-01
4.403739e-01
4.404776e-01
4.405813e-01
4.406848e-01
4.407883e-01
4.408917e-01
4.409950e-01
4.410982e-01
4.412014e-01
4.413045e-01
4.414075e-01
4.415104e-01
4.416133e-01
4.417160e-01
4.418187e-01
4.419213e-01
4.420239e-01
4.421263e-01
4.422287e-01
4.423310e-01
4.424332e-01
4.425354e-01
4.426374e-01
4.427394e-01
4.428413e-01
4.429431e-01
4.430449e-01
4.431466e-01
4.432481e-01
4.433496e-01
4.434511e-01
4.435524e-01
4.436537e-01
4.437549e-01
4.438560e-01
4.439570e-01
4.440580e-01
4.441588e-01
4.442596e-01
4.443604e-01
4.444610e-01
4.445615e-01
4.446620e-01
4.447624e-01
4.448627e-01
4.449630e-01
4.450631e-01
4.451632e-01
4.452632e-01
4.453631e-01
4.454629e-01
4.455627e-01
4.456624e-01
4.457620e-01
4.458615e-01
4.459609e-01
4.460603e-01
4.461595e-01
4.462587e-01
4.463578e-01
4.464569e-01
4.465558e-01
4.466547e-01
4.467535e-01
4.468522e-01
4.469508e-01
4.470494e-01
4.471478e-01
4.472462e-01
4.473445e-01
4.474427e-01
4.475409e-01
4.476390e-01
4.477369e-01
4.478348e-01
4.479327e-01
4.480304e-01
4.481281e-01
4.482256e-01
4.483231e-01
4.484205e-01
4.485179e-01
4.486151e-01
4.487123e-01
4.488094e-01
4.489064e-01
4.490033e-01
4.491002e-01
4.491969e-01
4.492936e-01
4.493902e-01
4.494867e-01
4.495832e-01
4.496795e-01
4.497758e-01
4.498720e-01
4.499681e-01
4.500641e-01
4.501601e-01
4.502559e-01
4.503517e-01
4.504474e-01
4.505430e-01
4.506386e-01
4.507340e-01
4.508294e-01
4.509247e-01
4.510199e-01
4.511150e-01
4.512100e-01
4.513050e-01
4.513999e-01
4.514947e-01
4.515894e-01
4.516840e-01
4.517786e-01
4.518730e-01
4.519674e-01
4.520617e-01
4.521559e-01
4.522501e-01
4.523441e-01
4.524381e-01
4.525320e-01
4.526258e-01
4.527195e-01
4.528131e-01
4.529067e-01
4.530001e-01
4.530935e-01
4.531868e-01
4.532801e-01
4.533732e-01
4.534662e-01
4.535592e-01
4.536521e-01
4.537449e-01
4.538376e-01
4.539303e-01
4.540228e-01
4.541153e-01
4.542077e-01
4.543000e-01
4.543922e-01
4.544843e-01
4.545764e-01
4.546684e-01
4.547603e-01
4.548521e-01
4.549438e-01
4.550354e-01
4.551270e-01
4.552184e-01
4.553098e-01
4.554011e-01
4.554923e-01
4.555835e-01
4.556745e-01
4.557655e-01
4.558563e-01
4.559471e-01
4.560378e-01
4.561285e-01
4.562190e-01
4.563095e-01
4.563998e-01
4.564901e-01
4.565803e-01
4.566704e-01
4.567605e-01
4.568504e-01
4.569403e-01
4.570301e-01
4.571198e-01
4.572094e-01
4.572989e-01
4.573883e-01
4.574777e-01
4.575670e-01
4.576562e-01
4.577453e-01
4.578343e-01
4.579232e-01
4.580121e-01
4.581008e-01
4.581895e-01
4.582781e-01
4.583666e-01
4.584550e-01
4.585434e-01
4.586316e-01
4.587198e-01
4.588079e-01
4.588958e-01
4.589838e-01
4.590716e-01
4.591593e-01
4.592470e-01
4.593345e-01
4.594220e-01
4.595094e-01
4.595967e-01
4.596840e-01
4.597711e-01
4.598581e-01
4.599451e-01
4.600320e-01
4.601188e-01
4.602055e-01
4.602921e-01
4.603787e-01
4.604651e-01
4.605515e-01
4.606378e-01
4.607240e-01
4.608101e-01
4.608961e-01
4.609820e-01
4.610679e-01
4.611536e-01
4.612393e-01
4.613249e-01
4.614104e-01
4.614958e-01
4.615812e-01
4.616664e-01
4.617516e-01
4.618366e-01
4.619216e-01
4.620065e-01
4.620913e-01
4.621761e-01
4.622607e-01
4.623452e-01
4.624297e-01
4.625141e-01
4.625984e-01
4.626826e-01
4.627667e-01
4.628507e-01
4.629347e-01
4.630185e-01
4.631023e-01
4.631860e-01
4.632696e-01
4.633531e-01
4.634365e-01
4.635198e-01
4.636031e-01
4.636863e-01
4.637693e-01
4.638523e-01
4.639352e-01
4.640180e-01
4.641007e-01
4.641834e-01
4.642659e-01
4.643484e-01
4.644308e-01
4.645130e-01
4.645952e-01
4.646773e-01
4.647594e-01
4.648413e-01
4.649232e-01
4.650049e-01
4.650866e-01
4.651682e-01
4.652497e-01
4.653311e-01
4.654124e-01
4.654936e-01
4.655748e-01
4.656558e-01
4.657368e-01
4.658177e-01
4.658985e-01
4.659792e-01
4.660598e-01
4.661403e-01
4.662207e-01
4.663011e-01
4.663813e-01
4.664615e-01
4.665416e-01
4.666216e-01
4.667015e-01
4.667813e-01
4.668611e-01
4.669407e-01
4.670203e-01
4.670997e-01
4.671791e-01
4.672584e-01
4.673376e-01
4.674167e-01
4.674957e-01
4.675746e-01
4.676535e-01
4.677322e-01
4.678109e-01
4.678895e-01
4.679680e-01
4.680464e-01
4.681247e-01
4.682029e-01
4.682810e-01
4.683591e-01
4.684370e-01
4.685149e-01
4.685927e-01
4.686704e-01
4.687480e-01
4.688255e-01
4.689029e-01
4.689802e-01
4.690575e-01
4.691346e-01
4.692117e-01
4.692886e-01
4.693655e-01
4.694423e-01
4.695190e-01
4.695956e-01
4.696722e-01
4.697486e-01
4.698249e-01
4.699012e-01
4.699773e-01
4.700534e-01
4.701294e-01
4.702053e-01
4.702811e-01
4.703568e-01
4.704324e-01
4.705080e-01
4.705834e-01
4.706588e-01
4.707340e-01
4.708092e-01
4.708843e-01
4.709593e-01
4.710342e-01
4.711090e-01
4.711837e-01
4.712584e-01
4.713329e-01
4.714074e-01
4.714817e-01
4.715560e-01
4.716302e-01
4.717043e-01
4.717783e-01
4.718522e-01
4.719260e-01
4.719998e-01
4.720734e-01
4.721469e-01
4.722204e-01
4.722938e-01
4.723670e-01
4.724402e-01
4.725133e-01
4.725863e-01
4.726592e-01
4.727321e-01
4.728048e-01
4.728774e-01
4.729500e-01
4.730224e-01
4.730948e-01
4.731671e-01
4.732393e-01
4.733114e-01
4.733834e-01
4.734553e-01
4.735271e-01
4.735988e-01
4.736705e-01
4.737420e-01
4.738135e-01
4.738848e-01
4.739561e-01
4.740273e-01
4.740984e-01
4.741694e-01
4.742403e-01
4.743111e-01
4.743818e-01
4.744525e-01
4.745230e-01
4.745935e-01
4.746638e-01
4.747341e-01
4.748043e-01
4.748744e-01
4.749444e-01
4.750143e-01
4.750841e-01
4.751538e-01
4.752234e-01
4.752929e-01
4.753624e-01
4.754317e-01
4.755010e-01
4.755702e-01
4.756392e-01
4.757082e-01
4.757771e-01
4.758459e-01
4.759146e-01
4.759832e-01
4.760517e-01
4.761202e-01
4.761885e-01
4.762567e-01
4.763249e-01
4.763930e-01
4.764609e-01
4.765288e-01
4.765966e-01
4.766643e-01
4.767319e-01
4.767994e-01
4.768668e-01
4.769341e-01
4.770013e-01
4.770685e-01
4.771355e-01
4.772025e-01
4.772693e-01
4.773361e-01
4.774028e-01
4.774693e-01
4.775358e-01
4.776022e-01
4.776685e-01
4.777347e-01
4.778008e-01
4.778669e-01
4.779328e-01
4.779986e-01
4.780644e-01
4.781300e-01
4.781956e-01
4.782611e-01
4.783264e-01
4.783917e-01
4.784569e-01
4.785220e-01
4.785870e-01
4.786519e-01
4.787167e-01
4.787814e-01
4.788460e-01
4.789106e-01
4.789750e-01
4.790394e-01
4.791036e-01
4.791678e-01
4.792318e-01
4.792958e-01
4.793597e-01
4.794235e-01
4.794872e-01
4.795508e-01
4.796143e-01
4.796777e-01
4.797410e-01
4.798042e-01
4.798674e-01
4.799304e-01
4.799933e-01
4.800562e-01
4.801190e-01
4.801816e-01
4.802442e-01
4.803067e-01
4.803690e-01
4.804313e-01
4.804935e-01
4.805556e-01
4.806176e-01
4.806795e-01
4.807413e-01
4.808031e-01
4.808647e-01
4.809262e-01
4.809877e-01
4.810490e-01
4.811103e-01
4.811714e-01
4.812325e-01
4.812935e-01
4.813543e-01
4.814151e-01
4.814758e-01
4.815364e-01
4.815969e-01
4.816573e-01
4.817176e-01
4.817778e-01
4.818379e-01
4.818980e-01
4.819579e-01
4.820177e-01
4.820775e-01
4.821371e-01
4.821967e-01
4.822561e-01
4.823155e-01
4.823748e-01
4.824340e-01
4.824930e-01
4.825520e-01
4.826109e-01
4.826697e-01
4.827284e-01
4.827870e-01
4.828455e-01
4.829039e-01
4.829623e-01
4.830205e-01
4.830786e-01
4.831367e-01
4.831946e-01
4.832524e-01
4.833102e-01
4.833678e-01
4.834254e-01
4.834829e-01
4.835402e-01
4.835975e-01
4.836547e-01
4.837118e-01
4.837688e-01
4.838257e-01
4.838825e-01
4.839392e-01
4.839958e-01
4.840523e-01
4.841087e-01
4.841650e-01
4.842213e-01
4.842774e-01
4.843334e-01
4.843894e-01
4.844452e-01
4.845010e-01
4.845566e-01
4.846122e-01
4.846677e-01
4.847230e-01
4.847783e-01
4.848335e-01
4.848886e-01
4.849435e-01
4.849984e-01
4.850532e-01
4.851079e-01
4.851625e-01
4.852170e-01
4.852714e-01
4.853258e-01
4.853800e-01
4.854341e-01
4.854881e-01
4.855421e-01
4.855959e-01
4.856496e-01
4.857033e-01
4.857568e-01
4.858103e-01
4.858636e-01
4.859169e-01
4.859701e-01
4.860231e-01
4.860761e-01
4.861290e-01
4.861818e-01
4.862344e-01
4.862870e-01
4.863395e-01
4.863919e-01
4.864442e-01
4.864964e-01
4.865485e-01
4.866005e-01
4.866524e-01
4.867043e-01
4.867560e-01
4.868076e-01
4.868591e-01
4.869106e-01
4.869619e-01
4.870131e-01
4.870643e-01
4.871153e-01
4.871663e-01
4.872171e-01
4.872679e-01
4.873185e-01
4.873691e-01
4.874196e-01
4.874699e-01
4.875202e-01
4.875704e-01
4.876204e-01
4.876704e-01
4.877203e-01
4.877701e-01
4.878198e-01
4.878694e-01
4.879189e-01
4.879683e-01
4.880176e-01
4.880668e-01
4.881159e-01
4.881649e-01
4.882138e-01
4.882627e-01
4.883114e-01
4.883600e-01
4.884085e-01
4.884570e-01
4.885053e-01
4.885535e-01
4.886017e-01
4.886497e-01
4.886977e-01
4.887455e-01
4.887932e-01
4.888409e-01
4.888885e-01
4.889359e-01
4.889833e-01
4.890305e-01
4.890777e-01
4.891248e-01
4.891718e-01
4.892186e-01
4.892654e-01
4.893121e-01
4.893587e-01
4.894052e-01
4.894515e-01
4.894978e-01
4.895440e-01
4.895901e-01
4.896361e-01
4.896820e-01
4.897278e-01
4.897735e-01
4.898191e-01
4.898646e-01
4.899100e-01
4.899554e-01
4.900006e-01
4.900457e-01
4.900907e-01
4.901356e-01
4.901805e-01
4.902252e-01
4.902698e-01
4.903144e-01
4.903588e-01
4.904031e-01
4.904474e-01
4.904915e-01
4.905356e-01
4.905795e-01
4.906233e-01
4.906671e-01
4.907107e-01
4.907543e-01
4.907978e-01
4.908411e-01
4.908844e-01
4.909275e-01
4.909706e-01
4.910136e-01
4.910564e-01
4.910992e-01
4.911419e-01
4.911844e-01
4.912269e-01
4.912693e-01
4.913116e-01
4.913537e-01
4.913958e-01
4.914378e-01
4.914797e-01
4.915215e-01
4.915632e-01
4.916048e-01
4.916463e-01
4.916876e-01
4.917289e-01
4.917701e-01
4.918112e-01
4.918522e-01
4.918931e-01
4.919339e-01
4.919746e-01
4.920152e-01
4.920558e-01
4.920962e-01
4.921365e-01
4.921767e-01
4.922168e-01
4.922568e-01
4.922967e-01
4.923365e-01
4.923763e-01
4.924159e-01
4.924554e-01
4.924948e-01
4.925342e-01
4.925734e-01
4.926125e-01
4.926515e-01
4.926905e-01
4.927293e-01
4.927680e-01
4.928067e-01
4.928452e-01
4.928836e-01
4.929220e-01
4.929602e-01
4.929983e-01
4.930364e-01
4.930743e-01
4.931122e-01
4.931499e-01
4.931875e-01
4.932251e-01
4.932625e-01
4.932999e-01
4.933371e-01
4.933743e-01
4.934113e-01
4.934483e-01
4.934851e-01
4.935219e-01
4.935585e-01
4.935951e-01
4.936315e-01
4.936679e-01
4.937042e-01
4.937403e-01
4.937764e-01
4.938123e-01
4.938482e-01
4.938840e-01
4.939196e-01
4.939552e-01
4.939906e-01
4.940260e-01
4.940613e-01
4.940964e-01
4.941315e-01
4.941665e-01
4.942013e-01
4.942361e-01
4.942708e-01
4.943053e-01
4.943398e-01
4.943742e-01
4.944085e-01
4.944426e-01
4.944767e-01
4.945107e-01
4.945445e-01
4.945783e-01
4.946120e-01
4.946456e-01
4.946790e-01
4.947124e-01
4.947457e-01
4.947789e-01
4.948119e-01
4.948449e-01
4.948778e-01
4.949106e-01
4.949433e-01
4.949758e-01
4.950083e-01
4.950407e-01
4.950730e-01
4.951052e-01
4.951372e-01
4.951692e-01
4.952011e-01
4.952329e-01
4.952646e-01
4.952961e-01
4.953276e-01
4.953590e-01
4.953903e-01
4.954215e-01
4.954525e-01
4.954835e-01
4.955144e-01
4.955452e-01
4.955759e-01
4.956065e-01
4.956369e-01
4.956673e-01
4.956976e-01
4.957278e-01
4.957579e-01
4.957879e-01
4.958177e-01
4.958475e-01
4.958772e-01
4.959068e-01
4.959363e-01
4.959657e-01
4.959949e-01
4.960241e-01
4.960532e-01
4.960822e-01
4.961111e-01
4.961398e-01
4.961685e-01
4.961971e-01
4.962256e-01
4.962540e-01
4.962823e-01
4.963104e-01
4.963385e-01
4.963665e-01
4.963944e-01
4.964222e-01
4.964498e-01
4.964774e-01
4.965049e-01
4.965323e-01
4.965596e-01
4.965867e-01
4.966138e-01
4.966408e-01
4.966677e-01
4.966944e-01
4.967211e-01
4.967477e-01
4.967742e-01
4.968006e-01
4.968268e-01
4.968530e-01
4.968791e-01
4.969051e-01
4.969309e-01
4.969567e-01
4.969824e-01
4.970079e-01
4.970334e-01
4.970588e-01
4.970841e-01
4.971092e-01
4.971343e-01
4.971593e-01
4.971841e-01
4.972089e-01
4.972336e-01
4.972581e-01
4.972826e-01
4.973070e-01
4.973312e-01
4.973554e-01
4.973795e-01
4.974034e-01
4.974273e-01
4.974511e-01
4.974747e-01
4.974983e-01
4.975217e-01
4.975451e-01
4.975684e-01
4.975915e-01
4.976146e-01
4.976375e-01
4.976604e-01
4.976831e-01
4.977058e-01
4.977283e-01
4.977508e-01
4.977731e-01
4.977954e-01
4.978175e-01
4.978396e-01
4.978615e-01
4.978834e-01
4.979051e-01
4.979268e-01
4.979483e-01
4.979698e-01
4.979911e-01
4.980124e-01
4.980335e-01
4.980545e-01
4.980755e-01
4.980963e-01
4.981171e-01
4.981377e-01
4.981582e-01
4.981787e-01
4.981990e-01
4.982192e-01
4.982394e-01
4.982594e-01
4.982793e-01
4.982992e-01
4.983189e-01
4.983385e-01
4.983581e-01
4.983775e-01
4.983968e-01
4.984160e-01
4.984352e-01
4.984542e-01
4.984731e-01
4.984919e-01
4.985106e-01
4.985292e-01
4.985478e-01
4.985662e-01
4.985845e-01
4.986027e-01
4.986208e-01
4.986388e-01
4.986567e-01
4.986745e-01
4.986923e-01
4.987099e-01
4.987274e-01
4.987448e-01
4.987621e-01
4.987793e-01
4.987964e-01
4.988134e-01
4.988303e-01
4.988471e-01
4.988638e-01
4.988804e-01
4.988968e-01
4.989132e-01
4.989295e-01
4.989457e-01
4.989618e-01
4.989778e-01
4.989937e-01
4.990095e-01
4.990251e-01
4.990407e-01
4.990562e-01
4.990716e-01
4.990869e-01
4.991020e-01
4.991171e-01
4.991321e-01
4.991470e-01
4.991617e-01
4.991764e-01
4.991910e-01
4.992054e-01
4.992198e-01
4.992341e-01
4.992482e-01
4.992623e-01
4.992763e-01
4.992901e-01
4.993039e-01
4.993175e-01
4.993311e-01
4.993445e-01
4.993579e-01
4.993711e-01
4.993843e-01
4.993973e-01
4.994103e-01
4.994231e-01
4.994359e-01
4.994485e-01
4.994611e-01
4.994735e-01
4.994858e-01
4.994981e-01
4.995102e-01
4.995222e-01
4.995342e-01
4.995460e-01
4.995577e-01
4.995694e-01
4.995809e-01
4.995923e-01
4.996036e-01
4.996148e-01
4.996260e-01
4.996370e-01
4.996479e-01
4.996587e-01
4.996694e-01
4.996800e-01
4.996905e-01
4.997010e-01
4.997113e-01
4.997215e-01
4.997316e-01
4.997416e-01
4.997515e-01
4.997613e-01
4.997710e-01
4.997806e-01
4.997901e-01
4.997995e-01
4.998088e-01
4.998179e-01
4.998270e-01
4.998360e-01
4.998449e-01
4.998537e-01
4.998624e-01
4.998709e-01
4.998794e-01
4.998878e-01
4.998961e-01
4.999043e-01
4.999123e-01
4.999203e-01
4.999282e-01
4.999359e-01
4.999436e-01
4.999512e-01
4.999586e-01
4.999660e-01
4.999732e-01
4.999804e-01
4.999875e-01
4.999944e-01
5.000013e-01
5.000080e-01
5.000147e-01
5.000212e-01
5.000276e-01
5.000340e-01
5.000402e-01
5.000464e-01
5.000524e-01
5.000584e-01
5.000642e-01
5.000699e-01
5.000756e-01
5.000811e-01
5.000865e-01
5.000918e-01
5.000971e-01
5.001022e-01
5.001072e-01
5.001121e-01
5.001169e-01
5.001217e-01
5.001263e-01
5.001308e-01
5.001352e-01
5.001395e-01
5.001437e-01
5.001478e-01
5.001518e-01
5.001557e-01
5.001595e-01
5.001632e-01
5.001668e-01
5.001703e-01
5.001737e-01
5.001770e-01
5.001802e-01
5.001833e-01
5.001863e-01
5.001892e-01
5.001919e-01
5.001946e-01
5.001972e-01
5.001997e-01
5.002021e-01
5.002043e-01
5.002065e-01
5.002086e-01
5.002105e-01
5.002124e-01
5.002142e-01
5.002158e-01
5.002174e-01
5.002189e-01
5.002202e-01
5.002215e-01
5.002226e-01
5.002237e-01
5.002246e-01
5.002255e-01
5.002262e-01
5.002269e-01
5.002274e-01
5.002279e-01
5.002282e-01
5.002285e-01
5.002286e-01
5.002286e-01
5.002286e-01
5.002284e-01
5.002281e-01
5.002277e-01
5.002273e-01
5.002267e-01
5.002260e-01
5.002252e-01
5.002244e-01
5.002234e-01
5.002223e-01
5.002211e-01
5.002198e-01
5.002184e-01
5.002169e-01
5.002154e-01
5.002137e-01
5.002119e-01
5.002100e-01
5.002080e-01
5.002059e-01
5.002037e-01
5.002014e-01
5.001989e-01
5.001964e-01
5.001938e-01
5.001911e-01
5.001883e-01
5.001854e-01
5.001824e-01
5.001792e-01
5.001760e-01
5.001727e-01
5.001693e-01
5.001658e-01
5.001621e-01
5.001584e-01
5.001546e-01
5.001506e-01
5.001466e-01
5.001425e-01
5.001382e-01
5.001339e-01
5.001294e-01
5.001249e-01
5.001203e-01
5.001155e-01
5.001107e-01
5.001057e-01
5.001007e-01
5.000955e-01
5.000902e-01
5.000849e-01
5.000794e-01
5.000739e-01
5.000682e-01
5.000624e-01
5.000566e-01
5.000506e-01
5.000445e-01
5.000384e-01
5.000321e-01
5.000257e-01
5.000192e-01
5.000127e-01
5.000060e-01
4.999992e-01
4.999923e-01
4.999853e-01
4.999782e-01
4.999711e-01
4.999638e-01
4.999564e-01
4.999489e-01
4.999413e-01
4.999336e-01
4.999258e-01
4.999179e-01
4.999099e-01
4.999018e-01
4.998936e-01
4.998853e-01
4.998769e-01
4.998684e-01
4.998598e-01
4.998510e-01
4.998422e-01
4.998333e-01
4.998243e-01
4.998152e-01
4.998059e-01
4.997966e-01
4.997872e-01
4.997777e-01
4.997680e-01
4.997583e-01
4.997485e-01
4.997386e-01
4.997285e-01
4.997184e-01
4.997082e-01
4.996978e-01
4.996874e-01
4.996768e-01
4.996662e-01
4.996554e-01
4.996446e-01
4.996336e-01
4.996226e-01
4.996114e-01
4.996002e-01
4.995888e-01
4.995774e-01
4.995658e-01
4.995542e-01
4.995424e-01
4.995305e-01
4.995186e-01
4.995065e-01
4.994944e-01
4.994821e-01
4.994697e-01
4.994572e-01
4.994447e-01
4.994320e-01
4.994192e-01
4.994064e-01
4.993934e-01
4.993803e-01
4.993671e-01
4.993538e-01
4.993404e-01
4.993270e-01
4.993134e-01
4.992997e-01
4.992859e-01
4.992720e-01
4.992580e-01
4.992439e-01
4.992297e-01
4.992154e-01
4.992010e-01
4.991865e-01
4.991719e-01
4.991572e-01
4.991424e-01
4.991275e-01
4.991125e-01
4.990974e-01
4.990822e-01
4.990669e-01
4.990515e-01
4.990360e-01
4.990204e-01
4.990046e-01
4.989888e-01
4.989729e-01
4.989569e-01
4.989408e-01
4.989245e-01
4.989082e-01
4.988918e-01
4.988753e-01
4.988586e-01
4.988419e-01
4.988251e-01
4.988082e-01
4.987911e-01
4.987740e-01
4.987568e-01
4.987394e-01
4.987220e-01
4.987044e-01
4.986868e-01
4.986691e-01
4.986512e-01
4.986333e-01
4.986152e-01
4.985971e-01
4.985788e-01
4.985605e-01
4.985421e-01
4.985235e-01
4.985049e-01
4.984861e-01
4.984672e-01
4.984483e-01
4.984292e-01
4.984101e-01
4.983908e-01
4.983715e-01
4.983520e-01
4.983324e-01
4.983128e-01
4.982930e-01
4.982732e-01
4.982532e-01
4.982331e-01
4.982130e-01
4.981927e-01
4.981723e-01
4.981519e-01
4.981313e-01
4.981106e-01
4.980898e-01
4.980690e-01
4.980480e-01
4.980269e-01
4.980058e-01
4.979845e-01
4.979631e-01
4.979416e-01
4.979200e-01
4.978984e-01
4.978766e-01
4.978547e-01
4.978327e-01
4.978106e-01
4.977884e-01
4.977662e-01
4.977438e-01
4.977213e-01
4.976987e-01
4.976760e-01
4.976532e-01
4.976303e-01
4.976073e-01
4.975842e-01
4.975611e-01
4.975378e-01
4.975144e-01
4.974909e-01
4.974673e-01
4.974436e-01
4.974198e-01
4.973959e-01
4.973719e-01
4.973478e-01
4.973236e-01
4.972993e-01
4.972749e-01
4.972504e-01
4.972258e-01
4.972011e-01
4.971763e-01
4.971514e-01
4.971264e-01
4.971013e-01
4.970761e-01
4.970508e-01
4.970254e-01
4.969998e-01
4.969742e-01
4.969485e-01
4.969227e-01
4.968968e-01
4.968708e-01
4.968447e-01
4.968185e-01
4.967922e-01
4.967658e-01
4.967392e-01
4.967126e-01
4.966859e-01
4.966591e-01
4.966322e-01
4.966052e-01
4.965781e-01
4.965509e-01
4.965235e-01
4.964961e-01
4.964686e-01
4.964410e-01
4.964133e-01
4.963855e-01
4.963575e-01
4.963295e-01
4.963014e-01
4.962732e-01
4.962449e-01
4.962165e-01
4.961879e-01
4.961593e-01
4.961306e-01
4.961018e-01
4.960729e-01
4.960438e-01
4.960147e-01
4.959855e-01
4.959562e-01
4.959268e-01
4.958973e-01
4.958676e-01
4.958379e-01
4.958081e-01
4.957782e-01
4.957482e-01
4.957180e-01
4.956878e-01
4.956575e-01
4.956271e-01
4.955966e-01
4.955659e-01
4.955352e-01
4.955044e-01
4.954735e-01
4.954425e-01
4.954113e-01
4.953801e-01
4.953488e-01
4.953174e-01
4.952859e-01
4.952542e-01
4.952225e-01
4.951907e-01
4.951588e-01
4.951268e-01
4.950946e-01
4.950624e-01
4.950301e-01
4.949977e-01
4.949652e-01
4.949326e-01
4.948998e-01
4.948670e-01
4.948341e-01
4.948011e-01
4.947680e-01
4.947348e-01
4.947015e-01
4.946680e-01
4.946345e-01
4.946009e-01
4.945672e-01
4.945334e-01
4.944995e-01
4.944655e-01
4.944314e-01
4.943971e-01
4.943628e-01
4.943284e-01
4.942939e-01
4.942593e-01
4.942246e-01
4.941898e-01
4.941549e-01
4.941199e-01
4.940848e-01
4.940496e-01
4.940143e-01
4.939789e-01
4.939434e-01
4.939078e-01
4.938721e-01
4.938363e-01
4.938004e-01
4.937644e-01
4.937283e-01
4.936921e-01
4.936558e-01
4.936194e-01
4.935829e-01
4.935463e-01
4.935096e-01
4.934728e-01
4.934359e-01
4.933989e-01
4.933618e-01
4.933246e-01
4.932873e-01
4.932500e-01
4.932125e-01
4.931749e-01
4.931372e-01
4.930994e-01
4.930615e-01
4.930235e-01
4.929855e-01
4.929473e-01
4.929090e-01
4.928706e-01
4.928322e-01
4.927936e-01
4.927549e-01
4.927161e-01
4.926773e-01
4.926383e-01
4.925992e-01
4.925601e-01
4.925208e-01
4.924814e-01
4.924420e-01
4.924024e-01
4.923627e-01
4.923230e-01
4.922831e-01
4.922432e-01
4.922031e-01
4.921629e-01
4.921227e-01
4.920823e-01
4.920419e-01
4.920013e-01
4.919607e-01
4.919199e-01
4.918791e-01
4.918382e-01
4.917971e-01
4.917560e-01
4.917147e-01
4.916734e-01
4.916320e-01
4.915904e-01
4.915488e-01
4.915071e-01
4.914652e-01
4.914233e-01
4.913813e-01
4.913391e-01
4.912969e-01
4.912546e-01
4.912122e-01
4.911697e-01
4.911271e-01
4.910843e-01
4.910415e-01
4.909986e-01
4.909556e-01
4.909125e-01
4.908693e-01
4.908260e-01
4.907826e-01
4.907391e-01
4.906955e-01
4.906518e-01
4.906080e-01
4.905641e-01
4.905201e-01
4.904760e-01
4.904318e-01
4.903876e-01
4.903432e-01
4.902987e-01
4.902541e-01
4.902095e-01
4.901647e-01
4.901198e-01
4.900748e-01
4.900298e-01
4.899846e-01
4.899394e-01
4.898940e-01
4.898485e-01
4.898030e-01
4.897573e-01
4.897116e-01
4.896657e-01
4.896198e-01
4.895737e-01
4.895276e-01
4.894814e-01
4.894350e-01
4.893886e-01
4.893421e-01
4.892954e-01
4.892487e-01
4.892019e-01
4.891550e-01
4.891079e-01
4.890608e-01
4.890136e-01
4.889663e-01
4.889189e-01
4.888714e-01
4.888238e-01
4.887761e-01
4.887283e-01
4.886804e-01
4.886324e-01
4.885843e-01
4.885361e-01
4.884878e-01
4.884395e-01
4.883910e-01
4.883424e-01
4.882937e-01
4.882450e-01
4.881961e-01
4.881471e-01
4.880981e-01
4.880489e-01
4.879997e-01
4.879503e-01
4.879009e-01
4.878513e-01
4.878017e-01
4.877519e-01
4.877021e-01
4.876522e-01
4.876021e-01
4.875520e-01
4.875018e-01
4.874515e-01
4.874011e-01
4.873505e-01
4.872999e-01
4.872492e-01
4.871984e-01
4.871475e-01
4.870965e-01
4.870454e-01
4.869942e-01
4.869429e-01
4.868916e-01
4.868401e-01
4.867885e-01
4.867368e-01
4.866851e-01
4.866332e-01
4.865812e-01
4.865292e-01
4.864770e-01
4.864248e-01
4.863724e-01
4.863200e-01
4.862674e-01
4.862148e-01
4.861621e-01
4.861092e-01
4.860563e-01
4.860033e-01
4.859502e-01
4.858970e-01
4.858436e-01
4.857902e-01
4.857367e-01
4.856831e-01
4.856294e-01
4.855756e-01
4.855218e-01
4.854678e-01
4.854137e-01
4.853595e-01
4.853053e-01
4.852509e-01
4.851964e-01
4.851419e-01
4.850872e-01
4.850325e-01
4.849776e-01
4.849227e-01
4.848676e-01
4.848125e-01
4.847573e-01
4.847019e-01
4.846465e-01
4.845910e-01
4.845354e-01
4.844797e-01
4.844239e-01
4.843680e-01
4.843120e-01
4.842559e-01
4.841997e-01
4.841434e-01
4.840871e-01
4.840306e-01
4.839740e-01
4.839174e-01
4.838606e-01
4.838037e-01
4.837468e-01
4.836897e-01
4.836326e-01
4.835754e-01
4.835180e-01
4.834606e-01
4.834031e-01
4.833455e-01
4.832878e-01
4.832300e-01
4.831721e-01
4.831141e-01
4.830560e-01
4.829978e-01
4.829395e-01
4.828811e-01
4.828227e-01
4.827641e-01
4.827054e-01
4.826467e-01
4.825878e-01
4.825289e-01
4.824698e-01
4.824107e-01
4.823515e-01
4.822921e-01
4.822327e-01
4.821732e-01
4.821136e-01
4.820539e-01
4.819941e-01
4.819342e-01
4.818742e-01
4.818141e-01
4.817540e-01
4.816937e-01
4.816333e-01
4.815729e-01
4.815123e-01
4.814517e-01
4.813909e-01
4.813301e-01
4.812691e-01
4.812081e-01
4.811470e-01
4.810858e-01
4.810245e-01
4.809631e-01
4.809016e-01
4.808400e-01
4.807783e-01
4.807165e-01
4.806546e-01
4.805927e-01
4.805306e-01
4.804684e-01
4.804062e-01
4.803439e-01
4.802814e-01
4.802189e-01
4.801563e-01
4.800935e-01
4.800307e-01
4.799678e-01
4.799048e-01
4.798417e-01
4.797785e-01
4.797152e-01
4.796519e-01
4.795884e-01
4.795248e-01
4.794612e-01
4.793974e-01
4.793336e-01
4.792696e-01
4.792056e-01
4.791415e-01
4.790772e-01
4.790129e-01
4.789485e-01
4.788840e-01
4.788194e-01
4.787547e-01
4.786900e-01
4.786251e-01
4.785601e-01
4.784951e-01
4.784299e-01
4.783647e-01
4.782993e-01
4.782339e-01
4.781684e-01
4.781027e-01
4.780370e-01
4.779712e-01
4.779053e-01
4.778393e-01
4.777733e-01
4.777071e-01
4.776408e-01
4.775744e-01
4.775080e-01
4.774414e-01
4.773748e-01
4.773081e-01
4.772412e-01
4.771743e-01
4.771073e-01
4.770402e-01
4.769730e-01
4.769057e-01
4.768383e-01
4.767708e-01
4.767033e-01
4.766356e-01
4.765679e-01
4.765000e-01
4.764321e-01
4.763640e-01
4.762959e-01
4.762277e-01
4.761594e-01
4.760910e-01
4.760225e-01
4.759539e-01
4.758852e-01
4.758165e-01
4.757476e-01
4.756786e-01
4.756096e-01
4.755405e-01
4.754712e-01
4.754019e-01
4.753325e-01
4.752630e-01
4.751934e-01
4.751237e-01
4.750539e-01
4.749840e-01
4.749141e-01
4.748440e-01
4.747739e-01
4.747036e-01
4.746333e-01
4.745629e-01
4.744923e-01
4.744217e-01
4.743510e-01
4.742802e-01
4.742094e-01
4.741384e-01
4.740673e-01
4.739962e-01
4.739249e-01
4.738536e-01
4.737821e-01
4.737106e-01
4.736390e-01
4.735673e-01
4.734955e-01
4.734236e-01
4.733516e-01
4.732796e-01
4.732074e-01
4.731351e-01
4.730628e-01
4.729904e-01
4.729178e-01
4.728452e-01
4.727725e-01
4.726997e-01
4.726268e-01
4.725538e-01
4.724808e-01
4.724076e-01
4.723343e-01
4.722610e-01
4.721876e-01
4.721140e-01
4.720404e-01
4.719667e-01
4.718929e-01
4.718190e-01
4.717450e-01
4.716710e-01
4.715968e-01
4.715225e-01
4.714482e-01
4.713738e-01
4.712992e-01
4.712246e-01
4.711499e-01
4.710751e-01
4.710002e-01
4.709253e-01
4.708502e-01
4.707750e-01
4.706998e-01
4.706245e-01
4.705490e-01
4.704735e-01
4.703979e-01
4.703222e-01
4.702464e-01
4.701705e-01
4.700946e-01
4.700185e-01
4.699424e-01
4.698661e-01
4.697898e-01
4.697134e-01
4.696369e-01
4.695603e-01
4.694836e-01
4.694068e-01
4.693300e-01
4.692530e-01
4.691760e-01
4.690988e-01
4.690216e-01
4.689443e-01
4.688669e-01
4.687894e-01
4.687118e-01
4.686341e-01
4.685564e-01
4.684785e-01
4.684006e-01
4.683226e-01
4.682445e-01
4.681662e-01
4.680880e-01
4.680096e-01
4.679311e-01
4.678525e-01
4.677739e-01
4.676951e-01
4.676163e-01
4.675374e-01
4.674584e-01
4.673793e-01
4.673001e-01
4.672208e-01
4.671415e-01
4.670620e-01
4.669825e-01
4.669028e-01
4.668231e-01
4.667433e-01
4.666634e-01
4.665834e-01
4.665034e-01
4.664232e-01
4.663429e-01
4.662626e-01
4.661822e-01
4.661017e-01
4.660211e-01
4.659404e-01
4.658596e-01
4.657787e-01
4.656978e-01
4.656167e-01
4.655356e-01
4.654544e-01
4.653730e-01
4.652916e-01
4.652102e-01
4.651286e-01
4.650469e-01
4.649652e-01
4.648833e-01
4.648014e-01
4.647194e-01
4.646373e-01
4.645551e-01
4.644728e-01
4.643905e-01
4.643080e-01
4.642255e-01
4.641428e-01
4.640601e-01
4.639773e-01
4.638944e-01
4.638115e-01
4.637284e-01
4.636452e-01
4.635620e-01
4.634787e-01
4.633953e-01
4.633118e-01
4.632282e-01
4.631445e-01
4.630607e-01
4.629769e-01
4.628929e-01
4.628089e-01
4.627248e-01
4.626406e-01
4.625563e-01
4.624719e-01
4.623875e-01
4.623029e-01
4.622183e-01
4.621336e-01
4.620488e-01
4.619639e-01
4.618789e-01
4.617938e-01
4.617087e-01
4.616234e-01
4.615381e-01
4.614527e-01
4.613672e-01
4.612816e-01
4.611959e-01
4.611102e-01
4.610243e-01
4.609384e-01
4.608524e-01
4.607663e-01
4.606801e-01
4.605938e-01
4.605074e-01
4.604210e-01
4.603344e-01
4.602478e-01
4.601611e-01
4.600743e-01
4.599874e-01
4.599005e-01
4.598134e-01
4.597263e-01
4.596390e-01
4.595517e-01
4.594643e-01
4.593769e-01
4.592893e-01
4.592016e-01
4.591139e-01
4.590261e-01
4.589382e-01
4.588502e-01
4.587621e-01
4.586739e-01
4.585857e-01
4.584973e-01
4.584089e-01
4.583204e-01
4.582318e-01
4.581431e-01
4.580544e-01
4.579655e-01
4.578766e-01
4.577876e-01
4.576984e-01
4.576093e-01
4.575200e-01
4.574306e-01
4.573412e-01
4.572516e-01
4.571620e-01
4.570723e-01
4.569825e-01
4.568927e-01
4.568027e-01
4.567127e-01
4.566226e-01
4.565324e-01
4.564421e-01
4.563517e-01
4.562612e-01
4.561707e-01
4.560800e-01
4.559893e-01
4.558985e-01
4.558076e-01
4.557167e-01
4.556256e-01
4.555345e-01
4.554433e-01
4.553520e-01
4.552606e-01
4.551691e-01
4.550775e-01
4.549859e-01
4.548942e-01
4.548024e-01
4.547105e-01
4.546185e-01
4.545264e-01
4.544343e-01
4.543421e-01
4.542497e-01
4.541574e-01
4.540649e-01
4.539723e-01
4.538797e-01
4.537869e-01
4.536941e-01
4.536012e-01
4.535082e-01
4.534152e-01
4.533220e-01
4.532288e-01
4.531355e-01
4.530421e-01
4.529486e-01
4.528550e-01
4.527614e-01
4.526677e-01
4.525738e-01
4.524799e-01
4.523860e-01
4.522919e-01
4.521978e-01
4.521035e-01
4.520092e-01
4.519148e-01
4.518203e-01
4.517258e-01
4.516311e-01
4.515364e-01
4.514416e-01
4.513467e-01
4.512517e-01
4.511567e-01
4.510616e-01
4.509663e-01
4.508710e-01
4.507756e-01
4.506802e-01
4.505846e-01
4.504890e-01
4.503933e-01
4.502975e-01
4.502016e-01
4.501056e-01
4.500096e-01
4.499135e-01
4.498173e-01
4.497210e-01
4.496246e-01
4.495282e-01
4.494316e-01
4.493350e-01
4.492383e-01
4.491415e-01
4.490447e-01
4.489477e-01
4.488507e-01
4.487536e-01
4.486564e-01
4.485591e-01
4.484618e-01
4.483644e-01
4.482668e-01
4.481692e-01
4.480716e-01
4.479738e-01
4.478760e-01
4.477780e-01
4.476800e-01
4.475820e-01
4.474838e-01
4.473856e-01
4.472872e-01
4.471888e-01
4.470903e-01
4.469918e-01
4.468931e-01
4.467944e-01
4.466956e-01
4.465967e-01
4.464977e-01
4.463987e-01
4.462995e-01
4.462003e-01
4.461010e-01
4.460016e-01
4.459022e-01
4.458027e-01
4.457030e-01
4.456033e-01
4.455036e-01
4.454037e-01
4.453038e-01
4.452038e-01
4.451037e-01
4.450035e-01
4.449032e-01
4.448029e-01
4.447025e-01
4.446020e-01
4.445014e-01
4.444007e-01
4.443000e-01
4.441992e-01
4.440983e-01
4.439973e-01
4.438962e-01
4.437951e-01
4.436939e-01
4.435926e-01
4.434912e-01
4.433898e-01
4.432882e-01
4.431866e-01
4.430849e-01
4.429832e-01
4.428813e-01
4.427794e-01
4.426774e-01
4.425753e-01
4.424731e-01
4.423709e-01
4.422685e-01
4.421661e-01
4.420637e-01
4.419611e-01
4.418584e-01
4.417557e-01
4.416529e-01
4.415501e-01
4.414471e-01
4.413441e-01
4.412409e-01
4.411378e-01
4.410345e-01
4.409311e-01
4.408277e-01
4.407242e-01
4.406206e-01
4.405170e-01
4.404132e-01
4.403094e-01
4.402055e-01
4.401015e-01
4.399975e-01
4.398933e-01
4.397891e-01
4.396848e-01
4.395805e-01
4.394760e-01
4.393715e-01
4.392669e-01
4.391622e-01
4.390575e-01
4.389526e-01
4.388477e-01
4.387427e-01
4.386377e-01
4.385325e-01
4.384273e-01
4.383220e-01
4.382166e-01
4.381112e-01
4.380056e-01
4.379000e-01
4.377943e-01
4.376886e-01
4.375827e-01
4.374768e-01
4.373708e-01
4.372648e-01
4.371586e-01
4.370524e-01
4.369461e-01
4.368397e-01
4.367333e-01
4.366267e-01
4.365201e-01
4.364134e-01
4.363067e-01
4.361998e-01
4.360929e-01
4.359859e-01
4.358788e-01
4.357717e-01
4.356645e-01
4.355572e-01
4.354498e-01
4.353424e-01
4.352348e-01
4.351272e-01
4.350195e-01
4.349118e-01
4.348040e-01
4.346960e-01
4.345881e-01
4.344800e-01
4.343719e-01
4.342637e-01
4.341554e-01
4.340470e-01
4.339386e-01
4.338301e-01
4.337215e-01
4.336128e-01
4.335041e-01
4.333952e-01
4.332863e-01
4.331774e-01
4.330683e-01
4.329592e-01
4.328500e-01
4.327408e-01
4.326314e-01
4.325220e-01
4.324125e-01
4.323029e-01
4.321933e-01
4.320836e-01
4.319738e-01
4.318639e-01
4.317539e-01
4.316439e-01
4.315338e-01
4.314237e-01
4.313134e-01
4.312031e-01
4.310927e-01
4.309822e-01
4.308717e-01
4.307611e-01
4.306504e-01
4.305396e-01
4.304288e-01
4.303179e-01
4.302069e-01
4.300958e-01
4.299847e-01
4.298735e-01
4.297622e-01
4.296508e-01
4.295394e-01
4.294279e-01
4.293163e-01
4.292046e-01
4.290929e-01
4.289811e-01
4.288692e-01
4.287573e-01
4.286453e-01
4.285332e-01
4.284210e-01
4.283087e-01
4.281964e-01
4.280840e-01
4.279716e-01
4.278590e-01
4.277464e-01
4.276337e-01
4.275210e-01
4.274081e-01
4.272952e-01
4.271823e-01
4.270692e-01
4.269561e-01
4.268429e-01
4.267296e-01
4.266163e-01
4.265029e-01
4.263894e-01
4.262758e-01
4.261622e-01
4.260485e-01
4.259347e-01
4.258208e-01
4.257069e-01
4.255929e-01
4.254788e-01
4.253647e-01
4.252505e-01
4.251362e-01
4.250218e-01
4.249074e-01
4.247929e-01
4.246783e-01
4.245637e-01
4.244490e-01
4.243342e-01
4.242193e-01
4.241044e-01
4.239894e-01
4.238743e-01
4.237592e-01
4.236439e-01
4.235286e-01
4.234133e-01
4.232978e-01
4.231823e-01
4.230667e-01
4.229511e-01
4.228354e-01
4.227196e-01
4.226037e-01
4.224878e-01
4.223718e-01
4.222557e-01
4.221395e-01
4.220233e-01
4.219070e-01
4.217907e-01
4.216742e-01
4.215577e-01
4.214412e-01
4.213245e-01
4.212078e-01
4.210910e-01
4.209742e-01
4.208572e-01
4.207402e-01
4.206232e-01
4.205060e-01
4.203888e-01
4.202715e-01
4.201542e-01
4.200367e-01
4.199193e-01
4.198017e-01
4.196841e-01
4.195664e-01
4.194486e-01
4.193307e-01
4.192128e-01
4.190949e-01
4.189768e-01
4.188587e-01
4.187405e-01
4.186222e-01
4.185039e-01
4.183855e-01
4.182670e-01
4.181485e-01
4.180299e-01
4.179112e-01
4.177925e-01
4.176736e-01
4.175547e-01
4.174358e-01
4.173168e-01
4.171977e-01
4.170785e-01
4.169593e-01
4.168400e-01
4.167206e-01
4.166012e-01
4.164817e-01
4.163621e-01
4.162424e-01
4.161227e-01
4.160029e-01
4.158831e-01
4.157632e-01
4.156432e-01
4.155231e-01
4.154030e-01
4.152828e-01
4.151625e-01
4.150422e-01
4.149218e-01
4.148013e-01
4.146808e-01
4.145602e-01
4.144395e-01
4.143188e-01
4.141980e-01
4.140771e-01
4.139562e-01
4.138351e-01
4.137141e-01
4.135929e-01
4.134717e-01
4.133504e-01
4.132291e-01
4.131077e-01
4.129862e-01
4.128646e-01
4.127430e-01
4.126213e-01
4.124996e-01
4.123777e-01
4.122558e-01
4.121339e-01
4.120119e-01
4.118898e-01
4.117676e-01
4.116454e-01
4.115231e-01
4.114007e-01
4.112783e-01
4.111558e-01
4.110333e-01
4.109106e-01
4.107880e-01
4.106652e-01
4.105424e-01
4.104195e-01
4.102965e-01
4.101735e-01
4.100504e-01
4.099273e-01
4.098040e-01
4.096807e-01
4.095574e-01
4.094340e-01
4.093105e-01
4.091869e-01
4.090633e-01
4.089396e-01
4.088159e-01
4.086920e-01
4.085682e-01
4.084442e-01
4.083202e-01
4.081961e-01
4.080720e-01
4.079478e-01
4.078235e-01
4.076991e-01
4.075747e-01
4.074503e-01
4.073257e-01
4.072011e-01
4.070765e-01
4.069517e-01
4.068269e-01
4.067021e-01
4.065771e-01
4.064521e-01
4.063271e-01
4.062020e-01
4.060768e-01
4.059515e-01
4.058262e-01
4.057008e-01
4.055754e-01
4.054499e-01
4.053243e-01
4.051986e-01
4.050729e-01
4.049472e-01
4.048213e-01
4.046954e-01
4.045695e-01
4.044435e-01
4.043174e-01
4.041912e-01
4.040650e-01
4.039387e-01
4.038124e-01
4.036860e-01
4.035595e-01
4.034330e-01
4.033064e-01
4.031797e-01
4.030530e-01
4.029262e-01
4.027993e-01
4.026724e-01
4.025454e-01
4.024184e-01
4.022913e-01
4.021641e-01
4.020369e-01
4.019096e-01
4.017822e-01
4.016548e-01
4.015273e-01
4.013997e-01
4.012721e-01
4.011445e-01
4.010167e-01
4.008889e-01
4.007610e-01
4.006331e-01
4.005051e-01
4.003771e-01
4.002490e-01
4.001208e-01
3.999926e-01
3.998643e-01
3.997359e-01
3.996075e-01
3.994790e-01
3.993504e-01
3.992218e-01
3.990931e-01
3.989644e-01
3.988356e-01
3.987067e-01
3.985778e-01
3.984488e-01
3.983198e-01
3.981907e-01
3.980615e-01
3.979323e-01
3.978030e-01
3.976736e-01
3.975442e-01
3.974148e-01
3.972852e-01
3.971556e-01
3.970260e-01
3.968962e-01
3.967665e-01
3.966366e-01
3.965067e-01
3.963767e-01
3.962467e-01
3.961166e-01
3.959865e-01
3.958563e-01
3.957260e-01
3.955957e-01
3.954653e-01
3.953348e-01
3.952043e-01
3.950738e-01
3.949431e-01
3.948124e-01
3.946817e-01
3.945509e-01
3.944200e-01
3.942891e-01
3.941581e-01
3.940270e-01
3.938959e-01
3.937647e-01
3.936335e-01
3.935022e-01
3.933709e-01
3.932394e-01
3.931080e-01
3.929764e-01
3.928448e-01
3.927132e-01
3.925815e-01
3.924497e-01
3.923179e-01
3.921860e-01
3.920540e-01
3.919220e-01
3.917900e-01
3.916579e-01
3.915257e-01
3.913934e-01
3.912611e-01
3.911288e-01
3.909963e-01
3.908639e-01
3.907313e-01
3.905987e-01
3.904661e-01
3.903334e-01
3.902006e-01
3.900678e-01
3.899349e-01
3.898019e-01
3.896689e-01
3.895359e-01
3.894027e-01
3.892696e-01
3.891363e-01
3.890030e-01
3.888697e-01
3.887363e-01
3.886028e-01
3.884693e-01
3.883357e-01
3.882020e-01
3.880683e-01
3.879346e-01
3.878008e-01
3.876669e-01
3.875329e-01
3.873990e-01
3.872649e-01
3.871308e-01
3.869967e-01
3.868624e-01
3.867282e-01
3.865938e-01
3.864594e-01
3.863250e-01
3.861905e-01
3.860559e-01
3.859213e-01
3.857866e-01
3.856519e-01
3.855171e-01
3.853823e-01
3.852474e-01
3.851124e-01
3.849774e-01
3.848423e-01
3.847072e-01
3.845720e-01
3.844368e-01
3.843015e-01
3.841661e-01
3.840307e-01
3.838953e-01
3.837598e-01
3.836242e-01
3.834886e-01
3.833529e-01
3.832171e-01
3.830813e-01
3.829455e-01
3.828096e-01
3.826736e-01
3.825376e-01
3.824015e-01
3.822654e-01
3.821292e-01
3.819929e-01
3.818566e-01
3.817203e-01
3.815839e-01
3.814474e-01
3.813109e-01
3.811743e-01
3.810377e-01
3.809010e-01
3.807643e-01
3.806275e-01
3.804907e-01
3.803537e-01
3.802168e-01
3.800798e-01
3.799427e-01
3.798056e-01
3.796684e-01
3.795312e-01
3.793939e-01
3.792566e-01
3.791192e-01
3.789817e-01
3.788442e-01
3.787067e-01
3.785691e-01
3.784314e-01
3.782937e-01
3.781559e-01
3.780181e-01
3.778802e-01
3.777423e-01
3.776043e-01
3.774663e-01
3.773282e-01
3.771901e-01
3.770519e-01
3.769136e-01
3.767753e-01
3.766370e-01
3.764986e-01
3.763601e-01
3.762216e-01
3.760830e-01
3.759444e-01
3.758057e-01
3.756670e-01
3.755282e-01
3.753894e-01
3.752505e-01
3.751115e-01
3.749726e-01
3.748335e-01
3.746944e-01
3.745553e-01
3.744161e-01
3.742768e-01
3.741375e-01
3.739982e-01
3.738588e-01
3.737193e-01
3.735798e-01
3.734402e-01
3.733006e-01
3.731609e-01
3.730212e-01
3.728814e-01
3.727416e-01
3.726017e-01
3.724618e-01
3.723218e-01
3.721818e-01
3.720417e-01
3.719016e-01
3.717614e-01
3.716212e-01
3.714809e-01
3.713406e-01
3.712002e-01
3.710597e-01
3.709192e-01
3.707787e-01
3.706381e-01
3.704975e-01
3.703568e-01
3.702160e-01
3.700752e-01
3.699344e-01
3.697935e-01
3.696526e-01
3.695116e-01
3.693705e-01
3.692294e-01
3.690883e-01
3.689471e-01
3.688058e-01
3.686645e-01
3.685232e-01
3.683818e-01
3.682403e-01
3.680989e-01
3.679573e-01
3.678157e-01
3.676741e-01
3.675324e-01
3.673906e-01
3.672488e-01
3.671070e-01
3.669651e-01
3.668232e-01
3.666812e-01
3.665391e-01
3.663970e-01
3.662549e-01
3.661127e-01
3.659705e-01
3.658282e-01
3.656858e-01
3.655435e-01
3.654010e-01
3.652586e-01
3.651160e-01
3.649734e-01
3.648308e-01
3.646881e-01
3.645454e-01
3.644026e-01
3.642598e-01
3.641170e-01
3.639740e-01
3.638311e-01
3.636881e-01
3.635450e-01
3.634019e-01
3.632587e-01
3.631155e-01
3.629723e-01
3.628290e-01
3.626856e-01
3.625422e-01
3.623988e-01
3.622553e-01
3.621118e-01
3.619682e-01
3.618245e-01
3.616809e-01
3.615371e-01
3.613934e-01
3.612495e-01
3.611057e-01
3.609618e-01
3.608178e-01
3.606738e-01
3.605297e-01
3.603856e-01
3.602415e-01
3.600973e-01
3.599530e-01
3.598088e-01
3.596644e-01
3.595200e-01
3.593756e-01
3.592311e-01
3.590866e-01
3.589420e-01
3.587974e-01
3.586528e-01
3.585081e-01
3.583633e-01
3.582185e-01
3.580737e-01
3.579288e-01
3.577838e-01
3.576389e-01
3.574938e-01
3.573488e-01
3.572036e-01
3.570585e-01
3.569133e-01
3.567680e-01
3.566227e-01
3.564774e-01
3.563320e-01
3.561866e-01
3.560411e-01
3.558955e-01
3.557500e-01
3.556044e-01
3.554587e-01
3.553130e-01
3.551673e-01
3.550215e-01
3.548756e-01
3.547297e-01
3.545838e-01
3.544378e-01
3.542918e-01
3.541458e-01
3.539997e-01
3.538535e-01
3.537073e-01
3.535611e-01
3.534148e-01
3.532685e-01
3.531221e-01
3.529757e-01
3.528292e-01
3.526827e-01
3.525362e-01
3.523896e-01
3.522430e-01
3.520963e-01
3.519496e-01
3.518028e-01
3.516560e-01
3.515092e-01
3.513623e-01
3.512153e-01
3.510684e-01
3.509213e-01
3.507743e-01
3.506272e-01
3.504800e-01
3.503328e-01
3.501856e-01
3.500383e-01
3.498910e-01
3.497436e-01
3.495962e-01
3.494488e-01
3.493013e-01
3.491537e-01
3.490062e-01
3.488586e-01
3.487109e-01
3.485632e-01
3.484155e-01
3.482677e-01
3.481198e-01
3.479720e-01
3.478241e-01
3.476761e-01
3.475281e-01
3.473801e-01
3.472320e-01
3.470839e-01
3.469357e-01
3.467875e-01
3.466393e-01
3.464910e-01
3.463427e-01
3.461943e-01
3.460459e-01
3.458974e-01
3.457489e-01
3.456004e-01
3.454518e-01
3.453032e-01
3.451546e-01
3.450059e-01
3.448571e-01
3.447084e-01
3.445595e-01
3.444107e-01
3.442618e-01
3.441128e-01
3.439639e-01
3.438149e-01
3.436658e-01
3.435167e-01
3.433676e-01
3.432184e-01
3.430692e-01
3.429199e-01
3.427706e-01
3.426213e-01
3.424719e-01
3.423225e-01
3.421730e-01
3.420235e-01
3.418740e-01
3.417244e-01
3.415748e-01
3.414251e-01
3.412754e-01
3.411257e-01
3.409759e-01
3.408261e-01
3.406763e-01
3.405264e-01
3.403765e-01
3.402265e-01
3.400765e-01
3.399264e-01
3.397764e-01
3.396262e-01
3.394761e-01
3.393259e-01
3.391756e-01
3.390254e-01
3.388750e-01
3.387247e-01
3.385743e-01
3.384239e-01
3.382734e-01
3.381229e-01
3.379724e-01
3.378218e-01
3.376712e-01
3.375205e-01
3.373698e-01
3.372191e-01
3.370683e-01
3.369175e-01
3.367667e-01
3.366158e-01
3.364649e-01
3.363139e-01
3.361629e-01
3.360119e-01
3.358608e-01
3.357097e-01
3.355586e-01
3.354074e-01
3.352562e-01
3.351049e-01
3.349536e-01
3.348023e-01
3.346510e-01
3.344996e-01
3.343481e-01
3.341966e-01
3.340451e-01
3.338936e-01
3.337420e-01
3.335904e-01
3.334387e-01
3.332871e-01
3.331353e-01
3.329836e-01
3.328318e-01
3.326799e-01
3.325281e-01
3.323762e-01
3.322242e-01
3.320722e-01
3.319202e-01
3.317682e-01
3.316161e-01
3.314640e-01
3.313118e-01
3.311597e-01
3.310074e-01
3.308552e-01
3.307029e-01
3.305505e-01
3.303982e-01
3.302458e-01
3.300934e-01
3.299409e-01
3.297884e-01
3.296358e-01
3.294833e-01
3.293307e-01
3.291780e-01
3.290253e-01
3.288726e-01
3.287199e-01
3.285671e-01
3.284143e-01
3.282615e-01
3.281086e-01
3.279557e-01
3.278027e-01
3.276497e-01
3.274967e-01
3.273437e-01
3.271906e-01
3.270375e-01
3.268843e-01
3.267311e-01
3.265779e-01
3.264247e-01
3.262714e-01
3.261181e-01
3.259647e-01
3.258113e-01
3.256579e-01
3.255045e-01
3.253510e-01
3.251975e-01
3.250439e-01
3.248903e-01
3.247367e-01
3.245831e-01
3.244294e-01
3.242757e-01
3.241219e-01
3.239681e-01
3.238143e-01
3.236605e-01
3.235066e-01
3.233527e-01
3.231988e-01
3.230448e-01
3.228908e-01
3.227368e-01
3.225827e-01
3.224286e-01
3.222745e-01
3.221203e-01
3.219661e-01
3.218119e-01
3.216576e-01
3.215034e-01
3.213490e-01
3.211947e-01
3.210403e-01
3.208859e-01
3.207314e-01
3.205770e-01
3.204225e-01
3.202679e-01
3.201134e-01
3.199588e-01
3.198041e-01
3.196495e-01
3.194948e-01
3.193401e-01
3.191853e-01
3.190305e-01
3.188757e-01
3.187209e-01
3.185660e-01
3.184111e-01
3.182561e-01
3.181012e-01
3.179462e-01
3.177912e-01
3.176361e-01
3.174810e-01
3.173259e-01
3.171708e-01
3.170156e-01
3.168604e-01
3.167052e-01
3.165499e-01
3.163946e-01
3.162393e-01
3.160839e-01
3.159286e-01
3.157731e-01
3.156177e-01
3.154622e-01
3.153067e-01
3.151512e-01
3.149957e-01
3.148401e-01
3.146845e-01
3.145288e-01
3.143732e-01
3.142175e-01
3.140617e-01
3.139060e-01
3.137502e-01
3.135944e-01
3.134386e-01
3.132827e-01
3.131268e-01
3.129709e-01
3.128149e-01
3.126589e-01
3.125029e-01
3.123469e-01
3.121908e-01
3.120347e-01
3.118786e-01
3.117225e-01
3.115663e-01
3.114101e-01
3.112539e-01
3.110976e-01
3.109413e-01
3.107850e-01
3.106287e-01
3.104723e-01
3.103159e-01
3.101595e-01
3.100031e-01
3.098466e-01
3.096901e-01
3.095336e-01
3.093770e-01
3.092204e-01
3.090638e-01
3.089072e-01
3.087505e-01
3.085938e-01
3.084371e-01
3.082804e-01
3.081236e-01
3.079668e-01
3.078100e-01
3.076532e-01
3.074963e-01
3.073394e-01
3.071825e-01
3.070256e-01
3.068686e-01
3.067116e-01
3.065546e-01
3.063975e-01
3.062405e-01
3.060834e-01
3.059262e-01
3.057691e-01
3.056119e-01
3.054547e-01
3.052975e-01
3.051402e-01
3.049830e-01
3.048257e-01
3.046683e-01
3.045110e-01
3.043536e-01
3.041962e-01
3.040388e-01
3.038813e-01
3.037239e-01
3.035664e-01
3.034089e-01
3.032513e-01
3.030937e-01
3.029361e-01
3.027785e-01
3.026209e-01
3.024632e-01
3.023055e-01
3.021478e-01
3.019901e-01
3.018323e-01
3.016745e-01
3.015167e-01
3.013589e-01
3.012010e-01
3.010432e-01
3.008853e-01
3.007273e-01
3.005694e-01
3.004114e-01
3.002534e-01
3.000954e-01
2.999374e-01
2.997793e-01
2.996212e-01
2.994631e-01
2.993050e-01
2.991468e-01
2.989887e-01
2.988305e-01
2.986722e-01
2.985140e-01
2.983557e-01
2.981974e-01
2.980391e-01
2.978808e-01
2.977224e-01
2.975641e-01
2.974057e-01
2.972473e-01
2.970888e-01
2.969303e-01
2.967719e-01
2.966134e-01
2.964548e-01
2.962963e-01
2.961377e-01
2.959791e-01
2.958205e-01
2.956619e-01
2.955032e-01
2.953445e-01
2.951858e-01
2.950271e-01
2.948684e-01
2.947096e-01
2.945508e-01
2.943920e-01
2.942332e-01
2.940743e-01
2.939155e-01
2.937566e-01
2.935977e-01
2.934388e-01
2.932798e-01
2.931208e-01
2.929619e-01
2.928028e-01
2.926438e-01
2.924848e-01
2.923257e-01
2.921666e-01
2.920075e-01
2.918484e-01
2.916892e-01
2.915301e-01
2.913709e-01
2.912117e-01
2.910525e-01
2.908932e-01
2.907339e-01
2.905747e-01
2.904154e-01
2.902560e-01
2.900967e-01
2.899373e-01
2.897780e-01
2.896186e-01
2.894591e-01
2.892997e-01
2.891403e-01
2.889808e-01
2.888213e-01
2.886618e-01
2.885023e-01
2.883427e-01
2.881831e-01
2.880236e-01
2.878640e-01
2.877043e-01
2.875447e-01
2.873850e-01
2.872254e-01
2.870657e-01
2.869060e-01
2.867462e-01
2.865865e-01
2.864267e-01
2.862670e-01
2.861072e-01
2.859474e-01
2.857875e-01
2.856277e-01
2.854678e-01
2.853079e-01
2.851480e-01
2.849881e-01
2.848282e-01
2.846682e-01
2.845082e-01
2.843483e-01
2.841883e-01
2.840282e-01
2.838682e-01
2.837082e-01
2.835481e-01
2.833880e-01
2.832279e-01
2.830678e-01
2.829077e-01
2.827475e-01
2.825873e-01
2.824272e-01
2.822670e-01
2.821067e-01
2.819465e-01
2.817863e-01
2.816260e-01
2.814657e-01
2.813054e-01
2.811451e-01
2.809848e-01
2.808245e-01
2.806641e-01
2.805037e-01
2.803434e-01
2.801830e-01
2.800225e-01
2.798621e-01
2.797017e-01
2.795412e-01
2.793807e-01
2.792202e-01
2.790597e-01
2.788992e-01
2.787387e-01
2.785781e-01
2.784176e-01
2.782570e-01
2.780964e-01
2.779358e-01
2.777752e-01
2.776145e-01
2.774539e-01
2.772932e-01
2.771326e-01
2.769719e-01
2.768112e-01
2.766504e-01
2.764897e-01
2.763290e-01
2.761682e-01
2.760074e-01
2.758467e-01
2.756859e-01
2.755250e-01
2.753642e-01
2.752034e-01
2.750425e-01
2.748817e-01
2.747208e-01
2.745599e-01
2.743990e-01
2.742381e-01
2.740771e-01
2.739162e-01
2.737553e-01
2.735943e-01
2.734333e-01
2.732723e-01
2.731113e-01
2.729503e-01
2.727893e-01
2.726282e-01
2.724672e-01
2.723061e-01
2.721450e-01
2.719839e-01
2.718228e-01
2.716617e-01
2.715006e-01
2.713395e-01
2.711783e-01
2.710172e-01
2.708560e-01
2.706948e-01
2.705336e-01
2.703724e-01
2.702112e-01
2.700500e-01
2.698887e-01
2.697275e-01
2.695662e-01
2.694049e-01
2.692437e-01
2.690824e-01
2.689211e-01
2.687597e-01
2.685984e-01
2.684371e-01
2.682757e-01
2.681144e-01
2.679530e-01
2.677916e-01
2.676303e-01
2.674689e-01
2.673074e-01
2.671460e-01
2.669846e-01
2.668232e-01
2.666617e-01
2.665003e-01
2.663388e-01
2.661773e-01
2.660158e-01
2.658543e-01
2.656928e-01
2.655313e-01
2.653698e-01
2.652083e-01
2.650467e-01
2.648852e-01
2.647236e-01
2.645620e-01
2.644005e-01
2.642389e-01
2.640773e-01
2.639157e-01
2.637541e-01
2.635924e-01
2.634308e-01
2.632692e-01
2.631075e-01
2.629459e-01
2.627842e-01
2.626225e-01
2.624608e-01
2.622992e-01
2.621375e-01
2.619758e-01
2.618140e-01
2.616523e-01
2.614906e-01
2.613289e-01
2.611671e-01
2.610054e-01
2.608436e-01
2.606818e-01
2.605201e-01
2.603583e-01
2.601965e-01
2.600347e-01
2.598729e-01
2.597111e-01
2.595493e-01
2.593875e-01
2.592256e-01
2.590638e-01
2.589019e-01
2.587401e-01
2.585782e-01
2.584164e-01
2.582545e-01
2.580926e-01
2.579307e-01
2.577688e-01
2.576070e-01
2.574451e-01
2.572831e-01
2.571212e-01
2.569593e-01
2.567974e-01
2.566354e-01
2.564735e-01
2.563116e-01
2.561496e-01
2.559877e-01
2.558257e-01
2.556637e-01
2.555018e-01
2.553398e-01
2.551778e-01
2.550158e-01
2.548538e-01
2.546918e-01
2.545298e-01
2.543678e-01
2.542058e-01
2.540438e-01
2.538818e-01
2.537197e-01
2.535577e-01
2.533957e-01
2.532336e-01
2.530716e-01
2.529095e-01
2.527475e-01
2.525854e-01
2.524234e-01
2.522613e-01
2.520992e-01
2.519371e-01
2.517751e-01
2.516130e-01
2.514509e-01
2.512888e-01
2.511267e-01
2.509646e-01
2.508025e-01
2.506404e-01
2.504783e-01
2.503162e-01
2.501541e-01
2.499920e-01
2.498298e-01
2.496677e-01
2.495056e-01
2.493435e-01
2.491813e-01
2.490192e-01
2.488570e-01
2.486949e-01
2.485328e-01
2.483706e-01
2.482085e-01
2.480463e-01
2.478842e-01
2.477220e-01
2.475598e-01
2.473977e-01
2.472355e-01
2.470734e-01
2.469112e-01
2.467490e-01
2.465868e-01
2.464247e-01
2.462625e-01
2.461003e-01
2.459381e-01
2.457760e-01
2.456138e-01
2.454516e-01
2.452894e-01
2.451272e-01
2.449650e-01
2.448028e-01
2.446407e-01
2.444785e-01
2.443163e-01
2.441541e-01
2.439919e-01
2.438297e-01
2.436675e-01
2.435053e-01
2.433431e-01
2.431809e-01
2.430187e-01
2.428565e-01
2.426943e-01
2.425321e-01
2.423699e-01
2.422077e-01
2.420455e-01
2.418833e-01
2.417211e-01
2.415589e-01
2.413967e-01
2.412345e-01
2.410723e-01
2.409101e-01
2.407479e-01
2.405857e-01
2.404235e-01
2.402613e-01
2.400991e-01
2.399369e-01
2.397747e-01
2.396126e-01
2.394504e-01
2.392882e-01
2.391260e-01
2.389638e-01
2.388016e-01
2.386394e-01
2.384772e-01
2.383150e-01
2.381529e-01
2.379907e-01
2.378285e-01
2.376663e-01
2.375041e-01
2.373420e-01
2.371798e-01
2.370176e-01
2.368555e-01
2.366933e-01
2.365311e-01
2.363690e-01
2.362068e-01
2.360446e-01
2.358825e-01
2.357203e-01
2.355582e-01
2.353960e-01
2.352339e-01
2.350717e-01
2.349096e-01
2.347475e-01
2.345853e-01
2.344232e-01
2.342611e-01
2.340989e-01
2.339368e-01
2.337747e-01
2.336126e-01
2.334505e-01
2.332883e-01
2.331262e-01
2.329641e-01
2.328020e-01
2.326399e-01
2.324778e-01
2.323158e-01
2.321537e-01
2.319916e-01
2.318295e-01
2.316674e-01
2.315054e-01
2.313433e-01
2.311812e-01
2.310192e-01
2.308571e-01
2.306951e-01
2.305330e-01
2.303710e-01
2.302090e-01
2.300469e-01
2.298849e-01
2.297229e-01
2.295609e-01
2.293988e-01
2.292368e-01
2.290748e-01
2.289128e-01
2.287508e-01
2.285889e-01
2.284269e-01
2.282649e-01
2.281029e-01
2.279410e-01
2.277790e-01
2.276171e-01
2.274551e-01
2.272932e-01
2.271312e-01
2.269693e-01
2.268074e-01
2.266455e-01
2.264835e-01
2.263216e-01
2.261597e-01
2.259978e-01
2.258359e-01
2.256741e-01
2.255122e-01
2.253503e-01
2.251885e-01
2.250266e-01
2.248647e-01
2.247029e-01
2.245411e-01
2.243792e-01
2.242174e-01
2.240556e-01
2.238938e-01
2.237320e-01
2.235702e-01
2.234084e-01
2.232466e-01
2.230849e-01
2.229231e-01
2.227613e-01
2.225996e-01
2.224378e-01
2.222761e-01
2.221144e-01
2.219527e-01
2.217910e-01
2.216293e-01
2.214676e-01
2.213059e-01
2.211442e-01
2.209825e-01
2.208209e-01
2.206592e-01
2.204976e-01
2.203359e-01
2.201743e-01
2.200127e-01
2.198511e-01
2.196895e-01
2.195279e-01
2.193663e-01
2.192047e-01
2.190431e-01
2.188816e-01
2.187200e-01
2.185585e-01
2.183969e-01
2.182354e-01
2.180739e-01
2.179124e-01
2.177509e-01
2.175894e-01
2.174280e-01
2.172665e-01
2.171050e-01
2.169436e-01
2.167822e-01
2.166207e-01
2.164593e-01
2.162979e-01
2.161365e-01
2.159751e-01
2.158138e-01
2.156524e-01
2.154910e-01
2.153297e-01
2.151684e-01
2.150070e-01
2.148457e-01
2.146844e-01
2.145231e-01
2.143618e-01
2.142006e-01
2.140393e-01
2.138781e-01
2.137168e-01
2.135556e-01
2.133944e-01
2.132332e-01
2.130720e-01
2.129108e-01
2.127496e-01
2.125885e-01
2.124273e-01
2.122662e-01
2.121051e-01
2.119440e-01
2.117829e-01
2.116218e-01
2.114607e-01
2.112997e-01
2.111386e-01
2.109776e-01
2.108165e-01
2.106555e-01
2.104945e-01
2.103335e-01
2.101726e-01
2.100116e-01
2.098506e-01
2.096897e-01
2.095288e-01
2.093679e-01
2.092070e-01
2.090461e-01
2.088852e-01
2.087243e-01
2.085635e-01
2.084026e-01
2.082418e-01
2.080810e-01
2.079202e-01
2.077594e-01
2.075987e-01
2.074379e-01
2.072772e-01
2.071164e-01
2.069557e-01
2.067950e-01
2.066343e-01
2.064737e-01
2.063130e-01
2.061523e-01
2.059917e-01
2.058311e-01
2.056705e-01
2.055099e-01
2.053493e-01
2.051888e-01
2.050282e-01
2.048677e-01
2.047072e-01
2.045467e-01
2.043862e-01
2.042257e-01
2.040653e-01
2.039048e-01
2.037444e-01
2.035840e-01
2.034236e-01
2.032632e-01
2.031028e-01
2.029425e-01
2.027821e-01
2.026218e-01
2.024615e-01
2.023012e-01
2.021410e-01
2.019807e-01
2.018205e-01
2.016602e-01
2.015000e-01
2.013398e-01
2.011796e-01
2.010195e-01
2.008593e-01
2.006992e-01
2.005391e-01
2.003790e-01
2.002189e-01
2.000588e-01
1.998988e-01
1.997388e-01
1.995787e-01
1.994187e-01
1.992588e-01
1.990988e-01
1.989388e-01
1.987789e-01
1.986190e-01
1.984591e-01
1.982992e-01
1.981394e-01
1.979795e-01
1.978197e-01
1.976599e-01
1.975001e-01
1.973403e-01
1.971805e-01
1.970208e-01
1.968611e-01
1.967014e-01
1.965417e-01
1.963820e-01
1.962224e-01
1.960627e-01
1.959031e-01
1.957435e-01
1.955839e-01
1.954244e-01
1.952648e-01
1.951053e-01
1.949458e-01
1.947863e-01
1.946268e-01
1.944674e-01
1.943080e-01
1.941485e-01
1.939892e-01
1.938298e-01
1.936704e-01
1.935111e-01
1.933518e-01
1.931925e-01
1.930332e-01
1.928739e-01
1.927147e-01
1.925555e-01
1.923963e-01
1.922371e-01
1.920779e-01
1.919188e-01
1.917596e-01
1.916005e-01
1.914415e-01
1.912824e-01
1.911234e-01
1.909643e-01
1.908053e-01
1.906463e-01
1.904874e-01
1.903284e-01
1.901695e-01
1.900106e-01
1.898517e-01
1.896929e-01
1.895340e-01
1.893752e-01
1.892164e-01
1.890576e-01
1.888989e-01
1.887401e-01
1.885814e-01
1.884227e-01
1.882640e-01
1.881054e-01
1.879468e-01
1.877881e-01
1.876296e-01
1.874710e-01
1.873124e-01
1.871539e-01
1.869954e-01
1.868369e-01
1.866785e-01
1.865200e-01
1.863616e-01
1.862032e-01
1.860448e-01
1.858865e-01
1.857282e-01
1.855699e-01
1.854116e-01
1.852533e-01
1.850951e-01
1.849369e-01
1.847787e-01
1.846205e-01
1.844623e-01
1.843042e-01
1.841461e-01
1.839880e-01
1.838300e-01
1.836719e-01
1.835139e-01
1.833559e-01
1.831980e-01
1.830400e-01
1.828821e-01
1.827242e-01
1.825663e-01
1.824085e-01
1.822507e-01
1.820929e-01
1.819351e-01
1.817773e-01
1.816196e-01
1.814619e-01
1.813042e-01
1.811465e-01
1.809889e-01
1.808313e-01
1.806737e-01
1.805161e-01
1.803586e-01
1.802011e-01
1.800436e-01
1.798861e-01
1.797287e-01
1.795713e-01
1.794139e-01
1.792565e-01
1.790991e-01
1.789418e-01
1.787845e-01
1.786273e-01
1.784700e-01
1.783128e-01
1.781556e-01
1.779984e-01
1.778413e-01
1.776842e-01
1.775271e-01
1.773700e-01
1.772130e-01
1.770559e-01
1.768990e-01
1.767420e-01
1.765850e-01
1.764281e-01
1.762712e-01
1.761144e-01
1.759575e-01
1.758007e-01
1.756439e-01
1.754872e-01
1.753305e-01
1.751737e-01
1.750171e-01
1.748604e-01
1.747038e-01
1.745472e-01
1.743906e-01
1.742341e-01
1.740775e-01
1.739210e-01
1.737646e-01
1.736081e-01
1.734517e-01
1.732953e-01
1.731390e-01
1.729826e-01
1.728263e-01
1.726701e-01
1.725138e-01
1.723576e-01
1.722014e-01
1.720452e-01
1.718891e-01
1.717330e-01
1.715769e-01
1.714208e-01
1.712648e-01
1.711088e-01
1.709528e-01
1.707969e-01
1.706409e-01
1.704851e-01
1.703292e-01
1.701734e-01
1.700176e-01
1.698618e-01
1.697060e-01
1.695503e-01
1.693946e-01
1.692390e-01
1.690833e-01
1.689277e-01
1.687721e-01
1.686166e-01
1.684611e-01
1.683056e-01
1.681501e-01
1.679947e-01
1.678393e-01
1.676839e-01
1.675286e-01
1.673732e-01
1.672180e-01
1.670627e-01
1.669075e-01
1.667523e-01
1.665971e-01
1.664420e-01
1.662869e-01
1.661318e-01
1.659767e-01
1.658217e-01
1.656667e-01
1.655118e-01
1.653568e-01
1.652019e-01
1.650471e-01
1.648922e-01
1.647374e-01
1.645827e-01
1.644279e-01
1.642732e-01
1.641185e-01
1.639639e-01
1.638092e-01
1.636546e-01
1.635001e-01
1.633455e-01
1.631910e-01
1.630366e-01
1.628821e-01
1.627277e-01
1.625734e-01
1.624190e-01
1.622647e-01
1.621104e-01
1.619562e-01
1.618019e-01
1.616478e-01
1.614936e-01
1.613395e-01
1.611854e-01
1.610313e-01
1.608773e-01
1.607233e-01
1.605693e-01
1.604154e-01
1.602615e-01
1.601076e-01
1.599538e-01
1.598000e-01
1.596462e-01
1.594925e-01
1.593388e-01
1.591851e-01
1.590315e-01
1.588779e-01
1.587243e-01
1.585707e-01
1.584172e-01
1.582638e-01
1.581103e-01
1.579569e-01
1.578035e-01
1.576502e-01
1.574969e-01
1.573436e-01
1.571903e-01
1.570371e-01
1.568840e-01
1.567308e-01
1.565777e-01
1.564246e-01
1.562716e-01
1.561186e-01
1.559656e-01
1.558127e-01
1.556597e-01
1.555069e-01
1.553540e-01
1.552012e-01
1.550485e-01
1.548957e-01
1.547430e-01
1.545903e-01
1.544377e-01
1.542851e-01
1.541325e-01
1.539800e-01
1.538275e-01
1.536751e-01
1.535226e-01
1.533702e-01
1.532179e-01
1.530656e-01
1.529133e-01
1.527610e-01
1.526088e-01
1.524566e-01
1.523045e-01
1.521524e-01
1.520003e-01
1.518483e-01
1.516963e-01
1.515443e-01
1.513924e-01
1.512405e-01
1.510886e-01
1.509368e-01
1.507850e-01
1.506332e-01
1.504815e-01
1.503298e-01
1.501782e-01
1.500266e-01
1.498750e-01
1.497235e-01
1.495720e-01
1.494205e-01
1.492691e-01
1.491177e-01
1.489663e-01
1.488150e-01
1.486637e-01
1.485125e-01
1.483613e-01
1.482101e-01
1.480590e-01
1.479079e-01
1.477568e-01
1.476058e-01
1.474548e-01
1.473039e-01
1.471529e-01
1.470021e-01
1.468512e-01
1.467004e-01
1.465497e-01
1.463990e-01
1.462483e-01
1.460976e-01
1.459470e-01
1.457964e-01
1.456459e-01
1.454954e-01
1.453449e-01
1.451945e-01
1.450441e-01
1.448938e-01
1.447435e-01
1.445932e-01
1.444430e-01
1.442928e-01
1.441427e-01
1.439925e-01
1.438425e-01
1.436924e-01
1.435424e-01
1.433925e-01
1.432426e-01
1.430927e-01
1.429428e-01
1.427930e-01
1.426433e-01
1.424935e-01
1.423439e-01
1.421942e-01
1.420446e-01
1.418950e-01
1.417455e-01
1.415960e-01
1.414466e-01
1.412972e-01
1.411478e-01
1.409985e-01
1.408492e-01
1.406999e-01
1.405507e-01
1.404015e-01
1.402524e-01
1.401033e-01
1.399543e-01
1.398053e-01
1.396563e-01
1.395074e-01
1.393585e-01
1.392096e-01
1.390608e-01
1.389120e-01
1.387633e-01
1.386146e-01
1.384660e-01
1.383174e-01
1.381688e-01
1.380203e-01
1.378718e-01
1.377234e-01
1.375750e-01
1.374266e-01
1.372783e-01
1.371300e-01
1.369818e-01
1.368336e-01
1.366854e-01
1.365373e-01
1.363893e-01
1.362412e-01
1.360932e-01
1.359453e-01
1.357974e-01
1.356495e-01
1.355017e-01
1.353539e-01
1.352062e-01
1.350585e-01
1.349109e-01
1.347633e-01
1.346157e-01
1.344682e-01
1.343207e-01
1.341732e-01
1.340259e-01
1.338785e-01
1.337312e-01
1.335839e-01
1.334367e-01
1.332895e-01
1.331424e-01
1.329953e-01
1.328482e-01
1.327012e-01
1.325542e-01
1.324073e-01
1.322604e-01
1.321136e-01
1.319668e-01
1.318200e-01
1.316733e-01
1.315267e-01
1.313801e-01
1.312335e-01
1.310869e-01
1.309404e-01
1.307940e-01
1.306476e-01
1.305012e-01
1.303549e-01
1.302087e-01
1.300624e-01
1.299162e-01
1.297701e-01
1.296240e-01
1.294780e-01
1.293320e-01
1.291860e-01
1.290401e-01
1.288942e-01
1.287484e-01
1.286026e-01
1.284568e-01
1.283112e-01
1.281655e-01
1.280199e-01
1.278743e-01
1.277288e-01
1.275834e-01
1.274379e-01
1.272926e-01
1.271472e-01
1.270019e-01
1.268567e-01
1.267115e-01
1.265663e-01
1.264212e-01
1.262762e-01
1.261312e-01
1.259862e-01
1.258413e-01
1.256964e-01
1.255515e-01
1.254068e-01
1.252620e-01
1.251173e-01
1.249727e-01
1.248281e-01
1.246835e-01
1.245390e-01
1.243945e-01
1.242501e-01
1.241057e-01
1.239614e-01
1.238171e-01
1.236729e-01
1.235287e-01
1.233846e-01
1.232405e-01
1.230964e-01
1.229524e-01
1.228085e-01
1.226646e-01
1.225207e-01
1.223769e-01
1.222332e-01
1.220894e-01
1.219458e-01
1.218022e-01
1.216586e-01
1.215151e-01
1.213716e-01
1.212281e-01
1.210848e-01
1.209414e-01
1.207981e-01
1.206549e-01
1.205117e-01
1.203686e-01
1.202255e-01
1.200824e-01
1.199394e-01
1.197965e-01
1.196535e-01
1.195107e-01
1.193679e-01
1.192251e-01
1.190824e-01
1.189397e-01
1.187971e-01
1.186546e-01
1.185120e-01
1.183696e-01
1.182272e-01
1.180848e-01
1.179425e-01
1.178002e-01
1.176580e-01
1.175158e-01
1.173737e-01
1.172316e-01
1.170896e-01
1.169476e-01
1.168056e-01
1.166638e-01
1.165219e-01
1.163802e-01
1.162384e-01
1.160967e-01
1.159551e-01
1.158135e-01
1.156720e-01
1.155305e-01
1.153891e-01
1.152477e-01
1.151063e-01
1.149651e-01
1.148238e-01
1.146826e-01
1.145415e-01
1.144004e-01
1.142594e-01
1.141184e-01
1.139775e-01
1.138366e-01
1.136958e-01
1.135550e-01
1.134143e-01
1.132736e-01
1.131329e-01
1.129924e-01
1.128518e-01
1.127114e-01
1.125709e-01
1.124306e-01
1.122902e-01
1.121500e-01
1.120097e-01
1.118696e-01
1.117295e-01
1.115894e-01
1.114494e-01
1.113094e-01
1.111695e-01
1.110296e-01
1.108898e-01
1.107501e-01
1.106104e-01
1.104707e-01
1.103311e-01
1.101915e-01
1.100520e-01
1.099126e-01
1.097732e-01
1.096339e-01
1.094946e-01
1.093553e-01
1.092161e-01
1.090770e-01
1.089379e-01
1.087989e-01
1.086599e-01
1.085210e-01
1.083821e-01
1.082433e-01
1.081045e-01
1.079658e-01
1.078272e-01
1.076886e-01
1.075500e-01
1.074115e-01
1.072731e-01
1.071347e-01
1.069963e-01
1.068580e-01
1.067198e-01
1.065816e-01
1.064435e-01
1.063054e-01
1.061674e-01
1.060294e-01
1.058915e-01
1.057536e-01
1.056158e-01
1.054781e-01
1.053404e-01
1.052027e-01
1.050651e-01
1.049276e-01
1.047901e-01
1.046527e-01
1.045153e-01
1.043780e-01
1.042407e-01
1.041035e-01
1.039663e-01
1.038292e-01
1.036922e-01
1.035552e-01
1.034182e-01
1.032814e-01
1.031445e-01
1.030078e-01
1.028710e-01
1.027344e-01
1.025977e-01
1.024612e-01
1.023247e-01
1.021882e-01
1.020518e-01
1.019155e-01
1.017792e-01
1.016430e-01
1.015068e-01
1.013707e-01
1.012347e-01
1.010986e-01
1.009627e-01
1.008268e-01
1.006910e-01
1.005552e-01
1.004195e-01
1.002838e-01
1.001482e-01
1.000126e-01
9.987710e-02
9.974165e-02
9.960626e-02
9.947093e-02
9.933565e-02
9.920042e-02
9.906526e-02
9.893015e-02
9.879509e-02
9.866009e-02
9.852515e-02
9.839027e-02
9.825544e-02
9.812067e-02
9.798595e-02
9.785129e-02
9.771669e-02
9.758215e-02
9.744766e-02
9.731323e-02
9.717886e-02
9.704454e-02
9.691028e-02
9.677608e-02
9.664194e-02
9.650785e-02
9.637382e-02
9.623984e-02
9.610593e-02
9.597207e-02
9.583827e-02
9.570453e-02
9.557084e-02
9.543722e-02
9.530365e-02
9.517013e-02
9.503668e-02
9.490329e-02
9.476995e-02
9.463667e-02
9.450345e-02
9.437028e-02
9.423718e-02
9.410413e-02
9.397114e-02
9.383821e-02
9.370534e-02
9.357252e-02
9.343977e-02
9.330707e-02
9.317443e-02
9.304185e-02
9.290933e-02
9.277687e-02
9.264447e-02
9.251212e-02
9.237984e-02
9.224761e-02
9.211544e-02
9.198334e-02
9.185129e-02
9.171930e-02
9.158737e-02
9.145549e-02
9.132368e-02
9.119193e-02
9.106024e-02
9.092860e-02
9.079703e-02
9.066551e-02
9.053406e-02
9.040266e-02
9.027133e-02
9.014005e-02
9.000884e-02
8.987768e-02
8.974658e-02
8.961555e-02
8.948457e-02
8.935366e-02
8.922280e-02
8.909200e-02
8.896127e-02
8.883059e-02
8.869998e-02
8.856943e-02
8.843893e-02
8.830850e-02
8.817813e-02
8.804781e-02
8.791756e-02
8.778737e-02
8.765724e-02
8.752717e-02
8.739717e-02
8.726722e-02
8.713733e-02
8.700751e-02
8.687774e-02
8.674804e-02
8.661840e-02
8.648882e-02
8.635930e-02
8.622984e-02
8.610045e-02
8.597111e-02
8.584184e-02
8.571263e-02
8.558348e-02
8.545439e-02
8.532536e-02
8.519639e-02
8.506749e-02
8.493865e-02
8.480987e-02
8.468115e-02
8.455250e-02
8.442390e-02
8.429537e-02
8.416690e-02
8.403850e-02
8.391015e-02
8.378187e-02
8.365365e-02
8.352549e-02
8.339740e-02
8.326936e-02
8.314139e-02
8.301349e-02
8.288564e-02
8.275786e-02
8.263014e-02
8.250248e-02
8.237489e-02
8.224736e-02
8.211989e-02
8.199249e-02
8.186514e-02
8.173786e-02
8.161065e-02
8.148350e-02
8.135641e-02
8.122938e-02
8.110242e-02
8.097552e-02
8.084869e-02
8.072191e-02
8.059521e-02
8.046856e-02
8.034198e-02
8.021546e-02
8.008901e-02
7.996262e-02
7.983629e-02
7.971003e-02
7.958383e-02
7.945770e-02
7.933163e-02
7.920562e-02
7.907968e-02
7.895381e-02
7.882799e-02
7.870224e-02
7.857656e-02
7.845094e-02
7.832538e-02
7.819989e-02
7.807447e-02
7.794911e-02
7.782381e-02
7.769858e-02
7.757341e-02
7.744831e-02
7.732327e-02
7.719829e-02
7.707339e-02
7.694854e-02
7.682376e-02
7.669905e-02
7.657440e-02
7.644982e-02
7.632530e-02
7.620085e-02
7.607647e-02
7.595214e-02
7.582789e-02
7.570370e-02
7.557957e-02
7.545551e-02
7.533152e-02
7.520759e-02
7.508373e-02
7.495993e-02
7.483620e-02
7.471254e-02
7.458894e-02
7.446541e-02
7.434194e-02
7.421854e-02
7.409521e-02
7.397194e-02
7.384874e-02
7.372560e-02
7.360253e-02
7.347953e-02
7.335659e-02
7.323372e-02
7.311092e-02
7.298818e-02
7.286551e-02
7.274291e-02
7.262037e-02
7.249790e-02
7.237550e-02
7.225316e-02
7.213089e-02
7.200869e-02
7.188655e-02
7.176448e-02
7.164248e-02
7.152055e-02
7.139868e-02
7.127688e-02
7.115515e-02
7.103348e-02
7.091189e-02
7.079036e-02
7.066889e-02
7.054750e-02
7.042617e-02
7.030491e-02
7.018372e-02
7.006259e-02
6.994154e-02
6.982055e-02
6.969962e-02
6.957877e-02
6.945799e-02
6.933727e-02
6.921662e-02
6.909604e-02
6.897553e-02
6.885508e-02
6.873470e-02
6.861440e-02
6.849416e-02
6.837398e-02
6.825388e-02
6.813385e-02
6.801388e-02
6.789398e-02
6.777415e-02
6.765439e-02
6.753470e-02
6.741508e-02
6.729553e-02
6.717604e-02
6.705662e-02
6.693728e-02
6.681800e-02
6.669879e-02
6.657965e-02
6.646058e-02
6.634158e-02
6.622264e-02
6.610378e-02
6.598499e-02
6.586626e-02
6.574761e-02
6.562902e-02
6.551051e-02
6.539206e-02
6.527368e-02
6.515538e-02
6.503714e-02
6.491897e-02
6.480087e-02
6.468285e-02
6.456489e-02
6.444700e-02
6.432918e-02
6.421143e-02
6.409375e-02
6.397615e-02
6.385861e-02
6.374114e-02
6.362374e-02
6.350642e-02
6.338916e-02
6.327197e-02
6.315486e-02
6.303781e-02
6.292084e-02
6.280393e-02
6.268710e-02
6.257034e-02
6.245365e-02
6.233703e-02
6.222047e-02
6.210400e-02
6.198759e-02
6.187125e-02
6.175498e-02
6.163879e-02
6.152266e-02
6.140661e-02
6.129063e-02
6.117472e-02
6.105888e-02
6.094311e-02
6.082741e-02
6.071178e-02
6.059623e-02
6.048075e-02
6.036534e-02
6.025000e-02
6.013473e-02
6.001953e-02
5.990441e-02
5.978936e-02
5.967438e-02
5.955947e-02
5.944463e-02
5.932986e-02
5.921517e-02
5.910055e-02
5.898600e-02
5.887153e-02
5.875712e-02
5.864279e-02
5.852853e-02
5.841434e-02
5.830023e-02
5.818618e-02
5.807221e-02
5.795831e-02
5.784449e-02
5.773074e-02
5.761706e-02
5.750345e-02
5.738991e-02
5.727645e-02
5.716306e-02
5.704975e-02
5.693650e-02
5.682333e-02
5.671023e-02
5.659721e-02
5.648426e-02
5.637138e-02
5.625858e-02
5.614584e-02
5.603319e-02
5.592060e-02
5.580809e-02
5.569565e-02
5.558328e-02
5.547099e-02
5.535878e-02
5.524663e-02
5.513456e-02
5.502256e-02
5.491064e-02
5.479879e-02
5.468701e-02
5.457531e-02
5.446368e-02
5.435213e-02
5.424065e-02
5.412924e-02
5.401791e-02
5.390665e-02
5.379547e-02
5.368436e-02
5.357332e-02
5.346236e-02
5.335147e-02
5.324066e-02
5.312992e-02
5.301926e-02
5.290867e-02
5.279816e-02
5.268772e-02
5.257735e-02
5.246706e-02
5.235684e-02
5.224670e-02
5.213664e-02
5.202664e-02
5.191673e-02
5.180689e-02
5.169712e-02
5.158743e-02
5.147781e-02
5.136827e-02
5.125880e-02
5.114941e-02
5.104009e-02
5.093085e-02
5.082169e-02
5.071260e-02
5.060358e-02
5.049464e-02
5.038578e-02
5.027699e-02
5.016828e-02
5.005964e-02
4.995108e-02
4.984260e-02
4.973419e-02
4.962585e-02
4.951759e-02
4.940941e-02
4.930130e-02
4.919327e-02
4.908532e-02
4.897744e-02
4.886964e-02
4.876191e-02
4.865426e-02
4.854669e-02
4.843919e-02
4.833177e-02
4.822442e-02
4.811715e-02
4.800996e-02
4.790285e-02
4.779581e-02
4.768885e-02
4.758196e-02
4.747515e-02
4.736842e-02
4.726176e-02
4.715518e-02
4.704868e-02
4.694225e-02
4.683591e-02
4.672963e-02
4.662344e-02
4.651732e-02
4.641128e-02
4.630532e-02
4.619943e-02
4.609362e-02
4.598789e-02
4.588224e-02
4.577666e-02
4.567116e-02
4.556574e-02
4.546039e-02
4.535512e-02
4.524993e-02
4.514482e-02
4.503978e-02
4.493483e-02
4.482995e-02
4.472515e-02
4.462042e-02
4.451577e-02
4.441121e-02
4.430672e-02
4.420230e-02
4.409797e-02
4.399371e-02
4.388953e-02
4.378543e-02
4.368141e-02
4.357747e-02
4.347360e-02
4.336981e-02
4.326610e-02
4.316247e-02
4.305892e-02
4.295544e-02
4.285205e-02
4.274873e-02
4.264549e-02
4.254233e-02
4.243925e-02
4.233625e-02
4.223332e-02
4.213048e-02
4.202771e-02
4.192502e-02
4.182241e-02
4.171988e-02
4.161743e-02
4.151506e-02
4.141277e-02
4.131055e-02
4.120842e-02
4.110636e-02
4.100439e-02
4.090249e-02
4.080067e-02
4.069893e-02
4.059727e-02
4.049569e-02
4.039419e-02
4.029277e-02
4.019143e-02
4.009017e-02
3.998899e-02
3.988788e-02
3.978686e-02
3.968592e-02
3.958505e-02
3.948427e-02
3.938357e-02
3.928294e-02
3.918240e-02
3.908193e-02
3.898155e-02
3.888124e-02
3.878102e-02
3.868088e-02
3.858081e-02
3.848083e-02
3.838093e-02
3.828110e-02
3.818136e-02
3.808170e-02
3.798212e-02
3.788261e-02
3.778319e-02
3.768385e-02
3.758459e-02
3.748541e-02
3.738631e-02
3.728730e-02
3.718836e-02
3.708950e-02
3.699072e-02
3.689203e-02
3.679342e-02
3.669488e-02
3.659643e-02
3.649806e-02
3.639977e-02
3.630156e-02
3.620343e-02
3.610538e-02
3.600742e-02
3.590953e-02
3.581173e-02
3.571400e-02
3.561636e-02
3.551880e-02
3.542133e-02
3.532393e-02
3.522661e-02
3.512938e-02
3.503223e-02
3.493516e-02
3.483817e-02
3.474126e-02
3.464443e-02
3.454769e-02
3.445103e-02
3.435445e-02
3.425795e-02
3.416153e-02
3.406520e-02
3.396895e-02
3.387278e-02
3.377669e-02
3.368068e-02
3.358476e-02
3.348891e-02
3.339315e-02
3.329748e-02
3.320188e-02
3.310637e-02
3.301094e-02
3.291559e-02
3.282032e-02
3.272514e-02
3.263004e-02
3.253502e-02
3.244008e-02
3.234523e-02
3.225046e-02
3.215577e-02
3.206116e-02
3.196664e-02
3.187220e-02
3.177785e-02
3.168357e-02
3.158938e-02
3.149527e-02
3.140125e-02
3.130730e-02
3.121345e-02
3.111967e-02
3.102598e-02
3.093237e-02
3.083884e-02
3.074540e-02
3.065204e-02
3.055876e-02
3.046557e-02
3.037246e-02
3.027943e-02
3.018649e-02
3.009363e-02
3.000085e-02
2.990816e-02
2.981555e-02
2.972303e-02
2.963059e-02
2.953823e-02
2.944595e-02
2.935376e-02
2.926166e-02
2.916963e-02
2.907770e-02
2.898584e-02
2.889407e-02
2.880238e-02
2.871078e-02
2.861926e-02
2.852783e-02
2.843648e-02
2.834521e-02
2.825403e-02
2.816293e-02
2.807192e-02
2.798099e-02
2.789015e-02
2.779939e-02
2.770871e-02
2.761812e-02
2.752761e-02
2.743719e-02
2.734685e-02
2.725660e-02
2.716643e-02
2.707635e-02
2.698635e-02
2.689644e-02
2.680661e-02
2.671686e-02
2.662720e-02
2.653763e-02
2.644814e-02
2.635873e-02
2.626941e-02
2.618018e-02
2.609103e-02
2.600197e-02
2.591299e-02
2.582409e-02
2.573528e-02
2.564656e-02
2.555792e-02
2.546937e-02
2.538090e-02
2.529252e-02
2.520422e-02
2.511601e-02
2.502788e-02
2.493984e-02
2.485189e-02
2.476402e-02
2.467624e-02
2.458854e-02
2.450093e-02
2.441340e-02
2.432596e-02
2.423861e-02
2.415134e-02
2.406415e-02
2.397706e-02
2.389004e-02
2.380312e-02
2.371628e-02
2.362953e-02
2.354286e-02
2.345628e-02
2.336978e-02
2.328338e-02
2.319705e-02
2.311082e-02
2.302467e-02
2.293860e-02
2.285263e-02
2.276674e-02
2.268093e-02
2.259521e-02
2.250958e-02
2.242404e-02
2.233858e-02
2.225321e-02
2.216792e-02
2.208273e-02
2.199761e-02
2.191259e-02
2.182765e-02
2.174280e-02
2.165804e-02
2.157336e-02
2.148877e-02
2.140426e-02
2.131985e-02
2.123552e-02
2.115127e-02
2.106712e-02
2.098305e-02
2.089907e-02
2.081517e-02
2.073137e-02
2.064765e-02
2.056401e-02
2.048047e-02
2.039701e-02
2.031364e-02
2.023036e-02
2.014716e-02
2.006405e-02
1.998103e-02
1.989810e-02
1.981525e-02
1.973249e-02
1.964982e-02
1.956724e-02
1.948475e-02
1.940234e-02
1.932002e-02
1.923779e-02
1.915564e-02
1.907359e-02
1.899162e-02
1.890974e-02
1.882795e-02
1.874624e-02
1.866462e-02
1.858310e-02
1.850166e-02
1.842030e-02
1.833904e-02
1.825786e-02
1.817678e-02
1.809578e-02
1.801487e-02
1.793404e-02
1.785331e-02
1.777266e-02
1.769210e-02
1.761163e-02
1.753125e-02
1.745096e-02
1.737076e-02
1.729064e-02
1.721062e-02
1.713068e-02
1.705083e-02
1.697107e-02
1.689139e-02
1.681181e-02
1.673232e-02
1.665291e-02
1.657359e-02
1.649437e-02
1.641523e-02
1.633618e-02
1.625722e-02
1.617834e-02
1.609956e-02
1.602087e-02
1.594226e-02
1.586374e-02
1.578532e-02
1.570698e-02
1.562873e-02
1.555057e-02
1.547250e-02
1.539452e-02
1.531663e-02
1.523883e-02
1.516112e-02
1.508349e-02
1.500596e-02
1.492852e-02
1.485116e-02
1.477390e-02
1.469672e-02
1.461964e-02
1.454264e-02
1.446573e-02
1.438892e-02
1.431219e-02
1.423555e-02
1.415900e-02
1.408255e-02
1.400618e-02
1.392990e-02
1.385371e-02
1.377761e-02
1.370161e-02
1.362569e-02
1.354986e-02
1.347412e-02
1.339847e-02
1.332292e-02
1.324745e-02
1.317207e-02
1.309678e-02
1.302159e-02
1.294648e-02
1.287146e-02
1.279654e-02
1.272170e-02
1.264696e-02
1.257230e-02
1.249774e-02
1.242326e-02
1.234888e-02
1.227459e-02
1.220038e-02
1.212627e-02
1.205225e-02
1.197832e-02
1.190448e-02
1.183073e-02
1.175707e-02
1.168351e-02
1.161003e-02
1.153664e-02
1.146335e-02
1.139014e-02
1.131703e-02
1.124401e-02
1.117108e-02
1.109824e-02
1.102549e-02
1.095283e-02
1.088026e-02
1.080779e-02
1.073540e-02
1.066311e-02
1.059090e-02
1.051879e-02
1.044677e-02
1.037484e-02
1.030301e-02
1.023126e-02
1.015961e-02
1.008804e-02
1.001657e-02
9.945190e-03
9.873901e-03
9.802703e-03
9.731597e-03
9.660583e-03
9.589660e-03
9.518829e-03
9.448089e-03
9.377442e-03
9.306886e-03
9.236421e-03
9.166049e-03
9.095768e-03
9.025579e-03
8.955482e-03
8.885476e-03
8.815563e-03
8.745742e-03
8.676012e-03
8.606375e-03
8.536829e-03
8.467376e-03
8.398014e-03
8.328745e-03
8.259568e-03
8.190483e-03
8.121490e-03
8.052590e-03
7.983781e-03
7.915065e-03
7.846441e-03
7.777910e-03
7.709471e-03
7.641124e-03
7.572869e-03
7.504707e-03
7.436638e-03
7.368661e-03
7.300776e-03
7.232984e-03
7.165285e-03
7.097678e-03
7.030164e-03
6.962742e-03
6.895413e-03
6.828177e-03
6.761033e-03
6.693982e-03
6.627024e-03
6.560159e-03
6.493386e-03
6.426707e-03
6.360120e-03
6.293626e-03
6.227225e-03
6.160917e-03
6.094702e-03
6.028580e-03
5.962551e-03
5.896615e-03
5.830772e-03
5.765023e-03
5.699366e-03
5.633803e-03
5.568333e-03
5.502956e-03
5.437672e-03
5.372481e-03
5.307384e-03
5.242380e-03
5.177469e-03
5.112652e-03
5.047928e-03
4.983298e-03
4.918761e-03
4.854318e-03
4.789968e-03
4.725711e-03
4.661548e-03
4.597479e-03
4.533503e-03
4.469621e-03
4.405832e-03
4.342137e-03
4.278536e-03
4.215029e-03
4.151615e-03
4.088295e-03
4.025069e-03
3.961937e-03
3.898898e-03
3.835954e-03
3.773103e-03
3.710346e-03
3.647684e-03
3.585115e-03
3.522640e-03
3.460259e-03
3.397972e-03
3.335779e-03
3.273681e-03
3.211676e-03
3.149766e-03
3.087950e-03
3.026228e-03
2.964600e-03
2.903066e-03
2.841627e-03
2.780282e-03
2.719031e-03
2.657875e-03
2.596813e-03
2.535845e-03
2.474972e-03
2.414193e-03
2.353509e-03
2.292919e-03
2.232424e-03
2.172023e-03
2.111716e-03
2.051505e-03
1.991388e-03
1.931365e-03
1.871437e-03
1.811604e-03
1.751866e-03
1.692222e-03
1.632673e-03
1.573219e-03
1.513859e-03
1.454594e-03
1.395425e-03
1.336350e-03
1.277370e-03
1.218484e-03
1.159694e-03
1.100999e-03
1.042398e-03
9.838931e-04
9.254828e-04
8.671675e-04
8.089473e-04
7.508222e-04
6.927921e-04
6.348573e-04
5.770175e-04
5.192730e-04
4.616236e-04
4.040695e-04
3.466107e-04
2.892470e-04
2.319787e-04
1.748057e-04
1.177281e-04
6.074580e-05
3.858888e-06
0
0
0
0
0
0
0
0
0
0
0
0
0
0
0
0
0
0
0
0
0
0
0
0
0
0
0
0
0
0
0
0
0
0
0
0
0
0
0
0
0
0
0
0
0
0
0
0
0
0
0
0
0
0
0
0
0
0
0
0
0
0
0
0
0
0
0
0
0
0
0
0
0
0
0
0
0
0
0
0
0
0
0
0
0
0
0
0
0
0
0
0
0
0
0
0
0
0
0
0
0
0
0
0
0
0
0
0
0
0
0
0
0
0
0
0
0
0
0
0
0
0
0
0
0
0
0
0
0
0
0
0
0
0
0
0
0
0
0
0
0
0
0
0
0
0
0
0
0
0
0
0
0
0
0
0
0
0
0
0
0
0
0
0
0
0
0
0
0
0
0
0
0
0
0
0
0
0
0
0
0
0
0
0
0
0
0
0
0
0
0
0
0
0
0
0
0
0
0
0
0
0
0
0
0
0
0
0
0
0
0
0
0
0
0
0
0
0
0
0
0
0
0
0
0
0
0
0
0
0
0
0
0
0
0
0
0
0
0
0
0
0
0
0
0
0
0
0
0
0
0
0
0
0
0
0
0
0
0
0
0
0
0
0
0
0
0
0
0
0
0
0
0
0
0
0
0
0
0
0
0
0
0
0
0
0
0
0
0
0
0
0
0
0
0
0
0
0
0
0
0
0
0
0
0
0
0
0
0
0
0
0
0
0
0
0
0
0
0
0
0
0
0
0
0
0
0
0
0
0
0
0
0
0
0
0
0
0
0
0
0
0
0
0
0
0
0
0
0
0
0
0
0
0
0
0
0
0
0
0
0
0
0
0
0
0
0
0
0
0
0
0
0
0
0
0
0
0
0
0
0
0
0
0
0
0
0
0
0
0
0
0
0
0
0
0
0
0
0
0
0
0
0
0
0
0
0
0
0
0
0
0
0
0
0
0
0
0
0
0
0
0
0
0
0
0
0
0
0
0
0
0
0
0
0
0
0
0
0
0
0
0
0
0
0
0
0
0
0
0
0
0
0
0
0
0
0
0
0
0
0
0
0
0
0
0
0
0
0
0
0
0
0
0
0
0
0
0
0
0
0
0
0
0
0
0
0
0
0
0
0
0
0
0
0
0
0
0
0
0
0
0
0
0
0
0
0
0
0
0
0
0
0
0
0
0
0
0
0
0
0
0
0
0
0
0
0
0
0
0
0
0
0
0
0
0
0
0
0
0
0
0
0
0
0
0
0
0
0
0
0
0
0
0
0
0
0
0
0
0
0
0
0
0
0
0
0
0
0
0
0
0
0
0
0
0
0
0
0
0
0
0
0
0
0
0
0
0
0
0
0
0
0
0
0
0
0
0
0
0
0
0
0
0
0
0
0
0
0
0
0
0
0
0
0
0
0
0
0
0
0
0
0
0
0
0
0
0
0
0
0
0
0
0
0
0
0
0
0
0
0
0
0
0
0
0
0
0
0
0
0
0
0
0
0
0
0
0
0
0
0
0
0
0
0
0
0
0
0
0
0
0
0
0
0
0
0
0
0
0
0
0
0
0
0
0
0
0
0
0
0
0
0
0
0
0
0
0
0
0
0
0
0
0
0
0
0
0
0
0
0
0
0
0
0
0
0
0
0
0
0
0
0
0
0
0
0
0
0
0
0
0
0
0
0
0
0
0
0
0
0
0
0
0
0
0
0
0
0
0
0
0
0
0
0
0
0
0
0
0
0
0
0
0
0
0
0
0
0
0
0
0
0
0
0
0
0
0
0
0
0
0
0
0
0
0
0
0
0
0
0
0
0
0
0
0
0
0
0
0
0
0
0
0
0
0
0
0
0
0
0
0
0
0
0
0
0
0
0
0
0
0
0
0
0
0
0
0
0
0
0
0
0
0
0
0
0
0
0
0
0
0
0
0
0
0
0
0
0
0
0
0
0
0
0
0
0
0
0
0
0
0
0
0
0
0
0
0
0
0
0
0
0
0
0
0
0
0
0
0
0
0
0
0
0
0
0
0
0
0
0
0
0
0
0
0
0
0
0
0
0
0
0
0
0
0
0
0
0
0
0
0
0
0
0
0
0
0
0
0
0
0
0
0
0
0
0
0
0
0
0
0
0
0
0
0
0
0
0
0
0
0
0
0
0
0
0
0
0
0
0
0
0
0
0
0
0
0
0
0
0
0
0
0
0
0
0
0
0
0
0
0
0
0
0
0
0
0
0
0
0
0
0
0
0
0
0
0
0
0
0
0
0
0
0
0
0
0
0
0
0
0
0
0
0
0
0
0
0
0
0
0
0
0
0
0
0
0
0
0
0
0
0
0
0
0
0
0
0
0
0
0
0
0
0
0
0
0
0
0
0
0
0
0
0
0
0
0
0
0
0
0
0
0
0
0
0
0
0
0
0
0
0
0
0
0
0
0
0
0
0
0
0
0
0
0
0
0
0
0
0
0
0
0
0
0
0
0
0
0
0
0
0
0
0
0
0
0
0
0
0
0
0
0
0
0
0
0
0
0
0
0
0
0
0
0
0
0
0
0
0
0
0
0
0
0
0
0
0
0
0
0
0
0
0
0
0
0
0
0
4.744768e-05
1.044031e-04
1.614539e-04
2.186000e-04
2.758415e-04
3.331781e-04
3.906101e-04
4.481373e-04
5.057596e-04
5.634772e-04
6.212899e-04
6.791978e-04
7.372007e-04
7.952988e-04
8.534919e-04
9.117801e-04
9.701633e-04
1.028642e-03
1.087215e-03
1.145883e-03
1.204646e-03
1.263504e-03
1.322457e-03
1.381504e-03
1.440647e-03
1.499884e-03
1.559217e-03
1.618643e-03
1.678165e-03
1.737782e-03
1.797493e-03
1.857298e-03
1.917199e-03
1.977194e-03
2.037283e-03
2.097468e-03
2.157746e-03
2.218120e-03
2.278588e-03
2.339150e-03
2.399807e-03
2.460558e-03
2.521403e-03
2.582343e-03
2.643378e-03
2.704506e-03
2.765729e-03
2.827047e-03
2.888458e-03
2.949964e-03
3.011564e-03
3.073258e-03
3.135047e-03
3.196929e-03
3.258906e-03
3.320977e-03
3.383142e-03
3.445400e-03
3.507753e-03
3.570200e-03
3.632741e-03
3.695376e-03
3.758105e-03
3.820927e-03
3.883844e-03
3.946854e-03
4.009958e-03
4.073156e-03
4.136448e-03
4.199834e-03
4.263313e-03
4.326886e-03
4.390552e-03
4.454313e-03
4.518166e-03
4.582114e-03
4.646155e-03
4.710290e-03
4.774518e-03
4.838839e-03
4.903254e-03
4.967763e-03
5.032365e-03
5.097060e-03
5.161849e-03
5.226731e-03
5.291706e-03
5.356775e-03
5.421937e-03
5.487192e-03
5.552541e-03
5.617982e-03
5.683517e-03
5.749145e-03
5.814866e-03
5.880680e-03
5.946587e-03
6.012587e-03
6.078680e-03
6.144867e-03
6.211146e-03
6.277518e-03
6.343983e-03
6.410541e-03
6.477191e-03
6.543935e-03
6.610771e-03
6.677700e-03
6.744722e-03
6.811837e-03
6.879044e-03
6.946344e-03
7.013736e-03
7.081222e-03
7.148799e-03
7.216470e-03
7.284233e-03
7.352088e-03
7.420036e-03
7.488076e-03
7.556209e-03
7.624434e-03
7.692751e-03
7.761161e-03
7.829663e-03
7.898258e-03
7.966944e-03
8.035723e-03
8.104594e-03
8.173558e-03
8.242613e-03
8.311761e-03
8.381001e-03
8.450332e-03
8.519756e-03
8.589272e-03
8.658880e-03
8.728580e-03
8.798371e-03
8.868255e-03
8.938231e-03
9.008298e-03
9.078457e-03
9.148708e-03
9.219051e-03
9.289485e-03
9.360012e-03
9.430630e-03
9.501339e-03
9.572140e-03
9.643033e-03
9.714018e-03
9.785093e-03
9.856261e-03
9.927520e-03
9.998870e-03
1.007031e-02
1.014185e-02
1.021347e-02
1.028519e-02
1.035699e-02
1.042889e-02
1.050088e-02
1.057296e-02
1.064513e-02
1.071740e-02
1.078975e-02
1.086220e-02
1.093474e-02
1.100736e-02
1.108008e-02
1.115289e-02
1.122579e-02
1.129879e-02
1.137187e-02
1.144504e-02
1.151831e-02
1.159166e-02
1.166511e-02
1.173864e-02
1.181227e-02
1.188599e-02
1.195980e-02
1.203370e-02
1.210769e-02
1.218177e-02
1.225594e-02
1.233020e-02
1.240456e-02
1.247900e-02
1.255353e-02
1.262816e-02
1.270287e-02
1.277768e-02
1.285257e-02
1.292756e-02
1.300263e-02
1.307780e-02
1.315306e-02
1.322840e-02
1.330384e-02
1.337936e-02
1.345498e-02
1.353069e-02
1.360648e-02
1.368237e-02
1.375835e-02
1.383442e-02
1.391057e-02
1.398682e-02
1.406315e-02
1.413958e-02
1.421610e-02
1.429270e-02
1.436940e-02
1.444618e-02
1.452306e-02
1.460002e-02
1.467708e-02
1.475422e-02
1.483145e-02
1.490878e-02
1.498619e-02
1.506369e-02
1.514128e-02
1.521896e-02
1.529673e-02
1.537459e-02
1.545254e-02
1.553058e-02
1.560871e-02
1.568692e-02
1.576523e-02
1.584362e-02
1.592211e-02
1.600068e-02
1.607934e-02
1.615809e-02
1.623693e-02
1.631586e-02
1.639488e-02
1.647399e-02
1.655318e-02
1.663247e-02
1.671184e-02
1.679130e-02
1.687085e-02
1.695049e-02
1.703022e-02
1.711004e-02
1.718995e-02
1.726994e-02
1.735002e-02
1.743019e-02
1.751045e-02
1.759080e-02
1.767124e-02
1.775176e-02
1.783238e-02
1.791308e-02
1.799387e-02
1.807475e-02
1.815571e-02
1.823677e-02
1.831791e-02
1.839914e-02
1.848046e-02
1.856187e-02
1.864337e-02
1.872495e-02
1.880662e-02
1.888838e-02
1.897023e-02
1.905216e-02
1.913419e-02
1.921630e-02
1.929850e-02
1.938078e-02
1.946316e-02
1.954562e-02
1.962817e-02
1.971081e-02
1.979353e-02
1.987634e-02
1.995924e-02
2.004223e-02
2.012531e-02
2.020847e-02
2.029172e-02
2.037505e-02
2.045848e-02
2.054199e-02
2.062559e-02
2.070928e-02
2.079305e-02
2.087691e-02
2.096086e-02
2.104489e-02
2.112901e-02
2.121322e-02
2.129752e-02
2.138190e-02
2.146637e-02
2.155093e-02
2.163557e-02
2.172030e-02
2.180512e-02
2.189002e-02
2.197502e-02
2.206009e-02
2.214526e-02
2.223051e-02
2.231585e-02
2.240127e-02
2.248678e-02
2.257238e-02
2.265806e-02
2.274383e-02
2.282969e-02
2.291563e-02
2.300166e-02
2.308777e-02
2.317398e-02
2.326026e-02
2.334664e-02
2.343310e-02
2.351964e-02
2.360628e-02
2.369299e-02
2.377980e-02
2.386669e-02
2.395367e-02
2.404073e-02
2.412788e-02
2.421511e-02
2.430243e-02
2.438984e-02
2.447733e-02
2.456490e-02
2.465257e-02
2.474032e-02
2.482815e-02
2.491607e-02
2.500408e-02
2.509217e-02
2.518034e-02
2.526860e-02
2.535695e-02
2.544538e-02
2.553390e-02
2.562250e-02
2.571119e-02
2.579997e-02
2.588882e-02
2.597777e-02
2.606680e-02
2.615591e-02
2.624511e-02
2.633440e-02
2.642376e-02
2.651322e-02
2.660276e-02
2.669238e-02
2.678209e-02
2.687188e-02
2.696176e-02
2.705173e-02
2.714177e-02
2.723191e-02
2.732212e-02
2.741242e-02
2.750281e-02
2.759328e-02
2.768384e-02
2.777448e-02
2.786520e-02
2.795601e-02
2.804690e-02
2.813788e-02
2.822894e-02
2.832009e-02
2.841131e-02
2.850263e-02
2.859403e-02
2.868551e-02
2.877708e-02
2.886873e-02
2.896046e-02
2.905228e-02
2.914418e-02
2.923617e-02
2.932824e-02
2.942039e-02
2.951263e-02
2.960495e-02
2.969735e-02
2.978984e-02
2.988241e-02
2.997507e-02
3.006781e-02
3.016063e-02
3.025354e-02
3.034653e-02
3.043960e-02
3.053276e-02
3.062600e-02
3.071932e-02
3.081272e-02
3.090621e-02
3.099979e-02
3.109344e-02
3.118718e-02
3.128100e-02
3.137491e-02
3.146890e-02
3.156297e-02
3.165712e-02
3.175136e-02
3.184568e-02
3.194008e-02
3.203456e-02
3.212913e-02
3.222378e-02
3.231852e-02
3.241333e-02
3.250823e-02
3.260321e-02
3.269827e-02
3.279342e-02
3.288865e-02
3.298396e-02
3.307935e-02
3.317483e-02
3.327039e-02
3.336603e-02
3.346175e-02
3.355755e-02
3.365344e-02
3.374941e-02
3.384546e-02
3.394159e-02
3.403780e-02
3.413410e-02
3.423048e-02
3.432694e-02
3.442348e-02
3.452011e-02
3.461681e-02
3.471360e-02
3.481047e-02
3.490742e-02
3.500445e-02
3.510156e-02
3.519876e-02
3.529604e-02
3.539339e-02
3.549083e-02
3.558836e-02
3.568596e-02
3.578364e-02
3.588141e-02
3.597925e-02
3.607718e-02
3.617519e-02
3.627328e-02
3.637145e-02
3.646970e-02
3.656803e-02
3.666645e-02
3.676494e-02
3.686352e-02
3.696217e-02
3.706091e-02
3.715973e-02
3.725862e-02
3.735760e-02
3.745666e-02
3.755580e-02
3.765502e-02
3.775433e-02
3.785371e-02
3.795317e-02
3.805271e-02
3.815234e-02
3.825204e-02
3.835182e-02
3.845169e-02
3.855163e-02
3.865165e-02
3.875176e-02
3.885194e-02
3.895221e-02
3.905255e-02
3.915298e-02
3.925348e-02
3.935406e-02
3.945473e-02
3.955547e-02
3.965630e-02
3.975720e-02
3.985818e-02
3.995924e-02
4.006039e-02
4.016161e-02
4.026291e-02
4.036429e-02
4.046575e-02
4.056729e-02
4.066891e-02
4.077061e-02
4.087238e-02
4.097424e-02
4.107618e-02
4.117819e-02
4.128029e-02
4.138246e-02
4.148471e-02
4.158704e-02
4.168945e-02
4.179194e-02
4.189451e-02
4.199716e-02
4.209988e-02
4.220269e-02
4.230557e-02
4.240853e-02
4.251158e-02
4.261469e-02
4.271789e-02
4.282117e-02
4.292452e-02
4.302796e-02
4.313147e-02
4.323506e-02
4.333873e-02
4.344247e-02
4.354630e-02
4.365020e-02
4.375418e-02
4.385824e-02
4.396238e-02
4.406659e-02
4.417089e-02
4.427526e-02
4.437971e-02
4.448423e-02
4.458884e-02
4.469352e-02
4.479828e-02
4.490312e-02
4.500803e-02
4.511303e-02
4.521810e-02
4.532325e-02
4.542847e-02
4.553377e-02
4.563916e-02
4.574461e-02
4.585015e-02
4.595576e-02
4.606145e-02
4.616722e-02
4.627306e-02
4.637898e-02
4.648498e-02
4.659106e-02
4.669721e-02
4.680344e-02
4.690974e-02
4.701613e-02
4.712259e-02
4.722912e-02
4.733574e-02
4.744243e-02
4.754919e-02
4.765604e-02
4.776296e-02
4.786995e-02
4.797703e-02
4.808417e-02
4.819140e-02
4.829870e-02
4.840608e-02
4.851354e-02
4.862107e-02
4.872867e-02
4.883636e-02
4.894412e-02
4.905195e-02
4.915986e-02
4.926785e-02
4.937591e-02
4.948405e-02
4.959227e-02
4.970056e-02
4.980892e-02
4.991737e-02
5.002588e-02
5.013448e-02
5.024315e-02
5.035189e-02
5.046071e-02
5.056961e-02
5.067858e-02
5.078762e-02
5.089675e-02
5.100594e-02
5.111521e-02
5.122456e-02
5.133398e-02
5.144348e-02
5.155305e-02
5.166270e-02
5.177242e-02
5.188222e-02
5.199209e-02
5.210204e-02
5.221206e-02
5.232216e-02
5.243233e-02
5.254258e-02
5.265290e-02
5.276330e-02
5.287377e-02
5.298431e-02
5.309493e-02
5.320562e-02
5.331639e-02
5.342723e-02
5.353815e-02
5.364914e-02
5.376021e-02
5.387134e-02
5.398256e-02
5.409384e-02
5.420521e-02
5.431664e-02
5.442815e-02
5.453973e-02
5.465139e-02
5.476312e-02
5.487493e-02
5.498680e-02
5.509876e-02
5.521078e-02
5.532288e-02
5.543505e-02
5.554730e-02
5.565962e-02
5.577201e-02
5.588448e-02
5.599702e-02
5.610963e-02
5.622232e-02
5.633508e-02
5.644791e-02
5.656081e-02
5.667379e-02
5.678684e-02
5.689997e-02
5.701317e-02
5.712644e-02
5.723978e-02
5.735319e-02
5.746668e-02
5.758024e-02
5.769388e-02
5.780758e-02
5.792136e-02
5.803522e-02
5.814914e-02
5.826314e-02
5.837720e-02
5.849135e-02
5.860556e-02
5.871985e-02
5.883420e-02
5.894863e-02
5.906314e-02
5.917771e-02
5.929236e-02
5.940707e-02
5.952186e-02
5.963673e-02
5.975166e-02
5.986667e-02
5.998174e-02
6.009689e-02
6.021211e-02
6.032741e-02
6.044277e-02
6.055820e-02
6.067371e-02
6.078929e-02
6.090494e-02
6.102066e-02
6.113645e-02
6.125232e-02
6.136825e-02
6.148426e-02
6.160033e-02
6.171648e-02
6.183270e-02
6.194899e-02
6.206535e-02
6.218178e-02
6.229829e-02
6.241486e-02
6.253150e-02
6.264822e-02
6.276500e-02
6.288186e-02
6.299879e-02
6.311578e-02
6.323285e-02
6.334999e-02
6.346720e-02
6.358448e-02
6.370182e-02
6.381924e-02
6.393673e-02
6.405429e-02
6.417192e-02
6.428962e-02
6.440739e-02
6.452523e-02
6.464314e-02
6.476112e-02
6.487917e-02
6.499729e-02
6.511548e-02
6.523373e-02
6.535206e-02
6.547046e-02
6.558893e-02
6.570746e-02
6.582607e-02
6.594474e-02
6.606349e-02
6.618230e-02
6.630119e-02
6.642014e-02
6.653916e-02
6.665825e-02
6.677741e-02
6.689664e-02
6.701594e-02
6.713530e-02
6.725474e-02
6.737424e-02
6.749382e-02
6.761346e-02
6.773317e-02
6.785295e-02
6.797280e-02
6.809271e-02
6.821270e-02
6.833275e-02
6.845287e-02
6.857306e-02
6.869332e-02
6.881365e-02
6.893404e-02
6.905450e-02
6.917503e-02
6.929563e-02
6.941630e-02
6.953704e-02
6.965784e-02
6.977871e-02
6.989965e-02
7.002065e-02
7.014173e-02
7.026287e-02
7.038408e-02
7.050536e-02
7.062670e-02
7.074811e-02
7.086959e-02
7.099114e-02
7.111275e-02
7.123444e-02
7.135618e-02
7.147800e-02
7.159988e-02
7.172183e-02
7.184385e-02
7.196594e-02
7.208809e-02
7.221031e-02
7.233259e-02
7.245494e-02
7.257736e-02
7.269985e-02
7.282240e-02
7.294502e-02
7.306770e-02
7.319045e-02
7.331327e-02
7.343616e-02
7.355911e-02
7.368213e-02
7.380521e-02
7.392836e-02
7.405158e-02
7.417486e-02
7.429821e-02
7.442162e-02
7.454510e-02
7.466865e-02
7.479226e-02
7.491594e-02
7.503968e-02
7.516349e-02
7.528737e-02
7.541131e-02
7.553532e-02
7.565939e-02
7.578353e-02
7.590773e-02
7.603200e-02
7.615633e-02
7.628073e-02
7.640519e-02
7.652972e-02
7.665432e-02
7.677898e-02
7.690370e-02
7.702849e-02
7.715335e-02
7.727827e-02
7.740325e-02
7.752830e-02
7.765342e-02
7.777860e-02
7.790384e-02
7.802915e-02
7.815452e-02
7.827996e-02
7.840546e-02
7.853103e-02
7.865666e-02
7.878235e-02
7.890811e-02
7.903394e-02
7.915982e-02
7.928578e-02
7.941179e-02
7.953787e-02
7.966402e-02
7.979022e-02
7.991650e-02
8.004283e-02
8.016923e-02
8.029569e-02
8.042222e-02
8.054881e-02
8.067547e-02
8.080218e-02
8.092896e-02
8.105581e-02
8.118272e-02
8.130969e-02
8.143672e-02
8.156382e-02
8.169098e-02
8.181820e-02
8.194549e-02
8.207284e-02
8.220025e-02
8.232773e-02
8.245527e-02
8.258287e-02
8.271053e-02
8.283826e-02
8.296605e-02
8.309390e-02
8.322182e-02
8.334979e-02
8.347783e-02
8.360594e-02
8.373410e-02
8.386233e-02
8.399062e-02
8.411897e-02
8.424738e-02
8.437586e-02
8.450440e-02
8.463300e-02
8.476166e-02
8.489038e-02
8.501917e-02
8.514801e-02
8.527692e-02
8.540589e-02
8.553493e-02
8.566402e-02
8.579318e-02
8.592239e-02
8.605167e-02
8.618101e-02
8.631041e-02
8.643988e-02
8.656940e-02
8.669899e-02
8.682863e-02
8.695834e-02
8.708811e-02
8.721794e-02
8.734783e-02
8.747778e-02
8.760779e-02
8.773786e-02
8.786800e-02
8.799819e-02
8.812845e-02
8.825876e-02
8.838914e-02
8.851957e-02
8.865007e-02
8.878063e-02
8.891125e-02
8.904192e-02
8.917266e-02
8.930346e-02
8.943432e-02
8.956524e-02
8.969622e-02
8.982725e-02
8.995835e-02
9.008951e-02
9.022073e-02
9.035201e-02
9.048334e-02
9.061474e-02
9.074620e-02
9.087771e-02
9.100929e-02
9.114093e-02
9.127262e-02
9.140437e-02
9.153619e-02
9.166806e-02
9.179999e-02
9.193198e-02
9.206403e-02
9.219614e-02
9.232831e-02
9.246054e-02
9.259282e-02
9.272517e-02
9.285757e-02
9.299003e-02
9.312255e-02
9.325513e-02
9.338777e-02
9.352046e-02
9.365322e-02
9.378603e-02
9.391890e-02
9.405183e-02
9.418482e-02
9.431787e-02
9.445097e-02
9.458414e-02
9.471736e-02
9.485063e-02
9.498397e-02
9.511736e-02
9.525082e-02
9.538433e-02
9.551789e-02
9.565152e-02
9.578520e-02
9.591894e-02
9.605274e-02
9.618660e-02
9.632051e-02
9.645448e-02
9.658851e-02
9.672259e-02
9.685673e-02
9.699093e-02
9.712519e-02
9.725950e-02
9.739387e-02
9.752830e-02
9.766278e-02
9.779732e-02
9.793192e-02
9.806657e-02
9.820129e-02
9.833605e-02
9.847088e-02
9.860576e-02
9.874069e-02
9.887569e-02
9.901074e-02
9.914584e-02
9.928101e-02
9.941622e-02
9.955150e-02
9.968683e-02
9.982222e-02
9.995766e-02
1.000932e-01
1.002287e-01
1.003643e-01
1.005000e-01
1.006357e-01
1.007715e-01
1.009073e-01
1.010432e-01
1.011792e-01
1.013151e-01
1.014512e-01
1.015873e-01
1.017235e-01
1.018597e-01
1.019960e-01
1.021323e-01
1.022687e-01
1.024051e-01
1.025416e-01
1.026782e-01
1.028148e-01
1.029514e-01
1.030882e-01
1.032249e-01
1.033618e-01
1.034986e-01
1.036356e-01
1.037726e-01
1.039096e-01
1.040467e-01
1.041838e-01
1.043210e-01
1.044583e-01
1.045956e-01
1.047330e-01
1.048704e-01
1.050079e-01
1.051454e-01
1.052830e-01
1.054206e-01
1.055583e-01
1.056961e-01
1.058339e-01
1.059717e-01
1.061096e-01
1.062476e-01
1.063856e-01
1.065237e-01
1.066618e-01
1.068000e-01
1.069382e-01
1.070765e-01
1.072148e-01
1.073532e-01
1.074916e-01
1.076301e-01
1.077686e-01
1.079072e-01
1.080459e-01
1.081846e-01
1.083233e-01
1.084622e-01
1.086010e-01
1.087399e-01
1.088789e-01
1.090179e-01
1.091570e-01
1.092961e-01
1.094353e-01
1.095745e-01
1.097138e-01
1.098531e-01
1.099925e-01
1.101319e-01
1.102714e-01
1.104109e-01
1.105505e-01
1.106902e-01
1.108299e-01
1.109696e-01
1.111094e-01
1.112493e-01
1.113892e-01
1.115291e-01
1.116691e-01
1.118092e-01
1.119493e-01
1.120894e-01
1.122296e-01
1.123699e-01
1.125102e-01
1.126506e-01
1.127910e-01
1.129314e-01
1.130719e-01
1.132125e-01
1.133531e-01
1.134938e-01
1.136345e-01
1.137753e-01
1.139161e-01
1.140569e-01
1.141979e-01
1.143388e-01
1.144798e-01
1.146209e-01
1.147620e-01
1.149032e-01
1.150444e-01
1.151857e-01
1.153270e-01
1.154684e-01
1.156098e-01
1.157512e-01
1.158928e-01
1.160343e-01
1.161759e-01
1.163176e-01
1.164593e-01
1.166011e-01
1.167429e-01
1.168848e-01
1.170267e-01
1.171686e-01
1.173106e-01
1.174527e-01
1.175948e-01
1.177370e-01
1.178792e-01
1.180214e-01
1.181637e-01
1.183061e-01
1.184485e-01
1.185909e-01
1.187334e-01
1.188760e-01
1.190186e-01
1.191612e-01
1.193039e-01
1.194467e-01
1.195894e-01
1.197323e-01
1.198752e-01
1.200181e-01
1.201611e-01
1.203041e-01
1.204472e-01
1.205903e-01
1.207335e-01
1.208767e-01
1.210200e-01
1.211633e-01
1.213066e-01
1.214501e-01
1.215935e-01
1.217370e-01
1.218806e-01
1.220242e-01
1.221678e-01
1.223115e-01
1.224552e-01
1.225990e-01
1.227429e-01
1.228868e-01
1.230307e-01
1.231747e-01
1.233187e-01
1.234627e-01
1.236069e-01
1.237510e-01
1.238952e-01
1.240395e-01
1.241838e-01
1.243281e-01
1.244725e-01
1.246170e-01
1.247615e-01
1.249060e-01
1.250506e-01
1.251952e-01
1.253399e-01
1.254846e-01
1.256293e-01
1.257741e-01
1.259190e-01
1.260639e-01
1.262088e-01
1.263538e-01
1.264989e-01
1.266440e-01
1.267891e-01
1.269343e-01
1.270795e-01
1.272247e-01
1.273700e-01
1.275154e-01
1.276608e-01
1.278062e-01
1.279517e-01
1.280973e-01
1.282428e-01
1.283885e-01
1.285341e-01
1.286798e-01
1.288256e-01
1.289714e-01
1.291172e-01
1.292631e-01
1.294091e-01
1.295550e-01
1.297011e-01
1.298471e-01
1.299932e-01
1.301394e-01
1.302856e-01
1.304318e-01
1.305781e-01
1.307244e-01
1.308708e-01
1.310172e-01
1.311637e-01
1.313102e-01
1.314568e-01
1.316033e-01
1.317500e-01
1.318967e-01
1.320434e-01
1.321901e-01
1.323370e-01
1.324838e-01
1.326307e-01
1.327776e-01
1.329246e-01
1.330716e-01
1.332187e-01
1.333658e-01
1.335130e-01
1.336602e-01
1.338074e-01
1.339547e-01
1.341020e-01
1.342494e-01
1.343968e-01
1.345442e-01
1.346917e-01
1.348393e-01
1.349868e-01
1.351344e-01
1.352821e-01
1.354298e-01
1.355776e-01
1.357253e-01
1.358732e-01
1.360210e-01
1.361689e-01
1.363169e-01
1.364649e-01
1.366129e-01
1.367610e-01
1.369091e-01
1.370573e-01
1.372055e-01
1.373537e-01
1.375020e-01
1.376503e-01
1.377987e-01
1.379471e-01
1.380956e-01
1.382440e-01
1.383926e-01
1.385411e-01
1.386897e-01
1.388384e-01
1.389871e-01
1.391358e-01
1.392846e-01
1.394334e-01
1.395823e-01
1.397312e-01
1.398801e-01
1.400291e-01
1.401781e-01
1.403271e-01
1.404762e-01
1.406254e-01
1.407745e-01
1.409237e-01
1.410730e-01
1.412223e-01
1.413716e-01
1.415210e-01
1.416704e-01
1.418199e-01
1.419693e-01
1.421189e-01
1.422684e-01
1.424181e-01
1.425677e-01
1.427174e-01
1.428671e-01
1.430169e-01
1.431667e-01
1.433165e-01
1.434664e-01
1.436163e-01
1.437663e-01
1.439163e-01
1.440663e-01
1.442164e-01
1.443665e-01
1.445167e-01
1.446668e-01
1.448171e-01
1.449673e-01
1.451176e-01
1.452680e-01
1.454184e-01
1.455688e-01
1.457192e-01
1.458697e-01
1.460203e-01
1.461708e-01
1.463214e-01
1.464721e-01
1.466228e-01
1.467735e-01
1.469242e-01
1.470750e-01
1.472259e-01
1.473767e-01
1.475276e-01
1.476786e-01
1.478296e-01
1.479806e-01
1.481316e-01
1.482827e-01
1.484339e-01
1.485850e-01
1.487362e-01
1.488875e-01
1.490387e-01
1.491900e-01
1.493414e-01
1.494928e-01
1.496442e-01
1.497956e-01
1.499471e-01
1.500987e-01
1.502502e-01
1.504018e-01
1.505535e-01
1.507051e-01
1.508569e-01
1.510086e-01
1.511604e-01
1.513122e-01
1.514640e-01
1.516159e-01
1.517679e-01
1.519198e-01
1.520718e-01
1.522238e-01
1.523759e-01
1.525280e-01
1.526801e-01
1.528323e-01
1.529845e-01
1.531368e-01
1.532890e-01
1.534413e-01
1.535937e-01
1.537461e-01
1.538985e-01
1.540509e-01
1.542034e-01
1.543559e-01
1.545085e-01
1.546611e-01
1.548137e-01
1.549663e-01
1.551190e-01
1.552718e-01
1.554245e-01
1.555773e-01
1.557301e-01
1.558830e-01
1.560359e-01
1.561888e-01
1.563418e-01
1.564948e-01
1.566478e-01
1.568009e-01
1.569539e-01
1.571071e-01
1.572602e-01
1.574134e-01
1.575667e-01
1.577199e-01
1.578732e-01
1.580265e-01
1.581799e-01
1.583333e-01
1.584867e-01
1.586402e-01
1.587937e-01
1.589472e-01
1.591008e-01
1.592543e-01
1.594080e-01
1.595616e-01
1.597153e-01
1.598690e-01
1.600228e-01
1.601766e-01
1.603304e-01
1.604842e-01
1.606381e-01
1.607920e-01
1.609460e-01
1.610999e-01
1.612539e-01
1.614080e-01
1.615620e-01
1.617162e-01
1.618703e-01
1.620245e-01
1.621786e-01
1.623329e-01
1.624871e-01
1.626414e-01
1.627957e-01
1.629501e-01
1.631045e-01
1.632589e-01
1.634133e-01
1.635678e-01
1.637223e-01
1.638769e-01
1.640314e-01
1.641860e-01
1.643407e-01
1.644953e-01
1.646500e-01
1.648047e-01
1.649595e-01
1.651143e-01
1.652691e-01
1.654239e-01
1.655788e-01
1.657337e-01
1.658886e-01
1.660436e-01
1.661986e-01
1.663536e-01
1.665087e-01
1.666637e-01
1.668188e-01
1.669740e-01
1.671292e-01
1.672844e-01
1.674396e-01
1.675948e-01
1.677501e-01
1.679054e-01
1.680608e-01
1.682162e-01
1.683716e-01
1.685270e-01
1.686825e-01
1.688379e-01
1.689935e-01
1.691490e-01
1.693046e-01
1.694602e-01
1.696158e-01
1.697715e-01
1.699272e-01
1.700829e-01
1.702386e-01
1.703944e-01
1.705502e-01
1.707060e-01
1.708619e-01
1.710178e-01
1.711737e-01
1.713296e-01
1.714856e-01
1.716416e-01
1.717976e-01
1.719537e-01
1.721098e-01
1.722659e-01
1.724220e-01
1.725782e-01
1.727344e-01
1.728906e-01
1.730468e-01
1.732031e-01
1.733594e-01
1.735157e-01
1.736721e-01
1.738284e-01
1.739848e-01
1.741413e-01
1.742977e-01
1.744542e-01
1.746107e-01
1.747673e-01
1.749238e-01
1.750804e-01
1.752370e-01
1.753937e-01
1.755503e-01
1.757070e-01
1.758638e-01
1.760205e-01
1.761773e-01
1.763341e-01
1.764909e-01
1.766477e-01
1.768046e-01
1.769615e-01
1.771184e-01
1.772754e-01
1.774324e-01
1.775894e-01
1.777464e-01
1.779035e-01
1.780605e-01
1.782176e-01
1.783748e-01
1.785319e-01
1.786891e-01
1.788463e-01
1.790035e-01
1.791608e-01
1.793181e-01
1.794754e-01
1.796327e-01
1.797900e-01
1.799474e-01
1.801048e-01
1.802622e-01
1.804197e-01
1.805772e-01
1.807347e-01
1.808922e-01
1.810497e-01
1.812073e-01
1.813649e-01
1.815225e-01
1.816801e-01
1.818378e-01
1.819955e-01
1.821532e-01
1.823109e-01
1.824687e-01
1.826265e-01
1.827843e-01
1.829421e-01
1.830999e-01
1.832578e-01
1.834157e-01
1.835736e-01
1.837316e-01
1.838895e-01
1.840475e-01
1.842055e-01
1.843636e-01
1.845216e-01
1.846797e-01
1.848378e-01
1.849959e-01
1.851541e-01
1.853122e-01
1.854704e-01
1.856286e-01
1.857869e-01
1.859451e-01
1.861034e-01
1.862617e-01
1.864200e-01
1.865784e-01
1.867367e-01
1.868951e-01
1.870535e-01
1.872120e-01
1.873704e-01
1.875289e-01
1.876874e-01
1.878459e-01
1.880044e-01
1.881630e-01
1.883216e-01
1.884802e-01
1.886388e-01
1.887974e-01
1.889561e-01
1.891148e-01
1.892735e-01
1.894322e-01
1.895909e-01
1.897497e-01
1.899085e-01
1.900673e-01
1.902261e-01
1.903850e-01
1.905438e-01
1.907027e-01
1.908616e-01
1.910206e-01
1.911795e-01
1.913385e-01
1.914975e-01
1.916565e-01
1.918155e-01
1.919745e-01
1.921336e-01
1.922927e-01
1.924518e-01
1.926109e-01
1.927701e-01
1.929292e-01
1.930884e-01
1.932476e-01
1.934068e-01
1.935661e-01
1.937253e-01
1.938846e-01
1.940439e-01
1.942032e-01
1.943625e-01
1.945219e-01
1.946813e-01
1.948407e-01
1.950001e-01
1.951595e-01
1.953189e-01
1.954784e-01
1.956379e-01
1.957974e-01
1.959569e-01
1.961164e-01
1.962760e-01
1.964356e-01
1.965951e-01
1.967547e-01
1.969144e-01
1.970740e-01
1.972337e-01
1.973934e-01
1.975530e-01
1.977128e-01
1.978725e-01
1.980322e-01
1.981920e-01
1.983518e-01
1.985116e-01
1.986714e-01
1.988312e-01
1.989911e-01
1.991509e-01
1.993108e-01
1.994707e-01
1.996306e-01
1.997906e-01
1.999505e-01
2.001105e-01
2.002705e-01
2.004305e-01
2.005905e-01
2.007505e-01
2.009105e-01
2.010706e-01
2.012307e-01
2.013908e-01
2.015509e-01
2.017110e-01
2.018712e-01
2.020313e-01
2.021915e-01
2.023517e-01
2.025119e-01
2.026721e-01
2.028323e-01
2.029926e-01
2.031528e-01
2.033131e-01
2.034734e-01
2.036337e-01
2.037941e-01
2.039544e-01
2.041147e-01
2.042751e-01
2.044355e-01
2.045959e-01
2.047563e-01
2.049167e-01
2.050772e-01
2.052376e-01
2.053981e-01
2.055586e-01
2.057191e-01
2.058796e-01
2.060401e-01
2.062007e-01
2.063612e-01
2.065218e-01
2.066824e-01
2.068430e-01
2.070036e-01
2.071642e-01
2.073249e-01
2.074855e-01
2.076462e-01
2.078069e-01
2.079676e-01
2.081283e-01
2.082890e-01
2.084497e-01
2.086105e-01
2.087712e-01
2.089320e-01
2.090928e-01
2.092536e-01
2.094144e-01
2.095752e-01
2.097360e-01
2.098969e-01
2.100577e-01
2.102186e-01
2.103795e-01
2.105404e-01
2.107013e-01
2.108622e-01
2.110232e-01
2.111841e-01
2.113451e-01
2.115060e-01
2.116670e-01
2.118280e-01
2.119890e-01
2.121500e-01
2.123111e-01
2.124721e-01
2.126331e-01
2.127942e-01
2.129553e-01
2.131164e-01
2.132775e-01
2.134386e-01
2.135997e-01
2.137608e-01
2.139220e-01
2.140831e-01
2.142443e-01
2.144055e-01
2.145666e-01
2.147278e-01
2.148890e-01
2.150503e-01
2.152115e-01
2.153727e-01
2.155340e-01
2.156952e-01
2.158565e-01
2.160178e-01
2.161791e-01
2.163404e-01
2.165017e-01
2.166630e-01
2.168243e-01
2.169856e-01
2.171470e-01
2.173083e-01
2.174697e-01
2.176311e-01
2.177925e-01
2.179539e-01
2.181153e-01
2.182767e-01
2.184381e-01
2.185995e-01
2.187610e-01
2.189224e-01
2.190839e-01
2.192454e-01
2.194068e-01
2.195683e-01
2.197298e-01
2.198913e-01
2.200528e-01
2.202143e-01
2.203759e-01
2.205374e-01
2.206990e-01
2.208605e-01
2.210221e-01
2.211836e-01
2.213452e-01
2.215068e-01
2.216684e-01
2.218300e-01
2.219916e-01
2.221532e-01
2.223148e-01
2.224765e-01
2.226381e-01
2.227998e-01
2.229614e-01
2.231231e-01
2.232847e-01
2.234464e-01
2.236081e-01
2.237698e-01
2.239315e-01
2.240932e-01
2.242549e-01
2.244166e-01
2.245784e-01
2.247401e-01
2.249018e-01
2.250636e-01
2.252253e-01
2.253871e-01
2.255488e-01
2.257106e-01
2.258724e-01
2.260342e-01
2.261960e-01
2.263578e-01
2.265196e-01
2.266814e-01
2.268432e-01
2.270050e-01
2.271668e-01
2.273286e-01
2.274905e-01
2.276523e-01
2.278142e-01
2.279760e-01
2.281379e-01
2.282997e-01
2.284616e-01
2.286235e-01
2.287854e-01
2.289472e-01
2.291091e-01
2.292710e-01
2.294329e-01
2.295948e-01
2.297567e-01
2.299187e-01
2.300806e-01
2.302425e-01
2.304044e-01
2.305663e-01
2.307283e-01
2.308902e-01
2.310522e-01
2.312141e-01
2.313761e-01
2.315380e-01
2.317000e-01
2.318619e-01
2.320239e-01
2.321859e-01
2.323479e-01
2.325098e-01
2.326718e-01
2.328338e-01
2.329958e-01
2.331578e-01
2.333198e-01
2.334818e-01
2.336438e-01
2.338058e-01
2.339678e-01
2.341298e-01
2.342918e-01
2.344538e-01
2.346159e-01
2.347779e-01
2.349399e-01
2.351019e-01
2.352640e-01
2.354260e-01
2.355880e-01
2.357501e-01
2.359121e-01
2.360742e-01
2.362362e-01
2.363982e-01
2.365603e-01
2.367223e-01
2.368844e-01
2.370464e-01
2.372085e-01
2.373706e-01
2.375326e-01
2.376947e-01
2.378567e-01
2.380188e-01
2.381809e-01
2.383429e-01
2.385050e-01
2.386671e-01
2.388292e-01
2.389912e-01
2.391533e-01
2.393154e-01
2.394774e-01
2.396395e-01
2.398016e-01
2.399637e-01
2.401257e-01
2.402878e-01
2.404499e-01
2.406120e-01
2.407741e-01
2.409361e-01
2.410982e-01
2.412603e-01
2.414224e-01
2.415845e-01
2.417465e-01
2.419086e-01
2.420707e-01
2.422328e-01
2.423949e-01
2.425569e-01
2.427190e-01
2.428811e-01
2.430432e-01
2.432053e-01
2.433673e-01
2.435294e-01
2.436915e-01
2.438536e-01
2.440156e-01
2.441777e-01
2.443398e-01
2.445018e-01
2.446639e-01
2.448260e-01
2.449881e-01
2.451501e-01
2.453122e-01
2.454742e-01
2.456363e-01
2.457984e-01
2.459604e-01
2.461225e-01
2.462845e-01
2.464466e-01
2.466086e-01
2.467707e-01
2.469327e-01
2.470948e-01
2.472568e-01
2.474189e-01
2.475809e-01
2.477429e-01
2.479050e-01
2.480670e-01
2.482290e-01
2.483910e-01
2.485531e-01
2.487151e-01
2.488771e-01
2.490391e-01
2.492011e-01
2.493631e-01
2.495251e-01
2.496871e-01
2.498491e-01
2.500111e-01
2.501731e-01
2.503351e-01
2.504971e-01
2.506591e-01
2.508211e-01
2.509830e-01
2.511450e-01
2.513070e-01
2.514689e-01
2.516309e-01
2.517928e-01
2.519548e-01
2.521167e-01
2.522787e-01
2.524406e-01
2.526026e-01
2.527645e-01
2.529264e-01
2.530883e-01
2.532503e-01
2.534122e-01
2.535741e-01
2.537360e-01
2.538979e-01
2.540598e-01
2.542216e-01
2.543835e-01
2.545454e-01
2.547073e-01
2.548692e-01
2.550310e-01
2.551929e-01
2.553547e-01
2.555166e-01
2.556784e-01
2.558402e-01
2.560021e-01
2.561639e-01
2.563257e-01
2.564875e-01
2.566493e-01
2.568111e-01
2.569729e-01
2.571347e-01
2.572965e-01
2.574583e-01
2.576200e-01
2.577818e-01
2.579436e-01
2.581053e-01
2.582671e-01
2.584288e-01
2.585905e-01
2.587522e-01
2.589140e-01
2.590757e-01
2.592374e-01
2.593991e-01
2.595608e-01
2.597224e-01
2.598841e-01
2.600458e-01
2.602074e-01
2.603691e-01
2.605307e-01
2.606924e-01
2.608540e-01
2.610156e-01
2.611773e-01
2.613389e-01
2.615005e-01
2.616621e-01
2.618236e-01
2.619852e-01
2.621468e-01
2.623083e-01
2.624699e-01
2.626314e-01
2.627930e-01
2.629545e-01
2.631160e-01
2.632775e-01
2.634390e-01
2.636005e-01
2.637620e-01
2.639235e-01
2.640849e-01
2.642464e-01
2.644078e-01
2.645693e-01
2.647307e-01
2.648921e-01
2.650536e-01
2.652150e-01
2.653763e-01
2.655377e-01
2.656991e-01
2.658605e-01
2.660218e-01
2.661832e-01
2.663445e-01
2.665058e-01
2.666672e-01
2.668285e-01
2.669898e-01
2.671510e-01
2.673123e-01
2.674736e-01
2.676348e-01
2.677961e-01
2.679573e-01
2.681185e-01
2.682798e-01
2.684410e-01
2.686022e-01
2.687633e-01
2.689245e-01
2.690857e-01
2.692468e-01
2.694080e-01
2.695691e-01
2.697302e-01
2.698913e-01
2.700524e-01
2.702135e-01
2.703746e-01
2.705356e-01
2.706967e-01
2.708577e-01
2.710187e-01
2.711798e-01
2.713408e-01
2.715017e-01
2.716627e-01
2.718237e-01
2.719847e-01
2.721456e-01
2.723065e-01
2.724674e-01
2.726284e-01
2.727893e-01
2.729501e-01
2.731110e-01
2.732719e-01
2.734327e-01
2.735935e-01
2.737544e-01
2.739152e-01
2.740760e-01
2.742367e-01
2.743975e-01
2.745583e-01
2.747190e-01
2.748797e-01
2.750405e-01
2.752012e-01
2.753619e-01
2.755225e-01
2.756832e-01
2.758438e-01
2.760045e-01
2.761651e-01
2.763257e-01
2.764863e-01
2.766469e-01
2.768075e-01
2.769680e-01
2.771286e-01
2.772891e-01
2.774496e-01
2.776101e-01
2.777706e-01
2.779310e-01
2.780915e-01
2.782519e-01
2.784124e-01
2.785728e-01
2.787332e-01
2.788936e-01
2.790539e-01
2.792143e-01
2.793746e-01
2.795349e-01
2.796952e-01
2.798555e-01
2.800158e-01
2.801761e-01
2.803363e-01
2.804966e-01
2.806568e-01
2.808170e-01
2.809772e-01
2.811373e-01
2.812975e-01
2.814576e-01
2.816177e-01
2.817779e-01
2.819379e-01
2.820980e-01
2.822581e-01
2.824181e-01
2.825781e-01
2.827382e-01
2.828982e-01
2.830581e-01
2.832181e-01
2.833780e-01
2.835380e-01
2.836979e-01
2.838578e-01
2.840177e-01
2.841775e-01
2.843374e-01
2.844972e-01
2.846570e-01
2.848168e-01
2.849766e-01
2.851363e-01
2.852961e-01
2.854558e-01
2.856155e-01
2.857752e-01
2.859349e-01
2.860945e-01
2.862542e-01
2.864138e-01
2.865734e-01
2.867330e-01
2.868926e-01
2.870521e-01
2.872116e-01
2.873712e-01
2.875307e-01
2.876901e-01
2.878496e-01
2.880090e-01
2.881685e-01
2.883279e-01
2.884872e-01
2.886466e-01
2.888060e-01
2.889653e-01
2.891246e-01
2.892839e-01
2.894432e-01
2.896024e-01
2.897617e-01
2.899209e-01
2.900801e-01
2.902393e-01
2.903984e-01
2.905576e-01
2.907167e-01
2.908758e-01
2.910349e-01
2.911939e-01
2.913530e-01
2.915120e-01
2.916710e-01
2.918300e-01
2.919889e-01
2.921479e-01
2.923068e-01
2.924657e-01
2.926246e-01
2.927835e-01
2.929423e-01
2.931011e-01
2.932599e-01
2.934187e-01
2.935775e-01
2.937362e-01
2.938949e-01
2.940536e-01
2.942123e-01
2.943710e-01
2.945296e-01
2.946882e-01
2.948468e-01
2.950054e-01
2.951640e-01
2.953225e-01
2.954810e-01
2.956395e-01
2.957980e-01
2.959564e-01
2.961148e-01
2.962733e-01
2.964316e-01
2.965900e-01
2.967483e-01
2.969067e-01
2.970650e-01
2.972232e-01
2.973815e-01
2.975397e-01
2.976979e-01
2.978561e-01
2.980143e-01
2.981724e-01
2.983305e-01
2.984886e-01
2.986467e-01
2.988048e-01
2.989628e-01
2.991208e-01
2.992788e-01
2.994367e-01
2.995947e-01
2.997526e-01
2.999105e-01
3.000683e-01
3.002262e-01
3.003840e-01
3.005418e-01
3.006996e-01
3.008573e-01
3.010151e-01
3.011728e-01
3.013305e-01
3.014881e-01
3.016458e-01
3.018034e-01
3.019610e-01
3.021185e-01
3.022761e-01
3.024336e-01
3.025911e-01
3.027485e-01
3.029060e-01
3.030634e-01
3.032208e-01
3.033782e-01
3.035355e-01
3.036928e-01
3.038501e-01
3.040074e-01
3.041647e-01
3.043219e-01
3.044791e-01
3.046363e-01
3.047934e-01
3.049505e-01
3.051076e-01
3.052647e-01
3.054218e-01
3.055788e-01
3.057358e-01
3.058928e-01
3.060497e-01
3.062066e-01
3.063635e-01
3.065204e-01
3.066772e-01
3.068341e-01
3.069909e-01
3.071476e-01
3.073044e-01
3.074611e-01
3.076178e-01
3.077744e-01
3.079311e-01
3.080877e-01
3.082443e-01
3.084008e-01
3.085574e-01
3.087139e-01
3.088704e-01
3.090268e-01
3.091832e-01
3.093396e-01
3.094960e-01
3.096524e-01
3.098087e-01
3.099650e-01
3.101212e-01
3.102775e-01
3.104337e-01
3.105899e-01
3.107460e-01
3.109022e-01
3.110583e-01
3.112143e-01
3.113704e-01
3.115264e-01
3.116824e-01
3.118384e-01
3.119943e-01
3.121502e-01
3.123061e-01
3.124619e-01
3.126178e-01
3.127736e-01
3.129293e-01
3.130851e-01
3.132408e-01
3.133965e-01
3.135521e-01
3.137078e-01
3.138634e-01
3.140189e-01
3.141745e-01
3.143300e-01
3.144855e-01
3.146409e-01
3.147964e-01
3.149518e-01
3.151071e-01
3.152625e-01
3.154178e-01
3.155731e-01
3.157283e-01
3.158835e-01
3.160387e-01
3.161939e-01
3.163490e-01
3.165041e-01
3.166592e-01
3.168143e-01
3.169693e-01
3.171243e-01
3.172792e-01
3.174341e-01
3.175890e-01
3.177439e-01
3.178987e-01
3.180536e-01
3.182083e-01
3.183631e-01
3.185178e-01
3.186725e-01
3.188271e-01
3.189818e-01
3.191364e-01
3.192909e-01
3.194455e-01
3.196000e-01
3.197544e-01
3.199089e-01
3.200633e-01
3.202177e-01
3.203720e-01
3.205263e-01
3.206806e-01
3.208349e-01
3.209891e-01
3.211433e-01
3.212974e-01
3.214516e-01
3.216057e-01
3.217597e-01
3.219138e-01
3.220678e-01
3.222217e-01
3.223757e-01
3.225296e-01
3.226835e-01
3.228373e-01
3.229911e-01
3.231449e-01
3.232986e-01
3.234524e-01
3.236060e-01
3.237597e-01
3.239133e-01
3.240669e-01
3.242204e-01
3.243740e-01
3.245274e-01
3.246809e-01
3.248343e-01
3.249877e-01
3.251411e-01
3.252944e-01
3.254477e-01
3.256009e-01
3.257542e-01
3.259073e-01
3.260605e-01
3.262136e-01
3.263667e-01
3.265198e-01
3.266728e-01
3.268258e-01
3.269787e-01
3.271317e-01
3.272846e-01
3.274374e-01
3.275902e-01
3.277430e-01
3.278958e-01
3.280485e-01
3.282012e-01
3.283538e-01
3.285064e-01
3.286590e-01
3.288116e-01
3.289641e-01
3.291166e-01
3.292690e-01
3.294214e-01
3.295738e-01
3.297261e-01
3.298784e-01
3.300307e-01
3.301829e-01
3.303351e-01
3.304873e-01
3.306394e-01
3.307915e-01
3.309436e-01
3.310956e-01
3.312476e-01
3.313995e-01
3.315515e-01
3.317033e-01
3.318552e-01
3.320070e-01
3.321588e-01
3.323105e-01
3.324622e-01
3.326139e-01
3.327655e-01
3.329171e-01
3.330687e-01
3.332202e-01
3.333717e-01
3.335231e-01
3.336745e-01
3.338259e-01
3.339773e-01
3.341286e-01
3.342798e-01
3.344311e-01
3.345823e-01
3.347334e-01
3.348846e-01
3.350356e-01
3.351867e-01
3.353377e-01
3.354887e-01
3.356396e-01
3.357905e-01
3.359414e-01
3.360922e-01
3.362430e-01
3.363937e-01
3.365445e-01
3.366951e-01
3.368458e-01
3.369964e-01
3.371469e-01
3.372975e-01
3.374479e-01
3.375984e-01
3.377488e-01
3.378992e-01
3.380495e-01
3.381998e-01
3.383501e-01
3.385003e-01
3.386505e-01
3.388006e-01
3.389507e-01
3.391008e-01
3.392508e-01
3.394008e-01
3.395508e-01
3.397007e-01
3.398506e-01
3.400004e-01
3.401502e-01
3.403000e-01
3.404497e-01
3.405994e-01
3.407490e-01
3.408986e-01
3.410482e-01
3.411977e-01
3.413472e-01
3.414966e-01
3.416460e-01
3.417954e-01
3.419447e-01
3.420940e-01
3.422433e-01
3.423925e-01
3.425416e-01
3.426908e-01
3.428398e-01
3.429889e-01
3.431379e-01
3.432869e-01
3.434358e-01
3.435847e-01
3.437335e-01
3.438823e-01
3.440311e-01
3.441798e-01
3.443285e-01
3.444772e-01
3.446258e-01
3.447743e-01
3.449229e-01
3.450713e-01
3.452198e-01
3.453682e-01
3.455165e-01
3.456649e-01
3.458131e-01
3.459614e-01
3.461096e-01
3.462577e-01
3.464058e-01
3.465539e-01
3.467019e-01
3.468499e-01
3.469979e-01
3.471458e-01
3.472936e-01
3.474415e-01
3.475892e-01
3.477370e-01
3.478847e-01
3.480323e-01
3.481799e-01
3.483275e-01
3.484750e-01
3.486225e-01
3.487700e-01
3.489174e-01
3.490647e-01
3.492120e-01
3.493593e-01
3.495065e-01
3.496537e-01
3.498009e-01
3.499480e-01
3.500950e-01
3.502421e-01
3.503890e-01
3.505360e-01
3.506828e-01
3.508297e-01
3.509765e-01
3.511233e-01
3.512700e-01
3.514166e-01
3.515633e-01
3.517099e-01
3.518564e-01
3.520029e-01
3.521494e-01
3.522958e-01
3.524421e-01
3.525885e-01
3.527347e-01
3.528810e-01
3.530272e-01
3.531733e-01
3.533194e-01
3.534655e-01
3.536115e-01
3.537575e-01
3.539034e-01
3.540493e-01
3.541951e-01
3.543409e-01
3.544867e-01
3.546324e-01
3.547780e-01
3.549236e-01
3.550692e-01
3.552147e-01
3.553602e-01
3.555057e-01
3.556510e-01
3.557964e-01
3.559417e-01
3.560869e-01
3.562322e-01
3.563773e-01
3.565224e-01
3.566675e-01
3.568125e-01
3.569575e-01
3.571025e-01
3.572474e-01
3.573922e-01
3.575370e-01
3.576818e-01
3.578265e-01
3.579711e-01
3.581158e-01
3.582603e-01
3.584049e-01
3.585493e-01
3.586938e-01
3.588382e-01
3.589825e-01
3.591268e-01
3.592710e-01
3.594152e-01
3.595594e-01
3.597035e-01
3.598476e-01
3.599916e-01
3.601356e-01
3.602795e-01
3.604234e-01
3.605672e-01
3.607110e-01
3.608547e-01
3.609984e-01
3.611420e-01
3.612856e-01
3.614292e-01
3.615727e-01
3.617161e-01
3.618595e-01
3.620029e-01
3.621462e-01
3.622894e-01
3.624326e-01
3.625758e-01
3.627189e-01
3.628620e-01
3.630050e-01
3.631480e-01
3.632909e-01
3.634338e-01
3.635766e-01
3.637194e-01
3.638621e-01
3.640048e-01
3.641475e-01
3.642901e-01
3.644326e-01
3.645751e-01
3.647175e-01
3.648599e-01
3.650023e-01
3.651446e-01
3.652868e-01
3.654290e-01
3.655712e-01
3.657133e-01
3.658553e-01
3.659973e-01
3.661393e-01
3.662812e-01
3.664230e-01
3.665648e-01
3.667066e-01
3.668483e-01
3.669900e-01
3.671316e-01
3.672731e-01
3.674146e-01
3.675561e-01
3.676975e-01
3.678389e-01
3.679802e-01
3.681214e-01
3.682626e-01
3.684038e-01
3.685449e-01
3.686860e-01
3.688270e-01
3.689679e-01
3.691089e-01
3.692497e-01
3.693905e-01
3.695313e-01
3.696720e-01
3.698126e-01
3.699533e-01
3.700938e-01
3.702343e-01
3.703748e-01
3.705152e-01
3.706555e-01
3.707958e-01
3.709361e-01
3.710763e-01
3.712164e-01
3.713565e-01
3.714966e-01
3.716366e-01
3.717765e-01
3.719164e-01
3.720562e-01
3.721960e-01
3.723358e-01
3.724754e-01
3.726151e-01
3.727547e-01
3.728942e-01
3.730337e-01
3.731731e-01
3.733125e-01
3.734518e-01
3.735911e-01
3.737303e-01
3.738695e-01
3.740086e-01
3.741476e-01
3.742866e-01
3.744256e-01
3.745645e-01
3.747034e-01
3.748422e-01
3.749809e-01
3.751196e-01
3.752582e-01
3.753968e-01
3.755354e-01
3.756738e-01
3.758123e-01
3.759507e-01
3.760890e-01
3.762272e-01
3.763655e-01
3.765036e-01
3.766417e-01
3.767798e-01
3.769178e-01
3.770558e-01
3.771937e-01
3.773315e-01
3.774693e-01
3.776070e-01
3.777447e-01
3.778823e-01
3.780199e-01
3.781574e-01
3.782949e-01
3.784323e-01
3.785697e-01
3.787070e-01
3.788442e-01
3.789814e-01
3.791186e-01
3.792557e-01
3.793927e-01
3.795297e-01
3.796666e-01
3.798035e-01
3.799403e-01
3.800771e-01
3.802138e-01
3.803504e-01
3.804870e-01
3.806236e-01
3.807600e-01
3.808965e-01
3.810329e-01
3.811692e-01
3.813054e-01
3.814417e-01
3.815778e-01
3.817139e-01
3.818500e-01
3.819860e-01
3.821219e-01
3.822578e-01
3.823936e-01
3.825294e-01
3.826651e-01
3.828007e-01
3.829363e-01
3.830719e-01
3.832074e-01
3.833428e-01
3.834782e-01
3.836135e-01
3.837488e-01
3.838840e-01
3.840191e-01
3.841542e-01
3.842893e-01
3.844243e-01
3.845592e-01
3.846941e-01
3.848289e-01
3.849637e-01
3.850984e-01
3.852330e-01
3.853676e-01
3.855021e-01
3.856366e-01
3.857710e-01
3.859054e-01
3.860397e-01
3.861739e-01
3.863081e-01
3.864423e-01
3.865763e-01
3.867104e-01
3.868443e-01
3.869782e-01
3.871121e-01
3.872459e-01
3.873796e-01
3.875133e-01
3.876469e-01
3.877804e-01
3.879139e-01
3.880474e-01
3.881808e-01
3.883141e-01
3.884474e-01
3.885806e-01
3.887137e-01
3.888468e-01
3.889799e-01
3.891129e-01
3.892458e-01
3.893786e-01
3.895114e-01
3.896442e-01
3.897769e-01
3.899095e-01
3.900421e-01
3.901746e-01
3.903071e-01
3.904394e-01
3.905718e-01
3.907041e-01
3.908363e-01
3.909684e-01
3.911005e-01
3.912326e-01
3.913646e-01
3.914965e-01
3.916284e-01
3.917602e-01
3.918919e-01
3.920236e-01
3.921552e-01
3.922868e-01
3.924183e-01
3.925497e-01
3.926811e-01
3.928125e-01
3.929437e-01
3.930749e-01
3.932061e-01
3.933372e-01
3.934682e-01
3.935992e-01
3.937301e-01
3.938609e-01
3.939917e-01
3.941225e-01
3.942531e-01
3.943837e-01
3.945143e-01
3.946448e-01
3.947752e-01
3.949056e-01
3.950359e-01
3.951661e-01
3.952963e-01
3.954264e-01
3.955565e-01
3.956865e-01
3.958165e-01
3.959463e-01
3.960762e-01
3.962059e-01
3.963356e-01
3.964653e-01
3.965948e-01
3.967243e-01
3.968538e-01
3.969832e-01
3.971125e-01
3.972418e-01
3.973710e-01
3.975001e-01
3.976292e-01
3.977583e-01
3.978872e-01
3.980161e-01
3.981450e-01
3.982737e-01
3.984025e-01
3.985311e-01
3.986597e-01
3.987882e-01
3.989167e-01
3.990451e-01
3.991734e-01
3.993017e-01
3.994299e-01
3.995581e-01
3.996862e-01
3.998142e-01
3.999422e-01
4.000701e-01
4.001979e-01
4.003257e-01
4.004534e-01
4.005811e-01
4.007087e-01
4.008362e-01
4.009637e-01
4.010911e-01
4.012184e-01
4.013457e-01
4.014729e-01
4.016001e-01
4.017272e-01
4.018542e-01
4.019812e-01
4.021081e-01
4.022349e-01
4.023617e-01
4.024884e-01
4.026150e-01
4.027416e-01
4.028681e-01
4.029946e-01
4.031210e-01
4.032473e-01
4.033736e-01
4.034998e-01
4.036259e-01
4.037520e-01
4.038780e-01
4.040039e-01
4.041298e-01
4.042556e-01
4.043814e-01
4.045070e-01
4.046327e-01
4.047582e-01
4.048837e-01
4.050092e-01
4.051345e-01
4.052598e-01
4.053851e-01
4.055102e-01
4.056353e-01
4.057604e-01
4.058853e-01
4.060103e-01
4.061351e-01
4.062599e-01
4.063846e-01
4.065093e-01
4.066338e-01
4.067584e-01
4.068828e-01
4.070072e-01
4.071315e-01
4.072558e-01
4.073800e-01
4.075041e-01
4.076282e-01
4.077522e-01
4.078761e-01
4.080000e-01
4.081238e-01
4.082475e-01
4.083712e-01
4.084948e-01
4.086183e-01
4.087418e-01
4.088652e-01
4.089885e-01
4.091118e-01
4.092350e-01
4.093582e-01
4.094812e-01
4.096042e-01
4.097272e-01
4.098501e-01
4.099729e-01
4.100956e-01
4.102183e-01
4.103409e-01
4.104634e-01
4.105859e-01
4.107083e-01
4.108307e-01
4.109530e-01
4.110752e-01
4.111973e-01
4.113194e-01
4.114414e-01
4.115633e-01
4.116852e-01
4.118070e-01
4.119288e-01
4.120504e-01
4.121720e-01
4.122936e-01
4.124150e-01
4.125364e-01
4.126578e-01
4.127790e-01
4.129002e-01
4.130214e-01
4.131424e-01
4.132634e-01
4.133844e-01
4.135052e-01
4.136260e-01
4.137468e-01
4.138674e-01
4.139880e-01
4.141085e-01
4.142290e-01
4.143494e-01
4.144697e-01
4.145899e-01
4.147101e-01
4.148302e-01
4.149503e-01
4.150702e-01
4.151902e-01
4.153100e-01
4.154298e-01
4.155495e-01
4.156691e-01
4.157887e-01
4.159082e-01
4.160276e-01
4.161469e-01
4.162662e-01
4.163855e-01
4.165046e-01
4.166237e-01
4.167427e-01
4.168616e-01
4.169805e-01
4.170993e-01
4.172181e-01
4.173367e-01
4.174553e-01
4.175738e-01
4.176923e-01
4.178107e-01
4.179290e-01
4.180473e-01
4.181654e-01
4.182836e-01
4.184016e-01
4.185196e-01
4.186375e-01
4.187553e-01
4.188731e-01
4.189907e-01
4.191084e-01
4.192259e-01
4.193434e-01
4.194608e-01
4.195781e-01
4.196954e-01
4.198126e-01
4.199297e-01
4.200468e-01
4.201638e-01
4.202807e-01
4.203976e-01
4.205143e-01
4.206310e-01
4.207477e-01
4.208642e-01
4.209807e-01
4.210972e-01
4.212135e-01
4.213298e-01
4.214460e-01
4.215621e-01
4.216782e-01
4.217942e-01
4.219101e-01
4.220260e-01
4.221418e-01
4.222575e-01
4.223731e-01
4.224887e-01
4.226042e-01
4.227196e-01
4.228350e-01
4.229503e-01
4.230655e-01
4.231806e-01
4.232957e-01
4.234107e-01
4.235256e-01
4.236404e-01
4.237552e-01
4.238699e-01
4.239846e-01
4.240991e-01
4.242136e-01
4.243281e-01
4.244424e-01
4.245567e-01
4.246709e-01
4.247850e-01
4.248991e-01
4.250131e-01
4.251270e-01
4.252408e-01
4.253546e-01
4.254683e-01
4.255819e-01
4.256955e-01
4.258089e-01
4.259224e-01
4.260357e-01
4.261489e-01
4.262621e-01
4.263753e-01
4.264883e-01
4.266013e-01
4.267142e-01
4.268270e-01
4.269397e-01
4.270524e-01
4.271650e-01
4.272775e-01
4.273900e-01
4.275024e-01
4.276147e-01
4.277269e-01
4.278391e-01
4.279512e-01
4.280632e-01
4.281751e-01
4.282870e-01
4.283988e-01
4.285105e-01
4.286222e-01
4.287338e-01
4.288453e-01
4.289567e-01
4.290680e-01
4.291793e-01
4.292905e-01
4.294016e-01
4.295127e-01
4.296237e-01
4.297346e-01
4.298454e-01
4.299562e-01
4.300669e-01
4.301775e-01
4.302880e-01
4.303985e-01
4.305089e-01
4.306192e-01
4.307294e-01
4.308396e-01
4.309497e-01
4.310597e-01
4.311696e-01
4.312795e-01
4.313893e-01
4.314990e-01
4.316086e-01
4.317182e-01
4.318277e-01
4.319371e-01
4.320464e-01
4.321557e-01
4.322649e-01
4.323740e-01
4.324830e-01
4.325920e-01
4.327009e-01
4.328097e-01
4.329184e-01
4.330271e-01
4.331357e-01
4.332442e-01
4.333526e-01
4.334610e-01
4.335692e-01
4.336774e-01
4.337856e-01
4.338936e-01
4.340016e-01
4.341095e-01
4.342173e-01
4.343251e-01
4.344328e-01
4.345404e-01
4.346479e-01
4.347553e-01
4.348627e-01
4.349700e-01
4.350772e-01
4.351843e-01
4.352914e-01
4.353984e-01
4.355053e-01
4.356121e-01
4.357189e-01
4.358256e-01
4.359322e-01
4.360387e-01
4.361452e-01
4.362515e-01
4.363578e-01
4.364640e-01
4.365702e-01
4.366763e-01
4.367822e-01
4.368882e-01
4.369940e-01
4.370997e-01
4.372054e-01
4.373110e-01
4.374166e-01
4.375220e-01
4.376274e-01
4.377327e-01
4.378379e-01
4.379430e-01
4.380481e-01
4.381531e-01
4.382580e-01
4.383628e-01
4.384676e-01
4.385722e-01
4.386768e-01
4.387813e-01
4.388858e-01
4.389901e-01
4.390944e-01
4.391986e-01
4.393028e-01
4.394068e-01
4.395108e-01
4.396147e-01
4.397185e-01
4.398222e-01
4.399259e-01
4.400295e-01
4.401330e-01
4.402364e-01
4.403397e-01
4.404430e-01
4.405462e-01
4.406493e-01
4.407523e-01
4.408553e-01
4.409582e-01
4.410610e-01
4.411637e-01
4.412663e-01
4.413689e-01
4.414714e-01
4.415738e-01
4.416761e-01
4.417783e-01
4.418805e-01
4.419826e-01
4.420846e-01
4.421865e-01
4.422884e-01
4.423901e-01
4.424918e-01
4.425934e-01
4.426950e-01
4.427964e-01
4.428978e-01
4.429991e-01
4.431003e-01
4.432014e-01
4.433025e-01
4.434034e-01
4.435043e-01
4.436051e-01
4.437059e-01
4.438065e-01
4.439071e-01
4.440076e-01
4.441080e-01
4.442084e-01
4.443086e-01
4.444088e-01
4.445089e-01
4.446089e-01
4.447088e-01
4.448087e-01
4.449085e-01
4.450082e-01
4.451078e-01
4.452073e-01
4.453068e-01
4.454061e-01
4.455054e-01
4.456046e-01
4.457038e-01
4.458028e-01
4.459018e-01
4.460007e-01
4.460995e-01
4.461982e-01
4.462969e-01
4.463954e-01
4.464939e-01
4.465923e-01
4.466906e-01
4.467889e-01
4.468870e-01
4.469851e-01
4.470831e-01
4.471810e-01
4.472789e-01
4.473766e-01
4.474743e-01
4.475719e-01
4.476694e-01
4.477668e-01
4.478642e-01
4.479615e-01
4.480586e-01
4.481557e-01
4.482528e-01
4.483497e-01
4.484466e-01
4.485434e-01
4.486400e-01
4.487367e-01
4.488332e-01
4.489296e-01
4.490260e-01
4.491223e-01
4.492185e-01
4.493146e-01
4.494107e-01
4.495066e-01
4.496025e-01
4.496983e-01
4.497940e-01
4.498897e-01
4.499852e-01
4.500807e-01
4.501760e-01
4.502714e-01
4.503666e-01
4.504617e-01
4.505568e-01
4.506517e-01
4.507466e-01
4.508414e-01
4.509362e-01
4.510308e-01
4.511254e-01
4.512198e-01
4.513142e-01
4.514085e-01
4.515028e-01
4.515969e-01
4.516910e-01
4.517849e-01
4.518788e-01
4.519727e-01
4.520664e-01
4.521600e-01
4.522536e-01
4.523471e-01
4.524405e-01
4.525338e-01
4.526270e-01
4.527202e-01
4.528132e-01
4.529062e-01
4.529991e-01
4.530919e-01
4.531846e-01
4.532773e-01
4.533699e-01
4.534623e-01
4.535547e-01
4.536470e-01
4.537393e-01
4.538314e-01
4.539235e-01
4.540155e-01
4.541073e-01
4.541992e-01
4.542909e-01
4.543825e-01
4.544741e-01
4.545656e-01
4.546569e-01
4.547482e-01
4.548395e-01
4.549306e-01
4.550217e-01
4.551126e-01
4.552035e-01
4.552943e-01
4.553850e-01
4.554757e-01
4.555662e-01
4.556567e-01
4.557470e-01
4.558373e-01
4.559275e-01
4.560177e-01
4.561077e-01
4.561977e-01
4.562875e-01
4.563773e-01
4.564670e-01
4.565566e-01
4.566462e-01
4.567356e-01
4.568250e-01
4.569142e-01
4.570034e-01
4.570925e-01
4.571816e-01
4.572705e-01
4.573593e-01
4.574481e-01
4.575368e-01
4.576254e-01
4.577139e-01
4.578023e-01
4.578906e-01
4.579789e-01
4.580671e-01
4.581551e-01
4.582431e-01
4.583311e-01
4.584189e-01
4.585066e-01
4.585943e-01
4.586818e-01
4.587693e-01
4.588567e-01
4.589440e-01
4.590313e-01
4.591184e-01
4.592054e-01
4.592924e-01
4.593793e-01
4.594661e-01
4.595528e-01
4.596394e-01
4.597260e-01
4.598124e-01
4.598988e-01
4.599851e-01
4.600713e-01
4.601574e-01
4.602434e-01
4.603293e-01
4.604152e-01
4.605009e-01
4.605866e-01
4.606722e-01
4.607577e-01
4.608431e-01
4.609284e-01
4.610137e-01
4.610988e-01
4.611839e-01
4.612689e-01
4.613538e-01
4.614386e-01
4.615233e-01
4.616079e-01
4.616925e-01
4.617769e-01
4.618613e-01
4.619456e-01
4.620298e-01
4.621139e-01
4.621979e-01
4.622819e-01
4.623657e-01
4.624495e-01
4.625332e-01
4.626168e-01
4.627003e-01
4.627837e-01
4.628670e-01
4.629503e-01
4.630334e-01
4.631165e-01
4.631995e-01
4.632823e-01
4.633651e-01
4.634479e-01
4.635305e-01
4.636130e-01
4.636955e-01
4.637779e-01
4.638601e-01
4.639423e-01
4.640244e-01
4.641064e-01
4.641884e-01
4.642702e-01
4.643520e-01
4.644336e-01
4.645152e-01
4.645967e-01
4.646781e-01
4.647594e-01
4.648406e-01
4.649217e-01
4.650028e-01
4.650837e-01
4.651646e-01
4.652454e-01
4.653261e-01
4.654067e-01
4.654872e-01
4.655676e-01
4.656480e-01
4.657282e-01
4.658084e-01
4.658885e-01
4.659685e-01
4.660484e-01
4.661282e-01
4.662079e-01
4.662875e-01
4.663671e-01
4.664465e-01
4.665259e-01
4.666051e-01
4.666843e-01
4.667634e-01
4.668424e-01
4.669214e-01
4.670002e-01
4.670789e-01
4.671576e-01
4.672362e-01
4.673146e-01
4.673930e-01
4.674713e-01
4.675495e-01
4.676276e-01
4.677057e-01
4.677836e-01
4.678615e-01
4.679392e-01
4.680169e-01
4.680945e-01
4.681720e-01
4.682494e-01
4.683267e-01
4.684039e-01
4.684810e-01
4.685581e-01
4.686350e-01
4.687119e-01
4.687887e-01
4.688654e-01
4.689420e-01
4.690185e-01
4.690949e-01
4.691712e-01
4.692475e-01
4.693236e-01
4.693997e-01
4.694756e-01
4.695515e-01
4.696273e-01
4.697030e-01
4.697786e-01
4.698541e-01
4.699296e-01
4.700049e-01
4.700801e-01
4.701553e-01
4.702304e-01
4.703053e-01
4.703802e-01
4.704550e-01
4.705297e-01
4.706044e-01
4.706789e-01
4.707533e-01
4.708277e-01
4.709019e-01
4.709761e-01
4.710501e-01
4.711241e-01
4.711980e-01
4.712718e-01
4.713455e-01
4.714192e-01
4.714927e-01
4.715661e-01
4.716395e-01
4.717127e-01
4.717859e-01
4.718590e-01
4.719319e-01
4.720048e-01
4.720776e-01
4.721503e-01
4.722230e-01
4.722955e-01
4.723679e-01
4.724403e-01
4.725125e-01
4.725847e-01
4.726568e-01
4.727288e-01
4.728006e-01
4.728724e-01
4.729442e-01
4.730158e-01
4.730873e-01
4.731587e-01
4.732301e-01
4.733013e-01
4.733725e-01
4.734435e-01
4.735145e-01
4.735854e-01
4.736562e-01
4.737269e-01
4.737975e-01
4.738680e-01
4.739385e-01
4.740088e-01
4.740790e-01
4.741492e-01
4.742192e-01
4.742892e-01
4.743591e-01
4.744289e-01
4.744986e-01
4.745682e-01
4.746377e-01
4.747071e-01
4.747764e-01
4.748456e-01
4.749148e-01
4.749838e-01
4.750528e-01
4.751216e-01
4.751904e-01
4.752591e-01
4.753277e-01
4.753962e-01
4.754646e-01
4.755329e-01
4.756011e-01
4.756692e-01
4.757373e-01
4.758052e-01
4.758730e-01
4.759408e-01
4.760085e-01
4.760760e-01
4.761435e-01
4.762109e-01
4.762782e-01
4.763454e-01
4.764125e-01
4.764795e-01
4.765464e-01
4.766133e-01
4.766800e-01
4.767466e-01
4.768132e-01
4.768796e-01
4.769460e-01
4.770123e-01
4.770785e-01
4.771445e-01
4.772105e-01
4.772764e-01
4.773422e-01
4.774080e-01
4.774736e-01
4.775391e-01
4.776045e-01
4.776699e-01
4.777351e-01
4.778003e-01
4.778653e-01
4.779303e-01
4.779952e-01
4.780600e-01
4.781246e-01
4.781892e-01
4.782537e-01
4.783181e-01
4.783825e-01
4.784467e-01
4.785108e-01
4.785748e-01
4.786388e-01
4.787026e-01
4.787664e-01
4.788300e-01
4.788936e-01
4.789571e-01
4.790205e-01
4.790837e-01
4.791469e-01
4.792100e-01
4.792730e-01
4.793359e-01
4.793988e-01
4.794615e-01
4.795241e-01
4.795866e-01
4.796491e-01
4.797114e-01
4.797737e-01
4.798358e-01
4.798979e-01
4.799599e-01
4.800217e-01
4.800835e-01
4.801452e-01
4.802068e-01
4.802683e-01
4.803297e-01
4.803910e-01
4.804522e-01
4.805133e-01
4.805744e-01
4.806353e-01
4.806961e-01
4.807569e-01
4.808175e-01
4.808781e-01
4.809385e-01
4.809989e-01
4.810592e-01
4.811194e-01
4.811794e-01
4.812394e-01
4.812993e-01
4.813591e-01
4.814188e-01
4.814784e-01
4.815380e-01
4.815974e-01
4.816567e-01
4.817159e-01
4.817751e-01
4.818341e-01
4.818930e-01
4.819519e-01
4.820107e-01
4.820693e-01
4.821279e-01
4.821863e-01
4.822447e-01
4.823030e-01
4.823612e-01
4.824193e-01
4.824773e-01
4.825352e-01
4.825930e-01
4.826507e-01
4.827083e-01
4.827658e-01
4.828233e-01
4.828806e-01
4.829378e-01
4.829950e-01
4.830520e-01
4.831089e-01
4.831658e-01
4.832226e-01
4.832792e-01
4.833358e-01
4.833923e-01
4.834486e-01
4.835049e-01
4.835611e-01
4.836172e-01
4.836732e-01
4.837291e-01
4.837849e-01
4.838406e-01
4.838962e-01
4.839517e-01
4.840071e-01
4.840625e-01
4.841177e-01
4.841728e-01
4.842279e-01
4.842828e-01
4.843376e-01
4.843924e-01
4.844470e-01
4.845016e-01
4.845561e-01
4.846104e-01
4.846647e-01
4.847189e-01
4.847730e-01
4.848269e-01
4.848808e-01
4.849346e-01
4.849883e-01
4.850419e-01
4.850954e-01
4.851488e-01
4.852021e-01
4.852553e-01
4.853085e-01
4.853615e-01
4.854144e-01
4.854672e-01
4.855200e-01
4.855726e-01
4.856251e-01
4.856776e-01
4.857299e-01
4.857822e-01
4.858343e-01
4.858864e-01
4.859383e-01
4.859902e-01
4.860420e-01
4.860936e-01
4.861452e-01
4.861967e-01
4.862481e-01
4.862994e-01
4.863506e-01
4.864016e-01
4.864526e-01
4.865035e-01
4.865543e-01
4.866050e-01
4.866557e-01
4.867062e-01
4.867566e-01
4.868069e-01
4.868571e-01
4.869072e-01
4.869573e-01
4.870072e-01
4.870570e-01
4.871068e-01
4.871564e-01
4.872060e-01
4.872554e-01
4.873048e-01
4.873540e-01
4.874032e-01
4.874522e-01
4.875012e-01
4.875500e-01
4.875988e-01
4.876475e-01
4.876960e-01
4.877445e-01
4.877929e-01
4.878412e-01
4.878894e-01
4.879375e-01
4.879854e-01
4.880333e-01
4.880811e-01
4.881288e-01
4.881764e-01
4.882239e-01
4.882713e-01
4.883186e-01
4.883658e-01
4.884130e-01
4.884600e-01
4.885069e-01
4.885537e-01
4.886004e-01
4.886471e-01
4.886936e-01
4.887400e-01
4.887864e-01
4.888326e-01
4.888787e-01
4.889248e-01
4.889707e-01
4.890166e-01
4.890623e-01
4.891079e-01
4.891535e-01
4.891990e-01
4.892443e-01
4.892896e-01
4.893347e-01
4.893798e-01
4.894248e-01
4.894696e-01
4.895144e-01
4.895591e-01
4.896036e-01
4.896481e-01
4.896925e-01
4.897368e-01
4.897809e-01
4.898250e-01
4.898690e-01
4.899129e-01
4.899567e-01
4.900004e-01
4.900440e-01
4.900875e-01
4.901309e-01
4.901742e-01
4.902174e-01
4.902605e-01
4.903035e-01
4.903464e-01
4.903892e-01
4.904319e-01
4.904745e-01
4.905170e-01
4.905594e-01
4.906018e-01
4.906440e-01
4.906861e-01
4.907281e-01
4.907700e-01
4.908119e-01
4.908536e-01
4.908952e-01
4.909367e-01
4.909782e-01
4.910195e-01
4.910607e-01
4.911019e-01
4.911429e-01
4.911839e-01
4.912247e-01
4.912654e-01
4.913061e-01
4.913466e-01
4.913871e-01
4.914274e-01
4.914677e-01
4.915078e-01
4.915479e-01
4.915878e-01
4.916277e-01
4.916674e-01
4.917071e-01
4.917466e-01
4.917861e-01
4.918255e-01
4.918647e-01
4.919039e-01
4.919430e-01
4.919819e-01
4.920208e-01
4.920595e-01
4.920982e-01
4.921368e-01
4.921753e-01
4.922136e-01
4.922519e-01
4.922901e-01
4.923281e-01
4.923661e-01
4.924040e-01
4.924418e-01
4.924795e-01
4.925170e-01
4.925545e-01
4.925919e-01
4.926292e-01
4.926664e-01
4.927034e-01
4.927404e-01
4.927773e-01
4.928141e-01
4.928508e-01
4.928874e-01
4.929239e-01
4.929603e-01
4.929965e-01
4.930327e-01
4.930688e-01
4.931048e-01
4.931407e-01
4.931765e-01
4.932122e-01
4.932478e-01
4.932833e-01
4.933187e-01
4.933540e-01
4.933892e-01
4.934243e-01
4.934593e-01
4.934942e-01
4.935290e-01
4.935637e-01
4.935983e-01
4.936328e-01
4.936672e-01
4.937015e-01
4.937357e-01
4.937698e-01
4.938038e-01
4.938377e-01
4.938715e-01
4.939052e-01
4.939388e-01
4.939723e-01
4.940057e-01
4.940390e-01
4.940722e-01
4.941054e-01
4.941384e-01
4.941713e-01
4.942041e-01
4.942368e-01
4.942694e-01
4.943019e-01
4.943343e-01
4.943666e-01
4.943988e-01
4.944309e-01
4.944629e-01
4.944949e-01
4.945267e-01
4.945584e-01
4.945900e-01
4.946215e-01
4.946529e-01
4.946842e-01
4.947154e-01
4.947465e-01
4.947776e-01
4.948085e-01
4.948393e-01
4.948700e-01
4.949006e-01
4.949311e-01
4.949615e-01
4.949918e-01
4.950220e-01
4.950521e-01
4.950822e-01
4.951121e-01
4.951419e-01
4.951716e-01
4.952012e-01
4.952307e-01
4.952601e-01
4.952894e-01
4.953186e-01
4.953477e-01
4.953768e-01
4.954057e-01
4.954345e-01
4.954632e-01
4.954918e-01
4.955203e-01
4.955487e-01
4.955770e-01
4.956052e-01
4.956333e-01
4.956613e-01
4.956892e-01
4.957170e-01
4.957448e-01
4.957724e-01
4.957999e-01
4.958273e-01
4.958546e-01
4.958818e-01
4.959089e-01
4.959359e-01
4.959628e-01
4.959896e-01
4.960163e-01
4.960429e-01
4.960694e-01
4.960958e-01
4.961221e-01
4.961483e-01
4.961744e-01
4.962004e-01
4.962263e-01
4.962521e-01
4.962778e-01
4.963034e-01
4.963289e-01
4.963543e-01
4.963796e-01
4.964048e-01
4.964299e-01
4.964548e-01
4.964797e-01
4.965045e-01
4.965292e-01
4.965538e-01
4.965783e-01
4.966027e-01
4.966270e-01
4.966512e-01
4.966752e-01
4.966992e-01
4.967231e-01
4.967469e-01
4.967706e-01
4.967942e-01
4.968177e-01
4.968410e-01
4.968643e-01
4.968875e-01
4.969106e-01
4.969336e-01
4.969564e-01
4.969792e-01
4.970019e-01
4.970245e-01
4.970469e-01
4.970693e-01
4.970916e-01
4.971138e-01
4.971358e-01
4.971578e-01
4.971797e-01
4.972014e-01
4.972231e-01
4.972447e-01
4.972661e-01
4.972875e-01
4.973088e-01
4.973299e-01
4.973510e-01
4.973719e-01
4.973928e-01
4.974136e-01
4.974342e-01
4.974548e-01
4.974752e-01
4.974956e-01
4.975158e-01
4.975360e-01
4.975560e-01
4.975760e-01
4.975958e-01
4.976156e-01
4.976352e-01
4.976548e-01
4.976742e-01
4.976936e-01
4.977128e-01
4.977320e-01
4.977510e-01
4.977699e-01
4.977888e-01
4.978075e-01
4.978261e-01
4.978447e-01
4.978631e-01
4.978814e-01
4.978997e-01
4.979178e-01
4.979358e-01
4.979538e-01
4.979716e-01
4.979893e-01
4.980069e-01
4.980245e-01
4.980419e-01
4.980592e-01
4.980764e-01
4.980935e-01
4.981105e-01
4.981275e-01
4.981443e-01
4.981610e-01
4.981776e-01
4.981941e-01
4.982105e-01
4.982268e-01
4.982430e-01
4.982591e-01
4.982751e-01
4.982910e-01
4.983068e-01
4.983225e-01
4.983381e-01
4.983536e-01
4.983690e-01
4.983843e-01
4.983995e-01
4.984146e-01
4.984296e-01
4.984445e-01
4.984593e-01
4.984740e-01
4.984885e-01
4.985030e-01
4.985174e-01
4.985317e-01
4.985459e-01
4.985599e-01
4.985739e-01
4.985878e-01
4.986016e-01
4.986152e-01
4.986288e-01
4.986423e-01
4.986556e-01
4.986689e-01
4.986821e-01
4.986951e-01
4.987081e-01
4.987209e-01
4.987337e-01
4.987464e-01
4.987589e-01
4.987714e-01
4.987837e-01
4.987960e-01
4.988081e-01
4.988202e-01
4.988321e-01
4.988439e-01
4.988557e-01
4.988673e-01
4.988789e-01
4.988903e-01
4.989016e-01
4.989129e-01
4.989240e-01
4.989350e-01
4.989460e-01
4.989568e-01
4.989675e-01
4.989781e-01
4.989887e-01
4.989991e-01
4.990094e-01
4.990196e-01
4.990297e-01
4.990398e-01
4.990497e-01
4.990595e-01
4.990692e-01
4.990788e-01
4.990883e-01
4.990977e-01
4.991070e-01
4.991162e-01
4.991253e-01
4.991343e-01
4.991432e-01
4.991520e-01
4.991607e-01
4.991693e-01
4.991778e-01
4.991862e-01
4.991944e-01
4.992026e-01
4.992107e-01
4.992187e-01
4.992266e-01
4.992343e-01
4.992420e-01
4.992496e-01
4.992571e-01
4.992644e-01
4.992717e-01
4.992789e-01
4.992859e-01
4.992929e-01
4.992998e-01
4.993065e-01
4.993132e-01
4.993197e-01
4.993262e-01
4.993325e-01
4.993388e-01
4.993449e-01
4.993510e-01
4.993569e-01
4.993628e-01
4.993685e-01
4.993742e-01
4.993797e-01
4.993851e-01
4.993905e-01
4.993957e-01
4.994008e-01
4.994059e-01
4.994108e-01
4.994156e-01
4.994204e-01
4.994250e-01
4.994295e-01
4.994339e-01
4.994382e-01
4.994424e-01
4.994466e-01
4.994506e-01
4.994545e-01
4.994583e-01
4.994620e-01
4.994656e-01
4.994691e-01
4.994725e-01
4.994758e-01
4.994790e-01
4.994821e-01
4.994851e-01
4.994880e-01
4.994908e-01
4.994935e-01
4.994960e-01
4.994985e-01
4.995009e-01
4.995032e-01
4.995054e-01
4.995075e-01
4.995094e-01
4.995113e-01
4.995131e-01
4.995147e-01
4.995163e-01
4.995178e-01
4.995191e-01
4.995204e-01
4.995216e-01
4.995226e-01
4.995236e-01
4.995244e-01
4.995252e-01
4.995258e-01
4.995264e-01
4.995268e-01
4.995272e-01
4.995274e-01
4.995276e-01
4.995276e-01
4.995276e-01
4.995274e-01
4.995271e-01
4.995268e-01
4.995263e-01
4.995257e-01
4.995250e-01
4.995243e-01
4.995234e-01
4.995224e-01
4.995213e-01
4.995202e-01
4.995189e-01
4.995175e-01
4.995160e-01
4.995144e-01
4.995127e-01
4.995109e-01
4.995090e-01
4.995070e-01
4.995049e-01
4.995027e-01
4.995004e-01
4.994980e-01
4.994955e-01
4.994929e-01
4.994902e-01
4.994874e-01
4.994845e-01
4.994815e-01
4.994784e-01
4.994751e-01
4.994718e-01
4.994684e-01
4.994649e-01
4.994613e-01
4.994575e-01
4.994537e-01
4.994498e-01
4.994457e-01
4.994416e-01
4.994374e-01
4.994330e-01
4.994286e-01
4.994240e-01
4.994194e-01
4.994147e-01
4.994098e-01
4.994049e-01
4.993998e-01
4.993947e-01
4.993894e-01
4.993841e-01
4.993786e-01
4.993730e-01
4.993674e-01
4.993616e-01
4.993557e-01
4.993498e-01
4.993437e-01
4.993375e-01
4.993313e-01
4.993249e-01
4.993184e-01
4.993118e-01
4.993052e-01
4.992984e-01
4.992915e-01
4.992845e-01
4.992774e-01
4.992702e-01
4.992630e-01
4.992556e-01
4.992481e-01
4.992405e-01
4.992328e-01
4.992250e-01
4.992171e-01
4.992091e-01
4.992010e-01
4.991928e-01
4.991845e-01
4.991761e-01
4.991675e-01
4.991589e-01
4.991502e-01
4.991414e-01
4.991325e-01
4.991235e-01
4.991144e-01
4.991051e-01
4.990958e-01
4.990864e-01
4.990769e-01
4.990672e-01
4.990575e-01
4.990477e-01
4.990377e-01
4.990277e-01
4.990176e-01
4.990073e-01
4.989970e-01
4.989865e-01
4.989760e-01
4.989654e-01
4.989546e-01
4.989438e-01
4.989328e-01
4.989218e-01
4.989106e-01
4.988994e-01
4.988880e-01
4.988765e-01
4.988650e-01
4.988533e-01
4.988416e-01
4.988297e-01
4.988177e-01
4.988057e-01
4.987935e-01
4.987812e-01
4.987689e-01
4.987564e-01
4.987438e-01
4.987311e-01
4.987184e-01
4.987055e-01
4.986925e-01
4.986794e-01
4.986662e-01
4.986529e-01
4.986396e-01
4.986261e-01
4.986125e-01
4.985988e-01
4.985850e-01
4.985711e-01
4.985571e-01
4.985430e-01
4.985288e-01
4.985145e-01
4.985001e-01
4.984856e-01
4.984710e-01
4.984563e-01
4.984415e-01
4.984266e-01
4.984116e-01
4.983965e-01
4.983812e-01
4.983659e-01
4.983505e-01
4.983350e-01
4.983194e-01
4.983037e-01
4.982878e-01
4.982719e-01
4.982559e-01
4.982398e-01
4.982235e-01
4.982072e-01
4.981908e-01
4.981743e-01
4.981576e-01
4.981409e-01
4.981241e-01
4.981071e-01
4.980901e-01
4.980729e-01
4.980557e-01
4.980384e-01
4.980209e-01
4.980034e-01
4.979857e-01
4.979680e-01
4.979501e-01
4.979322e-01
4.979141e-01
4.978960e-01
4.978777e-01
4.978594e-01
4.978409e-01
4.978224e-01
4.978037e-01
4.977850e-01
4.977661e-01
4.977472e-01
4.977281e-01
4.977089e-01
4.976897e-01
4.976703e-01
4.976508e-01
4.976313e-01
4.976116e-01
4.975918e-01
4.975720e-01
4.975520e-01
4.975319e-01
4.975118e-01
4.974915e-01
4.974711e-01
4.974506e-01
4.974301e-01
4.974094e-01
4.973886e-01
4.973677e-01
4.973467e-01
4.973257e-01
4.973045e-01
4.972832e-01
4.972618e-01
4.972403e-01
4.972187e-01
4.971970e-01
4.971753e-01
4.971534e-01
4.971314e-01
4.971093e-01
4.970871e-01
4.970648e-01
4.970424e-01
4.970199e-01
4.969973e-01
4.969746e-01
4.969518e-01
4.969289e-01
4.969059e-01
4.968828e-01
4.968596e-01
4.968363e-01
4.968129e-01
4.967894e-01
4.967658e-01
4.967421e-01
4.967183e-01
4.966944e-01
4.966704e-01
4.966463e-01
4.966221e-01
4.965978e-01
4.965734e-01
4.965489e-01
4.965242e-01
4.964995e-01
4.964747e-01
4.964498e-01
4.964248e-01
4.963997e-01
4.963745e-01
4.963491e-01
4.963237e-01
4.962982e-01
4.962726e-01
4.962469e-01
4.962211e-01
4.961951e-01
4.961691e-01
4.961430e-01
4.961168e-01
4.960905e-01
4.960640e-01
4.960375e-01
4.960109e-01
4.959842e-01
4.959574e-01
4.959304e-01
4.959034e-01
4.958763e-01
4.958491e-01
4.958217e-01
4.957943e-01
4.957668e-01
4.957392e-01
4.957114e-01
4.956836e-01
4.956557e-01
4.956277e-01
4.955995e-01
4.955713e-01
4.955430e-01
4.955146e-01
4.954860e-01
4.954574e-01
4.954287e-01
4.953998e-01
4.953709e-01
4.953419e-01
4.953127e-01
4.952835e-01
4.952542e-01
4.952248e-01
4.951952e-01
4.951656e-01
4.951359e-01
4.951060e-01
4.950761e-01
4.950461e-01
4.950159e-01
4.949857e-01
4.949554e-01
4.949250e-01
4.948944e-01
4.948638e-01
4.948331e-01
4.948022e-01
4.947713e-01
4.947403e-01
4.947091e-01
4.946779e-01
4.946466e-01
4.946151e-01
4.945836e-01
4.945520e-01
4.945203e-01
4.944884e-01
4.944565e-01
4.944245e-01
4.943923e-01
4.943601e-01
4.943278e-01
4.942953e-01
4.942628e-01
4.942302e-01
4.941975e-01
4.941646e-01
4.941317e-01
4.940987e-01
4.940655e-01
4.940323e-01
4.939990e-01
4.939656e-01
4.939320e-01
4.938984e-01
4.938647e-01
4.938309e-01
4.937969e-01
4.937629e-01
4.937288e-01
4.936946e-01
4.936603e-01
4.936258e-01
4.935913e-01
4.935567e-01
4.935220e-01
4.934871e-01
4.934522e-01
4.934172e-01
4.933821e-01
4.933469e-01
4.933116e-01
4.932761e-01
4.932406e-01
4.932050e-01
4.931693e-01
4.931335e-01
4.930976e-01
4.930616e-01
4.930254e-01
4.929892e-01
4.929529e-01
4.929165e-01
4.928800e-01
4.928434e-01
4.928067e-01
4.927699e-01
4.927330e-01
4.926960e-01
4.926589e-01
4.926217e-01
4.925844e-01
4.925470e-01
4.925095e-01
4.924719e-01
4.924342e-01
4.923964e-01
4.923585e-01
4.923205e-01
4.922824e-01
4.922442e-01
4.922059e-01
4.921675e-01
4.921290e-01
4.920904e-01
4.920517e-01
4.920129e-01
4.919741e-01
4.919351e-01
4.918960e-01
4.918568e-01
4.918175e-01
4.917781e-01
4.917387e-01
4.916991e-01
4.916594e-01
4.916196e-01
4.915798e-01
4.915398e-01
4.914997e-01
4.914596e-01
4.914193e-01
4.913789e-01
4.913385e-01
4.912979e-01
4.912572e-01
4.912165e-01
4.911756e-01
4.911346e-01
4.910936e-01
4.910524e-01
4.910112e-01
4.909698e-01
4.909284e-01
4.908868e-01
4.908452e-01
4.908034e-01
4.907616e-01
4.907196e-01
4.906776e-01
4.906355e-01
4.905932e-01
4.905509e-01
4.905085e-01
4.904659e-01
4.904233e-01
4.903806e-01
4.903377e-01
4.902948e-01
4.902518e-01
4.902087e-01
4.901654e-01
4.901221e-01
4.900787e-01
4.900352e-01
4.899916e-01
4.899479e-01
4.899041e-01
4.898602e-01
4.898161e-01
4.897720e-01
4.897278e-01
4.896835e-01
4.896391e-01
4.895947e-01
4.895501e-01
4.895054e-01
4.894606e-01
4.894157e-01
4.893707e-01
4.893256e-01
4.892804e-01
4.892352e-01
4.891898e-01
4.891443e-01
4.890987e-01
4.890531e-01
4.890073e-01
4.889615e-01
4.889155e-01
4.888694e-01
4.888233e-01
4.887770e-01
4.887307e-01
4.886842e-01
4.886377e-01
4.885910e-01
4.885443e-01
4.884974e-01
4.884505e-01
4.884035e-01
4.883563e-01
4.883091e-01
4.882618e-01
4.882144e-01
4.881668e-01
4.881192e-01
4.880715e-01
4.880237e-01
4.879758e-01
4.879278e-01
4.878797e-01
4.878315e-01
4.877832e-01
4.877348e-01
4.876863e-01
4.876377e-01
4.875890e-01
4.875402e-01
4.874913e-01
4.874423e-01
4.873933e-01
4.873441e-01
4.872948e-01
4.872454e-01
4.871960e-01
4.871464e-01
4.870968e-01
4.870470e-01
4.869971e-01
4.869472e-01
4.868971e-01
4.868470e-01
4.867968e-01
4.867464e-01
4.866960e-01
4.866455e-01
4.865948e-01
4.865441e-01
4.864933e-01
4.864424e-01
4.863914e-01
4.863402e-01
4.862890e-01
4.862377e-01
4.861863e-01
4.861348e-01
4.860832e-01
4.860315e-01
4.859798e-01
4.859279e-01
4.858759e-01
4.858238e-01
4.857716e-01
4.857194e-01
4.856670e-01
4.856145e-01
4.855620e-01
4.855093e-01
4.854566e-01
4.854037e-01
4.853508e-01
4.852978e-01
4.852446e-01
4.851914e-01
4.851381e-01
4.850846e-01
4.850311e-01
4.849775e-01
4.849238e-01
4.848700e-01
4.848161e-01
4.847621e-01
4.847080e-01
4.846538e-01
4.845995e-01
4.845451e-01
4.844906e-01
4.844360e-01
4.843814e-01
4.843266e-01
4.842717e-01
4.842168e-01
4.841617e-01
4.841066e-01
4.840513e-01
4.839960e-01
4.839405e-01
4.838850e-01
4.838294e-01
4.837736e-01
4.837178e-01
4.836619e-01
4.836059e-01
4.835498e-01
4.834936e-01
4.834373e-01
4.833809e-01
4.833244e-01
4.832678e-01
4.832111e-01
4.831544e-01
4.830975e-01
4.830405e-01
4.829835e-01
4.829263e-01
4.828690e-01
4.828117e-01
4.827542e-01
4.826967e-01
4.826391e-01
4.825813e-01
4.825235e-01
4.824656e-01
4.824076e-01
4.823495e-01
4.822913e-01
4.822330e-01
4.821746e-01
4.821161e-01
4.820575e-01
4.819988e-01
4.819400e-01
4.818812e-01
4.818222e-01
4.817632e-01
4.817040e-01
4.816448e-01
4.815854e-01
4.815260e-01
4.814664e-01
4.814068e-01
4.813471e-01
4.812873e-01
4.812274e-01
4.811673e-01
4.811072e-01
4.810471e-01
4.809868e-01
4.809264e-01
4.808659e-01
4.808053e-01
4.807447e-01
4.806839e-01
4.806230e-01
4.805621e-01
4.805010e-01
4.804399e-01
4.803787e-01
4.803173e-01
4.802559e-01
4.801944e-01
4.801328e-01
4.800711e-01
4.800093e-01
4.799474e-01
4.798854e-01
4.798233e-01
4.797611e-01
4.796989e-01
4.796365e-01
4.795740e-01
4.795115e-01
4.794489e-01
4.793861e-01
4.793233e-01
4.792603e-01
4.791973e-01
4.791342e-01
4.790710e-01
4.790077e-01
4.789443e-01
4.788808e-01
4.788172e-01
4.787536e-01
4.786898e-01
4.786259e-01
4.785620e-01
4.784979e-01
4.784338e-01
4.783695e-01
4.783052e-01
4.782408e-01
4.781762e-01
4.781116e-01
4.780469e-01
4.779821e-01
4.779172e-01
4.778522e-01
4.777872e-01
4.777220e-01
4.776567e-01
4.775914e-01
4.775259e-01
4.774604e-01
4.773947e-01
4.773290e-01
4.772632e-01
4.771973e-01
4.771312e-01
4.770651e-01
4.769989e-01
4.769327e-01
4.768663e-01
4.767998e-01
4.767332e-01
4.766666e-01
4.765998e-01
4.765330e-01
4.764660e-01
4.763990e-01
4.763319e-01
4.762647e-01
4.761973e-01
4.761299e-01
4.760624e-01
4.759949e-01
4.759272e-01
4.758594e-01
4.757915e-01
4.757236e-01
4.756555e-01
4.755874e-01
4.755191e-01
4.754508e-01
4.753824e-01
4.753139e-01
4.752453e-01
4.751766e-01
4.751078e-01
4.750389e-01
4.749699e-01
4.749009e-01
4.748317e-01
4.747625e-01
4.746931e-01
4.746237e-01
4.745542e-01
4.744845e-01
4.744148e-01
4.743450e-01
4.742751e-01
4.742052e-01
4.741351e-01
4.740649e-01
4.739946e-01
4.739243e-01
4.738538e-01
4.737833e-01
4.737127e-01
4.736420e-01
4.735712e-01
4.735003e-01
4.734293e-01
4.733582e-01
4.732870e-01
4.732157e-01
4.731444e-01
4.730729e-01
4.730014e-01
4.729297e-01
4.728580e-01
4.727862e-01
4.727143e-01
4.726423e-01
4.725702e-01
4.724980e-01
4.724257e-01
4.723534e-01
4.722809e-01
4.722084e-01
4.721357e-01
4.720630e-01
4.719902e-01
4.719173e-01
4.718443e-01
4.717712e-01
4.716980e-01
4.716247e-01
4.715514e-01
4.714779e-01
4.714044e-01
4.713307e-01
4.712570e-01
4.711832e-01
4.711093e-01
4.710353e-01
4.709612e-01
4.708870e-01
4.708127e-01
4.707384e-01
4.706639e-01
4.705894e-01
4.705147e-01
4.704400e-01
4.703652e-01
4.702903e-01
4.702153e-01
4.701402e-01
4.700650e-01
4.699898e-01
4.699144e-01
4.698390e-01
4.697634e-01
4.696878e-01
4.696121e-01
4.695363e-01
4.694604e-01
4.693844e-01
4.693083e-01
4.692322e-01
4.691559e-01
4.690795e-01
4.690031e-01
4.689266e-01
4.688500e-01
4.687733e-01
4.686965e-01
4.686196e-01
4.685426e-01
4.684656e-01
4.683884e-01
4.683112e-01
4.682338e-01
4.681564e-01
4.680789e-01
4.680013e-01
4.679236e-01
4.678458e-01
4.677680e-01
4.676900e-01
4.676119e-01
4.675338e-01
4.674556e-01
4.673773e-01
4.672989e-01
4.672204e-01
4.671418e-01
4.670631e-01
4.669844e-01
4.669055e-01
4.668266e-01
4.667475e-01
4.666684e-01
4.665892e-01
4.665099e-01
4.664306e-01
4.663511e-01
4.662715e-01
4.661919e-01
4.661121e-01
4.660323e-01
4.659524e-01
4.658724e-01
4.657923e-01
4.657121e-01
4.656318e-01
4.655515e-01
4.654710e-01
4.653905e-01
4.653099e-01
4.652292e-01
4.651484e-01
4.650675e-01
4.649865e-01
4.649055e-01
4.648243e-01
4.647431e-01
4.646617e-01
4.645803e-01
4.644988e-01
4.644172e-01
4.643355e-01
4.642538e-01
4.641719e-01
4.640900e-01
4.640079e-01
4.639258e-01
4.638436e-01
4.637613e-01
4.636789e-01
4.635965e-01
4.635139e-01
4.634313e-01
4.633485e-01
4.632657e-01
4.631828e-01
4.630998e-01
4.630167e-01
4.629335e-01
4.628503e-01
4.627669e-01
4.626835e-01
4.626000e-01
4.625164e-01
4.624327e-01
4.623489e-01
4.622650e-01
4.621811e-01
4.620970e-01
4.620129e-01
4.619287e-01
4.618444e-01
4.617600e-01
4.616755e-01
4.615910e-01
4.615063e-01
4.614216e-01
4.613367e-01
4.612518e-01
4.611668e-01
4.610817e-01
4.609966e-01
4.609113e-01
4.608260e-01
4.607405e-01
4.606550e-01
4.605694e-01
4.604837e-01
4.603979e-01
4.603121e-01
4.602261e-01
4.601401e-01
4.600540e-01
4.599678e-01
4.598815e-01
4.597951e-01
4.597086e-01
4.596221e-01
4.595354e-01
4.594487e-01
4.593619e-01
4.592750e-01
4.591880e-01
4.591009e-01
4.590138e-01
4.589265e-01
4.588392e-01
4.587518e-01
4.586643e-01
4.585767e-01
4.584890e-01
4.584013e-01
4.583134e-01
4.582255e-01
4.581375e-01
4.580494e-01
4.579612e-01
4.578729e-01
4.577846e-01
4.576961e-01
4.576076e-01
4.575190e-01
4.574303e-01
4.573415e-01
4.572527e-01
4.571637e-01
4.570747e-01
4.569855e-01
4.568963e-01
4.568070e-01
4.567177e-01
4.566282e-01
4.565387e-01
4.564490e-01
4.563593e-01
4.562695e-01
4.561796e-01
4.560897e-01
4.559996e-01
4.559095e-01
4.558192e-01
4.557289e-01
4.556385e-01
4.555481e-01
4.554575e-01
4.553668e-01
4.552761e-01
4.551853e-01
4.550944e-01
4.550034e-01
4.549123e-01
4.548212e-01
4.547300e-01
4.546386e-01
4.545472e-01
4.544557e-01
4.543642e-01
4.542725e-01
4.541808e-01
4.540889e-01
4.539970e-01
4.539050e-01
4.538130e-01
4.537208e-01
4.536285e-01
4.535362e-01
4.534438e-01
4.533513e-01
4.532587e-01
4.531661e-01
4.530733e-01
4.529805e-01
4.528876e-01
4.527946e-01
4.527015e-01
4.526083e-01
4.525151e-01
4.524218e-01
4.523283e-01
4.522349e-01
4.521413e-01
4.520476e-01
4.519539e-01
4.518600e-01
4.517661e-01
4.516721e-01
4.515780e-01
4.514839e-01
4.513896e-01
4.512953e-01
4.512009e-01
4.511064e-01
4.510118e-01
4.509172e-01
4.508224e-01
4.507276e-01
4.506327e-01
4.505377e-01
4.504427e-01
4.503475e-01
4.502523e-01
4.501569e-01
4.500615e-01
4.499661e-01
4.498705e-01
4.497749e-01
4.496791e-01
4.495833e-01
4.494874e-01
4.493914e-01
4.492954e-01
4.491992e-01
4.491030e-01
4.490067e-01
4.489103e-01
4.488139e-01
4.487173e-01
4.486207e-01
4.485240e-01
4.484272e-01
4.483303e-01
4.482334e-01
4.481363e-01
4.480392e-01
4.479420e-01
4.478447e-01
4.477473e-01
4.476499e-01
4.475524e-01
4.474548e-01
4.473571e-01
4.472593e-01
4.471614e-01
4.470635e-01
4.469655e-01
4.468674e-01
4.467692e-01
4.466710e-01
4.465726e-01
4.464742e-01
4.463757e-01
4.462771e-01
4.461785e-01
4.460797e-01
4.459809e-01
4.458820e-01
4.457830e-01
4.456839e-01
4.455848e-01
4.454856e-01
4.453863e-01
4.452869e-01
4.451874e-01
4.450878e-01
4.449882e-01
4.448885e-01
4.447887e-01
4.446888e-01
4.445889e-01
4.444889e-01
4.443888e-01
4.442886e-01
4.441883e-01
4.440879e-01
4.439875e-01
4.438870e-01
4.437864e-01
4.436857e-01
4.435850e-01
4.434842e-01
4.433832e-01
4.432823e-01
4.431812e-01
4.430800e-01
4.429788e-01
4.428775e-01
4.427761e-01
4.426747e-01
4.425731e-01
4.424715e-01
4.423698e-01
4.422680e-01
4.421661e-01
4.420642e-01
4.419622e-01
4.418601e-01
4.417579e-01
4.416556e-01
4.415533e-01
4.414509e-01
4.413484e-01
4.412458e-01
4.411431e-01
4.410404e-01
4.409376e-01
4.408347e-01
4.407317e-01
4.406287e-01
4.405256e-01
4.404224e-01
4.403191e-01
4.402157e-01
4.401123e-01
4.400088e-01
4.399052e-01
4.398015e-01
4.396978e-01
4.395939e-01
4.394900e-01
4.393860e-01
4.392820e-01
4.391778e-01
4.390736e-01
4.389693e-01
4.388649e-01
4.387605e-01
4.386559e-01
4.385513e-01
4.384466e-01
4.383419e-01
4.382370e-01
4.381321e-01
4.380271e-01
4.379220e-01
4.378169e-01
4.377116e-01
4.376063e-01
4.375009e-01
4.373955e-01
4.372899e-01
4.371843e-01
4.370786e-01
4.369729e-01
4.368670e-01
4.367611e-01
4.366551e-01
4.365490e-01
4.364428e-01
4.363366e-01
4.362303e-01
4.361239e-01
4.360174e-01
4.359109e-01
4.358043e-01
4.356976e-01
4.355908e-01
4.354840e-01
4.353770e-01
4.352700e-01
4.351629e-01
4.350558e-01
4.349486e-01
4.348413e-01
4.347339e-01
4.346264e-01
4.345189e-01
4.344113e-01
4.343036e-01
4.341958e-01
4.340880e-01
4.339800e-01
4.338721e-01
4.337640e-01
4.336558e-01
4.335476e-01
4.334393e-01
4.333310e-01
4.332225e-01
4.331140e-01
4.330054e-01
4.328967e-01
4.327880e-01
4.326791e-01
4.325702e-01
4.324613e-01
4.323522e-01
4.322431e-01
4.321339e-01
4.320246e-01
4.319152e-01
4.318058e-01
4.316963e-01
4.315867e-01
4.314771e-01
4.313674e-01
4.312575e-01
4.311477e-01
4.310377e-01
4.309277e-01
4.308176e-01
4.307074e-01
4.305972e-01
4.304868e-01
4.303764e-01
4.302660e-01
4.301554e-01
4.300448e-01
4.299341e-01
4.298233e-01
4.297125e-01
4.296015e-01
4.294905e-01
4.293795e-01
4.292683e-01
4.291571e-01
4.290458e-01
4.289345e-01
4.288230e-01
4.287115e-01
4.285999e-01
4.284882e-01
4.283765e-01
4.282647e-01
4.281528e-01
4.280409e-01
4.279288e-01
4.278167e-01
4.277046e-01
4.275923e-01
4.274800e-01
4.273676e-01
4.272551e-01
4.271426e-01
4.270299e-01
4.269173e-01
4.268045e-01
4.266917e-01
4.265787e-01
4.264658e-01
4.263527e-01
4.262396e-01
4.261264e-01
4.260131e-01
4.258997e-01
4.257863e-01
4.256728e-01
4.255593e-01
4.254456e-01
4.253319e-01
4.252181e-01
4.251043e-01
4.249903e-01
4.248763e-01
4.247623e-01
4.246481e-01
4.245339e-01
4.244196e-01
4.243053e-01
4.241908e-01
4.240763e-01
4.239617e-01
4.238471e-01
4.237324e-01
4.236176e-01
4.235027e-01
4.233878e-01
4.232727e-01
4.231577e-01
4.230425e-01
4.229273e-01
4.228120e-01
4.226966e-01
4.225812e-01
4.224657e-01
4.223501e-01
4.222344e-01
4.221187e-01
4.220029e-01
4.218870e-01
4.217711e-01
4.216551e-01
4.215390e-01
4.214229e-01
4.213066e-01
4.211903e-01
4.210740e-01
4.209575e-01
4.208410e-01
4.207244e-01
4.206078e-01
4.204911e-01
4.203743e-01
4.202574e-01
4.201405e-01
4.200235e-01
4.199064e-01
4.197893e-01
4.196721e-01
4.195548e-01
4.194374e-01
4.193200e-01
4.192025e-01
4.190850e-01
4.189673e-01
4.188496e-01
4.187318e-01
4.186140e-01
4.184961e-01
4.183781e-01
4.182600e-01
4.181419e-01
4.180237e-01
4.179055e-01
4.177871e-01
4.176687e-01
4.175503e-01
4.174317e-01
4.173131e-01
4.171944e-01
4.170757e-01
4.169569e-01
4.168380e-01
4.167190e-01
4.166000e-01
4.164809e-01
4.163617e-01
4.162425e-01
4.161232e-01
4.160038e-01
4.158844e-01
4.157649e-01
4.156453e-01
4.155257e-01
4.154059e-01
4.152862e-01
4.151663e-01
4.150464e-01
4.149264e-01
4.148063e-01
4.146862e-01
4.145660e-01
4.144458e-01
4.143254e-01
4.142050e-01
4.140846e-01
4.139640e-01
4.138434e-01
4.137227e-01
4.136020e-01
4.134812e-01
4.133603e-01
4.132394e-01
4.131184e-01
4.129973e-01
4.128762e-01
4.127549e-01
4.126337e-01
4.125123e-01
4.123909e-01
4.122694e-01
4.121479e-01
4.120262e-01
4.119046e-01
4.117828e-01
4.116610e-01
4.115391e-01
4.114171e-01
4.112951e-01
4.111730e-01
4.110509e-01
4.109287e-01
4.108064e-01
4.106840e-01
4.105616e-01
4.104391e-01
4.103165e-01
4.101939e-01
4.100712e-01
4.099485e-01
4.098256e-01
4.097028e-01
4.095798e-01
4.094568e-01
4.093337e-01
4.092105e-01
4.090873e-01
4.089640e-01
4.088407e-01
4.087173e-01
4.085938e-01
4.084702e-01
4.083466e-01
4.082229e-01
4.080992e-01
4.079754e-01
4.078515e-01
4.077275e-01
4.076035e-01
4.074795e-01
4.073553e-01
4.072311e-01
4.071068e-01
4.069825e-01
4.068581e-01
4.067336e-01
4.066091e-01
4.064845e-01
4.063598e-01
4.062351e-01
4.061103e-01
4.059855e-01
4.058605e-01
4.057355e-01
4.056105e-01
4.054854e-01
4.053602e-01
4.052349e-01
4.051096e-01
4.049843e-01
4.048588e-01
4.047333e-01
4.046077e-01
4.044821e-01
4.043564e-01
4.042306e-01
4.041048e-01
4.039789e-01
4.038530e-01
4.037269e-01
4.036009e-01
4.034747e-01
4.033485e-01
4.032222e-01
4.030959e-01
4.029695e-01
4.028430e-01
4.027165e-01
4.025899e-01
4.024632e-01
4.023365e-01
4.022097e-01
4.020829e-01
4.019560e-01
4.018290e-01
4.017020e-01
4.015749e-01
4.014477e-01
4.013205e-01
4.011932e-01
4.010658e-01
4.009384e-01
4.008109e-01
4.006834e-01
4.005558e-01
4.004281e-01
4.003004e-01
4.001726e-01
4.000447e-01
3.999168e-01
3.997888e-01
3.996608e-01
3.995327e-01
3.994045e-01
3.992763e-01
3.991480e-01
3.990196e-01
3.988912e-01
3.987627e-01
3.986342e-01
3.985056e-01
3.983769e-01
3.982482e-01
3.981194e-01
3.979906e-01
3.978617e-01
3.977327e-01
3.976036e-01
3.974745e-01
3.973454e-01
3.972162e-01
3.970869e-01
3.969575e-01
3.968281e-01
3.966987e-01
3.965691e-01
3.964396e-01
3.963099e-01
3.961802e-01
3.960504e-01
3.959206e-01
3.957907e-01
3.956607e-01
3.955307e-01
3.954007e-01
3.952705e-01
3.951403e-01
3.950101e-01
3.948797e-01
3.947494e-01
3.946189e-01
3.944884e-01
3.943579e-01
3.942272e-01
3.940966e-01
3.939658e-01
3.938350e-01
3.937042e-01
3.935732e-01
3.934423e-01
3.933112e-01
3.931801e-01
3.930490e-01
3.929177e-01
3.927865e-01
3.926551e-01
3.925237e-01
3.923923e-01
3.922607e-01
3.921292e-01
3.919975e-01
3.918658e-01
3.917341e-01
3.916022e-01
3.914704e-01
3.913384e-01
3.912064e-01
3.910744e-01
3.909423e-01
3.908101e-01
3.906779e-01
3.905456e-01
3.904132e-01
3.902808e-01
3.901484e-01
3.900158e-01
3.898833e-01
3.897506e-01
3.896179e-01
3.894852e-01
3.893523e-01
3.892195e-01
3.890865e-01
3.889536e-01
3.888205e-01
3.886874e-01
3.885542e-01
3.884210e-01
3.882877e-01
3.881544e-01
3.880210e-01
3.878875e-01
3.877540e-01
3.876205e-01
3.874868e-01
3.873531e-01
3.872194e-01
3.870856e-01
3.869517e-01
3.868178e-01
3.866838e-01
3.865498e-01
3.864157e-01
3.862816e-01
3.861474e-01
3.860131e-01
3.858788e-01
3.857444e-01
3.856100e-01
3.854755e-01
3.853410e-01
3.852064e-01
3.850717e-01
3.849370e-01
3.848022e-01
3.846674e-01
3.845325e-01
3.843976e-01
3.842626e-01
3.841275e-01
3.839924e-01
3.838573e-01
3.837220e-01
3.835868e-01
3.834514e-01
3.833160e-01
3.831806e-01
3.830451e-01
3.829095e-01
3.827739e-01
3.826383e-01
3.825025e-01
3.823668e-01
3.822309e-01
3.820950e-01
3.819591e-01
3.818231e-01
3.816870e-01
3.815509e-01
3.814147e-01
3.812785e-01
3.811422e-01
3.810059e-01
3.808695e-01
3.807331e-01
3.805966e-01
3.804600e-01
3.803234e-01
3.801868e-01
3.800500e-01
3.799133e-01
3.797764e-01
3.796396e-01
3.795026e-01
3.793656e-01
3.792286e-01
3.790915e-01
3.789543e-01
3.788171e-01
3.786799e-01
3.785426e-01
3.784052e-01
3.782678e-01
3.781303e-01
3.779928e-01
3.778552e-01
3.777175e-01
3.775798e-01
3.774421e-01
3.773043e-01
3.771664e-01
3.770285e-01
3.768906e-01
3.767525e-01
3.766145e-01
3.764764e-01
3.763382e-01
3.762000e-01
3.760617e-01
3.759233e-01
3.757850e-01
3.756465e-01
3.755080e-01
3.753695e-01
3.752309e-01
3.750922e-01
3.749535e-01
3.748148e-01
3.746760e-01
3.745371e-01
3.743982e-01
3.742592e-01
3.741202e-01
3.739811e-01
3.738420e-01
3.737028e-01
3.735636e-01
3.734243e-01
3.732850e-01
3.731456e-01
3.730062e-01
3.728667e-01
3.727271e-01
3.725875e-01
3.724479e-01
3.723082e-01
3.721685e-01
3.720287e-01
3.718888e-01
3.717489e-01
3.716090e-01
3.714690e-01
3.713289e-01
3.711888e-01
3.710486e-01
3.709084e-01
3.707682e-01
3.706279e-01
3.704875e-01
3.703471e-01
3.702066e-01
3.700661e-01
3.699255e-01
3.697849e-01
3.696443e-01
3.695035e-01
3.693628e-01
3.692220e-01
3.690811e-01
3.689402e-01
3.687992e-01
3.686582e-01
3.685171e-01
3.683760e-01
3.682348e-01
3.680936e-01
3.679523e-01
3.678110e-01
3.676696e-01
3.675282e-01
3.673868e-01
3.672452e-01
3.671037e-01
3.669621e-01
3.668204e-01
3.666787e-01
3.665369e-01
3.663951e-01
3.662532e-01
3.661113e-01
3.659693e-01
3.658273e-01
3.656853e-01
3.655432e-01
3.654010e-01
3.652588e-01
3.651165e-01
3.649742e-01
3.648319e-01
3.646895e-01
3.645470e-01
3.644045e-01
3.642620e-01
3.641194e-01
3.639767e-01
3.638340e-01
3.636913e-01
3.635485e-01
3.634057e-01
3.632628e-01
3.631199e-01
3.629769e-01
3.628338e-01
3.626908e-01
3.625476e-01
3.624045e-01
3.622612e-01
3.621180e-01
3.619747e-01
3.618313e-01
3.616879e-01
3.615444e-01
3.614009e-01
3.612574e-01
3.611138e-01
3.609701e-01
3.608264e-01
3.606827e-01
3.605389e-01
3.603951e-01
3.602512e-01
3.601072e-01
3.599633e-01
3.598192e-01
3.596752e-01
3.595310e-01
3.593869e-01
3.592427e-01
3.590984e-01
3.589541e-01
3.588098e-01
3.586654e-01
3.585209e-01
3.583764e-01
3.582319e-01
3.580873e-01
3.579427e-01
3.577980e-01
3.576533e-01
3.575085e-01
3.573637e-01
3.572189e-01
3.570740e-01
3.569290e-01
3.567840e-01
3.566390e-01
3.564939e-01
3.563488e-01
3.562036e-01
3.560584e-01
3.559131e-01
3.557678e-01
3.556225e-01
3.554771e-01
3.553316e-01
3.551861e-01
3.550406e-01
3.548950e-01
3.547494e-01
3.546037e-01
3.544580e-01
3.543123e-01
3.541665e-01
3.540206e-01
3.538747e-01
3.537288e-01
3.535828e-01
3.534368e-01
3.532907e-01
3.531446e-01
3.529985e-01
3.528523e-01
3.527060e-01
3.525597e-01
3.524134e-01
3.522670e-01
3.521206e-01
3.519741e-01
3.518276e-01
3.516811e-01
3.515345e-01
3.513878e-01
3.512412e-01
3.510944e-01
3.509477e-01
3.508009e-01
3.506540e-01
3.505071e-01
3.503602e-01
3.502132e-01
3.500662e-01
3.499191e-01
3.497720e-01
3.496248e-01
3.494776e-01
3.493304e-01
3.491831e-01
3.490358e-01
3.488884e-01
3.487410e-01
3.485936e-01
3.484461e-01
3.482986e-01
3.481510e-01
3.480034e-01
3.478557e-01
3.477080e-01
3.475602e-01
3.474125e-01
3.472646e-01
3.471168e-01
3.469688e-01
3.468209e-01
3.466729e-01
3.465249e-01
3.463768e-01
3.462287e-01
3.460805e-01
3.459323e-01
3.457841e-01
3.456358e-01
3.454875e-01
3.453391e-01
3.451907e-01
3.450422e-01
3.448937e-01
3.447452e-01
3.445966e-01
3.444480e-01
3.442994e-01
3.441507e-01
3.440019e-01
3.438532e-01
3.437044e-01
3.435555e-01
3.434066e-01
3.432577e-01
3.431087e-01
3.429597e-01
3.428106e-01
3.426615e-01
3.425124e-01
3.423632e-01
3.422140e-01
3.420648e-01
3.419155e-01
3.417661e-01
3.416168e-01
3.414673e-01
3.413179e-01
3.411684e-01
3.410189e-01
3.408693e-01
3.407197e-01
3.405700e-01
3.404204e-01
3.402706e-01
3.401209e-01
3.399711e-01
3.398212e-01
3.396713e-01
3.395214e-01
3.393715e-01
3.392215e-01
3.390714e-01
3.389213e-01
3.387712e-01
3.386211e-01
3.384709e-01
3.383207e-01
3.381704e-01
3.380201e-01
3.378698e-01
3.377194e-01
3.375690e-01
3.374185e-01
3.372680e-01
3.371175e-01
3.369669e-01
3.368163e-01
3.366656e-01
3.365150e-01
3.363642e-01
3.362135e-01
3.360627e-01
3.359119e-01
3.357610e-01
3.356101e-01
3.354591e-01
3.353082e-01
3.351571e-01
3.350061e-01
3.348550e-01
3.347039e-01
3.345527e-01
3.344015e-01
3.342503e-01
3.340990e-01
3.339477e-01
3.337963e-01
3.336449e-01
3.334935e-01
3.333421e-01
3.331906e-01
3.330390e-01
3.328875e-01
3.327359e-01
3.325842e-01
3.324326e-01
3.322808e-01
3.321291e-01
3.319773e-01
3.318255e-01
3.316737e-01
3.315218e-01
3.313698e-01
3.312179e-01
3.310659e-01
3.309139e-01
3.307618e-01
3.306097e-01
3.304576e-01
3.303054e-01
3.301532e-01
3.300009e-01
3.298487e-01
3.296964e-01
3.295440e-01
3.293916e-01
3.292392e-01
3.290868e-01
3.289343e-01
3.287818e-01
3.286292e-01
3.284766e-01
3.283240e-01
3.281713e-01
3.280187e-01
3.278659e-01
3.277132e-01
3.275604e-01
3.274076e-01
3.272547e-01
3.271018e-01
3.269489e-01
3.267959e-01
3.266429e-01
3.264899e-01
3.263368e-01
3.261837e-01
3.260306e-01
3.258774e-01
3.257242e-01
3.255710e-01
3.254178e-01
3.252645e-01
3.251111e-01
3.249578e-01
3.248044e-01
3.246510e-01
3.244975e-01
3.243440e-01
3.241905e-01
3.240369e-01
3.238833e-01
3.237297e-01
3.235761e-01
3.234224e-01
3.232686e-01
3.231149e-01
3.229611e-01
3.228073e-01
3.226534e-01
3.224996e-01
3.223457e-01
3.221917e-01
3.220377e-01
3.218837e-01
3.217297e-01
3.215756e-01
3.214215e-01
3.212674e-01
3.211132e-01
3.209590e-01
3.208048e-01
3.206505e-01
3.204962e-01
3.203419e-01
3.201876e-01
3.200332e-01
3.198788e-01
3.197243e-01
3.195698e-01
3.194153e-01
3.192608e-01
3.191062e-01
3.189516e-01
3.187970e-01
3.186423e-01
3.184876e-01
3.183329e-01
3.181782e-01
3.180234e-01
3.178686e-01
3.177137e-01
3.175589e-01
3.174040e-01
3.172490e-01
3.170941e-01
3.169391e-01
3.167841e-01
3.166290e-01
3.164739e-01
3.163188e-01
3.161637e-01
3.160085e-01
3.158533e-01
3.156981e-01
3.155428e-01
3.153875e-01
3.152322e-01
3.150769e-01
3.149215e-01
3.147661e-01
3.146107e-01
3.144552e-01
3.142997e-01
3.141442e-01
3.139886e-01
3.138331e-01
3.136775e-01
3.135218e-01
3.133662e-01
3.132105e-01
3.130548e-01
3.128990e-01
3.127432e-01
3.125874e-01
3.124316e-01
3.122758e-01
3.121199e-01
3.119640e-01
3.118080e-01
3.116520e-01
3.114960e-01
3.113400e-01
3.111840e-01
3.110279e-01
3.108718e-01
3.107156e-01
3.105595e-01
3.104033e-01
3.102471e-01
3.100908e-01
3.099346e-01
3.097783e-01
3.096219e-01
3.094656e-01
3.093092e-01
3.091528e-01
3.089964e-01
3.088399e-01
3.086834e-01
3.085269e-01
3.083704e-01
3.082138e-01
3.080572e-01
3.079006e-01
3.077440e-01
3.075873e-01
3.074306e-01
3.072739e-01
3.071171e-01
3.069604e-01
3.068036e-01
3.066468e-01
3.064899e-01
3.063330e-01
3.061761e-01
3.060192e-01
3.058622e-01
3.057053e-01
3.055483e-01
3.053912e-01
3.052342e-01
3.050771e-01
3.049200e-01
3.047629e-01
3.046057e-01
3.044485e-01
3.042913e-01
3.041341e-01
3.039769e-01
3.038196e-01
3.036623e-01
3.035050e-01
3.033476e-01
3.031902e-01
3.030328e-01
3.028754e-01
3.027180e-01
3.025605e-01
3.024030e-01
3.022455e-01
3.020879e-01
3.019304e-01
3.017728e-01
3.016152e-01
3.014575e-01
3.012999e-01
3.011422e-01
3.009845e-01
3.008267e-01
3.006690e-01
3.005112e-01
3.003534e-01
3.001956e-01
3.000377e-01
2.998798e-01
2.997219e-01
2.995640e-01
2.994061e-01
2.992481e-01
2.990901e-01
2.989321e-01
2.987741e-01
2.986160e-01
2.984580e-01
2.982999e-01
2.981417e-01
2.979836e-01
2.978254e-01
2.976672e-01
2.975090e-01
2.973508e-01
2.971925e-01
2.970343e-01
2.968760e-01
2.967176e-01
2.965593e-01
2.964009e-01
2.962425e-01
2.960841e-01
2.959257e-01
2.957673e-01
2.956088e-01
2.954503e-01
2.952918e-01
2.951332e-01
2.949747e-01
2.948161e-01
2.946575e-01
2.944989e-01
2.943402e-01
2.941816e-01
2.940229e-01
2.938642e-01
2.937055e-01
2.935467e-01
2.933880e-01
2.932292e-01
2.930704e-01
2.929115e-01
2.927527e-01
2.925938e-01
2.924349e-01
2.922760e-01
2.921171e-01
2.919582e-01
2.917992e-01
2.916402e-01
2.914812e-01
2.913222e-01
2.911631e-01
2.910041e-01
2.908450e-01
2.906859e-01
2.905267e-01
2.903676e-01
2.902084e-01
2.900493e-01
2.898901e-01
2.897308e-01
2.895716e-01
2.894123e-01
2.892531e-01
2.890938e-01
2.889345e-01
2.887751e-01
2.886158e-01
2.884564e-01
2.882970e-01
2.881376e-01
2.879782e-01
2.878187e-01
2.876593e-01
2.874998e-01
2.873403e-01
2.871808e-01
2.870212e-01
2.868617e-01
2.867021e-01
2.865425e-01
2.863829e-01
2.862233e-01
2.860637e-01
2.859040e-01
2.857443e-01
2.855846e-01
2.854249e-01
2.852652e-01
2.851054e-01
2.849457e-01
2.847859e-01
2.846261e-01
2.844663e-01
2.843065e-01
2.841466e-01
2.839868e-01
2.838269e-01
2.836670e-01
2.835071e-01
2.833471e-01
2.831872e-01
2.830272e-01
2.828672e-01
2.827072e-01
2.825472e-01
2.823872e-01
2.822271e-01
2.820671e-01
2.819070e-01
2.817469e-01
2.815868e-01
2.814267e-01
2.812665e-01
2.811064e-01
2.809462e-01
2.807860e-01
2.806258e-01
2.804656e-01
2.803054e-01
2.801451e-01
2.799849e-01
2.798246e-01
2.796643e-01
2.795040e-01
2.793436e-01
2.791833e-01
2.790230e-01
2.788626e-01
2.787022e-01
2.785418e-01
2.783814e-01
2.782210e-01
2.780605e-01
2.779001e-01
2.777396e-01
2.775791e-01
2.774186e-01
2.772581e-01
2.770976e-01
2.769370e-01
2.767765e-01
2.766159e-01
2.764553e-01
2.762947e-01
2.761341e-01
2.759735e-01
2.758128e-01
2.756522e-01
2.754915e-01
2.753309e-01
2.751702e-01
2.750095e-01
2.748487e-01
2.746880e-01
2.745273e-01
2.743665e-01
2.742057e-01
2.740450e-01
2.738842e-01
2.737233e-01
2.735625e-01
2.734017e-01
2.732408e-01
2.730800e-01
2.729191e-01
2.727582e-01
2.725973e-01
2.724364e-01
2.722755e-01
2.721146e-01
2.719536e-01
2.717927e-01
2.716317e-01
2.714707e-01
2.713097e-01
2.711487e-01
2.709877e-01
2.708267e-01
2.706656e-01
2.705046e-01
2.703435e-01
2.701825e-01
2.700214e-01
2.698603e-01
2.696992e-01
2.695380e-01
2.693769e-01
2.692158e-01
2.690546e-01
2.688935e-01
2.687323e-01
2.685711e-01
2.684099e-01
2.682487e-01
2.680875e-01
2.679263e-01
2.677650e-01
2.676038e-01
2.674425e-01
2.672813e-01
2.671200e-01
2.669587e-01
2.667974e-01
2.666361e-01
2.664748e-01
2.663135e-01
2.661521e-01
2.659908e-01
2.658294e-01
2.656680e-01
2.655067e-01
2.653453e-01
2.651839e-01
2.650225e-01
2.648611e-01
2.646997e-01
2.645382e-01
2.643768e-01
2.642153e-01
2.640539e-01
2.638924e-01
2.637309e-01
2.635695e-01
2.634080e-01
2.632465e-01
2.630849e-01
2.629234e-01
2.627619e-01
2.626004e-01
2.624388e-01
2.622773e-01
2.621157e-01
2.619541e-01
2.617926e-01
2.616310e-01
2.614694e-01
2.613078e-01
2.611462e-01
2.609846e-01
2.608229e-01
2.606613e-01
2.604997e-01
2.603380e-01
2.601764e-01
2.600147e-01
2.598530e-01
2.596914e-01
2.595297e-01
2.593680e-01
2.592063e-01
2.590446e-01
2.588829e-01
2.587212e-01
2.585594e-01
2.583977e-01
2.582360e-01
2.580742e-01
2.579125e-01
2.577507e-01
2.575890e-01
2.574272e-01
2.572654e-01
2.571036e-01
2.569419e-01
2.567801e-01
2.566183e-01
2.564565e-01
2.562946e-01
2.561328e-01
2.559710e-01
2.558092e-01
2.556473e-01
2.554855e-01
2.553236e-01
2.551618e-01
2.549999e-01
2.548381e-01
2.546762e-01
2.545143e-01
2.543525e-01
2.541906e-01
2.540287e-01
2.538668e-01
2.537049e-01
2.535430e-01
2.533811e-01
2.532192e-01
2.530573e-01
2.528953e-01
2.527334e-01
2.525715e-01
2.524096e-01
2.522476e-01
2.520857e-01
2.519237e-01
2.517618e-01
2.515998e-01
2.514379e-01
2.512759e-01
2.511139e-01
2.509520e-01
2.507900e-01
2.506280e-01
2.504660e-01
2.503041e-01
2.501421e-01
2.499801e-01
2.498181e-01
2.496561e-01
2.494941e-01
2.493321e-01
2.491701e-01
2.490081e-01
2.488460e-01
2.486840e-01
2.485220e-01
2.483600e-01
2.481980e-01
2.480359e-01
2.478739e-01
2.477119e-01
2.475498e-01
2.473878e-01
2.472258e-01
2.470637e-01
2.469017e-01
2.467396e-01
2.465776e-01
2.464155e-01
2.462535e-01
2.460914e-01
2.459294e-01
2.457673e-01
2.456053e-01
2.454432e-01
2.452811e-01
2.451191e-01
2.449570e-01
2.447950e-01
2.446329e-01
2.444708e-01
2.443087e-01
2.441467e-01
2.439846e-01
2.438225e-01
2.436605e-01
2.434984e-01
2.433363e-01
2.431742e-01
2.430122e-01
2.428501e-01
2.426880e-01
2.425259e-01
2.423638e-01
2.422018e-01
2.420397e-01
2.418776e-01
2.417155e-01
2.415535e-01
2.413914e-01
2.412293e-01
2.410672e-01
2.409051e-01
2.407431e-01
2.405810e-01
2.404189e-01
2.402568e-01
2.400948e-01
2.399327e-01
2.397706e-01
2.396085e-01
2.394465e-01
2.392844e-01
2.391223e-01
2.389602e-01
2.387982e-01
2.386361e-01
2.384740e-01
2.383120e-01
2.381499e-01
2.379878e-01
2.378258e-01
2.376637e-01
2.375016e-01
2.373396e-01
2.371775e-01
2.370155e-01
2.368534e-01
2.366914e-01
2.365293e-01
2.363673e-01
2.362052e-01
2.360432e-01
2.358811e-01
2.357191e-01
2.355571e-01
2.353950e-01
2.352330e-01
2.350710e-01
2.349090e-01
2.347469e-01
2.345849e-01
2.344229e-01
2.342609e-01
2.340989e-01
2.339369e-01
2.337748e-01
2.336128e-01
2.334508e-01
2.332888e-01
2.331269e-01
2.329649e-01
2.328029e-01
2.326409e-01
2.324789e-01
2.323169e-01
2.321550e-01
2.319930e-01
2.318310e-01
2.316691e-01
2.315071e-01
2.313452e-01
2.311832e-01
2.310213e-01
2.308593e-01
2.306974e-01
2.305355e-01
2.303735e-01
2.302116e-01
2.300497e-01
2.298878e-01
2.297259e-01
2.295639e-01
2.294020e-01
2.292402e-01
2.290783e-01
2.289164e-01
2.287545e-01
2.285926e-01
2.284307e-01
2.282689e-01
2.281070e-01
2.279452e-01
2.277833e-01
2.276215e-01
2.274596e-01
2.272978e-01
2.271360e-01
2.269741e-01
2.268123e-01
2.266505e-01
2.264887e-01
2.263269e-01
2.261651e-01
2.260033e-01
2.258416e-01
2.256798e-01
2.255180e-01
2.253563e-01
2.251945e-01
2.250327e-01
2.248710e-01
2.247093e-01
2.245475e-01
2.243858e-01
2.242241e-01
2.240624e-01
2.239007e-01
2.237390e-01
2.235773e-01
2.234156e-01
2.232540e-01
2.230923e-01
2.229306e-01
2.227690e-01
2.226073e-01
2.224457e-01
2.222841e-01
2.221224e-01
2.219608e-01
2.217992e-01
2.216376e-01
2.214760e-01
2.213145e-01
2.211529e-01
2.209913e-01
2.208298e-01
2.206682e-01
2.205067e-01
2.203451e-01
2.201836e-01
2.200221e-01
2.198606e-01
2.196991e-01
2.195376e-01
2.193761e-01
2.192146e-01
2.190532e-01
2.188917e-01
2.187303e-01
2.185688e-01
2.184074e-01
2.182460e-01
2.180846e-01
2.179232e-01
2.177618e-01
2.176004e-01
2.174390e-01
2.172777e-01
2.171163e-01
2.169550e-01
2.167936e-01
2.166323e-01
2.164710e-01
2.163097e-01
2.161484e-01
2.159871e-01
2.158258e-01
2.156646e-01
2.155033e-01
2.153421e-01
2.151808e-01
2.150196e-01
2.148584e-01
2.146972e-01
2.145360e-01
2.143748e-01
2.142137e-01
2.140525e-01
2.138913e-01
2.137302e-01
2.135691e-01
2.134080e-01
2.132469e-01
2.130858e-01
2.129247e-01
2.127636e-01
2.126026e-01
2.124415e-01
2.122805e-01
2.121194e-01
2.119584e-01
2.117974e-01
2.116364e-01
2.114755e-01
2.113145e-01
2.111535e-01
2.109926e-01
2.108317e-01
2.106708e-01
2.105098e-01
2.103490e-01
2.101881e-01
2.100272e-01
2.098663e-01
2.097055e-01
2.095447e-01
2.093839e-01
2.092230e-01
2.090623e-01
2.089015e-01
2.087407e-01
2.085800e-01
2.084192e-01
2.082585e-01
2.080978e-01
2.079371e-01
2.077764e-01
2.076157e-01
2.074550e-01
2.072944e-01
2.071338e-01
2.069731e-01
2.068125e-01
2.066519e-01
2.064914e-01
2.063308e-01
2.061702e-01
2.060097e-01
2.058492e-01
2.056887e-01
2.055282e-01
2.053677e-01
2.052072e-01
2.050468e-01
2.048863e-01
2.047259e-01
2.045655e-01
2.044051e-01
2.042447e-01
2.040843e-01
2.039240e-01
2.037637e-01
2.036033e-01
2.034430e-01
2.032827e-01
2.031225e-01
2.029622e-01
2.028020e-01
2.026417e-01
2.024815e-01
2.023213e-01
2.021611e-01
2.020010e-01
2.018408e-01
2.016807e-01
2.015206e-01
2.013604e-01
2.012004e-01
2.010403e-01
2.008802e-01
2.007202e-01
2.005602e-01
2.004001e-01
2.002402e-01
2.000802e-01
1.999202e-01
1.997603e-01
1.996003e-01
1.994404e-01
1.992805e-01
1.991207e-01
1.989608e-01
1.988010e-01
1.986411e-01
1.984813e-01
1.983215e-01
1.981618e-01
1.980020e-01
1.978423e-01
1.976825e-01
1.975228e-01
1.973631e-01
1.972035e-01
1.970438e-01
1.968842e-01
1.967245e-01
1.965649e-01
1.964054e-01
1.962458e-01
1.960862e-01
1.959267e-01
1.957672e-01
1.956077e-01
1.954482e-01
1.952888e-01
1.951293e-01
1.949699e-01
1.948105e-01
1.946511e-01
1.944918e-01
1.943324e-01
1.941731e-01
1.940138e-01
1.938545e-01
1.936952e-01
1.935360e-01
1.933767e-01
1.932175e-01
1.930583e-01
1.928991e-01
1.927400e-01
1.925808e-01
1.924217e-01
1.922626e-01
1.921035e-01
1.919445e-01
1.917854e-01
1.916264e-01
1.914674e-01
1.913084e-01
1.911495e-01
1.909905e-01
1.908316e-01
1.906727e-01
1.905138e-01
1.903550e-01
1.901961e-01
1.900373e-01
1.898785e-01
1.897197e-01
1.895609e-01
1.894022e-01
1.892435e-01
1.890848e-01
1.889261e-01
1.887675e-01
1.886088e-01
1.884502e-01
1.882916e-01
1.881330e-01
1.879745e-01
1.878160e-01
1.876574e-01
1.874990e-01
1.873405e-01
1.871820e-01
1.870236e-01
1.868652e-01
1.867068e-01
1.865485e-01
1.863901e-01
1.862318e-01
1.860735e-01
1.859153e-01
1.857570e-01
1.855988e-01
1.854406e-01
1.852824e-01
1.851242e-01
1.849661e-01
1.848080e-01
1.846499e-01
1.844918e-01
1.843337e-01
1.841757e-01
1.840177e-01
1.838597e-01
1.837018e-01
1.835438e-01
1.833859e-01
1.832280e-01
1.830702e-01
1.829123e-01
1.827545e-01
1.825967e-01
1.824389e-01
1.822812e-01
1.821234e-01
1.819657e-01
1.818081e-01
1.816504e-01
1.814928e-01
1.813352e-01
1.811776e-01
1.810200e-01
1.808625e-01
1.807050e-01
1.805475e-01
1.803900e-01
1.802326e-01
1.800751e-01
1.799178e-01
1.797604e-01
1.796030e-01
1.794457e-01
1.792884e-01
1.791311e-01
1.789739e-01
1.788167e-01
1.786595e-01
1.785023e-01
1.783452e-01
1.781880e-01
1.780309e-01
1.778739e-01
1.777168e-01
1.775598e-01
1.774028e-01
1.772458e-01
1.770889e-01
1.769320e-01
1.767751e-01
1.766182e-01
1.764614e-01
1.763045e-01
1.761477e-01
1.759910e-01
1.758342e-01
1.756775e-01
1.755208e-01
1.753642e-01
1.752075e-01
1.750509e-01
1.748943e-01
1.747378e-01
1.745813e-01
1.744248e-01
1.742683e-01
1.741118e-01
1.739554e-01
1.737990e-01
1.736426e-01
1.734863e-01
1.733300e-01
1.731737e-01
1.730174e-01
1.728612e-01
1.727050e-01
1.725488e-01
1.723926e-01
1.722365e-01
1.720804e-01
1.719243e-01
1.717683e-01
1.716123e-01
1.714563e-01
1.713003e-01
1.711444e-01
1.709885e-01
1.708326e-01
1.706767e-01
1.705209e-01
1.703651e-01
1.702093e-01
1.700536e-01
1.698979e-01
1.697422e-01
1.695866e-01
1.694309e-01
1.692753e-01
1.691198e-01
1.689642e-01
1.688087e-01
1.686532e-01
1.684978e-01
1.683424e-01
1.681870e-01
1.680316e-01
1.678762e-01
1.677209e-01
1.675657e-01
1.674104e-01
1.672552e-01
1.671000e-01
1.669448e-01
1.667897e-01
1.666346e-01
1.664795e-01
1.663245e-01
1.661695e-01
1.660145e-01
1.658595e-01
1.657046e-01
1.655497e-01
1.653948e-01
1.652400e-01
1.650852e-01
1.649304e-01
1.647757e-01
1.646210e-01
1.644663e-01
1.643116e-01
1.641570e-01
1.640024e-01
1.638478e-01
1.636933e-01
1.635388e-01
1.633843e-01
1.632299e-01
1.630755e-01
1.629211e-01
1.627668e-01
1.626125e-01
1.624582e-01
1.623039e-01
1.621497e-01
1.619955e-01
1.618414e-01
1.616872e-01
1.615331e-01
1.613791e-01
1.612250e-01
1.610710e-01
1.609171e-01
1.607631e-01
1.606092e-01
1.604553e-01
1.603015e-01
1.601477e-01
1.599939e-01
1.598402e-01
1.596865e-01
1.595328e-01
1.593791e-01
1.592255e-01
1.590719e-01
1.589184e-01
1.587649e-01
1.586114e-01
1.584579e-01
1.583045e-01
1.581511e-01
1.579978e-01
1.578445e-01
1.576912e-01
1.575379e-01
1.573847e-01
1.572315e-01
1.570784e-01
1.569252e-01
1.567721e-01
1.566191e-01
1.564661e-01
1.563131e-01
1.561601e-01
1.560072e-01
1.558543e-01
1.557015e-01
1.555487e-01
1.553959e-01
1.552431e-01
1.550904e-01
1.549377e-01
1.547851e-01
1.546325e-01
1.544799e-01
1.543273e-01
1.541748e-01
1.540224e-01
1.538699e-01
1.537175e-01
1.535651e-01
1.534128e-01
1.532605e-01
1.531082e-01
1.529560e-01
1.528038e-01
1.526516e-01
1.524995e-01
1.523474e-01
1.521954e-01
1.520433e-01
1.518914e-01
1.517394e-01
1.515875e-01
1.514356e-01
1.512838e-01
1.511320e-01
1.509802e-01
1.508284e-01
1.506767e-01
1.505251e-01
1.503734e-01
1.502219e-01
1.500703e-01
1.499188e-01
1.497673e-01
1.496158e-01
1.494644e-01
1.493130e-01
1.491617e-01
1.490104e-01
1.488591e-01
1.487079e-01
1.485567e-01
1.484056e-01
1.482544e-01
1.481034e-01
1.479523e-01
1.478013e-01
1.476503e-01
1.474994e-01
1.473485e-01
1.471976e-01
1.470468e-01
1.468960e-01
1.467453e-01
1.465946e-01
1.464439e-01
1.462932e-01
1.461427e-01
1.459921e-01
1.458416e-01
1.456911e-01
1.455406e-01
1.453902e-01
1.452398e-01
1.450895e-01
1.449392e-01
1.447890e-01
1.446387e-01
1.444886e-01
1.443384e-01
1.441883e-01
1.440382e-01
1.438882e-01
1.437382e-01
1.435883e-01
1.434384e-01
1.432885e-01
1.431387e-01
1.429889e-01
1.428391e-01
1.426894e-01
1.425397e-01
1.423901e-01
1.422405e-01
1.420909e-01
1.419414e-01
1.417919e-01
1.416425e-01
1.414931e-01
1.413437e-01
1.411944e-01
1.410451e-01
1.408958e-01
1.407466e-01
1.405975e-01
1.404483e-01
1.402993e-01
1.401502e-01
1.400012e-01
1.398522e-01
1.397033e-01
1.395544e-01
1.394056e-01
1.392568e-01
1.391080e-01
1.389593e-01
1.388106e-01
1.386620e-01
1.385134e-01
1.383648e-01
1.382163e-01
1.380678e-01
1.379194e-01
1.377710e-01
1.376226e-01
1.374743e-01
1.373260e-01
1.371778e-01
1.370296e-01
1.368814e-01
1.367333e-01
1.365853e-01
1.364372e-01
1.362893e-01
1.361413e-01
1.359934e-01
1.358455e-01
1.356977e-01
1.355500e-01
1.354022e-01
1.352545e-01
1.351069e-01
1.349593e-01
1.348117e-01
1.346642e-01
1.345167e-01
1.343692e-01
1.342218e-01
1.340745e-01
1.339272e-01
1.337799e-01
1.336327e-01
1.334855e-01
1.333383e-01
1.331912e-01
1.330442e-01
1.328972e-01
1.327502e-01
1.326033e-01
1.324564e-01
1.323095e-01
1.321627e-01
1.320160e-01
1.318693e-01
1.317226e-01
1.315760e-01
1.314294e-01
1.312829e-01
1.311364e-01
1.309899e-01
1.308435e-01
1.306971e-01
1.305508e-01
1.304045e-01
1.302583e-01
1.301121e-01
1.299660e-01
1.298199e-01
1.296738e-01
1.295278e-01
1.293818e-01
1.292359e-01
1.290900e-01
1.289442e-01
1.287984e-01
1.286526e-01
1.285069e-01
1.283613e-01
1.282157e-01
1.280701e-01
1.279246e-01
1.277791e-01
1.276337e-01
1.274883e-01
1.273429e-01
1.271976e-01
1.270524e-01
1.269072e-01
1.267620e-01
1.266169e-01
1.264718e-01
1.263268e-01
1.261818e-01
1.260369e-01
1.258920e-01
1.257471e-01
1.256023e-01
1.254576e-01
1.253129e-01
1.251682e-01
1.250236e-01
1.248790e-01
1.247345e-01
1.245900e-01
1.244456e-01
1.243012e-01
1.241569e-01
1.240126e-01
1.238683e-01
1.237241e-01
1.235800e-01
1.234359e-01
1.232918e-01
1.231478e-01
1.230038e-01
1.228599e-01
1.227160e-01
1.225722e-01
1.224284e-01
1.222847e-01
1.221410e-01
1.219974e-01
1.218538e-01
1.217103e-01
1.215668e-01
1.214233e-01
1.212799e-01
1.211366e-01
1.209933e-01
1.208500e-01
1.207068e-01
1.205636e-01
1.204205e-01
1.202774e-01
1.201344e-01
1.199914e-01
1.198485e-01
1.197056e-01
1.195628e-01
1.194200e-01
1.192773e-01
1.191346e-01
1.189920e-01
1.188494e-01
1.187069e-01
1.185644e-01
1.184219e-01
1.182796e-01
1.181372e-01
1.179949e-01
1.178527e-01
1.177105e-01
1.175683e-01
1.174262e-01
1.172842e-01
1.171422e-01
1.170002e-01
1.168583e-01
1.167165e-01
1.165747e-01
1.164329e-01
1.162912e-01
1.161495e-01
1.160079e-01
1.158664e-01
1.157249e-01
1.155834e-01
1.154420e-01
1.153007e-01
1.151594e-01
1.150181e-01
1.148769e-01
1.147357e-01
1.145946e-01
1.144536e-01
1.143126e-01
1.141716e-01
1.140307e-01
1.138898e-01
1.137490e-01
1.136083e-01
1.134676e-01
1.133269e-01
1.131863e-01
1.130458e-01
1.129053e-01
1.127648e-01
1.126244e-01
1.124840e-01
1.123437e-01
1.122035e-01
1.120633e-01
1.119232e-01
1.117831e-01
1.116430e-01
1.115030e-01
1.113631e-01
1.112232e-01
1.110834e-01
1.109436e-01
1.108038e-01
1.106642e-01
1.105245e-01
1.103849e-01
1.102454e-01
1.101059e-01
1.099665e-01
1.098271e-01
1.096878e-01
1.095486e-01
1.094093e-01
1.092702e-01
1.091311e-01
1.089920e-01
1.088530e-01
1.087140e-01
1.085751e-01
1.084363e-01
1.082975e-01
1.081587e-01
1.080201e-01
1.078814e-01
1.077428e-01
1.076043e-01
1.074658e-01
1.073274e-01
1.071890e-01
1.070507e-01
1.069124e-01
1.067742e-01
1.066360e-01
1.064979e-01
1.063599e-01
1.062219e-01
1.060839e-01
1.059460e-01
1.058082e-01
1.056704e-01
1.055327e-01
1.053950e-01
1.052574e-01
1.051198e-01
1.049823e-01
1.048448e-01
1.047074e-01
1.045700e-01
1.044327e-01
1.042955e-01
1.041583e-01
1.040211e-01
1.038841e-01
1.037470e-01
1.036101e-01
1.034731e-01
1.033363e-01
1.031994e-01
1.030627e-01
1.029260e-01
1.027893e-01
1.026527e-01
1.025162e-01
1.023797e-01
1.022433e-01
1.021069e-01
1.019706e-01
1.018343e-01
1.016981e-01
1.015620e-01
1.014259e-01
1.012898e-01
1.011538e-01
1.010179e-01
1.008820e-01
1.007462e-01
1.006104e-01
1.004747e-01
1.003391e-01
1.002035e-01
1.000679e-01
9.993242e-02
9.979699e-02
9.966161e-02
9.952629e-02
9.939103e-02
9.925582e-02
9.912067e-02
9.898557e-02
9.885053e-02
9.871555e-02
9.858062e-02
9.844575e-02
9.831094e-02
9.817618e-02
9.804148e-02
9.790684e-02
9.777225e-02
9.763772e-02
9.750325e-02
9.736883e-02
9.723447e-02
9.710017e-02
9.696592e-02
9.683173e-02
9.669760e-02
9.656353e-02
9.642951e-02
9.629555e-02
9.616165e-02
9.602780e-02
9.589401e-02
9.576028e-02
9.562661e-02
9.549300e-02
9.535944e-02
9.522594e-02
9.509250e-02
9.495912e-02
9.482579e-02
9.469252e-02
9.455931e-02
9.442616e-02
9.429307e-02
9.416003e-02
9.402705e-02
9.389413e-02
9.376127e-02
9.362847e-02
9.349573e-02
9.336304e-02
9.323041e-02
9.309784e-02
9.296533e-02
9.283288e-02
9.270049e-02
9.256816e-02
9.243588e-02
9.230366e-02
9.217151e-02
9.203941e-02
9.190737e-02
9.177539e-02
9.164347e-02
9.151161e-02
9.137980e-02
9.124806e-02
9.111638e-02
9.098475e-02
9.085319e-02
9.072168e-02
9.059023e-02
9.045885e-02
9.032752e-02
9.019625e-02
9.006505e-02
8.993390e-02
8.980281e-02
8.967178e-02
8.954082e-02
8.940991e-02
8.927906e-02
8.914827e-02
8.901755e-02
8.888688e-02
8.875627e-02
8.862573e-02
8.849524e-02
8.836481e-02
8.823445e-02
8.810414e-02
8.797390e-02
8.784372e-02
8.771359e-02
8.758353e-02
8.745353e-02
8.732359e-02
8.719371e-02
8.706389e-02
8.693413e-02
8.680444e-02
8.667480e-02
8.654523e-02
8.641571e-02
8.628626e-02
8.615687e-02
8.602754e-02
8.589828e-02
8.576907e-02
8.563992e-02
8.551084e-02
8.538182e-02
8.525286e-02
8.512396e-02
8.499512e-02
8.486635e-02
8.473764e-02
8.460899e-02
8.448040e-02
8.435187e-02
8.422341e-02
8.409500e-02
8.396666e-02
8.383838e-02
8.371017e-02
8.358201e-02
8.345392e-02
8.332589e-02
8.319793e-02
8.307002e-02
8.294218e-02
8.281440e-02
8.268669e-02
8.255903e-02
8.243144e-02
8.230392e-02
8.217645e-02
8.204905e-02
8.192171e-02
8.179443e-02
8.166722e-02
8.154007e-02
8.141298e-02
8.128596e-02
8.115900e-02
8.103210e-02
8.090527e-02
8.077850e-02
8.065180e-02
8.052515e-02
8.039857e-02
8.027206e-02
8.014561e-02
8.001922e-02
7.989289e-02
7.976663e-02
7.964044e-02
7.951430e-02
7.938823e-02
7.926223e-02
7.913629e-02
7.901041e-02
7.888460e-02
7.875885e-02
7.863317e-02
7.850755e-02
7.838199e-02
7.825650e-02
7.813107e-02
7.800571e-02
7.788042e-02
7.775518e-02
7.763001e-02
7.750491e-02
7.737987e-02
7.725490e-02
7.712999e-02
7.700515e-02
7.688037e-02
7.675565e-02
7.663100e-02
7.650642e-02
7.638190e-02
7.625745e-02
7.613306e-02
7.600874e-02
7.588448e-02
7.576029e-02
7.563616e-02
7.551210e-02
7.538811e-02
7.526418e-02
7.514031e-02
7.501651e-02
7.489278e-02
7.476911e-02
7.464551e-02
7.452198e-02
7.439851e-02
7.427511e-02
7.415177e-02
7.402850e-02
7.390529e-02
7.378215e-02
7.365908e-02
7.353608e-02
7.341314e-02
7.329026e-02
7.316745e-02
7.304471e-02
7.292204e-02
7.279943e-02
7.267689e-02
7.255442e-02
7.243201e-02
7.230967e-02
7.218740e-02
7.206519e-02
7.194305e-02
7.182098e-02
7.169897e-02
7.157703e-02
7.145516e-02
7.133335e-02
7.121162e-02
7.108995e-02
7.096834e-02
7.084681e-02
7.072534e-02
7.060394e-02
7.048261e-02
7.036134e-02
7.024014e-02
7.011901e-02
6.999795e-02
6.987695e-02
6.975603e-02
6.963517e-02
6.951438e-02
6.939365e-02
6.927300e-02
6.915241e-02
6.903189e-02
6.891144e-02
6.879105e-02
6.867074e-02
6.855049e-02
6.843031e-02
6.831020e-02
6.819016e-02
6.807019e-02
6.795028e-02
6.783045e-02
6.771068e-02
6.759098e-02
6.747135e-02
6.735179e-02
6.723230e-02
6.711287e-02
6.699352e-02
6.687423e-02
6.675501e-02
6.663587e-02
6.651679e-02
6.639778e-02
6.627884e-02
6.615996e-02
6.604116e-02
6.592243e-02
6.580376e-02
6.568517e-02
6.556664e-02
6.544819e-02
6.532980e-02
6.521149e-02
6.509324e-02
6.497506e-02
6.485696e-02
6.473892e-02
6.462095e-02
6.450305e-02
6.438522e-02
6.426747e-02
6.414978e-02
6.403216e-02
6.391461e-02
6.379713e-02
6.367973e-02
6.356239e-02
6.344512e-02
6.332793e-02
6.321080e-02
6.309374e-02
6.297676e-02
6.285984e-02
6.274300e-02
6.262622e-02
6.250952e-02
6.239289e-02
6.227633e-02
6.215984e-02
6.204342e-02
6.192707e-02
6.181079e-02
6.169458e-02
6.157844e-02
6.146238e-02
6.134638e-02
6.123046e-02
6.111461e-02
6.099883e-02
6.088312e-02
6.076748e-02
6.065191e-02
6.053642e-02
6.042100e-02
6.030564e-02
6.019036e-02
6.007515e-02
5.996002e-02
5.984495e-02
5.972996e-02
5.961503e-02
5.950018e-02
5.938540e-02
5.927070e-02
5.915606e-02
5.904150e-02
5.892701e-02
5.881259e-02
5.869825e-02
5.858397e-02
5.846977e-02
5.835564e-02
5.824158e-02
5.812760e-02
5.801369e-02
5.789985e-02
5.778608e-02
5.767238e-02
5.755876e-02
5.744521e-02
5.733173e-02
5.721833e-02
5.710500e-02
5.699174e-02
5.687855e-02
5.676544e-02
5.665240e-02
5.653944e-02
5.642654e-02
5.631372e-02
5.620097e-02
5.608830e-02
5.597570e-02
5.586317e-02
5.575072e-02
5.563833e-02
5.552603e-02
5.541379e-02
5.530163e-02
5.518954e-02
5.507753e-02
5.496559e-02
5.485372e-02
5.474193e-02
5.463021e-02
5.451857e-02
5.440699e-02
5.429550e-02
5.418407e-02
5.407272e-02
5.396145e-02
5.385025e-02
5.373912e-02
5.362807e-02
5.351709e-02
5.340618e-02
5.329535e-02
5.318460e-02
5.307391e-02
5.296331e-02
5.285277e-02
5.274232e-02
5.263193e-02
5.252162e-02
5.241139e-02
5.230123e-02
5.219114e-02
5.208113e-02
5.197120e-02
5.186134e-02
5.175155e-02
5.164184e-02
5.153220e-02
5.142264e-02
5.131316e-02
5.120375e-02
5.109441e-02
5.098515e-02
5.087596e-02
5.076685e-02
5.065782e-02
5.054886e-02
5.043998e-02
5.033117e-02
5.022244e-02
5.011378e-02
5.000520e-02
4.989669e-02
4.978826e-02
4.967991e-02
4.957163e-02
4.946342e-02
4.935530e-02
4.924725e-02
4.913927e-02
4.903137e-02
4.892355e-02
4.881580e-02
4.870813e-02
4.860053e-02
4.849301e-02
4.838557e-02
4.827820e-02
4.817091e-02
4.806370e-02
4.795656e-02
4.784950e-02
4.774252e-02
4.763561e-02
4.752878e-02
4.742202e-02
4.731535e-02
4.720874e-02
4.710222e-02
4.699577e-02
4.688940e-02
4.678311e-02
4.667689e-02
4.657075e-02
4.646468e-02
4.635870e-02
4.625279e-02
4.614696e-02
4.604120e-02
4.593552e-02
4.582992e-02
4.572440e-02
4.561895e-02
4.551358e-02
4.540829e-02
4.530308e-02
4.519794e-02
4.509288e-02
4.498790e-02
4.488300e-02
4.477817e-02
4.467342e-02
4.456875e-02
4.446416e-02
4.435964e-02
4.425521e-02
4.415085e-02
4.404657e-02
4.394236e-02
4.383824e-02
4.373419e-02
4.363022e-02
4.352633e-02
4.342252e-02
4.331878e-02
4.321513e-02
4.311155e-02
4.300805e-02
4.290463e-02
4.280128e-02
4.269802e-02
4.259483e-02
4.249173e-02
4.238870e-02
4.228575e-02
4.218288e-02
4.208008e-02
4.197737e-02
4.187473e-02
4.177218e-02
4.166970e-02
4.156730e-02
4.146498e-02
4.136274e-02
4.126058e-02
4.115850e-02
4.105649e-02
4.095457e-02
4.085273e-02
4.075096e-02
4.064927e-02
4.054767e-02
4.044614e-02
4.034469e-02
4.024332e-02
4.014203e-02
4.004082e-02
3.993969e-02
3.983864e-02
3.973767e-02
3.963678e-02
3.953597e-02
3.943523e-02
3.933458e-02
3.923401e-02
3.913352e-02
3.903310e-02
3.893277e-02
3.883252e-02
3.873235e-02
3.863225e-02
3.853224e-02
3.843231e-02
3.833246e-02
3.823269e-02
3.813299e-02
3.803338e-02
3.793385e-02
3.783440e-02
3.773503e-02
3.763574e-02
3.753653e-02
3.743740e-02
3.733836e-02
3.723939e-02
3.714050e-02
3.704170e-02
3.694297e-02
3.684433e-02
3.674576e-02
3.664728e-02
3.654888e-02
3.645056e-02
3.635232e-02
3.625416e-02
3.615608e-02
3.605809e-02
3.596017e-02
3.586234e-02
3.576458e-02
3.566691e-02
3.556932e-02
3.547181e-02
3.537438e-02
3.527704e-02
3.517977e-02
3.508259e-02
3.498549e-02
3.488847e-02
3.479153e-02
3.469467e-02
3.459789e-02
3.450120e-02
3.440459e-02
3.430806e-02
3.421161e-02
3.411524e-02
3.401896e-02
3.392276e-02
3.382663e-02
3.373060e-02
3.363464e-02
3.353876e-02
3.344297e-02
3.334726e-02
3.325163e-02
3.315609e-02
3.306062e-02
3.296524e-02
3.286994e-02
3.277473e-02
3.267959e-02
3.258454e-02
3.248957e-02
3.239469e-02
3.229988e-02
3.220516e-02
3.211052e-02
3.201596e-02
3.192149e-02
3.182710e-02
3.173279e-02
3.163857e-02
3.154443e-02
3.145037e-02
3.135639e-02
3.126250e-02
3.116869e-02
3.107496e-02
3.098132e-02
3.088776e-02
3.079428e-02
3.070088e-02
3.060757e-02
3.051434e-02
3.042120e-02
3.032814e-02
3.023516e-02
3.014227e-02
3.004945e-02
2.995673e-02
2.986408e-02
2.977152e-02
2.967905e-02
2.958665e-02
2.949434e-02
2.940212e-02
2.930998e-02
2.921792e-02
2.912594e-02
2.903405e-02
2.894225e-02
2.885052e-02
2.875889e-02
2.866733e-02
2.857586e-02
2.848447e-02
2.839317e-02
2.830195e-02
2.821082e-02
2.811977e-02
2.802880e-02
2.793792e-02
2.784713e-02
2.775641e-02
2.766579e-02
2.757524e-02
2.748478e-02
2.739441e-02
2.730412e-02
2.721391e-02
2.712379e-02
2.703376e-02
2.694381e-02
2.685394e-02
2.676416e-02
2.667446e-02
2.658485e-02
2.649532e-02
2.640588e-02
2.631652e-02
2.622725e-02
2.613806e-02
2.604896e-02
2.595994e-02
2.587101e-02
2.578216e-02
2.569340e-02
2.560472e-02
2.551613e-02
2.542762e-02
2.533920e-02
2.525087e-02
2.516262e-02
2.507445e-02
2.498637e-02
2.489838e-02
2.481047e-02
2.472265e-02
2.463491e-02
2.454726e-02
2.445970e-02
2.437222e-02
2.428482e-02
2.419751e-02
2.411029e-02
2.402315e-02
2.393610e-02
2.384914e-02
2.376226e-02
2.367547e-02
2.358876e-02
2.350214e-02
2.341560e-02
2.332916e-02
2.324279e-02
2.315652e-02
2.307033e-02
2.298422e-02
2.289820e-02
2.281227e-02
2.272643e-02
2.264067e-02
2.255500e-02
2.246941e-02
2.238391e-02
2.229850e-02
2.221318e-02
2.212794e-02
2.204278e-02
2.195772e-02
2.187274e-02
2.178785e-02
2.170304e-02
2.161832e-02
2.153369e-02
2.144914e-02
2.136468e-02
2.128031e-02
2.119603e-02
2.111183e-02
2.102772e-02
2.094370e-02
2.085976e-02
2.077591e-02
2.069215e-02
2.060847e-02
2.052489e-02
2.044139e-02
2.035797e-02
2.027465e-02
2.019141e-02
2.010826e-02
2.002520e-02
1.994222e-02
1.985933e-02
1.977653e-02
1.969382e-02
1.961119e-02
1.952865e-02
1.944620e-02
1.936384e-02
1.928156e-02
1.919938e-02
1.911728e-02
1.903527e-02
1.895334e-02
1.887151e-02
1.878976e-02
1.870810e-02
1.862652e-02
1.854504e-02
1.846364e-02
1.838234e-02
1.830112e-02
1.821998e-02
1.813894e-02
1.805799e-02
1.797712e-02
1.789634e-02
1.781565e-02
1.773505e-02
1.765453e-02
1.757411e-02
1.749377e-02
1.741352e-02
1.733336e-02
1.725329e-02
1.717331e-02
1.709341e-02
1.701361e-02
1.693389e-02
1.685426e-02
1.677472e-02
1.669527e-02
1.661591e-02
1.653664e-02
1.645745e-02
1.637835e-02
1.629935e-02
1.622043e-02
1.614160e-02
1.606286e-02
1.598421e-02
1.590565e-02
1.582718e-02
1.574879e-02
1.567050e-02
1.559229e-02
1.551418e-02
1.543615e-02
1.535821e-02
1.528036e-02
1.520261e-02
1.512494e-02
1.504736e-02
1.496987e-02
1.489246e-02
1.481515e-02
1.473793e-02
1.466080e-02
1.458375e-02
1.450680e-02
1.442994e-02
1.435316e-02
1.427648e-02
1.419988e-02
1.412338e-02
1.404696e-02
1.397064e-02
1.389440e-02
1.381826e-02
1.374220e-02
1.366624e-02
1.359036e-02
1.351457e-02
1.343888e-02
1.336327e-02
1.328776e-02
1.321233e-02
1.313700e-02
1.306175e-02
1.298660e-02
1.291153e-02
1.283656e-02
1.276167e-02
1.268688e-02
1.261218e-02
1.253756e-02
1.246304e-02
1.238861e-02
1.231427e-02
1.224002e-02
1.216586e-02
1.209179e-02
1.201781e-02
1.194392e-02
1.187012e-02
1.179641e-02
1.172279e-02
1.164927e-02
1.157583e-02
1.150249e-02
1.142924e-02
1.135607e-02
1.128300e-02
1.121002e-02
1.113713e-02
1.106433e-02
1.099162e-02
1.091901e-02
1.084648e-02
1.077404e-02
1.070170e-02
1.062945e-02
1.055729e-02
1.048522e-02
1.041324e-02
1.034135e-02
1.026955e-02
1.019785e-02
1.012623e-02
1.005471e-02
9.983281e-03
9.911941e-03
9.840693e-03
9.769536e-03
9.698471e-03
9.627498e-03
9.556616e-03
9.485825e-03
9.415126e-03
9.344519e-03
9.274004e-03
9.203580e-03
9.133248e-03
9.063008e-03
8.992859e-03
8.922802e-03
8.852838e-03
8.782965e-03
8.713184e-03
8.643494e-03
8.573897e-03
8.504392e-03
8.434979e-03
8.365658e-03
8.296429e-03
8.227292e-03
8.158247e-03
8.089294e-03
8.020434e-03
7.951666e-03
7.882989e-03
7.814406e-03
7.745914e-03
7.677515e-03
7.609208e-03
7.540993e-03
7.472871e-03
7.404842e-03
7.336904e-03
7.269060e-03
7.201307e-03
7.133647e-03
7.066080e-03
6.998606e-03
6.931224e-03
6.863934e-03
6.796737e-03
6.729633e-03
6.662622e-03
6.595703e-03
6.528878e-03
6.462145e-03
6.395504e-03
6.328957e-03
6.262502e-03
6.196141e-03
6.129872e-03
6.063696e-03
5.997614e-03
5.931624e-03
5.865727e-03
5.799923e-03
5.734213e-03
5.668595e-03
5.603071e-03
5.537640e-03
5.472302e-03
5.407057e-03
5.341905e-03
5.276847e-03
5.211882e-03
5.147010e-03
5.082232e-03
5.017547e-03
4.952955e-03
4.888457e-03
4.824052e-03
4.759741e-03
4.695523e-03
4.631399e-03
4.567368e-03
4.503431e-03
4.439587e-03
4.375837e-03
4.312181e-03
4.248618e-03
4.185149e-03
4.121774e-03
4.058493e-03
3.995305e-03
3.932211e-03
3.869211e-03
3.806304e-03
3.743492e-03
3.680773e-03
3.618149e-03
3.555618e-03
3.493181e-03
3.430839e-03
3.368590e-03
3.306435e-03
3.244375e-03
3.182408e-03
3.120536e-03
3.058757e-03
2.997073e-03
2.935483e-03
2.873988e-03
2.812586e-03
2.751279e-03
2.690066e-03
2.628947e-03
2.567923e-03
2.506993e-03
2.446157e-03
2.385416e-03
2.324769e-03
2.264217e-03
2.203759e-03
2.143396e-03
2.083127e-03
2.022953e-03
1.962873e-03
1.902888e-03
1.842998e-03
1.783202e-03
1.723501e-03
1.663894e-03
1.604383e-03
1.544966e-03
1.485643e-03
1.426416e-03
1.367283e-03
1.308245e-03
1.249302e-03
1.190454e-03
1.131701e-03
1.073043e-03
1.014480e-03
9.560111e-04
8.976378e-04
8.393594e-04
7.811761e-04
7.230878e-04
6.650946e-04
6.071966e-04
5.493936e-04
4.916858e-04
4.340732e-04
3.765558e-04
3.191336e-04
2.618066e-04
2.045750e-04
1.474386e-04
9.039747e-05
3.345172e-05
0
0
0
0
0
0
0
0
0
0
0
0
0
0
0
0
0
0
0
0
0
0
0
0
0
0
0
0
0
0
0
0
0
0
0
0
0
0
0
0
0
0
0
0
0
0
0
0
0
0
0
0
0
0
0
0
0
0
0
0
0
0
0
0
0
0
0
0
0
0
0
0
0
0
0
0
0
0
0
0
0
0
0
0
0
0
0
0
0
0
0
0
0
0
0
0
0
0
0
0
0
0
0
0
0
0
0
0
0
0
0
0
0
0
0
0
0
0
0
0
0
0
0
0
0
0
0
0
0
0
0
0
0
0
0
0
0
0
0
0
0
0
0
0
0
0
0
0
0
0
0
0
0
0
0
0
0
0
0
0
0
0
0
0
0
0
0
0
0
0
0
0
0
0
0
0
0
0
0
0
0
0
0
0
0
0
0
0
0
0
0
0
0
0
0
0
0
0
0
0
0
0
0
0
0
0
0
0
0
0
0
0
0
0
0
0
0
0
0
0
0
0
0
0
0
0
0
0
0
0
0
0
0
0
0
0
0
0
0
0
0
0
0
0
0
0
0
0
0
0
0
0
0
0
0
0
0
0
0
0
0
0
0
0
0
0
0
0
0
0
0
0
0
0
0
0
0
0
0
0
0
0
0
0
0
0
0
0
0
0
0
0
0
0
0
0
0
0
0
0
0
0
0
0
0
0
0
0
0
0
0
0
0
0
0
0
0
0
0
0
0
0
0
0
0
0
0
0
0
0
0
0
0
0
0
0
0
0
0
0
0
0
0
0
0
0
0
0
0
0
0
0
0
0
0
0
0
0
0
0
0
0
0
0
0
0
0
0
0
0
0
0
0
0
0
0
0
0
0
0
0
0
0
0
0
0
0
0
0
0
0
0
0
0
0
0
0
0
0
0
0
0
0
0
0
0
0
0
0
0
0
0
0
0
0
0
0
0
0
0
0
0
0
0
0
0
0
0
0
0
0
0
0
0
0
0
0
0
0
0
0
0
0
0
0
0
0
0
0
0
0
0
0
0
0
0
0
0
0
0
0
0
0
0
0
0
0
0
0
0
0
0
0
0
0
0
0
0
0
0
0
0
0
0
0
0
0
0
0
0
0
0
0
0
0
0
0
0
0
0
0
0
0
0
0
0
0
0
0
0
0
0
0
0
0
0
0
0
0
0
0
0
0
0
0
0
0
0
0
0
0
0
0
0
0
0
0
0
0
0
0
0
0
0
0
0
0
0
0
0
0
0
0
0
0
0
0
0
0
0
0
0
0
0
0
0
0
0
0
0
0
0
0
0
0
0
0
0
0
0
0
0
0
0
0
0
0
0
0
0
0
0
0
0
0
0
0
0
0
0
0
0
0
0
0
0
0
0
0
0
0
0
0
0
0
0
0
0
0
0
0
0
0
0
0
0
0
0
0
0
0
0
0
0
0
0
0
0
0
0
0
0
0
0
0
0
0
0
0
0
0
0
0
0
0
0
0
0
0
0
0
0
0
0
0
0
0
0
0
0
0
0
0
0
0
0
0
0
0
0
0
0
0
0
0
0
0
0
0
0
0
0
0
0
0
0
0
0
0
0
0
0
0
0
0
0
0
0
0
0
0
0
0
0
0
0
0
0
0
0
0
0
0
0
0
0
0
0
0
0
0
0
0
0
0
0
0
0
0
0
0
0
0
0
0
0
0
0
0
0
0
0
0
0
0
0
0
0
0
0
0
0
0
0
0
0
0
0
0
0
0
0
0
0
0
0
0
0
0
0
0
0
0
0
0
0
0
0
0
0
0
0
0
0
0
0
0
0
0
0
0
0
0
0
0
0
0
0
0
0
0
0
0
0
0
0
0
0
0
0
0
0
0
0
0
0
0
0
0
0
0
0
0
0
0
0
0
0
0
0
0
0
0
0
0
0
0
0
0
0
0
0
0
0
0
0
0
0
0
0
0
0
0
0
0
0
0
0
0
0
0
0
0
0
0
0
0
0
0
0
0
0
0
0
0
0
0
0
0
0
0
0
0
0
0
0
0
0
0
0
0
0
0
0
0
0
0
0
0
0
0
0
0
0
0
0
0
0
0
0
0
0
0
0
0
0
0
0
0
0
0
0
0
0
0
0
0
0
0
0
0
0
0
0
0
0
0
0
0
0
0
0
0
0
0
0
0
0
0
0
0
0
0
0
0
0
0
0
0
0
0
0
0
0
0
0
0
0
0
0
0
0
0
0
0
0
0
0
0
0
0
0
0
0
0
0
0
0
0
0
0
0
0
0
0
0
0
0
0
0
0
0
0
0
0
0
0
0
0
0
0
0
0
0
0
0
0
0
0
0
0
0
0
0
0
0
0
0
0
0
0
0
0
0
0
0
0
0
0
0
0
0
0
0
0
0
0
0
0
0
0
0
0
0
0
0
0
0
0
0
0
0
0
0
0
0
0
0
0
0
0
0
0
0
0
0
0
0
0
0
0
0
0
0
0
0
0
0
0
0
0
0
0
0
0
0
0
0
0
0
0
0
0
0
0
0
0
0
0
0
0
0
0
0
0
0
0
0
0
0
0
0
0
0
0
0
0
0
0
0
0
4.745920e-05
1.044285e-04
1.614930e-04
2.186529e-04
2.759081e-04
3.332585e-04
3.907042e-04
4.482451e-04
5.058811e-04
5.636124e-04
6.214388e-04
6.793603e-04
7.373769e-04
7.954886e-04
8.536953e-04
9.119971e-04
9.703939e-04
1.028886e-03
1.087472e-03
1.146154e-03
1.204931e-03
1.263802e-03
1.322769e-03
1.381830e-03
1.440986e-03
1.500237e-03
1.559582e-03
1.619023e-03
1.678558e-03
1.738188e-03
1.797912e-03
1.857731e-03
1.917645e-03
1.977653e-03
2.037756e-03
2.097954e-03
2.158246e-03
2.218633e-03
2.279114e-03
2.339689e-03
2.400359e-03
2.461124e-03
2.521983e-03
2.582936e-03
2.643983e-03
2.705125e-03
2.766361e-03
2.827692e-03
2.889117e-03
2.950636e-03
3.012249e-03
3.073956e-03
3.135758e-03
3.197653e-03
3.259643e-03
3.321727e-03
3.383905e-03
3.446177e-03
3.508542e-03
3.571002e-03
3.633556e-03
3.696204e-03
3.758946e-03
3.821781e-03
3.884711e-03
3.947734e-03
4.010851e-03
4.074062e-03
4.137367e-03
4.200765e-03
4.264257e-03
4.327843e-03
4.391522e-03
4.455295e-03
4.519162e-03
4.583122e-03
4.647176e-03
4.711324e-03
4.775565e-03
4.839899e-03
4.904327e-03
4.968848e-03
5.033463e-03
5.098171e-03
5.162972e-03
5.227867e-03
5.292855e-03
5.357936e-03
5.423111e-03
5.488379e-03
5.553740e-03
5.619194e-03
5.684741e-03
5.750382e-03
5.816115e-03
5.881942e-03
5.947861e-03
6.013874e-03
6.079980e-03
6.146178e-03
6.212470e-03
6.278855e-03
6.345332e-03
6.411902e-03
6.478565e-03
6.545321e-03
6.612170e-03
6.679112e-03
6.746146e-03
6.813273e-03
6.880492e-03
6.947804e-03
7.015209e-03
7.082707e-03
7.150297e-03
7.217979e-03
7.285755e-03
7.353622e-03
7.421582e-03
7.489635e-03
7.557780e-03
7.626017e-03
7.694347e-03
7.762769e-03
7.831283e-03
7.899890e-03
7.968588e-03
8.037380e-03
8.106263e-03
8.175238e-03
8.244306e-03
8.313465e-03
8.382717e-03
8.452061e-03
8.521497e-03
8.591025e-03
8.660645e-03
8.730356e-03
8.800160e-03
8.870056e-03
8.940043e-03
9.010123e-03
9.080294e-03
9.150557e-03
9.220911e-03
9.291358e-03
9.361896e-03
9.432526e-03
9.503247e-03
9.574060e-03
9.644965e-03
9.715961e-03
9.787049e-03
9.858228e-03
9.929499e-03
1.000086e-02
1.007231e-02
1.014386e-02
1.021550e-02
1.028722e-02
1.035904e-02
1.043095e-02
1.050295e-02
1.057505e-02
1.064723e-02
1.071951e-02
1.079187e-02
1.086433e-02
1.093688e-02
1.100952e-02
1.108225e-02
1.115507e-02
1.122798e-02
1.130099e-02
1.137408e-02
1.144726e-02
1.152054e-02
1.159391e-02
1.166737e-02
1.174091e-02
1.181455e-02
1.188828e-02
1.196210e-02
1.203601e-02
1.211002e-02
1.218411e-02
1.225829e-02
1.233257e-02
1.240693e-02
1.248138e-02
1.255593e-02
1.263056e-02
1.270529e-02
1.278011e-02
1.285501e-02
1.293001e-02
1.300510e-02
1.308027e-02
1.315554e-02
1.323090e-02
1.330635e-02
1.338188e-02
1.345751e-02
1.353323e-02
1.360904e-02
1.368494e-02
1.376092e-02
1.383700e-02
1.391317e-02
1.398943e-02
1.406577e-02
1.414221e-02
1.421874e-02
1.429536e-02
1.437206e-02
1.444886e-02
1.452574e-02
1.460272e-02
1.467978e-02
1.475694e-02
1.483418e-02
1.491152e-02
1.498894e-02
1.506645e-02
1.514406e-02
1.522175e-02
1.529953e-02
1.537740e-02
1.545536e-02
1.553341e-02
1.561155e-02
1.568977e-02
1.576809e-02
1.584649e-02
1.592499e-02
1.600357e-02
1.608225e-02
1.616101e-02
1.623986e-02
1.631880e-02
1.639783e-02
1.647695e-02
1.655615e-02
1.663545e-02
1.671483e-02
1.679430e-02
1.687387e-02
1.695352e-02
1.703326e-02
1.711308e-02
1.719300e-02
1.727300e-02
1.735310e-02
1.743328e-02
1.751355e-02
1.759391e-02
1.767436e-02
1.775489e-02
1.783552e-02
1.791623e-02
1.799703e-02
1.807792e-02
1.815889e-02
1.823996e-02
1.832111e-02
1.840236e-02
1.848369e-02
1.856510e-02
1.864661e-02
1.872820e-02
1.880988e-02
1.889165e-02
1.897351e-02
1.905546e-02
1.913749e-02
1.921961e-02
1.930182e-02
1.938412e-02
1.946650e-02
1.954898e-02
1.963154e-02
1.971418e-02
1.979692e-02
1.987974e-02
1.996265e-02
2.004565e-02
2.012873e-02
2.021191e-02
2.029517e-02
2.037851e-02
2.046195e-02
2.054547e-02
2.062908e-02
2.071278e-02
2.079656e-02
2.088043e-02
2.096439e-02
2.104843e-02
2.113256e-02
2.121678e-02
2.130109e-02
2.138548e-02
2.146996e-02
2.155453e-02
2.163918e-02
2.172392e-02
2.180875e-02
2.189366e-02
2.197867e-02
2.206375e-02
2.214893e-02
2.223419e-02
2.231954e-02
2.240497e-02
2.249049e-02
2.257610e-02
2.266179e-02
2.274757e-02
2.283344e-02
2.291939e-02
2.300543e-02
2.309155e-02
2.317776e-02
2.326406e-02
2.335045e-02
2.343692e-02
2.352347e-02
2.361011e-02
2.369684e-02
2.378366e-02
2.387056e-02
2.395754e-02
2.404461e-02
2.413177e-02
2.421902e-02
2.430635e-02
2.439376e-02
2.448126e-02
2.456885e-02
2.465652e-02
2.474428e-02
2.483212e-02
2.492005e-02
2.500807e-02
2.509617e-02
2.518435e-02
2.527262e-02
2.536098e-02
2.544942e-02
2.553795e-02
2.562656e-02
2.571526e-02
2.580404e-02
2.589291e-02
2.598187e-02
2.607090e-02
2.616003e-02
2.624924e-02
2.633853e-02
2.642791e-02
2.651737e-02
2.660692e-02
2.669655e-02
2.678627e-02
2.687607e-02
2.696596e-02
2.705593e-02
2.714599e-02
2.723613e-02
2.732636e-02
2.741667e-02
2.750707e-02
2.759755e-02
2.768811e-02
2.777876e-02
2.786949e-02
2.796031e-02
2.805121e-02
2.814220e-02
2.823327e-02
2.832442e-02
2.841566e-02
2.850699e-02
2.859839e-02
2.868988e-02
2.878146e-02
2.887312e-02
2.896486e-02
2.905669e-02
2.914860e-02
2.924060e-02
2.933267e-02
2.942484e-02
2.951708e-02
2.960941e-02
2.970183e-02
2.979432e-02
2.988691e-02
2.997957e-02
3.007232e-02
3.016515e-02
3.025807e-02
3.035106e-02
3.044415e-02
3.053731e-02
3.063056e-02
3.072389e-02
3.081731e-02
3.091080e-02
3.100439e-02
3.109805e-02
3.119180e-02
3.128563e-02
3.137954e-02
3.147354e-02
3.156762e-02
3.166178e-02
3.175603e-02
3.185036e-02
3.194477e-02
3.203926e-02
3.213384e-02
3.222850e-02
3.232324e-02
3.241806e-02
3.251297e-02
3.260796e-02
3.270303e-02
3.279819e-02
3.289342e-02
3.298874e-02
3.308414e-02
3.317963e-02
3.327520e-02
3.337084e-02
3.346657e-02
3.356239e-02
3.365828e-02
3.375426e-02
3.385032e-02
3.394646e-02
3.404268e-02
3.413899e-02
3.423537e-02
3.433184e-02
3.442839e-02
3.452503e-02
3.462174e-02
3.471854e-02
3.481541e-02
3.491237e-02
3.500941e-02
3.510654e-02
3.520374e-02
3.530102e-02
3.539839e-02
3.549584e-02
3.559337e-02
3.569098e-02
3.578867e-02
3.588644e-02
3.598430e-02
3.608224e-02
3.618025e-02
3.627835e-02
3.637653e-02
3.647479e-02
3.657313e-02
3.667155e-02
3.677005e-02
3.686864e-02
3.696730e-02
3.706605e-02
3.716487e-02
3.726378e-02
3.736277e-02
3.746183e-02
3.756098e-02
3.766021e-02
3.775952e-02
3.785891e-02
3.795838e-02
3.805793e-02
3.815756e-02
3.825727e-02
3.835707e-02
3.845694e-02
3.855689e-02
3.865692e-02
3.875703e-02
3.885723e-02
3.895750e-02
3.905785e-02
3.915828e-02
3.925880e-02
3.935939e-02
3.946006e-02
3.956081e-02
3.966164e-02
3.976255e-02
3.986355e-02
3.996462e-02
4.006577e-02
4.016700e-02
4.026831e-02
4.036969e-02
4.047116e-02
4.057271e-02
4.067434e-02
4.077604e-02
4.087783e-02
4.097969e-02
4.108164e-02
4.118366e-02
4.128576e-02
4.138794e-02
4.149020e-02
4.159254e-02
4.169496e-02
4.179746e-02
4.190003e-02
4.200269e-02
4.210542e-02
4.220823e-02
4.231112e-02
4.241409e-02
4.251714e-02
4.262027e-02
4.272347e-02
4.282676e-02
4.293012e-02
4.303356e-02
4.313708e-02
4.324068e-02
4.334435e-02
4.344811e-02
4.355194e-02
4.365585e-02
4.375984e-02
4.386391e-02
4.396805e-02
4.407227e-02
4.417657e-02
4.428095e-02
4.438541e-02
4.448994e-02
4.459456e-02
4.469925e-02
4.480401e-02
4.490886e-02
4.501378e-02
4.511878e-02
4.522386e-02
4.532902e-02
4.543425e-02
4.553956e-02
4.564495e-02
4.575041e-02
4.585596e-02
4.596158e-02
4.606727e-02
4.617305e-02
4.627890e-02
4.638483e-02
4.649083e-02
4.659692e-02
4.670308e-02
4.680931e-02
4.691563e-02
4.702202e-02
4.712848e-02
4.723503e-02
4.734165e-02
4.744834e-02
4.755512e-02
4.766197e-02
4.776890e-02
4.787590e-02
4.798298e-02
4.809014e-02
4.819737e-02
4.830468e-02
4.841206e-02
4.851953e-02
4.862706e-02
4.873468e-02
4.884237e-02
4.895013e-02
4.905798e-02
4.916589e-02
4.927389e-02
4.938196e-02
4.949011e-02
4.959833e-02
4.970663e-02
4.981500e-02
4.992345e-02
5.003197e-02
5.014057e-02
5.024925e-02
5.035800e-02
5.046683e-02
5.057573e-02
5.068471e-02
5.079376e-02
5.090289e-02
5.101209e-02
5.112137e-02
5.123073e-02
5.134016e-02
5.144966e-02
5.155924e-02
5.166890e-02
5.177863e-02
5.188843e-02
5.199831e-02
5.210826e-02
5.221829e-02
5.232840e-02
5.243857e-02
5.254883e-02
5.265916e-02
5.276956e-02
5.288003e-02
5.299059e-02
5.310121e-02
5.321191e-02
5.332269e-02
5.343354e-02
5.354446e-02
5.365546e-02
5.376653e-02
5.387767e-02
5.398889e-02
5.410019e-02
5.421156e-02
5.432300e-02
5.443451e-02
5.454610e-02
5.465777e-02
5.476950e-02
5.488132e-02
5.499320e-02
5.510516e-02
5.521719e-02
5.532930e-02
5.544148e-02
5.555373e-02
5.566605e-02
5.577845e-02
5.589093e-02
5.600347e-02
5.611609e-02
5.622878e-02
5.634155e-02
5.645439e-02
5.656730e-02
5.668029e-02
5.679334e-02
5.690647e-02
5.701968e-02
5.713296e-02
5.724631e-02
5.735973e-02
5.747322e-02
5.758679e-02
5.770043e-02
5.781414e-02
5.792793e-02
5.804179e-02
5.815572e-02
5.826972e-02
5.838380e-02
5.849794e-02
5.861216e-02
5.872645e-02
5.884082e-02
5.895526e-02
5.906976e-02
5.918434e-02
5.929900e-02
5.941372e-02
5.952852e-02
5.964339e-02
5.975833e-02
5.987334e-02
5.998842e-02
6.010358e-02
6.021880e-02
6.033410e-02
6.044947e-02
6.056491e-02
6.068043e-02
6.079601e-02
6.091167e-02
6.102739e-02
6.114319e-02
6.125906e-02
6.137500e-02
6.149102e-02
6.160710e-02
6.172325e-02
6.183948e-02
6.195577e-02
6.207214e-02
6.218858e-02
6.230509e-02
6.242167e-02
6.253832e-02
6.265504e-02
6.277183e-02
6.288869e-02
6.300562e-02
6.312263e-02
6.323970e-02
6.335684e-02
6.347406e-02
6.359134e-02
6.370870e-02
6.382612e-02
6.394362e-02
6.406118e-02
6.417882e-02
6.429653e-02
6.441430e-02
6.453215e-02
6.465006e-02
6.476805e-02
6.488610e-02
6.500423e-02
6.512242e-02
6.524069e-02
6.535902e-02
6.547742e-02
6.559590e-02
6.571444e-02
6.583305e-02
6.595173e-02
6.607048e-02
6.618930e-02
6.630819e-02
6.642715e-02
6.654617e-02
6.666527e-02
6.678444e-02
6.690367e-02
6.702297e-02
6.714235e-02
6.726179e-02
6.738130e-02
6.750088e-02
6.762052e-02
6.774024e-02
6.786003e-02
6.797988e-02
6.809980e-02
6.821979e-02
6.833985e-02
6.845998e-02
6.858017e-02
6.870044e-02
6.882077e-02
6.894117e-02
6.906164e-02
6.918217e-02
6.930278e-02
6.942345e-02
6.954419e-02
6.966500e-02
6.978588e-02
6.990682e-02
7.002783e-02
7.014891e-02
7.027006e-02
7.039127e-02
7.051256e-02
7.063391e-02
7.075532e-02
7.087681e-02
7.099836e-02
7.111998e-02
7.124167e-02
7.136342e-02
7.148524e-02
7.160713e-02
7.172909e-02
7.185111e-02
7.197320e-02
7.209536e-02
7.221758e-02
7.233987e-02
7.246223e-02
7.258465e-02
7.270714e-02
7.282970e-02
7.295233e-02
7.307502e-02
7.319777e-02
7.332060e-02
7.344349e-02
7.356644e-02
7.368947e-02
7.381256e-02
7.393571e-02
7.405893e-02
7.418222e-02
7.430557e-02
7.442899e-02
7.455248e-02
7.467603e-02
7.479965e-02
7.492333e-02
7.504708e-02
7.517090e-02
7.529478e-02
7.541872e-02
7.554273e-02
7.566681e-02
7.579095e-02
7.591516e-02
7.603944e-02
7.616378e-02
7.628818e-02
7.641265e-02
7.653718e-02
7.666178e-02
7.678645e-02
7.691118e-02
7.703598e-02
7.716084e-02
7.728576e-02
7.741075e-02
7.753580e-02
7.766092e-02
7.778611e-02
7.791136e-02
7.803667e-02
7.816205e-02
7.828749e-02
7.841300e-02
7.853857e-02
7.866421e-02
7.878991e-02
7.891567e-02
7.904150e-02
7.916739e-02
7.929335e-02
7.941937e-02
7.954545e-02
7.967160e-02
7.979781e-02
7.992409e-02
8.005043e-02
8.017684e-02
8.030330e-02
8.042984e-02
8.055643e-02
8.068309e-02
8.080981e-02
8.093660e-02
8.106345e-02
8.119036e-02
8.131734e-02
8.144437e-02
8.157148e-02
8.169864e-02
8.182587e-02
8.195316e-02
8.208052e-02
8.220794e-02
8.233542e-02
8.246296e-02
8.259057e-02
8.271823e-02
8.284597e-02
8.297376e-02
8.310162e-02
8.322954e-02
8.335752e-02
8.348556e-02
8.361367e-02
8.374184e-02
8.387007e-02
8.399837e-02
8.412672e-02
8.425514e-02
8.438362e-02
8.451216e-02
8.464077e-02
8.476943e-02
8.489816e-02
8.502695e-02
8.515580e-02
8.528472e-02
8.541369e-02
8.554273e-02
8.567183e-02
8.580099e-02
8.593021e-02
8.605949e-02
8.618884e-02
8.631825e-02
8.644771e-02
8.657724e-02
8.670683e-02
8.683648e-02
8.696619e-02
8.709597e-02
8.722580e-02
8.735569e-02
8.748565e-02
8.761567e-02
8.774574e-02
8.787588e-02
8.800608e-02
8.813634e-02
8.826666e-02
8.839704e-02
8.852748e-02
8.865798e-02
8.878854e-02
8.891917e-02
8.904985e-02
8.918059e-02
8.931139e-02
8.944226e-02
8.957318e-02
8.970416e-02
8.983521e-02
8.996631e-02
9.009747e-02
9.022869e-02
9.035997e-02
9.049132e-02
9.062272e-02
9.075418e-02
9.088570e-02
9.101728e-02
9.114892e-02
9.128062e-02
9.141238e-02
9.154419e-02
9.167607e-02
9.180801e-02
9.194000e-02
9.207206e-02
9.220417e-02
9.233634e-02
9.246857e-02
9.260086e-02
9.273321e-02
9.286562e-02
9.299808e-02
9.313061e-02
9.326319e-02
9.339583e-02
9.352853e-02
9.366129e-02
9.379411e-02
9.392699e-02
9.405992e-02
9.419291e-02
9.432596e-02
9.445907e-02
9.459224e-02
9.472546e-02
9.485875e-02
9.499209e-02
9.512548e-02
9.525894e-02
9.539245e-02
9.552603e-02
9.565966e-02
9.579334e-02
9.592709e-02
9.606089e-02
9.619475e-02
9.632866e-02
9.646264e-02
9.659667e-02
9.673076e-02
9.686490e-02
9.699911e-02
9.713337e-02
9.726768e-02
9.740206e-02
9.753649e-02
9.767098e-02
9.780552e-02
9.794012e-02
9.807478e-02
9.820950e-02
9.834427e-02
9.847910e-02
9.861398e-02
9.874892e-02
9.888392e-02
9.901897e-02
9.915408e-02
9.928925e-02
9.942447e-02
9.955975e-02
9.969508e-02
9.983047e-02
9.996592e-02
1.001014e-01
1.002370e-01
1.003726e-01
1.005083e-01
1.006440e-01
1.007798e-01
1.009156e-01
1.010515e-01
1.011874e-01
1.013234e-01
1.014595e-01
1.015956e-01
1.017318e-01
1.018680e-01
1.020043e-01
1.021406e-01
1.022770e-01
1.024135e-01
1.025500e-01
1.026865e-01
1.028231e-01
1.029598e-01
1.030965e-01
1.032333e-01
1.033701e-01
1.035070e-01
1.036439e-01
1.037809e-01
1.039180e-01
1.040551e-01
1.041922e-01
1.043294e-01
1.044667e-01
1.046040e-01
1.047414e-01
1.048788e-01
1.050163e-01
1.051538e-01
1.052914e-01
1.054290e-01
1.055667e-01
1.057045e-01
1.058423e-01
1.059801e-01
1.061181e-01
1.062560e-01
1.063940e-01
1.065321e-01
1.066702e-01
1.068084e-01
1.069466e-01
1.070849e-01
1.072232e-01
1.073616e-01
1.075001e-01
1.076386e-01
1.077771e-01
1.079157e-01
1.080544e-01
1.081931e-01
1.083318e-01
1.084706e-01
1.086095e-01
1.087484e-01
1.088874e-01
1.090264e-01
1.091655e-01
1.093046e-01
1.094438e-01
1.095830e-01
1.097223e-01
1.098616e-01
1.100010e-01
1.101404e-01
1.102799e-01
1.104195e-01
1.105591e-01
1.106987e-01
1.108384e-01
1.109782e-01
1.111180e-01
1.112578e-01
1.113977e-01
1.115377e-01
1.116777e-01
1.118177e-01
1.119578e-01
1.120980e-01
1.122382e-01
1.123785e-01
1.125188e-01
1.126591e-01
1.127996e-01
1.129400e-01
1.130805e-01
1.132211e-01
1.133617e-01
1.135024e-01
1.136431e-01
1.137839e-01
1.139247e-01
1.140656e-01
1.142065e-01
1.143474e-01
1.144885e-01
1.146295e-01
1.147707e-01
1.149118e-01
1.150531e-01
1.151943e-01
1.153356e-01
1.154770e-01
1.156184e-01
1.157599e-01
1.159014e-01
1.160430e-01
1.161846e-01
1.163263e-01
1.164680e-01
1.166098e-01
1.167516e-01
1.168934e-01
1.170354e-01
1.171773e-01
1.173193e-01
1.174614e-01
1.176035e-01
1.177457e-01
1.178879e-01
1.180301e-01
1.181724e-01
1.183148e-01
1.184572e-01
1.185997e-01
1.187422e-01
1.188847e-01
1.190273e-01
1.191699e-01
1.193126e-01
1.194554e-01
1.195982e-01
1.197410e-01
1.198839e-01
1.200268e-01
1.201698e-01
1.203129e-01
1.204559e-01
1.205991e-01
1.207422e-01
1.208855e-01
1.210287e-01
1.211720e-01
1.213154e-01
1.214588e-01
1.216023e-01
1.217458e-01
1.218893e-01
1.220330e-01
1.221766e-01
1.223203e-01
1.224640e-01
1.226078e-01
1.227517e-01
1.228956e-01
1.230395e-01
1.231835e-01
1.233275e-01
1.234716e-01
1.236157e-01
1.237598e-01
1.239041e-01
1.240483e-01
1.241926e-01
1.243370e-01
1.244814e-01
1.246258e-01
1.247703e-01
1.249148e-01
1.250594e-01
1.252040e-01
1.253487e-01
1.254934e-01
1.256382e-01
1.257830e-01
1.259279e-01
1.260728e-01
1.262177e-01
1.263627e-01
1.265077e-01
1.266528e-01
1.267980e-01
1.269431e-01
1.270884e-01
1.272336e-01
1.273789e-01
1.275243e-01
1.276697e-01
1.278151e-01
1.279606e-01
1.281062e-01
1.282517e-01
1.283974e-01
1.285430e-01
1.286887e-01
1.288345e-01
1.289803e-01
1.291262e-01
1.292720e-01
1.294180e-01
1.295640e-01
1.297100e-01
1.298561e-01
1.300022e-01
1.301483e-01
1.302945e-01
1.304408e-01
1.305871e-01
1.307334e-01
1.308798e-01
1.310262e-01
1.311727e-01
1.313192e-01
1.314657e-01
1.316123e-01
1.317589e-01
1.319056e-01
1.320523e-01
1.321991e-01
1.323459e-01
1.324928e-01
1.326397e-01
1.327866e-01
1.329336e-01
1.330806e-01
1.332277e-01
1.333748e-01
1.335220e-01
1.336692e-01
1.338164e-01
1.339637e-01
1.341110e-01
1.342584e-01
1.344058e-01
1.345532e-01
1.347007e-01
1.348483e-01
1.349958e-01
1.351435e-01
1.352911e-01
1.354388e-01
1.355866e-01
1.357344e-01
1.358822e-01
1.360301e-01
1.361780e-01
1.363259e-01
1.364739e-01
1.366220e-01
1.367700e-01
1.369182e-01
1.370663e-01
1.372145e-01
1.373628e-01
1.375111e-01
1.376594e-01
1.378078e-01
1.379562e-01
1.381046e-01
1.382531e-01
1.384016e-01
1.385502e-01
1.386988e-01
1.388475e-01
1.389962e-01
1.391449e-01
1.392937e-01
1.394425e-01
1.395913e-01
1.397402e-01
1.398892e-01
1.400381e-01
1.401872e-01
1.403362e-01
1.404853e-01
1.406345e-01
1.407836e-01
1.409328e-01
1.410821e-01
1.412314e-01
1.413807e-01
1.415301e-01
1.416795e-01
1.418290e-01
1.419785e-01
1.421280e-01
1.422776e-01
1.424272e-01
1.425768e-01
1.427265e-01
1.428762e-01
1.430260e-01
1.431758e-01
1.433257e-01
1.434755e-01
1.436255e-01
1.437754e-01
1.439254e-01
1.440755e-01
1.442255e-01
1.443756e-01
1.445258e-01
1.446760e-01
1.448262e-01
1.449765e-01
1.451268e-01
1.452771e-01
1.454275e-01
1.455779e-01
1.457284e-01
1.458789e-01
1.460294e-01
1.461800e-01
1.463306e-01
1.464813e-01
1.466319e-01
1.467827e-01
1.469334e-01
1.470842e-01
1.472350e-01
1.473859e-01
1.475368e-01
1.476878e-01
1.478388e-01
1.479898e-01
1.481408e-01
1.482919e-01
1.484431e-01
1.485942e-01
1.487454e-01
1.488967e-01
1.490479e-01
1.491992e-01
1.493506e-01
1.495020e-01
1.496534e-01
1.498049e-01
1.499564e-01
1.501079e-01
1.502595e-01
1.504111e-01
1.505627e-01
1.507144e-01
1.508661e-01
1.510178e-01
1.511696e-01
1.513214e-01
1.514733e-01
1.516252e-01
1.517771e-01
1.519291e-01
1.520811e-01
1.522331e-01
1.523852e-01
1.525373e-01
1.526894e-01
1.528416e-01
1.529938e-01
1.531460e-01
1.532983e-01
1.534506e-01
1.536029e-01
1.537553e-01
1.539077e-01
1.540602e-01
1.542127e-01
1.543652e-01
1.545177e-01
1.546703e-01
1.548230e-01
1.549756e-01
1.551283e-01
1.552810e-01
1.554338e-01
1.555866e-01
1.557394e-01
1.558923e-01
1.560452e-01
1.561981e-01
1.563511e-01
1.565041e-01
1.566571e-01
1.568101e-01
1.569632e-01
1.571164e-01
1.572695e-01
1.574227e-01
1.575760e-01
1.577292e-01
1.578825e-01
1.580358e-01
1.581892e-01
1.583426e-01
1.584960e-01
1.586495e-01
1.588030e-01
1.589565e-01
1.591101e-01
1.592637e-01
1.594173e-01
1.595709e-01
1.597246e-01
1.598783e-01
1.600321e-01
1.601859e-01
1.603397e-01
1.604936e-01
1.606474e-01
1.608013e-01
1.609553e-01
1.611093e-01
1.612633e-01
1.614173e-01
1.615714e-01
1.617255e-01
1.618796e-01
1.620338e-01
1.621880e-01
1.623422e-01
1.624965e-01
1.626508e-01
1.628051e-01
1.629595e-01
1.631138e-01
1.632683e-01
1.634227e-01
1.635772e-01
1.637317e-01
1.638862e-01
1.640408e-01
1.641954e-01
1.643500e-01
1.645047e-01
1.646594e-01
1.648141e-01
1.649689e-01
1.651236e-01
1.652785e-01
1.654333e-01
1.655882e-01
1.657431e-01
1.658980e-01
1.660530e-01
1.662080e-01
1.663630e-01
1.665180e-01
1.666731e-01
1.668282e-01
1.669834e-01
1.671385e-01
1.672937e-01
1.674490e-01
1.676042e-01
1.677595e-01
1.679148e-01
1.680702e-01
1.682256e-01
1.683810e-01
1.685364e-01
1.686919e-01
1.688473e-01
1.690029e-01
1.691584e-01
1.693140e-01
1.694696e-01
1.696252e-01
1.697809e-01
1.699366e-01
1.700923e-01
1.702480e-01
1.704038e-01
1.705596e-01
1.707155e-01
1.708713e-01
1.710272e-01
1.711831e-01
1.713391e-01
1.714950e-01
1.716510e-01
1.718071e-01
1.719631e-01
1.721192e-01
1.722753e-01
1.724314e-01
1.725876e-01
1.727438e-01
1.729000e-01
1.730562e-01
1.732125e-01
1.733688e-01
1.735251e-01
1.736815e-01
1.738379e-01
1.739943e-01
1.741507e-01
1.743072e-01
1.744637e-01
1.746202e-01
1.747767e-01
1.749333e-01
1.750899e-01
1.752465e-01
1.754031e-01
1.755598e-01
1.757165e-01
1.758732e-01
1.760300e-01
1.761867e-01
1.763435e-01
1.765003e-01
1.766572e-01
1.768141e-01
1.769710e-01
1.771279e-01
1.772849e-01
1.774418e-01
1.775988e-01
1.777559e-01
1.779129e-01
1.780700e-01
1.782271e-01
1.783842e-01
1.785414e-01
1.786986e-01
1.788558e-01
1.790130e-01
1.791703e-01
1.793275e-01
1.794848e-01
1.796422e-01
1.797995e-01
1.799569e-01
1.801143e-01
1.802717e-01
1.804292e-01
1.805866e-01
1.807441e-01
1.809017e-01
1.810592e-01
1.812168e-01
1.813744e-01
1.815320e-01
1.816896e-01
1.818473e-01
1.820050e-01
1.821627e-01
1.823204e-01
1.824782e-01
1.826359e-01
1.827938e-01
1.829516e-01
1.831094e-01
1.832673e-01
1.834252e-01
1.835831e-01
1.837411e-01
1.838990e-01
1.840570e-01
1.842150e-01
1.843731e-01
1.845311e-01
1.846892e-01
1.848473e-01
1.850054e-01
1.851636e-01
1.853217e-01
1.854799e-01
1.856381e-01
1.857964e-01
1.859546e-01
1.861129e-01
1.862712e-01
1.864295e-01
1.865879e-01
1.867462e-01
1.869046e-01
1.870630e-01
1.872215e-01
1.873799e-01
1.875384e-01
1.876969e-01
1.878554e-01
1.880139e-01
1.881725e-01
1.883311e-01
1.884897e-01
1.886483e-01
1.888069e-01
1.889656e-01
1.891243e-01
1.892830e-01
1.894417e-01
1.896005e-01
1.897592e-01
1.899180e-01
1.900768e-01
1.902356e-01
1.903945e-01
1.905534e-01
1.907123e-01
1.908712e-01
1.910301e-01
1.911890e-01
1.913480e-01
1.915070e-01
1.916660e-01
1.918250e-01
1.919841e-01
1.921431e-01
1.923022e-01
1.924613e-01
1.926205e-01
1.927796e-01
1.929388e-01
1.930979e-01
1.932571e-01
1.934164e-01
1.935756e-01
1.937349e-01
1.938941e-01
1.940534e-01
1.942128e-01
1.943721e-01
1.945314e-01
1.946908e-01
1.948502e-01
1.950096e-01
1.951690e-01
1.953285e-01
1.954879e-01
1.956474e-01
1.958069e-01
1.959664e-01
1.961260e-01
1.962855e-01
1.964451e-01
1.966047e-01
1.967643e-01
1.969239e-01
1.970836e-01
1.972432e-01
1.974029e-01
1.975626e-01
1.977223e-01
1.978820e-01
1.980418e-01
1.982015e-01
1.983613e-01
1.985211e-01
1.986809e-01
1.988408e-01
1.990006e-01
1.991605e-01
1.993204e-01
1.994803e-01
1.996402e-01
1.998001e-01
1.999601e-01
2.001200e-01
2.002800e-01
2.004400e-01
2.006000e-01
2.007601e-01
2.009201e-01
2.010802e-01
2.012402e-01
2.014003e-01
2.015604e-01
2.017206e-01
2.018807e-01
2.020409e-01
2.022010e-01
2.023612e-01
2.025214e-01
2.026817e-01
2.028419e-01
2.030021e-01
2.031624e-01
2.033227e-01
2.034830e-01
2.036433e-01
2.038036e-01
2.039640e-01
2.041243e-01
2.042847e-01
2.044451e-01
2.046055e-01
2.047659e-01
2.049263e-01
2.050868e-01
2.052472e-01
2.054077e-01
2.055682e-01
2.057287e-01
2.058892e-01
2.060497e-01
2.062103e-01
2.063708e-01
2.065314e-01
2.066920e-01
2.068526e-01
2.070132e-01
2.071738e-01
2.073344e-01
2.074951e-01
2.076558e-01
2.078164e-01
2.079771e-01
2.081378e-01
2.082986e-01
2.084593e-01
2.086200e-01
2.087808e-01
2.089416e-01
2.091023e-01
2.092631e-01
2.094240e-01
2.095848e-01
2.097456e-01
2.099065e-01
2.100673e-01
2.102282e-01
2.103891e-01
2.105500e-01
2.107109e-01
2.108718e-01
2.110327e-01
2.111937e-01
2.113546e-01
2.115156e-01
2.116766e-01
2.118376e-01
2.119986e-01
2.121596e-01
2.123206e-01
2.124817e-01
2.126427e-01
2.128038e-01
2.129649e-01
2.131259e-01
2.132870e-01
2.134482e-01
2.136093e-01
2.137704e-01
2.139315e-01
2.140927e-01
2.142539e-01
2.144150e-01
2.145762e-01
2.147374e-01
2.148986e-01
2.150598e-01
2.152211e-01
2.153823e-01
2.155435e-01
2.157048e-01
2.158661e-01
2.160273e-01
2.161886e-01
2.163499e-01
2.165112e-01
2.166726e-01
2.168339e-01
2.169952e-01
2.171566e-01
2.173179e-01
2.174793e-01
2.176407e-01
2.178021e-01
2.179635e-01
2.181249e-01
2.182863e-01
2.184477e-01
2.186091e-01
2.187706e-01
2.189320e-01
2.190935e-01
2.192549e-01
2.194164e-01
2.195779e-01
2.197394e-01
2.199009e-01
2.200624e-01
2.202239e-01
2.203855e-01
2.205470e-01
2.207085e-01
2.208701e-01
2.210317e-01
2.211932e-01
2.213548e-01
2.215164e-01
2.216780e-01
2.218396e-01
2.220012e-01
2.221628e-01
2.223244e-01
2.224861e-01
2.226477e-01
2.228093e-01
2.229710e-01
2.231327e-01
2.232943e-01
2.234560e-01
2.236177e-01
2.237794e-01
2.239411e-01
2.241028e-01
2.242645e-01
2.244262e-01
2.245879e-01
2.247497e-01
2.249114e-01
2.250731e-01
2.252349e-01
2.253967e-01
2.255584e-01
2.257202e-01
2.258820e-01
2.260437e-01
2.262055e-01
2.263673e-01
2.265291e-01
2.266909e-01
2.268528e-01
2.270146e-01
2.271764e-01
2.273382e-01
2.275001e-01
2.276619e-01
2.278237e-01
2.279856e-01
2.281475e-01
2.283093e-01
2.284712e-01
2.286331e-01
2.287949e-01
2.289568e-01
2.291187e-01
2.292806e-01
2.294425e-01
2.296044e-01
2.297663e-01
2.299282e-01
2.300901e-01
2.302521e-01
2.304140e-01
2.305759e-01
2.307379e-01
2.308998e-01
2.310617e-01
2.312237e-01
2.313856e-01
2.315476e-01
2.317096e-01
2.318715e-01
2.320335e-01
2.321955e-01
2.323574e-01
2.325194e-01
2.326814e-01
2.328434e-01
2.330054e-01
2.331674e-01
2.333293e-01
2.334913e-01
2.336533e-01
2.338154e-01
2.339774e-01
2.341394e-01
2.343014e-01
2.344634e-01
2.346254e-01
2.347874e-01
2.349495e-01
2.351115e-01
2.352735e-01
2.354356e-01
2.355976e-01
2.357596e-01
2.359217e-01
2.360837e-01
2.362458e-01
2.364078e-01
2.365699e-01
2.367319e-01
2.368940e-01
2.370560e-01
2.372181e-01
2.373801e-01
2.375422e-01
2.377042e-01
2.378663e-01
2.380284e-01
2.381904e-01
2.383525e-01
2.385146e-01
2.386766e-01
2.388387e-01
2.390008e-01
2.391629e-01
2.393249e-01
2.394870e-01
2.396491e-01
2.398111e-01
2.399732e-01
2.401353e-01
2.402974e-01
2.404595e-01
2.406215e-01
2.407836e-01
2.409457e-01
2.411078e-01
2.412699e-01
2.414319e-01
2.415940e-01
2.417561e-01
2.419182e-01
2.420803e-01
2.422423e-01
2.424044e-01
2.425665e-01
2.427286e-01
2.428906e-01
2.430527e-01
2.432148e-01
2.433769e-01
2.435390e-01
2.437010e-01
2.438631e-01
2.440252e-01
2.441872e-01
2.443493e-01
2.445114e-01
2.446735e-01
2.448355e-01
2.449976e-01
2.451597e-01
2.453217e-01
2.454838e-01
2.456458e-01
2.458079e-01
2.459700e-01
2.461320e-01
2.462941e-01
2.464561e-01
2.466182e-01
2.467802e-01
2.469423e-01
2.471043e-01
2.472663e-01
2.474284e-01
2.475904e-01
2.477525e-01
2.479145e-01
2.480765e-01
2.482385e-01
2.484006e-01
2.485626e-01
2.487246e-01
2.488866e-01
2.490486e-01
2.492106e-01
2.493727e-01
2.495347e-01
2.496967e-01
2.498587e-01
2.500207e-01
2.501826e-01
2.503446e-01
2.505066e-01
2.506686e-01
2.508306e-01
2.509925e-01
2.511545e-01
2.513165e-01
2.514784e-01
2.516404e-01
2.518024e-01
2.519643e-01
2.521263e-01
2.522882e-01
2.524501e-01
2.526121e-01
2.527740e-01
2.529359e-01
2.530978e-01
2.532598e-01
2.534217e-01
2.535836e-01
2.537455e-01
2.539074e-01
2.540693e-01
2.542312e-01
2.543930e-01
2.545549e-01
2.547168e-01
2.548787e-01
2.550405e-01
2.552024e-01
2.553642e-01
2.555261e-01
2.556879e-01
2.558497e-01
2.560116e-01
2.561734e-01
2.563352e-01
2.564970e-01
2.566588e-01
2.568206e-01
2.569824e-01
2.571442e-01
2.573060e-01
2.574678e-01
2.576295e-01
2.577913e-01
2.579530e-01
2.581148e-01
2.582765e-01
2.584383e-01
2.586000e-01
2.587617e-01
2.589234e-01
2.590852e-01
2.592469e-01
2.594086e-01
2.595702e-01
2.597319e-01
2.598936e-01
2.600553e-01
2.602169e-01
2.603786e-01
2.605402e-01
2.607019e-01
2.608635e-01
2.610251e-01
2.611867e-01
2.613483e-01
2.615099e-01
2.616715e-01
2.618331e-01
2.619947e-01
2.621562e-01
2.623178e-01
2.624794e-01
2.626409e-01
2.628024e-01
2.629640e-01
2.631255e-01
2.632870e-01
2.634485e-01
2.636100e-01
2.637715e-01
2.639329e-01
2.640944e-01
2.642559e-01
2.644173e-01
2.645787e-01
2.647402e-01
2.649016e-01
2.650630e-01
2.652244e-01
2.653858e-01
2.655472e-01
2.657086e-01
2.658699e-01
2.660313e-01
2.661926e-01
2.663540e-01
2.665153e-01
2.666766e-01
2.668379e-01
2.669992e-01
2.671605e-01
2.673218e-01
2.674830e-01
2.676443e-01
2.678055e-01
2.679668e-01
2.681280e-01
2.682892e-01
2.684504e-01
2.686116e-01
2.687728e-01
2.689339e-01
2.690951e-01
2.692563e-01
2.694174e-01
2.695785e-01
2.697396e-01
2.699007e-01
2.700618e-01
2.702229e-01
2.703840e-01
2.705451e-01
2.707061e-01
2.708671e-01
2.710282e-01
2.711892e-01
2.713502e-01
2.715112e-01
2.716721e-01
2.718331e-01
2.719941e-01
2.721550e-01
2.723159e-01
2.724769e-01
2.726378e-01
2.727987e-01
2.729595e-01
2.731204e-01
2.732813e-01
2.734421e-01
2.736029e-01
2.737638e-01
2.739246e-01
2.740854e-01
2.742461e-01
2.744069e-01
2.745677e-01
2.747284e-01
2.748891e-01
2.750499e-01
2.752106e-01
2.753713e-01
2.755319e-01
2.756926e-01
2.758532e-01
2.760139e-01
2.761745e-01
2.763351e-01
2.764957e-01
2.766563e-01
2.768168e-01
2.769774e-01
2.771379e-01
2.772985e-01
2.774590e-01
2.776195e-01
2.777800e-01
2.779404e-01
2.781009e-01
2.782613e-01
2.784217e-01
2.785822e-01
2.787425e-01
2.789029e-01
2.790633e-01
2.792236e-01
2.793840e-01
2.795443e-01
2.797046e-01
2.798649e-01
2.800252e-01
2.801854e-01
2.803457e-01
2.805059e-01
2.806661e-01
2.808263e-01
2.809865e-01
2.811467e-01
2.813068e-01
2.814670e-01
2.816271e-01
2.817872e-01
2.819473e-01
2.821074e-01
2.822674e-01
2.824275e-01
2.825875e-01
2.827475e-01
2.829075e-01
2.830675e-01
2.832274e-01
2.833874e-01
2.835473e-01
2.837072e-01
2.838671e-01
2.840270e-01
2.841869e-01
2.843467e-01
2.845065e-01
2.846663e-01
2.848261e-01
2.849859e-01
2.851457e-01
2.853054e-01
2.854651e-01
2.856249e-01
2.857845e-01
2.859442e-01
2.861039e-01
2.862635e-01
2.864231e-01
2.865827e-01
2.867423e-01
2.869019e-01
2.870614e-01
2.872210e-01
2.873805e-01
2.875400e-01
2.876994e-01
2.878589e-01
2.880183e-01
2.881778e-01
2.883372e-01
2.884966e-01
2.886559e-01
2.888153e-01
2.889746e-01
2.891339e-01
2.892932e-01
2.894525e-01
2.896117e-01
2.897710e-01
2.899302e-01
2.900894e-01
2.902486e-01
2.904077e-01
2.905669e-01
2.907260e-01
2.908851e-01
2.910442e-01
2.912032e-01
2.913623e-01
2.915213e-01
2.916803e-01
2.918393e-01
2.919982e-01
2.921572e-01
2.923161e-01
2.924750e-01
2.926339e-01
2.927927e-01
2.929516e-01
2.931104e-01
2.932692e-01
2.934280e-01
2.935868e-01
2.937455e-01
2.939042e-01
2.940629e-01
2.942216e-01
2.943803e-01
2.945389e-01
2.946975e-01
2.948561e-01
2.950147e-01
2.951732e-01
2.953318e-01
2.954903e-01
2.956488e-01
2.958072e-01
2.959657e-01
2.961241e-01
2.962825e-01
2.964409e-01
2.965992e-01
2.967576e-01
2.969159e-01
2.970742e-01
2.972325e-01
2.973907e-01
2.975489e-01
2.977072e-01
2.978653e-01
2.980235e-01
2.981816e-01
2.983398e-01
2.984979e-01
2.986559e-01
2.988140e-01
2.989720e-01
2.991300e-01
2.992880e-01
2.994460e-01
2.996039e-01
2.997618e-01
2.999197e-01
3.000776e-01
3.002354e-01
3.003932e-01
3.005510e-01
3.007088e-01
3.008666e-01
3.010243e-01
3.011820e-01
3.013397e-01
3.014973e-01
3.016550e-01
3.018126e-01
3.019702e-01
3.021277e-01
3.022853e-01
3.024428e-01
3.026003e-01
3.027577e-01
3.029152e-01
3.030726e-01
3.032300e-01
3.033874e-01
3.035447e-01
3.037020e-01
3.038593e-01
3.040166e-01
3.041738e-01
3.043311e-01
3.044883e-01
3.046454e-01
3.048026e-01
3.049597e-01
3.051168e-01
3.052739e-01
3.054309e-01
3.055880e-01
3.057449e-01
3.059019e-01
3.060589e-01
3.062158e-01
3.063727e-01
3.065296e-01
3.066864e-01
3.068432e-01
3.070000e-01
3.071568e-01
3.073135e-01
3.074702e-01
3.076269e-01
3.077836e-01
3.079402e-01
3.080968e-01
3.082534e-01
3.084100e-01
3.085665e-01
3.087230e-01
3.088795e-01
3.090359e-01
3.091924e-01
3.093488e-01
3.095051e-01
3.096615e-01
3.098178e-01
3.099741e-01
3.101304e-01
3.102866e-01
3.104428e-01
3.105990e-01
3.107552e-01
3.109113e-01
3.110674e-01
3.112235e-01
3.113795e-01
3.115355e-01
3.116915e-01
3.118475e-01
3.120034e-01
3.121593e-01
3.123152e-01
3.124711e-01
3.126269e-01
3.127827e-01
3.129384e-01
3.130942e-01
3.132499e-01
3.134056e-01
3.135612e-01
3.137169e-01
3.138725e-01
3.140280e-01
3.141836e-01
3.143391e-01
3.144946e-01
3.146500e-01
3.148054e-01
3.149608e-01
3.151162e-01
3.152715e-01
3.154269e-01
3.155821e-01
3.157374e-01
3.158926e-01
3.160478e-01
3.162030e-01
3.163581e-01
3.165132e-01
3.166683e-01
3.168233e-01
3.169783e-01
3.171333e-01
3.172883e-01
3.174432e-01
3.175981e-01
3.177530e-01
3.179078e-01
3.180626e-01
3.182174e-01
3.183721e-01
3.185268e-01
3.186815e-01
3.188362e-01
3.189908e-01
3.191454e-01
3.193000e-01
3.194545e-01
3.196090e-01
3.197635e-01
3.199179e-01
3.200723e-01
3.202267e-01
3.203810e-01
3.205354e-01
3.206896e-01
3.208439e-01
3.209981e-01
3.211523e-01
3.213065e-01
3.214606e-01
3.216147e-01
3.217688e-01
3.219228e-01
3.220768e-01
3.222308e-01
3.223847e-01
3.225386e-01
3.226925e-01
3.228463e-01
3.230001e-01
3.231539e-01
3.233076e-01
3.234614e-01
3.236150e-01
3.237687e-01
3.239223e-01
3.240759e-01
3.242294e-01
3.243830e-01
3.245364e-01
3.246899e-01
3.248433e-01
3.249967e-01
3.251501e-01
3.253034e-01
3.254567e-01
3.256099e-01
3.257631e-01
3.259163e-01
3.260695e-01
3.262226e-01
3.263757e-01
3.265287e-01
3.266818e-01
3.268348e-01
3.269877e-01
3.271406e-01
3.272935e-01
3.274464e-01
3.275992e-01
3.277520e-01
3.279047e-01
3.280574e-01
3.282101e-01
3.283628e-01
3.285154e-01
3.286680e-01
3.288205e-01
3.289730e-01
3.291255e-01
3.292779e-01
3.294303e-01
3.295827e-01
3.297351e-01
3.298874e-01
3.300396e-01
3.301919e-01
3.303441e-01
3.304962e-01
3.306483e-01
3.308004e-01
3.309525e-01
3.311045e-01
3.312565e-01
3.314085e-01
3.315604e-01
3.317123e-01
3.318641e-01
3.320159e-01
3.321677e-01
3.323194e-01
3.324711e-01
3.326228e-01
3.327744e-01
3.329260e-01
3.330776e-01
3.332291e-01
3.333806e-01
3.335320e-01
3.336834e-01
3.338348e-01
3.339862e-01
3.341375e-01
3.342887e-01
3.344400e-01
3.345912e-01
3.347423e-01
3.348934e-01
3.350445e-01
3.351956e-01
3.353466e-01
3.354975e-01
3.356485e-01
3.357994e-01
3.359502e-01
3.361011e-01
3.362519e-01
3.364026e-01
3.365533e-01
3.367040e-01
3.368546e-01
3.370052e-01
3.371558e-01
3.373063e-01
3.374568e-01
3.376072e-01
3.377577e-01
3.379080e-01
3.380584e-01
3.382087e-01
3.383589e-01
3.385091e-01
3.386593e-01
3.388095e-01
3.389596e-01
3.391096e-01
3.392597e-01
3.394097e-01
3.395596e-01
3.397095e-01
3.398594e-01
3.400092e-01
3.401590e-01
3.403088e-01
3.404585e-01
3.406082e-01
3.407578e-01
3.409074e-01
3.410570e-01
3.412065e-01
3.413560e-01
3.415054e-01
3.416548e-01
3.418042e-01
3.419535e-01
3.421028e-01
3.422521e-01
3.424013e-01
3.425504e-01
3.426996e-01
3.428486e-01
3.429977e-01
3.431467e-01
3.432957e-01
3.434446e-01
3.435935e-01
3.437423e-01
3.438911e-01
3.440399e-01
3.441886e-01
3.443373e-01
3.444859e-01
3.446345e-01
3.447831e-01
3.449316e-01
3.450801e-01
3.452285e-01
3.453769e-01
3.455253e-01
3.456736e-01
3.458219e-01
3.459701e-01
3.461183e-01
3.462665e-01
3.464146e-01
3.465626e-01
3.467107e-01
3.468587e-01
3.470066e-01
3.471545e-01
3.473024e-01
3.474502e-01
3.475980e-01
3.477457e-01
3.478934e-01
3.480410e-01
3.481887e-01
3.483362e-01
3.484838e-01
3.486312e-01
3.487787e-01
3.489261e-01
3.490734e-01
3.492207e-01
3.493680e-01
3.495152e-01
3.496624e-01
3.498096e-01
3.499567e-01
3.501037e-01
3.502508e-01
3.503977e-01
3.505447e-01
3.506915e-01
3.508384e-01
3.509852e-01
3.511319e-01
3.512787e-01
3.514253e-01
3.515720e-01
3.517185e-01
3.518651e-01
3.520116e-01
3.521580e-01
3.523044e-01
3.524508e-01
3.525971e-01
3.527434e-01
3.528896e-01
3.530358e-01
3.531820e-01
3.533281e-01
3.534741e-01
3.536202e-01
3.537661e-01
3.539120e-01
3.540579e-01
3.542038e-01
3.543496e-01
3.544953e-01
3.546410e-01
3.547867e-01
3.549323e-01
3.550778e-01
3.552234e-01
3.553689e-01
3.555143e-01
3.556597e-01
3.558050e-01
3.559503e-01
3.560956e-01
3.562408e-01
3.563859e-01
3.565311e-01
3.566761e-01
3.568212e-01
3.569661e-01
3.571111e-01
3.572560e-01
3.574008e-01
3.575456e-01
3.576904e-01
3.578351e-01
3.579797e-01
3.581244e-01
3.582689e-01
3.584135e-01
3.585579e-01
3.587024e-01
3.588467e-01
3.589911e-01
3.591354e-01
3.592796e-01
3.594238e-01
3.595680e-01
3.597121e-01
3.598561e-01
3.600002e-01
3.601441e-01
3.602880e-01
3.604319e-01
3.605757e-01
3.607195e-01
3.608633e-01
3.610069e-01
3.611506e-01
3.612942e-01
3.614377e-01
3.615812e-01
3.617247e-01
3.618681e-01
3.620114e-01
3.621547e-01
3.622980e-01
3.624412e-01
3.625844e-01
3.627275e-01
3.628705e-01
3.630136e-01
3.631565e-01
3.632995e-01
3.634423e-01
3.635852e-01
3.637279e-01
3.638707e-01
3.640133e-01
3.641560e-01
3.642986e-01
3.644411e-01
3.645836e-01
3.647260e-01
3.648684e-01
3.650108e-01
3.651531e-01
3.652953e-01
3.654375e-01
3.655797e-01
3.657218e-01
3.658638e-01
3.660058e-01
3.661478e-01
3.662897e-01
3.664315e-01
3.665733e-01
3.667151e-01
3.668568e-01
3.669984e-01
3.671400e-01
3.672816e-01
3.674231e-01
3.675646e-01
3.677060e-01
3.678473e-01
3.679886e-01
3.681299e-01
3.682711e-01
3.684123e-01
3.685534e-01
3.686944e-01
3.688354e-01
3.689764e-01
3.691173e-01
3.692582e-01
3.693990e-01
3.695397e-01
3.696804e-01
3.698211e-01
3.699617e-01
3.701022e-01
3.702427e-01
3.703832e-01
3.705236e-01
3.706640e-01
3.708043e-01
3.709445e-01
3.710847e-01
3.712248e-01
3.713649e-01
3.715050e-01
3.716450e-01
3.717849e-01
3.719248e-01
3.720646e-01
3.722044e-01
3.723442e-01
3.724839e-01
3.726235e-01
3.727631e-01
3.729026e-01
3.730421e-01
3.731815e-01
3.733209e-01
3.734602e-01
3.735995e-01
3.737387e-01
3.738778e-01
3.740170e-01
3.741560e-01
3.742950e-01
3.744340e-01
3.745729e-01
3.747117e-01
3.748505e-01
3.749893e-01
3.751280e-01
3.752666e-01
3.754052e-01
3.755437e-01
3.756822e-01
3.758206e-01
3.759590e-01
3.760973e-01
3.762356e-01
3.763738e-01
3.765120e-01
3.766501e-01
3.767881e-01
3.769261e-01
3.770641e-01
3.772020e-01
3.773398e-01
3.774776e-01
3.776154e-01
3.777530e-01
3.778907e-01
3.780282e-01
3.781658e-01
3.783032e-01
3.784406e-01
3.785780e-01
3.787153e-01
3.788525e-01
3.789897e-01
3.791269e-01
3.792640e-01
3.794010e-01
3.795380e-01
3.796749e-01
3.798118e-01
3.799486e-01
3.800853e-01
3.802221e-01
3.803587e-01
3.804953e-01
3.806318e-01
3.807683e-01
3.809048e-01
3.810411e-01
3.811775e-01
3.813137e-01
3.814499e-01
3.815861e-01
3.817222e-01
3.818582e-01
3.819942e-01
3.821302e-01
3.822660e-01
3.824019e-01
3.825376e-01
3.826733e-01
3.828090e-01
3.829446e-01
3.830801e-01
3.832156e-01
3.833511e-01
3.834864e-01
3.836218e-01
3.837570e-01
3.838922e-01
3.840274e-01
3.841625e-01
3.842975e-01
3.844325e-01
3.845674e-01
3.847023e-01
3.848371e-01
3.849719e-01
3.851066e-01
3.852412e-01
3.853758e-01
3.855103e-01
3.856448e-01
3.857792e-01
3.859136e-01
3.860479e-01
3.861821e-01
3.863163e-01
3.864505e-01
3.865845e-01
3.867185e-01
3.868525e-01
3.869864e-01
3.871203e-01
3.872540e-01
3.873878e-01
3.875214e-01
3.876551e-01
3.877886e-01
3.879221e-01
3.880556e-01
3.881889e-01
3.883223e-01
3.884555e-01
3.885888e-01
3.887219e-01
3.888550e-01
3.889880e-01
3.891210e-01
3.892539e-01
3.893868e-01
3.895196e-01
3.896523e-01
3.897850e-01
3.899177e-01
3.900502e-01
3.901827e-01
3.903152e-01
3.904476e-01
3.905799e-01
3.907122e-01
3.908444e-01
3.909766e-01
3.911087e-01
3.912407e-01
3.913727e-01
3.915046e-01
3.916365e-01
3.917683e-01
3.919000e-01
3.920317e-01
3.921633e-01
3.922949e-01
3.924264e-01
3.925578e-01
3.926892e-01
3.928206e-01
3.929518e-01
3.930830e-01
3.932142e-01
3.933453e-01
3.934763e-01
3.936073e-01
3.937382e-01
3.938690e-01
3.939998e-01
3.941305e-01
3.942612e-01
3.943918e-01
3.945224e-01
3.946528e-01
3.947833e-01
3.949136e-01
3.950439e-01
3.951742e-01
3.953044e-01
3.954345e-01
3.955646e-01
3.956946e-01
3.958245e-01
3.959544e-01
3.960842e-01
3.962140e-01
3.963437e-01
3.964733e-01
3.966029e-01
3.967324e-01
3.968618e-01
3.969912e-01
3.971205e-01
3.972498e-01
3.973790e-01
3.975082e-01
3.976373e-01
3.977663e-01
3.978952e-01
3.980241e-01
3.981530e-01
3.982817e-01
3.984105e-01
3.985391e-01
3.986677e-01
3.987962e-01
3.989247e-01
3.990531e-01
3.991814e-01
3.993097e-01
3.994379e-01
3.995661e-01
3.996942e-01
3.998222e-01
3.999502e-01
4.000781e-01
4.002059e-01
4.003337e-01
4.004614e-01
4.005891e-01
4.007167e-01
4.008442e-01
4.009717e-01
4.010991e-01
4.012264e-01
4.013537e-01
4.014809e-01
4.016080e-01
4.017351e-01
4.018621e-01
4.019891e-01
4.021160e-01
4.022428e-01
4.023696e-01
4.024963e-01
4.026230e-01
4.027495e-01
4.028761e-01
4.030025e-01
4.031289e-01
4.032552e-01
4.033815e-01
4.035077e-01
4.036338e-01
4.037599e-01
4.038859e-01
4.040118e-01
4.041377e-01
4.042635e-01
4.043893e-01
4.045150e-01
4.046406e-01
4.047661e-01
4.048916e-01
4.050170e-01
4.051424e-01
4.052677e-01
4.053929e-01
4.055181e-01
4.056432e-01
4.057682e-01
4.058932e-01
4.060181e-01
4.061430e-01
4.062678e-01
4.063925e-01
4.065171e-01
4.066417e-01
4.067662e-01
4.068907e-01
4.070151e-01
4.071394e-01
4.072636e-01
4.073878e-01
4.075120e-01
4.076360e-01
4.077600e-01
4.078840e-01
4.080078e-01
4.081316e-01
4.082553e-01
4.083790e-01
4.085026e-01
4.086262e-01
4.087496e-01
4.088730e-01
4.089964e-01
4.091196e-01
4.092428e-01
4.093660e-01
4.094891e-01
4.096121e-01
4.097350e-01
4.098579e-01
4.099807e-01
4.101034e-01
4.102261e-01
4.103487e-01
4.104712e-01
4.105937e-01
4.107161e-01
4.108385e-01
4.109607e-01
4.110829e-01
4.112051e-01
4.113272e-01
4.114492e-01
4.115711e-01
4.116930e-01
4.118148e-01
4.119365e-01
4.120582e-01
4.121798e-01
4.123013e-01
4.124228e-01
4.125442e-01
4.126655e-01
4.127868e-01
4.129080e-01
4.130291e-01
4.131502e-01
4.132712e-01
4.133921e-01
4.135130e-01
4.136338e-01
4.137545e-01
4.138752e-01
4.139957e-01
4.141163e-01
4.142367e-01
4.143571e-01
4.144774e-01
4.145977e-01
4.147178e-01
4.148379e-01
4.149580e-01
4.150780e-01
4.151979e-01
4.153177e-01
4.154375e-01
4.155572e-01
4.156768e-01
4.157964e-01
4.159159e-01
4.160353e-01
4.161546e-01
4.162739e-01
4.163931e-01
4.165123e-01
4.166314e-01
4.167504e-01
4.168693e-01
4.169882e-01
4.171070e-01
4.172257e-01
4.173444e-01
4.174630e-01
4.175815e-01
4.177000e-01
4.178184e-01
4.179367e-01
4.180549e-01
4.181731e-01
4.182912e-01
4.184092e-01
4.185272e-01
4.186451e-01
4.187629e-01
4.188807e-01
4.189984e-01
4.191160e-01
4.192336e-01
4.193510e-01
4.194684e-01
4.195858e-01
4.197030e-01
4.198202e-01
4.199374e-01
4.200544e-01
4.201714e-01
4.202883e-01
4.204052e-01
4.205219e-01
4.206386e-01
4.207553e-01
4.208718e-01
4.209883e-01
4.211048e-01
4.212211e-01
4.213374e-01
4.214536e-01
4.215697e-01
4.216858e-01
4.218018e-01
4.219177e-01
4.220336e-01
4.221493e-01
4.222651e-01
4.223807e-01
4.224963e-01
4.226118e-01
4.227272e-01
4.228425e-01
4.229578e-01
4.230730e-01
4.231882e-01
4.233032e-01
4.234182e-01
4.235331e-01
4.236480e-01
4.237628e-01
4.238775e-01
4.239921e-01
4.241067e-01
4.242212e-01
4.243356e-01
4.244499e-01
4.245642e-01
4.246784e-01
4.247925e-01
4.249066e-01
4.250206e-01
4.251345e-01
4.252483e-01
4.253621e-01
4.254758e-01
4.255894e-01
4.257030e-01
4.258165e-01
4.259299e-01
4.260432e-01
4.261564e-01
4.262696e-01
4.263827e-01
4.264958e-01
4.266088e-01
4.267216e-01
4.268345e-01
4.269472e-01
4.270599e-01
4.271725e-01
4.272850e-01
4.273975e-01
4.275099e-01
4.276222e-01
4.277344e-01
4.278466e-01
4.279587e-01
4.280707e-01
4.281826e-01
4.282945e-01
4.284063e-01
4.285180e-01
4.286296e-01
4.287412e-01
4.288527e-01
4.289641e-01
4.290755e-01
4.291867e-01
4.292980e-01
4.294091e-01
4.295201e-01
4.296311e-01
4.297420e-01
4.298528e-01
4.299636e-01
4.300743e-01
4.301849e-01
4.302954e-01
4.304059e-01
4.305163e-01
4.306266e-01
4.307368e-01
4.308470e-01
4.309571e-01
4.310671e-01
4.311770e-01
4.312869e-01
4.313967e-01
4.315064e-01
4.316160e-01
4.317256e-01
4.318351e-01
4.319445e-01
4.320538e-01
4.321631e-01
4.322722e-01
4.323814e-01
4.324904e-01
4.325993e-01
4.327082e-01
4.328170e-01
4.329258e-01
4.330344e-01
4.331430e-01
4.332515e-01
4.333600e-01
4.334683e-01
4.335766e-01
4.336848e-01
4.337929e-01
4.339010e-01
4.340089e-01
4.341168e-01
4.342247e-01
4.343324e-01
4.344401e-01
4.345477e-01
4.346552e-01
4.347626e-01
4.348700e-01
4.349773e-01
4.350845e-01
4.351917e-01
4.352987e-01
4.354057e-01
4.355126e-01
4.356194e-01
4.357262e-01
4.358329e-01
4.359395e-01
4.360460e-01
4.361525e-01
4.362588e-01
4.363651e-01
4.364713e-01
4.365775e-01
4.366835e-01
4.367895e-01
4.368954e-01
4.370013e-01
4.371070e-01
4.372127e-01
4.373183e-01
4.374238e-01
4.375293e-01
4.376346e-01
4.377399e-01
4.378451e-01
4.379503e-01
4.380553e-01
4.381603e-01
4.382652e-01
4.383701e-01
4.384748e-01
4.385795e-01
4.386841e-01
4.387886e-01
4.388930e-01
4.389974e-01
4.391017e-01
4.392059e-01
4.393100e-01
4.394140e-01
4.395180e-01
4.396219e-01
4.397257e-01
4.398295e-01
4.399331e-01
4.400367e-01
4.401402e-01
4.402436e-01
4.403470e-01
4.404502e-01
4.405534e-01
4.406565e-01
4.407595e-01
4.408625e-01
4.409654e-01
4.410682e-01
4.411709e-01
4.412735e-01
4.413761e-01
4.414785e-01
4.415809e-01
4.416833e-01
4.417855e-01
4.418877e-01
4.419897e-01
4.420917e-01
4.421937e-01
4.422955e-01
4.423973e-01
4.424990e-01
4.426006e-01
4.427021e-01
4.428036e-01
4.429049e-01
4.430062e-01
4.431074e-01
4.432086e-01
4.433096e-01
4.434106e-01
4.435115e-01
4.436123e-01
4.437130e-01
4.438137e-01
4.439142e-01
4.440147e-01
4.441151e-01
4.442155e-01
4.443157e-01
4.444159e-01
4.445160e-01
4.446160e-01
4.447159e-01
4.448158e-01
4.449156e-01
4.450153e-01
4.451149e-01
4.452144e-01
4.453138e-01
4.454132e-01
4.455125e-01
4.456117e-01
4.457108e-01
4.458099e-01
4.459089e-01
4.460078e-01
4.461066e-01
4.462053e-01
4.463039e-01
4.464025e-01
4.465010e-01
4.465994e-01
4.466977e-01
4.467959e-01
4.468941e-01
4.469922e-01
4.470902e-01
4.471881e-01
4.472859e-01
4.473837e-01
4.474813e-01
4.475789e-01
4.476764e-01
4.477739e-01
4.478712e-01
4.479685e-01
4.480657e-01
4.481628e-01
4.482598e-01
4.483567e-01
4.484536e-01
4.485504e-01
4.486471e-01
4.487437e-01
4.488402e-01
4.489367e-01
4.490330e-01
4.491293e-01
4.492255e-01
4.493216e-01
4.494177e-01
4.495136e-01
4.496095e-01
4.497053e-01
4.498010e-01
4.498966e-01
4.499922e-01
4.500876e-01
4.501830e-01
4.502783e-01
4.503735e-01
4.504687e-01
4.505637e-01
4.506587e-01
4.507536e-01
4.508484e-01
4.509431e-01
4.510377e-01
4.511323e-01
4.512268e-01
4.513212e-01
4.514155e-01
4.515097e-01
4.516038e-01
4.516979e-01
4.517919e-01
4.518858e-01
4.519796e-01
4.520733e-01
4.521670e-01
4.522605e-01
4.523540e-01
4.524474e-01
4.525407e-01
4.526339e-01
4.527271e-01
4.528201e-01
4.529131e-01
4.530060e-01
4.530988e-01
4.531916e-01
4.532842e-01
4.533768e-01
4.534692e-01
4.535616e-01
4.536539e-01
4.537462e-01
4.538383e-01
4.539304e-01
4.540223e-01
4.541142e-01
4.542060e-01
4.542978e-01
4.543894e-01
4.544810e-01
4.545724e-01
4.546638e-01
4.547551e-01
4.548463e-01
4.549375e-01
4.550285e-01
4.551195e-01
4.552104e-01
4.553012e-01
4.553919e-01
4.554825e-01
4.555730e-01
4.556635e-01
4.557539e-01
4.558442e-01
4.559344e-01
4.560245e-01
4.561145e-01
4.562045e-01
4.562943e-01
4.563841e-01
4.564738e-01
4.565634e-01
4.566530e-01
4.567424e-01
4.568318e-01
4.569210e-01
4.570102e-01
4.570993e-01
4.571884e-01
4.572773e-01
4.573661e-01
4.574549e-01
4.575436e-01
4.576322e-01
4.577207e-01
4.578091e-01
4.578974e-01
4.579857e-01
4.580738e-01
4.581619e-01
4.582499e-01
4.583378e-01
4.584256e-01
4.585134e-01
4.586010e-01
4.586886e-01
4.587761e-01
4.588635e-01
4.589508e-01
4.590380e-01
4.591251e-01
4.592122e-01
4.592992e-01
4.593860e-01
4.594728e-01
4.595595e-01
4.596462e-01
4.597327e-01
4.598191e-01
4.599055e-01
4.599918e-01
4.600780e-01
4.601641e-01
4.602501e-01
4.603360e-01
4.604219e-01
4.605076e-01
4.605933e-01
4.606789e-01
4.607644e-01
4.608498e-01
4.609351e-01
4.610204e-01
4.611055e-01
4.611906e-01
4.612756e-01
4.613605e-01
4.614453e-01
4.615300e-01
4.616146e-01
4.616992e-01
4.617836e-01
4.618680e-01
4.619523e-01
4.620365e-01
4.621206e-01
4.622046e-01
4.622885e-01
4.623724e-01
4.624562e-01
4.625398e-01
4.626234e-01
4.627069e-01
4.627903e-01
4.628737e-01
4.629569e-01
4.630401e-01
4.631231e-01
4.632061e-01
4.632890e-01
4.633718e-01
4.634545e-01
4.635371e-01
4.636197e-01
4.637021e-01
4.637845e-01
4.638667e-01
4.639489e-01
4.640310e-01
4.641130e-01
4.641950e-01
4.642768e-01
4.643586e-01
4.644402e-01
4.645218e-01
4.646033e-01
4.646847e-01
4.647660e-01
4.648472e-01
4.649283e-01
4.650094e-01
4.650903e-01
4.651712e-01
4.652520e-01
4.653327e-01
4.654133e-01
4.654938e-01
4.655742e-01
4.656545e-01
4.657348e-01
4.658150e-01
4.658950e-01
4.659750e-01
4.660549e-01
4.661347e-01
4.662144e-01
4.662941e-01
4.663736e-01
4.664531e-01
4.665324e-01
4.666117e-01
4.666909e-01
4.667700e-01
4.668490e-01
4.669279e-01
4.670067e-01
4.670855e-01
4.671641e-01
4.672427e-01
4.673211e-01
4.673995e-01
4.674778e-01
4.675560e-01
4.676341e-01
4.677122e-01
4.677901e-01
4.678680e-01
4.679457e-01
4.680234e-01
4.681010e-01
4.681785e-01
4.682559e-01
4.683332e-01
4.684104e-01
4.684875e-01
4.685646e-01
4.686415e-01
4.687184e-01
4.687952e-01
4.688719e-01
4.689484e-01
4.690250e-01
4.691014e-01
4.691777e-01
4.692539e-01
4.693301e-01
4.694061e-01
4.694821e-01
4.695580e-01
4.696338e-01
4.697095e-01
4.697851e-01
4.698606e-01
4.699360e-01
4.700113e-01
4.700866e-01
4.701617e-01
4.702368e-01
4.703118e-01
4.703867e-01
4.704615e-01
4.705362e-01
4.706108e-01
4.706853e-01
4.707597e-01
4.708341e-01
4.709083e-01
4.709825e-01
4.710566e-01
4.711305e-01
4.712044e-01
4.712782e-01
4.713519e-01
4.714255e-01
4.714991e-01
4.715725e-01
4.716459e-01
4.717191e-01
4.717923e-01
4.718653e-01
4.719383e-01
4.720112e-01
4.720840e-01
4.721567e-01
4.722293e-01
4.723019e-01
4.723743e-01
4.724466e-01
4.725189e-01
4.725911e-01
4.726631e-01
4.727351e-01
4.728070e-01
4.728788e-01
4.729505e-01
4.730221e-01
4.730936e-01
4.731651e-01
4.732364e-01
4.733077e-01
4.733788e-01
4.734499e-01
4.735208e-01
4.735917e-01
4.736625e-01
4.737332e-01
4.738038e-01
4.738743e-01
4.739448e-01
4.740151e-01
4.740853e-01
4.741555e-01
4.742255e-01
4.742955e-01
4.743654e-01
4.744352e-01
4.745049e-01
4.745745e-01
4.746440e-01
4.747134e-01
4.747827e-01
4.748519e-01
4.749211e-01
4.749901e-01
4.750591e-01
4.751279e-01
4.751967e-01
4.752654e-01
4.753339e-01
4.754024e-01
4.754708e-01
4.755391e-01
4.756074e-01
4.756755e-01
4.757435e-01
4.758115e-01
4.758793e-01
4.759470e-01
4.760147e-01
4.760823e-01
4.761498e-01
4.762171e-01
4.762844e-01
4.763516e-01
4.764187e-01
4.764857e-01
4.765527e-01
4.766195e-01
4.766862e-01
4.767529e-01
4.768194e-01
4.768859e-01
4.769522e-01
4.770185e-01
4.770847e-01
4.771507e-01
4.772167e-01
4.772826e-01
4.773484e-01
4.774141e-01
4.774798e-01
4.775453e-01
4.776107e-01
4.776761e-01
4.777413e-01
4.778065e-01
4.778715e-01
4.779365e-01
4.780014e-01
4.780661e-01
4.781308e-01
4.781954e-01
4.782599e-01
4.783243e-01
4.783886e-01
4.784528e-01
4.785170e-01
4.785810e-01
4.786449e-01
4.787088e-01
4.787725e-01
4.788362e-01
4.788997e-01
4.789632e-01
4.790266e-01
4.790899e-01
4.791531e-01
4.792162e-01
4.792792e-01
4.793421e-01
4.794049e-01
4.794676e-01
4.795302e-01
4.795928e-01
4.796552e-01
4.797175e-01
4.797798e-01
4.798419e-01
4.799040e-01
4.799660e-01
4.800278e-01
4.800896e-01
4.801513e-01
4.802129e-01
4.802744e-01
4.803358e-01
4.803971e-01
4.804583e-01
4.805194e-01
4.805805e-01
4.806414e-01
4.807022e-01
4.807630e-01
4.808236e-01
4.808842e-01
4.809446e-01
4.810050e-01
4.810652e-01
4.811254e-01
4.811855e-01
4.812455e-01
4.813054e-01
4.813652e-01
4.814249e-01
4.814845e-01
4.815440e-01
4.816034e-01
4.816627e-01
4.817220e-01
4.817811e-01
4.818401e-01
4.818991e-01
4.819579e-01
4.820167e-01
4.820753e-01
4.821339e-01
4.821924e-01
4.822507e-01
4.823090e-01
4.823672e-01
4.824253e-01
4.824833e-01
4.825412e-01
4.825990e-01
4.826567e-01
4.827143e-01
4.827718e-01
4.828292e-01
4.828866e-01
4.829438e-01
4.830009e-01
4.830580e-01
4.831149e-01
4.831718e-01
4.832285e-01
4.832852e-01
4.833418e-01
4.833982e-01
4.834546e-01
4.835109e-01
4.835671e-01
4.836232e-01
4.836791e-01
4.837350e-01
4.837908e-01
4.838465e-01
4.839022e-01
4.839577e-01
4.840131e-01
4.840684e-01
4.841236e-01
4.841788e-01
4.842338e-01
4.842887e-01
4.843436e-01
4.843983e-01
4.844530e-01
4.845075e-01
4.845620e-01
4.846164e-01
4.846706e-01
4.847248e-01
4.847789e-01
4.848329e-01
4.848867e-01
4.849405e-01
4.849942e-01
4.850478e-01
4.851013e-01
4.851547e-01
4.852080e-01
4.852612e-01
4.853143e-01
4.853674e-01
4.854203e-01
4.854731e-01
4.855258e-01
4.855785e-01
4.856310e-01
4.856835e-01
4.857358e-01
4.857880e-01
4.858402e-01
4.858922e-01
4.859442e-01
4.859961e-01
4.860478e-01
4.860995e-01
4.861511e-01
4.862026e-01
4.862539e-01
4.863052e-01
4.863564e-01
4.864075e-01
4.864585e-01
4.865094e-01
4.865602e-01
4.866109e-01
4.866615e-01
4.867120e-01
4.867624e-01
4.868127e-01
4.868629e-01
4.869131e-01
4.869631e-01
4.870130e-01
4.870629e-01
4.871126e-01
4.871622e-01
4.872118e-01
4.872612e-01
4.873106e-01
4.873598e-01
4.874090e-01
4.874580e-01
4.875070e-01
4.875558e-01
4.876046e-01
4.876533e-01
4.877018e-01
4.877503e-01
4.877987e-01
4.878470e-01
4.878951e-01
4.879432e-01
4.879912e-01
4.880391e-01
4.880869e-01
4.881346e-01
4.881822e-01
4.882297e-01
4.882771e-01
4.883244e-01
4.883716e-01
4.884187e-01
4.884657e-01
4.885126e-01
4.885595e-01
4.886062e-01
4.886528e-01
4.886993e-01
4.887458e-01
4.887921e-01
4.888383e-01
4.888845e-01
4.889305e-01
4.889764e-01
4.890223e-01
4.890680e-01
4.891137e-01
4.891592e-01
4.892047e-01
4.892500e-01
4.892953e-01
4.893404e-01
4.893855e-01
4.894305e-01
4.894753e-01
4.895201e-01
4.895648e-01
4.896093e-01
4.896538e-01
4.896982e-01
4.897425e-01
4.897866e-01
4.898307e-01
4.898747e-01
4.899186e-01
4.899624e-01
4.900061e-01
4.900496e-01
4.900931e-01
4.901365e-01
4.901798e-01
4.902230e-01
4.902661e-01
4.903091e-01
4.903520e-01
4.903948e-01
4.904376e-01
4.904802e-01
4.905227e-01
4.905651e-01
4.906074e-01
4.906496e-01
4.906917e-01
4.907338e-01
4.907757e-01
4.908175e-01
4.908592e-01
4.909008e-01
4.909424e-01
4.909838e-01
4.910251e-01
4.910664e-01
4.911075e-01
4.911485e-01
4.911895e-01
4.912303e-01
4.912710e-01
4.913117e-01
4.913522e-01
4.913927e-01
4.914330e-01
4.914733e-01
4.915134e-01
4.915535e-01
4.915934e-01
4.916333e-01
4.916730e-01
4.917127e-01
4.917522e-01
4.917917e-01
4.918310e-01
4.918703e-01
4.919095e-01
4.919485e-01
4.919875e-01
4.920263e-01
4.920651e-01
4.921038e-01
4.921423e-01
4.921808e-01
4.922192e-01
4.922574e-01
4.922956e-01
4.923337e-01
4.923717e-01
4.924095e-01
4.924473e-01
4.924850e-01
4.925226e-01
4.925600e-01
4.925974e-01
4.926347e-01
4.926719e-01
4.927090e-01
4.927460e-01
4.927828e-01
4.928196e-01
4.928563e-01
4.928929e-01
4.929294e-01
4.929658e-01
4.930021e-01
4.930382e-01
4.930743e-01
4.931103e-01
4.931462e-01
4.931820e-01
4.932177e-01
4.932533e-01
4.932888e-01
4.933242e-01
4.933595e-01
4.933947e-01
4.934298e-01
4.934648e-01
4.934997e-01
4.935345e-01
4.935692e-01
4.936038e-01
4.936382e-01
4.936726e-01
4.937069e-01
4.937411e-01
4.937753e-01
4.938093e-01
4.938432e-01
4.938770e-01
4.939107e-01
4.939443e-01
4.939778e-01
4.940112e-01
4.940445e-01
4.940777e-01
4.941108e-01
4.941438e-01
4.941767e-01
4.942095e-01
4.942422e-01
4.942748e-01
4.943073e-01
4.943397e-01
4.943720e-01
4.944042e-01
4.944363e-01
4.944684e-01
4.945003e-01
4.945321e-01
4.945638e-01
4.945954e-01
4.946269e-01
4.946583e-01
4.946896e-01
4.947208e-01
4.947519e-01
4.947829e-01
4.948138e-01
4.948447e-01
4.948754e-01
4.949060e-01
4.949365e-01
4.949669e-01
4.949972e-01
4.950274e-01
4.950575e-01
4.950875e-01
4.951174e-01
4.951472e-01
4.951769e-01
4.952066e-01
4.952361e-01
4.952655e-01
4.952948e-01
4.953240e-01
4.953531e-01
4.953821e-01
4.954110e-01
4.954398e-01
4.954685e-01
4.954971e-01
4.955256e-01
4.955540e-01
4.955823e-01
4.956105e-01
4.956387e-01
4.956667e-01
4.956946e-01
4.957224e-01
4.957501e-01
4.957777e-01
4.958052e-01
4.958326e-01
4.958599e-01
4.958871e-01
4.959142e-01
4.959412e-01
4.959681e-01
4.959949e-01
4.960216e-01
4.960482e-01
4.960747e-01
4.961011e-01
4.961274e-01
4.961536e-01
4.961797e-01
4.962057e-01
4.962316e-01
4.962574e-01
4.962831e-01
4.963086e-01
4.963341e-01
4.963595e-01
4.963848e-01
4.964100e-01
4.964351e-01
4.964601e-01
4.964850e-01
4.965098e-01
4.965345e-01
4.965591e-01
4.965835e-01
4.966079e-01
4.966322e-01
4.966564e-01
4.966805e-01
4.967045e-01
4.967284e-01
4.967521e-01
4.967758e-01
4.967994e-01
4.968229e-01
4.968463e-01
4.968695e-01
4.968927e-01
4.969158e-01
4.969388e-01
4.969616e-01
4.969844e-01
4.970071e-01
4.970297e-01
4.970521e-01
4.970745e-01
4.970968e-01
4.971189e-01
4.971410e-01
4.971630e-01
4.971848e-01
4.972066e-01
4.972283e-01
4.972498e-01
4.972713e-01
4.972927e-01
4.973139e-01
4.973351e-01
4.973561e-01
4.973771e-01
4.973980e-01
4.974187e-01
4.974394e-01
4.974599e-01
4.974804e-01
4.975007e-01
4.975210e-01
4.975411e-01
4.975612e-01
4.975811e-01
4.976010e-01
4.976207e-01
4.976404e-01
4.976599e-01
4.976794e-01
4.976987e-01
4.977179e-01
4.977371e-01
4.977561e-01
4.977751e-01
4.977939e-01
4.978126e-01
4.978313e-01
4.978498e-01
4.978682e-01
4.978866e-01
4.979048e-01
4.979229e-01
4.979409e-01
4.979589e-01
4.979767e-01
4.979944e-01
4.980120e-01
4.980295e-01
4.980470e-01
4.980643e-01
4.980815e-01
4.980986e-01
4.981156e-01
4.981325e-01
4.981494e-01
4.981661e-01
4.981827e-01
4.981992e-01
4.982156e-01
4.982319e-01
4.982481e-01
4.982642e-01
4.982802e-01
4.982961e-01
4.983119e-01
4.983276e-01
4.983432e-01
4.983587e-01
4.983741e-01
4.983894e-01
4.984046e-01
4.984196e-01
4.984346e-01
4.984495e-01
4.984643e-01
4.984790e-01
4.984936e-01
4.985080e-01
4.985224e-01
4.985367e-01
4.985509e-01
4.985650e-01
4.985789e-01
4.985928e-01
4.986066e-01
4.986202e-01
4.986338e-01
4.986473e-01
4.986606e-01
4.986739e-01
4.986871e-01
4.987001e-01
4.987131e-01
4.987259e-01
4.987387e-01
4.987513e-01
4.987639e-01
4.987763e-01
4.987887e-01
4.988009e-01
4.988131e-01
4.988251e-01
4.988371e-01
4.988489e-01
4.988607e-01
4.988723e-01
4.988838e-01
4.988953e-01
4.989066e-01
4.989178e-01
4.989290e-01
4.989400e-01
4.989509e-01
4.989617e-01
4.989725e-01
4.989831e-01
4.989936e-01
4.990040e-01
4.990143e-01
4.990246e-01
4.990347e-01
4.990447e-01
4.990546e-01
4.990644e-01
4.990741e-01
4.990837e-01
4.990932e-01
4.991026e-01
4.991119e-01
4.991211e-01
4.991302e-01
4.991392e-01
4.991481e-01
4.991569e-01
4.991656e-01
4.991742e-01
4.991827e-01
4.991911e-01
4.991993e-01
4.992075e-01
4.992156e-01
4.992236e-01
4.992315e-01
4.992392e-01
4.992469e-01
4.992545e-01
4.992619e-01
4.992693e-01
4.992766e-01
4.992837e-01
4.992908e-01
4.992978e-01
4.993046e-01
4.993114e-01
4.993180e-01
4.993246e-01
4.993311e-01
4.993374e-01
4.993437e-01
4.993498e-01
4.993558e-01
4.993618e-01
4.993676e-01
4.993734e-01
4.993790e-01
4.993845e-01
4.993900e-01
4.993953e-01
4.994005e-01
4.994057e-01
4.994107e-01
4.994156e-01
4.994205e-01
4.994252e-01
4.994298e-01
4.994343e-01
4.994387e-01
4.994430e-01
4.994473e-01
4.994514e-01
4.994554e-01
4.994593e-01
4.994631e-01
4.994668e-01
4.994704e-01
4.994739e-01
4.994773e-01
4.994806e-01
4.994838e-01
4.994869e-01
4.994899e-01
4.994928e-01
4.994956e-01
4.994982e-01
4.995008e-01
4.995033e-01
4.995057e-01
4.995080e-01
4.995101e-01
4.995122e-01
4.995142e-01
4.995161e-01
4.995178e-01
4.995195e-01
4.995211e-01
4.995225e-01
4.995239e-01
4.995252e-01
4.995263e-01
4.995274e-01
4.995283e-01
4.995292e-01
4.995299e-01
4.995306e-01
4.995311e-01
4.995316e-01
4.995319e-01
4.995322e-01
4.995323e-01
4.995323e-01
4.995323e-01
4.995321e-01
4.995318e-01
4.995315e-01
4.995310e-01
4.995304e-01
4.995298e-01
4.995290e-01
4.995281e-01
4.995271e-01
4.995260e-01
4.995249e-01
4.995236e-01
4.995222e-01
4.995207e-01
4.995191e-01
4.995174e-01
4.995156e-01
4.995137e-01
4.995117e-01
4.995096e-01
4.995074e-01
4.995051e-01
4.995027e-01
4.995002e-01
4.994976e-01
4.994949e-01
4.994921e-01
4.994892e-01
4.994861e-01
4.994830e-01
4.994798e-01
4.994765e-01
4.994731e-01
4.994695e-01
4.994659e-01
4.994622e-01
4.994583e-01
4.994544e-01
4.994504e-01
4.994462e-01
4.994420e-01
4.994377e-01
4.994332e-01
4.994287e-01
4.994240e-01
4.994193e-01
4.994144e-01
4.994095e-01
4.994044e-01
4.993993e-01
4.993940e-01
4.993887e-01
4.993832e-01
4.993776e-01
4.993720e-01
4.993662e-01
4.993604e-01
4.993544e-01
4.993483e-01
4.993421e-01
4.993359e-01
4.993295e-01
4.993230e-01
4.993164e-01
4.993098e-01
4.993030e-01
4.992961e-01
4.992891e-01
4.992820e-01
4.992748e-01
4.992675e-01
4.992601e-01
4.992526e-01
4.992450e-01
4.992373e-01
4.992295e-01
4.992216e-01
4.992136e-01
4.992055e-01
4.991973e-01
4.991890e-01
4.991806e-01
4.991721e-01
4.991635e-01
4.991548e-01
4.991460e-01
4.991370e-01
4.991280e-01
4.991189e-01
4.991097e-01
4.991003e-01
4.990909e-01
4.990814e-01
4.990718e-01
4.990620e-01
4.990522e-01
4.990423e-01
4.990322e-01
4.990221e-01
4.990118e-01
4.990015e-01
4.989911e-01
4.989805e-01
4.989699e-01
4.989591e-01
4.989483e-01
4.989373e-01
4.989263e-01
4.989151e-01
4.989039e-01
4.988925e-01
4.988810e-01
4.988695e-01
4.988578e-01
4.988460e-01
4.988342e-01
4.988222e-01
4.988101e-01
4.987980e-01
4.987857e-01
4.987733e-01
4.987609e-01
4.987483e-01
4.987356e-01
4.987228e-01
4.987099e-01
4.986970e-01
4.986839e-01
4.986707e-01
4.986574e-01
4.986440e-01
4.986305e-01
4.986169e-01
4.986032e-01
4.985894e-01
4.985755e-01
4.985615e-01
4.985474e-01
4.985332e-01
4.985189e-01
4.985045e-01
4.984900e-01
4.984754e-01
4.984607e-01
4.984459e-01
4.984310e-01
4.984160e-01
4.984009e-01
4.983857e-01
4.983703e-01
4.983549e-01
4.983394e-01
4.983238e-01
4.983081e-01
4.982922e-01
4.982763e-01
4.982603e-01
4.982442e-01
4.982279e-01
4.982116e-01
4.981952e-01
4.981786e-01
4.981620e-01
4.981453e-01
4.981284e-01
4.981115e-01
4.980945e-01
4.980773e-01
4.980601e-01
4.980427e-01
4.980253e-01
4.980078e-01
4.979901e-01
4.979724e-01
4.979545e-01
4.979366e-01
4.979185e-01
4.979004e-01
4.978821e-01
4.978637e-01
4.978453e-01
4.978267e-01
4.978081e-01
4.977893e-01
4.977705e-01
4.977515e-01
4.977324e-01
4.977133e-01
4.976940e-01
4.976746e-01
4.976552e-01
4.976356e-01
4.976159e-01
4.975962e-01
4.975763e-01
4.975563e-01
4.975362e-01
4.975161e-01
4.974958e-01
4.974754e-01
4.974549e-01
4.974344e-01
4.974137e-01
4.973929e-01
4.973720e-01
4.973510e-01
4.973300e-01
4.973088e-01
4.972875e-01
4.972661e-01
4.972446e-01
4.972230e-01
4.972013e-01
4.971795e-01
4.971576e-01
4.971357e-01
4.971136e-01
4.970914e-01
4.970691e-01
4.970467e-01
4.970242e-01
4.970016e-01
4.969789e-01
4.969561e-01
4.969332e-01
4.969102e-01
4.968871e-01
4.968639e-01
4.968406e-01
4.968172e-01
4.967937e-01
4.967701e-01
4.967464e-01
4.967226e-01
4.966986e-01
4.966746e-01
4.966505e-01
4.966263e-01
4.966020e-01
4.965776e-01
4.965531e-01
4.965285e-01
4.965038e-01
4.964789e-01
4.964540e-01
4.964290e-01
4.964039e-01
4.963787e-01
4.963534e-01
4.963279e-01
4.963024e-01
4.962768e-01
4.962511e-01
4.962253e-01
4.961994e-01
4.961733e-01
4.961472e-01
4.961210e-01
4.960947e-01
4.960682e-01
4.960417e-01
4.960151e-01
4.959884e-01
4.959616e-01
4.959346e-01
4.959076e-01
4.958805e-01
4.958532e-01
4.958259e-01
4.957985e-01
4.957710e-01
4.957433e-01
4.957156e-01
4.956878e-01
4.956599e-01
4.956318e-01
4.956037e-01
4.955755e-01
4.955471e-01
4.955187e-01
4.954902e-01
4.954615e-01
4.954328e-01
4.954040e-01
4.953751e-01
4.953460e-01
4.953169e-01
4.952877e-01
4.952583e-01
4.952289e-01
4.951994e-01
4.951697e-01
4.951400e-01
4.951102e-01
4.950802e-01
4.950502e-01
4.950201e-01
4.949898e-01
4.949595e-01
4.949291e-01
4.948985e-01
4.948679e-01
4.948372e-01
4.948063e-01
4.947754e-01
4.947444e-01
4.947132e-01
4.946820e-01
4.946507e-01
4.946192e-01
4.945877e-01
4.945561e-01
4.945243e-01
4.944925e-01
4.944606e-01
4.944285e-01
4.943964e-01
4.943642e-01
4.943319e-01
4.942994e-01
4.942669e-01
4.942343e-01
4.942015e-01
4.941687e-01
4.941358e-01
4.941027e-01
4.940696e-01
4.940364e-01
4.940031e-01
4.939696e-01
4.939361e-01
4.939025e-01
4.938687e-01
4.938349e-01
4.938010e-01
4.937670e-01
4.937328e-01
4.936986e-01
4.936643e-01
4.936299e-01
4.935953e-01
4.935607e-01
4.935260e-01
4.934912e-01
4.934563e-01
4.934212e-01
4.933861e-01
4.933509e-01
4.933156e-01
4.932802e-01
4.932446e-01
4.932090e-01
4.931733e-01
4.931375e-01
4.931016e-01
4.930656e-01
4.930294e-01
4.929932e-01
4.929569e-01
4.929205e-01
4.928840e-01
4.928474e-01
4.928107e-01
4.927739e-01
4.927370e-01
4.927000e-01
4.926629e-01
4.926256e-01
4.925883e-01
4.925509e-01
4.925134e-01
4.924758e-01
4.924381e-01
4.924003e-01
4.923624e-01
4.923244e-01
4.922863e-01
4.922482e-01
4.922099e-01
4.921715e-01
4.921330e-01
4.920944e-01
4.920557e-01
4.920169e-01
4.919780e-01
4.919390e-01
4.918999e-01
4.918608e-01
4.918215e-01
4.917821e-01
4.917426e-01
4.917030e-01
4.916634e-01
4.916236e-01
4.915837e-01
4.915437e-01
4.915037e-01
4.914635e-01
4.914232e-01
4.913828e-01
4.913424e-01
4.913018e-01
4.912611e-01
4.912204e-01
4.911795e-01
4.911386e-01
4.910975e-01
4.910563e-01
4.910151e-01
4.909737e-01
4.909323e-01
4.908907e-01
4.908491e-01
4.908073e-01
4.907655e-01
4.907235e-01
4.906815e-01
4.906394e-01
4.905971e-01
4.905548e-01
4.905123e-01
4.904698e-01
4.904272e-01
4.903844e-01
4.903416e-01
4.902987e-01
4.902557e-01
4.902125e-01
4.901693e-01
4.901260e-01
4.900826e-01
4.900391e-01
4.899954e-01
4.899517e-01
4.899079e-01
4.898640e-01
4.898200e-01
4.897759e-01
4.897317e-01
4.896874e-01
4.896430e-01
4.895985e-01
4.895539e-01
4.895092e-01
4.894644e-01
4.894195e-01
4.893745e-01
4.893295e-01
4.892843e-01
4.892390e-01
4.891936e-01
4.891481e-01
4.891026e-01
4.890569e-01
4.890111e-01
4.889653e-01
4.889193e-01
4.888732e-01
4.888271e-01
4.887808e-01
4.887345e-01
4.886880e-01
4.886415e-01
4.885948e-01
4.885481e-01
4.885012e-01
4.884543e-01
4.884073e-01
4.883601e-01
4.883129e-01
4.882656e-01
4.882181e-01
4.881706e-01
4.881230e-01
4.880753e-01
4.880275e-01
4.879796e-01
4.879315e-01
4.878834e-01
4.878352e-01
4.877869e-01
4.877385e-01
4.876900e-01
4.876414e-01
4.875927e-01
4.875440e-01
4.874951e-01
4.874461e-01
4.873970e-01
4.873478e-01
4.872986e-01
4.872492e-01
4.871997e-01
4.871502e-01
4.871005e-01
4.870507e-01
4.870009e-01
4.869509e-01
4.869009e-01
4.868507e-01
4.868005e-01
4.867502e-01
4.866997e-01
4.866492e-01
4.865986e-01
4.865478e-01
4.864970e-01
4.864461e-01
4.863951e-01
4.863440e-01
4.862928e-01
4.862414e-01
4.861900e-01
4.861385e-01
4.860869e-01
4.860353e-01
4.859835e-01
4.859316e-01
4.858796e-01
4.858275e-01
4.857753e-01
4.857231e-01
4.856707e-01
4.856182e-01
4.855657e-01
4.855130e-01
4.854603e-01
4.854074e-01
4.853545e-01
4.853014e-01
4.852483e-01
4.851951e-01
4.851417e-01
4.850883e-01
4.850348e-01
4.849812e-01
4.849274e-01
4.848736e-01
4.848197e-01
4.847657e-01
4.847116e-01
4.846574e-01
4.846031e-01
4.845488e-01
4.844943e-01
4.844397e-01
4.843850e-01
4.843303e-01
4.842754e-01
4.842204e-01
4.841654e-01
4.841102e-01
4.840550e-01
4.839996e-01
4.839442e-01
4.838886e-01
4.838330e-01
4.837773e-01
4.837215e-01
4.836655e-01
4.836095e-01
4.835534e-01
4.834972e-01
4.834409e-01
4.833845e-01
4.833280e-01
4.832714e-01
4.832147e-01
4.831580e-01
4.831011e-01
4.830441e-01
4.829871e-01
4.829299e-01
4.828726e-01
4.828153e-01
4.827578e-01
4.827003e-01
4.826427e-01
4.825849e-01
4.825271e-01
4.824692e-01
4.824112e-01
4.823531e-01
4.822949e-01
4.822366e-01
4.821782e-01
4.821197e-01
4.820611e-01
4.820024e-01
4.819436e-01
4.818848e-01
4.818258e-01
4.817667e-01
4.817076e-01
4.816483e-01
4.815890e-01
4.815295e-01
4.814700e-01
4.814104e-01
4.813506e-01
4.812908e-01
4.812309e-01
4.811709e-01
4.811108e-01
4.810506e-01
4.809903e-01
4.809299e-01
4.808694e-01
4.808089e-01
4.807482e-01
4.806874e-01
4.806266e-01
4.805656e-01
4.805046e-01
4.804434e-01
4.803822e-01
4.803209e-01
4.802594e-01
4.801979e-01
4.801363e-01
4.800746e-01
4.800128e-01
4.799509e-01
4.798889e-01
4.798268e-01
4.797647e-01
4.797024e-01
4.796400e-01
4.795776e-01
4.795150e-01
4.794524e-01
4.793896e-01
4.793268e-01
4.792638e-01
4.792008e-01
4.791377e-01
4.790745e-01
4.790112e-01
4.789478e-01
4.788843e-01
4.788207e-01
4.787570e-01
4.786933e-01
4.786294e-01
4.785654e-01
4.785014e-01
4.784372e-01
4.783730e-01
4.783087e-01
4.782442e-01
4.781797e-01
4.781151e-01
4.780504e-01
4.779856e-01
4.779207e-01
4.778557e-01
4.777906e-01
4.777254e-01
4.776602e-01
4.775948e-01
4.775294e-01
4.774638e-01
4.773982e-01
4.773324e-01
4.772666e-01
4.772007e-01
4.771347e-01
4.770686e-01
4.770024e-01
4.769361e-01
4.768697e-01
4.768032e-01
4.767367e-01
4.766700e-01
4.766032e-01
4.765364e-01
4.764694e-01
4.764024e-01
4.763353e-01
4.762681e-01
4.762008e-01
4.761334e-01
4.760659e-01
4.759983e-01
4.759306e-01
4.758628e-01
4.757949e-01
4.757270e-01
4.756589e-01
4.755908e-01
4.755225e-01
4.754542e-01
4.753858e-01
4.753173e-01
4.752487e-01
4.751800e-01
4.751112e-01
4.750423e-01
4.749733e-01
4.749043e-01
4.748351e-01
4.747658e-01
4.746965e-01
4.746271e-01
4.745575e-01
4.744879e-01
4.744182e-01
4.743484e-01
4.742785e-01
4.742085e-01
4.741384e-01
4.740683e-01
4.739980e-01
4.739277e-01
4.738572e-01
4.737867e-01
4.737160e-01
4.736453e-01
4.735745e-01
4.735036e-01
4.734326e-01
4.733615e-01
4.732903e-01
4.732191e-01
4.731477e-01
4.730762e-01
4.730047e-01
4.729331e-01
4.728613e-01
4.727895e-01
4.727176e-01
4.726456e-01
4.725735e-01
4.725013e-01
4.724291e-01
4.723567e-01
4.722842e-01
4.722117e-01
4.721390e-01
4.720663e-01
4.719935e-01
4.719206e-01
4.718476e-01
4.717745e-01
4.717013e-01
4.716280e-01
4.715547e-01
4.714812e-01
4.714077e-01
4.713340e-01
4.712603e-01
4.711865e-01
4.711125e-01
4.710385e-01
4.709645e-01
4.708903e-01
4.708160e-01
4.707416e-01
4.706672e-01
4.705926e-01
4.705180e-01
4.704433e-01
4.703685e-01
4.702936e-01
4.702186e-01
4.701435e-01
4.700683e-01
4.699930e-01
4.699177e-01
4.698422e-01
4.697667e-01
4.696911e-01
4.696153e-01
4.695395e-01
4.694636e-01
4.693876e-01
4.693116e-01
4.692354e-01
4.691591e-01
4.690828e-01
4.690064e-01
4.689298e-01
4.688532e-01
4.687765e-01
4.686997e-01
4.686228e-01
4.685458e-01
4.684688e-01
4.683916e-01
4.683144e-01
4.682370e-01
4.681596e-01
4.680821e-01
4.680045e-01
4.679268e-01
4.678490e-01
4.677712e-01
4.676932e-01
4.676152e-01
4.675370e-01
4.674588e-01
4.673805e-01
4.673021e-01
4.672236e-01
4.671450e-01
4.670663e-01
4.669876e-01
4.669087e-01
4.668298e-01
4.667507e-01
4.666716e-01
4.665924e-01
4.665131e-01
4.664337e-01
4.663543e-01
4.662747e-01
4.661951e-01
4.661153e-01
4.660355e-01
4.659556e-01
4.658756e-01
4.657955e-01
4.657153e-01
4.656350e-01
4.655547e-01
4.654742e-01
4.653937e-01
4.653131e-01
4.652323e-01
4.651515e-01
4.650707e-01
4.649897e-01
4.649086e-01
4.648275e-01
4.647462e-01
4.646649e-01
4.645835e-01
4.645020e-01
4.644204e-01
4.643387e-01
4.642569e-01
4.641751e-01
4.640931e-01
4.640111e-01
4.639290e-01
4.638467e-01
4.637645e-01
4.636821e-01
4.635996e-01
4.635170e-01
4.634344e-01
4.633517e-01
4.632688e-01
4.631859e-01
4.631029e-01
4.630198e-01
[truncated: 57,104 more chars]
