# Supplementary material for: Wide-Field Motion Integration in Fly VS Cells: Insights from an Inverse Approach
Source: PLoS Comput Biol. 2010 Sep 30;6(9):e1000932. doi: 10.1371/journal.pcbi.1000932 (PMC2947983; doi:10.1371/journal.pcbi.1000932)
Supplement: Dataset S1 — The passive and active optimized model to reproduce Figures 2 and 3 of the manuscript. (11.65 MB ZIP) [file pcbi.1000932.s001.zip › models/emd_traces/emd_trace_v28_null_inh_11.dat]

7.622293e-01
7.620392e-01
7.618490e-01
7.616587e-01
7.614684e-01
7.612780e-01
7.610876e-01
7.608972e-01
7.607067e-01
7.605161e-01
7.603255e-01
7.601349e-01
7.599442e-01
7.597535e-01
7.595627e-01
7.593718e-01
7.591809e-01
7.589900e-01
7.587990e-01
7.586080e-01
7.584169e-01
7.582258e-01
7.580346e-01
7.578434e-01
7.576521e-01
7.574608e-01
7.572694e-01
7.570780e-01
7.568866e-01
7.566950e-01
7.565035e-01
7.563119e-01
7.561202e-01
7.559285e-01
7.557368e-01
7.555450e-01
7.553531e-01
7.551612e-01
7.549693e-01
7.547773e-01
7.545852e-01
7.543932e-01
7.542010e-01
7.540088e-01
7.538166e-01
7.536243e-01
7.534320e-01
7.532396e-01
7.530472e-01
7.528547e-01
7.526622e-01
7.524696e-01
7.522770e-01
7.520844e-01
7.518917e-01
7.516989e-01
7.515061e-01
7.513133e-01
7.511204e-01
7.509274e-01
7.507344e-01
7.505414e-01
7.503483e-01
7.501551e-01
7.499620e-01
7.497687e-01
7.495754e-01
7.493821e-01
7.491887e-01
7.489953e-01
7.488019e-01
7.486083e-01
7.484148e-01
7.482212e-01
7.480275e-01
7.478338e-01
7.476400e-01
7.474462e-01
7.472524e-01
7.470585e-01
7.468646e-01
7.466706e-01
7.464765e-01
7.462825e-01
7.460883e-01
7.458941e-01
7.456999e-01
7.455056e-01
7.453113e-01
7.451170e-01
7.449225e-01
7.447281e-01
7.445336e-01
7.443390e-01
7.441444e-01
7.439498e-01
7.437551e-01
7.435603e-01
7.433655e-01
7.431707e-01
7.429758e-01
7.427809e-01
7.425859e-01
7.423909e-01
7.421958e-01
7.420007e-01
7.418055e-01
7.416103e-01
7.414151e-01
7.412198e-01
7.410244e-01
7.408290e-01
7.406336e-01
7.404381e-01
7.402425e-01
7.400469e-01
7.398513e-01
7.396556e-01
7.394599e-01
7.392641e-01
7.390683e-01
7.388724e-01
7.386765e-01
7.384806e-01
7.382846e-01
7.380885e-01
7.378924e-01
7.376963e-01
7.375001e-01
7.373039e-01
7.371076e-01
7.369112e-01
7.367149e-01
7.365184e-01
7.363220e-01
7.361255e-01
7.359289e-01
7.357323e-01
7.355356e-01
7.353389e-01
7.351422e-01
7.349454e-01
7.347486e-01
7.345517e-01
7.343547e-01
7.341578e-01
7.339607e-01
7.337637e-01
7.335666e-01
7.333694e-01
7.331722e-01
7.329749e-01
7.327776e-01
7.325803e-01
7.323829e-01
7.321855e-01
7.319880e-01
7.317905e-01
7.315929e-01
7.313953e-01
7.311976e-01
7.309999e-01
7.308021e-01
7.306043e-01
7.304065e-01
7.302086e-01
7.300106e-01
7.298127e-01
7.296146e-01
7.294165e-01
7.292184e-01
7.290203e-01
7.288220e-01
7.286238e-01
7.284255e-01
7.282271e-01
7.280287e-01
7.278303e-01
7.276318e-01
7.274333e-01
7.272347e-01
7.270361e-01
7.268374e-01
7.266387e-01
7.264399e-01
7.262411e-01
7.260423e-01
7.258434e-01
7.256444e-01
7.254454e-01
7.252464e-01
7.250473e-01
7.248482e-01
7.246491e-01
7.244498e-01
7.242506e-01
7.240513e-01
7.238519e-01
7.236525e-01
7.234531e-01
7.232536e-01
7.230541e-01
7.228545e-01
7.226549e-01
7.224552e-01
7.222555e-01
7.220558e-01
7.218560e-01
7.216561e-01
7.214563e-01
7.212563e-01
7.210564e-01
7.208563e-01
7.206563e-01
7.204562e-01
7.202560e-01
7.200558e-01
7.198556e-01
7.196553e-01
7.194549e-01
7.192546e-01
7.190541e-01
7.188537e-01
7.186532e-01
7.184526e-01
7.182520e-01
7.180514e-01
7.178507e-01
7.176499e-01
7.174492e-01
7.172483e-01
7.170475e-01
7.168466e-01
7.166456e-01
7.164446e-01
7.162436e-01
7.160425e-01
7.158413e-01
7.156402e-01
7.154389e-01
7.152377e-01
7.150364e-01
7.148350e-01
7.146336e-01
7.144322e-01
7.142307e-01
7.140291e-01
7.138276e-01
7.136260e-01
7.134243e-01
7.132226e-01
7.130208e-01
7.128190e-01
7.126172e-01
7.124153e-01
7.122134e-01
7.120114e-01
7.118094e-01
7.116074e-01
7.114053e-01
7.112031e-01
7.110009e-01
7.107987e-01
7.105964e-01
7.103941e-01
7.101917e-01
7.099893e-01
7.097869e-01
7.095844e-01
7.093819e-01
7.091793e-01
7.089767e-01
7.087740e-01
7.085713e-01
7.083685e-01
7.081657e-01
7.079629e-01
7.077600e-01
7.075571e-01
7.073541e-01
7.071511e-01
7.069480e-01
7.067449e-01
7.065418e-01
7.063386e-01
7.061354e-01
7.059321e-01
7.057288e-01
7.055254e-01
7.053220e-01
7.051186e-01
7.049151e-01
7.047116e-01
7.045080e-01
7.043044e-01
7.041007e-01
7.038970e-01
7.036933e-01
7.034895e-01
7.032857e-01
7.030818e-01
7.028779e-01
7.026739e-01
7.024699e-01
7.022659e-01
7.020618e-01
7.018577e-01
7.016535e-01
7.014493e-01
7.012450e-01
7.010407e-01
7.008364e-01
7.006320e-01
7.004276e-01
7.002231e-01
7.000186e-01
6.998140e-01
6.996094e-01
6.994048e-01
6.992001e-01
6.989954e-01
6.987906e-01
6.985858e-01
6.983810e-01
6.981761e-01
6.979711e-01
6.977662e-01
6.975611e-01
6.973561e-01
6.971510e-01
6.969458e-01
6.967406e-01
6.965354e-01
6.963301e-01
6.961248e-01
6.959195e-01
6.957141e-01
6.955086e-01
6.953032e-01
6.950976e-01
6.948921e-01
6.946865e-01
6.944808e-01
6.942751e-01
6.940694e-01
6.938636e-01
6.936578e-01
6.934520e-01
6.932461e-01
6.930401e-01
6.928341e-01
6.926281e-01
6.924220e-01
6.922159e-01
6.920098e-01
6.918036e-01
6.915974e-01
6.913911e-01
6.911848e-01
6.909784e-01
6.907720e-01
6.905656e-01
6.903591e-01
6.901526e-01
6.899461e-01
6.897395e-01
6.895328e-01
6.893261e-01
6.891194e-01
6.889126e-01
6.887058e-01
6.884990e-01
6.882921e-01
6.880852e-01
6.878782e-01
6.876712e-01
6.874641e-01
6.872571e-01
6.870499e-01
6.868427e-01
6.866355e-01
6.864283e-01
6.862210e-01
6.860136e-01
6.858063e-01
6.855988e-01
6.853914e-01
6.851839e-01
6.849764e-01
6.847688e-01
6.845611e-01
6.843535e-01
6.841458e-01
6.839380e-01
6.837303e-01
6.835224e-01
6.833146e-01
6.831067e-01
6.828987e-01
6.826907e-01
6.824827e-01
6.822747e-01
6.820666e-01
6.818584e-01
6.816502e-01
6.814420e-01
6.812337e-01
6.810254e-01
6.808171e-01
6.806087e-01
6.804003e-01
6.801918e-01
6.799833e-01
6.797748e-01
6.795662e-01
6.793576e-01
6.791489e-01
6.789402e-01
6.787314e-01
6.785227e-01
6.783138e-01
6.781050e-01
6.778961e-01
6.776871e-01
6.774782e-01
6.772691e-01
6.770601e-01
6.768510e-01
6.766418e-01
6.764327e-01
6.762234e-01
6.760142e-01
6.758049e-01
6.755955e-01
6.753862e-01
6.751768e-01
6.749673e-01
6.747578e-01
6.745483e-01
6.743387e-01
6.741291e-01
6.739195e-01
6.737098e-01
6.735000e-01
6.732903e-01
6.730805e-01
6.728706e-01
6.726607e-01
6.724508e-01
6.722409e-01
6.720309e-01
6.718208e-01
6.716107e-01
6.714006e-01
6.711905e-01
6.709803e-01
6.707700e-01
6.705598e-01
6.703495e-01
6.701391e-01
6.699287e-01
6.697183e-01
6.695078e-01
6.692973e-01
6.690868e-01
6.688762e-01
6.686656e-01
6.684550e-01
6.682443e-01
6.680335e-01
6.678228e-01
6.676120e-01
6.674011e-01
6.671902e-01
6.669793e-01
6.667683e-01
6.665573e-01
6.663463e-01
6.661352e-01
6.659241e-01
6.657130e-01
6.655018e-01
6.652905e-01
6.650793e-01
6.648680e-01
6.646566e-01
6.644453e-01
6.642338e-01
6.640224e-01
6.638109e-01
6.635994e-01
6.633878e-01
6.631762e-01
6.629646e-01
6.627529e-01
6.625412e-01
6.623294e-01
6.621176e-01
6.619058e-01
6.616939e-01
6.614820e-01
6.612701e-01
6.610581e-01
6.608461e-01
6.606340e-01
6.604220e-01
6.602098e-01
6.599977e-01
6.597855e-01
6.595732e-01
6.593609e-01
6.591486e-01
6.589363e-01
6.587239e-01
6.585115e-01
6.582990e-01
6.580865e-01
6.578740e-01
6.576614e-01
6.574488e-01
6.572362e-01
6.570235e-01
6.568108e-01
6.565980e-01
6.563852e-01
6.561724e-01
6.559595e-01
6.557466e-01
6.555337e-01
6.553207e-01
6.551077e-01
6.548947e-01
6.546816e-01
6.544685e-01
6.542553e-01
6.540421e-01
6.538289e-01
6.536156e-01
6.534023e-01
6.531890e-01
6.529756e-01
6.527622e-01
6.525488e-01
6.523353e-01
6.521218e-01
6.519082e-01
6.516946e-01
6.514810e-01
6.512673e-01
6.510536e-01
6.508399e-01
6.506261e-01
6.504123e-01
6.501985e-01
6.499846e-01
6.497707e-01
6.495568e-01
6.493428e-01
6.491288e-01
6.489147e-01
6.487006e-01
6.484865e-01
6.482723e-01
6.480581e-01
6.478439e-01
6.476297e-01
6.474154e-01
6.472010e-01
6.469866e-01
6.467722e-01
6.465578e-01
6.463433e-01
6.461288e-01
6.459143e-01
6.456997e-01
6.454851e-01
6.452704e-01
6.450557e-01
6.448410e-01
6.446262e-01
6.444115e-01
6.441966e-01
6.439818e-01
6.437669e-01
6.435519e-01
6.433370e-01
6.431220e-01
6.429069e-01
6.426919e-01
6.424768e-01
6.422616e-01
6.420465e-01
6.418313e-01
6.416160e-01
6.414007e-01
6.411854e-01
6.409701e-01
6.407547e-01
6.405393e-01
6.403238e-01
6.401084e-01
6.398928e-01
6.396773e-01
6.394617e-01
6.392461e-01
6.390304e-01
6.388148e-01
6.385990e-01
6.383833e-01
6.381675e-01
6.379517e-01
6.377358e-01
6.375199e-01
6.373040e-01
6.370880e-01
6.368721e-01
6.366560e-01
6.364400e-01
6.362239e-01
6.360078e-01
6.357916e-01
6.355754e-01
6.353592e-01
6.351429e-01
6.349266e-01
6.347103e-01
6.344939e-01
6.342776e-01
6.340611e-01
6.338447e-01
6.336282e-01
6.334116e-01
6.331951e-01
6.329785e-01
6.327619e-01
6.325452e-01
6.323285e-01
6.321118e-01
6.318950e-01
6.316783e-01
6.314614e-01
6.312446e-01
6.310277e-01
6.308108e-01
6.305938e-01
6.303768e-01
6.301598e-01
6.299428e-01
6.297257e-01
6.295086e-01
6.292914e-01
6.290742e-01
6.288570e-01
6.286398e-01
6.284225e-01
6.282052e-01
6.279878e-01
6.277705e-01
6.275531e-01
6.273356e-01
6.271181e-01
6.269006e-01
6.266831e-01
6.264655e-01
6.262479e-01
6.260303e-01
6.258126e-01
6.255949e-01
6.253772e-01
6.251595e-01
6.249417e-01
6.247238e-01
6.245060e-01
6.242881e-01
6.240702e-01
6.238522e-01
6.236342e-01
6.234162e-01
6.231982e-01
6.229801e-01
6.227620e-01
6.225439e-01
6.223257e-01
6.221075e-01
6.218892e-01
6.216710e-01
6.214527e-01
6.212344e-01
6.210160e-01
6.207976e-01
6.205792e-01
6.203607e-01
6.201423e-01
6.199237e-01
6.197052e-01
6.194866e-01
6.192680e-01
6.190494e-01
6.188307e-01
6.186120e-01
6.183933e-01
6.181745e-01
6.179557e-01
6.177369e-01
6.175180e-01
6.172992e-01
6.170802e-01
6.168613e-01
6.166423e-01
6.164233e-01
6.162043e-01
6.159852e-01
6.157661e-01
6.155470e-01
6.153278e-01
6.151086e-01
6.148894e-01
6.146702e-01
6.144509e-01
6.142316e-01
6.140123e-01
6.137929e-01
6.135735e-01
6.133541e-01
6.131346e-01
6.129151e-01
6.126956e-01
6.124760e-01
6.122565e-01
6.120369e-01
6.118172e-01
6.115976e-01
6.113779e-01
6.111581e-01
6.109384e-01
6.107186e-01
6.104988e-01
6.102789e-01
6.100591e-01
6.098392e-01
6.096192e-01
6.093993e-01
6.091793e-01
6.089593e-01
6.087392e-01
6.085191e-01
6.082990e-01
6.080789e-01
6.078587e-01
6.076385e-01
6.074183e-01
6.071981e-01
6.069778e-01
6.067575e-01
6.065371e-01
6.063168e-01
6.060964e-01
6.058759e-01
6.056555e-01
6.054350e-01
6.052145e-01
6.049939e-01
6.047734e-01
6.045528e-01
6.043322e-01
6.041115e-01
6.038908e-01
6.036701e-01
6.034494e-01
6.032286e-01
6.030078e-01
6.027870e-01
6.025661e-01
6.023453e-01
6.021244e-01
6.019034e-01
6.016825e-01
6.014615e-01
6.012404e-01
6.010194e-01
6.007983e-01
6.005772e-01
6.003561e-01
6.001349e-01
5.999138e-01
5.996925e-01
5.994713e-01
5.992500e-01
5.990287e-01
5.988074e-01
5.985861e-01
5.983647e-01
5.981433e-01
5.979218e-01
5.977004e-01
5.974789e-01
5.972574e-01
5.970358e-01
5.968143e-01
5.965927e-01
5.963710e-01
5.961494e-01
5.959277e-01
5.957060e-01
5.954843e-01
5.952625e-01
5.950407e-01
5.948189e-01
5.945971e-01
5.943752e-01
5.941533e-01
5.939314e-01
5.937095e-01
5.934875e-01
5.932655e-01
5.930435e-01
5.928214e-01
5.925993e-01
5.923772e-01
5.921551e-01
5.919329e-01
5.917108e-01
5.914885e-01
5.912663e-01
5.910440e-01
5.908218e-01
5.905994e-01
5.903771e-01
5.901547e-01
5.899323e-01
5.897099e-01
5.894875e-01
5.892650e-01
5.890425e-01
5.888200e-01
5.885974e-01
5.883749e-01
5.881523e-01
5.879297e-01
5.877070e-01
5.874843e-01
5.872616e-01
5.870389e-01
5.868161e-01
5.865934e-01
5.863706e-01
5.861477e-01
5.859249e-01
5.857020e-01
5.854791e-01
5.852562e-01
5.850332e-01
5.848102e-01
5.845872e-01
5.843642e-01
5.841412e-01
5.839181e-01
5.836950e-01
5.834718e-01
5.832487e-01
5.830255e-01
5.828023e-01
5.825791e-01
5.823558e-01
5.821325e-01
5.819092e-01
5.816859e-01
5.814626e-01
5.812392e-01
5.810158e-01
5.807924e-01
5.805689e-01
5.803455e-01
5.801220e-01
5.798984e-01
5.796749e-01
5.794513e-01
5.792277e-01
5.790041e-01
5.787805e-01
5.785568e-01
5.783331e-01
5.781094e-01
5.778857e-01
5.776619e-01
5.774381e-01
5.772143e-01
5.769905e-01
5.767666e-01
5.765427e-01
5.763188e-01
5.760949e-01
5.758710e-01
5.756470e-01
5.754230e-01
5.751990e-01
5.749749e-01
5.747509e-01
5.745268e-01
5.743027e-01
5.740785e-01
5.738544e-01
5.736302e-01
5.734060e-01
5.731818e-01
5.729575e-01
5.727332e-01
5.725089e-01
5.722846e-01
5.720603e-01
5.718359e-01
5.716115e-01
5.713871e-01
5.711627e-01
5.709382e-01
5.707137e-01
5.704892e-01
5.702647e-01
5.700402e-01
5.698156e-01
5.695910e-01
5.693664e-01
5.691418e-01
5.689171e-01
5.686924e-01
5.684677e-01
5.682430e-01
5.680183e-01
5.677935e-01
5.675687e-01
5.673439e-01
5.671190e-01
5.668942e-01
5.666693e-01
5.664444e-01
5.662195e-01
5.659946e-01
5.657696e-01
5.655446e-01
5.653196e-01
5.650946e-01
5.648695e-01
5.646444e-01
5.644193e-01
5.641942e-01
5.639691e-01
5.637439e-01
5.635188e-01
5.632936e-01
5.630683e-01
5.628431e-01
5.626178e-01
5.623926e-01
5.621672e-01
5.619419e-01
5.617166e-01
5.614912e-01
5.612658e-01
5.610404e-01
5.608150e-01
5.605895e-01
5.603641e-01
5.601386e-01
5.599130e-01
5.596875e-01
5.594620e-01
5.592364e-01
5.590108e-01
5.587852e-01
5.585595e-01
5.583339e-01
5.581082e-01
5.578825e-01
5.576568e-01
5.574311e-01
5.572053e-01
5.569795e-01
5.567537e-01
5.565279e-01
5.563021e-01
5.560762e-01
5.558504e-01
5.556245e-01
5.553985e-01
5.551726e-01
5.549467e-01
5.547207e-01
5.544947e-01
5.542687e-01
5.540426e-01
5.538166e-01
5.535905e-01
5.533644e-01
5.531383e-01
5.529122e-01
5.526860e-01
5.524599e-01
5.522337e-01
5.520075e-01
5.517812e-01
5.515550e-01
5.513287e-01
5.511025e-01
5.508762e-01
5.506498e-01
5.504235e-01
5.501971e-01
5.499708e-01
5.497444e-01
5.495180e-01
5.492915e-01
5.490651e-01
5.488386e-01
5.486121e-01
5.483856e-01
5.481591e-01
5.479325e-01
5.477060e-01
5.474794e-01
5.472528e-01
5.470262e-01
5.467996e-01
5.465729e-01
5.463462e-01
5.461195e-01
5.458928e-01
5.456661e-01
5.454394e-01
5.452126e-01
5.449858e-01
5.447590e-01
5.445322e-01
5.443054e-01
5.440786e-01
5.438517e-01
5.436248e-01
5.433979e-01
5.431710e-01
5.429441e-01
5.427171e-01
5.424901e-01
5.422631e-01
5.420361e-01
5.418091e-01
5.415821e-01
5.413550e-01
5.411280e-01
5.409009e-01
5.406738e-01
5.404466e-01
5.402195e-01
5.399923e-01
5.397652e-01
5.395380e-01
5.393108e-01
5.390835e-01
5.388563e-01
5.386290e-01
5.384018e-01
5.381745e-01
5.379472e-01
5.377199e-01
5.374925e-01
5.372652e-01
5.370378e-01
5.368104e-01
5.365830e-01
5.363556e-01
5.361281e-01
5.359007e-01
5.356732e-01
5.354457e-01
5.352182e-01
5.349907e-01
5.347632e-01
5.345356e-01
5.343081e-01
5.340805e-01
5.338529e-01
5.336253e-01
5.333977e-01
5.331700e-01
5.329424e-01
5.327147e-01
5.324870e-01
5.322593e-01
5.320316e-01
5.318039e-01
5.315761e-01
5.313484e-01
5.311206e-01
5.308928e-01
5.306650e-01
5.304372e-01
5.302093e-01
5.299815e-01
5.297536e-01
5.295257e-01
5.292978e-01
5.290699e-01
5.288420e-01
5.286140e-01
5.283861e-01
5.281581e-01
5.279301e-01
5.277021e-01
5.274741e-01
5.272461e-01
5.270180e-01
5.267900e-01
5.265619e-01
5.263338e-01
5.261057e-01
5.258776e-01
5.256495e-01
5.254213e-01
5.251932e-01
5.249650e-01
5.247368e-01
5.245086e-01
5.242804e-01
5.240522e-01
5.238240e-01
5.235957e-01
5.233674e-01
5.231392e-01
5.229109e-01
5.226826e-01
5.224543e-01
5.222259e-01
5.219976e-01
5.217692e-01
5.215408e-01
5.213125e-01
5.210841e-01
5.208557e-01
5.206272e-01
5.203988e-01
5.201703e-01
5.199419e-01
5.197134e-01
5.194849e-01
5.192564e-01
5.190279e-01
5.187994e-01
5.185708e-01
5.183423e-01
5.181137e-01
5.178851e-01
5.176565e-01
5.174279e-01
5.171993e-01
5.169707e-01
5.167421e-01
5.165134e-01
5.162847e-01
5.160561e-01
5.158274e-01
5.155987e-01
5.153700e-01
5.151412e-01
5.149125e-01
5.146838e-01
5.144550e-01
5.142262e-01
5.139975e-01
5.137687e-01
5.135399e-01
5.133110e-01
5.130822e-01
5.128534e-01
5.126245e-01
5.123956e-01
5.121668e-01
5.119379e-01
5.117090e-01
5.114801e-01
5.112512e-01
5.110222e-01
5.107933e-01
5.105643e-01
5.103354e-01
5.101064e-01
5.098774e-01
5.096484e-01
5.094194e-01
5.091904e-01
5.089614e-01
5.087323e-01
5.085033e-01
5.082742e-01
5.080451e-01
5.078161e-01
5.075870e-01
5.073579e-01
5.071287e-01
5.068996e-01
5.066705e-01
5.064413e-01
5.062122e-01
5.059830e-01
5.057539e-01
5.055247e-01
5.052955e-01
5.050663e-01
5.048371e-01
5.046078e-01
5.043786e-01
5.041494e-01
5.039201e-01
5.036908e-01
5.034616e-01
5.032323e-01
5.030030e-01
5.027737e-01
5.025444e-01
5.023151e-01
5.020857e-01
5.018564e-01
5.016271e-01
5.013977e-01
5.011683e-01
5.009390e-01
5.007096e-01
5.004802e-01
5.002508e-01
5.000214e-01
4.997920e-01
4.995625e-01
4.993331e-01
4.991036e-01
4.988742e-01
4.986447e-01
4.984153e-01
4.981858e-01
4.979563e-01
4.977268e-01
4.974973e-01
4.972678e-01
4.970383e-01
4.968087e-01
4.965792e-01
4.963496e-01
4.961201e-01
4.958905e-01
4.956610e-01
4.954314e-01
4.952018e-01
4.949722e-01
4.947426e-01
4.945130e-01
4.942834e-01
4.940537e-01
4.938241e-01
4.935945e-01
4.933648e-01
4.931352e-01
4.929055e-01
4.926758e-01
4.924462e-01
4.922165e-01
4.919868e-01
4.917571e-01
4.915274e-01
4.912977e-01
4.910679e-01
4.908382e-01
4.906085e-01
4.903787e-01
4.901490e-01
4.899192e-01
4.896895e-01
4.894597e-01
4.892299e-01
4.890002e-01
4.887704e-01
4.885406e-01
4.883108e-01
4.880810e-01
4.878511e-01
4.876213e-01
4.873915e-01
4.871617e-01
4.869318e-01
4.867020e-01
4.864721e-01
4.862423e-01
4.860124e-01
4.857825e-01
4.855527e-01
4.853228e-01
4.850929e-01
4.848630e-01
4.846331e-01
4.844032e-01
4.841733e-01
4.839434e-01
4.837135e-01
4.834835e-01
4.832536e-01
4.830237e-01
4.827937e-01
4.825638e-01
4.823338e-01
4.821039e-01
4.818739e-01
4.816439e-01
4.814140e-01
4.811840e-01
4.809540e-01
4.807240e-01
4.804940e-01
4.802640e-01
4.800340e-01
4.798040e-01
4.795740e-01
4.793440e-01
4.791139e-01
4.788839e-01
4.786539e-01
4.784239e-01
4.781938e-01
4.779638e-01
4.777337e-01
4.775037e-01
4.772736e-01
4.770436e-01
4.768135e-01
4.765834e-01
4.763534e-01
4.761233e-01
4.758932e-01
4.756631e-01
4.754330e-01
4.752029e-01
4.749728e-01
4.747427e-01
4.745126e-01
4.742825e-01
4.740524e-01
4.738223e-01
4.735922e-01
4.733621e-01
4.731319e-01
4.729018e-01
4.726717e-01
4.724416e-01
4.722114e-01
4.719813e-01
4.717511e-01
4.715210e-01
4.712908e-01
4.710607e-01
4.708305e-01
4.706004e-01
4.703702e-01
4.701401e-01
4.699099e-01
4.696797e-01
4.694496e-01
4.692194e-01
4.689892e-01
4.687590e-01
4.685289e-01
4.682987e-01
4.680685e-01
4.678383e-01
4.676081e-01
4.673779e-01
4.671477e-01
4.669176e-01
4.666874e-01
4.664572e-01
4.662270e-01
4.659968e-01
4.657666e-01
4.655363e-01
4.653061e-01
4.650759e-01
4.648457e-01
4.646155e-01
4.643853e-01
4.641551e-01
4.639249e-01
4.636947e-01
4.634644e-01
4.632342e-01
4.630040e-01
4.627738e-01
4.625436e-01
4.623133e-01
4.620831e-01
4.618529e-01
4.616227e-01
4.613924e-01
4.611622e-01
4.609320e-01
4.607017e-01
4.604715e-01
4.602413e-01
4.600110e-01
4.597808e-01
4.595506e-01
4.593204e-01
4.590901e-01
4.588599e-01
4.586297e-01
4.583994e-01
4.581692e-01
4.579390e-01
4.577087e-01
4.574785e-01
4.572483e-01
4.570180e-01
4.567878e-01
4.565576e-01
4.563273e-01
4.560971e-01
4.558669e-01
4.556366e-01
4.554064e-01
4.551762e-01
4.549459e-01
4.547157e-01
4.544855e-01
4.542553e-01
4.540250e-01
4.537948e-01
4.535646e-01
4.533343e-01
4.531041e-01
4.528739e-01
4.526437e-01
4.524135e-01
4.521832e-01
4.519530e-01
4.517228e-01
4.514926e-01
4.512624e-01
4.510322e-01
4.508020e-01
4.505717e-01
4.503415e-01
4.501113e-01
4.498811e-01
4.496509e-01
4.494207e-01
4.491905e-01
4.489603e-01
4.487301e-01
4.484999e-01
4.482697e-01
4.480396e-01
4.478094e-01
4.475792e-01
4.473490e-01
4.471188e-01
4.468886e-01
4.466585e-01
4.464283e-01
4.461981e-01
4.459680e-01
4.457378e-01
4.455076e-01
4.452775e-01
4.450473e-01
4.448172e-01
4.445870e-01
4.443569e-01
4.441267e-01
4.438966e-01
4.436664e-01
4.434363e-01
4.432062e-01
4.429760e-01
4.427459e-01
4.425158e-01
4.422856e-01
4.420555e-01
4.418254e-01
4.415953e-01
4.413652e-01
4.411351e-01
4.409050e-01
4.406749e-01
4.404448e-01
4.402147e-01
4.399846e-01
4.397546e-01
4.395245e-01
4.392944e-01
4.390643e-01
4.388343e-01
4.386042e-01
4.383741e-01
4.381441e-01
4.379140e-01
4.376840e-01
4.374540e-01
4.372239e-01
4.369939e-01
4.367639e-01
4.365338e-01
4.363038e-01
4.360738e-01
4.358438e-01
4.356138e-01
4.353838e-01
4.351538e-01
4.349238e-01
4.346938e-01
4.344639e-01
4.342339e-01
4.340039e-01
4.337740e-01
4.335440e-01
4.333141e-01
4.330841e-01
4.328542e-01
4.326242e-01
4.323943e-01
4.321644e-01
4.319345e-01
4.317045e-01
4.314746e-01
4.312447e-01
4.310148e-01
4.307850e-01
4.305551e-01
4.303252e-01
4.300953e-01
4.298654e-01
4.296356e-01
4.294057e-01
4.291759e-01
4.289460e-01
4.287162e-01
4.284864e-01
4.282566e-01
4.280267e-01
4.277969e-01
4.275671e-01
4.273373e-01
4.271075e-01
4.268778e-01
4.266480e-01
4.264182e-01
4.261885e-01
4.259587e-01
4.257290e-01
4.254992e-01
4.252695e-01
4.250397e-01
4.248100e-01
4.245803e-01
4.243506e-01
4.241209e-01
4.238912e-01
4.236615e-01
4.234319e-01
4.232022e-01
4.229725e-01
4.227429e-01
4.225132e-01
4.222836e-01
4.220540e-01
4.218243e-01
4.215947e-01
4.213651e-01
4.211355e-01
4.209059e-01
4.206764e-01
4.204468e-01
4.202172e-01
4.199877e-01
4.197581e-01
4.195286e-01
4.192990e-01
4.190695e-01
4.188400e-01
4.186105e-01
4.183810e-01
4.181515e-01
4.179220e-01
4.176926e-01
4.174631e-01
4.172336e-01
4.170042e-01
4.167748e-01
4.165453e-01
4.163159e-01
4.160865e-01
4.158571e-01
4.156277e-01
4.153983e-01
4.151690e-01
4.149396e-01
4.147102e-01
4.144809e-01
4.142516e-01
4.140222e-01
4.137929e-01
4.135636e-01
4.133343e-01
4.131050e-01
4.128758e-01
4.126465e-01
4.124172e-01
4.121880e-01
4.119588e-01
4.117295e-01
4.115003e-01
4.112711e-01
4.110419e-01
4.108127e-01
4.105836e-01
4.103544e-01
4.101252e-01
4.098961e-01
4.096670e-01
4.094378e-01
4.092087e-01
4.089796e-01
4.087505e-01
4.085215e-01
4.082924e-01
4.080633e-01
4.078343e-01
4.076053e-01
4.073762e-01
4.071472e-01
4.069182e-01
4.066892e-01
4.064603e-01
4.062313e-01
4.060023e-01
4.057734e-01
4.055445e-01
4.053155e-01
4.050866e-01
4.048577e-01
4.046288e-01
4.044000e-01
4.041711e-01
4.039423e-01
4.037134e-01
4.034846e-01
4.032558e-01
4.030270e-01
4.027982e-01
4.025694e-01
4.023406e-01
4.021119e-01
4.018831e-01
4.016544e-01
4.014257e-01
4.011970e-01
4.009683e-01
4.007396e-01
4.005110e-01
4.002823e-01
4.000537e-01
3.998250e-01
3.995964e-01
3.993678e-01
3.991392e-01
3.989107e-01
3.986821e-01
3.984535e-01
3.982250e-01
3.979965e-01
3.977680e-01
3.975395e-01
3.973110e-01
3.970825e-01
3.968541e-01
3.966256e-01
3.963972e-01
3.961688e-01
3.959404e-01
3.957120e-01
3.954836e-01
3.952553e-01
3.950269e-01
3.947986e-01
3.945703e-01
3.943420e-01
3.941137e-01
3.938854e-01
3.936571e-01
3.934289e-01
3.932006e-01
3.929724e-01
3.927442e-01
3.925160e-01
3.922879e-01
3.920597e-01
3.918316e-01
3.916034e-01
3.913753e-01
3.911472e-01
3.909191e-01
3.906910e-01
3.904630e-01
3.902349e-01
3.900069e-01
3.897789e-01
3.895509e-01
3.893229e-01
3.890950e-01
3.888670e-01
3.886391e-01
3.884112e-01
3.881833e-01
3.879554e-01
3.877275e-01
3.874996e-01
3.872718e-01
3.870440e-01
3.868162e-01
3.865884e-01
3.863606e-01
3.861328e-01
3.859051e-01
3.856773e-01
3.854496e-01
3.852219e-01
3.849942e-01
3.847666e-01
3.845389e-01
3.843113e-01
3.840837e-01
3.838561e-01
3.836285e-01
3.834009e-01
3.831734e-01
3.829458e-01
3.827183e-01
3.824908e-01
3.822633e-01
3.820359e-01
3.818084e-01
3.815810e-01
3.813536e-01
3.811262e-01
3.808988e-01
3.806714e-01
3.804441e-01
3.802168e-01
3.799894e-01
3.797622e-01
3.795349e-01
3.793076e-01
3.790804e-01
3.788532e-01
3.786259e-01
3.783988e-01
3.781716e-01
3.779444e-01
3.777173e-01
3.774902e-01
3.772631e-01
3.770360e-01
3.768089e-01
3.765819e-01
3.763549e-01
3.761279e-01
3.759009e-01
3.756739e-01
3.754469e-01
3.752200e-01
3.749931e-01
3.747662e-01
3.745393e-01
3.743125e-01
3.740856e-01
3.738588e-01
3.736320e-01
3.734052e-01
3.731784e-01
3.729517e-01
3.727250e-01
3.724983e-01
3.722716e-01
3.720449e-01
3.718182e-01
3.715916e-01
3.713650e-01
3.711384e-01
3.709118e-01
3.706853e-01
3.704587e-01
3.702322e-01
3.700057e-01
3.697793e-01
3.695528e-01
3.693264e-01
3.691000e-01
3.688736e-01
3.686472e-01
3.684208e-01
3.681945e-01
3.679682e-01
3.677419e-01
3.675156e-01
3.672894e-01
3.670631e-01
3.668369e-01
3.666107e-01
3.663846e-01
3.661584e-01
3.659323e-01
3.657062e-01
3.654801e-01
3.652540e-01
3.650280e-01
3.648019e-01
3.645759e-01
3.643499e-01
3.641240e-01
3.638980e-01
3.636721e-01
3.634462e-01
3.632203e-01
3.629945e-01
3.627686e-01
3.625428e-01
3.623170e-01
3.620913e-01
3.618655e-01
3.616398e-01
3.614141e-01
3.611884e-01
3.609627e-01
3.607371e-01
3.605115e-01
3.602859e-01
3.600603e-01
3.598347e-01
3.596092e-01
3.593837e-01
3.591582e-01
3.589328e-01
3.587073e-01
3.584819e-01
3.582565e-01
3.580311e-01
3.578058e-01
3.575804e-01
3.573551e-01
3.571299e-01
3.569046e-01
3.566794e-01
3.564541e-01
3.562290e-01
3.560038e-01
3.557786e-01
3.555535e-01
3.553284e-01
3.551033e-01
3.548783e-01
3.546533e-01
3.544283e-01
3.542033e-01
3.539783e-01
3.537534e-01
3.535285e-01
3.533036e-01
3.530787e-01
3.528539e-01
3.526290e-01
3.524043e-01
3.521795e-01
3.519547e-01
3.517300e-01
3.515053e-01
3.512806e-01
3.510560e-01
3.508314e-01
3.506068e-01
3.503822e-01
3.501576e-01
3.499331e-01
3.497086e-01
3.494841e-01
3.492597e-01
3.490353e-01
3.488108e-01
3.485865e-01
3.483621e-01
3.481378e-01
3.479135e-01
3.476892e-01
3.474649e-01
3.472407e-01
3.470165e-01
3.467923e-01
3.465682e-01
3.463440e-01
3.461199e-01
3.458959e-01
3.456718e-01
3.454478e-01
3.452238e-01
3.449998e-01
3.447759e-01
3.445519e-01
3.443280e-01
3.441042e-01
3.438803e-01
3.436565e-01
3.434327e-01
3.432089e-01
3.429852e-01
3.427615e-01
3.425378e-01
3.423141e-01
3.420905e-01
3.418669e-01
3.416433e-01
3.414197e-01
3.411962e-01
3.409727e-01
3.407492e-01
3.405257e-01
3.403023e-01
3.400789e-01
3.398555e-01
3.396322e-01
3.394089e-01
3.391856e-01
3.389623e-01
3.387391e-01
3.385159e-01
3.382927e-01
3.380695e-01
3.378464e-01
3.376233e-01
3.374002e-01
3.371772e-01
3.369542e-01
3.367312e-01
3.365082e-01
3.362853e-01
3.360624e-01
3.358395e-01
3.356166e-01
3.353938e-01
3.351710e-01
3.349483e-01
3.347255e-01
3.345028e-01
3.342801e-01
3.340575e-01
3.338348e-01
3.336122e-01
3.333897e-01
3.331671e-01
3.329446e-01
3.327221e-01
3.324997e-01
3.322772e-01
3.320548e-01
3.318325e-01
3.316101e-01
3.313878e-01
3.311655e-01
3.309433e-01
3.307211e-01
3.304989e-01
3.302767e-01
3.300546e-01
3.298324e-01
3.296104e-01
3.293883e-01
3.291663e-01
3.289443e-01
3.287223e-01
3.285004e-01
3.282785e-01
3.280566e-01
3.278348e-01
3.276130e-01
3.273912e-01
3.271694e-01
3.269477e-01
3.267260e-01
3.265044e-01
3.262827e-01
3.260611e-01
3.258395e-01
3.256180e-01
3.253965e-01
3.251750e-01
3.249536e-01
3.247321e-01
3.245107e-01
3.242894e-01
3.240681e-01
3.238468e-01
3.236255e-01
3.234043e-01
3.231830e-01
3.229619e-01
3.227407e-01
3.225196e-01
3.222985e-01
3.220775e-01
3.218565e-01
3.216355e-01
3.214145e-01
3.211936e-01
3.209727e-01
3.207518e-01
3.205310e-01
3.203102e-01
3.200894e-01
3.198687e-01
3.196480e-01
3.194273e-01
3.192067e-01
3.189861e-01
3.187655e-01
3.185449e-01
3.183244e-01
3.181039e-01
3.178835e-01
3.176631e-01
3.174427e-01
3.172223e-01
3.170020e-01
3.167817e-01
3.165615e-01
3.163412e-01
3.161211e-01
3.159009e-01
3.156808e-01
3.154607e-01
3.152406e-01
3.150206e-01
3.148006e-01
3.145806e-01
3.143607e-01
3.141408e-01
3.139210e-01
3.137011e-01
3.134813e-01
3.132616e-01
3.130418e-01
3.128221e-01
3.126025e-01
3.123828e-01
3.121633e-01
3.119437e-01
3.117242e-01
3.115047e-01
3.112852e-01
3.110658e-01
3.108464e-01
3.106270e-01
3.104077e-01
3.101884e-01
3.099692e-01
3.097499e-01
3.095307e-01
3.093116e-01
3.090925e-01
3.088734e-01
3.086543e-01
3.084353e-01
3.082163e-01
3.079974e-01
3.077785e-01
3.075596e-01
3.073407e-01
3.071219e-01
3.069032e-01
3.066844e-01
3.064657e-01
3.062471e-01
3.060284e-01
3.058098e-01
3.055913e-01
3.053727e-01
3.051542e-01
3.049358e-01
3.047173e-01
3.044990e-01
3.042806e-01
3.040623e-01
3.038440e-01
3.036258e-01
3.034076e-01
3.031894e-01
3.029712e-01
3.027531e-01
3.025351e-01
3.023170e-01
3.020990e-01
3.018811e-01
3.016632e-01
3.014453e-01
3.012274e-01
3.010096e-01
3.007918e-01
3.005741e-01
3.003564e-01
3.001387e-01
2.999211e-01
2.997035e-01
2.994859e-01
2.992684e-01
2.990509e-01
2.988335e-01
2.986161e-01
2.983987e-01
2.981814e-01
2.979641e-01
2.977468e-01
2.975296e-01
2.973124e-01
2.970952e-01
2.968781e-01
2.966610e-01
2.964440e-01
2.962270e-01
2.960100e-01
2.957931e-01
2.955762e-01
2.953593e-01
2.951425e-01
2.949258e-01
2.947090e-01
2.944923e-01
2.942756e-01
2.940590e-01
2.938424e-01
2.936259e-01
2.934094e-01
2.931929e-01
2.929765e-01
2.927601e-01
2.925437e-01
2.923274e-01
2.921111e-01
2.918949e-01
2.916787e-01
2.914625e-01
2.912464e-01
2.910303e-01
2.908142e-01
2.905982e-01
2.903822e-01
2.901663e-01
2.899504e-01
2.897346e-01
2.895188e-01
2.893030e-01
2.890872e-01
2.888715e-01
2.886559e-01
2.884403e-01
2.882247e-01
2.880091e-01
2.877936e-01
2.875782e-01
2.873628e-01
2.871474e-01
2.869320e-01
2.867167e-01
2.865015e-01
2.862862e-01
2.860711e-01
2.858559e-01
2.856408e-01
2.854257e-01
2.852107e-01
2.849957e-01
2.847808e-01
2.845659e-01
2.843510e-01
2.841362e-01
2.839214e-01
2.837067e-01
2.834920e-01
2.832773e-01
2.830627e-01
2.828481e-01
2.826336e-01
2.824191e-01
2.822046e-01
2.819902e-01
2.817759e-01
2.815615e-01
2.813472e-01
2.811330e-01
2.809188e-01
2.807046e-01
2.804905e-01
2.802764e-01
2.800624e-01
2.798484e-01
2.796344e-01
2.794205e-01
2.792066e-01
2.789928e-01
2.787790e-01
2.785652e-01
2.783515e-01
2.781378e-01
2.779242e-01
2.777106e-01
2.774971e-01
2.772836e-01
2.770701e-01
2.768567e-01
2.766433e-01
2.764300e-01
2.762167e-01
2.760035e-01
2.757903e-01
2.755771e-01
2.753640e-01
2.751509e-01
2.749379e-01
2.747249e-01
2.745119e-01
2.742990e-01
2.740862e-01
2.738734e-01
2.736606e-01
2.734478e-01
2.732352e-01
2.730225e-01
2.728099e-01
2.725973e-01
2.723848e-01
2.721724e-01
2.719599e-01
2.717475e-01
2.715352e-01
2.713229e-01
2.711106e-01
2.708984e-01
2.706863e-01
2.704741e-01
2.702621e-01
2.700500e-01
2.698380e-01
2.696261e-01
2.694142e-01
2.692023e-01
2.689905e-01
2.687787e-01
2.685670e-01
2.683553e-01
2.681437e-01
2.679321e-01
2.677205e-01
2.675090e-01
2.672976e-01
2.670862e-01
2.668748e-01
2.666635e-01
2.664522e-01
2.662409e-01
2.660297e-01
2.658186e-01
2.656075e-01
2.653964e-01
2.651854e-01
2.649745e-01
2.647635e-01
2.645527e-01
2.643418e-01
2.641311e-01
2.639203e-01
2.637096e-01
2.634990e-01
2.632884e-01
2.630778e-01
2.628673e-01
2.626568e-01
2.624464e-01
2.622360e-01
2.620257e-01
2.618154e-01
2.616052e-01
2.613950e-01
2.611849e-01
2.609748e-01
2.607647e-01
2.605547e-01
2.603447e-01
2.601348e-01
2.599250e-01
2.597151e-01
2.595054e-01
2.592956e-01
2.590860e-01
2.588763e-01
2.586667e-01
2.584572e-01
2.582477e-01
2.580383e-01
2.578289e-01
2.576195e-01
2.574102e-01
2.572010e-01
2.569917e-01
2.567826e-01
2.565735e-01
2.563644e-01
2.561554e-01
2.559464e-01
2.557375e-01
2.555286e-01
2.553198e-01
2.551110e-01
2.549022e-01
2.546936e-01
2.544849e-01
2.542763e-01
2.540678e-01
2.538593e-01
2.536508e-01
2.534424e-01
2.532341e-01
2.530258e-01
2.528175e-01
2.526093e-01
2.524012e-01
2.521931e-01
2.519850e-01
2.517770e-01
2.515690e-01
2.513611e-01
2.511532e-01
2.509454e-01
2.507376e-01
2.505299e-01
2.503222e-01
2.501146e-01
2.499070e-01
2.496995e-01
2.494920e-01
2.492846e-01
2.490772e-01
2.488699e-01
2.486626e-01
2.484554e-01
2.482482e-01
2.480411e-01
2.478340e-01
2.476270e-01
2.474200e-01
2.472131e-01
2.470062e-01
2.467993e-01
2.465926e-01
2.463858e-01
2.461791e-01
2.459725e-01
2.457659e-01
2.455594e-01
2.453529e-01
2.451465e-01
2.449401e-01
2.447337e-01
2.445275e-01
2.443212e-01
2.441150e-01
2.439089e-01
2.437028e-01
2.434968e-01
2.432908e-01
2.430849e-01
2.428790e-01
2.426732e-01
2.424674e-01
2.422617e-01
2.420560e-01
2.418504e-01
2.416448e-01
2.414393e-01
2.412338e-01
2.410284e-01
2.408230e-01
2.406177e-01
2.404125e-01
2.402072e-01
2.400021e-01
2.397970e-01
2.395919e-01
2.393869e-01
2.391819e-01
2.389770e-01
2.387722e-01
2.385674e-01
2.383626e-01
2.381579e-01
2.379533e-01
2.377487e-01
2.375442e-01
2.373397e-01
2.371352e-01
2.369308e-01
2.367265e-01
2.365222e-01
2.363180e-01
2.361138e-01
2.359097e-01
2.357056e-01
2.355016e-01
2.352977e-01
2.350937e-01
2.348899e-01
2.346861e-01
2.344823e-01
2.342786e-01
2.340750e-01
2.338714e-01
2.336678e-01
2.334643e-01
2.332609e-01
2.330575e-01
2.328542e-01
2.326509e-01
2.324477e-01
2.322445e-01
2.320414e-01
2.318384e-01
2.316354e-01
2.314324e-01
2.312295e-01
2.310267e-01
2.308239e-01
2.306211e-01
2.304184e-01
2.302158e-01
2.300132e-01
2.298107e-01
2.296082e-01
2.294058e-01
2.292035e-01
2.290011e-01
2.287989e-01
2.285967e-01
2.283946e-01
2.281925e-01
2.279904e-01
2.277885e-01
2.275865e-01
2.273847e-01
2.271828e-01
2.269811e-01
2.267794e-01
2.265777e-01
2.263761e-01
2.261746e-01
2.259731e-01
2.257717e-01
2.255703e-01
2.253690e-01
2.251677e-01
2.249665e-01
2.247653e-01
2.245642e-01
2.243632e-01
2.241622e-01
2.239613e-01
2.237604e-01
2.235596e-01
2.233588e-01
2.231581e-01
2.229574e-01
2.227568e-01
2.225563e-01
2.223558e-01
2.221554e-01
2.219550e-01
2.217547e-01
2.215544e-01
2.213542e-01
2.211541e-01
2.209540e-01
2.207539e-01
2.205539e-01
2.203540e-01
2.201541e-01
2.199543e-01
2.197546e-01
2.195549e-01
2.193552e-01
2.191557e-01
2.189561e-01
2.187567e-01
2.185572e-01
2.183579e-01
2.181586e-01
2.179593e-01
2.177602e-01
2.175610e-01
2.173620e-01
2.171629e-01
2.169640e-01
2.167651e-01
2.165662e-01
2.163675e-01
2.161687e-01
2.159701e-01
2.157714e-01
2.155729e-01
2.153744e-01
2.151759e-01
2.149776e-01
2.147792e-01
2.145810e-01
2.143828e-01
2.141846e-01
2.139865e-01
2.137885e-01
2.135905e-01
2.133926e-01
2.131947e-01
2.129969e-01
2.127992e-01
2.126015e-01
2.124039e-01
2.122063e-01
2.120088e-01
2.118114e-01
2.116140e-01
2.114166e-01
2.112194e-01
2.110222e-01
2.108250e-01
2.106279e-01
2.104309e-01
2.102339e-01
2.100370e-01
2.098401e-01
2.096433e-01
2.094466e-01
2.092499e-01
2.090533e-01
2.088567e-01
2.086602e-01
2.084638e-01
2.082674e-01
2.080710e-01
2.078748e-01
2.076786e-01
2.074824e-01
2.072863e-01
2.070903e-01
2.068943e-01
2.066984e-01
2.065026e-01
2.063068e-01
2.061111e-01
2.059154e-01
2.057198e-01
2.055243e-01
2.053288e-01
2.051333e-01
2.049380e-01
2.047427e-01
2.045474e-01
2.043522e-01
2.041571e-01
2.039621e-01
2.037671e-01
2.035721e-01
2.033772e-01
2.031824e-01
2.029877e-01
2.027930e-01
2.025983e-01
2.024037e-01
2.022092e-01
2.020148e-01
2.018204e-01
2.016261e-01
2.014318e-01
2.012376e-01
2.010434e-01
2.008493e-01
2.006553e-01
2.004614e-01
2.002675e-01
2.000736e-01
1.998798e-01
1.996861e-01
1.994925e-01
1.992989e-01
1.991053e-01
1.989119e-01
1.987185e-01
1.985251e-01
1.983318e-01
1.981386e-01
1.979455e-01
1.977524e-01
1.975593e-01
1.973664e-01
1.971735e-01
1.969806e-01
1.967878e-01
1.965951e-01
1.964025e-01
1.962099e-01
1.960173e-01
1.958249e-01
1.956324e-01
1.954401e-01
1.952478e-01
1.950556e-01
1.948634e-01
1.946714e-01
1.944793e-01
1.942874e-01
1.940955e-01
1.939036e-01
1.937118e-01
1.935201e-01
1.933285e-01
1.931369e-01
1.929454e-01
1.927539e-01
1.925625e-01
1.923712e-01
1.921799e-01
1.919887e-01
1.917976e-01
1.916065e-01
1.914155e-01
1.912245e-01
1.910336e-01
1.908428e-01
1.906520e-01
1.904614e-01
1.902707e-01
1.900802e-01
1.898897e-01
1.896992e-01
1.895088e-01
1.893185e-01
1.891283e-01
1.889381e-01
1.887480e-01
1.885579e-01
1.883680e-01
1.881780e-01
1.879882e-01
1.877984e-01
1.876087e-01
1.874190e-01
1.872294e-01
1.870399e-01
1.868504e-01
1.866610e-01
1.864717e-01
1.862824e-01
1.860932e-01
1.859041e-01
1.857150e-01
1.855260e-01
1.853370e-01
1.851482e-01
1.849593e-01
1.847706e-01
1.845819e-01
1.843933e-01
1.842047e-01
1.840163e-01
1.838278e-01
1.836395e-01
1.834512e-01
1.832630e-01
1.830748e-01
1.828867e-01
1.826987e-01
1.825107e-01
1.823229e-01
1.821350e-01
1.819473e-01
1.817596e-01
1.815720e-01
1.813844e-01
1.811969e-01
1.810095e-01
1.808221e-01
1.806348e-01
1.804476e-01
1.802604e-01
1.800734e-01
1.798863e-01
1.796994e-01
1.795125e-01
1.793256e-01
1.791389e-01
1.789522e-01
1.787656e-01
1.785790e-01
1.783925e-01
1.782061e-01
1.780198e-01
1.778335e-01
1.776472e-01
1.774611e-01
1.772750e-01
1.770890e-01
1.769030e-01
1.767172e-01
1.765313e-01
1.763456e-01
1.761599e-01
1.759743e-01
1.757888e-01
1.756033e-01
1.754179e-01
1.752325e-01
1.750473e-01
1.748621e-01
1.746769e-01
1.744919e-01
1.743069e-01
1.741219e-01
1.739371e-01
1.737523e-01
1.735676e-01
1.733829e-01
1.731983e-01
1.730138e-01
1.728293e-01
1.726450e-01
1.724607e-01
1.722764e-01
1.720922e-01
1.719081e-01
1.717241e-01
1.715401e-01
1.713562e-01
1.711724e-01
1.709886e-01
1.708049e-01
1.706213e-01
1.704378e-01
1.702543e-01
1.700709e-01
1.698875e-01
1.697042e-01
1.695210e-01
1.693379e-01
1.691548e-01
1.689718e-01
1.687889e-01
1.686060e-01
1.684233e-01
1.682405e-01
1.680579e-01
1.678753e-01
1.676928e-01
1.675104e-01
1.673280e-01
1.671457e-01
1.669635e-01
1.667813e-01
1.665992e-01
1.664172e-01
1.662353e-01
1.660534e-01
1.658716e-01
1.656898e-01
1.655082e-01
1.653266e-01
1.651451e-01
1.649636e-01
1.647822e-01
1.646009e-01
1.644197e-01
1.642385e-01
1.640574e-01
1.638764e-01
1.636954e-01
1.635145e-01
1.633337e-01
1.631530e-01
1.629723e-01
1.627917e-01
1.626112e-01
1.624307e-01
1.622503e-01
1.620700e-01
1.618898e-01
1.617096e-01
1.615295e-01
1.613494e-01
1.611695e-01
1.609896e-01
1.608098e-01
1.606300e-01
1.604504e-01
1.602708e-01
1.600912e-01
1.599118e-01
1.597324e-01
1.595531e-01
1.593739e-01
1.591947e-01
1.590156e-01
1.588366e-01
1.586576e-01
1.584787e-01
1.582999e-01
1.581212e-01
1.579426e-01
1.577640e-01
1.575854e-01
1.574070e-01
1.572286e-01
1.570503e-01
1.568721e-01
1.566940e-01
1.565159e-01
1.563379e-01
1.561599e-01
1.559821e-01
1.558043e-01
1.556266e-01
1.554489e-01
1.552714e-01
1.550939e-01
1.549165e-01
1.547391e-01
1.545618e-01
1.543846e-01
1.542075e-01
1.540305e-01
1.538535e-01
1.536766e-01
1.534997e-01
1.533230e-01
1.531463e-01
1.529697e-01
1.527932e-01
1.526167e-01
1.524403e-01
1.522640e-01
1.520877e-01
1.519116e-01
1.517355e-01
1.515595e-01
1.513835e-01
1.512076e-01
1.510318e-01
1.508561e-01
1.506805e-01
1.505049e-01
1.503294e-01
1.501540e-01
1.499786e-01
1.498034e-01
1.496282e-01
1.494530e-01
1.492780e-01
1.491030e-01
1.489281e-01
1.487533e-01
1.485785e-01
1.484038e-01
1.482292e-01
1.480547e-01
1.478803e-01
1.477059e-01
1.475316e-01
1.473574e-01
1.471832e-01
1.470091e-01
1.468351e-01
1.466612e-01
1.464874e-01
1.463136e-01
1.461399e-01
1.459663e-01
1.457927e-01
1.456192e-01
1.454459e-01
1.452725e-01
1.450993e-01
1.449261e-01
1.447530e-01
1.445800e-01
1.444071e-01
1.442342e-01
1.440614e-01
1.438887e-01
1.437161e-01
1.435435e-01
1.433710e-01
1.431986e-01
1.430263e-01
1.428540e-01
1.426819e-01
1.425098e-01
1.423377e-01
1.421658e-01
1.419939e-01
1.418221e-01
1.416504e-01
1.414788e-01
1.413072e-01
1.411357e-01
1.409643e-01
1.407930e-01
1.406217e-01
1.404505e-01
1.402794e-01
1.401084e-01
1.399375e-01
1.397666e-01
1.395958e-01
1.394251e-01
1.392544e-01
1.390839e-01
1.389134e-01
1.387430e-01
1.385727e-01
1.384024e-01
1.382322e-01
1.380621e-01
1.378921e-01
1.377222e-01
1.375523e-01
1.373825e-01
1.372128e-01
1.370432e-01
1.368736e-01
1.367042e-01
1.365348e-01
1.363654e-01
1.361962e-01
1.360270e-01
1.358580e-01
1.356890e-01
1.355200e-01
1.353512e-01
1.351824e-01
1.350137e-01
1.348451e-01
1.346766e-01
1.345081e-01
1.343397e-01
1.341714e-01
1.340032e-01
1.338351e-01
1.336670e-01
1.334990e-01
1.333311e-01
1.331633e-01
1.329956e-01
1.328279e-01
1.326603e-01
1.324928e-01
1.323254e-01
1.321580e-01
1.319907e-01
1.318235e-01
1.316564e-01
1.314894e-01
1.313224e-01
1.311556e-01
1.309888e-01
1.308221e-01
1.306554e-01
1.304889e-01
1.303224e-01
1.301560e-01
1.299897e-01
1.298234e-01
1.296573e-01
1.294912e-01
1.293252e-01
1.291593e-01
1.289934e-01
1.288277e-01
1.286620e-01
1.284964e-01
1.283309e-01
1.281655e-01
1.280001e-01
1.278348e-01
1.276696e-01
1.275045e-01
1.273395e-01
1.271745e-01
1.270096e-01
1.268448e-01
1.266801e-01
1.265155e-01
1.263509e-01
1.261865e-01
1.260221e-01
1.258578e-01
1.256935e-01
1.255294e-01
1.253653e-01
1.252013e-01
1.250374e-01
1.248736e-01
1.247099e-01
1.245462e-01
1.243826e-01
1.242191e-01
1.240557e-01
1.238924e-01
1.237291e-01
1.235659e-01
1.234028e-01
1.232398e-01
1.230769e-01
1.229140e-01
1.227513e-01
1.225886e-01
1.224260e-01
1.222635e-01
1.221010e-01
1.219387e-01
1.217764e-01
1.216142e-01
1.214521e-01
1.212901e-01
1.211281e-01
1.209662e-01
1.208045e-01
1.206428e-01
1.204811e-01
1.203196e-01
1.201581e-01
1.199968e-01
1.198355e-01
1.196743e-01
1.195131e-01
1.193521e-01
1.191911e-01
1.190303e-01
1.188695e-01
1.187088e-01
1.185481e-01
1.183876e-01
1.182271e-01
1.180667e-01
1.179064e-01
1.177462e-01
1.175861e-01
1.174260e-01
1.172661e-01
1.171062e-01
1.169464e-01
1.167867e-01
1.166270e-01
1.164675e-01
1.163080e-01
1.161486e-01
1.159893e-01
1.158301e-01
1.156710e-01
1.155119e-01
1.153529e-01
1.151941e-01
1.150353e-01
1.148765e-01
1.147179e-01
1.145594e-01
1.144009e-01
1.142425e-01
1.140842e-01
1.139260e-01
1.137679e-01
1.136098e-01
1.134519e-01
1.132940e-01
1.131362e-01
1.129785e-01
1.128209e-01
1.126633e-01
1.125059e-01
1.123485e-01
1.121912e-01
1.120340e-01
1.118769e-01
1.117198e-01
1.115629e-01
1.114060e-01
1.112492e-01
1.110925e-01
1.109359e-01
1.107794e-01
1.106230e-01
1.104666e-01
1.103103e-01
1.101541e-01
1.099980e-01
1.098420e-01
1.096861e-01
1.095302e-01
1.093745e-01
1.092188e-01
1.090632e-01
1.089077e-01
1.087523e-01
1.085969e-01
1.084417e-01
1.082865e-01
1.081314e-01
1.079764e-01
1.078215e-01
1.076667e-01
1.075120e-01
1.073573e-01
1.072027e-01
1.070482e-01
1.068939e-01
1.067395e-01
1.065853e-01
1.064312e-01
1.062771e-01
1.061232e-01
1.059693e-01
1.058155e-01
1.056618e-01
1.055081e-01
1.053546e-01
1.052012e-01
1.050478e-01
1.048945e-01
1.047413e-01
1.045882e-01
1.044352e-01
1.042823e-01
1.041294e-01
1.039766e-01
1.038240e-01
1.036714e-01
1.035189e-01
1.033665e-01
1.032141e-01
1.030619e-01
1.029097e-01
1.027577e-01
1.026057e-01
1.024538e-01
1.023020e-01
1.021503e-01
1.019986e-01
1.018471e-01
1.016956e-01
1.015443e-01
1.013930e-01
1.012418e-01
1.010907e-01
1.009396e-01
1.007887e-01
1.006379e-01
1.004871e-01
1.003364e-01
1.001858e-01
1.000353e-01
9.988493e-02
9.973460e-02
9.958437e-02
9.943422e-02
9.928416e-02
9.913418e-02
9.898430e-02
9.883450e-02
9.868479e-02
9.853517e-02
9.838563e-02
9.823619e-02
9.808683e-02
9.793756e-02
9.778838e-02
9.763928e-02
9.749027e-02
9.734136e-02
9.719253e-02
9.704378e-02
9.689513e-02
9.674657e-02
9.659809e-02
9.644970e-02
9.630140e-02
9.615319e-02
9.600507e-02
9.585703e-02
9.570909e-02
9.556123e-02
9.541346e-02
9.526578e-02
9.511819e-02
9.497069e-02
9.482328e-02
9.467595e-02
9.452872e-02
9.438157e-02
9.423451e-02
9.408754e-02
9.394066e-02
9.379387e-02
9.364717e-02
9.350056e-02
9.335403e-02
9.320760e-02
9.306126e-02
9.291500e-02
9.276883e-02
9.262276e-02
9.247677e-02
9.233087e-02
9.218507e-02
9.203935e-02
9.189372e-02
9.174818e-02
9.160273e-02
9.145737e-02
9.131210e-02
9.116692e-02
9.102182e-02
9.087682e-02
9.073191e-02
9.058709e-02
9.044236e-02
9.029772e-02
9.015317e-02
9.000871e-02
8.986433e-02
8.972005e-02
8.957586e-02
8.943176e-02
8.928775e-02
8.914383e-02
8.900000e-02
8.885626e-02
8.871261e-02
8.856905e-02
8.842558e-02
8.828221e-02
8.813892e-02
8.799572e-02
8.785261e-02
8.770960e-02
8.756667e-02
8.742384e-02
8.728110e-02
8.713844e-02
8.699588e-02
8.685341e-02
8.671103e-02
8.656874e-02
8.642654e-02
8.628444e-02
8.614242e-02
8.600049e-02
8.585866e-02
8.571692e-02
8.557527e-02
8.543370e-02
8.529224e-02
8.515086e-02
8.500957e-02
8.486838e-02
8.472727e-02
8.458626e-02
8.444534e-02
8.430451e-02
8.416377e-02
8.402312e-02
8.388257e-02
8.374211e-02
8.360174e-02
8.346146e-02
8.332127e-02
8.318117e-02
8.304117e-02
8.290126e-02
8.276143e-02
8.262171e-02
8.248207e-02
8.234252e-02
8.220307e-02
8.206371e-02
8.192444e-02
8.178527e-02
8.164618e-02
8.150719e-02
8.136829e-02
8.122948e-02
8.109077e-02
8.095215e-02
8.081362e-02
8.067518e-02
8.053683e-02
8.039858e-02
8.026042e-02
8.012235e-02
7.998438e-02
7.984650e-02
7.970871e-02
7.957101e-02
7.943340e-02
7.929589e-02
7.915847e-02
7.902115e-02
7.888392e-02
7.874678e-02
7.860973e-02
7.847277e-02
7.833591e-02
7.819915e-02
7.806247e-02
7.792589e-02
7.778940e-02
7.765301e-02
7.751670e-02
7.738049e-02
7.724438e-02
7.710836e-02
7.697243e-02
7.683659e-02
7.670085e-02
7.656520e-02
7.642965e-02
7.629419e-02
7.615882e-02
7.602354e-02
7.588836e-02
7.575328e-02
7.561828e-02
7.548338e-02
7.534858e-02
7.521387e-02
7.507925e-02
7.494472e-02
7.481029e-02
7.467596e-02
7.454171e-02
7.440757e-02
7.427351e-02
7.413955e-02
7.400569e-02
7.387191e-02
7.373824e-02
7.360465e-02
7.347116e-02
7.333777e-02
7.320447e-02
7.307126e-02
7.293815e-02
7.280513e-02
7.267221e-02
7.253938e-02
7.240665e-02
7.227401e-02
7.214146e-02
7.200901e-02
7.187666e-02
7.174440e-02
7.161223e-02
7.148016e-02
7.134819e-02
7.121630e-02
7.108452e-02
7.095283e-02
7.082123e-02
7.068973e-02
7.055832e-02
7.042701e-02
7.029579e-02
7.016467e-02
7.003364e-02
6.990271e-02
6.977188e-02
6.964113e-02
6.951049e-02
6.937994e-02
6.924948e-02
6.911912e-02
6.898886e-02
6.885869e-02
6.872862e-02
6.859864e-02
6.846876e-02
6.833897e-02
6.820928e-02
6.807968e-02
6.795018e-02
6.782078e-02
6.769147e-02
6.756226e-02
6.743314e-02
6.730412e-02
6.717519e-02
6.704636e-02
6.691763e-02
6.678899e-02
6.666045e-02
6.653200e-02
6.640365e-02
6.627540e-02
6.614724e-02
6.601918e-02
6.589122e-02
6.576335e-02
6.563558e-02
6.550790e-02
6.538032e-02
6.525284e-02
6.512545e-02
6.499816e-02
6.487096e-02
6.474386e-02
6.461686e-02
6.448996e-02
6.436315e-02
6.423644e-02
6.410982e-02
6.398330e-02
6.385688e-02
6.373056e-02
6.360433e-02
6.347819e-02
6.335216e-02
6.322622e-02
6.310038e-02
6.297464e-02
6.284899e-02
6.272344e-02
6.259798e-02
6.247263e-02
6.234737e-02
6.222221e-02
6.209714e-02
6.197217e-02
6.184730e-02
6.172253e-02
6.159785e-02
6.147327e-02
6.134879e-02
6.122441e-02
6.110012e-02
6.097593e-02
6.085184e-02
6.072784e-02
6.060395e-02
6.048015e-02
6.035644e-02
6.023284e-02
6.010933e-02
5.998592e-02
5.986261e-02
5.973940e-02
5.961628e-02
5.949326e-02
5.937034e-02
5.924752e-02
5.912479e-02
5.900217e-02
5.887964e-02
5.875721e-02
5.863487e-02
5.851264e-02
5.839050e-02
5.826846e-02
5.814652e-02
5.802468e-02
5.790293e-02
5.778129e-02
5.765974e-02
5.753829e-02
5.741694e-02
5.729569e-02
5.717453e-02
5.705347e-02
5.693252e-02
5.681166e-02
5.669089e-02
5.657023e-02
5.644967e-02
5.632920e-02
5.620883e-02
5.608857e-02
5.596840e-02
5.584833e-02
5.572835e-02
5.560848e-02
5.548870e-02
5.536903e-02
5.524945e-02
5.512997e-02
5.501059e-02
5.489131e-02
5.477213e-02
5.465305e-02
5.453406e-02
5.441518e-02
5.429639e-02
5.417771e-02
5.405912e-02
5.394063e-02
5.382224e-02
5.370395e-02
5.358576e-02
5.346767e-02
5.334968e-02
5.323179e-02
5.311399e-02
5.299630e-02
5.287870e-02
5.276121e-02
5.264381e-02
5.252652e-02
5.240932e-02
5.229222e-02
5.217523e-02
5.205833e-02
5.194153e-02
5.182483e-02
5.170823e-02
5.159173e-02
5.147533e-02
5.135903e-02
5.124283e-02
5.112673e-02
5.101073e-02
5.089483e-02
5.077903e-02
5.066333e-02
5.054773e-02
5.043223e-02
5.031683e-02
5.020153e-02
5.008633e-02
4.997123e-02
4.985623e-02
4.974133e-02
4.962653e-02
4.951183e-02
4.939724e-02
4.928274e-02
4.916834e-02
4.905404e-02
4.893984e-02
4.882575e-02
4.871175e-02
4.859785e-02
4.848406e-02
4.837036e-02
4.825677e-02
4.814327e-02
4.802988e-02
4.791659e-02
4.780339e-02
4.769030e-02
4.757731e-02
4.746442e-02
4.735163e-02
4.723894e-02
4.712636e-02
4.701387e-02
4.690148e-02
4.678920e-02
4.667701e-02
4.656493e-02
4.645295e-02
4.634107e-02
4.622929e-02
4.611761e-02
4.600603e-02
4.589455e-02
4.578318e-02
4.567190e-02
4.556073e-02
4.544966e-02
4.533869e-02
4.522782e-02
4.511705e-02
4.500638e-02
4.489582e-02
4.478535e-02
4.467499e-02
4.456473e-02
4.445457e-02
4.434451e-02
4.423455e-02
4.412470e-02
4.401495e-02
4.390529e-02
4.379574e-02
4.368629e-02
4.357695e-02
4.346770e-02
4.335856e-02
4.324952e-02
4.314058e-02
4.303174e-02
4.292300e-02
4.281437e-02
4.270584e-02
4.259740e-02
4.248908e-02
4.238085e-02
4.227272e-02
4.216470e-02
4.205678e-02
4.194896e-02
4.184125e-02
4.173363e-02
4.162612e-02
4.151871e-02
4.141140e-02
4.130420e-02
4.119709e-02
4.109009e-02
4.098319e-02
4.087640e-02
4.076970e-02
4.066311e-02
4.055662e-02
4.045023e-02
4.034395e-02
4.023777e-02
4.013169e-02
4.002571e-02
3.991984e-02
3.981407e-02
3.970840e-02
3.960283e-02
3.949737e-02
3.939201e-02
3.928675e-02
3.918159e-02
3.907654e-02
3.897159e-02
3.886674e-02
3.876200e-02
3.865736e-02
3.855282e-02
3.844838e-02
3.834405e-02
3.823982e-02
3.813569e-02
3.803167e-02
3.792775e-02
3.782393e-02
3.772022e-02
3.761661e-02
3.751310e-02
3.740969e-02
3.730639e-02
3.720319e-02
3.710010e-02
3.699710e-02
3.689421e-02
3.679143e-02
3.668875e-02
3.658617e-02
3.648369e-02
3.638132e-02
3.627905e-02
3.617689e-02
3.607482e-02
3.597287e-02
3.587101e-02
3.576926e-02
3.566761e-02
3.556607e-02
3.546463e-02
3.536329e-02
3.526206e-02
3.516093e-02
3.505990e-02
3.495898e-02
3.485816e-02
3.475745e-02
3.465684e-02
3.455633e-02
3.445593e-02
3.435563e-02
3.425544e-02
3.415535e-02
3.405536e-02
3.395548e-02
3.385570e-02
3.375602e-02
3.365645e-02
3.355698e-02
3.345762e-02
3.335836e-02
3.325921e-02
3.316016e-02
3.306121e-02
3.296237e-02
3.286363e-02
3.276500e-02
3.266647e-02
3.256804e-02
3.246972e-02
3.237151e-02
3.227339e-02
3.217539e-02
3.207748e-02
3.197969e-02
3.188199e-02
3.178440e-02
3.168692e-02
3.158954e-02
3.149226e-02
3.139509e-02
3.129802e-02
3.120106e-02
3.110420e-02
3.100745e-02
3.091080e-02
3.081426e-02
3.071782e-02
3.062149e-02
3.052526e-02
3.042913e-02
3.033311e-02
3.023720e-02
3.014139e-02
3.004568e-02
2.995008e-02
2.985459e-02
2.975920e-02
2.966391e-02
2.956873e-02
2.947366e-02
2.937869e-02
2.928382e-02
2.918906e-02
2.909441e-02
2.899986e-02
2.890542e-02
2.881108e-02
2.871684e-02
2.862271e-02
2.852869e-02
2.843477e-02
2.834096e-02
2.824725e-02
2.815365e-02
2.806015e-02
2.796676e-02
2.787347e-02
2.778029e-02
2.768722e-02
2.759425e-02
2.750138e-02
2.740862e-02
2.731597e-02
2.722342e-02
2.713098e-02
2.703864e-02
2.694641e-02
2.685429e-02
2.676227e-02
2.667035e-02
2.657854e-02
2.648684e-02
2.639524e-02
2.630375e-02
2.621237e-02
2.612109e-02
2.602991e-02
2.593885e-02
2.584788e-02
2.575703e-02
2.566628e-02
2.557563e-02
2.548509e-02
2.539466e-02
2.530434e-02
2.521412e-02
2.512400e-02
2.503399e-02
2.494409e-02
2.485429e-02
2.476460e-02
2.467502e-02
2.458554e-02
2.449617e-02
2.440690e-02
2.431774e-02
2.422869e-02
2.413974e-02
2.405090e-02
2.396217e-02
2.387354e-02
2.378502e-02
2.369660e-02
2.360829e-02
2.352009e-02
2.343200e-02
2.334401e-02
2.325612e-02
2.316835e-02
2.308068e-02
2.299311e-02
2.290565e-02
2.281830e-02
2.273106e-02
2.264392e-02
2.255689e-02
2.246997e-02
2.238315e-02
2.229644e-02
2.220983e-02
2.212333e-02
2.203694e-02
2.195066e-02
2.186448e-02
2.177841e-02
2.169245e-02
2.160659e-02
2.152084e-02
2.143519e-02
2.134966e-02
2.126423e-02
2.117890e-02
2.109369e-02
2.100858e-02
2.092358e-02
2.083868e-02
2.075389e-02
2.066921e-02
2.058464e-02
2.050017e-02
2.041581e-02
2.033156e-02
2.024741e-02
2.016338e-02
2.007944e-02
1.999562e-02
1.991190e-02
1.982829e-02
1.974479e-02
1.966139e-02
1.957811e-02
1.949493e-02
1.941185e-02
1.932889e-02
1.924603e-02
1.916328e-02
1.908063e-02
1.899809e-02
1.891567e-02
1.883334e-02
1.875113e-02
1.866902e-02
1.858702e-02
1.850513e-02
1.842335e-02
1.834167e-02
1.826010e-02
1.817864e-02
1.809728e-02
1.801604e-02
1.793490e-02
1.785386e-02
1.777294e-02
1.769212e-02
1.761142e-02
1.753081e-02
1.745032e-02
1.736994e-02
1.728966e-02
1.720949e-02
1.712943e-02
1.704947e-02
1.696963e-02
1.688989e-02
1.681026e-02
1.673073e-02
1.665132e-02
1.657201e-02
1.649281e-02
1.641372e-02
1.633474e-02
1.625586e-02
1.617710e-02
1.609844e-02
1.601989e-02
1.594144e-02
1.586311e-02
1.578488e-02
1.570676e-02
1.562875e-02
1.555085e-02
1.547305e-02
1.539537e-02
1.531779e-02
1.524032e-02
1.516296e-02
1.508570e-02
1.500856e-02
1.493152e-02
1.485459e-02
1.477777e-02
1.470106e-02
1.462445e-02
1.454796e-02
1.447157e-02
1.439529e-02
1.431912e-02
1.424306e-02
1.416711e-02
1.409126e-02
1.401552e-02
1.393990e-02
1.386438e-02
1.378896e-02
1.371366e-02
1.363847e-02
1.356338e-02
1.348840e-02
1.341354e-02
1.333878e-02
1.326412e-02
1.318958e-02
1.311515e-02
1.304082e-02
1.296660e-02
1.289250e-02
1.281850e-02
1.274461e-02
1.267082e-02
1.259715e-02
1.252359e-02
1.245013e-02
1.237678e-02
1.230354e-02
1.223042e-02
1.215739e-02
1.208448e-02
1.201168e-02
1.193899e-02
1.186640e-02
1.179392e-02
1.172156e-02
1.164930e-02
1.157715e-02
1.150511e-02
1.143318e-02
1.136136e-02
1.128964e-02
1.121804e-02
1.114654e-02
1.107516e-02
1.100388e-02
1.093271e-02
1.086165e-02
1.079070e-02
1.071986e-02
1.064913e-02
1.057851e-02
1.050799e-02
1.043759e-02
1.036729e-02
1.029711e-02
1.022703e-02
1.015706e-02
1.008721e-02
1.001746e-02
9.947817e-03
9.878286e-03
9.808865e-03
9.739554e-03
9.670351e-03
9.601258e-03
9.532275e-03
9.463400e-03
9.394635e-03
9.325980e-03
9.257434e-03
9.188997e-03
9.120670e-03
9.052452e-03
8.984344e-03
8.916345e-03
8.848456e-03
8.780676e-03
8.713006e-03
8.645445e-03
8.577993e-03
8.510652e-03
8.443420e-03
8.376297e-03
8.309284e-03
8.242381e-03
8.175587e-03
8.108903e-03
8.042329e-03
7.975864e-03
7.909509e-03
7.843263e-03
7.777128e-03
7.711102e-03
7.645185e-03
7.579379e-03
7.513682e-03
7.448095e-03
7.382618e-03
7.317250e-03
7.251993e-03
7.186845e-03
7.121807e-03
7.056879e-03
6.992060e-03
6.927352e-03
6.862753e-03
6.798265e-03
6.733886e-03
6.669617e-03
6.605458e-03
6.541409e-03
6.477470e-03
6.413640e-03
6.349921e-03
6.286312e-03
6.222813e-03
6.159424e-03
6.096144e-03
6.032975e-03
5.969916e-03
5.906967e-03
5.844128e-03
5.781399e-03
5.718780e-03
5.656271e-03
5.593873e-03
5.531584e-03
5.469406e-03
5.407337e-03
5.345379e-03
5.283531e-03
5.221794e-03
5.160166e-03
5.098649e-03
5.037241e-03
4.975945e-03
4.914758e-03
4.853681e-03
4.792715e-03
4.731859e-03
4.671113e-03
4.610478e-03
4.549953e-03
4.489538e-03
4.429234e-03
4.369039e-03
4.308956e-03
4.248982e-03
4.189119e-03
4.129366e-03
4.069724e-03
4.010192e-03
3.950770e-03
3.891459e-03
3.832259e-03
3.773168e-03
3.714188e-03
3.655319e-03
3.596560e-03
3.537912e-03
3.479374e-03
3.420946e-03
3.362629e-03
3.304423e-03
3.246327e-03
3.188342e-03
3.130467e-03
3.072703e-03
3.015049e-03
2.957506e-03
2.900073e-03
2.842751e-03
2.785540e-03
2.728439e-03
2.671449e-03
2.614569e-03
2.557801e-03
2.501142e-03
2.444595e-03
2.388158e-03
2.331832e-03
2.275616e-03
2.219512e-03
2.163518e-03
2.107634e-03
2.051862e-03
1.996200e-03
1.940649e-03
1.885208e-03
1.829879e-03
1.774660e-03
1.719552e-03
1.664554e-03
1.609668e-03
1.554892e-03
1.500228e-03
1.445673e-03
1.391230e-03
1.336898e-03
1.282677e-03
1.228566e-03
1.174566e-03
1.120677e-03
1.066899e-03
1.013232e-03
9.596761e-04
9.062308e-04
8.528965e-04
7.996731e-04
7.465606e-04
6.935591e-04
6.406685e-04
5.878889e-04
5.352203e-04
4.826627e-04
4.302160e-04
3.778804e-04
3.256557e-04
2.735421e-04
2.215394e-04
1.696478e-04
1.178673e-04
6.619779e-05
1.463933e-05
0
0
0
0
0
0
0
0
0
0
0
0
0
0
0
0
0
0
0
0
0
0
0
0
0
0
0
0
0
0
0
0
0
0
0
0
0
0
0
0
0
0
0
0
0
0
0
0
0
0
0
0
0
0
0
0
0
0
0
0
0
0
0
0
0
0
0
0
0
0
0
0
0
0
0
0
0
0
0
0
0
0
0
0
0
0
0
0
0
0
0
0
0
0
0
0
0
0
0
0
0
0
0
0
0
0
0
0
0
0
0
0
0
0
0
0
0
0
0
0
0
0
0
0
0
0
0
0
0
0
0
0
0
0
0
0
0
0
0
0
0
0
0
0
0
0
0
0
0
0
0
0
0
0
0
0
0
0
0
0
0
0
0
0
0
0
0
0
0
0
0
0
0
0
0
0
0
0
0
0
0
0
0
0
0
0
0
0
0
0
0
0
0
0
0
0
0
0
0
0
0
0
0
0
0
0
0
0
0
0
0
0
0
0
0
0
0
0
0
0
0
0
0
0
0
0
0
0
0
0
0
0
0
0
0
0
0
0
0
0
0
0
0
0
0
0
0
0
0
0
0
0
0
0
0
0
0
0
0
0
0
0
0
0
0
0
0
0
0
0
0
0
0
0
0
0
0
0
0
0
0
0
0
0
0
0
0
0
0
0
0
0
0
0
0
0
0
0
0
0
0
0
0
0
0
0
0
0
0
0
0
0
0
0
0
0
0
0
0
0
0
0
0
0
0
0
0
0
0
0
0
0
0
0
0
0
0
0
0
0
0
0
0
0
0
0
0
0
0
0
0
0
0
0
0
0
0
0
0
0
0
0
0
0
0
0
0
0
0
0
0
0
0
0
0
0
0
0
0
0
0
0
0
0
0
0
0
0
0
0
0
0
0
0
0
0
0
0
0
0
0
0
0
0
0
0
0
0
0
0
0
0
0
0
0
0
0
0
0
0
0
0
0
0
0
0
0
0
0
0
0
0
0
0
0
0
0
0
0
0
0
0
0
0
0
0
0
0
0
0
0
0
0
0
0
0
0
0
0
0
0
0
0
0
0
0
0
0
0
0
0
0
0
0
0
0
0
0
0
0
0
0
0
0
0
0
0
0
0
0
0
0
0
0
0
0
0
0
0
0
0
0
0
0
0
0
0
0
0
0
0
0
0
0
0
0
0
0
0
0
0
0
0
0
0
0
0
0
0
0
0
0
0
0
0
0
0
0
0
0
0
0
0
0
0
0
0
0
0
0
0
0
0
0
0
0
0
0
0
0
0
0
0
0
0
0
0
0
0
0
0
0
0
0
0
0
0
0
0
0
0
0
0
0
0
0
0
0
0
0
0
0
0
0
0
0
0
0
0
0
0
0
0
0
0
0
0
0
0
0
0
0
0
0
0
0
0
0
0
0
0
0
0
0
0
0
0
0
0
0
0
0
0
0
0
0
0
0
0
0
0
0
0
0
0
0
0
0
0
0
0
0
0
0
0
0
0
0
0
0
0
0
0
0
0
0
0
0
0
0
0
0
0
0
0
0
0
0
0
0
0
0
0
0
0
0
0
0
0
0
0
0
0
0
0
0
0
0
0
0
0
0
0
0
0
0
0
0
0
0
0
0
0
0
0
0
0
0
0
0
0
0
0
0
0
0
0
0
0
0
0
0
0
0
0
0
0
0
0
0
0
0
0
0
0
0
0
0
0
0
0
0
0
0
0
0
0
0
0
0
0
0
0
0
0
0
0
0
0
0
0
0
0
0
0
0
0
0
0
0
0
0
0
0
0
0
0
0
0
0
0
0
0
0
0
0
0
0
0
0
0
0
0
0
0
0
0
0
0
0
0
0
0
0
0
0
0
0
0
0
0
0
0
0
0
0
0
0
0
0
0
0
0
0
0
0
0
0
0
0
0
0
0
0
0
0
0
0
0
0
0
0
0
0
0
0
0
0
0
0
0
0
0
0
0
0
0
0
0
0
0
0
0
0
0
0
0
0
0
0
0
0
0
0
0
0
0
0
0
0
0
0
0
0
0
0
0
0
0
0
0
0
0
0
0
0
0
0
0
0
0
0
0
0
0
0
0
0
0
0
0
0
0
0
0
0
0
0
0
2.592761e-05
7.611671e-05
1.264079e-04
1.768012e-04
2.272964e-04
2.778937e-04
3.285930e-04
3.793942e-04
4.302974e-04
4.813024e-04
5.324094e-04
5.836181e-04
6.349287e-04
6.863411e-04
7.378552e-04
7.894711e-04
8.411887e-04
8.930079e-04
9.449289e-04
9.969514e-04
1.049076e-03
1.101301e-03
1.153629e-03
1.206057e-03
1.258588e-03
1.311219e-03
1.363952e-03
1.416787e-03
1.469723e-03
1.522760e-03
1.575899e-03
1.629139e-03
1.682480e-03
1.735922e-03
1.789466e-03
1.843111e-03
1.896857e-03
1.950704e-03
2.004652e-03
2.058701e-03
2.112851e-03
2.167103e-03
2.221455e-03
2.275908e-03
2.330462e-03
2.385117e-03
2.439873e-03
2.494730e-03
2.549688e-03
2.604746e-03
2.659905e-03
2.715165e-03
2.770526e-03
2.825987e-03
2.881549e-03
2.937211e-03
2.992974e-03
3.048838e-03
3.104802e-03
3.160867e-03
3.217032e-03
3.273297e-03
3.329663e-03
3.386129e-03
3.442696e-03
3.499363e-03
3.556130e-03
3.612998e-03
3.669966e-03
3.727034e-03
3.784202e-03
3.841470e-03
3.898839e-03
3.956307e-03
4.013876e-03
4.071545e-03
4.129313e-03
4.187182e-03
4.245150e-03
4.303219e-03
4.361387e-03
4.419655e-03
4.478024e-03
4.536491e-03
4.595059e-03
4.653726e-03
4.712493e-03
4.771360e-03
4.830326e-03
4.889392e-03
4.948558e-03
5.007823e-03
5.067187e-03
5.126652e-03
5.186215e-03
5.245878e-03
5.305641e-03
5.365502e-03
5.425463e-03
5.485524e-03
5.545684e-03
5.605943e-03
5.666301e-03
5.726758e-03
5.787315e-03
5.847970e-03
5.908725e-03
5.969579e-03
6.030532e-03
6.091584e-03
6.152735e-03
6.213985e-03
6.275333e-03
6.336781e-03
6.398327e-03
6.459973e-03
6.521717e-03
6.583560e-03
6.645501e-03
6.707541e-03
6.769680e-03
6.831918e-03
6.894254e-03
6.956689e-03
7.019222e-03
7.081854e-03
7.144584e-03
7.207413e-03
7.270340e-03
7.333366e-03
7.396490e-03
7.459712e-03
7.523033e-03
7.586452e-03
7.649969e-03
7.713584e-03
7.777297e-03
7.841109e-03
7.905018e-03
7.969026e-03
8.033132e-03
8.097336e-03
8.161637e-03
8.226037e-03
8.290535e-03
8.355130e-03
8.419824e-03
8.484615e-03
8.549504e-03
8.614490e-03
8.679575e-03
8.744757e-03
8.810037e-03
8.875414e-03
8.940889e-03
9.006462e-03
9.072132e-03
9.137899e-03
9.203764e-03
9.269727e-03
9.335787e-03
9.401944e-03
9.468198e-03
9.534550e-03
9.600999e-03
9.667546e-03
9.734189e-03
9.800930e-03
9.867768e-03
9.934703e-03
1.000174e-02
1.006886e-02
1.013609e-02
1.020341e-02
1.027083e-02
1.033835e-02
1.040596e-02
1.047368e-02
1.054148e-02
1.060939e-02
1.067739e-02
1.074549e-02
1.081368e-02
1.088197e-02
1.095036e-02
1.101884e-02
1.108742e-02
1.115610e-02
1.122487e-02
1.129374e-02
1.136271e-02
1.143177e-02
1.150093e-02
1.157019e-02
1.163954e-02
1.170899e-02
1.177853e-02
1.184817e-02
1.191791e-02
1.198774e-02
1.205767e-02
1.212770e-02
1.219782e-02
1.226804e-02
1.233835e-02
1.240876e-02
1.247926e-02
1.254986e-02
1.262056e-02
1.269135e-02
1.276224e-02
1.283322e-02
1.290430e-02
1.297548e-02
1.304675e-02
1.311811e-02
1.318957e-02
1.326113e-02
1.333278e-02
1.340453e-02
1.347638e-02
1.354831e-02
1.362035e-02
1.369248e-02
1.376470e-02
1.383702e-02
1.390944e-02
1.398195e-02
1.405455e-02
1.412725e-02
1.420005e-02
1.427294e-02
1.434592e-02
1.441900e-02
1.449218e-02
1.456545e-02
1.463881e-02
1.471227e-02
1.478583e-02
1.485948e-02
1.493322e-02
1.500706e-02
1.508099e-02
1.515502e-02
1.522914e-02
1.530336e-02
1.537767e-02
1.545208e-02
1.552658e-02
1.560117e-02
1.567586e-02
1.575064e-02
1.582552e-02
1.590049e-02
1.597556e-02
1.605072e-02
1.612597e-02
1.620132e-02
1.627676e-02
1.635230e-02
1.642793e-02
1.650366e-02
1.657947e-02
1.665539e-02
1.673139e-02
1.680749e-02
1.688369e-02
1.695997e-02
1.703635e-02
1.711283e-02
1.718940e-02
1.726606e-02
1.734281e-02
1.741966e-02
1.749661e-02
1.757364e-02
1.765077e-02
1.772799e-02
1.780531e-02
1.788272e-02
1.796022e-02
1.803782e-02
1.811551e-02
1.819329e-02
1.827117e-02
1.834913e-02
1.842720e-02
1.850535e-02
1.858360e-02
1.866194e-02
1.874037e-02
1.881890e-02
1.889752e-02
1.897623e-02
1.905503e-02
1.913393e-02
1.921292e-02
1.929200e-02
1.937118e-02
1.945045e-02
1.952981e-02
1.960926e-02
1.968881e-02
1.976844e-02
1.984817e-02
1.992800e-02
2.000791e-02
2.008792e-02
2.016802e-02
2.024821e-02
2.032849e-02
2.040887e-02
2.048934e-02
2.056990e-02
2.065055e-02
2.073129e-02
2.081213e-02
2.089306e-02
2.097407e-02
2.105519e-02
2.113639e-02
2.121768e-02
2.129907e-02
2.138055e-02
2.146212e-02
2.154378e-02
2.162553e-02
2.170738e-02
2.178932e-02
2.187134e-02
2.195346e-02
2.203567e-02
2.211797e-02
2.220037e-02
2.228285e-02
2.236543e-02
2.244809e-02
2.253085e-02
2.261370e-02
2.269664e-02
2.277967e-02
2.286279e-02
2.294601e-02
2.302931e-02
2.311270e-02
2.319619e-02
2.327977e-02
2.336343e-02
2.344719e-02
2.353104e-02
2.361498e-02
2.369901e-02
2.378313e-02
2.386734e-02
2.395164e-02
2.403603e-02
2.412051e-02
2.420509e-02
2.428975e-02
2.437450e-02
2.445935e-02
2.454428e-02
2.462930e-02
2.471442e-02
2.479962e-02
2.488492e-02
2.497030e-02
2.505577e-02
2.514134e-02
2.522699e-02
2.531273e-02
2.539857e-02
2.548449e-02
2.557050e-02
2.565661e-02
2.574280e-02
2.582908e-02
2.591545e-02
2.600192e-02
2.608847e-02
2.617511e-02
2.626184e-02
2.634865e-02
2.643556e-02
2.652256e-02
2.660965e-02
2.669682e-02
2.678409e-02
2.687144e-02
2.695889e-02
2.704642e-02
2.713404e-02
2.722175e-02
2.730955e-02
2.739744e-02
2.748542e-02
2.757348e-02
2.766164e-02
2.774988e-02
2.783821e-02
2.792664e-02
2.801515e-02
2.810374e-02
2.819243e-02
2.828121e-02
2.837007e-02
2.845902e-02
2.854806e-02
2.863719e-02
2.872641e-02
2.881571e-02
2.890511e-02
2.899459e-02
2.908416e-02
2.917382e-02
2.926356e-02
2.935340e-02
2.944332e-02
2.953333e-02
2.962343e-02
2.971362e-02
2.980389e-02
2.989425e-02
2.998470e-02
3.007524e-02
3.016586e-02
3.025657e-02
3.034737e-02
3.043826e-02
3.052924e-02
3.062030e-02
3.071145e-02
3.080268e-02
3.089401e-02
3.098542e-02
3.107692e-02
3.116850e-02
3.126018e-02
3.135194e-02
3.144379e-02
3.153572e-02
3.162774e-02
3.171985e-02
3.181204e-02
3.190433e-02
3.199670e-02
3.208915e-02
3.218169e-02
3.227432e-02
3.236704e-02
3.245984e-02
3.255273e-02
3.264571e-02
3.273877e-02
3.283192e-02
3.292515e-02
3.301847e-02
3.311188e-02
3.320537e-02
3.329895e-02
3.339262e-02
3.348637e-02
3.358021e-02
3.367414e-02
3.376815e-02
3.386224e-02
3.395643e-02
3.405069e-02
3.414505e-02
3.423949e-02
3.433401e-02
3.442863e-02
3.452332e-02
3.461811e-02
3.471298e-02
3.480793e-02
3.490297e-02
3.499809e-02
3.509330e-02
3.518860e-02
3.528398e-02
3.537945e-02
3.547500e-02
3.557064e-02
3.566636e-02
3.576217e-02
3.585806e-02
3.595404e-02
3.605010e-02
3.614625e-02
3.624248e-02
3.633880e-02
3.643520e-02
3.653169e-02
3.662826e-02
3.672491e-02
3.682166e-02
3.691848e-02
3.701539e-02
3.711239e-02
3.720947e-02
3.730663e-02
3.740388e-02
3.750121e-02
3.759863e-02
3.769613e-02
3.779371e-02
3.789138e-02
3.798914e-02
3.808697e-02
3.818490e-02
3.828290e-02
3.838099e-02
3.847916e-02
3.857742e-02
3.867576e-02
3.877419e-02
3.887270e-02
3.897129e-02
3.906997e-02
3.916873e-02
3.926757e-02
3.936650e-02
3.946551e-02
3.956460e-02
3.966378e-02
3.976304e-02
3.986238e-02
3.996181e-02
4.006132e-02
4.016091e-02
4.026059e-02
4.036035e-02
4.046019e-02
4.056012e-02
4.066013e-02
4.076022e-02
4.086039e-02
4.096065e-02
4.106099e-02
4.116142e-02
4.126192e-02
4.136251e-02
4.146318e-02
4.156393e-02
4.166477e-02
4.176569e-02
4.186669e-02
4.196777e-02
4.206894e-02
4.217019e-02
4.227152e-02
4.237293e-02
4.247442e-02
4.257600e-02
4.267766e-02
4.277940e-02
4.288122e-02
4.298312e-02
4.308511e-02
4.318718e-02
4.328933e-02
4.339156e-02
4.349387e-02
4.359627e-02
4.369875e-02
4.380130e-02
4.390394e-02
4.400667e-02
4.410947e-02
4.421235e-02
4.431532e-02
4.441836e-02
4.452149e-02
4.462470e-02
4.472799e-02
4.483136e-02
4.493482e-02
4.503835e-02
4.514196e-02
4.524566e-02
4.534944e-02
4.545329e-02
4.555723e-02
4.566125e-02
4.576535e-02
4.586953e-02
4.597379e-02
4.607813e-02
4.618255e-02
4.628706e-02
4.639164e-02
4.649630e-02
4.660104e-02
4.670587e-02
4.681077e-02
4.691576e-02
4.702082e-02
4.712597e-02
4.723119e-02
4.733649e-02
4.744188e-02
4.754734e-02
4.765289e-02
4.775851e-02
4.786422e-02
4.797000e-02
4.807586e-02
4.818180e-02
4.828783e-02
4.839393e-02
4.850011e-02
4.860637e-02
4.871271e-02
4.881913e-02
4.892563e-02
4.903221e-02
4.913887e-02
4.924560e-02
4.935242e-02
4.945931e-02
4.956629e-02
4.967334e-02
4.978047e-02
4.988768e-02
4.999497e-02
5.010234e-02
5.020979e-02
5.031732e-02
5.042492e-02
5.053260e-02
5.064037e-02
5.074821e-02
5.085612e-02
5.096412e-02
5.107220e-02
5.118035e-02
5.128858e-02
5.139689e-02
5.150528e-02
5.161375e-02
5.172229e-02
5.183092e-02
5.193962e-02
5.204840e-02
5.215725e-02
5.226619e-02
5.237520e-02
5.248429e-02
5.259346e-02
5.270271e-02
5.281203e-02
5.292143e-02
5.303091e-02
5.314046e-02
5.325010e-02
5.335981e-02
5.346960e-02
5.357946e-02
5.368940e-02
5.379942e-02
5.390952e-02
5.401969e-02
5.412994e-02
5.424027e-02
5.435068e-02
5.446116e-02
5.457172e-02
5.468235e-02
5.479307e-02
5.490385e-02
5.501472e-02
5.512566e-02
5.523668e-02
5.534778e-02
5.545895e-02
5.557020e-02
5.568152e-02
5.579292e-02
5.590440e-02
5.601595e-02
5.612758e-02
5.623929e-02
5.635107e-02
5.646293e-02
5.657486e-02
5.668687e-02
5.679896e-02
5.691112e-02
5.702336e-02
5.713567e-02
5.724806e-02
5.736052e-02
5.747306e-02
5.758568e-02
5.769837e-02
5.781114e-02
5.792398e-02
5.803689e-02
5.814989e-02
5.826295e-02
5.837610e-02
5.848932e-02
5.860261e-02
5.871598e-02
5.882942e-02
5.894294e-02
5.905653e-02
5.917020e-02
5.928394e-02
5.939776e-02
5.951165e-02
5.962562e-02
5.973966e-02
5.985378e-02
5.996797e-02
6.008224e-02
6.019657e-02
6.031099e-02
6.042548e-02
6.054004e-02
6.065468e-02
6.076939e-02
6.088417e-02
6.099903e-02
6.111397e-02
6.122897e-02
6.134405e-02
6.145921e-02
6.157444e-02
6.168974e-02
6.180512e-02
6.192057e-02
6.203609e-02
6.215169e-02
6.226736e-02
6.238310e-02
6.249892e-02
6.261481e-02
6.273078e-02
6.284681e-02
6.296292e-02
6.307911e-02
6.319537e-02
6.331170e-02
6.342810e-02
6.354458e-02
6.366113e-02
6.377775e-02
6.389444e-02
6.401121e-02
6.412805e-02
6.424496e-02
6.436195e-02
6.447901e-02
6.459614e-02
6.471334e-02
6.483062e-02
6.494797e-02
6.506539e-02
6.518288e-02
6.530044e-02
6.541808e-02
6.553579e-02
6.565357e-02
6.577143e-02
6.588935e-02
6.600735e-02
6.612542e-02
6.624356e-02
6.636177e-02
6.648006e-02
6.659841e-02
6.671684e-02
6.683534e-02
6.695391e-02
6.707255e-02
6.719127e-02
6.731005e-02
6.742891e-02
6.754783e-02
6.766683e-02
6.778590e-02
6.790504e-02
6.802426e-02
6.814354e-02
6.826289e-02
6.838232e-02
6.850181e-02
6.862138e-02
6.874102e-02
6.886073e-02
6.898051e-02
6.910036e-02
6.922028e-02
6.934027e-02
6.946033e-02
6.958046e-02
6.970066e-02
6.982093e-02
6.994127e-02
7.006169e-02
7.018217e-02
7.030272e-02
7.042334e-02
7.054404e-02
7.066480e-02
7.078563e-02
7.090653e-02
7.102750e-02
7.114855e-02
7.126966e-02
7.139084e-02
7.151209e-02
7.163341e-02
7.175480e-02
7.187626e-02
7.199779e-02
7.211938e-02
7.224105e-02
7.236279e-02
7.248459e-02
7.260647e-02
7.272841e-02
7.285042e-02
7.297250e-02
7.309465e-02
7.321687e-02
7.333916e-02
7.346152e-02
7.358394e-02
7.370643e-02
7.382900e-02
7.395163e-02
7.407433e-02
7.419709e-02
7.431993e-02
7.444284e-02
7.456581e-02
7.468885e-02
7.481196e-02
7.493514e-02
7.505838e-02
7.518169e-02
7.530507e-02
7.542852e-02
7.555204e-02
7.567563e-02
7.579928e-02
7.592300e-02
7.604679e-02
7.617064e-02
7.629456e-02
7.641855e-02
7.654261e-02
7.666674e-02
7.679093e-02
7.691519e-02
7.703952e-02
7.716391e-02
7.728837e-02
7.741290e-02
7.753750e-02
7.766216e-02
7.778689e-02
7.791168e-02
7.803655e-02
7.816148e-02
7.828647e-02
7.841153e-02
7.853666e-02
7.866186e-02
7.878712e-02
7.891245e-02
7.903785e-02
7.916331e-02
7.928883e-02
7.941443e-02
7.954009e-02
7.966581e-02
7.979161e-02
7.991747e-02
8.004339e-02
8.016938e-02
8.029544e-02
8.042156e-02
8.054774e-02
8.067400e-02
8.080032e-02
8.092670e-02
8.105315e-02
8.117966e-02
8.130625e-02
8.143289e-02
8.155960e-02
8.168638e-02
8.181322e-02
8.194013e-02
8.206710e-02
8.219414e-02
8.232124e-02
8.244840e-02
8.257564e-02
8.270293e-02
8.283029e-02
8.295772e-02
8.308521e-02
8.321276e-02
8.334038e-02
8.346807e-02
8.359582e-02
8.372363e-02
8.385151e-02
8.397945e-02
8.410745e-02
8.423552e-02
8.436366e-02
8.449186e-02
8.462012e-02
8.474844e-02
8.487683e-02
8.500529e-02
8.513381e-02
8.526239e-02
8.539103e-02
8.551974e-02
8.564851e-02
8.577735e-02
8.590625e-02
8.603521e-02
8.616423e-02
8.629332e-02
8.642248e-02
8.655169e-02
8.668097e-02
8.681031e-02
8.693972e-02
8.706918e-02
8.719871e-02
8.732831e-02
8.745796e-02
8.758768e-02
8.771746e-02
8.784731e-02
8.797722e-02
8.810719e-02
8.823722e-02
8.836731e-02
8.849747e-02
8.862769e-02
8.875797e-02
8.888831e-02
8.901872e-02
8.914918e-02
8.927971e-02
8.941031e-02
8.954096e-02
8.967168e-02
8.980245e-02
8.993329e-02
9.006419e-02
9.019515e-02
9.032618e-02
9.045726e-02
9.058841e-02
9.071962e-02
9.085089e-02
9.098222e-02
9.111361e-02
9.124507e-02
9.137658e-02
9.150816e-02
9.163979e-02
9.177149e-02
9.190325e-02
9.203507e-02
9.216695e-02
9.229889e-02
9.243089e-02
9.256295e-02
9.269508e-02
9.282726e-02
9.295951e-02
9.309181e-02
9.322417e-02
9.335660e-02
9.348909e-02
9.362163e-02
9.375424e-02
9.388690e-02
9.401963e-02
9.415241e-02
9.428526e-02
9.441817e-02
9.455113e-02
9.468416e-02
9.481724e-02
9.495039e-02
9.508359e-02
9.521685e-02
9.535018e-02
9.548356e-02
9.561700e-02
9.575050e-02
9.588406e-02
9.601768e-02
9.615136e-02
9.628510e-02
9.641890e-02
9.655275e-02
9.668667e-02
9.682064e-02
9.695468e-02
9.708877e-02
9.722292e-02
9.735713e-02
9.749139e-02
9.762572e-02
9.776010e-02
9.789455e-02
9.802905e-02
9.816361e-02
9.829822e-02
9.843290e-02
9.856763e-02
9.870242e-02
9.883727e-02
9.897218e-02
9.910715e-02
9.924217e-02
9.937725e-02
9.951239e-02
9.964759e-02
9.978284e-02
9.991816e-02
1.000535e-01
1.001890e-01
1.003244e-01
1.004600e-01
1.005956e-01
1.007312e-01
1.008669e-01
1.010027e-01
1.011385e-01
1.012744e-01
1.014104e-01
1.015464e-01
1.016824e-01
1.018185e-01
1.019547e-01
1.020909e-01
1.022272e-01
1.023636e-01
1.024999e-01
1.026364e-01
1.027729e-01
1.029095e-01
1.030461e-01
1.031828e-01
1.033195e-01
1.034563e-01
1.035931e-01
1.037300e-01
1.038670e-01
1.040040e-01
1.041411e-01
1.042782e-01
1.044154e-01
1.045526e-01
1.046899e-01
1.048272e-01
1.049646e-01
1.051021e-01
1.052396e-01
1.053772e-01
1.055148e-01
1.056525e-01
1.057902e-01
1.059280e-01
1.060658e-01
1.062037e-01
1.063417e-01
1.064797e-01
1.066178e-01
1.067559e-01
1.068941e-01
1.070323e-01
1.071706e-01
1.073089e-01
1.074473e-01
1.075857e-01
1.077242e-01
1.078628e-01
1.080014e-01
1.081401e-01
1.082788e-01
1.084175e-01
1.085564e-01
1.086952e-01
1.088342e-01
1.089732e-01
1.091122e-01
1.092513e-01
1.093904e-01
1.095296e-01
1.096689e-01
1.098082e-01
1.099476e-01
1.100870e-01
1.102264e-01
1.103660e-01
1.105055e-01
1.106452e-01
1.107848e-01
1.109246e-01
1.110643e-01
1.112042e-01
1.113441e-01
1.114840e-01
1.116240e-01
1.117641e-01
1.119042e-01
1.120443e-01
1.121845e-01
1.123248e-01
1.124651e-01
1.126054e-01
1.127459e-01
1.128863e-01
1.130268e-01
1.131674e-01
1.133080e-01
1.134487e-01
1.135894e-01
1.137302e-01
1.138711e-01
1.140119e-01
1.141529e-01
1.142939e-01
1.144349e-01
1.145760e-01
1.147171e-01
1.148583e-01
1.149996e-01
1.151408e-01
1.152822e-01
1.154236e-01
1.155650e-01
1.157065e-01
1.158481e-01
1.159897e-01
1.161313e-01
1.162730e-01
1.164148e-01
1.165566e-01
1.166984e-01
1.168403e-01
1.169823e-01
1.171243e-01
1.172664e-01
1.174085e-01
1.175506e-01
1.176928e-01
1.178351e-01
1.179774e-01
1.181197e-01
1.182621e-01
1.184046e-01
1.185471e-01
1.186896e-01
1.188323e-01
1.189749e-01
1.191176e-01
1.192604e-01
1.194032e-01
1.195460e-01
1.196889e-01
1.198319e-01
1.199749e-01
1.201179e-01
1.202610e-01
1.204042e-01
1.205474e-01
1.206906e-01
1.208339e-01
1.209772e-01
1.211206e-01
1.212641e-01
1.214076e-01
1.215511e-01
1.216947e-01
1.218383e-01
1.219820e-01
1.221257e-01
1.222695e-01
1.224133e-01
1.225572e-01
1.227011e-01
1.228451e-01
1.229891e-01
1.231332e-01
1.232773e-01
1.234215e-01
1.235657e-01
1.237099e-01
1.238542e-01
1.239986e-01
1.241430e-01
1.242874e-01
1.244319e-01
1.245765e-01
1.247211e-01
1.248657e-01
1.250104e-01
1.251551e-01
1.252999e-01
1.254447e-01
1.255896e-01
1.257345e-01
1.258795e-01
1.260245e-01
1.261695e-01
1.263146e-01
1.264598e-01
1.266050e-01
1.267502e-01
1.268955e-01
1.270409e-01
1.271863e-01
1.273317e-01
1.274772e-01
1.276227e-01
1.277682e-01
1.279139e-01
1.280595e-01
1.282052e-01
1.283510e-01
1.284968e-01
1.286426e-01
1.287885e-01
1.289344e-01
1.290804e-01
1.292264e-01
1.293725e-01
1.295186e-01
1.296648e-01
1.298110e-01
1.299572e-01
1.301035e-01
1.302499e-01
1.303963e-01
1.305427e-01
1.306892e-01
1.308357e-01
1.309822e-01
1.311288e-01
1.312755e-01
1.314222e-01
1.315689e-01
1.317157e-01
1.318626e-01
1.320094e-01
1.321564e-01
1.323033e-01
1.324503e-01
1.325974e-01
1.327445e-01
1.328916e-01
1.330388e-01
1.331860e-01
1.333333e-01
1.334806e-01
1.336280e-01
1.337754e-01
1.339228e-01
1.340703e-01
1.342178e-01
1.343654e-01
1.345130e-01
1.346607e-01
1.348084e-01
1.349561e-01
1.351039e-01
1.352517e-01
1.353996e-01
1.355475e-01
1.356955e-01
1.358435e-01
1.359915e-01
1.361396e-01
1.362878e-01
1.364359e-01
1.365841e-01
1.367324e-01
1.368807e-01
1.370290e-01
1.371774e-01
1.373259e-01
1.374743e-01
1.376228e-01
1.377714e-01
1.379200e-01
1.380686e-01
1.382173e-01
1.383660e-01
1.385148e-01
1.386636e-01
1.388124e-01
1.389613e-01
1.391102e-01
1.392592e-01
1.394082e-01
1.395572e-01
1.397063e-01
1.398555e-01
1.400046e-01
1.401538e-01
1.403031e-01
1.404524e-01
1.406017e-01
1.407511e-01
1.409005e-01
1.410500e-01
1.411995e-01
1.413490e-01
1.414986e-01
1.416482e-01
1.417979e-01
1.419476e-01
1.420973e-01
1.422471e-01
1.423969e-01
1.425468e-01
1.426967e-01
1.428466e-01
1.429966e-01
1.431466e-01
1.432966e-01
1.434467e-01
1.435969e-01
1.437471e-01
1.438973e-01
1.440475e-01
1.441978e-01
1.443481e-01
1.444985e-01
1.446489e-01
1.447994e-01
1.449499e-01
1.451004e-01
1.452510e-01
1.454016e-01
1.455522e-01
1.457029e-01
1.458536e-01
1.460044e-01
1.461552e-01
1.463060e-01
1.464569e-01
1.466078e-01
1.467587e-01
1.469097e-01
1.470607e-01
1.472118e-01
1.473629e-01
1.475140e-01
1.476652e-01
1.478164e-01
1.479677e-01
1.481190e-01
1.482703e-01
1.484217e-01
1.485731e-01
1.487245e-01
1.488760e-01
1.490275e-01
1.491791e-01
1.493306e-01
1.494823e-01
1.496339e-01
1.497856e-01
1.499374e-01
1.500891e-01
1.502409e-01
1.503928e-01
1.505447e-01
1.506966e-01
1.508486e-01
1.510005e-01
1.511526e-01
1.513046e-01
1.514567e-01
1.516089e-01
1.517611e-01
1.519133e-01
1.520655e-01
1.522178e-01
1.523701e-01
1.525225e-01
1.526748e-01
1.528273e-01
1.529797e-01
1.531322e-01
1.532848e-01
1.534373e-01
1.535899e-01
1.537426e-01
1.538952e-01
1.540479e-01
1.542007e-01
1.543535e-01
1.545063e-01
1.546591e-01
1.548120e-01
1.549649e-01
1.551179e-01
1.552709e-01
1.554239e-01
1.555769e-01
1.557300e-01
1.558831e-01
1.560363e-01
1.561895e-01
1.563427e-01
1.564960e-01
1.566493e-01
1.568026e-01
1.569560e-01
1.571094e-01
1.572628e-01
1.574163e-01
1.575698e-01
1.577233e-01
1.578769e-01
1.580305e-01
1.581841e-01
1.583378e-01
1.584915e-01
1.586452e-01
1.587989e-01
1.589527e-01
1.591066e-01
1.592604e-01
1.594143e-01
1.595683e-01
1.597222e-01
1.598762e-01
1.600303e-01
1.601843e-01
1.603384e-01
1.604925e-01
1.606467e-01
1.608009e-01
1.609551e-01
1.611094e-01
1.612637e-01
1.614180e-01
1.615723e-01
1.617267e-01
1.618811e-01
1.620356e-01
1.621901e-01
1.623446e-01
1.624991e-01
1.626537e-01
1.628083e-01
1.629629e-01
1.631176e-01
1.632723e-01
1.634270e-01
1.635818e-01
1.637366e-01
1.638914e-01
1.640463e-01
1.642012e-01
1.643561e-01
1.645110e-01
1.646660e-01
1.648210e-01
1.649761e-01
1.651311e-01
1.652862e-01
1.654414e-01
1.655965e-01
1.657517e-01
1.659070e-01
1.660622e-01
1.662175e-01
1.663728e-01
1.665282e-01
1.666835e-01
1.668389e-01
1.669944e-01
1.671498e-01
1.673053e-01
1.674609e-01
1.676164e-01
1.677720e-01
1.679276e-01
1.680833e-01
1.682389e-01
1.683946e-01
1.685504e-01
1.687061e-01
1.688619e-01
1.690177e-01
1.691736e-01
1.693294e-01
1.694853e-01
1.696413e-01
1.697972e-01
1.699532e-01
1.701092e-01
1.702653e-01
1.704214e-01
1.705775e-01
1.707336e-01
1.708898e-01
1.710460e-01
1.712022e-01
1.713584e-01
1.715147e-01
1.716710e-01
1.718273e-01
1.719837e-01
1.721401e-01
1.722965e-01
1.724529e-01
1.726094e-01
1.727659e-01
1.729224e-01
1.730789e-01
1.732355e-01
1.733921e-01
1.735487e-01
1.737054e-01
1.738621e-01
1.740188e-01
1.741755e-01
1.743323e-01
1.744891e-01
1.746459e-01
1.748028e-01
1.749596e-01
1.751165e-01
1.752735e-01
1.754304e-01
1.755874e-01
1.757444e-01
1.759014e-01
1.760585e-01
1.762156e-01
1.763727e-01
1.765298e-01
1.766870e-01
1.768442e-01
1.770014e-01
1.771586e-01
1.773159e-01
1.774732e-01
1.776305e-01
1.777878e-01
1.779452e-01
1.781026e-01
1.782600e-01
1.784174e-01
1.785749e-01
1.787324e-01
1.788899e-01
1.790474e-01
1.792050e-01
1.793626e-01
1.795202e-01
1.796779e-01
1.798355e-01
1.799932e-01
1.801509e-01
1.803087e-01
1.804664e-01
1.806242e-01
1.807820e-01
1.809399e-01
1.810977e-01
1.812556e-01
1.814135e-01
1.815715e-01
1.817294e-01
1.818874e-01
1.820454e-01
1.822034e-01
1.823615e-01
1.825195e-01
1.826776e-01
1.828358e-01
1.829939e-01
1.831521e-01
1.833103e-01
1.834685e-01
1.836267e-01
1.837850e-01
1.839432e-01
1.841016e-01
1.842599e-01
1.844182e-01
1.845766e-01
1.847350e-01
1.848934e-01
1.850519e-01
1.852103e-01
1.853688e-01
1.855273e-01
1.856859e-01
1.858444e-01
1.860030e-01
1.861616e-01
1.863202e-01
1.864788e-01
1.866375e-01
1.867962e-01
1.869549e-01
1.871136e-01
1.872724e-01
1.874311e-01
1.875899e-01
1.877487e-01
1.879076e-01
1.880664e-01
1.882253e-01
1.883842e-01
1.885431e-01
1.887021e-01
1.888610e-01
1.890200e-01
1.891790e-01
1.893380e-01
1.894971e-01
1.896561e-01
1.898152e-01
1.899743e-01
1.901335e-01
1.902926e-01
1.904518e-01
1.906110e-01
1.907702e-01
1.909294e-01
1.910886e-01
1.912479e-01
1.914072e-01
1.915665e-01
1.917258e-01
1.918852e-01
1.920445e-01
1.922039e-01
1.923633e-01
1.925228e-01
1.926822e-01
1.928417e-01
1.930012e-01
1.931607e-01
1.933202e-01
1.934797e-01
1.936393e-01
1.937989e-01
1.939584e-01
1.941181e-01
1.942777e-01
1.944374e-01
1.945970e-01
1.947567e-01
1.949164e-01
1.950762e-01
1.952359e-01
1.953957e-01
1.955554e-01
1.957152e-01
1.958751e-01
1.960349e-01
1.961947e-01
1.963546e-01
1.965145e-01
1.966744e-01
1.968343e-01
1.969943e-01
1.971542e-01
1.973142e-01
1.974742e-01
1.976342e-01
1.977943e-01
1.979543e-01
1.981144e-01
1.982745e-01
1.984346e-01
1.985947e-01
1.987548e-01
1.989150e-01
1.990751e-01
1.992353e-01
1.993955e-01
1.995557e-01
1.997159e-01
1.998762e-01
2.000365e-01
2.001967e-01
2.003570e-01
2.005174e-01
2.006777e-01
2.008380e-01
2.009984e-01
2.011588e-01
2.013192e-01
2.014796e-01
2.016400e-01
2.018004e-01
2.019609e-01
2.021214e-01
2.022819e-01
2.024424e-01
2.026029e-01
2.027634e-01
2.029240e-01
2.030845e-01
2.032451e-01
2.034057e-01
2.035663e-01
2.037269e-01
2.038876e-01
2.040482e-01
2.042089e-01
2.043696e-01
2.045303e-01
2.046910e-01
2.048517e-01
2.050125e-01
2.051732e-01
2.053340e-01
2.054948e-01
2.056556e-01
2.058164e-01
2.059772e-01
2.061381e-01
2.062989e-01
2.064598e-01
2.066207e-01
2.067815e-01
2.069425e-01
2.071034e-01
2.072643e-01
2.074253e-01
2.075862e-01
2.077472e-01
2.079082e-01
2.080692e-01
2.082302e-01
2.083912e-01
2.085523e-01
2.087133e-01
2.088744e-01
2.090355e-01
2.091966e-01
2.093577e-01
2.095188e-01
2.096799e-01
2.098411e-01
2.100022e-01
2.101634e-01
2.103246e-01
2.104858e-01
2.106470e-01
2.108082e-01
2.109694e-01
2.111306e-01
2.112919e-01
2.114532e-01
2.116144e-01
2.117757e-01
2.119370e-01
2.120983e-01
2.122596e-01
2.124210e-01
2.125823e-01
2.127437e-01
2.129050e-01
2.130664e-01
2.132278e-01
2.133892e-01
2.135506e-01
2.137120e-01
2.138735e-01
2.140349e-01
2.141964e-01
2.143578e-01
2.145193e-01
2.146808e-01
2.148423e-01
2.150038e-01
2.151653e-01
2.153268e-01
2.154883e-01
2.156499e-01
2.158114e-01
2.159730e-01
2.161346e-01
2.162962e-01
2.164578e-01
2.166194e-01
2.167810e-01
2.169426e-01
2.171042e-01
2.172659e-01
2.174275e-01
2.175892e-01
2.177509e-01
2.179126e-01
2.180742e-01
2.182359e-01
2.183976e-01
2.185594e-01
2.187211e-01
2.188828e-01
2.190446e-01
2.192063e-01
2.193681e-01
2.195298e-01
2.196916e-01
2.198534e-01
2.200152e-01
2.201770e-01
2.203388e-01
2.205006e-01
2.206624e-01
2.208243e-01
2.209861e-01
2.211480e-01
2.213098e-01
2.214717e-01
2.216336e-01
2.217954e-01
2.219573e-01
2.221192e-01
2.222811e-01
2.224430e-01
2.226049e-01
2.227669e-01
2.229288e-01
2.230907e-01
2.232527e-01
2.234146e-01
2.235766e-01
2.237386e-01
2.239005e-01
2.240625e-01
2.242245e-01
2.243865e-01
2.245485e-01
2.247105e-01
2.248725e-01
2.250345e-01
2.251965e-01
2.253586e-01
2.255206e-01
2.256826e-01
2.258447e-01
2.260067e-01
2.261688e-01
2.263309e-01
2.264929e-01
2.266550e-01
2.268171e-01
2.269792e-01
2.271413e-01
2.273034e-01
2.274655e-01
2.276276e-01
2.277897e-01
2.279518e-01
2.281139e-01
2.282761e-01
2.284382e-01
2.286003e-01
2.287625e-01
2.289246e-01
2.290868e-01
2.292489e-01
2.294111e-01
2.295733e-01
2.297354e-01
2.298976e-01
2.300598e-01
2.302220e-01
2.303842e-01
2.305464e-01
2.307085e-01
2.308707e-01
2.310330e-01
2.311952e-01
2.313574e-01
2.315196e-01
2.316818e-01
2.318440e-01
2.320062e-01
2.321685e-01
2.323307e-01
2.324929e-01
2.326552e-01
2.328174e-01
2.329797e-01
2.331419e-01
2.333042e-01
2.334664e-01
2.336287e-01
2.337909e-01
2.339532e-01
2.341155e-01
2.342777e-01
2.344400e-01
2.346023e-01
2.347645e-01
2.349268e-01
2.350891e-01
2.352514e-01
2.354136e-01
2.355759e-01
2.357382e-01
2.359005e-01
2.360628e-01
2.362251e-01
2.363874e-01
2.365497e-01
2.367120e-01
2.368743e-01
2.370366e-01
2.371989e-01
2.373612e-01
2.375235e-01
2.376858e-01
2.378481e-01
2.380104e-01
2.381727e-01
2.383350e-01
2.384973e-01
2.386596e-01
2.388219e-01
2.389842e-01
2.391466e-01
2.393089e-01
2.394712e-01
2.396335e-01
2.397958e-01
2.399581e-01
2.401204e-01
2.402827e-01
2.404451e-01
2.406074e-01
2.407697e-01
2.409320e-01
2.410943e-01
2.412566e-01
2.414189e-01
2.415813e-01
2.417436e-01
2.419059e-01
2.420682e-01
2.422305e-01
2.423928e-01
2.425551e-01
2.427174e-01
2.428797e-01
2.430420e-01
2.432043e-01
2.433666e-01
2.435289e-01
2.436912e-01
2.438535e-01
2.440158e-01
2.441781e-01
2.443404e-01
2.445027e-01
2.446650e-01
2.448273e-01
2.449896e-01
2.451519e-01
2.453142e-01
2.454765e-01
2.456387e-01
2.458010e-01
2.459633e-01
2.461256e-01
2.462878e-01
2.464501e-01
2.466124e-01
2.467746e-01
2.469369e-01
2.470992e-01
2.472614e-01
2.474237e-01
2.475859e-01
2.477482e-01
2.479104e-01
2.480727e-01
2.482349e-01
2.483971e-01
2.485594e-01
2.487216e-01
2.488838e-01
2.490460e-01
2.492083e-01
2.493705e-01
2.495327e-01
2.496949e-01
2.498571e-01
2.500193e-01
2.501815e-01
2.503437e-01
2.505059e-01
2.506681e-01
2.508303e-01
2.509924e-01
2.511546e-01
2.513168e-01
2.514789e-01
2.516411e-01
2.518032e-01
2.519654e-01
2.521275e-01
2.522897e-01
2.524518e-01
2.526139e-01
2.527761e-01
2.529382e-01
2.531003e-01
2.532624e-01
2.534245e-01
2.535866e-01
2.537487e-01
2.539108e-01
2.540729e-01
2.542350e-01
2.543970e-01
2.545591e-01
2.547212e-01
2.548832e-01
2.550453e-01
2.552073e-01
2.553694e-01
2.555314e-01
2.556934e-01
2.558554e-01
2.560175e-01
2.561795e-01
2.563415e-01
2.565035e-01
2.566655e-01
2.568274e-01
2.569894e-01
2.571514e-01
2.573133e-01
2.574753e-01
2.576372e-01
2.577992e-01
2.579611e-01
2.581230e-01
2.582850e-01
2.584469e-01
2.586088e-01
2.587707e-01
2.589326e-01
2.590945e-01
2.592563e-01
2.594182e-01
2.595801e-01
2.597419e-01
2.599038e-01
2.600656e-01
2.602274e-01
2.603892e-01
2.605511e-01
2.607129e-01
2.608747e-01
2.610364e-01
2.611982e-01
2.613600e-01
2.615218e-01
2.616835e-01
2.618453e-01
2.620070e-01
2.621687e-01
2.623305e-01
2.624922e-01
2.626539e-01
2.628156e-01
2.629772e-01
2.631389e-01
2.633006e-01
2.634622e-01
2.636239e-01
2.637855e-01
2.639472e-01
2.641088e-01
2.642704e-01
2.644320e-01
2.645936e-01
2.647552e-01
2.649167e-01
2.650783e-01
2.652398e-01
2.654014e-01
2.655629e-01
2.657244e-01
2.658860e-01
2.660475e-01
2.662089e-01
2.663704e-01
2.665319e-01
2.666934e-01
2.668548e-01
2.670162e-01
2.671777e-01
2.673391e-01
2.675005e-01
2.676619e-01
2.678233e-01
2.679846e-01
2.681460e-01
2.683073e-01
2.684687e-01
2.686300e-01
2.687913e-01
2.689526e-01
2.691139e-01
2.692752e-01
2.694365e-01
2.695977e-01
2.697590e-01
2.699202e-01
2.700814e-01
2.702427e-01
2.704039e-01
2.705650e-01
2.707262e-01
2.708874e-01
2.710485e-01
2.712097e-01
2.713708e-01
2.715319e-01
2.716930e-01
2.718541e-01
2.720152e-01
2.721762e-01
2.723373e-01
2.724983e-01
2.726593e-01
2.728204e-01
2.729814e-01
2.731423e-01
2.733033e-01
2.734643e-01
2.736252e-01
2.737862e-01
2.739471e-01
2.741080e-01
2.742689e-01
2.744297e-01
2.745906e-01
2.747515e-01
2.749123e-01
2.750731e-01
2.752339e-01
2.753947e-01
2.755555e-01
2.757163e-01
2.758770e-01
2.760378e-01
2.761985e-01
2.763592e-01
2.765199e-01
2.766806e-01
2.768412e-01
2.770019e-01
2.771625e-01
2.773231e-01
2.774838e-01
2.776443e-01
2.778049e-01
2.779655e-01
2.781260e-01
2.782866e-01
2.784471e-01
2.786076e-01
2.787681e-01
2.789285e-01
2.790890e-01
2.792494e-01
2.794099e-01
2.795703e-01
2.797307e-01
2.798910e-01
2.800514e-01
2.802117e-01
2.803721e-01
2.805324e-01
2.806927e-01
2.808530e-01
2.810132e-01
2.811735e-01
2.813337e-01
2.814939e-01
2.816541e-01
2.818143e-01
2.819745e-01
2.821346e-01
2.822947e-01
2.824548e-01
2.826149e-01
2.827750e-01
2.829351e-01
2.830951e-01
2.832552e-01
2.834152e-01
2.835752e-01
2.837351e-01
2.838951e-01
2.840551e-01
2.842150e-01
2.843749e-01
2.845348e-01
2.846946e-01
2.848545e-01
2.850143e-01
2.851742e-01
2.853340e-01
2.854937e-01
2.856535e-01
2.858132e-01
2.859730e-01
2.861327e-01
2.862924e-01
2.864520e-01
2.866117e-01
2.867713e-01
2.869310e-01
2.870906e-01
2.872501e-01
2.874097e-01
2.875692e-01
2.877288e-01
2.878883e-01
2.880477e-01
2.882072e-01
2.883667e-01
2.885261e-01
2.886855e-01
2.888449e-01
2.890042e-01
2.891636e-01
2.893229e-01
2.894822e-01
2.896415e-01
2.898008e-01
2.899600e-01
2.901193e-01
2.902785e-01
2.904377e-01
2.905968e-01
2.907560e-01
2.909151e-01
2.910742e-01
2.912333e-01
2.913924e-01
2.915514e-01
2.917105e-01
2.918695e-01
2.920285e-01
2.921874e-01
2.923464e-01
2.925053e-01
2.926642e-01
2.928231e-01
2.929819e-01
2.931408e-01
2.932996e-01
2.934584e-01
2.936172e-01
2.937759e-01
2.939347e-01
2.940934e-01
2.942521e-01
2.944107e-01
2.945694e-01
2.947280e-01
2.948866e-01
2.950452e-01
2.952038e-01
2.953623e-01
2.955208e-01
2.956793e-01
2.958378e-01
2.959962e-01
2.961546e-01
2.963130e-01
2.964714e-01
2.966298e-01
2.967881e-01
2.969464e-01
2.971047e-01
2.972630e-01
2.974212e-01
2.975795e-01
2.977377e-01
2.978958e-01
2.980540e-01
2.982121e-01
2.983702e-01
2.985283e-01
2.986864e-01
2.988444e-01
2.990024e-01
2.991604e-01
2.993184e-01
2.994763e-01
2.996342e-01
2.997921e-01
2.999500e-01
3.001079e-01
3.002657e-01
3.004235e-01
3.005813e-01
3.007390e-01
3.008967e-01
3.010544e-01
3.012121e-01
3.013698e-01
3.015274e-01
3.016850e-01
3.018426e-01
3.020001e-01
3.021577e-01
3.023152e-01
3.024727e-01
3.026301e-01
3.027875e-01
3.029449e-01
3.031023e-01
3.032597e-01
3.034170e-01
3.035743e-01
3.037316e-01
3.038889e-01
3.040461e-01
3.042033e-01
3.043605e-01
3.045176e-01
3.046747e-01
3.048318e-01
3.049889e-01
3.051460e-01
3.053030e-01
3.054600e-01
3.056170e-01
3.057739e-01
3.059308e-01
3.060877e-01
3.062446e-01
3.064014e-01
3.065582e-01
3.067150e-01
3.068718e-01
3.070285e-01
3.071852e-01
3.073419e-01
3.074985e-01
3.076552e-01
3.078118e-01
3.079683e-01
3.081249e-01
3.082814e-01
3.084379e-01
3.085943e-01
3.087508e-01
3.089072e-01
3.090636e-01
3.092199e-01
3.093762e-01
3.095325e-01
3.096888e-01
3.098451e-01
3.100013e-01
3.101575e-01
3.103136e-01
3.104697e-01
3.106258e-01
3.107819e-01
3.109380e-01
3.110940e-01
3.112500e-01
3.114059e-01
3.115619e-01
3.117178e-01
3.118736e-01
3.120295e-01
3.121853e-01
3.123411e-01
3.124968e-01
3.126526e-01
3.128083e-01
3.129639e-01
3.131196e-01
3.132752e-01
3.134308e-01
3.135863e-01
3.137419e-01
3.138974e-01
3.140528e-01
3.142083e-01
3.143637e-01
3.145190e-01
3.146744e-01
3.148297e-01
3.149850e-01
3.151403e-01
3.152955e-01
3.154507e-01
3.156059e-01
3.157610e-01
3.159161e-01
3.160712e-01
3.162262e-01
3.163812e-01
3.165362e-01
3.166912e-01
3.168461e-01
3.170010e-01
3.171559e-01
3.173107e-01
3.174655e-01
3.176203e-01
3.177750e-01
3.179297e-01
3.180844e-01
3.182390e-01
3.183937e-01
3.185482e-01
3.187028e-01
3.188573e-01
3.190118e-01
3.191663e-01
3.193207e-01
3.194751e-01
3.196295e-01
3.197838e-01
3.199381e-01
3.200924e-01
3.202466e-01
3.204008e-01
3.205550e-01
3.207091e-01
3.208632e-01
3.210173e-01
3.211713e-01
3.213253e-01
3.214793e-01
3.216333e-01
3.217872e-01
3.219411e-01
3.220949e-01
3.222487e-01
3.224025e-01
3.225563e-01
3.227100e-01
3.228637e-01
3.230173e-01
3.231709e-01
3.233245e-01
3.234781e-01
3.236316e-01
3.237851e-01
3.239385e-01
3.240919e-01
3.242453e-01
3.243987e-01
3.245520e-01
3.247052e-01
3.248585e-01
3.250117e-01
3.251649e-01
3.253180e-01
3.254712e-01
3.256242e-01
3.257773e-01
3.259303e-01
3.260833e-01
3.262362e-01
3.263891e-01
3.265420e-01
3.266948e-01
3.268476e-01
3.270004e-01
3.271531e-01
3.273058e-01
3.274585e-01
3.276111e-01
3.277637e-01
3.279163e-01
3.280688e-01
3.282213e-01
3.283737e-01
3.285261e-01
3.286785e-01
3.288309e-01
3.289832e-01
3.291355e-01
3.292877e-01
3.294399e-01
3.295921e-01
3.297442e-01
3.298963e-01
3.300484e-01
3.302004e-01
3.303524e-01
3.305043e-01
3.306563e-01
3.308081e-01
3.309600e-01
3.311118e-01
3.312636e-01
3.314153e-01
3.315670e-01
3.317187e-01
3.318703e-01
3.320219e-01
3.321734e-01
3.323250e-01
3.324764e-01
3.326279e-01
3.327793e-01
3.329307e-01
3.330820e-01
3.332333e-01
3.333845e-01
3.335358e-01
3.336869e-01
3.338381e-01
3.339892e-01
3.341403e-01
3.342913e-01
3.344423e-01
3.345932e-01
3.347442e-01
3.348950e-01
3.350459e-01
3.351967e-01
3.353475e-01
3.354982e-01
3.356489e-01
3.357995e-01
3.359502e-01
3.361007e-01
3.362513e-01
3.364018e-01
3.365522e-01
3.367027e-01
3.368530e-01
3.370034e-01
3.371537e-01
3.373040e-01
3.374542e-01
3.376044e-01
3.377545e-01
3.379046e-01
3.380547e-01
3.382048e-01
3.383547e-01
3.385047e-01
3.386546e-01
3.388045e-01
3.389543e-01
3.391041e-01
3.392539e-01
3.394036e-01
3.395533e-01
3.397029e-01
3.398525e-01
3.400021e-01
3.401516e-01
3.403011e-01
3.404505e-01
3.405999e-01
3.407493e-01
3.408986e-01
3.410479e-01
3.411971e-01
3.413463e-01
3.414955e-01
3.416446e-01
3.417937e-01
3.419427e-01
3.420917e-01
3.422407e-01
3.423896e-01
3.425385e-01
3.426873e-01
3.428361e-01
3.429848e-01
3.431335e-01
3.432822e-01
3.434308e-01
3.435794e-01
3.437280e-01
3.438765e-01
3.440249e-01
3.441733e-01
3.443217e-01
3.444701e-01
3.446183e-01
3.447666e-01
3.449148e-01
3.450630e-01
3.452111e-01
3.453592e-01
3.455072e-01
3.456552e-01
3.458032e-01
3.459511e-01
3.460990e-01
3.462468e-01
3.463946e-01
3.465424e-01
3.466901e-01
3.468377e-01
3.469853e-01
3.471329e-01
3.472805e-01
3.474279e-01
3.475754e-01
3.477228e-01
3.478702e-01
3.480175e-01
3.481648e-01
3.483120e-01
3.484592e-01
3.486063e-01
3.487534e-01
3.489005e-01
3.490475e-01
3.491945e-01
3.493414e-01
3.494883e-01
3.496351e-01
3.497819e-01
3.499287e-01
3.500754e-01
3.502221e-01
3.503687e-01
3.505153e-01
3.506618e-01
3.508083e-01
3.509547e-01
3.511011e-01
3.512475e-01
3.513938e-01
3.515401e-01
3.516863e-01
3.518325e-01
3.519786e-01
3.521247e-01
3.522707e-01
3.524167e-01
3.525627e-01
3.527086e-01
3.528545e-01
3.530003e-01
3.531461e-01
3.532918e-01
3.534375e-01
3.535831e-01
3.537287e-01
3.538743e-01
3.540198e-01
3.541652e-01
3.543106e-01
3.544560e-01
3.546013e-01
3.547466e-01
3.548918e-01
3.550370e-01
3.551822e-01
3.553273e-01
3.554723e-01
3.556173e-01
3.557623e-01
3.559072e-01
3.560520e-01
3.561968e-01
3.563416e-01
3.564863e-01
3.566310e-01
3.567756e-01
3.569202e-01
3.570648e-01
3.572092e-01
3.573537e-01
3.574981e-01
3.576424e-01
3.577867e-01
3.579310e-01
3.580752e-01
3.582194e-01
3.583635e-01
3.585075e-01
3.586515e-01
3.587955e-01
3.589394e-01
3.590833e-01
3.592272e-01
3.593709e-01
3.595147e-01
3.596584e-01
3.598020e-01
3.599456e-01
3.600891e-01
3.602326e-01
3.603761e-01
3.605195e-01
3.606628e-01
3.608061e-01
3.609494e-01
3.610926e-01
3.612357e-01
3.613788e-01
3.615219e-01
3.616649e-01
3.618079e-01
3.619508e-01
3.620937e-01
3.622365e-01
3.623792e-01
3.625220e-01
3.626646e-01
3.628073e-01
3.629498e-01
3.630924e-01
3.632348e-01
3.633773e-01
3.635196e-01
3.636620e-01
3.638042e-01
3.639465e-01
3.640887e-01
3.642308e-01
3.643729e-01
3.645149e-01
3.646569e-01
3.647988e-01
3.649407e-01
3.650825e-01
3.652243e-01
3.653660e-01
3.655077e-01
3.656493e-01
3.657909e-01
3.659325e-01
3.660739e-01
3.662154e-01
3.663567e-01
3.664981e-01
3.666394e-01
3.667806e-01
3.669218e-01
3.670629e-01
3.672040e-01
3.673450e-01
3.674860e-01
3.676269e-01
3.677678e-01
3.679086e-01
3.680494e-01
3.681901e-01
3.683308e-01
3.684714e-01
3.686119e-01
3.687525e-01
3.688929e-01
3.690333e-01
3.691737e-01
3.693140e-01
3.694543e-01
3.695945e-01
3.697346e-01
3.698747e-01
3.700148e-01
3.701548e-01
3.702947e-01
3.704346e-01
3.705745e-01
3.707143e-01
3.708540e-01
3.709937e-01
3.711333e-01
3.712729e-01
3.714124e-01
3.715519e-01
3.716913e-01
3.718307e-01
3.719700e-01
3.721093e-01
3.722485e-01
3.723877e-01
3.725268e-01
3.726658e-01
3.728048e-01
3.729438e-01
3.730827e-01
3.732215e-01
3.733603e-01
3.734991e-01
3.736377e-01
3.737764e-01
3.739149e-01
3.740535e-01
3.741919e-01
3.743304e-01
3.744687e-01
3.746070e-01
3.747453e-01
3.748835e-01
3.750216e-01
3.751597e-01
3.752978e-01
3.754358e-01
3.755737e-01
3.757116e-01
3.758494e-01
3.759872e-01
3.761249e-01
3.762626e-01
3.764002e-01
3.765377e-01
3.766752e-01
3.768127e-01
3.769500e-01
3.770874e-01
3.772247e-01
3.773619e-01
3.774991e-01
3.776362e-01
3.777732e-01
3.779102e-01
3.780472e-01
3.781841e-01
3.783209e-01
3.784577e-01
3.785944e-01
3.787311e-01
3.788677e-01
3.790043e-01
3.791408e-01
3.792773e-01
3.794137e-01
3.795500e-01
3.796863e-01
3.798225e-01
3.799587e-01
3.800948e-01
3.802309e-01
3.803669e-01
3.805028e-01
3.806387e-01
3.807746e-01
3.809104e-01
3.810461e-01
3.811818e-01
3.813174e-01
3.814529e-01
3.815884e-01
3.817239e-01
3.818593e-01
3.819946e-01
3.821299e-01
3.822651e-01
3.824003e-01
3.825354e-01
3.826704e-01
3.828054e-01
3.829403e-01
3.830752e-01
3.832100e-01
3.833448e-01
3.834795e-01
3.836142e-01
3.837488e-01
3.838833e-01
3.840178e-01
3.841522e-01
3.842865e-01
3.844209e-01
3.845551e-01
3.846893e-01
3.848234e-01
3.849575e-01
3.850915e-01
3.852255e-01
3.853594e-01
3.854932e-01
3.856270e-01
3.857607e-01
3.858944e-01
3.860280e-01
3.861616e-01
3.862950e-01
3.864285e-01
3.865619e-01
3.866952e-01
3.868284e-01
3.869616e-01
3.870948e-01
3.872279e-01
3.873609e-01
3.874939e-01
3.876268e-01
3.877596e-01
3.878924e-01
3.880251e-01
3.881578e-01
3.882904e-01
3.884230e-01
3.885555e-01
3.886879e-01
3.888203e-01
3.889526e-01
3.890849e-01
3.892170e-01
3.893492e-01
3.894813e-01
3.896133e-01
3.897452e-01
3.898771e-01
3.900090e-01
3.901408e-01
3.902725e-01
3.904041e-01
3.905357e-01
3.906673e-01
3.907988e-01
3.909302e-01
3.910615e-01
3.911928e-01
3.913241e-01
3.914553e-01
3.915864e-01
3.917174e-01
3.918484e-01
3.919794e-01
3.921103e-01
3.922411e-01
3.923718e-01
3.925025e-01
3.926332e-01
3.927637e-01
3.928942e-01
3.930247e-01
3.931551e-01
3.932854e-01
3.934157e-01
3.935459e-01
3.936760e-01
3.938061e-01
3.939361e-01
3.940661e-01
3.941960e-01
3.943258e-01
3.944556e-01
3.945853e-01
3.947150e-01
3.948446e-01
3.949741e-01
3.951036e-01
3.952330e-01
3.953623e-01
3.954916e-01
3.956208e-01
3.957500e-01
3.958791e-01
3.960081e-01
3.961371e-01
3.962660e-01
3.963948e-01
3.965236e-01
3.966524e-01
3.967810e-01
3.969096e-01
3.970382e-01
3.971666e-01
3.972950e-01
3.974234e-01
3.975517e-01
3.976799e-01
3.978080e-01
3.979361e-01
3.980642e-01
3.981921e-01
3.983201e-01
3.984479e-01
3.985757e-01
3.987034e-01
3.988311e-01
3.989586e-01
3.990862e-01
3.992136e-01
3.993410e-01
3.994684e-01
3.995956e-01
3.997229e-01
3.998500e-01
3.999771e-01
4.001041e-01
4.002311e-01
4.003580e-01
4.004848e-01
4.006115e-01
4.007382e-01
4.008649e-01
4.009914e-01
4.011180e-01
4.012444e-01
4.013708e-01
4.014971e-01
4.016233e-01
4.017495e-01
4.018756e-01
4.020017e-01
4.021277e-01
4.022536e-01
4.023795e-01
4.025053e-01
4.026310e-01
4.027567e-01
4.028823e-01
4.030078e-01
4.031333e-01
4.032587e-01
4.033841e-01
4.035093e-01
4.036345e-01
4.037597e-01
4.038848e-01
4.040098e-01
4.041347e-01
4.042596e-01
4.043844e-01
4.045092e-01
4.046339e-01
4.047585e-01
4.048831e-01
4.050076e-01
4.051320e-01
4.052564e-01
4.053807e-01
4.055049e-01
4.056290e-01
4.057531e-01
4.058772e-01
4.060011e-01
4.061250e-01
4.062489e-01
4.063726e-01
4.064963e-01
4.066200e-01
4.067435e-01
4.068670e-01
4.069905e-01
4.071138e-01
4.072371e-01
4.073604e-01
4.074835e-01
4.076067e-01
4.077297e-01
4.078527e-01
4.079756e-01
4.080984e-01
4.082212e-01
4.083439e-01
4.084665e-01
4.085891e-01
4.087116e-01
4.088340e-01
4.089563e-01
4.090786e-01
4.092009e-01
4.093230e-01
4.094451e-01
4.095672e-01
4.096891e-01
4.098110e-01
4.099328e-01
4.100546e-01
4.101763e-01
4.102979e-01
4.104194e-01
4.105409e-01
4.106623e-01
4.107837e-01
4.109050e-01
4.110262e-01
4.111473e-01
4.112684e-01
4.113894e-01
4.115104e-01
4.116312e-01
4.117520e-01
4.118728e-01
4.119934e-01
4.121140e-01
4.122346e-01
4.123550e-01
4.124754e-01
4.125957e-01
4.127160e-01
4.128362e-01
4.129563e-01
4.130763e-01
4.131963e-01
4.133162e-01
4.134361e-01
4.135558e-01
4.136755e-01
4.137952e-01
4.139147e-01
4.140342e-01
4.141537e-01
4.142730e-01
4.143923e-01
4.145115e-01
4.146307e-01
4.147497e-01
4.148688e-01
4.149877e-01
4.151066e-01
4.152254e-01
4.153441e-01
4.154627e-01
4.155813e-01
4.156999e-01
4.158183e-01
4.159367e-01
4.160550e-01
4.161732e-01
4.162914e-01
4.164095e-01
4.165275e-01
4.166455e-01
4.167634e-01
4.168812e-01
4.169989e-01
4.171166e-01
4.172342e-01
4.173518e-01
4.174692e-01
4.175866e-01
4.177039e-01
4.178212e-01
4.179384e-01
4.180555e-01
4.181725e-01
4.182895e-01
4.184064e-01
4.185232e-01
4.186400e-01
4.187566e-01
4.188733e-01
4.189898e-01
4.191063e-01
4.192227e-01
4.193390e-01
4.194553e-01
4.195714e-01
4.196876e-01
4.198036e-01
4.199196e-01
4.200355e-01
4.201513e-01
4.202670e-01
4.203827e-01
4.204983e-01
4.206139e-01
4.207293e-01
4.208447e-01
4.209601e-01
4.210753e-01
4.211905e-01
4.213056e-01
4.214206e-01
4.215356e-01
4.216505e-01
4.217653e-01
4.218800e-01
4.219947e-01
4.221093e-01
4.222238e-01
4.223383e-01
4.224527e-01
4.225670e-01
4.226812e-01
4.227954e-01
4.229095e-01
4.230235e-01
4.231374e-01
4.232513e-01
4.233651e-01
4.234788e-01
4.235925e-01
4.237061e-01
4.238196e-01
4.239330e-01
4.240464e-01
4.241597e-01
4.242729e-01
4.243860e-01
4.244991e-01
4.246121e-01
4.247250e-01
4.248379e-01
4.249506e-01
4.250633e-01
4.251759e-01
4.252885e-01
4.254010e-01
4.255134e-01
4.256257e-01
4.257380e-01
4.258502e-01
4.259623e-01
4.260743e-01
4.261863e-01
4.262981e-01
4.264100e-01
4.265217e-01
4.266334e-01
4.267449e-01
4.268565e-01
4.269679e-01
4.270793e-01
4.271906e-01
4.273018e-01
4.274129e-01
4.275240e-01
4.276350e-01
4.277459e-01
4.278567e-01
4.279675e-01
4.280782e-01
4.281888e-01
4.282994e-01
4.284098e-01
4.285202e-01
4.286305e-01
4.287408e-01
4.288509e-01
4.289610e-01
4.290711e-01
4.291810e-01
4.292909e-01
4.294007e-01
4.295104e-01
4.296200e-01
4.297296e-01
4.298391e-01
4.299485e-01
4.300578e-01
4.301671e-01
4.302763e-01
4.303854e-01
4.304944e-01
4.306034e-01
4.307123e-01
4.308211e-01
4.309298e-01
4.310385e-01
4.311470e-01
4.312555e-01
4.313640e-01
4.314723e-01
4.315806e-01
4.316888e-01
4.317969e-01
4.319050e-01
4.320129e-01
4.321208e-01
4.322286e-01
4.323364e-01
4.324440e-01
4.325516e-01
4.326591e-01
4.327666e-01
4.328739e-01
4.329812e-01
4.330884e-01
4.331955e-01
4.333026e-01
4.334096e-01
4.335165e-01
4.336233e-01
4.337300e-01
4.338367e-01
4.339433e-01
4.340498e-01
4.341562e-01
4.342626e-01
4.343688e-01
4.344750e-01
4.345812e-01
4.346872e-01
4.347932e-01
4.348991e-01
4.350049e-01
4.351106e-01
4.352163e-01
4.353219e-01
4.354274e-01
4.355328e-01
4.356381e-01
4.357434e-01
4.358486e-01
4.359537e-01
4.360587e-01
4.361637e-01
4.362686e-01
4.363734e-01
4.364781e-01
4.365827e-01
4.366873e-01
4.367918e-01
4.368962e-01
4.370005e-01
4.371048e-01
4.372089e-01
4.373130e-01
4.374171e-01
4.375210e-01
4.376248e-01
4.377286e-01
4.378323e-01
4.379360e-01
4.380395e-01
4.381430e-01
4.382463e-01
4.383497e-01
4.384529e-01
4.385560e-01
4.386591e-01
4.387621e-01
4.388650e-01
4.389678e-01
4.390706e-01
4.391733e-01
4.392759e-01
4.393784e-01
4.394808e-01
4.395832e-01
4.396854e-01
4.397876e-01
4.398898e-01
4.399918e-01
4.400938e-01
4.401956e-01
4.402974e-01
4.403992e-01
4.405008e-01
4.406024e-01
4.407038e-01
4.408052e-01
4.409066e-01
4.410078e-01
4.411090e-01
4.412100e-01
4.413110e-01
4.414120e-01
4.415128e-01
4.416136e-01
4.417142e-01
4.418148e-01
4.419154e-01
4.420158e-01
4.421162e-01
4.422164e-01
4.423166e-01
4.424168e-01
4.425168e-01
4.426167e-01
4.427166e-01
4.428164e-01
4.429161e-01
4.430158e-01
4.431153e-01
4.432148e-01
4.433142e-01
4.434135e-01
4.435127e-01
4.436119e-01
4.437109e-01
4.438099e-01
4.439088e-01
4.440076e-01
4.441064e-01
4.442050e-01
4.443036e-01
4.444021e-01
4.445005e-01
4.445989e-01
4.446971e-01
4.447953e-01
4.448934e-01
4.449914e-01
4.450893e-01
4.451872e-01
4.452849e-01
4.453826e-01
4.454802e-01
4.455777e-01
4.456752e-01
4.457725e-01
4.458698e-01
4.459670e-01
4.460641e-01
4.461611e-01
4.462581e-01
4.463549e-01
4.464517e-01
4.465484e-01
4.466450e-01
4.467416e-01
4.468380e-01
4.469344e-01
4.470307e-01
4.471269e-01
4.472230e-01
4.473191e-01
4.474150e-01
4.475109e-01
4.476067e-01
4.477024e-01
4.477980e-01
4.478936e-01
4.479890e-01
4.480844e-01
4.481797e-01
4.482749e-01
4.483700e-01
4.484651e-01
4.485601e-01
4.486549e-01
4.487497e-01
4.488445e-01
4.489391e-01
4.490336e-01
4.491281e-01
4.492225e-01
4.493168e-01
4.494110e-01
4.495051e-01
4.495992e-01
4.496932e-01
4.497870e-01
4.498808e-01
4.499746e-01
4.500682e-01
4.501617e-01
4.502552e-01
4.503486e-01
4.504419e-01
4.505351e-01
4.506282e-01
4.507213e-01
4.508142e-01
4.509071e-01
4.509999e-01
4.510926e-01
4.511852e-01
4.512778e-01
4.513702e-01
4.514626e-01
4.515549e-01
4.516471e-01
4.517392e-01
4.518313e-01
4.519232e-01
4.520151e-01
4.521069e-01
4.521986e-01
4.522902e-01
4.523817e-01
4.524732e-01
4.525645e-01
4.526558e-01
4.527470e-01
4.528381e-01
4.529291e-01
4.530201e-01
4.531109e-01
4.532017e-01
4.532924e-01
4.533830e-01
4.534735e-01
4.535639e-01
4.536543e-01
4.537445e-01
4.538347e-01
4.539248e-01
4.540148e-01
4.541047e-01
4.541946e-01
4.542843e-01
4.543740e-01
4.544635e-01
4.545530e-01
4.546425e-01
4.547318e-01
4.548210e-01
4.549102e-01
4.549992e-01
4.550882e-01
4.551771e-01
4.552659e-01
4.553546e-01
4.554433e-01
4.555318e-01
4.556203e-01
4.557087e-01
4.557970e-01
4.558852e-01
4.559733e-01
4.560613e-01
4.561493e-01
4.562372e-01
4.563249e-01
4.564126e-01
4.565002e-01
4.565878e-01
4.566752e-01
4.567625e-01
4.568498e-01
4.569370e-01
4.570241e-01
4.571111e-01
4.571980e-01
4.572848e-01
4.573716e-01
4.574582e-01
4.575448e-01
4.576313e-01
4.577177e-01
4.578040e-01
4.578902e-01
4.579763e-01
4.580624e-01
4.581484e-01
4.582342e-01
4.583200e-01
4.584057e-01
4.584914e-01
4.585769e-01
4.586623e-01
4.587477e-01
4.588330e-01
4.589181e-01
4.590032e-01
4.590882e-01
4.591732e-01
4.592580e-01
4.593427e-01
4.594274e-01
4.595120e-01
4.595965e-01
4.596809e-01
4.597652e-01
4.598494e-01
4.599335e-01
4.600176e-01
4.601015e-01
4.601854e-01
4.602692e-01
4.603529e-01
4.604365e-01
4.605200e-01
4.606035e-01
4.606868e-01
4.607701e-01
4.608532e-01
4.609363e-01
4.610193e-01
4.611022e-01
4.611850e-01
4.612678e-01
4.613504e-01
4.614330e-01
4.615154e-01
4.615978e-01
4.616801e-01
4.617623e-01
4.618444e-01
4.619264e-01
4.620084e-01
4.620902e-01
4.621720e-01
4.622537e-01
4.623352e-01
4.624167e-01
4.624982e-01
4.625795e-01
4.626607e-01
4.627418e-01
4.628229e-01
4.629039e-01
4.629847e-01
4.630655e-01
4.631462e-01
4.632268e-01
4.633074e-01
4.633878e-01
4.634681e-01
4.635484e-01
4.636286e-01
4.637086e-01
4.637886e-01
4.638685e-01
4.639483e-01
4.640280e-01
4.641077e-01
4.641872e-01
4.642667e-01
4.643460e-01
4.644253e-01
4.645045e-01
4.645836e-01
4.646626e-01
4.647415e-01
4.648203e-01
4.648991e-01
4.649777e-01
4.650563e-01
4.651348e-01
4.652131e-01
4.652914e-01
4.653696e-01
4.654478e-01
4.655258e-01
4.656037e-01
4.656816e-01
4.657593e-01
4.658370e-01
4.659145e-01
4.659920e-01
4.660694e-01
4.661467e-01
4.662239e-01
4.663011e-01
4.663781e-01
4.664550e-01
4.665319e-01
4.666087e-01
4.666853e-01
4.667619e-01
4.668384e-01
4.669148e-01
4.669911e-01
4.670674e-01
4.671435e-01
4.672195e-01
4.672955e-01
4.673713e-01
4.674471e-01
4.675228e-01
4.675984e-01
4.676739e-01
4.677493e-01
4.678246e-01
4.678998e-01
4.679750e-01
4.680500e-01
4.681250e-01
4.681998e-01
4.682746e-01
4.683493e-01
4.684239e-01
4.684984e-01
4.685728e-01
4.686471e-01
4.687214e-01
4.687955e-01
4.688695e-01
4.689435e-01
4.690174e-01
4.690911e-01
4.691648e-01
4.692384e-01
4.693119e-01
4.693853e-01
4.694586e-01
4.695319e-01
4.696050e-01
4.696781e-01
4.697510e-01
4.698239e-01
4.698966e-01
4.699693e-01
4.700419e-01
4.701144e-01
4.701868e-01
4.702591e-01
4.703313e-01
4.704035e-01
4.704755e-01
4.705475e-01
4.706193e-01
4.706911e-01
4.707628e-01
4.708343e-01
4.709058e-01
4.709772e-01
4.710485e-01
4.711197e-01
4.711909e-01
4.712619e-01
4.713328e-01
4.714037e-01
4.714744e-01
4.715451e-01
4.716157e-01
4.716861e-01
4.717565e-01
4.718268e-01
4.718970e-01
4.719671e-01
4.720371e-01
4.721071e-01
4.721769e-01
4.722466e-01
4.723163e-01
4.723858e-01
4.724553e-01
4.725247e-01
4.725939e-01
4.726631e-01
4.727322e-01
4.728012e-01
4.728701e-01
4.729389e-01
4.730077e-01
4.730763e-01
4.731448e-01
4.732133e-01
4.732816e-01
4.733499e-01
4.734180e-01
4.734861e-01
4.735541e-01
4.736220e-01
4.736898e-01
4.737575e-01
4.738251e-01
4.738926e-01
4.739600e-01
4.740274e-01
4.740946e-01
4.741617e-01
4.742288e-01
4.742957e-01
4.743626e-01
4.744294e-01
4.744961e-01
4.745626e-01
4.746291e-01
4.746955e-01
4.747618e-01
4.748280e-01
4.748942e-01
4.749602e-01
4.750261e-01
4.750920e-01
4.751577e-01
4.752234e-01
4.752889e-01
4.753544e-01
4.754198e-01
4.754850e-01
4.755502e-01
4.756153e-01
4.756803e-01
4.757452e-01
4.758100e-01
4.758747e-01
4.759393e-01
4.760039e-01
4.760683e-01
4.761326e-01
4.761969e-01
4.762610e-01
4.763251e-01
4.763891e-01
4.764529e-01
4.765167e-01
4.765804e-01
4.766440e-01
4.767075e-01
4.767709e-01
4.768342e-01
4.768974e-01
4.769605e-01
4.770235e-01
4.770865e-01
4.771493e-01
4.772120e-01
4.772747e-01
4.773372e-01
4.773997e-01
4.774621e-01
4.775243e-01
4.775865e-01
4.776486e-01
4.777106e-01
4.777725e-01
4.778343e-01
4.778960e-01
4.779576e-01
4.780191e-01
4.780805e-01
4.781418e-01
4.782030e-01
4.782642e-01
4.783252e-01
4.783862e-01
4.784470e-01
4.785078e-01
4.785684e-01
4.786290e-01
4.786895e-01
4.787498e-01
4.788101e-01
4.788703e-01
4.789304e-01
4.789904e-01
4.790503e-01
4.791101e-01
4.791698e-01
4.792294e-01
4.792890e-01
4.793484e-01
4.794077e-01
4.794670e-01
4.795261e-01
4.795851e-01
4.796441e-01
4.797029e-01
4.797617e-01
4.798204e-01
4.798789e-01
4.799374e-01
4.799958e-01
4.800541e-01
4.801123e-01
4.801704e-01
4.802283e-01
4.802862e-01
4.803441e-01
4.804018e-01
4.804594e-01
4.805169e-01
4.805743e-01
4.806317e-01
4.806889e-01
4.807460e-01
4.808031e-01
4.808600e-01
4.809169e-01
4.809736e-01
4.810303e-01
4.810868e-01
4.811433e-01
4.811997e-01
4.812559e-01
4.813121e-01
4.813682e-01
4.814242e-01
4.814801e-01
4.815359e-01
4.815916e-01
4.816472e-01
4.817027e-01
4.817581e-01
4.818134e-01
4.818686e-01
4.819238e-01
4.819788e-01
4.820337e-01
4.820886e-01
4.821433e-01
4.821979e-01
4.822525e-01
4.823069e-01
4.823613e-01
4.824155e-01
4.824697e-01
4.825238e-01
4.825777e-01
4.826316e-01
4.826854e-01
4.827391e-01
4.827926e-01
4.828461e-01
4.828995e-01
4.829528e-01
4.830060e-01
4.830591e-01
4.831121e-01
4.831650e-01
4.832178e-01
4.832705e-01
4.833232e-01
4.833757e-01
4.834281e-01
4.834804e-01
4.835326e-01
4.835848e-01
4.836368e-01
4.836888e-01
4.837406e-01
4.837923e-01
4.838440e-01
4.838955e-01
4.839470e-01
4.839984e-01
4.840496e-01
4.841008e-01
4.841519e-01
4.842028e-01
4.842537e-01
4.843045e-01
4.843552e-01
4.844057e-01
4.844562e-01
4.845066e-01
4.845569e-01
4.846071e-01
4.846572e-01
4.847072e-01
4.847571e-01
4.848069e-01
4.848566e-01
4.849062e-01
4.849557e-01
4.850051e-01
4.850545e-01
4.851037e-01
4.851528e-01
4.852018e-01
4.852508e-01
4.852996e-01
4.853483e-01
4.853970e-01
4.854455e-01
4.854939e-01
4.855423e-01
4.855905e-01
4.856387e-01
4.856867e-01
4.857347e-01
4.857825e-01
4.858303e-01
4.858779e-01
4.859255e-01
4.859730e-01
4.860203e-01
4.860676e-01
4.861148e-01
4.861619e-01
4.862088e-01
4.862557e-01
4.863025e-01
4.863492e-01
4.863958e-01
4.864422e-01
4.864886e-01
4.865349e-01
4.865811e-01
4.866272e-01
4.866732e-01
4.867191e-01
4.867649e-01
4.868106e-01
4.868562e-01
4.869017e-01
4.869471e-01
4.869924e-01
4.870377e-01
4.870828e-01
4.871278e-01
4.871727e-01
4.872175e-01
4.872623e-01
4.873069e-01
4.873514e-01
4.873958e-01
4.874402e-01
4.874844e-01
4.875285e-01
4.875726e-01
4.876165e-01
4.876603e-01
4.877041e-01
4.877477e-01
4.877912e-01
4.878347e-01
4.878780e-01
4.879213e-01
4.879644e-01
4.880075e-01
4.880504e-01
4.880933e-01
4.881360e-01
4.881787e-01
4.882213e-01
4.882637e-01
4.883061e-01
4.883483e-01
4.883905e-01
4.884326e-01
4.884745e-01
4.885164e-01
4.885582e-01
4.885998e-01
4.886414e-01
4.886829e-01
4.887242e-01
4.887655e-01
4.888067e-01
4.888478e-01
4.888887e-01
4.889296e-01
4.889704e-01
4.890111e-01
4.890517e-01
4.890921e-01
4.891325e-01
4.891728e-01
4.892130e-01
4.892531e-01
4.892931e-01
4.893330e-01
4.893728e-01
4.894124e-01
4.894520e-01
4.894915e-01
4.895309e-01
4.895702e-01
4.896094e-01
4.896485e-01
4.896875e-01
4.897264e-01
4.897652e-01
4.898039e-01
4.898425e-01
4.898810e-01
4.899194e-01
4.899577e-01
4.899959e-01
4.900340e-01
4.900720e-01
4.901099e-01
4.901477e-01
4.901854e-01
4.902230e-01
4.902606e-01
4.902980e-01
4.903353e-01
4.903725e-01
4.904096e-01
4.904466e-01
4.904835e-01
4.905203e-01
4.905570e-01
4.905937e-01
4.906302e-01
4.906666e-01
4.907029e-01
4.907391e-01
4.907752e-01
4.908112e-01
4.908472e-01
4.908830e-01
4.909187e-01
4.909543e-01
4.909898e-01
4.910252e-01
4.910606e-01
4.910958e-01
4.911309e-01
4.911659e-01
4.912008e-01
4.912357e-01
4.912704e-01
4.913050e-01
4.913395e-01
4.913739e-01
4.914083e-01
4.914425e-01
4.914766e-01
4.915106e-01
4.915445e-01
4.915784e-01
4.916121e-01
4.916457e-01
4.916792e-01
4.917126e-01
4.917460e-01
4.917792e-01
4.918123e-01
4.918453e-01
4.918783e-01
4.919111e-01
4.919438e-01
4.919764e-01
4.920089e-01
4.920414e-01
4.920737e-01
4.921059e-01
4.921380e-01
4.921700e-01
4.922020e-01
4.922338e-01
4.922655e-01
4.922971e-01
4.923286e-01
4.923601e-01
4.923914e-01
4.924226e-01
4.924537e-01
4.924847e-01
4.925157e-01
4.925465e-01
4.925772e-01
4.926078e-01
4.926383e-01
4.926688e-01
4.926991e-01
4.927293e-01
4.927594e-01
4.927894e-01
4.928193e-01
4.928491e-01
4.928789e-01
4.929085e-01
4.929380e-01
4.929674e-01
4.929967e-01
4.930259e-01
4.930550e-01
4.930841e-01
4.931130e-01
4.931418e-01
4.931705e-01
4.931991e-01
4.932276e-01
4.932560e-01
4.932843e-01
4.933125e-01
4.933406e-01
4.933686e-01
4.933965e-01
4.934243e-01
4.934521e-01
4.934797e-01
4.935072e-01
4.935346e-01
4.935619e-01
4.935891e-01
4.936162e-01
4.936432e-01
4.936701e-01
4.936969e-01
4.937236e-01
4.937502e-01
4.937767e-01
4.938030e-01
4.938293e-01
4.938555e-01
4.938816e-01
4.939076e-01
4.939335e-01
4.939593e-01
4.939850e-01
4.940106e-01
4.940361e-01
4.940615e-01
4.940867e-01
4.941119e-01
4.941370e-01
4.941620e-01
4.941869e-01
4.942117e-01
4.942363e-01
4.942609e-01
4.942854e-01
4.943098e-01
4.943341e-01
4.943582e-01
4.943823e-01
4.944063e-01
4.944302e-01
4.944539e-01
4.944776e-01
4.945012e-01
4.945246e-01
4.945480e-01
4.945713e-01
4.945944e-01
4.946175e-01
4.946405e-01
4.946633e-01
4.946861e-01
4.947087e-01
4.947313e-01
4.947538e-01
4.947761e-01
4.947984e-01
4.948205e-01
4.948426e-01
4.948645e-01
4.948864e-01
4.949081e-01
4.949298e-01
4.949513e-01
4.949728e-01
4.949941e-01
4.950154e-01
4.950365e-01
4.950576e-01
4.950785e-01
4.950993e-01
4.951201e-01
4.951407e-01
4.951612e-01
4.951817e-01
4.952020e-01
4.952222e-01
4.952424e-01
4.952624e-01
4.952823e-01
4.953022e-01
4.953219e-01
4.953415e-01
4.953610e-01
4.953804e-01
4.953998e-01
4.954190e-01
4.954381e-01
4.954571e-01
4.954760e-01
4.954948e-01
4.955135e-01
4.955322e-01
4.955507e-01
4.955691e-01
4.955874e-01
4.956056e-01
4.956237e-01
4.956417e-01
4.956596e-01
4.956774e-01
4.956951e-01
4.957127e-01
4.957302e-01
4.957476e-01
4.957648e-01
4.957820e-01
4.957991e-01
4.958161e-01
4.958330e-01
4.958498e-01
4.958664e-01
4.958830e-01
4.958995e-01
4.959159e-01
4.959322e-01
4.959483e-01
4.959644e-01
4.959804e-01
4.959962e-01
4.960120e-01
4.960277e-01
4.960432e-01
4.960587e-01
4.960741e-01
4.960893e-01
4.961045e-01
4.961195e-01
4.961345e-01
4.961493e-01
4.961641e-01
4.961787e-01
4.961933e-01
4.962077e-01
4.962221e-01
4.962363e-01
4.962504e-01
4.962645e-01
4.962784e-01
4.962923e-01
4.963060e-01
4.963196e-01
4.963332e-01
4.963466e-01
4.963599e-01
4.963731e-01
4.963863e-01
4.963993e-01
4.964122e-01
4.964250e-01
4.964377e-01
4.964503e-01
4.964629e-01
4.964753e-01
4.964876e-01
4.964998e-01
4.965119e-01
4.965239e-01
4.965358e-01
4.965476e-01
4.965593e-01
4.965709e-01
4.965824e-01
4.965938e-01
4.966051e-01
4.966162e-01
4.966273e-01
4.966383e-01
4.966492e-01
4.966600e-01
4.966707e-01
4.966812e-01
4.966917e-01
4.967021e-01
4.967124e-01
4.967225e-01
4.967326e-01
4.967426e-01
4.967524e-01
4.967622e-01
4.967718e-01
4.967814e-01
4.967909e-01
4.968002e-01
4.968095e-01
4.968186e-01
4.968277e-01
4.968366e-01
4.968455e-01
4.968542e-01
4.968628e-01
4.968714e-01
4.968798e-01
4.968882e-01
4.968964e-01
4.969045e-01
4.969126e-01
4.969205e-01
4.969283e-01
4.969360e-01
4.969437e-01
4.969512e-01
4.969586e-01
4.969659e-01
4.969731e-01
4.969802e-01
4.969872e-01
4.969942e-01
4.970010e-01
4.970077e-01
4.970143e-01
4.970208e-01
4.970272e-01
4.970335e-01
4.970397e-01
4.970457e-01
4.970517e-01
4.970576e-01
4.970634e-01
4.970691e-01
4.970747e-01
4.970802e-01
4.970855e-01
4.970908e-01
4.970960e-01
4.971011e-01
4.971060e-01
4.971109e-01
4.971157e-01
4.971203e-01
4.971249e-01
4.971293e-01
4.971337e-01
4.971380e-01
4.971421e-01
4.971462e-01
4.971501e-01
4.971540e-01
4.971577e-01
4.971614e-01
4.971649e-01
4.971683e-01
4.971717e-01
4.971749e-01
4.971780e-01
4.971811e-01
4.971840e-01
4.971868e-01
4.971896e-01
4.971922e-01
4.971947e-01
4.971971e-01
4.971994e-01
4.972016e-01
4.972038e-01
4.972058e-01
4.972077e-01
4.972095e-01
4.972112e-01
4.972128e-01
4.972143e-01
4.972157e-01
4.972170e-01
4.972182e-01
4.972193e-01
4.972203e-01
4.972212e-01
4.972219e-01
4.972226e-01
4.972232e-01
4.972237e-01
4.972241e-01
4.972243e-01
4.972245e-01
4.972246e-01
4.972246e-01
4.972244e-01
4.972242e-01
4.972239e-01
4.972234e-01
4.972229e-01
4.972222e-01
4.972215e-01
4.972206e-01
4.972197e-01
4.972186e-01
4.972175e-01
4.972162e-01
4.972149e-01
4.972134e-01
4.972119e-01
4.972102e-01
4.972084e-01
4.972066e-01
4.972046e-01
4.972025e-01
4.972003e-01
4.971981e-01
4.971957e-01
4.971932e-01
4.971906e-01
4.971880e-01
4.971852e-01
4.971823e-01
4.971793e-01
4.971762e-01
4.971730e-01
4.971697e-01
4.971663e-01
4.971628e-01
4.971592e-01
4.971555e-01
4.971517e-01
4.971478e-01
4.971438e-01
4.971397e-01
4.971355e-01
4.971311e-01
4.971267e-01
4.971222e-01
4.971176e-01
4.971129e-01
4.971080e-01
4.971031e-01
4.970981e-01
4.970929e-01
4.970877e-01
4.970824e-01
4.970769e-01
4.970714e-01
4.970658e-01
4.970600e-01
4.970542e-01
4.970482e-01
4.970422e-01
4.970360e-01
4.970298e-01
4.970234e-01
4.970169e-01
4.970104e-01
4.970037e-01
4.969970e-01
4.969901e-01
4.969831e-01
4.969761e-01
4.969689e-01
4.969616e-01
4.969542e-01
4.969468e-01
4.969392e-01
4.969315e-01
4.969237e-01
4.969158e-01
4.969079e-01
4.968998e-01
4.968916e-01
4.968833e-01
4.968749e-01
4.968664e-01
4.968578e-01
4.968491e-01
4.968403e-01
4.968314e-01
4.968224e-01
4.968133e-01
4.968041e-01
4.967948e-01
4.967853e-01
4.967758e-01
4.967662e-01
4.967565e-01
4.967467e-01
4.967367e-01
4.967267e-01
4.967166e-01
4.967064e-01
4.966960e-01
4.966856e-01
4.966751e-01
4.966644e-01
4.966537e-01
4.966429e-01
4.966319e-01
4.966209e-01
4.966097e-01
4.965985e-01
4.965871e-01
4.965757e-01
4.965641e-01
4.965525e-01
4.965407e-01
4.965289e-01
4.965169e-01
4.965049e-01
4.964927e-01
4.964804e-01
4.964681e-01
4.964556e-01
4.964430e-01
4.964304e-01
4.964176e-01
4.964047e-01
4.963918e-01
4.963787e-01
4.963655e-01
4.963522e-01
4.963388e-01
4.963253e-01
4.963118e-01
4.962981e-01
4.962843e-01
4.962704e-01
4.962564e-01
4.962423e-01
4.962281e-01
4.962138e-01
4.961994e-01
4.961849e-01
4.961703e-01
4.961556e-01
4.961408e-01
4.961259e-01
4.961109e-01
4.960958e-01
4.960806e-01
4.960653e-01
4.960499e-01
4.960343e-01
4.960187e-01
4.960030e-01
4.959872e-01
4.959713e-01
4.959552e-01
4.959391e-01
4.959229e-01
4.959066e-01
4.958901e-01
4.958736e-01
4.958570e-01
4.958402e-01
4.958234e-01
4.958065e-01
4.957894e-01
4.957723e-01
4.957550e-01
4.957377e-01
4.957202e-01
4.957027e-01
4.956851e-01
4.956673e-01
4.956495e-01
4.956315e-01
4.956135e-01
4.955953e-01
4.955770e-01
4.955587e-01
4.955402e-01
4.955217e-01
4.955030e-01
4.954843e-01
4.954654e-01
4.954464e-01
4.954274e-01
4.954082e-01
4.953889e-01
4.953696e-01
4.953501e-01
4.953305e-01
4.953108e-01
4.952911e-01
4.952712e-01
4.952512e-01
4.952311e-01
4.952110e-01
4.951907e-01
4.951703e-01
4.951498e-01
4.951292e-01
4.951085e-01
4.950878e-01
4.950669e-01
4.950459e-01
4.950248e-01
4.950036e-01
4.949823e-01
4.949609e-01
4.949394e-01
4.949178e-01
4.948961e-01
4.948743e-01
4.948524e-01
4.948304e-01
4.948083e-01
4.947861e-01
4.947638e-01
4.947414e-01
4.947189e-01
4.946963e-01
4.946736e-01
4.946508e-01
4.946279e-01
4.946049e-01
4.945818e-01
4.945585e-01
4.945352e-01
4.945118e-01
4.944883e-01
4.944647e-01
4.944410e-01
4.944172e-01
4.943932e-01
4.943692e-01
4.943451e-01
4.943209e-01
4.942966e-01
4.942721e-01
4.942476e-01
4.942230e-01
4.941983e-01
4.941734e-01
4.941485e-01
4.941235e-01
4.940984e-01
4.940731e-01
4.940478e-01
4.940224e-01
4.939968e-01
4.939712e-01
4.939455e-01
4.939196e-01
4.938937e-01
4.938677e-01
4.938415e-01
4.938153e-01
4.937890e-01
4.937625e-01
4.937360e-01
4.937093e-01
4.936826e-01
4.936558e-01
4.936288e-01
4.936018e-01
4.935746e-01
4.935474e-01
4.935201e-01
4.934926e-01
4.934651e-01
4.934374e-01
4.934097e-01
4.933818e-01
4.933539e-01
4.933259e-01
4.932977e-01
4.932695e-01
4.932411e-01
4.932127e-01
4.931841e-01
4.931555e-01
4.931267e-01
4.930979e-01
4.930689e-01
4.930399e-01
4.930107e-01
4.929815e-01
4.929521e-01
4.929227e-01
4.928931e-01
4.928635e-01
4.928337e-01
4.928039e-01
4.927739e-01
4.927439e-01
4.927137e-01
4.926835e-01
4.926531e-01
4.926227e-01
4.925921e-01
4.925615e-01
4.925307e-01
4.924998e-01
4.924689e-01
4.924378e-01
4.924067e-01
4.923754e-01
4.923441e-01
4.923126e-01
4.922811e-01
4.922494e-01
4.922177e-01
4.921858e-01
4.921539e-01
4.921218e-01
4.920896e-01
4.920574e-01
4.920250e-01
4.919926e-01
4.919600e-01
4.919274e-01
4.918946e-01
4.918618e-01
4.918288e-01
4.917958e-01
4.917626e-01
4.917294e-01
4.916960e-01
4.916626e-01
4.916290e-01
4.915954e-01
4.915616e-01
4.915278e-01
4.914938e-01
4.914598e-01
4.914256e-01
4.913914e-01
4.913570e-01
4.913226e-01
4.912880e-01
4.912534e-01
4.912186e-01
4.911838e-01
4.911488e-01
4.911138e-01
4.910786e-01
4.910434e-01
4.910080e-01
4.909726e-01
4.909370e-01
4.909014e-01
4.908657e-01
4.908298e-01
4.907939e-01
4.907578e-01
4.907217e-01
4.906855e-01
4.906491e-01
4.906127e-01
4.905761e-01
4.905395e-01
4.905028e-01
4.904659e-01
4.904290e-01
4.903920e-01
4.903548e-01
4.903176e-01
4.902803e-01
4.902428e-01
4.902053e-01
4.901677e-01
4.901299e-01
4.900921e-01
4.900542e-01
4.900162e-01
4.899780e-01
4.899398e-01
4.899015e-01
4.898631e-01
4.898245e-01
4.897859e-01
4.897472e-01
4.897084e-01
4.896695e-01
4.896304e-01
4.895913e-01
4.895521e-01
4.895128e-01
4.894734e-01
4.894339e-01
4.893943e-01
4.893546e-01
4.893147e-01
4.892748e-01
4.892348e-01
4.891947e-01
4.891545e-01
4.891142e-01
4.890738e-01
4.890333e-01
4.889927e-01
4.889520e-01
4.889112e-01
4.888703e-01
4.888293e-01
4.887883e-01
4.887471e-01
4.887058e-01
4.886644e-01
4.886229e-01
4.885813e-01
4.885396e-01
4.884979e-01
4.884560e-01
4.884140e-01
4.883719e-01
4.883297e-01
4.882875e-01
4.882451e-01
4.882026e-01
4.881601e-01
4.881174e-01
4.880746e-01
4.880318e-01
4.879888e-01
4.879457e-01
4.879026e-01
4.878593e-01
4.878160e-01
4.877725e-01
4.877290e-01
4.876853e-01
4.876416e-01
4.875977e-01
4.875538e-01
4.875097e-01
4.874656e-01
4.874214e-01
4.873770e-01
4.873326e-01
4.872881e-01
4.872434e-01
4.871987e-01
4.871539e-01
4.871089e-01
4.870639e-01
4.870188e-01
4.869736e-01
4.869283e-01
4.868829e-01
4.868373e-01
4.867917e-01
4.867460e-01
4.867002e-01
4.866543e-01
4.866083e-01
4.865622e-01
4.865160e-01
4.864697e-01
4.864233e-01
4.863769e-01
4.863303e-01
4.862836e-01
4.862368e-01
4.861899e-01
4.861429e-01
4.860959e-01
4.860487e-01
4.860014e-01
4.859541e-01
4.859066e-01
4.858590e-01
4.858114e-01
4.857636e-01
4.857158e-01
4.856678e-01
4.856198e-01
4.855716e-01
4.855234e-01
4.854750e-01
4.854266e-01
4.853781e-01
4.853294e-01
4.852807e-01
4.852319e-01
4.851829e-01
4.851339e-01
4.850848e-01
4.850356e-01
4.849863e-01
4.849369e-01
4.848874e-01
4.848377e-01
4.847880e-01
4.847382e-01
4.846884e-01
4.846384e-01
4.845883e-01
4.845381e-01
4.844878e-01
4.844374e-01
4.843869e-01
4.843364e-01
4.842857e-01
4.842349e-01
4.841841e-01
4.841331e-01
4.840821e-01
4.840309e-01
4.839797e-01
4.839283e-01
4.838769e-01
4.838253e-01
4.837737e-01
4.837219e-01
4.836701e-01
4.836182e-01
4.835662e-01
4.835140e-01
4.834618e-01
4.834095e-01
4.833571e-01
4.833046e-01
4.832520e-01
4.831993e-01
4.831465e-01
4.830936e-01
4.830406e-01
4.829875e-01
4.829344e-01
4.828811e-01
4.828277e-01
4.827742e-01
4.827207e-01
4.826670e-01
4.826133e-01
4.825594e-01
4.825055e-01
4.824514e-01
4.823973e-01
4.823430e-01
4.822887e-01
4.822343e-01
4.821797e-01
4.821251e-01
4.820704e-01
4.820156e-01
4.819607e-01
4.819057e-01
4.818506e-01
4.817954e-01
4.817401e-01
4.816847e-01
4.816292e-01
4.815736e-01
4.815179e-01
4.814622e-01
4.814063e-01
4.813503e-01
4.812943e-01
4.812381e-01
4.811819e-01
4.811255e-01
4.810691e-01
4.810126e-01
4.809559e-01
4.808992e-01
4.808424e-01
4.807855e-01
4.807284e-01
4.806713e-01
4.806141e-01
4.805568e-01
4.804994e-01
4.804419e-01
4.803844e-01
4.803267e-01
4.802689e-01
4.802110e-01
4.801531e-01
4.800950e-01
4.800368e-01
4.799786e-01
4.799203e-01
4.798618e-01
4.798033e-01
4.797446e-01
4.796859e-01
4.796271e-01
4.795682e-01
4.795092e-01
4.794501e-01
4.793909e-01
4.793316e-01
4.792722e-01
4.792127e-01
4.791531e-01
4.790934e-01
4.790337e-01
4.789738e-01
4.789138e-01
4.788538e-01
4.787936e-01
4.787334e-01
4.786730e-01
4.786126e-01
4.785521e-01
4.784915e-01
4.784307e-01
4.783699e-01
4.783090e-01
4.782480e-01
4.781869e-01
4.781258e-01
4.780645e-01
4.780031e-01
4.779416e-01
4.778801e-01
4.778184e-01
4.777566e-01
4.776948e-01
4.776329e-01
4.775708e-01
4.775087e-01
4.774465e-01
4.773841e-01
4.773217e-01
4.772592e-01
4.771966e-01
4.771339e-01
4.770711e-01
4.770083e-01
4.769453e-01
4.768822e-01
4.768190e-01
4.767558e-01
4.766924e-01
4.766290e-01
4.765655e-01
4.765018e-01
4.764381e-01
4.763743e-01
4.763104e-01
4.762464e-01
4.761823e-01
4.761181e-01
4.760538e-01
4.759894e-01
4.759249e-01
4.758603e-01
4.757957e-01
4.757309e-01
4.756661e-01
4.756011e-01
4.755361e-01
4.754710e-01
4.754058e-01
4.753404e-01
4.752750e-01
4.752095e-01
4.751439e-01
4.750782e-01
4.750125e-01
4.749466e-01
4.748806e-01
4.748146e-01
4.747484e-01
4.746822e-01
4.746158e-01
4.745494e-01
4.744829e-01
4.744162e-01
4.743495e-01
4.742827e-01
4.742158e-01
4.741488e-01
4.740818e-01
4.740146e-01
4.739473e-01
4.738800e-01
4.738125e-01
4.737450e-01
4.736773e-01
4.736096e-01
4.735418e-01
4.734739e-01
4.734059e-01
4.733378e-01
4.732696e-01
4.732013e-01
4.731329e-01
4.730644e-01
4.729959e-01
4.729272e-01
4.728585e-01
4.727896e-01
4.727207e-01
4.726517e-01
4.725826e-01
4.725133e-01
4.724440e-01
4.723747e-01
4.723052e-01
4.722356e-01
4.721659e-01
4.720962e-01
4.720263e-01
4.719564e-01
4.718863e-01
4.718162e-01
4.717460e-01
4.716757e-01
4.716053e-01
4.715348e-01
4.714642e-01
4.713935e-01
4.713228e-01
4.712519e-01
4.711809e-01
4.711099e-01
4.710388e-01
4.709675e-01
4.708962e-01
4.708248e-01
4.707533e-01
4.706817e-01
4.706100e-01
4.705383e-01
4.704664e-01
4.703944e-01
4.703224e-01
4.702502e-01
4.701780e-01
4.701057e-01
4.700333e-01
4.699608e-01
4.698882e-01
4.698155e-01
4.697427e-01
4.696698e-01
4.695969e-01
4.695238e-01
4.694507e-01
4.693774e-01
4.693041e-01
4.692307e-01
4.691572e-01
4.690836e-01
4.690099e-01
4.689361e-01
4.688623e-01
4.687883e-01
4.687143e-01
4.686401e-01
4.685659e-01
4.684916e-01
4.684172e-01
4.683427e-01
4.682681e-01
4.681934e-01
4.681186e-01
4.680437e-01
4.679688e-01
4.678937e-01
4.678186e-01
4.677434e-01
4.676681e-01
4.675927e-01
4.675172e-01
4.674416e-01
4.673659e-01
4.672901e-01
4.672143e-01
4.671383e-01
4.670623e-01
4.669862e-01
4.669100e-01
4.668337e-01
4.667573e-01
4.666808e-01
4.666042e-01
4.665276e-01
4.664508e-01
4.663740e-01
4.662970e-01
4.662200e-01
4.661429e-01
4.660657e-01
4.659884e-01
4.659110e-01
4.658335e-01
4.657560e-01
4.656783e-01
4.656006e-01
4.655228e-01
4.654448e-01
4.653668e-01
4.652887e-01
4.652106e-01
4.651323e-01
4.650539e-01
4.649755e-01
4.648969e-01
4.648183e-01
4.647396e-01
4.646608e-01
4.645819e-01
4.645029e-01
4.644238e-01
4.643447e-01
4.642654e-01
4.641861e-01
4.641066e-01
4.640271e-01
4.639475e-01
4.638678e-01
4.637880e-01
4.637081e-01
4.636282e-01
4.635481e-01
4.634680e-01
4.633878e-01
4.633074e-01
4.632270e-01
4.631465e-01
4.630660e-01
4.629853e-01
4.629045e-01
4.628237e-01
4.627428e-01
4.626617e-01
4.625806e-01
4.624994e-01
4.624181e-01
4.623368e-01
4.622553e-01
4.621737e-01
4.620921e-01
4.620104e-01
4.619286e-01
4.618467e-01
4.617647e-01
4.616826e-01
4.616004e-01
4.615182e-01
4.614358e-01
4.613534e-01
4.612709e-01
4.611883e-01
4.611056e-01
4.610228e-01
4.609399e-01
4.608570e-01
4.607739e-01
4.606908e-01
4.606076e-01
4.605243e-01
4.604409e-01
4.603574e-01
4.602739e-01
4.601902e-01
4.601065e-01
4.600226e-01
4.599387e-01
4.598547e-01
4.597706e-01
4.596865e-01
4.596022e-01
4.595178e-01
4.594334e-01
4.593489e-01
4.592643e-01
4.591796e-01
4.590948e-01
4.590099e-01
4.589250e-01
4.588399e-01
4.587548e-01
4.586696e-01
4.585843e-01
4.584989e-01
4.584134e-01
4.583278e-01
4.582422e-01
4.581564e-01
4.580706e-01
4.579847e-01
4.578987e-01
4.578126e-01
4.577265e-01
4.576402e-01
4.575539e-01
4.574674e-01
4.573809e-01
4.572943e-01
4.572076e-01
4.571209e-01
4.570340e-01
4.569471e-01
4.568601e-01
4.567729e-01
4.566857e-01
4.565985e-01
4.565111e-01
4.564236e-01
4.563361e-01
4.562484e-01
4.561607e-01
4.560729e-01
4.559851e-01
4.558971e-01
4.558090e-01
4.557209e-01
4.556327e-01
4.555443e-01
4.554559e-01
4.553675e-01
4.552789e-01
4.551902e-01
4.551015e-01
4.550127e-01
4.549238e-01
4.548348e-01
4.547457e-01
4.546565e-01
4.545673e-01
4.544779e-01
4.543885e-01
4.542990e-01
4.542094e-01
4.541198e-01
4.540300e-01
4.539402e-01
4.538502e-01
4.537602e-01
4.536701e-01
4.535799e-01
4.534897e-01
4.533993e-01
4.533089e-01
4.532184e-01
4.531278e-01
4.530371e-01
4.529463e-01
4.528555e-01
4.527645e-01
4.526735e-01
4.525824e-01
4.524912e-01
4.523999e-01
4.523085e-01
4.522171e-01
4.521256e-01
4.520340e-01
4.519423e-01
4.518505e-01
4.517586e-01
4.516667e-01
4.515746e-01
4.514825e-01
4.513903e-01
4.512980e-01
4.512057e-01
4.511132e-01
4.510207e-01
4.509281e-01
4.508353e-01
4.507426e-01
4.506497e-01
4.505567e-01
4.504637e-01
4.503706e-01
4.502774e-01
4.501841e-01
4.500907e-01
4.499973e-01
4.499037e-01
4.498101e-01
4.497164e-01
4.496226e-01
4.495288e-01
4.494348e-01
4.493408e-01
4.492467e-01
4.491525e-01
4.490582e-01
4.489638e-01
4.488694e-01
4.487749e-01
4.486802e-01
4.485856e-01
4.484908e-01
4.483959e-01
4.483010e-01
4.482059e-01
4.481108e-01
4.480157e-01
4.479204e-01
4.478250e-01
4.477296e-01
4.476341e-01
4.475385e-01
4.474428e-01
4.473470e-01
4.472512e-01
4.471552e-01
4.470592e-01
4.469631e-01
4.468670e-01
4.467707e-01
4.466744e-01
4.465780e-01
4.464815e-01
4.463849e-01
4.462882e-01
4.461915e-01
4.460946e-01
4.459977e-01
4.459007e-01
4.458037e-01
4.457065e-01
4.456093e-01
4.455119e-01
4.454145e-01
4.453171e-01
4.452195e-01
4.451219e-01
4.450241e-01
4.449263e-01
4.448284e-01
4.447305e-01
4.446324e-01
4.445343e-01
4.444361e-01
4.443378e-01
4.442394e-01
4.441410e-01
4.440424e-01
4.439438e-01
4.438451e-01
4.437464e-01
4.436475e-01
4.435486e-01
4.434495e-01
4.433505e-01
4.432513e-01
4.431520e-01
4.430527e-01
4.429533e-01
4.428538e-01
4.427542e-01
4.426545e-01
4.425548e-01
4.424550e-01
4.423551e-01
4.422551e-01
4.421550e-01
4.420549e-01
4.419547e-01
4.418543e-01
4.417540e-01
4.416535e-01
4.415530e-01
4.414523e-01
4.413516e-01
4.412509e-01
4.411500e-01
4.410491e-01
4.409481e-01
4.408470e-01
4.407458e-01
4.406445e-01
4.405432e-01
4.404418e-01
4.403403e-01
4.402387e-01
4.401370e-01
4.400353e-01
4.399335e-01
4.398316e-01
4.397296e-01
4.396276e-01
4.395255e-01
4.394233e-01
4.393210e-01
4.392186e-01
4.391162e-01
4.390136e-01
4.389110e-01
4.388084e-01
4.387056e-01
4.386028e-01
4.384999e-01
4.383969e-01
4.382938e-01
4.381906e-01
4.380874e-01
4.379841e-01
4.378807e-01
4.377773e-01
4.376737e-01
4.375701e-01
4.374664e-01
4.373626e-01
4.372588e-01
4.371548e-01
4.370508e-01
4.369467e-01
4.368426e-01
4.367383e-01
4.366340e-01
4.365296e-01
4.364251e-01
4.363206e-01
4.362159e-01
4.361112e-01
4.360064e-01
4.359016e-01
4.357966e-01
4.356916e-01
4.355865e-01
4.354813e-01
4.353761e-01
4.352707e-01
4.351653e-01
4.350598e-01
4.349543e-01
4.348486e-01
4.347429e-01
4.346371e-01
4.345312e-01
4.344253e-01
4.343193e-01
4.342132e-01
4.341070e-01
4.340007e-01
4.338944e-01
4.337880e-01
4.336815e-01
4.335750e-01
4.334683e-01
4.333616e-01
4.332548e-01
4.331479e-01
4.330410e-01
4.329340e-01
4.328269e-01
4.327197e-01
4.326125e-01
4.325051e-01
4.323977e-01
4.322902e-01
4.321827e-01
4.320751e-01
4.319674e-01
4.318596e-01
4.317517e-01
4.316438e-01
4.315358e-01
4.314277e-01
4.313195e-01
4.312113e-01
4.311030e-01
4.309946e-01
4.308861e-01
4.307776e-01
4.306690e-01
4.305603e-01
4.304515e-01
4.303427e-01
4.302338e-01
4.301248e-01
4.300157e-01
4.299066e-01
4.297973e-01
4.296880e-01
4.295787e-01
4.294692e-01
4.293597e-01
4.292501e-01
4.291405e-01
4.290307e-01
4.289209e-01
4.288110e-01
4.287010e-01
4.285910e-01
4.284809e-01
4.283707e-01
4.282604e-01
4.281501e-01
4.280397e-01
4.279292e-01
4.278186e-01
4.277080e-01
4.275973e-01
4.274865e-01
4.273756e-01
4.272647e-01
4.271537e-01
4.270426e-01
4.269315e-01
4.268202e-01
4.267089e-01
4.265976e-01
4.264861e-01
4.263746e-01
4.262630e-01
4.261513e-01
4.260396e-01
4.259277e-01
4.258159e-01
4.257039e-01
4.255918e-01
4.254797e-01
4.253676e-01
4.252553e-01
4.251430e-01
4.250306e-01
4.249181e-01
4.248055e-01
4.246929e-01
4.245802e-01
4.244674e-01
4.243546e-01
4.242417e-01
4.241287e-01
4.240156e-01
4.239025e-01
4.237893e-01
4.236760e-01
4.235626e-01
4.234492e-01
4.233357e-01
4.232221e-01
4.231085e-01
4.229948e-01
4.228810e-01
4.227671e-01
4.226532e-01
4.225392e-01
4.224251e-01
4.223110e-01
4.221967e-01
4.220824e-01
4.219681e-01
4.218536e-01
4.217391e-01
4.216245e-01
4.215099e-01
4.213952e-01
4.212804e-01
4.211655e-01
4.210506e-01
4.209355e-01
4.208205e-01
4.207053e-01
4.205901e-01
4.204748e-01
4.203594e-01
4.202440e-01
4.201285e-01
4.200129e-01
4.198972e-01
4.197815e-01
4.196657e-01
4.195498e-01
4.194339e-01
4.193179e-01
4.192018e-01
4.190856e-01
4.189694e-01
4.188531e-01
4.187368e-01
4.186203e-01
4.185038e-01
4.183872e-01
4.182706e-01
4.181539e-01
4.180371e-01
4.179202e-01
4.178033e-01
4.176863e-01
4.175692e-01
4.174521e-01
4.173349e-01
4.172176e-01
4.171003e-01
4.169828e-01
4.168654e-01
4.167478e-01
4.166302e-01
4.165125e-01
4.163947e-01
4.162769e-01
4.161590e-01
4.160410e-01
4.159229e-01
4.158048e-01
4.156866e-01
4.155684e-01
4.154500e-01
4.153316e-01
4.152132e-01
4.150946e-01
4.149760e-01
4.148574e-01
4.147386e-01
4.146198e-01
4.145009e-01
4.143820e-01
4.142630e-01
4.141439e-01
4.140247e-01
4.139055e-01
4.137862e-01
4.136669e-01
4.135474e-01
4.134279e-01
4.133084e-01
4.131887e-01
4.130690e-01
4.129492e-01
4.128294e-01
4.127095e-01
4.125895e-01
4.124695e-01
4.123494e-01
4.122292e-01
4.121089e-01
4.119886e-01
4.118682e-01
4.117478e-01
4.116272e-01
4.115066e-01
4.113860e-01
4.112653e-01
4.111445e-01
4.110236e-01
4.109027e-01
4.107817e-01
4.106606e-01
4.105395e-01
4.104183e-01
4.102970e-01
4.101757e-01
4.100543e-01
4.099328e-01
4.098113e-01
4.096897e-01
4.095680e-01
4.094463e-01
4.093245e-01
4.092026e-01
4.090807e-01
4.089587e-01
4.088366e-01
4.087145e-01
4.085922e-01
4.084700e-01
4.083476e-01
4.082252e-01
4.081028e-01
4.079802e-01
4.078576e-01
4.077350e-01
4.076122e-01
4.074894e-01
4.073665e-01
4.072436e-01
4.071206e-01
4.069975e-01
4.068744e-01
4.067512e-01
4.066279e-01
4.065046e-01
4.063812e-01
4.062578e-01
4.061342e-01
4.060106e-01
4.058870e-01
4.057632e-01
4.056395e-01
4.055156e-01
4.053917e-01
4.052677e-01
4.051436e-01
4.050195e-01
4.048953e-01
4.047711e-01
4.046468e-01
4.045224e-01
4.043980e-01
4.042734e-01
4.041489e-01
4.040242e-01
4.038995e-01
4.037748e-01
4.036499e-01
4.035250e-01
4.034001e-01
4.032750e-01
4.031500e-01
4.030248e-01
4.028996e-01
4.027743e-01
4.026489e-01
4.025235e-01
4.023981e-01
4.022725e-01
4.021469e-01
4.020212e-01
4.018955e-01
4.017697e-01
4.016438e-01
4.015179e-01
4.013919e-01
4.012659e-01
4.011398e-01
4.010136e-01
4.008873e-01
4.007610e-01
4.006347e-01
4.005082e-01
4.003817e-01
4.002552e-01
4.001285e-01
4.000018e-01
3.998751e-01
3.997483e-01
3.996214e-01
3.994945e-01
3.993675e-01
3.992404e-01
3.991133e-01
3.989861e-01
3.988588e-01
3.987315e-01
3.986041e-01
3.984767e-01
3.983492e-01
3.982216e-01
3.980940e-01
3.979663e-01
3.978385e-01
3.977107e-01
3.975828e-01
3.974549e-01
3.973269e-01
3.971988e-01
3.970707e-01
3.969425e-01
3.968142e-01
3.966859e-01
3.965575e-01
3.964291e-01
3.963006e-01
3.961720e-01
3.960434e-01
3.959147e-01
3.957859e-01
3.956571e-01
3.955283e-01
3.953993e-01
3.952703e-01
3.951413e-01
3.950122e-01
3.948830e-01
3.947537e-01
3.946244e-01
3.944951e-01
3.943657e-01
3.942362e-01
3.941066e-01
3.939770e-01
3.938474e-01
3.937176e-01
3.935878e-01
3.934580e-01
3.933281e-01
3.931981e-01
3.930681e-01
3.929380e-01
3.928078e-01
3.926776e-01
3.925474e-01
3.924170e-01
3.922866e-01
3.921562e-01
3.920257e-01
3.918951e-01
3.917645e-01
3.916338e-01
3.915030e-01
3.913722e-01
3.912413e-01
3.911104e-01
3.909794e-01
3.908483e-01
3.907172e-01
3.905861e-01
3.904548e-01
3.903235e-01
3.901922e-01
3.900608e-01
3.899293e-01
3.897978e-01
3.896662e-01
3.895345e-01
3.894028e-01
3.892711e-01
3.891393e-01
3.890074e-01
3.888754e-01
3.887434e-01
3.886114e-01
3.884793e-01
3.883471e-01
3.882148e-01
3.880826e-01
3.879502e-01
3.878178e-01
3.876853e-01
3.875528e-01
3.874202e-01
3.872876e-01
3.871549e-01
3.870221e-01
3.868893e-01
3.867564e-01
3.866235e-01
3.864905e-01
3.863574e-01
3.862243e-01
3.860912e-01
3.859579e-01
3.858247e-01
3.856913e-01
3.855579e-01
3.854245e-01
3.852910e-01
3.851574e-01
3.850238e-01
3.848901e-01
3.847563e-01
3.846225e-01
3.844887e-01
3.843548e-01
3.842208e-01
3.840868e-01
3.839527e-01
3.838186e-01
3.836844e-01
3.835501e-01
3.834158e-01
3.832814e-01
3.831470e-01
3.830125e-01
3.828780e-01
3.827434e-01
3.826088e-01
3.824741e-01
3.823393e-01
3.822045e-01
3.820696e-01
3.819347e-01
3.817997e-01
3.816646e-01
3.815295e-01
3.813944e-01
3.812592e-01
3.811239e-01
3.809886e-01
3.808532e-01
3.807178e-01
3.805823e-01
3.804468e-01
3.803112e-01
3.801755e-01
3.800398e-01
3.799040e-01
3.797682e-01
3.796323e-01
3.794964e-01
3.793604e-01
3.792244e-01
3.790883e-01
3.789521e-01
3.788159e-01
3.786797e-01
3.785433e-01
3.784070e-01
3.782705e-01
3.781341e-01
3.779975e-01
3.778609e-01
3.777243e-01
3.775876e-01
3.774509e-01
3.773140e-01
3.771772e-01
3.770403e-01
3.769033e-01
3.767663e-01
3.766292e-01
3.764921e-01
3.763549e-01
3.762177e-01
3.760804e-01
3.759430e-01
3.758056e-01
3.756682e-01
3.755307e-01
3.753931e-01
3.752555e-01
3.751178e-01
3.749801e-01
3.748423e-01
3.747045e-01
3.745666e-01
3.744287e-01
3.742907e-01
3.741526e-01
3.740146e-01
3.738764e-01
3.737382e-01
3.736000e-01
3.734617e-01
3.733233e-01
3.731849e-01
3.730464e-01
3.729079e-01
3.727693e-01
3.726307e-01
3.724921e-01
3.723533e-01
3.722146e-01
3.720757e-01
3.719368e-01
3.717979e-01
3.716589e-01
3.715199e-01
3.713808e-01
3.712417e-01
3.711025e-01
3.709632e-01
3.708239e-01
3.706846e-01
3.705452e-01
3.704057e-01
3.702662e-01
3.701267e-01
3.699871e-01
3.698474e-01
3.697077e-01
3.695679e-01
3.694281e-01
3.692883e-01
3.691484e-01
3.690084e-01
3.688684e-01
3.687283e-01
3.685882e-01
3.684480e-01
3.683078e-01
3.681675e-01
3.680272e-01
3.678869e-01
3.677464e-01
3.676060e-01
3.674654e-01
3.673249e-01
3.671843e-01
3.670436e-01
3.669029e-01
3.667621e-01
3.666213e-01
3.664804e-01
3.663395e-01
3.661985e-01
3.660575e-01
3.659164e-01
3.657753e-01
3.656341e-01
3.654929e-01
3.653516e-01
3.652103e-01
3.650689e-01
3.649275e-01
3.647860e-01
3.646445e-01
3.645030e-01
3.643614e-01
3.642197e-01
3.640780e-01
3.639362e-01
3.637944e-01
3.636525e-01
3.635106e-01
3.633687e-01
3.632267e-01
3.630846e-01
3.629425e-01
3.628004e-01
3.626582e-01
3.625159e-01
3.623736e-01
3.622313e-01
3.620889e-01
3.619464e-01
3.618039e-01
3.616614e-01
3.615188e-01
3.613762e-01
3.612335e-01
3.610908e-01
3.609480e-01
3.608052e-01
3.606623e-01
3.605194e-01
3.603764e-01
3.602334e-01
3.600903e-01
3.599472e-01
3.598041e-01
3.596608e-01
3.595176e-01
3.593743e-01
3.592309e-01
3.590876e-01
3.589441e-01
3.588006e-01
3.586571e-01
3.585135e-01
3.583699e-01
3.582262e-01
3.580825e-01
3.579387e-01
3.577949e-01
3.576510e-01
3.575071e-01
3.573632e-01
3.572192e-01
3.570751e-01
3.569310e-01
3.567869e-01
3.566427e-01
3.564985e-01
3.563542e-01
3.562099e-01
3.560655e-01
3.559211e-01
3.557766e-01
3.556321e-01
3.554876e-01
3.553430e-01
3.551983e-01
3.550536e-01
3.549089e-01
3.547641e-01
3.546193e-01
3.544744e-01
3.543295e-01
3.541846e-01
3.540396e-01
3.538945e-01
3.537494e-01
3.536043e-01
3.534591e-01
3.533139e-01
3.531686e-01
3.530233e-01
3.528779e-01
3.527325e-01
3.525870e-01
3.524415e-01
3.522960e-01
3.521504e-01
3.520048e-01
3.518591e-01
3.517134e-01
3.515676e-01
3.514218e-01
3.512760e-01
3.511301e-01
3.509841e-01
3.508382e-01
3.506921e-01
3.505461e-01
3.503999e-01
3.502538e-01
3.501076e-01
3.499613e-01
3.498151e-01
3.496687e-01
3.495224e-01
3.493759e-01
3.492295e-01
3.490830e-01
3.489364e-01
3.487898e-01
3.486432e-01
3.484965e-01
3.483498e-01
3.482031e-01
3.480562e-01
3.479094e-01
3.477625e-01
3.476156e-01
3.474686e-01
3.473216e-01
3.471745e-01
3.470274e-01
3.468803e-01
3.467331e-01
3.465859e-01
3.464386e-01
3.462913e-01
3.461439e-01
3.459966e-01
3.458491e-01
3.457016e-01
3.455541e-01
3.454066e-01
3.452590e-01
3.451113e-01
3.449636e-01
3.448159e-01
3.446681e-01
3.445203e-01
3.443725e-01
3.442246e-01
3.440766e-01
3.439287e-01
3.437807e-01
3.436326e-01
3.434845e-01
3.433364e-01
3.431882e-01
3.430400e-01
3.428917e-01
3.427434e-01
3.425951e-01
3.424467e-01
3.422983e-01
3.421498e-01
3.420013e-01
3.418527e-01
3.417042e-01
3.415555e-01
3.414069e-01
3.412582e-01
3.411094e-01
3.409606e-01
3.408118e-01
3.406630e-01
3.405141e-01
3.403651e-01
3.402161e-01
3.400671e-01
3.399180e-01
3.397689e-01
3.396198e-01
3.394706e-01
3.393214e-01
3.391722e-01
3.390229e-01
3.388735e-01
3.387242e-01
3.385747e-01
3.384253e-01
3.382758e-01
3.381263e-01
3.379767e-01
3.378271e-01
3.376774e-01
3.375278e-01
3.373780e-01
3.372283e-01
3.370785e-01
3.369286e-01
3.367788e-01
3.366288e-01
3.364789e-01
3.363289e-01
3.361789e-01
3.360288e-01
3.358787e-01
3.357286e-01
3.355784e-01
3.354282e-01
3.352779e-01
3.351276e-01
3.349773e-01
3.348269e-01
3.346765e-01
3.345261e-01
3.343756e-01
3.342251e-01
3.340745e-01
3.339239e-01
3.337733e-01
3.336226e-01
3.334719e-01
3.333212e-01
3.331704e-01
3.330196e-01
3.328688e-01
3.327179e-01
3.325670e-01
3.324160e-01
3.322650e-01
3.321140e-01
3.319629e-01
3.318118e-01
3.316607e-01
3.315095e-01
3.313583e-01
3.312070e-01
3.310558e-01
3.309044e-01
3.307531e-01
3.306017e-01
3.304503e-01
3.302988e-01
3.301473e-01
3.299958e-01
3.298442e-01
3.296926e-01
3.295410e-01
3.293893e-01
3.292376e-01
3.290858e-01
3.289340e-01
3.287822e-01
3.286304e-01
3.284785e-01
3.283266e-01
3.281746e-01
3.280226e-01
3.278706e-01
3.277185e-01
3.275664e-01
3.274143e-01
3.272622e-01
3.271100e-01
3.269577e-01
3.268055e-01
3.266532e-01
3.265008e-01
3.263485e-01
3.261961e-01
3.260436e-01
3.258911e-01
3.257386e-01
3.255861e-01
3.254335e-01
3.252809e-01
3.251283e-01
3.249756e-01
3.248229e-01
3.246702e-01
3.245174e-01
3.243646e-01
3.242118e-01
3.240589e-01
3.239060e-01
3.237530e-01
3.236001e-01
3.234471e-01
3.232940e-01
3.231410e-01
3.229879e-01
3.228347e-01
3.226815e-01
3.225283e-01
3.223751e-01
3.222218e-01
3.220685e-01
3.219152e-01
3.217619e-01
3.216085e-01
3.214550e-01
3.213016e-01
3.211481e-01
3.209946e-01
3.208410e-01
3.206874e-01
3.205338e-01
3.203802e-01
3.202265e-01
3.200728e-01
3.199190e-01
3.197652e-01
3.196114e-01
3.194576e-01
3.193037e-01
3.191498e-01
3.189959e-01
3.188419e-01
3.186879e-01
3.185339e-01
3.183798e-01
3.182258e-01
3.180716e-01
3.179175e-01
3.177633e-01
3.176091e-01
3.174549e-01
3.173006e-01
3.171463e-01
3.169919e-01
3.168376e-01
3.166832e-01
3.165288e-01
3.163743e-01
3.162198e-01
3.160653e-01
3.159108e-01
3.157562e-01
3.156016e-01
3.154470e-01
3.152923e-01
3.151376e-01
3.149829e-01
3.148281e-01
3.146734e-01
3.145185e-01
3.143637e-01
3.142088e-01
3.140539e-01
3.138990e-01
3.137441e-01
3.135891e-01
3.134341e-01
3.132790e-01
3.131239e-01
3.129688e-01
3.128137e-01
3.126585e-01
3.125034e-01
3.123481e-01
3.121929e-01
3.120376e-01
3.118823e-01
3.117270e-01
3.115716e-01
3.114163e-01
3.112608e-01
3.111054e-01
3.109499e-01
3.107944e-01
3.106389e-01
3.104834e-01
3.103278e-01
3.101722e-01
3.100165e-01
3.098609e-01
3.097052e-01
3.095495e-01
3.093937e-01
3.092379e-01
3.090821e-01
3.089263e-01
3.087705e-01
3.086146e-01
3.084587e-01
3.083027e-01
3.081468e-01
3.079908e-01
3.078348e-01
3.076787e-01
3.075227e-01
3.073666e-01
3.072104e-01
3.070543e-01
3.068981e-01
3.067419e-01
3.065857e-01
3.064294e-01
3.062732e-01
3.061169e-01
3.059605e-01
3.058042e-01
3.056478e-01
3.054914e-01
3.053349e-01
3.051785e-01
3.050220e-01
3.048655e-01
3.047089e-01
3.045524e-01
3.043958e-01
3.042392e-01
3.040825e-01
3.039259e-01
3.037692e-01
3.036125e-01
3.034557e-01
3.032990e-01
3.031422e-01
3.029854e-01
3.028285e-01
3.026717e-01
3.025148e-01
3.023579e-01
3.022009e-01
3.020440e-01
3.018870e-01
3.017300e-01
3.015729e-01
3.014159e-01
3.012588e-01
3.011017e-01
3.009445e-01
3.007874e-01
3.006302e-01
3.004730e-01
3.003158e-01
3.001585e-01
3.000013e-01
2.998440e-01
2.996866e-01
2.995293e-01
2.993719e-01
2.992145e-01
2.990571e-01
2.988997e-01
2.987422e-01
2.985847e-01
2.984272e-01
2.982697e-01
2.981121e-01
2.979546e-01
2.977970e-01
2.976393e-01
2.974817e-01
2.973240e-01
2.971664e-01
2.970086e-01
2.968509e-01
2.966931e-01
2.965354e-01
2.963776e-01
2.962197e-01
2.960619e-01
2.959040e-01
2.957461e-01
2.955882e-01
2.954303e-01
2.952724e-01
2.951144e-01
2.949564e-01
2.947984e-01
2.946403e-01
2.944823e-01
2.943242e-01
2.941661e-01
2.940079e-01
2.938498e-01
2.936916e-01
2.935334e-01
2.933752e-01
2.932170e-01
2.930587e-01
2.929005e-01
2.927422e-01
2.925839e-01
2.924255e-01
2.922672e-01
2.921088e-01
2.919504e-01
2.917920e-01
2.916335e-01
2.914751e-01
2.913166e-01
2.911581e-01
2.909996e-01
2.908411e-01
2.906825e-01
2.905239e-01
2.903653e-01
2.902067e-01
2.900481e-01
2.898894e-01
2.897307e-01
2.895720e-01
2.894133e-01
2.892546e-01
2.890958e-01
2.889371e-01
2.887783e-01
2.886195e-01
2.884606e-01
2.883018e-01
2.881429e-01
2.879840e-01
2.878251e-01
2.876662e-01
2.875072e-01
2.873483e-01
2.871893e-01
2.870303e-01
2.868713e-01
2.867123e-01
2.865532e-01
2.863941e-01
2.862350e-01
2.860759e-01
2.859168e-01
2.857577e-01
2.855985e-01
2.854393e-01
2.852801e-01
2.851209e-01
2.849617e-01
2.848024e-01
2.846431e-01
2.844839e-01
2.843246e-01
2.841652e-01
2.840059e-01
2.838465e-01
2.836872e-01
2.835278e-01
2.833684e-01
2.832089e-01
2.830495e-01
2.828900e-01
2.827306e-01
2.825711e-01
2.824116e-01
2.822520e-01
2.820925e-01
2.819329e-01
2.817734e-01
2.816138e-01
2.814542e-01
2.812945e-01
2.811349e-01
2.809753e-01
2.808156e-01
2.806559e-01
2.804962e-01
2.803365e-01
2.801767e-01
2.800170e-01
2.798572e-01
2.796974e-01
2.795376e-01
2.793778e-01
2.792180e-01
2.790582e-01
2.788983e-01
2.787384e-01
2.785785e-01
2.784186e-01
2.782587e-01
2.780988e-01
2.779388e-01
2.777789e-01
2.776189e-01
2.774589e-01
2.772989e-01
2.771389e-01
2.769788e-01
2.768188e-01
2.766587e-01
2.764986e-01
2.763385e-01
2.761784e-01
2.760183e-01
2.758582e-01
2.756980e-01
2.755378e-01
2.753777e-01
2.752175e-01
2.750573e-01
2.748970e-01
2.747368e-01
2.745766e-01
2.744163e-01
2.742560e-01
2.740957e-01
2.739354e-01
2.737751e-01
2.736148e-01
2.734545e-01
2.732941e-01
2.731337e-01
2.729734e-01
2.728130e-01
2.726526e-01
2.724921e-01
2.723317e-01
2.721713e-01
2.720108e-01
2.718503e-01
2.716899e-01
2.715294e-01
2.713689e-01
2.712083e-01
2.710478e-01
2.708873e-01
2.707267e-01
2.705661e-01
2.704056e-01
2.702450e-01
2.700844e-01
2.699238e-01
2.697631e-01
2.696025e-01
2.694419e-01
2.692812e-01
2.691205e-01
2.689598e-01
2.687992e-01
2.686384e-01
2.684777e-01
2.683170e-01
2.681563e-01
2.679955e-01
2.678348e-01
2.676740e-01
2.675132e-01
2.673524e-01
2.671916e-01
2.670308e-01
2.668700e-01
2.667091e-01
2.665483e-01
2.663874e-01
2.662266e-01
2.660657e-01
2.659048e-01
2.657439e-01
2.655830e-01
2.654221e-01
2.652612e-01
2.651002e-01
2.649393e-01
2.647783e-01
2.646174e-01
2.644564e-01
2.642954e-01
2.641344e-01
2.639734e-01
2.638124e-01
2.636514e-01
2.634904e-01
2.633293e-01
2.631683e-01
2.630072e-01
2.628462e-01
2.626851e-01
2.625240e-01
2.623629e-01
2.622018e-01
2.620407e-01
2.618796e-01
2.617184e-01
2.615573e-01
2.613962e-01
2.612350e-01
2.610739e-01
2.609127e-01
2.607515e-01
2.605903e-01
2.604291e-01
2.602679e-01
2.601067e-01
2.599455e-01
2.597843e-01
2.596231e-01
2.594618e-01
2.593006e-01
2.591393e-01
2.589781e-01
2.588168e-01
2.586555e-01
2.584942e-01
2.583330e-01
2.581717e-01
2.580104e-01
2.578490e-01
2.576877e-01
2.575264e-01
2.573651e-01
2.572037e-01
2.570424e-01
2.568810e-01
2.567197e-01
2.565583e-01
2.563969e-01
2.562356e-01
2.560742e-01
2.559128e-01
2.557514e-01
2.555900e-01
2.554286e-01
2.552672e-01
2.551058e-01
2.549443e-01
2.547829e-01
2.546215e-01
2.544600e-01
2.542986e-01
2.541371e-01
2.539757e-01
2.538142e-01
2.536527e-01
2.534913e-01
2.533298e-01
2.531683e-01
2.530068e-01
2.528453e-01
2.526838e-01
2.525223e-01
2.523608e-01
2.521993e-01
2.520378e-01
2.518763e-01
2.517147e-01
2.515532e-01
2.513917e-01
2.512301e-01
2.510686e-01
2.509070e-01
2.507455e-01
2.505839e-01
2.504224e-01
2.502608e-01
2.500992e-01
2.499377e-01
2.497761e-01
2.496145e-01
2.494529e-01
2.492913e-01
2.491298e-01
2.489682e-01
2.488066e-01
2.486450e-01
2.484834e-01
2.483218e-01
2.481601e-01
2.479985e-01
2.478369e-01
2.476753e-01
2.475137e-01
2.473521e-01
2.471904e-01
2.470288e-01
2.468672e-01
2.467055e-01
2.465439e-01
2.463823e-01
2.462206e-01
2.460590e-01
2.458973e-01
2.457357e-01
2.455740e-01
2.454124e-01
2.452507e-01
2.450891e-01
2.449274e-01
2.447657e-01
2.446041e-01
2.444424e-01
2.442808e-01
2.441191e-01
2.439574e-01
2.437958e-01
2.436341e-01
2.434724e-01
2.433107e-01
2.431491e-01
2.429874e-01
2.428257e-01
2.426640e-01
2.425024e-01
2.423407e-01
2.421790e-01
2.420173e-01
2.418556e-01
2.416940e-01
2.415323e-01
2.413706e-01
2.412089e-01
2.410472e-01
2.408855e-01
2.407239e-01
2.405622e-01
2.404005e-01
2.402388e-01
2.400771e-01
2.399155e-01
2.397538e-01
2.395921e-01
2.394304e-01
2.392687e-01
2.391070e-01
2.389454e-01
2.387837e-01
2.386220e-01
2.384603e-01
2.382987e-01
2.381370e-01
2.379753e-01
2.378136e-01
2.376520e-01
2.374903e-01
2.373286e-01
2.371669e-01
2.370053e-01
2.368436e-01
2.366819e-01
2.365203e-01
2.363586e-01
2.361969e-01
2.360353e-01
2.358736e-01
2.357120e-01
2.355503e-01
2.353887e-01
2.352270e-01
2.350654e-01
2.349037e-01
2.347421e-01
2.345804e-01
2.344188e-01
2.342572e-01
2.340955e-01
2.339339e-01
2.337723e-01
2.336106e-01
2.334490e-01
2.332874e-01
2.331258e-01
2.329642e-01
2.328026e-01
2.326410e-01
2.324793e-01
2.323177e-01
2.321561e-01
2.319946e-01
2.318330e-01
2.316714e-01
2.315098e-01
2.313482e-01
2.311866e-01
2.310250e-01
2.308635e-01
2.307019e-01
2.305403e-01
2.303788e-01
2.302172e-01
2.300557e-01
2.298941e-01
2.297326e-01
2.295711e-01
2.294095e-01
2.292480e-01
2.290865e-01
2.289249e-01
2.287634e-01
2.286019e-01
2.284404e-01
2.282789e-01
2.281174e-01
2.279559e-01
2.277944e-01
2.276329e-01
2.274715e-01
2.273100e-01
2.271485e-01
2.269871e-01
2.268256e-01
2.266642e-01
2.265027e-01
2.263413e-01
2.261798e-01
2.260184e-01
2.258570e-01
2.256956e-01
2.255342e-01
2.253728e-01
2.252114e-01
2.250500e-01
2.248886e-01
2.247272e-01
2.245658e-01
2.244045e-01
2.242431e-01
2.240817e-01
2.239204e-01
2.237591e-01
2.235977e-01
2.234364e-01
2.232751e-01
2.231138e-01
2.229524e-01
2.227911e-01
2.226298e-01
2.224686e-01
2.223073e-01
2.221460e-01
2.219847e-01
2.218235e-01
2.216622e-01
2.215010e-01
2.213398e-01
2.211785e-01
2.210173e-01
2.208561e-01
2.206949e-01
2.205337e-01
2.203725e-01
2.202113e-01
2.200501e-01
2.198890e-01
2.197278e-01
2.195667e-01
2.194055e-01
2.192444e-01
2.190833e-01
2.189222e-01
2.187610e-01
2.186000e-01
2.184389e-01
2.182778e-01
2.181167e-01
2.179556e-01
2.177946e-01
2.176335e-01
2.174725e-01
2.173115e-01
2.171505e-01
2.169895e-01
2.168285e-01
2.166675e-01
2.165065e-01
2.163455e-01
2.161846e-01
2.160236e-01
2.158627e-01
2.157017e-01
2.155408e-01
2.153799e-01
2.152190e-01
2.150581e-01
2.148972e-01
2.147363e-01
2.145755e-01
2.144146e-01
2.142538e-01
2.140930e-01
2.139321e-01
2.137713e-01
2.136105e-01
2.134497e-01
2.132890e-01
2.131282e-01
2.129674e-01
2.128067e-01
2.126460e-01
2.124852e-01
2.123245e-01
2.121638e-01
2.120031e-01
2.118424e-01
2.116818e-01
2.115211e-01
2.113605e-01
2.111998e-01
2.110392e-01
2.108786e-01
2.107180e-01
2.105574e-01
2.103969e-01
2.102363e-01
2.100757e-01
2.099152e-01
2.097547e-01
2.095942e-01
2.094337e-01
2.092732e-01
2.091127e-01
2.089522e-01
2.087918e-01
2.086313e-01
2.084709e-01
2.083105e-01
2.081501e-01
2.079897e-01
2.078293e-01
2.076690e-01
2.075086e-01
2.073483e-01
2.071880e-01
2.070276e-01
2.068673e-01
2.067071e-01
2.065468e-01
2.063865e-01
2.062263e-01
2.060661e-01
2.059058e-01
2.057456e-01
2.055855e-01
2.054253e-01
2.052651e-01
2.051050e-01
2.049448e-01
2.047847e-01
2.046246e-01
2.044645e-01
2.043044e-01
2.041444e-01
2.039843e-01
2.038243e-01
2.036643e-01
2.035043e-01
2.033443e-01
2.031843e-01
2.030244e-01
2.028644e-01
2.027045e-01
2.025446e-01
2.023847e-01
2.022248e-01
2.020649e-01
2.019051e-01
2.017452e-01
2.015854e-01
2.014256e-01
2.012658e-01
2.011060e-01
2.009462e-01
2.007865e-01
2.006268e-01
2.004671e-01
2.003074e-01
2.001477e-01
1.999880e-01
1.998284e-01
1.996687e-01
1.995091e-01
1.993495e-01
1.991899e-01
1.990303e-01
1.988708e-01
1.987112e-01
1.985517e-01
1.983922e-01
1.982327e-01
1.980733e-01
1.979138e-01
1.977544e-01
1.975950e-01
1.974356e-01
1.972762e-01
1.971168e-01
1.969574e-01
1.967981e-01
1.966388e-01
1.964795e-01
1.963202e-01
1.961610e-01
1.960017e-01
1.958425e-01
1.956833e-01
1.955241e-01
1.953649e-01
1.952057e-01
1.950466e-01
1.948875e-01
1.947284e-01
1.945693e-01
1.944102e-01
1.942512e-01
1.940921e-01
1.939331e-01
1.937741e-01
1.936152e-01
1.934562e-01
1.932973e-01
1.931383e-01
1.929794e-01
1.928206e-01
1.926617e-01
1.925028e-01
1.923440e-01
1.921852e-01
1.920264e-01
1.918677e-01
1.917089e-01
1.915502e-01
1.913915e-01
1.912328e-01
1.910741e-01
1.909155e-01
1.907568e-01
1.905982e-01
1.904396e-01
1.902810e-01
1.901225e-01
1.899640e-01
1.898054e-01
1.896470e-01
1.894885e-01
1.893300e-01
1.891716e-01
1.890132e-01
1.888548e-01
1.886964e-01
1.885381e-01
1.883797e-01
1.882214e-01
1.880631e-01
1.879049e-01
1.877466e-01
1.875884e-01
1.874302e-01
1.872720e-01
1.871138e-01
1.869557e-01
1.867976e-01
1.866395e-01
1.864814e-01
1.863234e-01
1.861653e-01
1.860073e-01
1.858493e-01
1.856913e-01
1.855334e-01
1.853755e-01
1.852176e-01
1.850597e-01
1.849018e-01
1.847440e-01
1.845862e-01
1.844284e-01
1.842706e-01
1.841128e-01
1.839551e-01
1.837974e-01
1.836397e-01
1.834821e-01
1.833244e-01
1.831668e-01
1.830092e-01
1.828516e-01
1.826941e-01
1.825366e-01
1.823791e-01
1.822216e-01
1.820641e-01
1.819067e-01
1.817493e-01
1.815919e-01
1.814346e-01
1.812772e-01
1.811199e-01
1.809626e-01
1.808053e-01
1.806481e-01
1.804909e-01
1.803337e-01
1.801765e-01
1.800194e-01
1.798622e-01
1.797051e-01
1.795481e-01
1.793910e-01
1.792340e-01
1.790770e-01
1.789200e-01
1.787630e-01
1.786061e-01
1.784492e-01
1.782923e-01
1.781354e-01
1.779786e-01
1.778218e-01
1.776650e-01
1.775083e-01
1.773515e-01
1.771948e-01
1.770381e-01
1.768815e-01
1.767248e-01
1.765682e-01
1.764117e-01
1.762551e-01
1.760986e-01
1.759421e-01
1.757856e-01
1.756291e-01
1.754727e-01
1.753163e-01
1.751599e-01
1.750036e-01
1.748472e-01
1.746909e-01
1.745347e-01
1.743784e-01
1.742222e-01
1.740660e-01
1.739098e-01
1.737537e-01
1.735976e-01
1.734415e-01
1.732854e-01
1.731294e-01
1.729734e-01
1.728174e-01
1.726614e-01
1.725055e-01
1.723496e-01
1.721937e-01
1.720379e-01
1.718821e-01
1.717263e-01
1.715705e-01
1.714148e-01
1.712590e-01
1.711034e-01
1.709477e-01
1.707921e-01
1.706365e-01
1.704809e-01
1.703253e-01
1.701698e-01
1.700143e-01
1.698589e-01
1.697034e-01
1.695480e-01
1.693927e-01
1.692373e-01
1.690820e-01
1.689267e-01
1.687714e-01
1.686162e-01
1.684610e-01
1.683058e-01
1.681506e-01
1.679955e-01
1.678404e-01
1.676854e-01
1.675303e-01
1.673753e-01
1.672203e-01
1.670654e-01
1.669105e-01
1.667556e-01
1.666007e-01
1.664459e-01
1.662911e-01
1.661363e-01
1.659815e-01
1.658268e-01
1.656721e-01
1.655175e-01
1.653629e-01
1.652083e-01
1.650537e-01
1.648992e-01
1.647447e-01
1.645902e-01
1.644357e-01
1.642813e-01
1.641269e-01
1.639726e-01
1.638182e-01
1.636639e-01
1.635097e-01
1.633554e-01
1.632012e-01
1.630471e-01
1.628929e-01
1.627388e-01
1.625847e-01
1.624307e-01
1.622767e-01
1.621227e-01
1.619687e-01
1.618148e-01
1.616609e-01
1.615070e-01
1.613532e-01
1.611994e-01
1.610456e-01
1.608919e-01
1.607382e-01
1.605845e-01
1.604309e-01
1.602772e-01
1.601237e-01
1.599701e-01
1.598166e-01
1.596631e-01
1.595097e-01
1.593562e-01
1.592028e-01
1.590495e-01
1.588962e-01
1.587429e-01
1.585896e-01
1.584364e-01
1.582832e-01
1.581300e-01
1.579769e-01
1.578238e-01
1.576707e-01
1.575177e-01
1.573647e-01
1.572117e-01
1.570588e-01
1.569059e-01
1.567530e-01
1.566002e-01
1.564474e-01
1.562946e-01
1.561419e-01
1.559892e-01
1.558365e-01
1.556839e-01
1.555313e-01
1.553788e-01
1.552262e-01
1.550737e-01
1.549213e-01
1.547688e-01
1.546164e-01
1.544641e-01
1.543117e-01
1.541594e-01
1.540072e-01
1.538550e-01
1.537028e-01
1.535506e-01
1.533985e-01
1.532464e-01
1.530943e-01
1.529423e-01
1.527903e-01
1.526384e-01
1.524865e-01
1.523346e-01
1.521828e-01
1.520309e-01
1.518792e-01
1.517274e-01
1.515757e-01
1.514241e-01
1.512724e-01
1.511208e-01
1.509693e-01
1.508177e-01
1.506662e-01
1.505148e-01
1.503634e-01
1.502120e-01
1.500606e-01
1.499093e-01
1.497580e-01
1.496068e-01
1.494556e-01
1.493044e-01
1.491533e-01
1.490022e-01
1.488511e-01
1.487001e-01
1.485491e-01
1.483982e-01
1.482472e-01
1.480964e-01
1.479455e-01
1.477947e-01
1.476440e-01
1.474932e-01
1.473425e-01
1.471919e-01
1.470412e-01
1.468907e-01
1.467401e-01
1.465896e-01
1.464391e-01
1.462887e-01
1.461383e-01
1.459879e-01
1.458376e-01
1.456873e-01
1.455371e-01
1.453869e-01
1.452367e-01
1.450865e-01
1.449365e-01
1.447864e-01
1.446364e-01
1.444864e-01
1.443364e-01
1.441865e-01
1.440367e-01
1.438868e-01
1.437370e-01
1.435873e-01
1.434376e-01
1.432879e-01
1.431382e-01
1.429886e-01
1.428391e-01
1.426896e-01
1.425401e-01
1.423906e-01
1.422412e-01
1.420918e-01
1.419425e-01
1.417932e-01
1.416440e-01
1.414948e-01
1.413456e-01
1.411965e-01
1.410474e-01
1.408983e-01
1.407493e-01
1.406003e-01
1.404514e-01
1.403025e-01
1.401536e-01
1.400048e-01
1.398560e-01
1.397073e-01
1.395586e-01
1.394099e-01
1.392613e-01
1.391127e-01
1.389642e-01
1.388157e-01
1.386672e-01
1.385188e-01
1.383704e-01
1.382221e-01
1.380738e-01
1.379256e-01
1.377773e-01
1.376292e-01
1.374810e-01
1.373329e-01
1.371849e-01
1.370369e-01
1.368889e-01
1.367410e-01
1.365931e-01
1.364452e-01
1.362974e-01
1.361497e-01
1.360020e-01
1.358543e-01
1.357066e-01
1.355590e-01
1.354115e-01
1.352640e-01
1.351165e-01
1.349691e-01
1.348217e-01
1.346743e-01
1.345270e-01
1.343798e-01
1.342325e-01
1.340854e-01
1.339382e-01
1.337911e-01
1.336441e-01
1.334971e-01
1.333501e-01
1.332032e-01
1.330563e-01
1.329094e-01
1.327626e-01
1.326159e-01
1.324692e-01
1.323225e-01
1.321759e-01
1.320293e-01
1.318827e-01
1.317362e-01
1.315898e-01
1.314434e-01
1.312970e-01
1.311507e-01
1.310044e-01
1.308582e-01
1.307120e-01
1.305658e-01
1.304197e-01
1.302736e-01
1.301276e-01
1.299816e-01
1.298357e-01
1.296898e-01
1.295440e-01
1.293982e-01
1.292524e-01
1.291067e-01
1.289610e-01
1.288154e-01
1.286698e-01
1.285243e-01
1.283788e-01
1.282333e-01
1.280879e-01
1.279426e-01
1.277973e-01
1.276520e-01
1.275068e-01
1.273616e-01
1.272164e-01
1.270713e-01
1.269263e-01
1.267813e-01
1.266363e-01
1.264914e-01
1.263466e-01
1.262017e-01
1.260570e-01
1.259122e-01
1.257676e-01
1.256229e-01
1.254783e-01
1.253338e-01
1.251893e-01
1.250448e-01
1.249004e-01
1.247560e-01
1.246117e-01
1.244674e-01
1.243232e-01
1.241790e-01
1.240349e-01
1.238908e-01
1.237468e-01
1.236028e-01
1.234588e-01
1.233149e-01
1.231710e-01
1.230272e-01
1.228835e-01
1.227398e-01
1.225961e-01
1.224525e-01
1.223089e-01
1.221653e-01
1.220219e-01
1.218784e-01
1.217350e-01
1.215917e-01
1.214484e-01
1.213051e-01
1.211619e-01
1.210188e-01
1.208757e-01
1.207326e-01
1.205896e-01
1.204466e-01
1.203037e-01
1.201608e-01
1.200180e-01
1.198752e-01
1.197325e-01
1.195898e-01
1.194472e-01
1.193046e-01
1.191621e-01
1.190196e-01
1.188772e-01
1.187348e-01
1.185924e-01
1.184501e-01
1.183079e-01
1.181657e-01
1.180235e-01
1.178814e-01
1.177394e-01
1.175974e-01
1.174554e-01
1.173135e-01
1.171717e-01
1.170298e-01
1.168881e-01
1.167464e-01
1.166047e-01
1.164631e-01
1.163215e-01
1.161800e-01
1.160386e-01
1.158971e-01
1.157558e-01
1.156145e-01
1.154732e-01
1.153320e-01
1.151908e-01
1.150497e-01
1.149086e-01
1.147676e-01
1.146266e-01
1.144857e-01
1.143448e-01
1.142040e-01
1.140632e-01
1.139225e-01
1.137818e-01
1.136412e-01
1.135007e-01
1.133601e-01
1.132197e-01
1.130792e-01
1.129389e-01
1.127986e-01
1.126583e-01
1.125181e-01
1.123779e-01
1.122378e-01
1.120977e-01
1.119577e-01
1.118178e-01
1.116778e-01
1.115380e-01
1.113982e-01
1.112584e-01
1.111187e-01
1.109791e-01
1.108394e-01
1.106999e-01
1.105604e-01
1.104209e-01
1.102815e-01
1.101422e-01
1.100029e-01
1.098637e-01
1.097245e-01
1.095853e-01
1.094462e-01
1.093072e-01
1.091682e-01
1.090293e-01
1.088904e-01
1.087516e-01
1.086128e-01
1.084741e-01
1.083354e-01
1.081968e-01
1.080582e-01
1.079197e-01
1.077812e-01
1.076428e-01
1.075045e-01
1.073662e-01
1.072279e-01
1.070897e-01
1.069516e-01
1.068135e-01
1.066754e-01
1.065374e-01
1.063995e-01
1.062616e-01
1.061238e-01
1.059860e-01
1.058483e-01
1.057106e-01
1.055730e-01
1.054355e-01
1.052980e-01
1.051605e-01
1.050231e-01
1.048858e-01
1.047485e-01
1.046112e-01
1.044740e-01
1.043369e-01
1.041998e-01
1.040628e-01
1.039258e-01
1.037889e-01
1.036521e-01
1.035152e-01
1.033785e-01
1.032418e-01
1.031051e-01
1.029686e-01
1.028320e-01
1.026955e-01
1.025591e-01
1.024227e-01
1.022864e-01
1.021502e-01
1.020140e-01
1.018778e-01
1.017417e-01
1.016057e-01
1.014697e-01
1.013337e-01
1.011979e-01
1.010620e-01
1.009263e-01
1.007906e-01
1.006549e-01
1.005193e-01
1.003838e-01
1.002483e-01
1.001128e-01
9.997745e-02
9.984213e-02
9.970686e-02
9.957165e-02
9.943649e-02
9.930139e-02
9.916635e-02
9.903136e-02
9.889643e-02
9.876155e-02
9.862673e-02
9.849196e-02
9.835726e-02
9.822260e-02
9.808801e-02
9.795347e-02
9.781899e-02
9.768456e-02
9.755019e-02
9.741588e-02
9.728162e-02
9.714742e-02
9.701328e-02
9.687919e-02
9.674517e-02
9.661119e-02
9.647728e-02
9.634342e-02
9.620962e-02
9.607587e-02
9.594219e-02
9.580856e-02
9.567499e-02
9.554147e-02
9.540801e-02
9.527461e-02
9.514127e-02
9.500799e-02
9.487476e-02
9.474159e-02
9.460848e-02
9.447543e-02
9.434243e-02
9.420949e-02
9.407661e-02
9.394379e-02
9.381102e-02
9.367832e-02
9.354567e-02
9.341308e-02
9.328055e-02
9.314807e-02
9.301566e-02
9.288330e-02
9.275100e-02
9.261876e-02
9.248658e-02
9.235446e-02
9.222240e-02
9.209039e-02
9.195845e-02
9.182656e-02
9.169473e-02
9.156296e-02
9.143125e-02
9.129960e-02
9.116801e-02
9.103647e-02
9.090500e-02
9.077358e-02
9.064223e-02
9.051093e-02
9.037969e-02
9.024852e-02
9.011740e-02
8.998634e-02
8.985534e-02
8.972440e-02
8.959352e-02
8.946270e-02
8.933194e-02
8.920124e-02
8.907060e-02
8.894002e-02
8.880950e-02
8.867904e-02
8.854864e-02
8.841830e-02
8.828802e-02
8.815781e-02
8.802765e-02
8.789755e-02
8.776751e-02
8.763753e-02
8.750762e-02
8.737776e-02
8.724796e-02
8.711823e-02
8.698855e-02
8.685894e-02
8.672939e-02
8.659990e-02
8.647046e-02
8.634109e-02
8.621179e-02
8.608254e-02
8.595335e-02
8.582423e-02
8.569516e-02
8.556616e-02
8.543722e-02
8.530834e-02
8.517952e-02
8.505076e-02
8.492207e-02
8.479343e-02
8.466486e-02
8.453635e-02
8.440790e-02
8.427951e-02
8.415119e-02
8.402293e-02
8.389472e-02
8.376659e-02
8.363851e-02
8.351049e-02
8.338254e-02
8.325465e-02
8.312682e-02
8.299906e-02
8.287135e-02
8.274371e-02
8.261613e-02
8.248862e-02
8.236116e-02
8.223377e-02
8.210644e-02
8.197918e-02
8.185197e-02
8.172483e-02
8.159776e-02
8.147074e-02
8.134379e-02
8.121690e-02
8.109008e-02
8.096332e-02
8.083662e-02
8.070998e-02
8.058341e-02
8.045690e-02
8.033046e-02
8.020407e-02
8.007776e-02
7.995150e-02
7.982531e-02
7.969918e-02
7.957312e-02
7.944712e-02
7.932118e-02
7.919531e-02
7.906950e-02
7.894375e-02
7.881807e-02
7.869245e-02
7.856690e-02
7.844141e-02
7.831599e-02
7.819063e-02
7.806533e-02
7.794010e-02
7.781493e-02
7.768983e-02
7.756479e-02
7.743982e-02
7.731491e-02
7.719006e-02
7.706528e-02
7.694057e-02
7.681591e-02
7.669133e-02
7.656681e-02
7.644235e-02
7.631796e-02
7.619363e-02
7.606937e-02
7.594518e-02
7.582105e-02
7.569698e-02
7.557298e-02
7.544905e-02
7.532518e-02
7.520137e-02
7.507763e-02
7.495396e-02
7.483035e-02
7.470681e-02
7.458333e-02
7.445992e-02
7.433658e-02
7.421330e-02
7.409009e-02
7.396694e-02
7.384386e-02
7.372084e-02
7.359789e-02
7.347501e-02
7.335219e-02
7.322944e-02
7.310676e-02
7.298414e-02
7.286159e-02
7.273910e-02
7.261668e-02
7.249433e-02
7.237204e-02
7.224982e-02
7.212767e-02
7.200558e-02
7.188356e-02
7.176161e-02
7.163972e-02
7.151791e-02
7.139615e-02
7.127447e-02
7.115285e-02
7.103130e-02
7.090981e-02
7.078840e-02
7.066705e-02
7.054577e-02
7.042455e-02
7.030340e-02
7.018232e-02
7.006131e-02
6.994036e-02
6.981949e-02
6.969868e-02
6.957793e-02
6.945726e-02
6.933665e-02
6.921611e-02
6.909564e-02
6.897524e-02
6.885490e-02
6.873463e-02
6.861443e-02
6.849430e-02
6.837424e-02
6.825424e-02
6.813431e-02
6.801446e-02
6.789466e-02
6.777494e-02
6.765529e-02
6.753570e-02
6.741619e-02
6.729674e-02
6.717736e-02
6.705805e-02
6.693880e-02
6.681963e-02
6.670052e-02
6.658149e-02
6.646252e-02
6.634362e-02
6.622479e-02
6.610603e-02
6.598734e-02
6.586872e-02
6.575017e-02
6.563168e-02
6.551327e-02
6.539492e-02
6.527665e-02
6.515844e-02
6.504030e-02
6.492223e-02
6.480424e-02
6.468631e-02
6.456845e-02
6.445066e-02
6.433294e-02
6.421529e-02
6.409771e-02
6.398020e-02
6.386276e-02
6.374539e-02
6.362809e-02
6.351086e-02
6.339370e-02
6.327661e-02
6.315959e-02
6.304264e-02
6.292576e-02
6.280895e-02
6.269221e-02
6.257554e-02
6.245895e-02
6.234242e-02
6.222596e-02
6.210958e-02
6.199326e-02
6.187702e-02
6.176084e-02
6.164474e-02
6.152871e-02
6.141274e-02
6.129685e-02
6.118103e-02
6.106529e-02
6.094961e-02
6.083400e-02
6.071847e-02
6.060300e-02
6.048761e-02
6.037229e-02
6.025704e-02
6.014186e-02
6.002675e-02
5.991171e-02
5.979675e-02
5.968186e-02
5.956704e-02
5.945229e-02
5.933761e-02
5.922300e-02
5.910847e-02
5.899400e-02
5.887961e-02
5.876529e-02
5.865105e-02
5.853687e-02
5.842277e-02
5.830874e-02
5.819478e-02
5.808089e-02
5.796708e-02
5.785334e-02
5.773967e-02
5.762607e-02
5.751255e-02
5.739909e-02
5.728572e-02
5.717241e-02
5.705917e-02
5.694601e-02
5.683292e-02
5.671991e-02
5.660696e-02
5.649409e-02
5.638129e-02
5.626857e-02
5.615592e-02
5.604334e-02
5.593083e-02
5.581840e-02
5.570604e-02
5.559375e-02
5.548154e-02
5.536940e-02
5.525733e-02
5.514534e-02
5.503342e-02
5.492157e-02
5.480980e-02
5.469810e-02
5.458647e-02
5.447492e-02
5.436344e-02
5.425203e-02
5.414070e-02
5.402945e-02
5.391826e-02
5.380715e-02
5.369612e-02
5.358515e-02
5.347427e-02
5.336345e-02
5.325271e-02
5.314205e-02
5.303146e-02
5.292094e-02
5.281050e-02
5.270013e-02
5.258983e-02
5.247961e-02
5.236947e-02
5.225940e-02
5.214940e-02
5.203948e-02
5.192963e-02
5.181986e-02
5.171016e-02
5.160054e-02
5.149099e-02
5.138152e-02
5.127212e-02
5.116280e-02
5.105355e-02
5.094437e-02
5.083528e-02
5.072625e-02
5.061731e-02
5.050843e-02
5.039963e-02
5.029091e-02
5.018227e-02
5.007369e-02
4.996520e-02
4.985678e-02
4.974843e-02
4.964016e-02
4.953197e-02
4.942385e-02
4.931581e-02
4.920784e-02
4.909995e-02
4.899213e-02
4.888439e-02
4.877673e-02
4.866914e-02
4.856163e-02
4.845419e-02
4.834683e-02
4.823955e-02
4.813234e-02
4.802521e-02
4.791815e-02
4.781117e-02
4.770427e-02
4.759745e-02
4.749070e-02
4.738402e-02
4.727742e-02
4.717090e-02
4.706446e-02
4.695809e-02
4.685180e-02
4.674559e-02
4.663945e-02
4.653339e-02
4.642741e-02
4.632150e-02
4.621567e-02
4.610992e-02
4.600424e-02
4.589864e-02
4.579312e-02
4.568767e-02
4.558231e-02
4.547702e-02
4.537180e-02
4.526667e-02
4.516161e-02
4.505663e-02
4.495172e-02
4.484690e-02
4.474215e-02
4.463747e-02
4.453288e-02
4.442836e-02
4.432393e-02
4.421956e-02
4.411528e-02
4.401108e-02
4.390695e-02
4.380290e-02
4.369893e-02
4.359503e-02
4.349122e-02
4.338748e-02
4.328382e-02
4.318024e-02
4.307673e-02
4.297331e-02
4.286996e-02
4.276669e-02
4.266350e-02
4.256039e-02
4.245735e-02
4.235440e-02
4.225152e-02
4.214872e-02
4.204600e-02
4.194336e-02
4.184080e-02
4.173831e-02
4.163591e-02
4.153358e-02
4.143133e-02
4.132916e-02
4.122707e-02
4.112506e-02
4.102313e-02
4.092127e-02
4.081950e-02
4.071780e-02
4.061619e-02
4.051465e-02
4.041319e-02
4.031181e-02
4.021051e-02
4.010929e-02
4.000815e-02
3.990709e-02
3.980611e-02
3.970521e-02
3.960439e-02
3.950364e-02
3.940298e-02
3.930239e-02
3.920189e-02
3.910147e-02
3.900112e-02
3.890086e-02
3.880067e-02
3.870056e-02
3.860054e-02
3.850059e-02
3.840073e-02
3.830094e-02
3.820124e-02
3.810161e-02
3.800207e-02
3.790260e-02
3.780322e-02
3.770391e-02
3.760469e-02
3.750554e-02
3.740648e-02
3.730750e-02
3.720859e-02
3.710977e-02
3.701103e-02
3.691237e-02
3.681379e-02
3.671529e-02
3.661687e-02
3.651853e-02
3.642028e-02
3.632210e-02
3.622400e-02
3.612599e-02
3.602805e-02
3.593020e-02
3.583243e-02
3.573474e-02
3.563713e-02
3.553960e-02
3.544215e-02
3.534479e-02
3.524750e-02
3.515030e-02
3.505317e-02
3.495613e-02
3.485917e-02
3.476229e-02
3.466550e-02
3.456878e-02
3.447215e-02
3.437560e-02
3.427913e-02
3.418274e-02
3.408643e-02
3.399020e-02
3.389406e-02
3.379800e-02
3.370202e-02
3.360612e-02
3.351030e-02
3.341457e-02
3.331892e-02
3.322335e-02
3.312786e-02
3.303245e-02
3.293713e-02
3.284189e-02
3.274673e-02
3.265165e-02
3.255666e-02
3.246174e-02
3.236691e-02
3.227217e-02
3.217750e-02
3.208292e-02
3.198842e-02
3.189400e-02
3.179967e-02
3.170541e-02
3.161124e-02
3.151716e-02
3.142315e-02
3.132923e-02
3.123539e-02
3.114164e-02
3.104797e-02
3.095438e-02
3.086087e-02
3.076744e-02
3.067410e-02
3.058085e-02
3.048767e-02
3.039458e-02
3.030157e-02
3.020865e-02
3.011581e-02
3.002305e-02
2.993037e-02
2.983778e-02
2.974527e-02
2.965285e-02
2.956051e-02
2.946825e-02
2.937608e-02
2.928398e-02
2.919198e-02
2.910005e-02
2.900822e-02
2.891646e-02
2.882479e-02
2.873320e-02
2.864170e-02
2.855027e-02
2.845894e-02
2.836769e-02
2.827652e-02
2.818543e-02
2.809443e-02
2.800352e-02
2.791268e-02
2.782194e-02
2.773127e-02
2.764069e-02
2.755020e-02
2.745979e-02
2.736946e-02
2.727922e-02
2.718906e-02
2.709899e-02
2.700900e-02
2.691910e-02
2.682928e-02
2.673954e-02
2.664989e-02
2.656033e-02
2.647085e-02
2.638145e-02
2.629214e-02
2.620291e-02
2.611377e-02
2.602471e-02
2.593574e-02
2.584686e-02
2.575805e-02
2.566934e-02
2.558070e-02
2.549216e-02
2.540370e-02
2.531532e-02
2.522703e-02
2.513882e-02
2.505070e-02
2.496267e-02
2.487472e-02
2.478685e-02
2.469908e-02
2.461138e-02
2.452377e-02
2.443625e-02
2.434881e-02
2.426146e-02
2.417420e-02
2.408702e-02
2.399992e-02
2.391291e-02
2.382599e-02
2.373915e-02
2.365240e-02
2.356574e-02
2.347916e-02
2.339267e-02
2.330626e-02
2.321994e-02
2.313370e-02
2.304755e-02
2.296149e-02
2.287551e-02
2.278962e-02
2.270382e-02
2.261810e-02
2.253247e-02
2.244692e-02
2.236146e-02
2.227609e-02
2.219080e-02
2.210560e-02
2.202049e-02
2.193546e-02
2.185052e-02
2.176566e-02
2.168090e-02
2.159622e-02
2.151162e-02
2.142711e-02
2.134269e-02
2.125836e-02
2.117411e-02
2.108995e-02
2.100588e-02
2.092189e-02
2.083799e-02
2.075418e-02
2.067046e-02
2.058682e-02
2.050327e-02
2.041980e-02
2.033643e-02
2.025314e-02
2.016993e-02
2.008682e-02
2.000379e-02
1.992085e-02
1.983800e-02
1.975523e-02
1.967255e-02
1.958996e-02
1.950746e-02
1.942504e-02
1.934271e-02
1.926047e-02
1.917832e-02
1.909625e-02
1.901427e-02
1.893238e-02
1.885058e-02
1.876887e-02
1.868724e-02
1.860570e-02
1.852425e-02
1.844289e-02
1.836161e-02
1.828042e-02
1.819932e-02
1.811831e-02
1.803739e-02
1.795655e-02
1.787581e-02
1.779515e-02
1.771458e-02
1.763409e-02
1.755370e-02
1.747339e-02
1.739317e-02
1.731305e-02
1.723300e-02
1.715305e-02
1.707319e-02
1.699341e-02
1.691373e-02
1.683413e-02
1.675462e-02
1.667520e-02
1.659586e-02
1.651662e-02
1.643746e-02
1.635840e-02
1.627942e-02
1.620053e-02
1.612173e-02
1.604302e-02
1.596439e-02
1.588586e-02
1.580742e-02
1.572906e-02
1.565079e-02
1.557262e-02
1.549453e-02
1.541653e-02
1.533862e-02
1.526080e-02
1.518307e-02
1.510542e-02
1.502787e-02
1.495040e-02
1.487303e-02
1.479574e-02
1.471855e-02
1.464144e-02
1.456442e-02
1.448750e-02
1.441066e-02
1.433391e-02
1.425725e-02
1.418068e-02
1.410420e-02
1.402781e-02
1.395151e-02
1.387530e-02
1.379918e-02
1.372315e-02
1.364720e-02
1.357135e-02
1.349559e-02
1.341992e-02
1.334434e-02
1.326884e-02
1.319344e-02
1.311813e-02
1.304291e-02
1.296778e-02
1.289273e-02
1.281778e-02
1.274292e-02
1.266815e-02
1.259347e-02
1.251888e-02
1.244438e-02
1.236997e-02
1.229565e-02
1.222142e-02
1.214728e-02
1.207323e-02
1.199927e-02
1.192540e-02
1.185163e-02
1.177794e-02
1.170434e-02
1.163084e-02
1.155742e-02
1.148410e-02
1.141086e-02
1.133772e-02
1.126467e-02
1.119171e-02
1.111884e-02
1.104606e-02
1.097337e-02
1.090077e-02
1.082826e-02
1.075585e-02
1.068352e-02
1.061129e-02
1.053915e-02
1.046709e-02
1.039513e-02
1.032326e-02
1.025149e-02
1.017980e-02
1.010820e-02
1.003670e-02
9.965283e-03
9.893961e-03
9.822730e-03
9.751590e-03
9.680542e-03
9.609585e-03
9.538719e-03
9.467946e-03
9.397263e-03
9.326672e-03
9.256173e-03
9.185765e-03
9.115448e-03
9.045224e-03
8.975091e-03
8.905050e-03
8.835100e-03
8.765242e-03
8.695476e-03
8.625802e-03
8.556220e-03
8.486729e-03
8.417330e-03
8.348024e-03
8.278809e-03
8.209686e-03
8.140655e-03
8.071716e-03
8.002869e-03
7.934115e-03
7.865452e-03
7.796881e-03
7.728403e-03
7.660017e-03
7.591723e-03
7.523521e-03
7.455412e-03
7.387394e-03
7.319470e-03
7.251637e-03
7.183897e-03
7.116249e-03
7.048694e-03
6.981231e-03
6.913861e-03
6.846583e-03
6.779397e-03
6.712305e-03
6.645304e-03
6.578397e-03
6.511582e-03
6.444859e-03
6.378230e-03
6.311693e-03
6.245249e-03
6.178897e-03
6.112639e-03
6.046473e-03
5.980400e-03
5.914420e-03
5.848533e-03
5.782739e-03
5.717037e-03
5.651429e-03
5.585914e-03
5.520492e-03
5.455162e-03
5.389926e-03
5.324783e-03
5.259733e-03
5.194777e-03
5.129913e-03
5.065143e-03
5.000466e-03
4.935882e-03
4.871391e-03
4.806994e-03
4.742690e-03
4.678480e-03
4.614363e-03
4.550339e-03
4.486409e-03
4.422572e-03
4.358829e-03
4.295179e-03
4.231623e-03
4.168160e-03
4.104791e-03
4.041515e-03
3.978333e-03
3.915245e-03
3.852251e-03
3.789350e-03
3.726543e-03
3.663830e-03
3.601210e-03
3.538685e-03
3.476253e-03
3.413915e-03
3.351671e-03
3.289521e-03
3.227465e-03
3.165503e-03
3.103634e-03
3.041860e-03
2.980180e-03
2.918594e-03
2.857102e-03
2.795704e-03
2.734400e-03
2.673191e-03
2.612075e-03
2.551054e-03
2.490127e-03
2.429294e-03
2.368556e-03
2.307912e-03
2.247362e-03
2.186907e-03
2.126546e-03
2.066279e-03
2.006107e-03
1.946029e-03
1.886046e-03
1.826157e-03
1.766362e-03
1.706663e-03
1.647058e-03
1.587547e-03
1.528131e-03
1.468810e-03
1.409583e-03
1.350451e-03
1.291414e-03
1.232471e-03
1.173623e-03
1.114870e-03
1.056212e-03
9.976488e-04
9.391803e-04
8.808067e-04
8.225279e-04
7.643441e-04
7.062552e-04
6.482612e-04
5.903623e-04
5.325583e-04
4.748494e-04
4.172356e-04
3.597168e-04
3.022932e-04
2.449646e-04
1.877312e-04
1.305930e-04
7.355000e-05
1.660219e-05
0
0
0
0
0
0
0
0
0
0
0
0
0
0
0
0
0
0
0
0
0
0
0
0
0
0
0
0
0
0
0
0
0
0
0
0
0
0
0
0
0
0
0
0
0
0
0
0
0
0
0
0
0
0
0
0
0
0
0
0
0
0
0
0
0
0
0
0
0
0
0
0
0
0
0
0
0
0
0
0
0
0
0
0
0
0
0
0
0
0
0
0
0
0
0
0
0
0
0
0
0
0
0
0
0
0
0
0
0
0
0
0
0
0
0
0
0
0
0
0
0
0
0
0
0
0
0
0
0
0
0
0
0
0
0
0
0
0
0
0
0
0
0
0
0
0
0
0
0
0
0
0
0
0
0
0
0
0
0
0
0
0
0
0
0
0
0
0
0
0
0
0
0
0
0
0
0
0
0
0
0
0
0
0
0
0
0
0
0
0
0
0
0
0
0
0
0
0
0
0
0
0
0
0
0
0
0
0
0
0
0
0
0
0
0
0
0
0
0
0
0
0
0
0
0
0
0
0
0
0
0
0
0
0
0
0
0
0
0
0
0
0
0
0
0
0
0
0
0
0
0
0
0
0
0
0
0
0
0
0
0
0
0
0
0
0
0
0
0
0
0
0
0
0
0
0
0
0
0
0
0
0
0
0
0
0
0
0
0
0
0
0
0
0
0
0
0
0
0
0
0
0
0
0
0
0
0
0
0
0
0
0
0
0
0
0
0
0
0
0
0
0
0
0
0
0
0
0
0
0
0
0
0
0
0
0
0
0
0
0
0
0
0
0
0
0
0
0
0
0
0
0
0
0
0
0
0
0
0
0
0
0
0
0
0
0
0
0
0
0
0
0
0
0
0
0
0
0
0
0
0
0
0
0
0
0
0
0
0
0
0
0
0
0
0
0
0
0
0
0
0
0
0
0
0
0
0
0
0
0
0
0
0
0
0
0
0
0
0
0
0
0
0
0
0
0
0
0
0
0
0
0
0
0
0
0
0
0
0
0
0
0
0
0
0
0
0
0
0
0
0
0
0
0
0
0
0
0
0
0
0
0
0
0
0
0
0
0
0
0
0
0
0
0
0
0
0
0
0
0
0
0
0
0
0
0
0
0
0
0
0
0
0
0
0
0
0
0
0
0
0
0
0
0
0
0
0
0
0
0
0
0
0
0
0
0
0
0
0
0
0
0
0
0
0
0
0
0
0
0
0
0
0
0
0
0
0
0
0
0
0
0
0
0
0
0
0
0
0
0
0
0
0
0
0
0
0
0
0
0
0
0
0
0
0
0
0
0
0
0
0
0
0
0
0
0
0
0
0
0
0
0
0
0
0
0
0
0
0
0
0
0
0
0
0
0
0
0
0
0
0
0
0
0
0
0
0
0
0
0
0
0
0
0
0
0
0
0
0
0
0
0
0
0
0
0
0
0
0
0
0
0
0
0
0
0
0
0
0
0
0
0
0
0
0
0
0
0
0
0
0
0
0
0
0
0
0
0
0
0
0
0
0
0
0
0
0
0
0
0
0
0
0
0
0
0
0
0
0
0
0
0
0
0
0
0
0
0
0
0
0
0
0
0
0
0
0
0
0
0
0
0
0
0
0
0
0
0
0
0
0
0
0
0
0
0
0
0
0
0
0
0
0
0
0
0
0
0
0
0
0
0
0
0
0
0
0
0
0
0
0
0
0
0
0
0
0
0
0
0
0
0
0
0
0
0
0
0
0
0
0
0
0
0
0
0
0
0
0
0
0
0
0
0
0
0
0
0
0
0
0
0
0
0
0
0
0
0
0
0
0
0
0
0
0
0
0
0
0
0
0
0
0
0
0
0
0
0
0
0
0
0
0
0
0
0
0
0
0
0
0
0
0
0
0
0
0
0
0
0
0
0
0
0
0
0
0
0
0
0
0
0
0
0
0
0
0
0
0
0
0
0
0
0
0
0
0
0
0
0
0
0
0
0
0
0
0
0
0
0
0
0
0
0
0
0
0
0
0
0
0
0
0
0
0
0
0
0
0
0
0
0
0
0
0
0
0
0
0
0
0
0
0
0
0
0
0
0
0
0
0
0
0
0
0
0
0
0
0
0
0
0
0
0
0
0
0
0
0
0
0
0
0
0
0
0
0
0
0
0
0
0
0
0
0
0
0
0
0
0
0
0
0
0
0
0
0
0
0
0
0
0
0
0
0
0
0
0
0
0
0
0
0
0
0
0
0
0
0
0
0
0
0
0
0
0
0
0
0
0
0
0
0
0
0
0
0
0
0
0
0
0
0
0
0
0
0
0
0
0
0
0
0
0
0
0
0
0
0
0
0
0
0
0
0
0
0
0
0
0
0
0
0
0
0
0
0
0
0
0
0
0
0
0
0
0
0
0
0
0
0
0
0
0
0
0
0
0
0
0
0
0
0
0
0
0
0
0
0
0
0
0
0
0
0
0
0
0
0
0
0
0
0
0
0
0
0
0
0
0
0
0
0
0
0
0
0
0
0
0
0
0
0
0
0
0
0
0
0
0
0
0
0
0
0
0
0
0
0
0
0
0
0
0
0
0
0
0
0
0
0
0
0
0
0
0
0
0
0
0
0
0
3.122475e-05
8.821223e-05
1.452950e-04
2.024730e-04
2.597463e-04
3.171148e-04
3.745785e-04
4.321374e-04
4.897914e-04
5.475406e-04
6.053848e-04
6.633242e-04
7.213586e-04
7.794881e-04
8.377125e-04
8.960320e-04
9.544464e-04
1.012956e-03
1.071560e-03
1.130259e-03
1.189053e-03
1.247942e-03
1.306926e-03
1.366005e-03
1.425178e-03
1.484446e-03
1.543809e-03
1.603267e-03
1.662819e-03
1.722466e-03
1.782208e-03
1.842044e-03
1.901975e-03
1.962000e-03
2.022120e-03
2.082334e-03
2.142643e-03
2.203047e-03
2.263545e-03
2.324137e-03
2.384824e-03
2.445605e-03
2.506481e-03
2.567450e-03
2.628515e-03
2.689673e-03
2.750926e-03
2.812273e-03
2.873714e-03
2.935249e-03
2.996879e-03
3.058602e-03
3.120420e-03
3.182332e-03
3.244338e-03
3.306438e-03
3.368632e-03
3.430920e-03
3.493302e-03
3.555778e-03
3.618348e-03
3.681011e-03
3.743769e-03
3.806621e-03
3.869566e-03
3.932605e-03
3.995738e-03
4.058964e-03
4.122285e-03
4.185699e-03
4.249207e-03
4.312808e-03
4.376503e-03
4.440291e-03
4.504174e-03
4.568149e-03
4.632219e-03
4.696381e-03
4.760638e-03
4.824987e-03
4.889430e-03
4.953967e-03
5.018597e-03
5.083320e-03
5.148136e-03
5.213046e-03
5.278049e-03
5.343146e-03
5.408335e-03
5.473618e-03
5.538994e-03
5.604463e-03
5.670025e-03
5.735680e-03
5.801429e-03
5.867270e-03
5.933204e-03
5.999232e-03
6.065352e-03
6.131565e-03
6.197871e-03
6.264271e-03
6.330762e-03
6.397347e-03
6.464025e-03
6.530795e-03
6.597658e-03
6.664614e-03
6.731662e-03
6.798804e-03
6.866037e-03
6.933364e-03
7.000783e-03
7.068294e-03
7.135898e-03
7.203595e-03
7.271384e-03
7.339266e-03
7.407240e-03
7.475306e-03
7.543465e-03
7.611716e-03
7.680060e-03
7.748495e-03
7.817023e-03
7.885644e-03
7.954356e-03
8.023161e-03
8.092058e-03
8.161047e-03
8.230128e-03
8.299301e-03
8.368566e-03
8.437923e-03
8.507373e-03
8.576914e-03
8.646547e-03
8.716272e-03
8.786089e-03
8.855998e-03
8.925999e-03
8.996091e-03
9.066275e-03
9.136551e-03
9.206919e-03
9.277378e-03
9.347930e-03
9.418572e-03
9.489307e-03
9.560133e-03
9.631050e-03
9.702059e-03
9.773160e-03
9.844352e-03
9.915635e-03
9.987010e-03
1.005848e-02
1.013003e-02
1.020168e-02
1.027342e-02
1.034525e-02
1.041718e-02
1.048919e-02
1.056130e-02
1.063349e-02
1.070578e-02
1.077816e-02
1.085063e-02
1.092319e-02
1.099584e-02
1.106858e-02
1.114142e-02
1.121434e-02
1.128736e-02
1.136046e-02
1.143366e-02
1.150695e-02
1.158033e-02
1.165380e-02
1.172736e-02
1.180101e-02
1.187475e-02
1.194858e-02
1.202251e-02
1.209652e-02
1.217062e-02
1.224482e-02
1.231910e-02
1.239348e-02
1.246794e-02
1.254250e-02
1.261715e-02
1.269189e-02
1.276671e-02
1.284163e-02
1.291664e-02
1.299174e-02
1.306693e-02
1.314220e-02
1.321757e-02
1.329303e-02
1.336858e-02
1.344422e-02
1.351995e-02
1.359577e-02
1.367168e-02
1.374768e-02
1.382376e-02
1.389994e-02
1.397621e-02
1.405257e-02
1.412902e-02
1.420556e-02
1.428218e-02
1.435890e-02
1.443571e-02
1.451261e-02
1.458959e-02
1.466667e-02
1.474383e-02
1.482109e-02
1.489843e-02
1.497587e-02
1.505339e-02
1.513100e-02
1.520870e-02
1.528650e-02
1.536438e-02
1.544235e-02
1.552041e-02
1.559855e-02
1.567679e-02
1.575512e-02
1.583353e-02
1.591204e-02
1.599063e-02
1.606932e-02
1.614809e-02
1.622695e-02
1.630590e-02
1.638494e-02
1.646407e-02
1.654328e-02
1.662259e-02
1.670198e-02
1.678146e-02
1.686104e-02
1.694070e-02
1.702044e-02
1.710028e-02
1.718021e-02
1.726022e-02
1.734033e-02
1.742052e-02
1.750080e-02
1.758117e-02
1.766162e-02
1.774217e-02
1.782280e-02
1.790352e-02
1.798433e-02
1.806523e-02
1.814622e-02
1.822729e-02
1.830846e-02
1.838971e-02
1.847105e-02
1.855247e-02
1.863399e-02
1.871559e-02
1.879728e-02
1.887906e-02
1.896093e-02
1.904288e-02
1.912492e-02
1.920705e-02
1.928927e-02
1.937158e-02
1.945397e-02
1.953645e-02
1.961902e-02
1.970168e-02
1.978442e-02
1.986725e-02
1.995017e-02
2.003318e-02
2.011627e-02
2.019945e-02
2.028272e-02
2.036608e-02
2.044952e-02
2.053305e-02
2.061667e-02
2.070037e-02
2.078417e-02
2.086805e-02
2.095201e-02
2.103606e-02
2.112021e-02
2.120443e-02
2.128875e-02
2.137315e-02
2.145764e-02
2.154221e-02
2.162687e-02
2.171162e-02
2.179646e-02
2.188138e-02
2.196639e-02
2.205148e-02
2.213667e-02
2.222193e-02
2.230729e-02
2.239273e-02
2.247826e-02
2.256387e-02
2.264958e-02
2.273536e-02
2.282124e-02
2.290720e-02
2.299324e-02
2.307938e-02
2.316560e-02
2.325190e-02
2.333829e-02
2.342477e-02
2.351133e-02
2.359798e-02
2.368472e-02
2.377154e-02
2.385845e-02
2.394544e-02
2.403252e-02
2.411969e-02
2.420694e-02
2.429428e-02
2.438170e-02
2.446921e-02
2.455680e-02
2.464448e-02
2.473225e-02
2.482010e-02
2.490803e-02
2.499605e-02
2.508416e-02
2.517236e-02
2.526063e-02
2.534900e-02
2.543745e-02
2.552598e-02
2.561460e-02
2.570330e-02
2.579209e-02
2.588097e-02
2.596993e-02
2.605897e-02
2.614811e-02
2.623732e-02
2.632662e-02
2.641601e-02
2.650548e-02
2.659503e-02
2.668467e-02
2.677440e-02
2.686421e-02
2.695410e-02
2.704408e-02
2.713414e-02
2.722429e-02
2.731452e-02
2.740484e-02
2.749524e-02
2.758573e-02
2.767630e-02
2.776695e-02
2.785769e-02
2.794852e-02
2.803943e-02
2.813042e-02
2.822150e-02
2.831266e-02
2.840390e-02
2.849523e-02
2.858664e-02
2.867814e-02
2.876972e-02
2.886139e-02
2.895314e-02
2.904497e-02
2.913689e-02
2.922889e-02
2.932097e-02
2.941314e-02
2.950539e-02
2.959773e-02
2.969015e-02
2.978265e-02
2.987524e-02
2.996791e-02
3.006066e-02
3.015350e-02
3.024642e-02
3.033943e-02
3.043251e-02
3.052569e-02
3.061894e-02
3.071228e-02
3.080570e-02
3.089920e-02
3.099279e-02
3.108646e-02
3.118021e-02
3.127405e-02
3.136797e-02
3.146197e-02
3.155605e-02
3.165022e-02
3.174447e-02
3.183881e-02
3.193322e-02
3.202772e-02
3.212230e-02
3.221697e-02
3.231171e-02
3.240654e-02
3.250146e-02
3.259645e-02
3.269153e-02
3.278669e-02
3.288193e-02
3.297725e-02
3.307266e-02
3.316815e-02
3.326372e-02
3.335937e-02
3.345511e-02
3.355093e-02
3.364683e-02
3.374281e-02
3.383887e-02
3.393502e-02
3.403125e-02
3.412756e-02
3.422395e-02
3.432042e-02
3.441698e-02
3.451361e-02
3.461033e-02
3.470713e-02
3.480402e-02
3.490098e-02
3.499802e-02
3.509515e-02
3.519236e-02
3.528965e-02
3.538702e-02
3.548447e-02
3.558201e-02
3.567962e-02
3.577732e-02
3.587509e-02
3.597295e-02
3.607089e-02
3.616891e-02
3.626702e-02
3.636520e-02
3.646346e-02
3.656181e-02
3.666023e-02
3.675874e-02
3.685733e-02
3.695600e-02
3.705475e-02
3.715358e-02
3.725249e-02
3.735148e-02
3.745055e-02
3.754970e-02
3.764893e-02
3.774825e-02
3.784764e-02
3.794712e-02
3.804667e-02
3.814631e-02
3.824602e-02
3.834582e-02
3.844569e-02
3.854565e-02
3.864568e-02
3.874580e-02
3.884600e-02
3.894627e-02
3.904663e-02
3.914706e-02
3.924758e-02
3.934817e-02
3.944885e-02
3.954961e-02
3.965044e-02
3.975135e-02
3.985235e-02
3.995342e-02
4.005458e-02
4.015581e-02
4.025712e-02
4.035851e-02
4.045999e-02
4.056154e-02
4.066317e-02
4.076488e-02
4.086666e-02
4.096853e-02
4.107048e-02
4.117251e-02
4.127461e-02
4.137679e-02
4.147906e-02
4.158140e-02
4.168382e-02
4.178632e-02
4.188890e-02
4.199156e-02
4.209430e-02
4.219711e-02
4.230000e-02
4.240298e-02
4.250603e-02
4.260916e-02
4.271237e-02
4.281565e-02
4.291902e-02
4.302246e-02
4.312598e-02
4.322958e-02
4.333326e-02
4.343702e-02
4.354085e-02
4.364477e-02
4.374876e-02
4.385283e-02
4.395698e-02
4.406120e-02
4.416550e-02
4.426988e-02
4.437434e-02
4.447888e-02
4.458350e-02
4.468819e-02
4.479296e-02
4.489781e-02
4.500273e-02
4.510773e-02
4.521281e-02
4.531797e-02
4.542321e-02
4.552852e-02
4.563391e-02
4.573938e-02
4.584492e-02
4.595055e-02
4.605625e-02
4.616202e-02
4.626788e-02
4.637381e-02
4.647981e-02
4.658590e-02
4.669206e-02
4.679830e-02
4.690461e-02
4.701101e-02
4.711748e-02
4.722402e-02
4.733064e-02
4.743734e-02
4.754412e-02
4.765097e-02
4.775790e-02
4.786491e-02
4.797199e-02
4.807915e-02
4.818638e-02
4.829369e-02
4.840108e-02
4.850854e-02
4.861608e-02
4.872370e-02
4.883139e-02
4.893916e-02
4.904700e-02
4.915492e-02
4.926292e-02
4.937099e-02
4.947914e-02
4.958736e-02
4.969566e-02
4.980404e-02
4.991249e-02
5.002101e-02
5.012962e-02
5.023829e-02
5.034705e-02
5.045588e-02
5.056478e-02
5.067376e-02
5.078281e-02
5.089194e-02
5.100115e-02
5.111043e-02
5.121978e-02
5.132922e-02
5.143872e-02
5.154830e-02
5.165796e-02
5.176769e-02
5.187749e-02
5.198738e-02
5.209733e-02
5.220736e-02
5.231747e-02
5.242765e-02
5.253790e-02
5.264823e-02
5.275863e-02
5.286911e-02
5.297966e-02
5.309029e-02
5.320099e-02
5.331177e-02
5.342262e-02
5.353354e-02
5.364454e-02
5.375561e-02
5.386676e-02
5.397798e-02
5.408927e-02
5.420064e-02
5.431209e-02
5.442360e-02
5.453519e-02
5.464686e-02
5.475860e-02
5.487041e-02
5.498229e-02
5.509425e-02
5.520628e-02
5.531839e-02
5.543057e-02
5.554282e-02
5.565515e-02
5.576755e-02
5.588002e-02
5.599257e-02
5.610519e-02
5.621788e-02
5.633065e-02
5.644349e-02
5.655640e-02
5.666939e-02
5.678245e-02
5.689558e-02
5.700878e-02
5.712206e-02
5.723541e-02
5.734883e-02
5.746233e-02
5.757590e-02
5.768954e-02
5.780325e-02
5.791704e-02
5.803089e-02
5.814483e-02
5.825883e-02
5.837290e-02
5.848705e-02
5.860127e-02
5.871556e-02
5.882993e-02
5.894437e-02
5.905887e-02
5.917345e-02
5.928811e-02
5.940283e-02
5.951763e-02
5.963250e-02
5.974744e-02
5.986245e-02
5.997753e-02
6.009269e-02
6.020791e-02
6.032321e-02
6.043858e-02
6.055403e-02
6.066954e-02
6.078512e-02
6.090078e-02
6.101651e-02
6.113230e-02
6.124817e-02
6.136411e-02
6.148013e-02
6.159621e-02
6.171236e-02
6.182859e-02
6.194488e-02
6.206125e-02
6.217769e-02
6.229420e-02
6.241078e-02
6.252743e-02
6.264415e-02
6.276094e-02
6.287780e-02
6.299473e-02
6.311173e-02
6.322881e-02
6.334595e-02
6.346316e-02
6.358045e-02
6.369780e-02
6.381523e-02
6.393272e-02
6.405029e-02
6.416792e-02
6.428563e-02
6.440340e-02
6.452125e-02
6.463916e-02
6.475715e-02
6.487520e-02
6.499333e-02
6.511152e-02
6.522978e-02
6.534812e-02
6.546652e-02
6.558499e-02
6.570353e-02
6.582214e-02
6.594083e-02
6.605957e-02
6.617839e-02
6.629728e-02
6.641624e-02
6.653527e-02
6.665436e-02
6.677353e-02
6.689276e-02
6.701206e-02
6.713143e-02
6.725087e-02
6.737038e-02
6.748996e-02
6.760961e-02
6.772932e-02
6.784911e-02
6.796896e-02
6.808888e-02
6.820887e-02
6.832893e-02
6.844905e-02
6.856925e-02
6.868951e-02
6.880984e-02
6.893024e-02
6.905071e-02
6.917125e-02
6.929185e-02
6.941252e-02
6.953326e-02
6.965407e-02
6.977494e-02
6.989589e-02
7.001690e-02
7.013798e-02
7.025912e-02
7.038034e-02
7.050162e-02
7.062297e-02
7.074438e-02
7.086587e-02
7.098742e-02
7.110904e-02
7.123072e-02
7.135247e-02
7.147429e-02
7.159618e-02
7.171814e-02
7.184016e-02
7.196225e-02
7.208440e-02
7.220662e-02
7.232891e-02
7.245127e-02
7.257369e-02
7.269618e-02
7.281874e-02
7.294136e-02
7.306405e-02
7.318680e-02
7.330963e-02
7.343252e-02
7.355547e-02
7.367849e-02
7.380158e-02
7.392473e-02
7.404795e-02
7.417124e-02
7.429459e-02
7.441801e-02
7.454149e-02
7.466504e-02
7.478866e-02
7.491234e-02
7.503609e-02
7.515990e-02
7.528378e-02
7.540773e-02
7.553174e-02
7.565581e-02
7.577995e-02
7.590416e-02
7.602843e-02
7.615277e-02
7.627717e-02
7.640164e-02
7.652617e-02
7.665077e-02
7.677543e-02
7.690016e-02
7.702495e-02
7.714981e-02
7.727474e-02
7.739972e-02
7.752478e-02
7.764989e-02
7.777508e-02
7.790032e-02
7.802564e-02
7.815101e-02
7.827645e-02
7.840196e-02
7.852753e-02
7.865316e-02
7.877886e-02
7.890462e-02
7.903045e-02
7.915634e-02
7.928229e-02
7.940831e-02
7.953439e-02
7.966054e-02
7.978675e-02
7.991303e-02
8.003937e-02
8.016577e-02
8.029223e-02
8.041876e-02
8.054536e-02
8.067201e-02
8.079873e-02
8.092552e-02
8.105236e-02
8.117927e-02
8.130625e-02
8.143328e-02
8.156038e-02
8.168755e-02
8.181477e-02
8.194206e-02
8.206942e-02
8.219683e-02
8.232431e-02
8.245185e-02
8.257946e-02
8.270712e-02
8.283485e-02
8.296264e-02
8.309050e-02
8.321842e-02
8.334640e-02
8.347444e-02
8.360254e-02
8.373071e-02
8.385894e-02
8.398723e-02
8.411558e-02
8.424400e-02
8.437248e-02
8.450102e-02
8.462962e-02
8.475828e-02
8.488701e-02
8.501580e-02
8.514465e-02
8.527356e-02
8.540253e-02
8.553157e-02
8.566066e-02
8.578982e-02
8.591904e-02
8.604832e-02
8.617766e-02
8.630706e-02
8.643653e-02
8.656606e-02
8.669564e-02
8.682529e-02
8.695500e-02
8.708477e-02
8.721460e-02
8.734449e-02
8.747445e-02
8.760446e-02
8.773453e-02
8.786467e-02
8.799487e-02
8.812512e-02
8.825544e-02
8.838582e-02
8.851626e-02
8.864675e-02
8.877731e-02
8.890793e-02
8.903861e-02
8.916935e-02
8.930015e-02
8.943101e-02
8.956193e-02
8.969291e-02
8.982395e-02
8.995505e-02
9.008621e-02
9.021743e-02
9.034871e-02
9.048005e-02
9.061145e-02
9.074291e-02
9.087442e-02
9.100600e-02
9.113764e-02
9.126933e-02
9.140109e-02
9.153290e-02
9.166478e-02
9.179671e-02
9.192870e-02
9.206075e-02
9.219286e-02
9.232503e-02
9.245726e-02
9.258955e-02
9.272189e-02
9.285430e-02
9.298676e-02
9.311928e-02
9.325186e-02
9.338450e-02
9.351720e-02
9.364996e-02
9.378277e-02
9.391564e-02
9.404857e-02
9.418156e-02
9.431461e-02
9.444772e-02
9.458088e-02
9.471410e-02
9.484738e-02
9.498072e-02
9.511411e-02
9.524757e-02
9.538108e-02
9.551464e-02
9.564827e-02
9.578195e-02
9.591570e-02
9.604949e-02
9.618335e-02
9.631726e-02
9.645124e-02
9.658526e-02
9.671935e-02
9.685349e-02
9.698769e-02
9.712195e-02
9.725626e-02
9.739063e-02
9.752506e-02
9.765954e-02
9.779409e-02
9.792868e-02
9.806334e-02
9.819805e-02
9.833282e-02
9.846764e-02
9.860252e-02
9.873746e-02
9.887246e-02
9.900751e-02
9.914261e-02
9.927777e-02
9.941299e-02
9.954827e-02
9.968360e-02
9.981899e-02
9.995443e-02
1.000899e-01
1.002255e-01
1.003611e-01
1.004968e-01
1.006325e-01
1.007683e-01
1.009041e-01
1.010400e-01
1.011759e-01
1.013119e-01
1.014480e-01
1.015841e-01
1.017203e-01
1.018565e-01
1.019928e-01
1.021291e-01
1.022655e-01
1.024019e-01
1.025384e-01
1.026750e-01
1.028116e-01
1.029482e-01
1.030849e-01
1.032217e-01
1.033585e-01
1.034954e-01
1.036323e-01
1.037693e-01
1.039064e-01
1.040435e-01
1.041806e-01
1.043178e-01
1.044551e-01
1.045924e-01
1.047298e-01
1.048672e-01
1.050047e-01
1.051422e-01
1.052798e-01
1.054174e-01
1.055551e-01
1.056928e-01
1.058306e-01
1.059685e-01
1.061064e-01
1.062444e-01
1.063824e-01
1.065204e-01
1.066586e-01
1.067967e-01
1.069350e-01
1.070732e-01
1.072116e-01
1.073499e-01
1.074884e-01
1.076269e-01
1.077654e-01
1.079040e-01
1.080427e-01
1.081814e-01
1.083201e-01
1.084589e-01
1.085978e-01
1.087367e-01
1.088757e-01
1.090147e-01
1.091537e-01
1.092929e-01
1.094320e-01
1.095713e-01
1.097105e-01
1.098499e-01
1.099893e-01
1.101287e-01
1.102682e-01
1.104077e-01
1.105473e-01
1.106869e-01
1.108266e-01
1.109664e-01
1.111062e-01
1.112460e-01
1.113859e-01
1.115259e-01
1.116659e-01
1.118059e-01
1.119460e-01
1.120862e-01
1.122264e-01
1.123666e-01
1.125070e-01
1.126473e-01
1.127877e-01
1.129282e-01
1.130687e-01
1.132093e-01
1.133499e-01
1.134905e-01
1.136312e-01
1.137720e-01
1.139128e-01
1.140537e-01
1.141946e-01
1.143356e-01
1.144766e-01
1.146177e-01
1.147588e-01
1.148999e-01
1.150412e-01
1.151824e-01
1.153237e-01
1.154651e-01
1.156065e-01
1.157480e-01
1.158895e-01
1.160311e-01
1.161727e-01
1.163143e-01
1.164561e-01
1.165978e-01
1.167396e-01
1.168815e-01
1.170234e-01
1.171654e-01
1.173074e-01
1.174494e-01
1.175915e-01
1.177337e-01
1.178759e-01
1.180182e-01
1.181605e-01
1.183028e-01
1.184452e-01
1.185877e-01
1.187302e-01
1.188727e-01
1.190153e-01
1.191579e-01
1.193006e-01
1.194434e-01
1.195862e-01
1.197290e-01
1.198719e-01
1.200148e-01
1.201578e-01
1.203008e-01
1.204439e-01
1.205870e-01
1.207302e-01
1.208734e-01
1.210167e-01
1.211600e-01
1.213033e-01
1.214467e-01
1.215902e-01
1.217337e-01
1.218773e-01
1.220209e-01
1.221645e-01
1.223082e-01
1.224519e-01
1.225957e-01
1.227396e-01
1.228834e-01
1.230274e-01
1.231713e-01
1.233154e-01
1.234594e-01
1.236035e-01
1.237477e-01
1.238919e-01
1.240362e-01
1.241805e-01
1.243248e-01
1.244692e-01
1.246136e-01
1.247581e-01
1.249026e-01
1.250472e-01
1.251918e-01
1.253365e-01
1.254812e-01
1.256260e-01
1.257708e-01
1.259157e-01
1.260605e-01
1.262055e-01
1.263505e-01
1.264955e-01
1.266406e-01
1.267857e-01
1.269309e-01
1.270761e-01
1.272214e-01
1.273667e-01
1.275120e-01
1.276574e-01
1.278029e-01
1.279483e-01
1.280939e-01
1.282395e-01
1.283851e-01
1.285307e-01
1.286765e-01
1.288222e-01
1.289680e-01
1.291138e-01
1.292597e-01
1.294057e-01
1.295516e-01
1.296977e-01
1.298437e-01
1.299898e-01
1.301360e-01
1.302822e-01
1.304284e-01
1.305747e-01
1.307210e-01
1.308674e-01
1.310138e-01
1.311603e-01
1.313068e-01
1.314533e-01
1.315999e-01
1.317466e-01
1.318932e-01
1.320400e-01
1.321867e-01
1.323335e-01
1.324804e-01
1.326273e-01
1.327742e-01
1.329212e-01
1.330682e-01
1.332153e-01
1.333624e-01
1.335095e-01
1.336567e-01
1.338040e-01
1.339512e-01
1.340986e-01
1.342459e-01
1.343933e-01
1.345408e-01
1.346883e-01
1.348358e-01
1.349834e-01
1.351310e-01
1.352786e-01
1.354263e-01
1.355741e-01
1.357219e-01
1.358697e-01
1.360176e-01
1.361655e-01
1.363134e-01
1.364614e-01
1.366094e-01
1.367575e-01
1.369056e-01
1.370538e-01
1.372020e-01
1.373502e-01
1.374985e-01
1.376468e-01
1.377952e-01
1.379436e-01
1.380920e-01
1.382405e-01
1.383891e-01
1.385376e-01
1.386862e-01
1.388349e-01
1.389836e-01
1.391323e-01
1.392811e-01
1.394299e-01
1.395787e-01
1.397276e-01
1.398766e-01
1.400255e-01
1.401745e-01
1.403236e-01
1.404727e-01
1.406218e-01
1.407710e-01
1.409202e-01
1.410694e-01
1.412187e-01
1.413681e-01
1.415174e-01
1.416668e-01
1.418163e-01
1.419658e-01
1.421153e-01
1.422649e-01
1.424145e-01
1.425641e-01
1.427138e-01
1.428635e-01
1.430133e-01
1.431631e-01
1.433129e-01
1.434628e-01
1.436127e-01
1.437627e-01
1.439127e-01
1.440627e-01
1.442128e-01
1.443629e-01
1.445130e-01
1.446632e-01
1.448135e-01
1.449637e-01
1.451140e-01
1.452644e-01
1.454147e-01
1.455652e-01
1.457156e-01
1.458661e-01
1.460166e-01
1.461672e-01
1.463178e-01
1.464684e-01
1.466191e-01
1.467698e-01
1.469206e-01
1.470714e-01
1.472222e-01
1.473731e-01
1.475240e-01
1.476749e-01
1.478259e-01
1.479769e-01
1.481280e-01
1.482791e-01
1.484302e-01
1.485813e-01
1.487325e-01
1.488838e-01
1.490350e-01
1.491864e-01
1.493377e-01
1.494891e-01
1.496405e-01
1.497920e-01
1.499434e-01
1.500950e-01
1.502465e-01
1.503981e-01
1.505498e-01
1.507014e-01
1.508531e-01
1.510049e-01
1.511567e-01
1.513085e-01
1.514603e-01
1.516122e-01
1.517641e-01
1.519161e-01
1.520681e-01
1.522201e-01
1.523722e-01
1.525243e-01
1.526764e-01
1.528286e-01
1.529808e-01
1.531330e-01
1.532853e-01
1.534376e-01
1.535899e-01
1.537423e-01
1.538947e-01
1.540472e-01
1.541996e-01
1.543521e-01
1.545047e-01
1.546573e-01
1.548099e-01
1.549626e-01
1.551152e-01
1.552680e-01
1.554207e-01
1.555735e-01
1.557263e-01
1.558792e-01
1.560321e-01
1.561850e-01
1.563380e-01
1.564909e-01
1.566440e-01
1.567970e-01
1.569501e-01
1.571032e-01
1.572564e-01
1.574096e-01
1.575628e-01
1.577161e-01
1.578694e-01
1.580227e-01
1.581761e-01
1.583294e-01
1.584829e-01
1.586363e-01
1.587898e-01
1.589433e-01
1.590969e-01
1.592505e-01
1.594041e-01
1.595577e-01
1.597114e-01
1.598651e-01
1.600189e-01
1.601727e-01
1.603265e-01
1.604803e-01
1.606342e-01
1.607881e-01
1.609421e-01
1.610960e-01
1.612500e-01
1.614041e-01
1.615581e-01
1.617122e-01
1.618664e-01
1.620205e-01
1.621747e-01
1.623290e-01
1.624832e-01
1.626375e-01
1.627918e-01
1.629462e-01
1.631005e-01
1.632550e-01
1.634094e-01
1.635639e-01
1.637184e-01
1.638729e-01
1.640275e-01
1.641821e-01
1.643367e-01
1.644914e-01
1.646460e-01
1.648008e-01
1.649555e-01
1.651103e-01
1.652651e-01
1.654199e-01
1.655748e-01
1.657297e-01
1.658846e-01
1.660396e-01
1.661946e-01
1.663496e-01
1.665047e-01
1.666597e-01
1.668148e-01
1.669700e-01
1.671251e-01
1.672803e-01
1.674356e-01
1.675908e-01
1.677461e-01
1.679014e-01
1.680568e-01
1.682121e-01
1.683675e-01
1.685230e-01
1.686784e-01
1.688339e-01
1.689894e-01
1.691450e-01
1.693005e-01
1.694561e-01
1.696118e-01
1.697674e-01
1.699231e-01
1.700788e-01
1.702346e-01
1.703903e-01
1.705461e-01
1.707020e-01
1.708578e-01
1.710137e-01
1.711696e-01
1.713255e-01
1.714815e-01
1.716375e-01
1.717935e-01
1.719496e-01
1.721056e-01
1.722618e-01
1.724179e-01
1.725740e-01
1.727302e-01
1.728864e-01
1.730427e-01
1.731989e-01
1.733552e-01
1.735116e-01
1.736679e-01
1.738243e-01
1.739807e-01
1.741371e-01
1.742936e-01
1.744501e-01
1.746066e-01
1.747631e-01
1.749197e-01
1.750762e-01
1.752329e-01
1.753895e-01
1.755462e-01
1.757028e-01
1.758596e-01
1.760163e-01
1.761731e-01
1.763299e-01
1.764867e-01
1.766435e-01
1.768004e-01
1.769573e-01
1.771142e-01
1.772712e-01
1.774282e-01
1.775852e-01
1.777422e-01
1.778992e-01
1.780563e-01
1.782134e-01
1.783705e-01
1.785277e-01
1.786849e-01
1.788421e-01
1.789993e-01
1.791565e-01
1.793138e-01
1.794711e-01
1.796284e-01
1.797858e-01
1.799431e-01
1.801005e-01
1.802580e-01
1.804154e-01
1.805729e-01
1.807304e-01
1.808879e-01
1.810454e-01
1.812030e-01
1.813606e-01
1.815182e-01
1.816758e-01
1.818335e-01
1.819912e-01
1.821489e-01
1.823066e-01
1.824644e-01
1.826221e-01
1.827799e-01
1.829378e-01
1.830956e-01
1.832535e-01
1.834114e-01
1.835693e-01
1.837272e-01
1.838852e-01
1.840432e-01
1.842012e-01
1.843592e-01
1.845173e-01
1.846753e-01
1.848334e-01
1.849916e-01
1.851497e-01
1.853079e-01
1.854660e-01
1.856243e-01
1.857825e-01
1.859407e-01
1.860990e-01
1.862573e-01
1.864156e-01
1.865740e-01
1.867323e-01
1.868907e-01
1.870491e-01
1.872075e-01
1.873660e-01
1.875245e-01
1.876830e-01
1.878415e-01
1.880000e-01
1.881586e-01
1.883171e-01
1.884757e-01
1.886343e-01
1.887930e-01
1.889516e-01
1.891103e-01
1.892690e-01
1.894277e-01
1.895865e-01
1.897452e-01
1.899040e-01
1.900628e-01
1.902217e-01
1.903805e-01
1.905394e-01
1.906982e-01
1.908572e-01
1.910161e-01
1.911750e-01
1.913340e-01
1.914930e-01
1.916520e-01
1.918110e-01
1.919700e-01
1.921291e-01
1.922882e-01
1.924473e-01
1.926064e-01
1.927655e-01
1.929247e-01
1.930839e-01
1.932431e-01
1.934023e-01
1.935615e-01
1.937208e-01
1.938801e-01
1.940394e-01
1.941987e-01
1.943580e-01
1.945174e-01
1.946767e-01
1.948361e-01
1.949955e-01
1.951549e-01
1.953144e-01
1.954738e-01
1.956333e-01
1.957928e-01
1.959523e-01
1.961119e-01
1.962714e-01
1.964310e-01
1.965906e-01
1.967502e-01
1.969098e-01
1.970694e-01
1.972291e-01
1.973888e-01
1.975484e-01
1.977082e-01
1.978679e-01
1.980276e-01
1.981874e-01
1.983472e-01
1.985070e-01
1.986668e-01
1.988266e-01
1.989864e-01
1.991463e-01
1.993062e-01
1.994661e-01
1.996260e-01
1.997859e-01
1.999459e-01
2.001058e-01
2.002658e-01
2.004258e-01
2.005858e-01
2.007458e-01
2.009059e-01
2.010659e-01
2.012260e-01
2.013861e-01
2.015462e-01
2.017063e-01
2.018665e-01
2.020266e-01
2.021868e-01
2.023470e-01
2.025072e-01
2.026674e-01
2.028276e-01
2.029879e-01
2.031481e-01
2.033084e-01
2.034687e-01
2.036290e-01
2.037893e-01
2.039497e-01
2.041100e-01
2.042704e-01
2.044308e-01
2.045912e-01
2.047516e-01
2.049120e-01
2.050724e-01
2.052329e-01
2.053934e-01
2.055538e-01
2.057143e-01
2.058749e-01
2.060354e-01
2.061959e-01
2.063565e-01
2.065170e-01
2.066776e-01
2.068382e-01
2.069988e-01
2.071594e-01
2.073201e-01
2.074807e-01
2.076414e-01
2.078021e-01
2.079628e-01
2.081235e-01
2.082842e-01
2.084449e-01
2.086057e-01
2.087664e-01
2.089272e-01
2.090880e-01
2.092488e-01
2.094096e-01
2.095704e-01
2.097312e-01
2.098921e-01
2.100529e-01
2.102138e-01
2.103747e-01
2.105356e-01
2.106965e-01
2.108574e-01
2.110183e-01
2.111793e-01
2.113402e-01
2.115012e-01
2.116622e-01
2.118231e-01
2.119841e-01
2.121452e-01
2.123062e-01
2.124672e-01
2.126283e-01
2.127893e-01
2.129504e-01
2.131115e-01
2.132726e-01
2.134337e-01
2.135948e-01
2.137559e-01
2.139171e-01
2.140782e-01
2.142394e-01
2.144005e-01
2.145617e-01
2.147229e-01
2.148841e-01
2.150453e-01
2.152066e-01
2.153678e-01
2.155290e-01
2.156903e-01
2.158516e-01
2.160128e-01
2.161741e-01
2.163354e-01
2.164967e-01
2.166580e-01
2.168194e-01
2.169807e-01
2.171420e-01
2.173034e-01
2.174648e-01
2.176261e-01
2.177875e-01
2.179489e-01
2.181103e-01
2.182717e-01
2.184331e-01
2.185946e-01
2.187560e-01
2.189175e-01
2.190789e-01
2.192404e-01
2.194018e-01
2.195633e-01
2.197248e-01
2.198863e-01
2.200478e-01
2.202093e-01
2.203709e-01
2.205324e-01
2.206940e-01
2.208555e-01
2.210171e-01
2.211786e-01
2.213402e-01
2.215018e-01
2.216634e-01
2.218250e-01
2.219866e-01
2.221482e-01
2.223098e-01
2.224714e-01
2.226331e-01
2.227947e-01
2.229564e-01
2.231180e-01
2.232797e-01
2.234414e-01
2.236031e-01
2.237647e-01
2.239264e-01
2.240881e-01
2.242498e-01
2.244116e-01
2.245733e-01
2.247350e-01
2.248968e-01
2.250585e-01
2.252202e-01
2.253820e-01
2.255438e-01
2.257055e-01
2.258673e-01
2.260291e-01
2.261909e-01
2.263527e-01
2.265145e-01
2.266763e-01
2.268381e-01
2.269999e-01
2.271617e-01
2.273235e-01
2.274854e-01
2.276472e-01
2.278091e-01
2.279709e-01
2.281328e-01
2.282946e-01
2.284565e-01
2.286184e-01
2.287802e-01
2.289421e-01
2.291040e-01
2.292659e-01
2.294278e-01
2.295897e-01
2.297516e-01
2.299135e-01
2.300754e-01
2.302373e-01
2.303993e-01
2.305612e-01
2.307231e-01
2.308851e-01
2.310470e-01
2.312089e-01
2.313709e-01
2.315329e-01
2.316948e-01
2.318568e-01
2.320187e-01
2.321807e-01
2.323427e-01
2.325047e-01
2.326666e-01
2.328286e-01
2.329906e-01
2.331526e-01
2.333146e-01
2.334766e-01
2.336386e-01
2.338006e-01
2.339626e-01
2.341246e-01
2.342866e-01
2.344486e-01
2.346106e-01
2.347727e-01
2.349347e-01
2.350967e-01
2.352587e-01
2.354208e-01
2.355828e-01
2.357448e-01
2.359069e-01
2.360689e-01
2.362310e-01
2.363930e-01
2.365551e-01
2.367171e-01
2.368792e-01
2.370412e-01
2.372033e-01
2.373653e-01
2.375274e-01
2.376894e-01
2.378515e-01
2.380136e-01
2.381756e-01
2.383377e-01
2.384998e-01
2.386618e-01
2.388239e-01
2.389860e-01
2.391480e-01
2.393101e-01
2.394722e-01
2.396342e-01
2.397963e-01
2.399584e-01
2.401205e-01
2.402825e-01
2.404446e-01
2.406067e-01
2.407688e-01
2.409309e-01
2.410929e-01
2.412550e-01
2.414171e-01
2.415792e-01
2.417412e-01
2.419033e-01
2.420654e-01
2.422275e-01
2.423896e-01
2.425516e-01
2.427137e-01
2.428758e-01
2.430379e-01
2.431999e-01
2.433620e-01
2.435241e-01
2.436862e-01
2.438482e-01
2.440103e-01
2.441724e-01
2.443344e-01
2.444965e-01
2.446586e-01
2.448206e-01
2.449827e-01
2.451448e-01
2.453068e-01
2.454689e-01
2.456310e-01
2.457930e-01
2.459551e-01
2.461171e-01
2.462792e-01
2.464412e-01
2.466033e-01
2.467653e-01
2.469274e-01
2.470894e-01
2.472515e-01
2.474135e-01
2.475755e-01
2.477376e-01
2.478996e-01
2.480616e-01
2.482236e-01
2.483857e-01
2.485477e-01
2.487097e-01
2.488717e-01
2.490337e-01
2.491957e-01
2.493577e-01
2.495198e-01
2.496818e-01
2.498437e-01
2.500057e-01
2.501677e-01
2.503297e-01
2.504917e-01
2.506537e-01
2.508157e-01
2.509776e-01
2.511396e-01
2.513016e-01
2.514635e-01
2.516255e-01
2.517874e-01
2.519494e-01
2.521113e-01
2.522733e-01
2.524352e-01
2.525971e-01
2.527591e-01
2.529210e-01
2.530829e-01
2.532448e-01
2.534067e-01
2.535686e-01
2.537305e-01
2.538924e-01
2.540543e-01
2.542162e-01
2.543781e-01
2.545400e-01
2.547019e-01
2.548637e-01
2.550256e-01
2.551874e-01
2.553493e-01
2.555111e-01
2.556730e-01
2.558348e-01
2.559966e-01
2.561585e-01
2.563203e-01
2.564821e-01
2.566439e-01
2.568057e-01
2.569675e-01
2.571293e-01
2.572910e-01
2.574528e-01
2.576146e-01
2.577763e-01
2.579381e-01
2.580999e-01
2.582616e-01
2.584233e-01
2.585851e-01
2.587468e-01
2.589085e-01
2.590702e-01
2.592319e-01
2.593936e-01
2.595553e-01
2.597170e-01
2.598786e-01
2.600403e-01
2.602020e-01
2.603636e-01
2.605253e-01
2.606869e-01
2.608485e-01
2.610102e-01
2.611718e-01
2.613334e-01
2.614950e-01
2.616566e-01
2.618181e-01
2.619797e-01
2.621413e-01
2.623028e-01
2.624644e-01
2.626259e-01
2.627875e-01
2.629490e-01
2.631105e-01
2.632720e-01
2.634335e-01
2.635950e-01
2.637565e-01
2.639180e-01
2.640794e-01
2.642409e-01
2.644023e-01
2.645638e-01
2.647252e-01
2.648866e-01
2.650480e-01
2.652094e-01
2.653708e-01
2.655322e-01
2.656936e-01
2.658550e-01
2.660163e-01
2.661777e-01
2.663390e-01
2.665003e-01
2.666616e-01
2.668229e-01
2.669842e-01
2.671455e-01
2.673068e-01
2.674681e-01
2.676293e-01
2.677906e-01
2.679518e-01
2.681130e-01
2.682742e-01
2.684354e-01
2.685966e-01
2.687578e-01
2.689190e-01
2.690801e-01
2.692413e-01
2.694024e-01
2.695636e-01
2.697247e-01
2.698858e-01
2.700469e-01
2.702080e-01
2.703690e-01
2.705301e-01
2.706911e-01
2.708522e-01
2.710132e-01
2.711742e-01
2.713352e-01
2.714962e-01
2.716572e-01
2.718182e-01
2.719791e-01
2.721401e-01
2.723010e-01
2.724619e-01
2.726228e-01
2.727837e-01
2.729446e-01
2.731055e-01
2.732663e-01
2.734272e-01
2.735880e-01
2.737488e-01
2.739096e-01
2.740704e-01
2.742312e-01
2.743920e-01
2.745527e-01
2.747135e-01
2.748742e-01
2.750349e-01
2.751956e-01
2.753563e-01
2.755170e-01
2.756776e-01
2.758383e-01
2.759989e-01
2.761596e-01
2.763202e-01
2.764808e-01
2.766413e-01
2.768019e-01
2.769625e-01
2.771230e-01
2.772835e-01
2.774440e-01
2.776045e-01
2.777650e-01
2.779255e-01
2.780859e-01
2.782464e-01
2.784068e-01
2.785672e-01
2.787276e-01
2.788880e-01
2.790484e-01
2.792087e-01
2.793691e-01
2.795294e-01
2.796897e-01
2.798500e-01
2.800103e-01
2.801705e-01
2.803308e-01
2.804910e-01
2.806512e-01
2.808114e-01
2.809716e-01
2.811318e-01
2.812919e-01
2.814521e-01
2.816122e-01
2.817723e-01
2.819324e-01
2.820925e-01
2.822525e-01
2.824126e-01
2.825726e-01
2.827326e-01
2.828926e-01
2.830526e-01
2.832125e-01
2.833725e-01
2.835324e-01
2.836923e-01
2.838522e-01
2.840121e-01
2.841720e-01
2.843318e-01
2.844916e-01
2.846514e-01
2.848112e-01
2.849710e-01
2.851308e-01
2.852905e-01
2.854503e-01
2.856100e-01
2.857697e-01
2.859293e-01
2.860890e-01
2.862486e-01
2.864082e-01
2.865678e-01
2.867274e-01
2.868870e-01
2.870466e-01
2.872061e-01
2.873656e-01
2.875251e-01
2.876846e-01
2.878440e-01
2.880035e-01
2.881629e-01
2.883223e-01
2.884817e-01
2.886411e-01
2.888004e-01
2.889597e-01
2.891191e-01
2.892783e-01
2.894376e-01
2.895969e-01
2.897561e-01
2.899153e-01
2.900745e-01
2.902337e-01
2.903929e-01
2.905520e-01
2.907111e-01
2.908702e-01
2.910293e-01
2.911884e-01
2.913474e-01
2.915064e-01
2.916655e-01
2.918244e-01
2.919834e-01
2.921423e-01
2.923013e-01
2.924602e-01
2.926191e-01
2.927779e-01
2.929368e-01
2.930956e-01
2.932544e-01
2.934132e-01
2.935719e-01
2.937307e-01
2.938894e-01
2.940481e-01
2.942068e-01
2.943654e-01
2.945241e-01
2.946827e-01
2.948413e-01
2.949999e-01
2.951584e-01
2.953170e-01
2.954755e-01
2.956340e-01
2.957924e-01
2.959509e-01
2.961093e-01
2.962677e-01
2.964261e-01
2.965845e-01
2.967428e-01
2.969011e-01
2.970594e-01
2.972177e-01
2.973760e-01
2.975342e-01
2.976924e-01
2.978506e-01
2.980087e-01
2.981669e-01
2.983250e-01
2.984831e-01
2.986412e-01
2.987992e-01
2.989573e-01
2.991153e-01
2.992733e-01
2.994312e-01
2.995892e-01
2.997471e-01
2.999050e-01
3.000628e-01
3.002207e-01
3.003785e-01
3.005363e-01
3.006941e-01
3.008518e-01
3.010096e-01
3.011673e-01
3.013250e-01
3.014826e-01
3.016403e-01
3.017979e-01
3.019555e-01
3.021130e-01
3.022706e-01
3.024281e-01
3.025856e-01
3.027430e-01
3.029005e-01
3.030579e-01
3.032153e-01
3.033727e-01
3.035300e-01
3.036874e-01
3.038447e-01
3.040019e-01
3.041592e-01
3.043164e-01
3.044736e-01
3.046308e-01
3.047879e-01
3.049451e-01
3.051022e-01
3.052592e-01
3.054163e-01
3.055733e-01
3.057303e-01
3.058873e-01
3.060442e-01
3.062012e-01
3.063581e-01
3.065149e-01
3.066718e-01
3.068286e-01
3.069854e-01
3.071422e-01
3.072989e-01
3.074556e-01
3.076123e-01
3.077690e-01
3.079256e-01
3.080822e-01
3.082388e-01
3.083954e-01
3.085519e-01
3.087084e-01
3.088649e-01
3.090214e-01
3.091778e-01
3.093342e-01
3.094906e-01
3.096469e-01
3.098032e-01
3.099595e-01
3.101158e-01
3.102720e-01
3.104283e-01
3.105844e-01
3.107406e-01
3.108967e-01
3.110528e-01
3.112089e-01
3.113650e-01
3.115210e-01
3.116770e-01
3.118329e-01
3.119889e-01
3.121448e-01
3.123007e-01
3.124565e-01
3.126124e-01
3.127682e-01
3.129239e-01
3.130797e-01
3.132354e-01
3.133911e-01
3.135467e-01
3.137024e-01
3.138580e-01
3.140135e-01
3.141691e-01
3.143246e-01
3.144801e-01
3.146355e-01
3.147910e-01
3.149464e-01
3.151017e-01
3.152571e-01
3.154124e-01
3.155677e-01
3.157229e-01
3.158782e-01
3.160334e-01
3.161885e-01
3.163437e-01
3.164988e-01
3.166539e-01
3.168089e-01
3.169639e-01
3.171189e-01
3.172739e-01
3.174288e-01
3.175837e-01
3.177386e-01
3.178934e-01
3.180482e-01
3.182030e-01
3.183578e-01
3.185125e-01
3.186672e-01
3.188218e-01
3.189764e-01
3.191310e-01
3.192856e-01
3.194401e-01
3.195946e-01
3.197491e-01
3.199036e-01
3.200580e-01
3.202124e-01
3.203667e-01
3.205210e-01
3.206753e-01
3.208296e-01
3.209838e-01
3.211380e-01
3.212922e-01
3.214463e-01
3.216004e-01
3.217545e-01
3.219085e-01
3.220625e-01
3.222165e-01
3.223704e-01
3.225243e-01
3.226782e-01
3.228320e-01
3.229859e-01
3.231396e-01
3.232934e-01
3.234471e-01
3.236008e-01
3.237544e-01
3.239081e-01
3.240616e-01
3.242152e-01
3.243687e-01
3.245222e-01
3.246757e-01
3.248291e-01
3.249825e-01
3.251358e-01
3.252892e-01
3.254425e-01
3.255957e-01
3.257489e-01
3.259021e-01
3.260553e-01
3.262084e-01
3.263615e-01
3.265146e-01
3.266676e-01
3.268206e-01
3.269735e-01
3.271265e-01
3.272794e-01
3.274322e-01
3.275850e-01
3.277378e-01
3.278906e-01
3.280433e-01
3.281960e-01
3.283486e-01
3.285013e-01
3.286539e-01
3.288064e-01
3.289589e-01
3.291114e-01
3.292638e-01
3.294163e-01
3.295686e-01
3.297210e-01
3.298733e-01
3.300256e-01
3.301778e-01
3.303300e-01
3.304822e-01
3.306343e-01
3.307864e-01
3.309385e-01
3.310905e-01
3.312425e-01
3.313944e-01
3.315464e-01
3.316982e-01
3.318501e-01
3.320019e-01
3.321537e-01
3.323054e-01
3.324571e-01
3.326088e-01
3.327604e-01
3.329120e-01
3.330636e-01
3.332151e-01
3.333666e-01
3.335181e-01
3.336695e-01
3.338209e-01
3.339722e-01
3.341235e-01
3.342748e-01
3.344260e-01
3.345772e-01
3.347284e-01
3.348795e-01
3.350306e-01
3.351817e-01
3.353327e-01
3.354837e-01
3.356346e-01
3.357855e-01
3.359364e-01
3.360872e-01
3.362380e-01
3.363887e-01
3.365395e-01
3.366901e-01
3.368408e-01
3.369914e-01
3.371420e-01
3.372925e-01
3.374430e-01
3.375934e-01
3.377438e-01
3.378942e-01
3.380446e-01
3.381949e-01
3.383451e-01
3.384953e-01
3.386455e-01
3.387957e-01
3.389458e-01
3.390959e-01
3.392459e-01
3.393959e-01
3.395459e-01
3.396958e-01
3.398456e-01
3.399955e-01
3.401453e-01
3.402951e-01
3.404448e-01
3.405945e-01
3.407441e-01
3.408937e-01
3.410433e-01
3.411928e-01
3.413423e-01
3.414917e-01
3.416412e-01
3.417905e-01
3.419399e-01
3.420891e-01
3.422384e-01
3.423876e-01
3.425368e-01
3.426859e-01
3.428350e-01
3.429841e-01
3.431331e-01
3.432820e-01
3.434310e-01
3.435799e-01
3.437287e-01
3.438775e-01
3.440263e-01
3.441750e-01
3.443237e-01
3.444724e-01
3.446210e-01
3.447695e-01
3.449181e-01
3.450666e-01
3.452150e-01
3.453634e-01
3.455118e-01
3.456601e-01
3.458084e-01
3.459566e-01
3.461048e-01
3.462530e-01
3.464011e-01
3.465492e-01
3.466972e-01
3.468452e-01
3.469931e-01
3.471410e-01
3.472889e-01
3.474367e-01
3.475845e-01
3.477323e-01
3.478800e-01
3.480276e-01
3.481752e-01
3.483228e-01
3.484703e-01
3.486178e-01
3.487653e-01
3.489127e-01
3.490600e-01
3.492074e-01
3.493546e-01
3.495019e-01
3.496491e-01
3.497962e-01
3.499433e-01
3.500904e-01
3.502374e-01
3.503844e-01
3.505313e-01
3.506782e-01
3.508251e-01
3.509719e-01
3.511186e-01
3.512654e-01
3.514120e-01
3.515587e-01
3.517053e-01
3.518518e-01
3.519983e-01
3.521448e-01
3.522912e-01
3.524376e-01
3.525839e-01
3.527302e-01
3.528764e-01
3.530226e-01
3.531688e-01
3.533149e-01
3.534609e-01
3.536070e-01
3.537529e-01
3.538989e-01
3.540448e-01
3.541906e-01
3.543364e-01
3.544822e-01
3.546279e-01
3.547735e-01
3.549192e-01
3.550647e-01
3.552103e-01
3.553557e-01
3.555012e-01
3.556466e-01
3.557919e-01
3.559372e-01
3.560825e-01
3.562277e-01
3.563729e-01
3.565180e-01
3.566631e-01
3.568081e-01
3.569531e-01
3.570981e-01
3.572430e-01
3.573878e-01
3.575326e-01
3.576774e-01
3.578221e-01
3.579668e-01
3.581114e-01
3.582560e-01
3.584005e-01
3.585450e-01
3.586894e-01
3.588338e-01
3.589782e-01
3.591225e-01
3.592667e-01
3.594109e-01
3.595551e-01
3.596992e-01
3.598433e-01
3.599873e-01
3.601312e-01
3.602752e-01
3.604191e-01
3.605629e-01
3.607067e-01
3.608504e-01
3.609941e-01
3.611378e-01
3.612813e-01
3.614249e-01
3.615684e-01
3.617119e-01
3.618553e-01
3.619986e-01
3.621419e-01
3.622852e-01
3.624284e-01
3.625716e-01
3.627147e-01
3.628578e-01
3.630008e-01
3.631438e-01
3.632867e-01
3.634296e-01
3.635724e-01
3.637152e-01
3.638580e-01
3.640007e-01
3.641433e-01
3.642859e-01
3.644284e-01
3.645709e-01
3.647134e-01
3.648558e-01
3.649981e-01
3.651404e-01
3.652827e-01
3.654249e-01
3.655671e-01
3.657092e-01
3.658512e-01
3.659932e-01
3.661352e-01
3.662771e-01
3.664190e-01
3.665608e-01
3.667025e-01
3.668443e-01
3.669859e-01
3.671275e-01
3.672691e-01
3.674106e-01
3.675521e-01
3.676935e-01
3.678349e-01
3.679762e-01
3.681174e-01
3.682587e-01
3.683998e-01
3.685409e-01
3.686820e-01
3.688230e-01
3.689640e-01
3.691049e-01
3.692458e-01
3.693866e-01
3.695273e-01
3.696681e-01
3.698087e-01
3.699493e-01
3.700899e-01
3.702304e-01
3.703709e-01
3.705113e-01
3.706516e-01
3.707919e-01
3.709322e-01
3.710724e-01
3.712126e-01
3.713527e-01
3.714927e-01
3.716327e-01
3.717727e-01
3.719126e-01
3.720524e-01
3.721922e-01
3.723319e-01
3.724716e-01
3.726113e-01
3.727509e-01
3.728904e-01
3.730299e-01
3.731693e-01
3.733087e-01
3.734480e-01
3.735873e-01
3.737265e-01
3.738657e-01
3.740048e-01
3.741439e-01
3.742829e-01
3.744219e-01
3.745608e-01
3.746996e-01
3.748385e-01
3.749772e-01
3.751159e-01
3.752546e-01
3.753932e-01
3.755317e-01
3.756702e-01
3.758086e-01
3.759470e-01
3.760853e-01
3.762236e-01
3.763618e-01
3.765000e-01
3.766381e-01
3.767762e-01
3.769142e-01
3.770522e-01
3.771901e-01
3.773279e-01
3.774657e-01
3.776035e-01
3.777411e-01
3.778788e-01
3.780164e-01
3.781539e-01
3.782914e-01
3.784288e-01
3.785662e-01
3.787035e-01
3.788407e-01
3.789779e-01
3.791151e-01
3.792522e-01
3.793892e-01
3.795262e-01
3.796631e-01
3.798000e-01
3.799368e-01
3.800736e-01
3.802103e-01
3.803470e-01
3.804836e-01
3.806201e-01
3.807566e-01
3.808931e-01
3.810295e-01
3.811658e-01
3.813021e-01
3.814383e-01
3.815744e-01
3.817106e-01
3.818466e-01
3.819826e-01
3.821185e-01
3.822544e-01
3.823903e-01
3.825260e-01
3.826618e-01
3.827974e-01
3.829330e-01
3.830686e-01
3.832041e-01
3.833395e-01
3.834749e-01
3.836103e-01
3.837455e-01
3.838807e-01
3.840159e-01
3.841510e-01
3.842861e-01
3.844211e-01
3.845560e-01
3.846909e-01
3.848257e-01
3.849605e-01
3.850952e-01
3.852298e-01
3.853644e-01
3.854990e-01
3.856334e-01
3.857679e-01
3.859022e-01
3.860366e-01
3.861708e-01
3.863050e-01
3.864391e-01
3.865732e-01
3.867073e-01
3.868412e-01
3.869751e-01
3.871090e-01
3.872428e-01
3.873765e-01
3.875102e-01
3.876438e-01
3.877774e-01
3.879109e-01
3.880444e-01
3.881778e-01
3.883111e-01
3.884444e-01
3.885776e-01
3.887108e-01
3.888439e-01
3.889769e-01
3.891099e-01
3.892428e-01
3.893757e-01
3.895085e-01
3.896413e-01
3.897740e-01
3.899066e-01
3.900392e-01
3.901717e-01
3.903042e-01
3.904366e-01
3.905689e-01
3.907012e-01
3.908334e-01
3.909656e-01
3.910977e-01
3.912297e-01
3.913617e-01
3.914937e-01
3.916255e-01
3.917574e-01
3.918891e-01
3.920208e-01
3.921524e-01
3.922840e-01
3.924155e-01
3.925470e-01
3.926784e-01
3.928097e-01
3.929410e-01
3.930722e-01
3.932034e-01
3.933345e-01
3.934655e-01
3.935965e-01
3.937274e-01
3.938583e-01
3.939891e-01
3.941198e-01
3.942505e-01
3.943811e-01
3.945117e-01
3.946421e-01
3.947726e-01
3.949030e-01
3.950333e-01
3.951635e-01
3.952937e-01
3.954239e-01
3.955539e-01
3.956839e-01
3.958139e-01
3.959438e-01
3.960736e-01
3.962034e-01
3.963331e-01
3.964627e-01
3.965923e-01
3.967218e-01
3.968513e-01
3.969807e-01
3.971101e-01
3.972393e-01
3.973685e-01
3.974977e-01
3.976268e-01
3.977558e-01
3.978848e-01
3.980137e-01
3.981426e-01
3.982713e-01
3.984001e-01
3.985287e-01
3.986573e-01
3.987859e-01
3.989143e-01
3.990428e-01
3.991711e-01
3.992994e-01
3.994276e-01
3.995558e-01
3.996839e-01
3.998119e-01
3.999399e-01
4.000678e-01
4.001957e-01
4.003235e-01
4.004512e-01
4.005789e-01
4.007065e-01
4.008340e-01
4.009615e-01
4.010889e-01
4.012162e-01
4.013435e-01
4.014708e-01
4.015979e-01
4.017250e-01
4.018520e-01
4.019790e-01
4.021059e-01
4.022328e-01
4.023596e-01
4.024863e-01
4.026129e-01
4.027395e-01
4.028660e-01
4.029925e-01
4.031189e-01
4.032452e-01
4.033715e-01
4.034977e-01
4.036239e-01
4.037499e-01
4.038760e-01
4.040019e-01
4.041278e-01
4.042536e-01
4.043794e-01
4.045051e-01
4.046307e-01
4.047563e-01
4.048818e-01
4.050072e-01
4.051326e-01
4.052579e-01
4.053832e-01
4.055083e-01
4.056334e-01
4.057585e-01
4.058835e-01
4.060084e-01
4.061333e-01
4.062580e-01
4.063828e-01
4.065074e-01
4.066320e-01
4.067566e-01
4.068810e-01
4.070054e-01
4.071298e-01
4.072540e-01
4.073782e-01
4.075024e-01
4.076264e-01
4.077505e-01
4.078744e-01
4.079983e-01
4.081221e-01
4.082458e-01
4.083695e-01
4.084931e-01
4.086167e-01
4.087401e-01
4.088636e-01
4.089869e-01
4.091102e-01
4.092334e-01
4.093566e-01
4.094796e-01
4.096027e-01
4.097256e-01
4.098485e-01
4.099713e-01
4.100941e-01
4.102168e-01
4.103394e-01
4.104619e-01
4.105844e-01
4.107068e-01
4.108292e-01
4.109515e-01
4.110737e-01
4.111958e-01
4.113179e-01
4.114400e-01
4.115619e-01
4.116838e-01
4.118056e-01
4.119274e-01
4.120490e-01
4.121707e-01
4.122922e-01
4.124137e-01
4.125351e-01
4.126564e-01
4.127777e-01
4.128989e-01
4.130201e-01
4.131411e-01
4.132622e-01
4.133831e-01
4.135040e-01
4.136248e-01
4.137455e-01
4.138662e-01
4.139868e-01
4.141073e-01
4.142278e-01
4.143482e-01
4.144685e-01
4.145888e-01
4.147089e-01
4.148291e-01
4.149491e-01
4.150691e-01
4.151890e-01
4.153089e-01
4.154287e-01
4.155484e-01
4.156680e-01
4.157876e-01
4.159071e-01
4.160265e-01
4.161459e-01
4.162652e-01
4.163844e-01
4.165036e-01
4.166227e-01
4.167417e-01
4.168607e-01
4.169795e-01
4.170984e-01
4.172171e-01
4.173358e-01
4.174544e-01
4.175729e-01
4.176914e-01
4.178098e-01
4.179281e-01
4.180464e-01
4.181646e-01
4.182827e-01
4.184007e-01
4.185187e-01
4.186366e-01
4.187545e-01
4.188722e-01
4.189899e-01
4.191076e-01
4.192251e-01
4.193426e-01
4.194600e-01
4.195774e-01
4.196947e-01
4.198119e-01
4.199290e-01
4.200461e-01
4.201631e-01
4.202800e-01
4.203969e-01
4.205137e-01
4.206304e-01
4.207470e-01
4.208636e-01
4.209801e-01
4.210965e-01
4.212129e-01
4.213292e-01
4.214454e-01
4.215616e-01
4.216776e-01
4.217937e-01
4.219096e-01
4.220255e-01
4.221413e-01
4.222570e-01
4.223726e-01
4.224882e-01
4.226037e-01
4.227192e-01
4.228345e-01
4.229498e-01
4.230650e-01
4.231802e-01
4.232953e-01
4.234103e-01
4.235252e-01
4.236401e-01
4.237549e-01
4.238696e-01
4.239842e-01
4.240988e-01
4.242133e-01
4.243277e-01
4.244421e-01
4.245564e-01
4.246706e-01
4.247847e-01
4.248988e-01
4.250128e-01
4.251267e-01
4.252406e-01
4.253544e-01
4.254681e-01
4.255817e-01
4.256953e-01
4.258088e-01
4.259222e-01
4.260355e-01
4.261488e-01
4.262620e-01
4.263751e-01
4.264882e-01
4.266012e-01
4.267141e-01
4.268269e-01
4.269397e-01
4.270524e-01
4.271650e-01
4.272775e-01
4.273900e-01
4.275024e-01
4.276147e-01
4.277270e-01
4.278391e-01
4.279512e-01
4.280633e-01
4.281752e-01
4.282871e-01
4.283989e-01
4.285106e-01
4.286223e-01
4.287339e-01
4.288454e-01
4.289568e-01
4.290682e-01
4.291795e-01
4.292907e-01
4.294018e-01
4.295129e-01
4.296239e-01
4.297348e-01
4.298457e-01
4.299564e-01
4.300671e-01
4.301777e-01
4.302883e-01
4.303988e-01
4.305092e-01
4.306195e-01
4.307297e-01
4.308399e-01
4.309500e-01
4.310600e-01
4.311700e-01
4.312799e-01
4.313897e-01
4.314994e-01
4.316090e-01
4.317186e-01
4.318281e-01
4.319375e-01
4.320469e-01
4.321562e-01
4.322654e-01
4.323745e-01
4.324835e-01
4.325925e-01
4.327014e-01
4.328102e-01
4.329190e-01
4.330276e-01
4.331362e-01
4.332448e-01
4.333532e-01
4.334616e-01
4.335699e-01
4.336781e-01
4.337862e-01
4.338943e-01
4.340023e-01
4.341102e-01
4.342180e-01
4.343258e-01
4.344335e-01
4.345411e-01
4.346486e-01
4.347561e-01
4.348635e-01
4.349708e-01
4.350780e-01
4.351852e-01
4.352922e-01
4.353992e-01
4.355062e-01
4.356130e-01
4.357198e-01
4.358265e-01
4.359331e-01
4.360396e-01
4.361461e-01
4.362525e-01
4.363588e-01
4.364650e-01
4.365712e-01
4.366772e-01
4.367832e-01
4.368892e-01
4.369950e-01
4.371008e-01
4.372065e-01
4.373121e-01
4.374176e-01
4.375231e-01
4.376285e-01
4.377338e-01
4.378390e-01
4.379442e-01
4.380492e-01
4.381542e-01
4.382592e-01
4.383640e-01
4.384688e-01
4.385734e-01
4.386781e-01
4.387826e-01
4.388870e-01
4.389914e-01
4.390957e-01
4.391999e-01
4.393041e-01
4.394081e-01
4.395121e-01
4.396160e-01
4.397198e-01
4.398236e-01
4.399273e-01
4.400309e-01
4.401344e-01
4.402378e-01
4.403412e-01
4.404444e-01
4.405476e-01
4.406508e-01
4.407538e-01
4.408568e-01
4.409597e-01
4.410625e-01
4.411652e-01
4.412679e-01
4.413704e-01
4.414729e-01
4.415753e-01
4.416777e-01
4.417799e-01
4.418821e-01
4.419842e-01
4.420862e-01
4.421882e-01
4.422900e-01
4.423918e-01
4.424935e-01
4.425951e-01
4.426967e-01
4.427981e-01
4.428995e-01
4.430008e-01
4.431020e-01
4.432032e-01
4.433043e-01
4.434052e-01
4.435062e-01
4.436070e-01
4.437077e-01
4.438084e-01
4.439090e-01
4.440095e-01
4.441099e-01
4.442103e-01
4.443105e-01
4.444107e-01
4.445108e-01
4.446109e-01
4.447108e-01
4.448107e-01
4.449105e-01
4.450102e-01
4.451098e-01
4.452093e-01
4.453088e-01
4.454082e-01
4.455075e-01
4.456067e-01
4.457059e-01
4.458049e-01
4.459039e-01
4.460028e-01
4.461016e-01
4.462004e-01
4.462990e-01
4.463976e-01
4.464961e-01
4.465945e-01
4.466929e-01
4.467911e-01
4.468893e-01
4.469874e-01
4.470854e-01
4.471833e-01
4.472812e-01
4.473790e-01
4.474766e-01
4.475743e-01
4.476718e-01
4.477692e-01
4.478666e-01
4.479639e-01
4.480611e-01
4.481582e-01
4.482552e-01
4.483522e-01
4.484490e-01
4.485458e-01
4.486426e-01
4.487392e-01
4.488357e-01
4.489322e-01
4.490286e-01
4.491249e-01
4.492211e-01
4.493172e-01
4.494133e-01
4.495093e-01
4.496051e-01
4.497010e-01
4.497967e-01
4.498923e-01
4.499879e-01
4.500834e-01
4.501788e-01
4.502741e-01
4.503693e-01
4.504645e-01
4.505595e-01
4.506545e-01
4.507494e-01
4.508442e-01
4.509390e-01
4.510336e-01
4.511282e-01
4.512227e-01
4.513171e-01
4.514114e-01
4.515057e-01
4.515998e-01
4.516939e-01
4.517879e-01
4.518818e-01
4.519756e-01
4.520694e-01
4.521630e-01
4.522566e-01
4.523501e-01
4.524435e-01
4.525368e-01
4.526301e-01
4.527233e-01
4.528163e-01
4.529093e-01
4.530022e-01
4.530951e-01
4.531878e-01
4.532805e-01
4.533730e-01
4.534655e-01
4.535579e-01
4.536503e-01
4.537425e-01
4.538347e-01
4.539267e-01
4.540187e-01
4.541106e-01
4.542025e-01
4.542942e-01
4.543859e-01
4.544774e-01
4.545689e-01
4.546603e-01
4.547516e-01
4.548429e-01
4.549340e-01
4.550251e-01
4.551161e-01
4.552070e-01
4.552978e-01
4.553885e-01
4.554792e-01
4.555697e-01
4.556602e-01
4.557506e-01
4.558409e-01
4.559311e-01
4.560213e-01
4.561113e-01
4.562013e-01
4.562912e-01
4.563810e-01
4.564707e-01
4.565603e-01
4.566499e-01
4.567393e-01
4.568287e-01
4.569180e-01
4.570072e-01
4.570963e-01
4.571853e-01
4.572743e-01
4.573631e-01
4.574519e-01
4.575406e-01
4.576292e-01
4.577178e-01
4.578062e-01
4.578945e-01
4.579828e-01
4.580710e-01
4.581591e-01
4.582471e-01
4.583350e-01
4.584229e-01
4.585106e-01
4.585983e-01
4.586859e-01
4.587734e-01
4.588608e-01
4.589481e-01
4.590353e-01
4.591225e-01
4.592096e-01
4.592965e-01
4.593834e-01
4.594703e-01
4.595570e-01
4.596436e-01
4.597302e-01
4.598166e-01
4.599030e-01
4.599893e-01
4.600755e-01
4.601616e-01
4.602477e-01
4.603336e-01
4.604195e-01
4.605053e-01
4.605909e-01
4.606765e-01
4.607621e-01
4.608475e-01
4.609328e-01
4.610181e-01
4.611033e-01
4.611883e-01
4.612733e-01
4.613583e-01
4.614431e-01
4.615278e-01
4.616125e-01
4.616970e-01
4.617815e-01
4.618659e-01
4.619502e-01
4.620344e-01
4.621185e-01
4.622026e-01
4.622865e-01
4.623704e-01
4.624542e-01
4.625379e-01
4.626215e-01
4.627050e-01
4.627884e-01
4.628718e-01
4.629550e-01
4.630382e-01
4.631213e-01
4.632043e-01
4.632872e-01
4.633700e-01
4.634527e-01
4.635354e-01
4.636179e-01
4.637004e-01
4.637828e-01
4.638651e-01
4.639473e-01
4.640294e-01
4.641114e-01
4.641934e-01
4.642752e-01
4.643570e-01
4.644387e-01
4.645202e-01
4.646017e-01
4.646832e-01
4.647645e-01
4.648457e-01
4.649269e-01
4.650079e-01
4.650889e-01
4.651698e-01
4.652506e-01
4.653313e-01
4.654119e-01
4.654925e-01
4.655729e-01
4.656532e-01
4.657335e-01
4.658137e-01
4.658938e-01
4.659738e-01
4.660537e-01
4.661335e-01
4.662133e-01
4.662929e-01
4.663725e-01
4.664519e-01
4.665313e-01
4.666106e-01
4.666898e-01
4.667689e-01
4.668479e-01
4.669269e-01
4.670057e-01
4.670845e-01
4.671632e-01
4.672417e-01
4.673202e-01
4.673986e-01
4.674769e-01
4.675552e-01
4.676333e-01
4.677113e-01
4.677893e-01
4.678672e-01
4.679449e-01
4.680226e-01
4.681002e-01
4.681777e-01
4.682552e-01
4.683325e-01
4.684097e-01
4.684869e-01
4.685639e-01
4.686409e-01
4.687178e-01
4.687946e-01
4.688713e-01
4.689479e-01
4.690244e-01
4.691009e-01
4.691772e-01
4.692535e-01
4.693296e-01
4.694057e-01
4.694817e-01
4.695576e-01
4.696334e-01
4.697091e-01
4.697847e-01
4.698602e-01
4.699357e-01
4.700110e-01
4.700863e-01
4.701615e-01
4.702366e-01
4.703116e-01
4.703865e-01
4.704613e-01
4.705360e-01
4.706106e-01
4.706852e-01
4.707596e-01
4.708340e-01
4.709082e-01
4.709824e-01
4.710565e-01
4.711305e-01
4.712044e-01
4.712782e-01
4.713520e-01
4.714256e-01
4.714991e-01
4.715726e-01
4.716460e-01
4.717192e-01
4.717924e-01
4.718655e-01
4.719385e-01
4.720114e-01
4.720842e-01
4.721570e-01
4.722296e-01
4.723021e-01
4.723746e-01
4.724469e-01
4.725192e-01
4.725914e-01
4.726635e-01
4.727355e-01
4.728074e-01
4.728792e-01
4.729509e-01
4.730226e-01
4.730941e-01
4.731656e-01
4.732369e-01
4.733082e-01
4.733794e-01
4.734504e-01
4.735214e-01
4.735923e-01
4.736631e-01
4.737339e-01
4.738045e-01
4.738750e-01
4.739455e-01
4.740158e-01
4.740861e-01
4.741562e-01
4.742263e-01
4.742963e-01
4.743662e-01
4.744360e-01
4.745057e-01
4.745753e-01
4.746448e-01
4.747143e-01
4.747836e-01
4.748529e-01
4.749220e-01
4.749911e-01
4.750601e-01
4.751289e-01
4.751977e-01
4.752664e-01
4.753350e-01
4.754035e-01
4.754719e-01
4.755403e-01
4.756085e-01
4.756766e-01
4.757447e-01
4.758127e-01
4.758805e-01
4.759483e-01
4.760160e-01
4.760836e-01
4.761510e-01
4.762184e-01
4.762858e-01
4.763530e-01
4.764201e-01
4.764871e-01
4.765541e-01
4.766209e-01
4.766877e-01
4.767543e-01
4.768209e-01
4.768874e-01
4.769537e-01
4.770200e-01
4.770862e-01
4.771523e-01
4.772183e-01
4.772842e-01
4.773501e-01
4.774158e-01
4.774814e-01
4.775470e-01
4.776124e-01
4.776778e-01
4.777431e-01
4.778082e-01
4.778733e-01
4.779383e-01
4.780032e-01
4.780680e-01
4.781327e-01
4.781973e-01
4.782618e-01
4.783262e-01
4.783906e-01
4.784548e-01
4.785189e-01
4.785830e-01
4.786470e-01
4.787108e-01
4.787746e-01
4.788383e-01
4.789018e-01
4.789653e-01
4.790287e-01
4.790920e-01
4.791552e-01
4.792183e-01
4.792814e-01
4.793443e-01
4.794071e-01
4.794699e-01
4.795325e-01
4.795951e-01
4.796575e-01
4.797199e-01
4.797821e-01
4.798443e-01
4.799064e-01
4.799684e-01
4.800303e-01
4.800921e-01
4.801538e-01
4.802154e-01
4.802769e-01
4.803383e-01
4.803996e-01
4.804609e-01
4.805220e-01
4.805831e-01
4.806440e-01
4.807049e-01
4.807656e-01
4.808263e-01
4.808869e-01
4.809473e-01
4.810077e-01
4.810680e-01
4.811282e-01
4.811883e-01
4.812483e-01
4.813082e-01
4.813680e-01
4.814278e-01
4.814874e-01
4.815469e-01
4.816064e-01
4.816657e-01
4.817249e-01
4.817841e-01
4.818432e-01
4.819021e-01
4.819610e-01
4.820198e-01
4.820784e-01
4.821370e-01
4.821955e-01
4.822539e-01
4.823122e-01
4.823704e-01
4.824285e-01
4.824865e-01
4.825444e-01
4.826023e-01
4.826600e-01
4.827176e-01
4.827752e-01
4.828326e-01
4.828900e-01
4.829472e-01
4.830044e-01
4.830614e-01
4.831184e-01
4.831753e-01
4.832320e-01
4.832887e-01
4.833453e-01
4.834018e-01
4.834582e-01
4.835145e-01
4.835707e-01
4.836268e-01
4.836828e-01
4.837387e-01
4.837945e-01
4.838503e-01
4.839059e-01
4.839614e-01
4.840169e-01
4.840722e-01
4.841274e-01
4.841826e-01
4.842376e-01
4.842926e-01
4.843475e-01
4.844022e-01
4.844569e-01
4.845115e-01
4.845660e-01
4.846203e-01
4.846746e-01
4.847288e-01
4.847829e-01
4.848369e-01
4.848908e-01
4.849446e-01
4.849983e-01
4.850520e-01
4.851055e-01
4.851589e-01
4.852122e-01
4.852655e-01
4.853186e-01
4.853716e-01
4.854246e-01
4.854774e-01
4.855302e-01
4.855828e-01
4.856354e-01
4.856878e-01
4.857402e-01
4.857925e-01
4.858446e-01
4.858967e-01
4.859487e-01
4.860006e-01
4.860524e-01
4.861041e-01
4.861556e-01
4.862071e-01
4.862585e-01
4.863098e-01
4.863611e-01
4.864122e-01
4.864632e-01
4.865141e-01
4.865649e-01
4.866156e-01
4.866663e-01
4.867168e-01
4.867672e-01
4.868176e-01
4.868678e-01
4.869179e-01
4.869680e-01
4.870179e-01
4.870678e-01
4.871175e-01
4.871672e-01
4.872168e-01
4.872662e-01
4.873156e-01
4.873649e-01
4.874140e-01
4.874631e-01
4.875121e-01
4.875610e-01
4.876098e-01
4.876584e-01
4.877070e-01
4.877555e-01
4.878039e-01
4.878522e-01
4.879004e-01
4.879485e-01
4.879965e-01
4.880444e-01
4.880923e-01
4.881400e-01
4.881876e-01
4.882351e-01
4.882825e-01
4.883299e-01
4.883771e-01
4.884242e-01
4.884712e-01
4.885182e-01
4.885650e-01
4.886118e-01
4.886584e-01
4.887050e-01
4.887514e-01
4.887978e-01
4.888440e-01
4.888902e-01
4.889362e-01
4.889822e-01
4.890280e-01
4.890738e-01
4.891195e-01
4.891650e-01
4.892105e-01
4.892559e-01
4.893012e-01
4.893463e-01
4.893914e-01
4.894364e-01
4.894813e-01
4.895261e-01
4.895708e-01
4.896154e-01
4.896599e-01
4.897042e-01
4.897485e-01
4.897927e-01
4.898368e-01
4.898809e-01
4.899248e-01
4.899686e-01
4.900123e-01
4.900559e-01
4.900994e-01
4.901428e-01
4.901861e-01
4.902294e-01
4.902725e-01
4.903155e-01
4.903584e-01
4.904012e-01
4.904440e-01
4.904866e-01
4.905291e-01
4.905716e-01
4.906139e-01
4.906561e-01
4.906983e-01
4.907403e-01
4.907823e-01
4.908241e-01
4.908658e-01
4.909075e-01
4.909490e-01
4.909905e-01
4.910318e-01
4.910731e-01
4.911143e-01
4.911553e-01
4.911963e-01
4.912371e-01
4.912779e-01
4.913185e-01
4.913591e-01
4.913996e-01
4.914399e-01
4.914802e-01
4.915204e-01
4.915604e-01
4.916004e-01
4.916403e-01
4.916801e-01
4.917197e-01
4.917593e-01
4.917988e-01
4.918382e-01
4.918774e-01
4.919166e-01
4.919557e-01
4.919947e-01
4.920336e-01
4.920724e-01
4.921111e-01
4.921496e-01
4.921881e-01
4.922265e-01
4.922648e-01
4.923030e-01
4.923411e-01
4.923791e-01
4.924170e-01
4.924548e-01
4.924925e-01
4.925301e-01
4.925676e-01
4.926050e-01
4.926423e-01
4.926795e-01
4.927166e-01
4.927536e-01
4.927905e-01
4.928273e-01
4.928640e-01
4.929006e-01
4.929371e-01
4.929735e-01
4.930098e-01
4.930460e-01
4.930821e-01
4.931182e-01
4.931541e-01
4.931899e-01
4.932256e-01
4.932612e-01
4.932967e-01
4.933321e-01
4.933675e-01
4.934027e-01
4.934378e-01
4.934728e-01
4.935077e-01
4.935425e-01
4.935773e-01
4.936119e-01
4.936464e-01
4.936808e-01
4.937151e-01
4.937494e-01
4.937835e-01
4.938175e-01
4.938514e-01
4.938853e-01
4.939190e-01
4.939526e-01
4.939861e-01
4.940196e-01
4.940529e-01
4.940861e-01
4.941192e-01
4.941523e-01
4.941852e-01
4.942180e-01
4.942507e-01
4.942834e-01
4.943159e-01
4.943483e-01
4.943807e-01
4.944129e-01
4.944450e-01
4.944770e-01
4.945090e-01
4.945408e-01
4.945725e-01
4.946042e-01
4.946357e-01
4.946671e-01
4.946984e-01
4.947297e-01
4.947608e-01
4.947918e-01
4.948228e-01
4.948536e-01
4.948843e-01
4.949150e-01
4.949455e-01
4.949759e-01
4.950062e-01
4.950365e-01
4.950666e-01
4.950966e-01
4.951266e-01
4.951564e-01
4.951861e-01
4.952158e-01
4.952453e-01
4.952747e-01
4.953040e-01
4.953333e-01
4.953624e-01
4.953914e-01
4.954204e-01
4.954492e-01
4.954779e-01
4.955065e-01
4.955351e-01
4.955635e-01
4.955918e-01
4.956200e-01
4.956482e-01
4.956762e-01
4.957041e-01
4.957319e-01
4.957597e-01
4.957873e-01
4.958148e-01
4.958422e-01
4.958696e-01
4.958968e-01
4.959239e-01
4.959509e-01
4.959779e-01
4.960047e-01
4.960314e-01
4.960580e-01
4.960845e-01
4.961110e-01
4.961373e-01
4.961635e-01
4.961896e-01
4.962156e-01
4.962416e-01
4.962674e-01
4.962931e-01
4.963187e-01
4.963442e-01
4.963696e-01
4.963949e-01
4.964202e-01
4.964453e-01
4.964703e-01
4.964952e-01
4.965200e-01
4.965447e-01
4.965693e-01
4.965938e-01
4.966182e-01
4.966425e-01
4.966668e-01
4.966909e-01
4.967149e-01
4.967388e-01
4.967626e-01
4.967863e-01
4.968099e-01
4.968334e-01
4.968568e-01
4.968801e-01
4.969033e-01
4.969264e-01
4.969494e-01
4.969723e-01
4.969951e-01
4.970178e-01
4.970404e-01
4.970629e-01
4.970852e-01
4.971075e-01
4.971297e-01
4.971518e-01
4.971738e-01
4.971957e-01
4.972175e-01
4.972392e-01
4.972608e-01
4.972822e-01
4.973036e-01
4.973249e-01
4.973461e-01
4.973672e-01
4.973882e-01
4.974090e-01
4.974298e-01
4.974505e-01
4.974711e-01
4.974915e-01
4.975119e-01
4.975322e-01
4.975524e-01
4.975724e-01
4.975924e-01
4.976123e-01
4.976320e-01
4.976517e-01
4.976713e-01
4.976907e-01
4.977101e-01
4.977294e-01
4.977485e-01
4.977676e-01
4.977865e-01
4.978054e-01
4.978241e-01
4.978428e-01
4.978614e-01
4.978798e-01
4.978982e-01
4.979164e-01
4.979346e-01
4.979526e-01
4.979706e-01
4.979884e-01
4.980061e-01
4.980238e-01
4.980413e-01
4.980588e-01
4.980761e-01
4.980934e-01
4.981105e-01
4.981275e-01
4.981445e-01
4.981613e-01
4.981780e-01
4.981947e-01
4.982112e-01
4.982276e-01
4.982439e-01
4.982602e-01
4.982763e-01
4.982923e-01
4.983082e-01
4.983241e-01
4.983398e-01
4.983554e-01
4.983709e-01
4.983863e-01
4.984016e-01
4.984168e-01
4.984320e-01
4.984470e-01
4.984619e-01
4.984767e-01
4.984914e-01
4.985060e-01
4.985205e-01
4.985349e-01
4.985492e-01
4.985634e-01
4.985775e-01
4.985915e-01
4.986054e-01
4.986192e-01
4.986329e-01
4.986464e-01
4.986599e-01
4.986733e-01
4.986866e-01
4.986998e-01
4.987129e-01
4.987258e-01
4.987387e-01
4.987515e-01
4.987642e-01
4.987768e-01
4.987892e-01
4.988016e-01
4.988139e-01
4.988260e-01
4.988381e-01
4.988501e-01
4.988619e-01
4.988737e-01
4.988853e-01
4.988969e-01
4.989084e-01
4.989197e-01
4.989310e-01
4.989421e-01
4.989532e-01
4.989641e-01
4.989750e-01
4.989857e-01
4.989964e-01
4.990069e-01
4.990173e-01
4.990277e-01
4.990379e-01
4.990481e-01
4.990581e-01
4.990680e-01
4.990779e-01
4.990876e-01
4.990972e-01
4.991067e-01
4.991162e-01
4.991255e-01
4.991347e-01
4.991438e-01
4.991528e-01
4.991618e-01
4.991706e-01
4.991793e-01
4.991879e-01
4.991964e-01
4.992048e-01
4.992131e-01
4.992213e-01
4.992294e-01
4.992374e-01
4.992453e-01
4.992531e-01
4.992608e-01
4.992684e-01
4.992759e-01
4.992833e-01
4.992906e-01
4.992978e-01
4.993049e-01
4.993118e-01
4.993187e-01
4.993255e-01
4.993322e-01
4.993388e-01
4.993452e-01
4.993516e-01
4.993579e-01
4.993640e-01
4.993701e-01
4.993761e-01
4.993819e-01
4.993877e-01
4.993934e-01
4.993989e-01
4.994044e-01
4.994097e-01
4.994150e-01
4.994201e-01
4.994252e-01
4.994301e-01
4.994350e-01
4.994397e-01
4.994444e-01
4.994489e-01
4.994533e-01
4.994577e-01
4.994619e-01
4.994661e-01
4.994701e-01
4.994740e-01
4.994778e-01
4.994816e-01
4.994852e-01
4.994887e-01
4.994921e-01
4.994955e-01
4.994987e-01
4.995018e-01
4.995048e-01
4.995077e-01
4.995105e-01
4.995132e-01
4.995158e-01
4.995183e-01
4.995208e-01
4.995231e-01
4.995253e-01
4.995273e-01
4.995293e-01
4.995312e-01
4.995330e-01
4.995347e-01
4.995363e-01
4.995378e-01
4.995392e-01
4.995405e-01
4.995416e-01
4.995427e-01
4.995437e-01
4.995446e-01
4.995453e-01
4.995460e-01
4.995466e-01
4.995471e-01
4.995474e-01
4.995477e-01
4.995479e-01
4.995479e-01
4.995479e-01
4.995477e-01
4.995475e-01
4.995471e-01
4.995467e-01
4.995461e-01
4.995455e-01
4.995447e-01
4.995439e-01
4.995429e-01
4.995419e-01
4.995407e-01
4.995394e-01
4.995381e-01
4.995366e-01
4.995350e-01
4.995334e-01
4.995316e-01
4.995297e-01
4.995277e-01
4.995257e-01
4.995235e-01
4.995212e-01
4.995188e-01
4.995163e-01
4.995137e-01
4.995111e-01
4.995083e-01
4.995054e-01
4.995024e-01
4.994993e-01
4.994961e-01
4.994928e-01
4.994894e-01
4.994859e-01
4.994823e-01
4.994786e-01
4.994748e-01
4.994709e-01
4.994668e-01
4.994627e-01
4.994585e-01
4.994542e-01
4.994498e-01
4.994453e-01
4.994406e-01
4.994359e-01
4.994311e-01
4.994261e-01
4.994211e-01
4.994160e-01
4.994108e-01
4.994054e-01
4.994000e-01
4.993944e-01
4.993888e-01
4.993831e-01
4.993772e-01
4.993713e-01
4.993652e-01
4.993591e-01
4.993528e-01
4.993465e-01
4.993400e-01
4.993335e-01
4.993268e-01
4.993200e-01
4.993132e-01
4.993062e-01
4.992991e-01
4.992920e-01
4.992847e-01
4.992773e-01
4.992699e-01
4.992623e-01
4.992546e-01
4.992468e-01
4.992390e-01
4.992310e-01
4.992229e-01
4.992147e-01
4.992064e-01
4.991980e-01
4.991895e-01
4.991810e-01
4.991723e-01
4.991635e-01
4.991546e-01
4.991456e-01
4.991365e-01
4.991273e-01
4.991180e-01
4.991086e-01
4.990991e-01
4.990894e-01
4.990797e-01
4.990699e-01
4.990600e-01
4.990500e-01
4.990399e-01
4.990297e-01
4.990193e-01
4.990089e-01
4.989984e-01
4.989878e-01
4.989770e-01
4.989662e-01
4.989553e-01
4.989443e-01
4.989331e-01
4.989219e-01
4.989106e-01
4.988991e-01
4.988876e-01
4.988759e-01
4.988642e-01
4.988524e-01
4.988404e-01
4.988284e-01
4.988162e-01
4.988040e-01
4.987916e-01
4.987792e-01
4.987666e-01
4.987540e-01
4.987412e-01
4.987283e-01
4.987154e-01
4.987023e-01
4.986891e-01
4.986759e-01
4.986625e-01
4.986490e-01
4.986355e-01
4.986218e-01
4.986080e-01
4.985942e-01
4.985802e-01
4.985661e-01
4.985519e-01
4.985377e-01
4.985233e-01
4.985088e-01
4.984942e-01
4.984795e-01
4.984647e-01
4.984498e-01
4.984349e-01
4.984198e-01
4.984046e-01
4.983893e-01
4.983739e-01
4.983584e-01
4.983428e-01
4.983271e-01
4.983113e-01
4.982954e-01
4.982794e-01
4.982633e-01
4.982471e-01
4.982308e-01
4.982144e-01
4.981978e-01
4.981812e-01
4.981645e-01
4.981477e-01
4.981308e-01
4.981138e-01
4.980967e-01
4.980794e-01
4.980621e-01
4.980447e-01
4.980272e-01
4.980096e-01
4.979918e-01
4.979740e-01
4.979561e-01
4.979380e-01
4.979199e-01
4.979017e-01
4.978834e-01
4.978649e-01
4.978464e-01
4.978277e-01
4.978090e-01
4.977902e-01
4.977712e-01
4.977522e-01
4.977331e-01
4.977138e-01
4.976945e-01
4.976750e-01
4.976555e-01
4.976358e-01
4.976161e-01
4.975962e-01
4.975763e-01
4.975562e-01
4.975361e-01
4.975158e-01
4.974955e-01
4.974750e-01
4.974545e-01
4.974338e-01
4.974130e-01
4.973922e-01
4.973712e-01
4.973502e-01
4.973290e-01
4.973077e-01
4.972864e-01
4.972649e-01
4.972433e-01
4.972217e-01
4.971999e-01
4.971780e-01
4.971561e-01
4.971340e-01
4.971118e-01
4.970895e-01
4.970672e-01
4.970447e-01
4.970221e-01
4.969994e-01
4.969767e-01
4.969538e-01
4.969308e-01
4.969077e-01
4.968846e-01
4.968613e-01
4.968379e-01
4.968144e-01
4.967908e-01
4.967671e-01
4.967434e-01
4.967195e-01
4.966955e-01
4.966714e-01
4.966472e-01
4.966229e-01
4.965985e-01
4.965740e-01
4.965495e-01
4.965248e-01
4.965000e-01
4.964751e-01
4.964501e-01
4.964250e-01
4.963998e-01
4.963745e-01
4.963491e-01
4.963236e-01
4.962980e-01
4.962723e-01
4.962465e-01
4.962206e-01
4.961946e-01
4.961685e-01
4.961423e-01
4.961160e-01
4.960896e-01
4.960631e-01
4.960365e-01
4.960098e-01
4.959830e-01
4.959561e-01
4.959291e-01
4.959020e-01
4.958748e-01
4.958475e-01
4.958201e-01
4.957926e-01
4.957650e-01
4.957373e-01
4.957095e-01
4.956816e-01
4.956536e-01
4.956255e-01
4.955973e-01
4.955689e-01
4.955405e-01
4.955120e-01
4.954834e-01
4.954547e-01
4.954259e-01
4.953970e-01
4.953680e-01
4.953389e-01
4.953097e-01
4.952804e-01
4.952509e-01
4.952214e-01
4.951918e-01
4.951621e-01
4.951323e-01
4.951024e-01
4.950724e-01
4.950423e-01
4.950121e-01
4.949818e-01
4.949513e-01
4.949208e-01
4.948902e-01
4.948595e-01
4.948287e-01
4.947978e-01
4.947668e-01
4.947357e-01
4.947045e-01
4.946731e-01
4.946417e-01
4.946102e-01
4.945786e-01
4.945469e-01
4.945151e-01
4.944832e-01
4.944512e-01
4.944191e-01
4.943869e-01
4.943545e-01
4.943221e-01
4.942896e-01
4.942570e-01
4.942243e-01
4.941915e-01
4.941586e-01
4.941256e-01
4.940925e-01
4.940593e-01
4.940260e-01
4.939926e-01
4.939591e-01
4.939255e-01
4.938917e-01
4.938579e-01
4.938240e-01
4.937900e-01
4.937559e-01
4.937217e-01
4.936874e-01
4.936530e-01
4.936185e-01
4.935839e-01
4.935492e-01
4.935144e-01
4.934795e-01
4.934445e-01
4.934094e-01
4.933742e-01
4.933389e-01
4.933035e-01
4.932680e-01
4.932324e-01
4.931968e-01
4.931610e-01
4.931251e-01
4.930891e-01
4.930530e-01
4.930168e-01
4.929805e-01
4.929441e-01
4.929076e-01
4.928710e-01
4.928343e-01
4.927976e-01
4.927607e-01
4.927237e-01
4.926866e-01
4.926494e-01
4.926121e-01
4.925748e-01
4.925373e-01
4.924997e-01
4.924620e-01
4.924242e-01
4.923864e-01
4.923484e-01
4.923103e-01
4.922721e-01
4.922339e-01
4.921955e-01
4.921570e-01
4.921185e-01
4.920798e-01
4.920410e-01
4.920022e-01
4.919632e-01
4.919241e-01
4.918850e-01
4.918457e-01
4.918064e-01
4.917669e-01
4.917273e-01
4.916877e-01
4.916479e-01
4.916081e-01
4.915681e-01
4.915281e-01
4.914879e-01
4.914477e-01
4.914073e-01
4.913669e-01
4.913263e-01
4.912857e-01
4.912449e-01
4.912041e-01
4.911632e-01
4.911221e-01
4.910810e-01
4.910398e-01
4.909984e-01
4.909570e-01
4.909155e-01
4.908738e-01
4.908321e-01
4.907903e-01
4.907484e-01
4.907063e-01
4.906642e-01
4.906220e-01
4.905797e-01
4.905373e-01
4.904948e-01
4.904522e-01
4.904094e-01
4.903666e-01
4.903237e-01
4.902807e-01
4.902376e-01
4.901944e-01
4.901511e-01
4.901077e-01
4.900642e-01
4.900206e-01
4.899769e-01
4.899332e-01
4.898893e-01
4.898453e-01
4.898012e-01
4.897570e-01
4.897127e-01
4.896684e-01
4.896239e-01
4.895793e-01
4.895346e-01
4.894899e-01
4.894450e-01
4.894001e-01
4.893550e-01
4.893098e-01
4.892646e-01
4.892192e-01
4.891738e-01
4.891282e-01
4.890826e-01
4.890368e-01
4.889910e-01
4.889450e-01
4.888990e-01
4.888529e-01
4.888066e-01
4.887603e-01
4.887139e-01
4.886673e-01
4.886207e-01
4.885740e-01
4.885272e-01
4.884802e-01
4.884332e-01
4.883861e-01
4.883389e-01
4.882916e-01
4.882442e-01
4.881967e-01
4.881491e-01
4.881014e-01
4.880536e-01
4.880057e-01
4.879577e-01
4.879096e-01
4.878615e-01
4.878132e-01
4.877648e-01
4.877163e-01
4.876677e-01
4.876191e-01
4.875703e-01
4.875214e-01
4.874725e-01
4.874234e-01
4.873743e-01
4.873250e-01
4.872757e-01
4.872262e-01
4.871767e-01
4.871270e-01
4.870773e-01
4.870275e-01
4.869775e-01
4.869275e-01
4.868774e-01
4.868272e-01
4.867769e-01
4.867264e-01
4.866759e-01
4.866253e-01
4.865746e-01
4.865238e-01
4.864729e-01
4.864219e-01
4.863708e-01
4.863196e-01
4.862684e-01
4.862170e-01
4.861655e-01
4.861139e-01
4.860623e-01
4.860105e-01
4.859586e-01
4.859067e-01
4.858546e-01
4.858025e-01
4.857502e-01
4.856979e-01
4.856454e-01
4.855929e-01
4.855402e-01
4.854875e-01
4.854347e-01
4.853818e-01
4.853287e-01
4.852756e-01
4.852224e-01
4.851691e-01
4.851157e-01
4.850622e-01
4.850086e-01
4.849549e-01
4.849011e-01
4.848472e-01
4.847932e-01
4.847392e-01
4.846850e-01
4.846307e-01
4.845764e-01
4.845219e-01
4.844673e-01
4.844127e-01
4.843579e-01
4.843031e-01
4.842482e-01
4.841931e-01
4.841380e-01
4.840828e-01
4.840274e-01
4.839720e-01
4.839165e-01
4.838609e-01
4.838052e-01
4.837494e-01
4.836935e-01
4.836375e-01
4.835814e-01
4.835252e-01
4.834689e-01
4.834126e-01
4.833561e-01
4.832995e-01
4.832429e-01
4.831861e-01
4.831292e-01
4.830723e-01
4.830153e-01
4.829581e-01
4.829009e-01
4.828436e-01
4.827861e-01
4.827286e-01
4.826710e-01
4.826133e-01
4.825555e-01
4.824976e-01
4.824396e-01
4.823815e-01
4.823233e-01
4.822650e-01
4.822067e-01
4.821482e-01
4.820896e-01
4.820310e-01
4.819722e-01
4.819134e-01
4.818544e-01
4.817954e-01
4.817362e-01
4.816770e-01
4.816177e-01
4.815583e-01
4.814987e-01
4.814391e-01
4.813794e-01
4.813196e-01
4.812597e-01
4.811998e-01
4.811397e-01
4.810795e-01
4.810192e-01
4.809589e-01
4.808984e-01
4.808378e-01
4.807772e-01
4.807165e-01
4.806556e-01
4.805947e-01
4.805337e-01
4.804725e-01
4.804113e-01
4.803500e-01
4.802886e-01
4.802271e-01
4.801655e-01
4.801038e-01
4.800421e-01
4.799802e-01
4.799182e-01
4.798561e-01
4.797940e-01
4.797317e-01
4.796694e-01
4.796070e-01
4.795444e-01
4.794818e-01
4.794191e-01
4.793563e-01
4.792934e-01
4.792304e-01
4.791673e-01
4.791041e-01
4.790408e-01
4.789774e-01
4.789139e-01
4.788504e-01
4.787867e-01
4.787230e-01
4.786591e-01
4.785952e-01
4.785311e-01
4.784670e-01
4.784028e-01
4.783385e-01
4.782741e-01
4.782096e-01
4.781450e-01
4.780803e-01
4.780155e-01
4.779506e-01
4.778857e-01
4.778206e-01
4.777555e-01
4.776902e-01
4.776249e-01
4.775594e-01
4.774939e-01
4.774283e-01
4.773626e-01
4.772968e-01
4.772309e-01
4.771649e-01
4.770988e-01
4.770326e-01
4.769663e-01
4.769000e-01
4.768335e-01
4.767670e-01
4.767003e-01
4.766336e-01
4.765668e-01
4.764999e-01
4.764328e-01
4.763657e-01
4.762985e-01
4.762312e-01
4.761639e-01
4.760964e-01
4.760288e-01
4.759612e-01
4.758934e-01
4.758256e-01
4.757576e-01
4.756896e-01
4.756215e-01
4.755532e-01
4.754849e-01
4.754165e-01
4.753480e-01
4.752794e-01
4.752108e-01
4.751420e-01
4.750731e-01
4.750042e-01
4.749351e-01
4.748660e-01
4.747968e-01
4.747274e-01
4.746580e-01
4.745885e-01
4.745189e-01
4.744492e-01
4.743794e-01
4.743096e-01
4.742396e-01
4.741695e-01
4.740994e-01
4.740292e-01
4.739588e-01
4.738884e-01
4.738179e-01
4.737473e-01
4.736766e-01
4.736058e-01
4.735349e-01
4.734639e-01
4.733928e-01
4.733217e-01
4.732504e-01
4.731791e-01
4.731077e-01
4.730361e-01
4.729645e-01
4.728928e-01
4.728210e-01
4.727491e-01
4.726771e-01
4.726051e-01
4.725329e-01
4.724607e-01
4.723883e-01
4.723159e-01
4.722433e-01
4.721707e-01
4.720980e-01
4.720252e-01
4.719523e-01
4.718793e-01
4.718063e-01
4.717331e-01
4.716598e-01
4.715865e-01
4.715131e-01
4.714395e-01
4.713659e-01
4.712922e-01
4.712184e-01
4.711445e-01
4.710705e-01
4.709965e-01
4.709223e-01
4.708480e-01
4.707737e-01
4.706993e-01
4.706247e-01
4.705501e-01
4.704754e-01
4.704006e-01
4.703257e-01
4.702508e-01
4.701757e-01
4.701005e-01
4.700253e-01
4.699500e-01
4.698745e-01
4.697990e-01
4.697234e-01
4.696477e-01
4.695719e-01
4.694960e-01
4.694201e-01
4.693440e-01
4.692679e-01
4.691916e-01
4.691153e-01
4.690389e-01
4.689624e-01
4.688858e-01
4.688091e-01
4.687323e-01
4.686555e-01
4.685785e-01
4.685015e-01
4.684243e-01
4.683471e-01
4.682698e-01
4.681924e-01
4.681149e-01
4.680373e-01
4.679596e-01
4.678819e-01
4.678040e-01
4.677261e-01
4.676481e-01
4.675699e-01
4.674917e-01
4.674134e-01
4.673350e-01
4.672566e-01
4.671780e-01
4.670994e-01
4.670206e-01
4.669418e-01
4.668629e-01
4.667839e-01
4.667048e-01
4.666256e-01
4.665463e-01
4.664669e-01
4.663875e-01
4.663079e-01
4.662283e-01
4.661486e-01
4.660688e-01
4.659889e-01
4.659089e-01
4.658288e-01
4.657487e-01
4.656684e-01
4.655881e-01
4.655076e-01
4.654271e-01
4.653465e-01
4.652658e-01
4.651850e-01
4.651042e-01
4.650232e-01
4.649422e-01
4.648610e-01
4.647798e-01
4.646985e-01
4.646171e-01
4.645356e-01
4.644541e-01
4.643724e-01
4.642906e-01
4.642088e-01
4.641269e-01
4.640449e-01
4.639628e-01
4.638806e-01
4.637983e-01
4.637159e-01
4.636335e-01
4.635509e-01
4.634683e-01
4.633856e-01
4.633028e-01
4.632199e-01
4.631369e-01
4.630539e-01
4.629707e-01
4.628875e-01
4.628041e-01
4.627207e-01
4.626372e-01
4.625536e-01
4.624699e-01
4.623862e-01
4.623023e-01
4.622184e-01
4.621344e-01
4.620503e-01
4.619661e-01
4.618818e-01
4.617974e-01
4.617129e-01
4.616284e-01
4.615438e-01
4.614590e-01
4.613742e-01
4.612893e-01
4.612044e-01
4.611193e-01
4.610341e-01
4.609489e-01
4.608636e-01
4.607781e-01
4.606926e-01
4.606071e-01
4.605214e-01
4.604356e-01
4.603498e-01
4.602638e-01
4.601778e-01
4.600917e-01
4.600055e-01
4.599192e-01
4.598329e-01
4.597464e-01
4.596599e-01
4.595733e-01
4.594866e-01
4.593998e-01
4.593129e-01
4.592259e-01
4.591389e-01
4.590517e-01
4.589645e-01
4.588772e-01
4.587898e-01
4.587023e-01
4.586147e-01
4.585271e-01
4.584394e-01
4.583515e-01
4.582636e-01
4.581756e-01
4.580875e-01
4.579994e-01
4.579111e-01
4.578228e-01
4.577344e-01
4.576459e-01
4.575573e-01
4.574686e-01
4.573798e-01
4.572910e-01
4.572020e-01
4.571130e-01
4.570239e-01
4.569347e-01
4.568455e-01
4.567561e-01
4.566666e-01
4.565771e-01
4.564875e-01
4.563978e-01
4.563080e-01
4.562182e-01
4.561282e-01
4.560382e-01
4.559480e-01
4.558578e-01
4.557675e-01
4.556772e-01
4.555867e-01
4.554962e-01
4.554055e-01
4.553148e-01
4.552240e-01
4.551331e-01
4.550422e-01
4.549511e-01
4.548600e-01
4.547688e-01
4.546774e-01
4.545861e-01
4.544946e-01
4.544030e-01
4.543114e-01
4.542197e-01
4.541279e-01
4.540360e-01
4.539440e-01
4.538519e-01
4.537598e-01
4.536676e-01
4.535752e-01
4.534829e-01
4.533904e-01
4.532978e-01
4.532052e-01
4.531124e-01
4.530196e-01
4.529267e-01
4.528337e-01
4.527407e-01
4.526475e-01
4.525543e-01
4.524610e-01
4.523676e-01
4.522741e-01
4.521806e-01
4.520869e-01
4.519932e-01
4.518994e-01
4.518055e-01
4.517115e-01
4.516174e-01
4.515233e-01
4.514291e-01
4.513348e-01
4.512404e-01
4.511459e-01
4.510513e-01
4.509567e-01
4.508620e-01
4.507672e-01
4.506723e-01
4.505773e-01
4.504822e-01
4.503871e-01
4.502919e-01
4.501966e-01
4.501012e-01
4.500057e-01
4.499102e-01
4.498146e-01
4.497188e-01
4.496231e-01
4.495272e-01
4.494312e-01
4.493352e-01
4.492391e-01
4.491428e-01
4.490466e-01
4.489502e-01
4.488537e-01
4.487572e-01
4.486606e-01
4.485639e-01
4.484671e-01
4.483703e-01
4.482733e-01
4.481763e-01
4.480792e-01
4.479820e-01
4.478847e-01
4.477874e-01
4.476900e-01
4.475925e-01
4.474949e-01
4.473972e-01
4.472994e-01
4.472016e-01
4.471037e-01
4.470057e-01
4.469076e-01
4.468094e-01
4.467112e-01
4.466129e-01
4.465145e-01
4.464160e-01
4.463174e-01
4.462188e-01
4.461200e-01
4.460212e-01
4.459224e-01
4.458234e-01
4.457243e-01
4.456252e-01
4.455260e-01
4.454267e-01
4.453273e-01
4.452279e-01
4.451283e-01
4.450287e-01
4.449290e-01
4.448293e-01
4.447294e-01
4.446295e-01
4.445295e-01
4.444294e-01
4.443292e-01
4.442289e-01
4.441286e-01
4.440282e-01
4.439277e-01
4.438271e-01
4.437265e-01
4.436257e-01
4.435249e-01
4.434240e-01
4.433230e-01
4.432220e-01
4.431209e-01
4.430197e-01
4.429184e-01
4.428170e-01
4.427155e-01
4.426140e-01
4.425124e-01
4.424107e-01
4.423089e-01
4.422071e-01
4.421052e-01
4.420032e-01
4.419011e-01
4.417989e-01
4.416967e-01
4.415944e-01
4.414920e-01
4.413895e-01
4.412869e-01
4.411843e-01
4.410816e-01
4.409788e-01
4.408759e-01
4.407729e-01
4.406699e-01
4.405668e-01
4.404636e-01
4.403603e-01
4.402570e-01
4.401536e-01
4.400501e-01
4.399465e-01
4.398428e-01
4.397391e-01
4.396353e-01
4.395314e-01
4.394274e-01
4.393234e-01
4.392192e-01
4.391150e-01
4.390108e-01
4.389064e-01
4.388020e-01
4.386974e-01
4.385928e-01
4.384882e-01
4.383834e-01
4.382786e-01
4.381737e-01
4.380687e-01
4.379636e-01
4.378585e-01
4.377533e-01
4.376480e-01
4.375426e-01
4.374372e-01
4.373317e-01
4.372260e-01
4.371204e-01
4.370146e-01
4.369088e-01
4.368029e-01
4.366969e-01
4.365908e-01
4.364847e-01
4.363785e-01
4.362722e-01
4.361658e-01
4.360593e-01
4.359528e-01
4.358462e-01
4.357395e-01
4.356328e-01
4.355259e-01
4.354190e-01
4.353120e-01
4.352050e-01
4.350978e-01
4.349906e-01
4.348833e-01
4.347760e-01
4.346685e-01
4.345610e-01
4.344534e-01
4.343457e-01
4.342380e-01
4.341301e-01
4.340222e-01
4.339143e-01
4.338062e-01
4.336981e-01
4.335899e-01
4.334816e-01
4.333732e-01
4.332648e-01
4.331563e-01
4.330477e-01
4.329391e-01
4.328303e-01
4.327215e-01
4.326126e-01
4.325037e-01
4.323946e-01
4.322855e-01
4.321763e-01
4.320671e-01
4.319577e-01
4.318483e-01
4.317388e-01
4.316293e-01
4.315196e-01
4.314099e-01
4.313001e-01
4.311903e-01
4.310803e-01
4.309703e-01
4.308602e-01
4.307501e-01
4.306398e-01
4.305295e-01
4.304191e-01
4.303087e-01
4.301981e-01
4.300875e-01
4.299768e-01
4.298661e-01
4.297553e-01
4.296443e-01
4.295334e-01
4.294223e-01
4.293112e-01
4.292000e-01
4.290887e-01
4.289773e-01
4.288659e-01
4.287544e-01
4.286428e-01
4.285312e-01
4.284195e-01
4.283077e-01
4.281958e-01
4.280839e-01
4.279719e-01
4.278598e-01
4.277476e-01
4.276354e-01
4.275231e-01
4.274107e-01
4.272982e-01
4.271857e-01
4.270731e-01
4.269604e-01
4.268477e-01
4.267348e-01
4.266219e-01
4.265090e-01
4.263959e-01
4.262828e-01
4.261696e-01
4.260564e-01
4.259430e-01
4.258296e-01
4.257162e-01
4.256026e-01
4.254890e-01
4.253753e-01
4.252615e-01
4.251477e-01
4.250338e-01
4.249198e-01
4.248057e-01
4.246916e-01
4.245774e-01
4.244631e-01
4.243487e-01
4.242343e-01
4.241198e-01
4.240053e-01
4.238906e-01
4.237759e-01
4.236611e-01
4.235463e-01
4.234314e-01
4.233164e-01
4.232013e-01
4.230862e-01
4.229710e-01
4.228557e-01
4.227403e-01
4.226249e-01
4.225094e-01
4.223938e-01
4.222782e-01
4.221625e-01
4.220467e-01
4.219308e-01
4.218149e-01
4.216989e-01
4.215828e-01
4.214667e-01
4.213505e-01
4.212342e-01
4.211179e-01
4.210014e-01
4.208850e-01
4.207684e-01
4.206518e-01
4.205350e-01
4.204183e-01
4.203014e-01
4.201845e-01
4.200675e-01
4.199505e-01
4.198333e-01
4.197161e-01
4.195989e-01
4.194815e-01
4.193641e-01
4.192466e-01
4.191291e-01
4.190115e-01
4.188938e-01
4.187760e-01
4.186582e-01
4.185403e-01
4.184223e-01
4.183043e-01
4.181862e-01
4.180680e-01
4.179497e-01
4.178314e-01
4.177130e-01
4.175946e-01
4.174760e-01
4.173575e-01
4.172388e-01
4.171201e-01
4.170012e-01
4.168824e-01
4.167634e-01
4.166444e-01
4.165253e-01
4.164062e-01
4.162870e-01
4.161677e-01
4.160483e-01
4.159289e-01
4.158094e-01
4.156898e-01
4.155702e-01
4.154505e-01
4.153307e-01
4.152109e-01
4.150910e-01
4.149710e-01
4.148510e-01
4.147309e-01
4.146107e-01
4.144904e-01
4.143701e-01
4.142497e-01
4.141293e-01
4.140088e-01
4.138882e-01
4.137675e-01
4.136468e-01
4.135260e-01
4.134051e-01
4.132842e-01
4.131632e-01
4.130421e-01
4.129210e-01
4.127998e-01
4.126785e-01
4.125572e-01
4.124358e-01
4.123143e-01
4.121928e-01
4.120712e-01
4.119495e-01
4.118278e-01
4.117060e-01
4.115841e-01
4.114621e-01
4.113401e-01
4.112181e-01
4.110959e-01
4.109737e-01
4.108514e-01
4.107291e-01
4.106067e-01
4.104842e-01
4.103617e-01
4.102391e-01
4.101164e-01
4.099936e-01
4.098708e-01
4.097480e-01
4.096250e-01
4.095020e-01
4.093789e-01
4.092558e-01
4.091326e-01
4.090093e-01
4.088860e-01
4.087626e-01
4.086391e-01
4.085156e-01
4.083919e-01
4.082683e-01
4.081445e-01
4.080207e-01
4.078969e-01
4.077729e-01
4.076489e-01
4.075249e-01
4.074008e-01
4.072766e-01
4.071523e-01
4.070280e-01
4.069036e-01
4.067791e-01
4.066546e-01
4.065300e-01
4.064054e-01
4.062807e-01
4.061559e-01
4.060310e-01
4.059061e-01
4.057811e-01
4.056561e-01
4.055310e-01
4.054058e-01
4.052806e-01
4.051553e-01
4.050299e-01
4.049045e-01
4.047790e-01
4.046535e-01
4.045278e-01
4.044021e-01
4.042764e-01
4.041506e-01
4.040247e-01
4.038988e-01
4.037728e-01
4.036467e-01
4.035205e-01
4.033943e-01
4.032681e-01
4.031418e-01
4.030154e-01
4.028889e-01
4.027624e-01
4.026358e-01
4.025092e-01
4.023825e-01
4.022557e-01
4.021289e-01
4.020020e-01
4.018750e-01
4.017480e-01
4.016209e-01
4.014937e-01
4.013665e-01
4.012392e-01
4.011119e-01
4.009845e-01
4.008570e-01
4.007295e-01
4.006019e-01
4.004742e-01
4.003465e-01
4.002187e-01
4.000909e-01
3.999630e-01
3.998350e-01
3.997070e-01
3.995789e-01
3.994507e-01
3.993225e-01
3.991942e-01
3.990659e-01
3.989375e-01
3.988090e-01
3.986805e-01
3.985519e-01
3.984233e-01
3.982945e-01
3.981658e-01
3.980369e-01
3.979080e-01
3.977791e-01
3.976500e-01
3.975210e-01
3.973918e-01
3.972626e-01
3.971333e-01
3.970040e-01
3.968746e-01
3.967452e-01
3.966156e-01
3.964861e-01
3.963564e-01
3.962267e-01
3.960970e-01
3.959671e-01
3.958373e-01
3.957073e-01
3.955773e-01
3.954473e-01
3.953171e-01
3.951869e-01
3.950567e-01
3.949264e-01
3.947960e-01
3.946656e-01
3.945351e-01
3.944046e-01
3.942739e-01
3.941433e-01
3.940126e-01
3.938818e-01
3.937509e-01
3.936200e-01
3.934890e-01
3.933580e-01
3.932269e-01
3.930958e-01
3.929646e-01
3.928333e-01
3.927020e-01
3.925706e-01
3.924391e-01
3.923076e-01
3.921760e-01
3.920444e-01
3.919127e-01
3.917810e-01
3.916492e-01
3.915173e-01
3.913854e-01
3.912534e-01
3.911214e-01
3.909893e-01
3.908571e-01
3.907249e-01
3.905926e-01
3.904603e-01
3.903279e-01
3.901954e-01
3.900629e-01
3.899303e-01
3.897977e-01
3.896650e-01
3.895323e-01
3.893995e-01
3.892666e-01
3.891337e-01
3.890007e-01
3.888677e-01
3.887346e-01
3.886014e-01
3.884682e-01
3.883349e-01
3.882016e-01
3.880682e-01
3.879348e-01
3.878013e-01
3.876677e-01
3.875341e-01
3.874004e-01
3.872667e-01
3.871329e-01
3.869991e-01
3.868652e-01
3.867312e-01
3.865972e-01
3.864631e-01
3.863290e-01
3.861948e-01
3.860605e-01
3.859262e-01
3.857919e-01
3.856574e-01
3.855230e-01
3.853884e-01
3.852538e-01
3.851192e-01
3.849845e-01
3.848497e-01
3.847149e-01
3.845800e-01
3.844451e-01
3.843101e-01
3.841751e-01
3.840400e-01
3.839048e-01
3.837696e-01
3.836344e-01
3.834990e-01
3.833637e-01
3.832282e-01
3.830927e-01
3.829572e-01
3.828216e-01
3.826859e-01
3.825502e-01
3.824144e-01
3.822786e-01
3.821427e-01
3.820068e-01
3.818708e-01
3.817348e-01
3.815987e-01
3.814625e-01
3.813263e-01
3.811900e-01
3.810537e-01
3.809173e-01
3.807809e-01
3.806444e-01
3.805079e-01
3.803713e-01
3.802346e-01
3.800979e-01
3.799611e-01
3.798243e-01
3.796875e-01
3.795505e-01
3.794136e-01
3.792765e-01
3.791394e-01
3.790023e-01
3.788651e-01
3.787278e-01
3.785905e-01
3.784532e-01
3.783158e-01
3.781783e-01
3.780408e-01
3.779032e-01
3.777656e-01
3.776279e-01
3.774901e-01
3.773524e-01
3.772145e-01
3.770766e-01
3.769387e-01
3.768007e-01
3.766626e-01
3.765245e-01
3.763863e-01
3.762481e-01
3.761098e-01
3.759715e-01
3.758331e-01
3.756947e-01
3.755562e-01
3.754177e-01
3.752791e-01
3.751405e-01
3.750018e-01
3.748630e-01
3.747242e-01
3.745854e-01
3.744465e-01
3.743075e-01
3.741685e-01
3.740294e-01
3.738903e-01
3.737512e-01
3.736119e-01
3.734727e-01
3.733333e-01
3.731940e-01
3.730545e-01
3.729151e-01
3.727755e-01
3.726359e-01
3.724963e-01
3.723566e-01
3.722169e-01
3.720771e-01
3.719373e-01
3.717974e-01
3.716574e-01
3.715174e-01
3.713774e-01
3.712373e-01
3.710971e-01
3.709569e-01
3.708167e-01
3.706764e-01
3.705360e-01
3.703956e-01
3.702552e-01
3.701147e-01
3.699741e-01
3.698335e-01
3.696929e-01
3.695522e-01
3.694114e-01
3.692706e-01
3.691297e-01
3.689888e-01
3.688479e-01
3.687068e-01
3.685658e-01
3.684247e-01
3.682835e-01
3.681423e-01
3.680010e-01
3.678597e-01
3.677184e-01
3.675770e-01
3.674355e-01
3.672940e-01
3.671524e-01
3.670108e-01
3.668692e-01
3.667275e-01
3.665857e-01
3.664439e-01
3.663020e-01
3.661601e-01
3.660182e-01
3.658762e-01
3.657341e-01
3.655920e-01
3.654499e-01
3.653077e-01
3.651654e-01
3.650231e-01
3.648808e-01
3.647384e-01
3.645960e-01
3.644535e-01
3.643109e-01
3.641683e-01
3.640257e-01
3.638830e-01
3.637403e-01
3.635975e-01
3.634547e-01
3.633118e-01
3.631689e-01
3.630259e-01
3.628829e-01
3.627398e-01
3.625967e-01
3.624535e-01
3.623103e-01
3.621671e-01
3.620237e-01
3.618804e-01
3.617370e-01
3.615935e-01
3.614500e-01
3.613065e-01
3.611629e-01
3.610193e-01
3.608756e-01
3.607318e-01
3.605881e-01
3.604442e-01
3.603004e-01
3.601564e-01
3.600125e-01
3.598684e-01
3.597244e-01
3.595803e-01
3.594361e-01
3.592919e-01
3.591477e-01
3.590034e-01
3.588590e-01
3.587146e-01
3.585702e-01
3.584257e-01
3.582812e-01
3.581366e-01
3.579920e-01
3.578474e-01
3.577026e-01
3.575579e-01
3.574131e-01
3.572682e-01
3.571233e-01
3.569784e-01
3.568334e-01
3.566884e-01
3.565433e-01
3.563982e-01
3.562530e-01
3.561078e-01
3.559626e-01
3.558173e-01
3.556719e-01
3.555265e-01
3.553811e-01
3.552356e-01
3.550901e-01
3.549445e-01
3.547989e-01
3.546532e-01
3.545075e-01
3.543618e-01
3.542160e-01
3.540702e-01
3.539243e-01
3.537783e-01
3.536324e-01
3.534864e-01
3.533403e-01
3.531942e-01
3.530480e-01
3.529018e-01
3.527556e-01
3.526093e-01
3.524630e-01
3.523166e-01
3.521702e-01
3.520238e-01
3.518773e-01
3.517307e-01
3.515841e-01
3.514375e-01
3.512908e-01
3.511441e-01
3.509974e-01
3.508506e-01
3.507037e-01
3.505568e-01
3.504099e-01
3.502629e-01
3.501159e-01
3.499689e-01
3.498217e-01
3.496746e-01
3.495274e-01
3.493802e-01
3.492329e-01
3.490856e-01
3.489382e-01
3.487908e-01
3.486434e-01
3.484959e-01
3.483484e-01
3.482008e-01
3.480532e-01
3.479055e-01
3.477578e-01
3.476101e-01
3.474623e-01
3.473145e-01
3.471666e-01
3.470187e-01
3.468708e-01
3.467228e-01
3.465748e-01
3.464267e-01
3.462786e-01
3.461304e-01
3.459822e-01
3.458340e-01
3.456857e-01
3.455374e-01
3.453891e-01
3.452407e-01
3.450922e-01
3.449437e-01
3.447952e-01
3.446466e-01
3.444980e-01
3.443494e-01
3.442007e-01
3.440520e-01
3.439032e-01
3.437544e-01
3.436056e-01
3.434567e-01
3.433077e-01
3.431588e-01
3.430098e-01
3.428607e-01
3.427116e-01
3.425625e-01
3.424133e-01
3.422641e-01
3.421149e-01
3.419656e-01
3.418163e-01
3.416669e-01
3.415175e-01
3.413680e-01
3.412186e-01
3.410690e-01
3.409195e-01
3.407699e-01
3.406202e-01
3.404705e-01
3.403208e-01
3.401711e-01
3.400213e-01
3.398714e-01
3.397216e-01
3.395716e-01
3.394217e-01
3.392717e-01
3.391217e-01
3.389716e-01
3.388215e-01
3.386713e-01
3.385212e-01
3.383709e-01
3.382207e-01
3.380704e-01
3.379200e-01
3.377697e-01
3.376193e-01
3.374688e-01
3.373183e-01
3.371678e-01
3.370172e-01
3.368666e-01
3.367160e-01
3.365653e-01
3.364146e-01
3.362638e-01
3.361131e-01
3.359622e-01
3.358114e-01
3.356605e-01
3.355095e-01
3.353586e-01
3.352075e-01
3.350565e-01
3.349054e-01
3.347543e-01
3.346031e-01
3.344519e-01
3.343007e-01
3.341494e-01
3.339981e-01
3.338468e-01
3.336954e-01
3.335440e-01
3.333925e-01
3.332410e-01
3.330895e-01
3.329380e-01
3.327864e-01
3.326347e-01
3.324831e-01
3.323314e-01
3.321796e-01
3.320278e-01
3.318760e-01
3.317242e-01
3.315723e-01
3.314204e-01
3.312684e-01
3.311164e-01
3.309644e-01
3.308124e-01
3.306603e-01
3.305081e-01
3.303560e-01
3.302038e-01
3.300515e-01
3.298993e-01
3.297470e-01
3.295946e-01
3.294422e-01
3.292898e-01
3.291374e-01
3.289849e-01
3.288324e-01
3.286799e-01
3.285273e-01
3.283747e-01
3.282220e-01
3.280693e-01
3.279166e-01
3.277638e-01
3.276111e-01
3.274582e-01
3.273054e-01
3.271525e-01
3.269996e-01
3.268466e-01
3.266936e-01
3.265406e-01
3.263876e-01
3.262345e-01
3.260813e-01
3.259282e-01
3.257750e-01
3.256218e-01
3.254685e-01
3.253152e-01
3.251619e-01
3.250085e-01
3.248552e-01
3.247017e-01
3.245483e-01
3.243948e-01
3.242413e-01
3.240877e-01
3.239341e-01
3.237805e-01
3.236269e-01
3.234732e-01
3.233195e-01
3.231657e-01
3.230119e-01
3.228581e-01
3.227043e-01
3.225504e-01
3.223965e-01
3.222426e-01
3.220886e-01
3.219346e-01
3.217806e-01
3.216265e-01
3.214724e-01
3.213183e-01
3.211641e-01
3.210099e-01
3.208557e-01
3.207014e-01
3.205471e-01
3.203928e-01
3.202385e-01
3.200841e-01
3.199297e-01
3.197752e-01
3.196208e-01
3.194663e-01
3.193117e-01
3.191572e-01
3.190026e-01
3.188479e-01
3.186933e-01
3.185386e-01
3.183839e-01
3.182291e-01
3.180744e-01
3.179196e-01
3.177647e-01
3.176098e-01
3.174549e-01
3.173000e-01
3.171451e-01
3.169901e-01
3.168351e-01
3.166800e-01
3.165249e-01
3.163698e-01
3.162147e-01
3.160595e-01
3.159043e-01
3.157491e-01
3.155939e-01
3.154386e-01
3.152833e-01
3.151279e-01
3.149725e-01
3.148171e-01
3.146617e-01
3.145063e-01
3.143508e-01
3.141953e-01
3.140397e-01
3.138841e-01
3.137285e-01
3.135729e-01
3.134173e-01
3.132616e-01
3.131059e-01
3.129501e-01
3.127943e-01
3.126385e-01
3.124827e-01
3.123269e-01
3.121710e-01
3.120151e-01
3.118591e-01
3.117032e-01
3.115472e-01
3.113912e-01
3.112351e-01
3.110790e-01
3.109229e-01
3.107668e-01
3.106106e-01
3.104545e-01
3.102982e-01
3.101420e-01
3.099857e-01
3.098294e-01
3.096731e-01
3.095168e-01
3.093604e-01
3.092040e-01
3.090476e-01
3.088911e-01
3.087346e-01
3.085781e-01
3.084216e-01
3.082650e-01
3.081084e-01
3.079518e-01
3.077952e-01
3.076385e-01
3.074818e-01
3.073251e-01
3.071684e-01
3.070116e-01
3.068548e-01
3.066980e-01
3.065411e-01
3.063843e-01
3.062274e-01
3.060705e-01
3.059135e-01
3.057565e-01
3.055995e-01
3.054425e-01
3.052855e-01
3.051284e-01
3.049713e-01
3.048142e-01
3.046570e-01
3.044998e-01
3.043426e-01
3.041854e-01
3.040282e-01
3.038709e-01
3.037136e-01
3.035563e-01
3.033989e-01
3.032415e-01
3.030841e-01
3.029267e-01
3.027693e-01
3.026118e-01
3.024543e-01
3.022968e-01
3.021393e-01
3.019817e-01
3.018241e-01
3.016665e-01
3.015089e-01
3.013512e-01
3.011935e-01
3.010358e-01
3.008781e-01
3.007203e-01
3.005625e-01
3.004047e-01
3.002469e-01
3.000891e-01
2.999312e-01
2.997733e-01
2.996154e-01
2.994574e-01
2.992995e-01
2.991415e-01
2.989835e-01
2.988255e-01
2.986674e-01
2.985093e-01
2.983512e-01
2.981931e-01
2.980350e-01
2.978768e-01
2.977186e-01
2.975604e-01
2.974022e-01
2.972439e-01
2.970857e-01
2.969274e-01
2.967690e-01
2.966107e-01
2.964523e-01
2.962939e-01
2.961355e-01
2.959771e-01
2.958187e-01
2.956602e-01
2.955017e-01
2.953432e-01
2.951847e-01
2.950261e-01
2.948675e-01
2.947089e-01
2.945503e-01
2.943917e-01
2.942330e-01
2.940743e-01
2.939156e-01
2.937569e-01
2.935982e-01
2.934394e-01
2.932806e-01
2.931218e-01
2.929630e-01
2.928041e-01
2.926453e-01
2.924864e-01
2.923275e-01
2.921686e-01
2.920096e-01
2.918506e-01
2.916917e-01
2.915327e-01
2.913736e-01
2.912146e-01
2.910555e-01
2.908964e-01
2.907373e-01
2.905782e-01
2.904191e-01
2.902599e-01
2.901007e-01
2.899415e-01
2.897823e-01
2.896231e-01
2.894638e-01
2.893045e-01
2.891453e-01
2.889859e-01
2.888266e-01
2.886673e-01
2.885079e-01
2.883485e-01
2.881891e-01
2.880297e-01
2.878702e-01
2.877108e-01
2.875513e-01
2.873918e-01
2.872323e-01
2.870727e-01
2.869132e-01
2.867536e-01
2.865940e-01
2.864344e-01
2.862748e-01
2.861152e-01
2.859555e-01
2.857958e-01
2.856361e-01
2.854764e-01
2.853167e-01
2.851570e-01
2.849972e-01
2.848374e-01
2.846776e-01
2.845178e-01
2.843580e-01
2.841981e-01
2.840383e-01
2.838784e-01
2.837185e-01
2.835586e-01
2.833986e-01
2.832387e-01
2.830787e-01
2.829188e-01
2.827588e-01
2.825987e-01
2.824387e-01
2.822787e-01
2.821186e-01
2.819585e-01
2.817984e-01
2.816383e-01
2.814782e-01
2.813181e-01
2.811579e-01
2.809977e-01
2.808376e-01
2.806774e-01
2.805171e-01
2.803569e-01
2.801967e-01
2.800364e-01
2.798761e-01
2.797158e-01
2.795555e-01
2.793952e-01
2.792348e-01
2.790745e-01
2.789141e-01
2.787537e-01
2.785933e-01
2.784329e-01
2.782725e-01
2.781121e-01
2.779516e-01
2.777911e-01
2.776306e-01
2.774701e-01
2.773096e-01
2.771491e-01
2.769886e-01
2.768280e-01
2.766674e-01
2.765069e-01
2.763463e-01
2.761856e-01
2.760250e-01
2.758644e-01
2.757037e-01
2.755431e-01
2.753824e-01
2.752217e-01
2.750610e-01
2.749003e-01
2.747395e-01
2.745788e-01
2.744180e-01
2.742573e-01
2.740965e-01
2.739357e-01
2.737749e-01
2.736141e-01
2.734532e-01
2.732924e-01
2.731315e-01
2.729706e-01
2.728098e-01
2.726489e-01
2.724880e-01
2.723270e-01
2.721661e-01
2.720052e-01
2.718442e-01
2.716832e-01
2.715223e-01
2.713613e-01
2.712003e-01
2.710392e-01
2.708782e-01
2.707172e-01
2.705561e-01
2.703951e-01
2.702340e-01
2.700729e-01
2.699118e-01
2.697507e-01
2.695896e-01
2.694284e-01
2.692673e-01
2.691062e-01
2.689450e-01
2.687838e-01
2.686226e-01
2.684614e-01
2.683002e-01
2.681390e-01
2.679778e-01
2.678165e-01
2.676553e-01
2.674940e-01
2.673328e-01
2.671715e-01
2.670102e-01
2.668489e-01
2.666876e-01
2.665263e-01
2.663650e-01
2.662036e-01
2.660423e-01
2.658809e-01
2.657196e-01
2.655582e-01
2.653968e-01
2.652354e-01
2.650740e-01
2.649126e-01
2.647512e-01
2.645897e-01
2.644283e-01
2.642668e-01
2.641054e-01
2.639439e-01
2.637824e-01
2.636209e-01
2.634594e-01
2.632979e-01
2.631364e-01
2.629749e-01
2.628134e-01
2.626518e-01
2.624903e-01
2.623287e-01
2.621672e-01
2.620056e-01
2.618440e-01
2.616825e-01
2.615209e-01
2.613593e-01
2.611976e-01
2.610360e-01
2.608744e-01
2.607128e-01
2.605511e-01
2.603895e-01
2.602278e-01
2.600662e-01
2.599045e-01
2.597428e-01
2.595811e-01
2.594194e-01
2.592578e-01
2.590960e-01
2.589343e-01
2.587726e-01
2.586109e-01
2.584492e-01
2.582874e-01
2.581257e-01
2.579639e-01
2.578022e-01
2.576404e-01
2.574786e-01
2.573168e-01
2.571551e-01
2.569933e-01
2.568315e-01
2.566697e-01
2.565079e-01
2.563461e-01
2.561842e-01
2.560224e-01
2.558606e-01
2.556987e-01
2.555369e-01
2.553751e-01
2.552132e-01
2.550513e-01
2.548895e-01
2.547276e-01
2.545657e-01
2.544039e-01
2.542420e-01
2.540801e-01
2.539182e-01
2.537563e-01
2.535944e-01
2.534325e-01
2.532706e-01
2.531086e-01
2.529467e-01
2.527848e-01
2.526229e-01
2.524609e-01
2.522990e-01
2.521370e-01
2.519751e-01
2.518131e-01
2.516512e-01
2.514892e-01
2.513273e-01
2.511653e-01
2.510033e-01
2.508413e-01
2.506794e-01
2.505174e-01
2.503554e-01
2.501934e-01
2.500314e-01
2.498694e-01
2.497074e-01
2.495454e-01
2.493834e-01
2.492214e-01
2.490594e-01
2.488974e-01
2.487353e-01
2.485733e-01
2.484113e-01
2.482493e-01
2.480872e-01
2.479252e-01
2.477632e-01
2.476011e-01
2.474391e-01
2.472770e-01
2.471150e-01
2.469530e-01
2.467909e-01
2.466289e-01
2.464668e-01
2.463047e-01
2.461427e-01
2.459806e-01
2.458186e-01
2.456565e-01
2.454945e-01
2.453324e-01
2.451703e-01
2.450083e-01
2.448462e-01
2.446841e-01
2.445220e-01
2.443600e-01
2.441979e-01
2.440358e-01
2.438737e-01
2.437117e-01
2.435496e-01
2.433875e-01
2.432254e-01
2.430634e-01
2.429013e-01
2.427392e-01
2.425771e-01
2.424150e-01
2.422530e-01
2.420909e-01
2.419288e-01
2.417667e-01
2.416046e-01
2.414425e-01
2.412805e-01
2.411184e-01
2.409563e-01
2.407942e-01
2.406321e-01
2.404700e-01
2.403080e-01
2.401459e-01
2.399838e-01
2.398217e-01
2.396596e-01
2.394976e-01
2.393355e-01
2.391734e-01
2.390113e-01
2.388493e-01
2.386872e-01
2.385251e-01
2.383631e-01
2.382010e-01
2.380389e-01
2.378769e-01
2.377148e-01
2.375527e-01
2.373907e-01
2.372286e-01
2.370665e-01
2.369045e-01
2.367424e-01
2.365804e-01
2.364183e-01
2.362563e-01
2.360942e-01
2.359322e-01
2.357701e-01
2.356081e-01
2.354461e-01
2.352840e-01
2.351220e-01
2.349600e-01
2.347979e-01
2.346359e-01
2.344739e-01
2.343119e-01
2.341499e-01
2.339878e-01
2.338258e-01
2.336638e-01
2.335018e-01
2.333398e-01
2.331778e-01
2.330158e-01
2.328538e-01
2.326918e-01
2.325299e-01
2.323679e-01
2.322059e-01
2.320439e-01
2.318820e-01
2.317200e-01
2.315580e-01
2.313961e-01
2.312341e-01
2.310722e-01
2.309102e-01
2.307483e-01
2.305863e-01
2.304244e-01
2.302625e-01
2.301006e-01
2.299386e-01
2.297767e-01
2.296148e-01
2.294529e-01
2.292910e-01
2.291291e-01
2.289672e-01
2.288053e-01
2.286435e-01
2.284816e-01
2.283197e-01
2.281578e-01
2.279960e-01
2.278341e-01
2.276723e-01
2.275104e-01
2.273486e-01
2.271868e-01
2.270249e-01
2.268631e-01
2.267013e-01
2.265395e-01
2.263777e-01
2.262159e-01
2.260541e-01
2.258923e-01
2.257305e-01
2.255688e-01
2.254070e-01
2.252452e-01
2.250835e-01
2.249217e-01
2.247600e-01
2.245983e-01
2.244365e-01
2.242748e-01
2.241131e-01
2.239514e-01
2.237897e-01
2.236280e-01
2.234663e-01
2.233046e-01
2.231430e-01
2.229813e-01
2.228196e-01
2.226580e-01
2.224963e-01
2.223347e-01
2.221731e-01
2.220115e-01
2.218498e-01
2.216882e-01
2.215266e-01
2.213651e-01
2.212035e-01
2.210419e-01
2.208803e-01
2.207188e-01
2.205572e-01
2.203957e-01
2.202342e-01
2.200726e-01
2.199111e-01
2.197496e-01
2.195881e-01
2.194266e-01
2.192652e-01
2.191037e-01
2.189422e-01
2.187808e-01
2.186193e-01
2.184579e-01
2.182965e-01
2.181351e-01
2.179737e-01
2.178123e-01
2.176509e-01
2.174895e-01
2.173281e-01
2.171668e-01
2.170054e-01
2.168441e-01
2.166827e-01
2.165214e-01
2.163601e-01
2.161988e-01
2.160375e-01
2.158762e-01
2.157150e-01
2.155537e-01
2.153925e-01
2.152312e-01
2.150700e-01
2.149088e-01
2.147476e-01
2.145864e-01
2.144252e-01
2.142640e-01
2.141028e-01
2.139417e-01
2.137805e-01
2.136194e-01
2.134583e-01
2.132972e-01
2.131361e-01
2.129750e-01
2.128139e-01
2.126528e-01
2.124918e-01
2.123307e-01
2.121697e-01
2.120087e-01
2.118477e-01
2.116867e-01
2.115257e-01
2.113647e-01
2.112038e-01
2.110428e-01
2.108819e-01
2.107210e-01
2.105600e-01
2.103991e-01
2.102383e-01
2.100774e-01
2.099165e-01
2.097557e-01
2.095948e-01
2.094340e-01
2.092732e-01
2.091124e-01
2.089516e-01
2.087908e-01
2.086301e-01
2.084693e-01
2.083086e-01
2.081479e-01
2.079871e-01
2.078265e-01
2.076658e-01
2.075051e-01
2.073444e-01
2.071838e-01
2.070232e-01
2.068626e-01
2.067020e-01
2.065414e-01
2.063808e-01
2.062202e-01
2.060597e-01
2.058992e-01
2.057386e-01
2.055781e-01
2.054177e-01
2.052572e-01
2.050967e-01
2.049363e-01
2.047758e-01
2.046154e-01
2.044550e-01
2.042946e-01
2.041343e-01
2.039739e-01
2.038136e-01
2.036532e-01
2.034929e-01
2.033326e-01
2.031723e-01
2.030121e-01
2.028518e-01
2.026916e-01
2.025314e-01
2.023711e-01
2.022110e-01
2.020508e-01
2.018906e-01
2.017305e-01
2.015703e-01
2.014102e-01
2.012501e-01
2.010901e-01
2.009300e-01
2.007699e-01
2.006099e-01
2.004499e-01
2.002899e-01
2.001299e-01
1.999699e-01
1.998100e-01
1.996500e-01
1.994901e-01
1.993302e-01
1.991703e-01
1.990105e-01
1.988506e-01
1.986908e-01
1.985310e-01
1.983712e-01
1.982114e-01
1.980516e-01
1.978919e-01
1.977321e-01
1.975724e-01
1.974127e-01
1.972530e-01
1.970934e-01
1.969337e-01
1.967741e-01
1.966145e-01
1.964549e-01
1.962953e-01
1.961358e-01
1.959762e-01
1.958167e-01
1.956572e-01
1.954977e-01
1.953383e-01
1.951788e-01
1.950194e-01
1.948600e-01
1.947006e-01
1.945412e-01
1.943819e-01
1.942225e-01
1.940632e-01
1.939039e-01
1.937446e-01
1.935854e-01
1.934261e-01
1.932669e-01
1.931077e-01
1.929485e-01
1.927893e-01
1.926302e-01
1.924711e-01
1.923119e-01
1.921529e-01
1.919938e-01
1.918347e-01
1.916757e-01
1.915167e-01
1.913577e-01
1.911987e-01
1.910398e-01
1.908809e-01
1.907219e-01
1.905631e-01
1.904042e-01
1.902453e-01
1.900865e-01
1.899277e-01
1.897689e-01
1.896101e-01
1.894514e-01
1.892927e-01
1.891339e-01
1.889753e-01
1.888166e-01
1.886579e-01
1.884993e-01
1.883407e-01
1.881821e-01
1.880236e-01
1.878650e-01
1.877065e-01
1.875480e-01
1.873895e-01
1.872311e-01
1.870727e-01
1.869142e-01
1.867559e-01
1.865975e-01
1.864391e-01
1.862808e-01
1.861225e-01
1.859642e-01
1.858060e-01
1.856477e-01
1.854895e-01
1.853313e-01
1.851731e-01
1.850150e-01
1.848569e-01
1.846988e-01
1.845407e-01
1.843826e-01
1.842246e-01
1.840666e-01
1.839086e-01
1.837506e-01
1.835927e-01
1.834347e-01
1.832768e-01
1.831190e-01
1.829611e-01
1.828033e-01
1.826455e-01
1.824877e-01
1.823299e-01
1.821722e-01
1.820145e-01
1.818568e-01
1.816991e-01
1.815415e-01
1.813839e-01
1.812263e-01
1.810687e-01
1.809111e-01
1.807536e-01
1.805961e-01
1.804386e-01
1.802812e-01
1.801238e-01
1.799664e-01
1.798090e-01
1.796516e-01
1.794943e-01
1.793370e-01
1.791797e-01
1.790225e-01
1.788652e-01
1.787080e-01
1.785508e-01
1.783937e-01
1.782365e-01
1.780794e-01
1.779224e-01
1.777653e-01
1.776083e-01
1.774513e-01
1.772943e-01
1.771373e-01
1.769804e-01
1.768235e-01
1.766666e-01
1.765098e-01
1.763529e-01
1.761961e-01
1.760393e-01
1.758826e-01
1.757259e-01
1.755692e-01
1.754125e-01
1.752559e-01
1.750992e-01
1.749426e-01
1.747861e-01
1.746295e-01
1.744730e-01
1.743165e-01
1.741601e-01
1.740036e-01
1.738472e-01
1.736908e-01
1.735345e-01
1.733782e-01
1.732219e-01
1.730656e-01
1.729093e-01
1.727531e-01
1.725969e-01
1.724407e-01
1.722846e-01
1.721285e-01
1.719724e-01
1.718164e-01
1.716603e-01
1.715043e-01
1.713484e-01
1.711924e-01
1.710365e-01
1.708806e-01
1.707247e-01
1.705689e-01
1.704131e-01
1.702573e-01
1.701016e-01
1.699458e-01
1.697902e-01
1.696345e-01
1.694789e-01
1.693232e-01
1.691677e-01
1.690121e-01
1.688566e-01
1.687011e-01
1.685456e-01
1.683902e-01
1.682348e-01
1.680794e-01
1.679241e-01
1.677687e-01
1.676134e-01
1.674582e-01
1.673030e-01
1.671478e-01
1.669926e-01
1.668374e-01
1.666823e-01
1.665272e-01
1.663722e-01
1.662172e-01
1.660622e-01
1.659072e-01
1.657523e-01
1.655973e-01
1.654425e-01
1.652876e-01
1.651328e-01
1.649780e-01
1.648233e-01
1.646685e-01
1.645138e-01
1.643592e-01
1.642045e-01
1.640499e-01
1.638954e-01
1.637408e-01
1.635863e-01
1.634318e-01
1.632774e-01
1.631230e-01
1.629686e-01
1.628142e-01
1.626599e-01
1.625056e-01
1.623513e-01
1.621971e-01
1.620429e-01
1.618887e-01
1.617346e-01
1.615805e-01
1.614264e-01
1.612724e-01
1.611183e-01
1.609644e-01
1.608104e-01
1.606565e-01
1.605026e-01
1.603488e-01
1.601949e-01
1.600412e-01
1.598874e-01
1.597337e-01
1.595800e-01
1.594263e-01
1.592727e-01
1.591191e-01
1.589655e-01
1.588120e-01
1.586585e-01
1.585050e-01
1.583516e-01
1.581982e-01
1.580449e-01
1.578915e-01
1.577382e-01
1.575850e-01
1.574317e-01
1.572785e-01
1.571254e-01
1.569722e-01
1.568191e-01
1.566661e-01
1.565130e-01
1.563600e-01
1.562071e-01
1.560541e-01
1.559012e-01
1.557484e-01
1.555955e-01
1.554427e-01
1.552900e-01
1.551372e-01
1.549846e-01
1.548319e-01
1.546793e-01
1.545267e-01
1.543741e-01
1.542216e-01
1.540691e-01
1.539167e-01
1.537642e-01
1.536119e-01
1.534595e-01
1.533072e-01
1.531549e-01
1.530027e-01
1.528505e-01
1.526983e-01
1.525461e-01
1.523940e-01
1.522420e-01
1.520899e-01
1.519379e-01
1.517860e-01
1.516340e-01
1.514821e-01
1.513303e-01
1.511785e-01
1.510267e-01
1.508749e-01
1.507232e-01
1.505715e-01
1.504199e-01
1.502683e-01
1.501167e-01
1.499652e-01
1.498137e-01
1.496622e-01
1.495108e-01
1.493594e-01
1.492081e-01
1.490567e-01
1.489055e-01
1.487542e-01
1.486030e-01
1.484518e-01
1.483007e-01
1.481496e-01
1.479986e-01
1.478475e-01
1.476965e-01
1.475456e-01
1.473947e-01
1.472438e-01
1.470930e-01
1.469422e-01
1.467914e-01
1.466407e-01
1.464900e-01
1.463393e-01
1.461887e-01
1.460382e-01
1.458876e-01
1.457371e-01
1.455867e-01
1.454362e-01
1.452859e-01
1.451355e-01
1.449852e-01
1.448349e-01
1.446847e-01
1.445345e-01
1.443843e-01
1.442342e-01
1.440841e-01
1.439341e-01
1.437841e-01
1.436341e-01
1.434842e-01
1.433343e-01
1.431845e-01
1.430347e-01
1.428849e-01
1.427352e-01
1.425855e-01
1.424358e-01
1.422862e-01
1.421366e-01
1.419871e-01
1.418376e-01
1.416881e-01
1.415387e-01
1.413894e-01
1.412400e-01
1.410907e-01
1.409415e-01
1.407922e-01
1.406431e-01
1.404939e-01
1.403448e-01
1.401958e-01
1.400467e-01
1.398978e-01
1.397488e-01
1.395999e-01
1.394511e-01
1.393022e-01
1.391535e-01
1.390047e-01
1.388560e-01
1.387074e-01
1.385588e-01
1.384102e-01
1.382616e-01
1.381132e-01
1.379647e-01
1.378163e-01
1.376679e-01
1.375196e-01
1.373713e-01
1.372231e-01
1.370748e-01
1.369267e-01
1.367786e-01
1.366305e-01
1.364824e-01
1.363344e-01
1.361865e-01
1.360386e-01
1.358907e-01
1.357428e-01
1.355951e-01
1.354473e-01
1.352996e-01
1.351519e-01
1.350043e-01
1.348567e-01
1.347092e-01
1.345617e-01
1.344142e-01
1.342668e-01
1.341194e-01
1.339721e-01
1.338248e-01
1.336776e-01
1.335304e-01
1.333832e-01
1.332361e-01
1.330890e-01
1.329420e-01
1.327950e-01
1.326481e-01
1.325012e-01
1.323543e-01
1.322075e-01
1.320607e-01
1.319140e-01
1.317673e-01
1.316207e-01
1.314741e-01
1.313275e-01
1.311810e-01
1.310346e-01
1.308881e-01
1.307418e-01
1.305954e-01
1.304491e-01
1.303029e-01
1.301567e-01
1.300105e-01
1.298644e-01
1.297183e-01
1.295723e-01
1.294263e-01
1.292804e-01
1.291345e-01
1.289886e-01
1.288428e-01
1.286971e-01
1.285513e-01
1.284057e-01
1.282600e-01
1.281144e-01
1.279689e-01
1.278234e-01
1.276780e-01
1.275326e-01
1.273872e-01
1.272419e-01
1.270966e-01
1.269514e-01
1.268062e-01
1.266611e-01
1.265160e-01
1.263710e-01
1.262260e-01
1.260810e-01
1.259361e-01
1.257912e-01
1.256464e-01
1.255017e-01
1.253569e-01
1.252123e-01
1.250676e-01
1.249230e-01
1.247785e-01
1.246340e-01
1.244896e-01
1.243452e-01
1.242008e-01
1.240565e-01
1.239122e-01
1.237680e-01
1.236239e-01
1.234797e-01
1.233357e-01
1.231916e-01
1.230476e-01
1.229037e-01
1.227598e-01
1.226160e-01
1.224722e-01
1.223284e-01
1.221847e-01
1.220411e-01
1.218975e-01
1.217539e-01
1.216104e-01
1.214669e-01
1.213235e-01
1.211802e-01
1.210368e-01
1.208936e-01
1.207503e-01
1.206072e-01
1.204640e-01
1.203209e-01
1.201779e-01
1.200349e-01
1.198920e-01
1.197491e-01
1.196063e-01
1.194635e-01
1.193207e-01
1.191780e-01
1.190354e-01
1.188928e-01
1.187502e-01
1.186077e-01
1.184652e-01
1.183228e-01
1.181805e-01
1.180382e-01
1.178959e-01
1.177537e-01
1.176115e-01
1.174694e-01
1.173274e-01
1.171853e-01
1.170434e-01
1.169014e-01
1.167596e-01
1.166178e-01
1.164760e-01
1.163343e-01
1.161926e-01
1.160510e-01
1.159094e-01
1.157679e-01
1.156264e-01
1.154850e-01
1.153436e-01
1.152023e-01
1.150610e-01
1.149198e-01
1.147786e-01
1.146375e-01
1.144964e-01
1.143554e-01
1.142144e-01
1.140735e-01
1.139326e-01
1.137918e-01
1.136510e-01
1.135103e-01
1.133696e-01
1.132290e-01
1.130884e-01
1.129479e-01
1.128074e-01
1.126670e-01
1.125267e-01
1.123863e-01
1.122461e-01
1.121059e-01
1.119657e-01
1.118256e-01
1.116855e-01
1.115455e-01
1.114056e-01
1.112657e-01
1.111258e-01
1.109860e-01
1.108462e-01
1.107065e-01
1.105669e-01
1.104273e-01
1.102878e-01
1.101483e-01
1.100088e-01
1.098694e-01
1.097301e-01
1.095908e-01
1.094516e-01
1.093124e-01
1.091733e-01
1.090342e-01
1.088952e-01
1.087562e-01
1.086173e-01
1.084784e-01
1.083396e-01
1.082008e-01
1.080621e-01
1.079235e-01
1.077849e-01
1.076463e-01
1.075078e-01
1.073694e-01
1.072310e-01
1.070926e-01
1.069544e-01
1.068161e-01
1.066779e-01
1.065398e-01
1.064017e-01
1.062637e-01
1.061258e-01
1.059878e-01
1.058500e-01
1.057122e-01
1.055744e-01
1.054367e-01
1.052991e-01
1.051615e-01
1.050240e-01
1.048865e-01
1.047490e-01
1.046117e-01
1.044743e-01
1.043371e-01
1.041999e-01
1.040627e-01
1.039256e-01
1.037886e-01
1.036516e-01
1.035146e-01
1.033777e-01
1.032409e-01
1.031041e-01
1.029674e-01
1.028307e-01
1.026941e-01
1.025576e-01
1.024211e-01
1.022846e-01
1.021482e-01
1.020119e-01
1.018756e-01
1.017394e-01
1.016032e-01
1.014671e-01
1.013310e-01
1.011950e-01
1.010591e-01
1.009232e-01
1.007873e-01
1.006515e-01
1.005158e-01
1.003801e-01
1.002445e-01
1.001090e-01
9.997345e-02
9.983800e-02
9.970260e-02
9.956726e-02
9.943198e-02
9.929676e-02
9.916159e-02
9.902647e-02
9.889142e-02
9.875641e-02
9.862147e-02
9.848658e-02
9.835175e-02
9.821697e-02
9.808225e-02
9.794759e-02
9.781299e-02
9.767844e-02
9.754395e-02
9.740951e-02
9.727513e-02
9.714081e-02
9.700655e-02
9.687234e-02
9.673819e-02
9.660410e-02
9.647006e-02
9.633609e-02
9.620217e-02
9.606830e-02
9.593450e-02
9.580075e-02
9.566706e-02
9.553342e-02
9.539985e-02
9.526633e-02
9.513287e-02
9.499947e-02
9.486612e-02
9.473284e-02
9.459961e-02
9.446644e-02
9.433332e-02
9.420027e-02
9.406727e-02
9.393434e-02
9.380146e-02
9.366863e-02
9.353587e-02
9.340317e-02
9.327052e-02
9.313793e-02
9.300541e-02
9.287294e-02
9.274052e-02
9.260817e-02
9.247588e-02
9.234364e-02
9.221147e-02
9.207935e-02
9.194729e-02
9.181529e-02
9.168335e-02
9.155147e-02
9.141965e-02
9.128789e-02
9.115618e-02
9.102454e-02
9.089296e-02
9.076143e-02
9.062997e-02
9.049856e-02
9.036722e-02
9.023593e-02
9.010470e-02
8.997354e-02
8.984243e-02
8.971138e-02
8.958040e-02
8.944947e-02
8.931860e-02
8.918780e-02
8.905705e-02
8.892636e-02
8.879574e-02
8.866517e-02
8.853466e-02
8.840422e-02
8.827384e-02
8.814351e-02
8.801325e-02
8.788305e-02
8.775290e-02
8.762282e-02
8.749280e-02
8.736284e-02
8.723294e-02
8.710310e-02
8.697333e-02
8.684361e-02
8.671396e-02
8.658436e-02
8.645483e-02
8.632536e-02
8.619595e-02
8.606660e-02
8.593731e-02
8.580809e-02
8.567892e-02
8.554982e-02
8.542078e-02
8.529180e-02
8.516288e-02
8.503403e-02
8.490523e-02
8.477650e-02
8.464783e-02
8.451922e-02
8.439067e-02
8.426219e-02
8.413377e-02
8.400541e-02
8.387711e-02
8.374887e-02
8.362070e-02
8.349259e-02
8.336454e-02
8.323655e-02
8.310863e-02
8.298077e-02
8.285297e-02
8.272523e-02
8.259756e-02
8.246995e-02
8.234240e-02
8.221492e-02
8.208750e-02
8.196014e-02
8.183284e-02
8.170561e-02
8.157844e-02
8.145133e-02
8.132429e-02
8.119731e-02
8.107039e-02
8.094354e-02
8.081675e-02
8.069002e-02
8.056336e-02
8.043676e-02
8.031022e-02
8.018375e-02
8.005734e-02
7.993100e-02
7.980472e-02
7.967850e-02
7.955235e-02
7.942626e-02
7.930023e-02
7.917427e-02
7.904838e-02
7.892254e-02
7.879678e-02
7.867107e-02
7.854543e-02
7.841986e-02
7.829434e-02
7.816890e-02
7.804352e-02
7.791820e-02
7.779295e-02
7.766776e-02
7.754263e-02
7.741757e-02
7.729258e-02
7.716765e-02
7.704279e-02
7.691799e-02
7.679325e-02
7.666858e-02
7.654398e-02
7.641944e-02
7.629497e-02
7.617056e-02
7.604622e-02
7.592194e-02
7.579773e-02
7.567358e-02
7.554950e-02
7.542548e-02
7.530153e-02
7.517765e-02
7.505383e-02
7.493007e-02
7.480639e-02
7.468276e-02
7.455921e-02
7.443572e-02
7.431229e-02
7.418894e-02
7.406564e-02
7.394242e-02
7.381926e-02
7.369617e-02
7.357314e-02
7.345018e-02
7.332728e-02
7.320446e-02
7.308169e-02
7.295900e-02
7.283637e-02
7.271381e-02
7.259131e-02
7.246889e-02
7.234653e-02
7.222423e-02
7.210200e-02
7.197984e-02
7.185775e-02
7.173572e-02
7.161376e-02
7.149187e-02
7.137004e-02
7.124828e-02
7.112659e-02
7.100497e-02
7.088341e-02
7.076192e-02
7.064050e-02
7.051915e-02
7.039786e-02
7.027664e-02
7.015549e-02
7.003440e-02
6.991339e-02
6.979244e-02
6.967156e-02
6.955075e-02
6.943000e-02
6.930933e-02
6.918872e-02
6.906818e-02
6.894770e-02
6.882730e-02
6.870696e-02
6.858669e-02
6.846649e-02
6.834636e-02
6.822630e-02
6.810630e-02
6.798638e-02
6.786652e-02
6.774673e-02
6.762701e-02
6.750736e-02
6.738778e-02
6.726826e-02
6.714882e-02
6.702944e-02
6.691013e-02
6.679089e-02
6.667172e-02
6.655262e-02
6.643359e-02
6.631463e-02
6.619574e-02
6.607691e-02
6.595816e-02
6.583947e-02
6.572086e-02
6.560231e-02
6.548383e-02
6.536543e-02
6.524709e-02
6.512882e-02
6.501062e-02
6.489249e-02
6.477443e-02
6.465644e-02
6.453852e-02
6.442067e-02
6.430289e-02
6.418518e-02
6.406754e-02
6.394997e-02
6.383247e-02
6.371504e-02
6.359769e-02
6.348040e-02
6.336318e-02
6.324603e-02
6.312895e-02
6.301194e-02
6.289501e-02
6.277814e-02
6.266135e-02
6.254462e-02
6.242797e-02
6.231138e-02
6.219487e-02
6.207843e-02
6.196206e-02
6.184575e-02
6.172953e-02
6.161337e-02
6.149728e-02
6.138126e-02
6.126532e-02
6.114944e-02
6.103364e-02
6.091791e-02
6.080225e-02
6.068666e-02
6.057114e-02
6.045570e-02
6.034032e-02
6.022502e-02
6.010979e-02
5.999463e-02
5.987954e-02
5.976453e-02
5.964958e-02
5.953471e-02
5.941991e-02
5.930518e-02
5.919052e-02
5.907594e-02
5.896142e-02
5.884698e-02
5.873262e-02
5.861832e-02
5.850409e-02
5.838994e-02
5.827586e-02
5.816186e-02
5.804792e-02
5.793406e-02
5.782027e-02
5.770655e-02
5.759291e-02
5.747933e-02
5.736584e-02
5.725241e-02
5.713905e-02
5.702577e-02
5.691257e-02
5.679943e-02
5.668637e-02
5.657338e-02
5.646046e-02
5.634762e-02
5.623485e-02
5.612215e-02
5.600953e-02
5.589698e-02
5.578450e-02
5.567210e-02
5.555977e-02
5.544751e-02
5.533533e-02
5.522322e-02
5.511118e-02
5.499922e-02
5.488733e-02
5.477551e-02
5.466377e-02
5.455210e-02
5.444051e-02
5.432899e-02
5.421754e-02
5.410617e-02
5.399487e-02
5.388365e-02
5.377250e-02
5.366142e-02
5.355042e-02
5.343949e-02
5.332864e-02
5.321786e-02
5.310715e-02
5.299652e-02
5.288597e-02
5.277549e-02
5.266508e-02
5.255475e-02
5.244449e-02
5.233431e-02
5.222420e-02
5.211417e-02
5.200421e-02
5.189432e-02
5.178451e-02
5.167478e-02
5.156512e-02
5.145554e-02
5.134603e-02
5.123659e-02
5.112724e-02
5.101795e-02
5.090874e-02
5.079961e-02
5.069055e-02
5.058157e-02
5.047266e-02
5.036383e-02
5.025508e-02
5.014640e-02
5.003779e-02
4.992926e-02
4.982081e-02
4.971243e-02
4.960413e-02
4.949590e-02
4.938775e-02
4.927968e-02
4.917168e-02
4.906375e-02
4.895591e-02
4.884814e-02
4.874044e-02
4.863282e-02
4.852528e-02
4.841782e-02
4.831043e-02
4.820311e-02
4.809587e-02
4.798871e-02
4.788163e-02
4.777462e-02
4.766769e-02
4.756084e-02
4.745406e-02
4.734735e-02
4.724073e-02
4.713418e-02
4.702771e-02
4.692132e-02
4.681500e-02
4.670876e-02
4.660259e-02
4.649651e-02
4.639050e-02
4.628456e-02
4.617871e-02
4.607293e-02
4.596723e-02
4.586160e-02
4.575605e-02
4.565058e-02
4.554519e-02
4.543988e-02
4.533464e-02
4.522948e-02
4.512440e-02
4.501939e-02
4.491446e-02
4.480961e-02
4.470484e-02
4.460015e-02
4.449553e-02
4.439099e-02
4.428653e-02
4.418215e-02
4.407784e-02
4.397362e-02
4.386947e-02
4.376540e-02
4.366140e-02
4.355749e-02
4.345365e-02
4.334989e-02
4.324621e-02
4.314261e-02
4.303909e-02
4.293564e-02
4.283227e-02
4.272899e-02
4.262578e-02
4.252264e-02
4.241959e-02
4.231662e-02
4.221372e-02
4.211091e-02
4.200817e-02
4.190551e-02
4.180293e-02
4.170043e-02
4.159800e-02
4.149566e-02
4.139340e-02
4.129121e-02
4.118910e-02
4.108708e-02
4.098513e-02
4.088326e-02
4.078147e-02
4.067976e-02
4.057813e-02
4.047657e-02
4.037510e-02
4.027371e-02
4.017239e-02
4.007116e-02
3.997001e-02
3.986893e-02
3.976794e-02
3.966702e-02
3.956618e-02
3.946543e-02
3.936475e-02
3.926415e-02
3.916364e-02
3.906320e-02
3.896284e-02
3.886257e-02
3.876237e-02
3.866225e-02
3.856222e-02
3.846226e-02
3.836238e-02
3.826259e-02
3.816287e-02
3.806324e-02
3.796368e-02
3.786421e-02
3.776481e-02
3.766550e-02
3.756626e-02
3.746711e-02
3.736804e-02
3.726905e-02
3.717014e-02
3.707130e-02
3.697256e-02
3.687389e-02
3.677530e-02
3.667679e-02
3.657836e-02
3.648002e-02
3.638175e-02
3.628357e-02
3.618547e-02
3.608745e-02
3.598951e-02
3.589165e-02
3.579387e-02
3.569617e-02
3.559856e-02
3.550103e-02
3.540357e-02
3.530620e-02
3.520891e-02
3.511170e-02
3.501458e-02
3.491753e-02
3.482057e-02
3.472369e-02
3.462689e-02
3.453017e-02
3.443353e-02
3.433697e-02
3.424050e-02
3.414411e-02
3.404780e-02
3.395157e-02
3.385543e-02
3.375936e-02
3.366338e-02
3.356748e-02
3.347166e-02
3.337593e-02
3.328028e-02
3.318470e-02
3.308922e-02
3.299381e-02
3.289849e-02
3.280324e-02
3.270809e-02
3.261301e-02
3.251801e-02
3.242310e-02
3.232827e-02
3.223353e-02
3.213886e-02
3.204428e-02
3.194978e-02
3.185537e-02
3.176104e-02
3.166679e-02
3.157262e-02
3.147853e-02
3.138453e-02
3.129061e-02
3.119678e-02
3.110303e-02
3.100936e-02
3.091577e-02
3.082227e-02
3.072885e-02
3.063551e-02
3.054226e-02
3.044909e-02
3.035600e-02
3.026300e-02
3.017008e-02
3.007724e-02
2.998449e-02
2.989182e-02
2.979924e-02
2.970673e-02
2.961432e-02
2.952198e-02
2.942973e-02
2.933756e-02
2.924548e-02
2.915348e-02
2.906156e-02
2.896973e-02
2.887798e-02
2.878632e-02
2.869474e-02
2.860324e-02
2.851183e-02
2.842050e-02
2.832926e-02
2.823810e-02
2.814703e-02
2.805604e-02
2.796513e-02
2.787431e-02
2.778357e-02
2.769292e-02
2.760235e-02
2.751186e-02
2.742146e-02
2.733115e-02
2.724092e-02
2.715077e-02
2.706071e-02
2.697073e-02
2.688084e-02
2.679103e-02
2.670131e-02
2.661167e-02
2.652212e-02
2.643265e-02
2.634327e-02
2.625397e-02
2.616475e-02
2.607563e-02
2.598658e-02
2.589762e-02
2.580875e-02
2.571996e-02
2.563126e-02
2.554264e-02
2.545411e-02
2.536567e-02
2.527730e-02
2.518903e-02
2.510084e-02
2.501273e-02
2.492471e-02
2.483678e-02
2.474893e-02
2.466117e-02
2.457349e-02
2.448590e-02
2.439840e-02
2.431098e-02
2.422364e-02
2.413639e-02
2.404923e-02
2.396215e-02
2.387516e-02
2.378826e-02
2.370144e-02
2.361471e-02
2.352806e-02
2.344150e-02
2.335502e-02
2.326864e-02
2.318233e-02
2.309612e-02
2.300999e-02
2.292394e-02
2.283799e-02
2.275212e-02
2.266633e-02
2.258063e-02
2.249502e-02
2.240950e-02
2.232406e-02
2.223871e-02
2.215344e-02
2.206826e-02
2.198317e-02
2.189816e-02
2.181325e-02
2.172841e-02
2.164367e-02
2.155901e-02
2.147444e-02
2.138995e-02
2.130556e-02
2.122125e-02
2.113702e-02
2.105289e-02
2.096884e-02
2.088487e-02
2.080100e-02
2.071721e-02
2.063351e-02
2.054989e-02
2.046637e-02
2.038293e-02
2.029958e-02
2.021631e-02
2.013313e-02
2.005005e-02
1.996704e-02
1.988413e-02
1.980130e-02
1.971856e-02
1.963591e-02
1.955334e-02
1.947087e-02
1.938848e-02
1.930618e-02
1.922396e-02
1.914184e-02
1.905980e-02
1.897785e-02
1.889599e-02
1.881421e-02
1.873252e-02
1.865093e-02
1.856942e-02
1.848799e-02
1.840666e-02
1.832541e-02
1.824425e-02
1.816318e-02
1.808220e-02
1.800131e-02
1.792050e-02
1.783979e-02
1.775916e-02
1.767862e-02
1.759816e-02
1.751780e-02
1.743753e-02
1.735734e-02
1.727724e-02
1.719723e-02
1.711731e-02
1.703748e-02
1.695773e-02
1.687808e-02
1.679851e-02
1.671904e-02
1.663965e-02
1.656035e-02
1.648114e-02
1.640201e-02
1.632298e-02
1.624404e-02
1.616518e-02
1.608641e-02
1.600774e-02
1.592915e-02
1.585065e-02
1.577224e-02
1.569392e-02
1.561568e-02
1.553754e-02
1.545949e-02
1.538152e-02
1.530365e-02
1.522586e-02
1.514817e-02
1.507056e-02
1.499304e-02
1.491561e-02
1.483828e-02
1.476103e-02
1.468387e-02
1.460680e-02
1.452982e-02
1.445293e-02
1.437613e-02
1.429941e-02
1.422279e-02
1.414626e-02
1.406982e-02
1.399347e-02
1.391720e-02
1.384103e-02
1.376495e-02
1.368896e-02
1.361305e-02
1.353724e-02
1.346152e-02
1.338589e-02
1.331034e-02
1.323489e-02
1.315953e-02
1.308426e-02
1.300907e-02
1.293398e-02
1.285898e-02
1.278407e-02
1.270925e-02
1.263452e-02
1.255988e-02
1.248533e-02
1.241087e-02
1.233650e-02
1.226222e-02
1.218804e-02
1.211394e-02
1.203993e-02
1.196602e-02
1.189219e-02
1.181846e-02
1.174481e-02
1.167126e-02
1.159780e-02
1.152442e-02
1.145114e-02
1.137795e-02
1.130486e-02
1.123185e-02
1.115893e-02
1.108610e-02
1.101337e-02
1.094072e-02
1.086817e-02
1.079571e-02
1.072334e-02
1.065106e-02
1.057887e-02
1.050677e-02
1.043477e-02
1.036285e-02
1.029103e-02
1.021929e-02
1.014765e-02
1.007610e-02
1.000465e-02
9.933278e-03
9.862003e-03
9.790819e-03
9.719726e-03
9.648725e-03
9.577816e-03
9.506998e-03
9.436272e-03
9.365638e-03
9.295095e-03
9.224644e-03
9.154284e-03
9.084016e-03
9.013841e-03
8.943756e-03
8.873764e-03
8.803864e-03
8.734055e-03
8.664339e-03
8.594714e-03
8.525182e-03
8.455741e-03
8.386392e-03
8.317136e-03
8.247971e-03
8.178899e-03
8.109919e-03
8.041031e-03
7.972235e-03
7.903531e-03
7.834920e-03
7.766401e-03
7.697974e-03
7.629640e-03
7.561398e-03
7.493248e-03
7.425191e-03
7.357226e-03
7.289354e-03
7.221574e-03
7.153886e-03
7.086292e-03
7.018789e-03
6.951380e-03
6.884063e-03
6.816838e-03
6.749707e-03
6.682668e-03
6.615721e-03
6.548868e-03
6.482107e-03
6.415439e-03
6.348864e-03
6.282382e-03
6.215993e-03
6.149696e-03
6.083493e-03
6.017383e-03
5.951365e-03
5.885441e-03
5.819609e-03
5.753871e-03
5.688226e-03
5.622674e-03
5.557215e-03
5.491849e-03
5.426576e-03
5.361397e-03
5.296311e-03
5.231318e-03
5.166418e-03
5.101612e-03
5.036899e-03
4.972280e-03
4.907754e-03
4.843321e-03
4.778982e-03
4.714737e-03
4.650584e-03
4.586526e-03
4.522561e-03
4.458689e-03
4.394911e-03
4.331227e-03
4.267637e-03
4.204140e-03
4.140737e-03
4.077427e-03
4.014212e-03
3.951090e-03
3.888062e-03
3.825127e-03
3.762287e-03
3.699541e-03
3.636888e-03
3.574329e-03
3.511865e-03
3.449494e-03
3.387217e-03
3.325035e-03
3.262946e-03
3.200951e-03
3.139051e-03
3.077245e-03
3.015533e-03
2.953915e-03
2.892391e-03
2.830961e-03
2.769626e-03
2.708385e-03
2.647239e-03
2.586186e-03
2.525228e-03
2.464365e-03
2.403595e-03
2.342921e-03
2.282340e-03
2.221854e-03
2.161463e-03
2.101166e-03
2.040964e-03
1.980856e-03
1.920843e-03
1.860924e-03
1.801100e-03
1.741371e-03
1.681736e-03
1.622196e-03
1.562751e-03
1.503401e-03
1.444145e-03
1.384984e-03
1.325918e-03
1.266947e-03
1.208071e-03
1.149289e-03
1.090603e-03
1.032011e-03
9.735149e-04
9.151133e-04
8.568067e-04
7.985951e-04
7.404786e-04
6.824572e-04
6.245309e-04
5.666997e-04
5.089637e-04
4.513228e-04
3.937771e-04
3.363267e-04
2.789714e-04
2.217115e-04
1.645468e-04
1.074774e-04
5.050333e-05
0
0
0
0
0
0
0
0
0
0
0
0
0
0
0
0
0
0
0
0
0
0
0
0
0
0
0
0
0
0
0
0
0
0
0
0
0
0
0
0
0
0
0
0
0
0
0
0
0
0
0
0
0
0
0
0
0
0
0
0
0
0
0
0
0
0
0
0
0
0
0
0
0
0
0
0
0
0
0
0
0
0
0
0
0
0
0
0
0
0
0
0
0
0
0
0
0
0
0
0
0
0
0
0
0
0
0
0
0
0
0
0
0
0
0
0
0
0
0
0
0
0
0
0
0
0
0
0
0
0
0
0
0
0
0
0
0
0
0
0
0
0
0
0
0
0
0
0
0
0
0
0
0
0
0
0
0
0
0
0
0
0
0
0
0
0
0
0
0
0
0
0
0
0
0
0
0
0
0
0
0
0
0
0
0
0
0
0
0
0
0
0
0
0
0
0
0
0
0
0
0
0
0
0
0
0
0
0
0
0
0
0
0
0
0
0
0
0
0
0
0
0
0
0
0
0
0
0
0
0
0
0
0
0
0
0
0
0
0
0
0
0
0
0
0
0
0
0
0
0
0
0
0
0
0
0
0
0
0
0
0
0
0
0
0
0
0
0
0
0
0
0
0
0
0
0
0
0
0
0
0
0
0
0
0
0
0
0
0
0
0
0
0
0
0
0
0
0
0
0
0
0
0
0
0
0
0
0
0
0
0
0
0
0
0
0
0
0
0
0
0
0
0
0
0
0
0
0
0
0
0
0
0
0
0
0
0
0
0
0
0
0
0
0
0
0
0
0
0
0
0
0
0
0
0
0
0
0
0
0
0
0
0
0
0
0
0
0
0
0
0
0
0
0
0
0
0
0
0
0
0
0
0
0
0
0
0
0
0
0
0
0
0
0
0
0
0
0
0
0
0
0
0
0
0
0
0
0
0
0
0
0
0
0
0
0
0
0
0
0
0
0
0
0
0
0
0
0
0
0
0
0
0
0
0
0
0
0
0
0
0
0
0
0
0
0
0
0
0
0
0
0
0
0
0
0
0
0
0
0
0
0
0
0
0
0
0
0
0
0
0
0
0
0
0
0
0
0
0
0
0
0
0
0
0
0
0
0
0
0
0
0
0
0
0
0
0
0
0
0
0
0
0
0
0
0
0
0
0
0
0
0
0
0
0
0
0
0
0
0
0
0
0
0
0
0
0
0
0
0
0
0
0
0
0
0
0
0
0
0
0
0
0
0
0
0
0
0
0
0
0
0
0
0
0
0
0
0
0
0
0
0
0
0
0
0
0
0
0
0
0
0
0
0
0
0
0
0
0
0
0
0
0
0
0
0
0
0
0
0
0
0
0
0
0
0
0
0
0
0
0
0
0
0
0
0
0
0
0
0
0
0
0
0
0
0
0
0
0
0
0
0
0
0
0
0
0
0
0
0
0
0
0
0
0
0
0
0
0
0
0
0
0
0
0
0
0
0
0
0
0
0
0
0
0
0
0
0
0
0
0
0
0
0
0
0
0
0
0
0
0
0
0
0
0
0
0
0
0
0
0
0
0
0
0
0
0
0
0
0
0
0
0
0
0
0
0
0
0
0
0
0
0
0
0
0
0
0
0
0
0
0
0
0
0
0
0
0
0
0
0
0
0
0
0
0
0
0
0
0
0
0
0
0
0
0
0
0
0
0
0
0
0
0
0
0
0
0
0
0
0
0
0
0
0
0
0
0
0
0
0
0
0
0
0
0
0
0
0
0
0
0
0
0
0
0
0
0
0
0
0
0
0
0
0
0
0
0
0
0
0
0
0
0
0
0
0
0
0
0
0
0
0
0
0
0
0
0
0
0
0
0
0
0
0
0
0
0
0
0
0
0
0
0
0
0
0
0
0
0
0
0
0
0
0
0
0
0
0
0
0
0
0
0
0
0
0
0
0
0
0
0
0
0
0
0
0
0
0
0
0
0
0
0
0
0
0
0
0
0
0
0
0
0
0
0
0
0
0
0
0
0
0
0
0
0
0
0
0
0
0
0
0
0
0
0
0
0
0
0
0
0
0
0
0
0
0
0
0
0
0
0
0
0
0
0
0
0
0
0
0
0
0
0
0
0
0
0
0
0
0
0
0
0
0
0
0
0
0
0
0
0
0
0
0
0
0
0
0
0
0
0
0
0
0
0
0
0
0
0
0
0
0
0
0
0
0
0
0
0
0
0
0
0
0
0
0
0
0
0
0
0
0
0
0
0
0
0
0
0
0
0
0
0
0
0
0
0
0
0
0
0
0
0
0
0
0
0
0
0
0
0
0
0
0
0
0
0
0
0
0
0
0
0
0
0
0
0
0
0
0
0
0
0
0
0
0
0
0
0
0
0
0
0
0
0
0
0
0
0
0
0
0
0
0
0
0
0
0
0
0
0
0
0
0
0
0
0
0
0
0
0
0
0
0
0
0
0
0
0
0
0
0
0
0
0
0
0
0
0
0
0
0
0
0
0
0
0
0
0
0
0
0
0
0
0
0
0
0
0
0
0
0
0
0
0
0
0
0
0
0
0
0
0
0
0
0
0
0
0
0
0
0
0
0
0
0
0
0
0
0
3.119956e-05
8.814117e-05
1.451781e-04
2.023104e-04
2.595379e-04
3.168607e-04
3.742788e-04
4.317921e-04
4.894006e-04
5.471042e-04
6.049030e-04
6.627970e-04
7.207860e-04
7.788702e-04
8.370494e-04
8.953236e-04
9.536929e-04
1.012157e-03
1.070716e-03
1.129371e-03
1.188120e-03
1.246964e-03
1.305902e-03
1.364936e-03
1.424065e-03
1.483288e-03
1.542606e-03
1.602019e-03
1.661527e-03
1.721129e-03
1.780826e-03
1.840618e-03
1.900504e-03
1.960485e-03
2.020561e-03
2.080731e-03
2.140996e-03
2.201355e-03
2.261809e-03
2.322357e-03
2.383000e-03
2.443737e-03
2.504568e-03
2.565494e-03
2.626514e-03
2.687629e-03
2.748838e-03
2.810141e-03
2.871538e-03
2.933030e-03
2.994616e-03
3.056296e-03
3.118070e-03
3.179938e-03
3.241901e-03
3.303957e-03
3.366108e-03
3.428353e-03
3.490691e-03
3.553124e-03
3.615651e-03
3.678271e-03
3.740986e-03
3.803794e-03
3.866696e-03
3.929692e-03
3.992782e-03
4.055966e-03
4.119244e-03
4.182615e-03
4.246080e-03
4.309638e-03
4.373291e-03
4.437037e-03
4.500876e-03
4.564809e-03
4.628836e-03
4.692956e-03
4.757170e-03
4.821477e-03
4.885878e-03
4.950372e-03
5.014960e-03
5.079641e-03
5.144415e-03
5.209283e-03
5.274244e-03
5.339298e-03
5.404446e-03
5.469687e-03
5.535021e-03
5.600448e-03
5.665968e-03
5.731582e-03
5.797288e-03
5.863088e-03
5.928981e-03
5.994967e-03
6.061045e-03
6.127217e-03
6.193482e-03
6.259839e-03
6.326290e-03
6.392833e-03
6.459470e-03
6.526199e-03
6.593021e-03
6.659935e-03
6.726942e-03
6.794043e-03
6.861235e-03
6.928521e-03
6.995899e-03
7.063369e-03
7.130933e-03
7.198589e-03
7.266337e-03
7.334178e-03
7.402111e-03
7.470137e-03
7.538255e-03
7.606465e-03
7.674768e-03
7.743164e-03
7.811651e-03
7.880231e-03
7.948903e-03
8.017668e-03
8.086524e-03
8.155473e-03
8.224514e-03
8.293647e-03
8.362872e-03
8.432189e-03
8.501598e-03
8.571100e-03
8.640693e-03
8.710378e-03
8.780155e-03
8.850024e-03
8.919985e-03
8.990038e-03
9.060182e-03
9.130419e-03
9.200747e-03
9.271167e-03
9.341678e-03
9.412282e-03
9.482976e-03
9.553763e-03
9.624641e-03
9.695611e-03
9.766672e-03
9.837825e-03
9.909069e-03
9.980405e-03
1.005183e-02
1.012335e-02
1.019496e-02
1.026666e-02
1.033845e-02
1.041034e-02
1.048231e-02
1.055438e-02
1.062654e-02
1.069879e-02
1.077113e-02
1.084356e-02
1.091608e-02
1.098869e-02
1.106140e-02
1.113419e-02
1.120708e-02
1.128005e-02
1.135312e-02
1.142628e-02
1.149953e-02
1.157287e-02
1.164630e-02
1.171983e-02
1.179344e-02
1.186714e-02
1.194094e-02
1.201482e-02
1.208880e-02
1.216286e-02
1.223702e-02
1.231127e-02
1.238560e-02
1.246003e-02
1.253455e-02
1.260916e-02
1.268386e-02
1.275865e-02
1.283353e-02
1.290850e-02
1.298356e-02
1.305871e-02
1.313395e-02
1.320929e-02
1.328471e-02
1.336022e-02
1.343582e-02
1.351151e-02
1.358729e-02
1.366317e-02
1.373913e-02
1.381518e-02
1.389132e-02
1.396755e-02
1.404388e-02
1.412029e-02
1.419679e-02
1.427338e-02
1.435006e-02
1.442683e-02
1.450369e-02
1.458064e-02
1.465768e-02
1.473481e-02
1.481203e-02
1.488933e-02
1.496673e-02
1.504422e-02
1.512179e-02
1.519946e-02
1.527722e-02
1.535506e-02
1.543299e-02
1.551102e-02
1.558913e-02
1.566733e-02
1.574562e-02
1.582400e-02
1.590247e-02
1.598103e-02
1.605968e-02
1.613841e-02
1.621724e-02
1.629615e-02
1.637515e-02
1.645425e-02
1.653343e-02
1.661270e-02
1.669205e-02
1.677150e-02
1.685104e-02
1.693066e-02
1.701038e-02
1.709018e-02
1.717007e-02
1.725005e-02
1.733012e-02
1.741027e-02
1.749052e-02
1.757085e-02
1.765127e-02
1.773178e-02
1.781238e-02
1.789307e-02
1.797384e-02
1.805471e-02
1.813566e-02
1.821670e-02
1.829783e-02
1.837904e-02
1.846035e-02
1.854174e-02
1.862322e-02
1.870479e-02
1.878644e-02
1.886819e-02
1.895002e-02
1.903194e-02
1.911395e-02
1.919604e-02
1.927823e-02
1.936050e-02
1.944286e-02
1.952531e-02
1.960784e-02
1.969046e-02
1.977317e-02
1.985597e-02
1.993885e-02
2.002183e-02
2.010489e-02
2.018803e-02
2.027127e-02
2.035459e-02
2.043800e-02
2.052150e-02
2.060508e-02
2.068875e-02
2.077251e-02
2.085636e-02
2.094029e-02
2.102431e-02
2.110842e-02
2.119261e-02
2.127689e-02
2.136126e-02
2.144571e-02
2.153025e-02
2.161488e-02
2.169960e-02
2.178440e-02
2.186929e-02
2.195426e-02
2.203933e-02
2.212448e-02
2.220971e-02
2.229503e-02
2.238044e-02
2.246594e-02
2.255152e-02
2.263719e-02
2.272294e-02
2.280879e-02
2.289471e-02
2.298073e-02
2.306683e-02
2.315301e-02
2.323929e-02
2.332565e-02
2.341209e-02
2.349862e-02
2.358524e-02
2.367194e-02
2.375873e-02
2.384561e-02
2.393257e-02
2.401962e-02
2.410675e-02
2.419397e-02
2.428127e-02
2.436866e-02
2.445614e-02
2.454370e-02
2.463135e-02
2.471908e-02
2.480690e-02
2.489481e-02
2.498280e-02
2.507087e-02
2.515903e-02
2.524728e-02
2.533561e-02
2.542403e-02
2.551253e-02
2.560112e-02
2.568979e-02
2.577855e-02
2.586739e-02
2.595632e-02
2.604534e-02
2.613444e-02
2.622362e-02
2.631289e-02
2.640224e-02
2.649168e-02
2.658121e-02
2.667081e-02
2.676051e-02
2.685029e-02
2.694015e-02
2.703010e-02
2.712013e-02
2.721025e-02
2.730045e-02
2.739074e-02
2.748111e-02
2.757156e-02
2.766210e-02
2.775273e-02
2.784344e-02
2.793423e-02
2.802511e-02
2.811607e-02
2.820711e-02
2.829825e-02
2.838946e-02
2.848076e-02
2.857214e-02
2.866361e-02
2.875516e-02
2.884679e-02
2.893851e-02
2.903032e-02
2.912220e-02
2.921417e-02
2.930623e-02
2.939837e-02
2.949059e-02
2.958290e-02
2.967529e-02
2.976776e-02
2.986032e-02
2.995296e-02
3.004568e-02
3.013849e-02
3.023138e-02
3.032435e-02
3.041741e-02
3.051055e-02
3.060378e-02
3.069708e-02
3.079048e-02
3.088395e-02
3.097751e-02
3.107115e-02
3.116487e-02
3.125868e-02
3.135257e-02
3.144654e-02
3.154060e-02
3.163474e-02
3.172896e-02
3.182326e-02
3.191765e-02
3.201212e-02
3.210667e-02
3.220131e-02
3.229602e-02
3.239083e-02
3.248571e-02
3.258067e-02
3.267572e-02
3.277085e-02
3.286607e-02
3.296136e-02
3.305674e-02
3.315220e-02
3.324774e-02
3.334337e-02
3.343907e-02
3.353486e-02
3.363073e-02
3.372669e-02
3.382272e-02
3.391884e-02
3.401504e-02
3.411132e-02
3.420769e-02
3.430413e-02
3.440066e-02
3.449727e-02
3.459396e-02
3.469073e-02
3.478758e-02
3.488452e-02
3.498154e-02
3.507863e-02
3.517581e-02
3.527308e-02
3.537042e-02
3.546784e-02
3.556535e-02
3.566294e-02
3.576061e-02
3.585836e-02
3.595619e-02
3.605410e-02
3.615209e-02
3.625017e-02
3.634832e-02
3.644656e-02
3.654488e-02
3.664327e-02
3.674175e-02
3.684031e-02
3.693895e-02
3.703768e-02
3.713648e-02
3.723536e-02
3.733433e-02
3.743337e-02
3.753250e-02
3.763170e-02
3.773099e-02
3.783035e-02
3.792980e-02
3.802933e-02
3.812894e-02
3.822863e-02
3.832839e-02
3.842824e-02
3.852817e-02
3.862818e-02
3.872827e-02
3.882844e-02
3.892869e-02
3.902902e-02
3.912943e-02
3.922992e-02
3.933049e-02
3.943113e-02
3.953186e-02
3.963267e-02
3.973356e-02
3.983453e-02
3.993558e-02
4.003670e-02
4.013791e-02
4.023920e-02
4.034056e-02
4.044201e-02
4.054353e-02
4.064513e-02
4.074682e-02
4.084858e-02
4.095042e-02
4.105234e-02
4.115434e-02
4.125642e-02
4.135858e-02
4.146082e-02
4.156313e-02
4.166553e-02
4.176800e-02
4.187056e-02
4.197319e-02
4.207590e-02
4.217869e-02
4.228156e-02
4.238451e-02
4.248753e-02
4.259064e-02
4.269382e-02
4.279708e-02
4.290042e-02
4.300384e-02
4.310733e-02
4.321091e-02
4.331456e-02
4.341829e-02
4.352210e-02
4.362599e-02
4.372996e-02
4.383400e-02
4.393812e-02
4.404232e-02
4.414660e-02
4.425096e-02
4.435539e-02
4.445990e-02
4.456449e-02
4.466916e-02
4.477391e-02
4.487873e-02
4.498363e-02
4.508861e-02
4.519366e-02
4.529880e-02
4.540401e-02
4.550930e-02
4.561466e-02
4.572011e-02
4.582563e-02
4.593122e-02
4.603690e-02
4.614265e-02
4.624848e-02
4.635439e-02
4.646037e-02
4.656643e-02
4.667257e-02
4.677878e-02
4.688507e-02
4.699144e-02
4.709789e-02
4.720441e-02
4.731101e-02
4.741768e-02
4.752443e-02
4.763126e-02
4.773817e-02
4.784515e-02
4.795221e-02
4.805934e-02
4.816655e-02
4.827384e-02
4.838120e-02
4.848864e-02
4.859616e-02
4.870375e-02
4.881142e-02
4.891916e-02
4.902698e-02
4.913488e-02
4.924285e-02
4.935090e-02
4.945902e-02
4.956722e-02
4.967550e-02
4.978385e-02
4.989228e-02
5.000078e-02
5.010936e-02
5.021801e-02
5.032674e-02
5.043555e-02
5.054443e-02
5.065339e-02
5.076242e-02
5.087152e-02
5.098071e-02
5.108996e-02
5.119930e-02
5.130870e-02
5.141819e-02
5.152775e-02
5.163738e-02
5.174709e-02
5.185687e-02
5.196673e-02
5.207666e-02
5.218667e-02
5.229675e-02
5.240691e-02
5.251714e-02
5.262744e-02
5.273783e-02
5.284828e-02
5.295881e-02
5.306942e-02
5.318009e-02
5.329085e-02
5.340167e-02
5.351258e-02
5.362355e-02
5.373460e-02
5.384573e-02
5.395693e-02
5.406820e-02
5.417954e-02
5.429097e-02
5.440246e-02
5.451403e-02
5.462567e-02
5.473739e-02
5.484918e-02
5.496104e-02
5.507298e-02
5.518499e-02
5.529707e-02
5.540923e-02
5.552146e-02
5.563377e-02
5.574615e-02
5.585860e-02
5.597112e-02
5.608372e-02
5.619639e-02
5.630914e-02
5.642195e-02
5.653485e-02
5.664781e-02
5.676085e-02
5.687396e-02
5.698714e-02
5.710039e-02
5.721372e-02
5.732712e-02
5.744060e-02
5.755415e-02
5.766776e-02
5.778146e-02
5.789522e-02
5.800906e-02
5.812297e-02
5.823695e-02
5.835100e-02
5.846513e-02
5.857933e-02
5.869360e-02
5.880794e-02
5.892236e-02
5.903685e-02
5.915141e-02
5.926604e-02
5.938074e-02
5.949552e-02
5.961037e-02
5.972529e-02
5.984028e-02
5.995534e-02
6.007047e-02
6.018568e-02
6.030096e-02
6.041631e-02
6.053173e-02
6.064722e-02
6.076279e-02
6.087842e-02
6.099413e-02
6.110991e-02
6.122575e-02
6.134167e-02
6.145767e-02
6.157373e-02
6.168986e-02
6.180607e-02
6.192234e-02
6.203869e-02
6.215511e-02
6.227159e-02
6.238815e-02
6.250478e-02
6.262148e-02
6.273826e-02
6.285510e-02
6.297201e-02
6.308899e-02
6.320605e-02
6.332317e-02
6.344036e-02
6.355763e-02
6.367496e-02
6.379237e-02
6.390984e-02
6.402739e-02
6.414500e-02
6.426269e-02
6.438044e-02
6.449827e-02
6.461616e-02
6.473413e-02
6.485216e-02
6.497027e-02
6.508844e-02
6.520669e-02
6.532500e-02
6.544338e-02
6.556184e-02
6.568036e-02
6.579895e-02
6.591761e-02
6.603634e-02
6.615514e-02
6.627401e-02
6.639295e-02
6.651196e-02
6.663103e-02
6.675018e-02
6.686939e-02
6.698868e-02
6.710803e-02
6.722745e-02
6.734694e-02
6.746650e-02
6.758613e-02
6.770582e-02
6.782559e-02
6.794542e-02
6.806532e-02
6.818530e-02
6.830533e-02
6.842544e-02
6.854562e-02
6.866586e-02
6.878617e-02
6.890655e-02
6.902700e-02
6.914752e-02
6.926811e-02
6.938876e-02
6.950948e-02
6.963027e-02
6.975113e-02
6.987205e-02
6.999304e-02
7.011410e-02
7.023523e-02
7.035643e-02
7.047769e-02
7.059902e-02
7.072042e-02
7.084188e-02
7.096342e-02
7.108502e-02
7.120668e-02
7.132842e-02
7.145022e-02
7.157209e-02
7.169403e-02
7.181603e-02
7.193810e-02
7.206024e-02
7.218244e-02
7.230471e-02
7.242705e-02
7.254946e-02
7.267193e-02
7.279447e-02
7.291707e-02
7.303974e-02
7.316248e-02
7.328529e-02
7.340816e-02
7.353109e-02
7.365410e-02
7.377717e-02
7.390030e-02
7.402351e-02
7.414678e-02
7.427011e-02
7.439351e-02
7.451698e-02
7.464051e-02
7.476411e-02
7.488777e-02
7.501150e-02
7.513530e-02
7.525916e-02
7.538309e-02
7.550708e-02
7.563114e-02
7.575526e-02
7.587945e-02
7.600371e-02
7.612803e-02
7.625241e-02
7.637686e-02
7.650138e-02
7.662596e-02
7.675061e-02
7.687532e-02
7.700010e-02
7.712494e-02
7.724984e-02
7.737481e-02
7.749985e-02
7.762495e-02
7.775012e-02
7.787535e-02
7.800064e-02
7.812600e-02
7.825143e-02
7.837691e-02
7.850247e-02
7.862808e-02
7.875377e-02
7.887951e-02
7.900532e-02
7.913120e-02
7.925713e-02
7.938314e-02
7.950920e-02
7.963533e-02
7.976153e-02
7.988779e-02
8.001411e-02
8.014049e-02
8.026694e-02
8.039346e-02
8.052003e-02
8.064667e-02
8.077338e-02
8.090015e-02
8.102698e-02
8.115387e-02
8.128083e-02
8.140785e-02
8.153493e-02
8.166208e-02
8.178929e-02
8.191657e-02
8.204390e-02
8.217130e-02
8.229876e-02
8.242629e-02
8.255388e-02
8.268153e-02
8.280924e-02
8.293702e-02
8.306486e-02
8.319276e-02
8.332072e-02
8.344875e-02
8.357684e-02
8.370499e-02
8.383320e-02
8.396148e-02
8.408982e-02
8.421822e-02
8.434668e-02
8.447521e-02
8.460379e-02
8.473244e-02
8.486115e-02
8.498992e-02
8.511876e-02
8.524765e-02
8.537661e-02
8.550563e-02
8.563471e-02
8.576385e-02
8.589306e-02
8.602232e-02
8.615165e-02
8.628104e-02
8.641049e-02
8.654000e-02
8.666957e-02
8.679920e-02
8.692890e-02
8.705865e-02
8.718847e-02
8.731835e-02
8.744829e-02
8.757829e-02
8.770834e-02
8.783847e-02
8.796865e-02
8.809889e-02
8.822919e-02
8.835955e-02
8.848998e-02
8.862046e-02
8.875101e-02
8.888161e-02
8.901228e-02
8.914300e-02
8.927379e-02
8.940463e-02
8.953554e-02
8.966650e-02
8.979753e-02
8.992861e-02
9.005976e-02
9.019096e-02
9.032223e-02
9.045355e-02
9.058494e-02
9.071638e-02
9.084789e-02
9.097945e-02
9.111107e-02
9.124275e-02
9.137449e-02
9.150629e-02
9.163815e-02
9.177007e-02
9.190205e-02
9.203409e-02
9.216618e-02
9.229834e-02
9.243055e-02
9.256283e-02
9.269516e-02
9.282755e-02
9.296000e-02
9.309251e-02
9.322507e-02
9.335770e-02
9.349038e-02
9.362312e-02
9.375592e-02
9.388878e-02
9.402170e-02
9.415467e-02
9.428771e-02
9.442080e-02
9.455395e-02
9.468716e-02
9.482042e-02
9.495375e-02
9.508713e-02
9.522057e-02
9.535407e-02
9.548762e-02
9.562123e-02
9.575490e-02
9.588863e-02
9.602242e-02
9.615626e-02
9.629016e-02
9.642412e-02
9.655813e-02
9.669221e-02
9.682633e-02
9.696052e-02
9.709477e-02
9.722907e-02
9.736342e-02
9.749784e-02
9.763231e-02
9.776684e-02
9.790142e-02
9.803606e-02
9.817076e-02
9.830552e-02
9.844033e-02
9.857520e-02
9.871012e-02
9.884510e-02
9.898014e-02
9.911523e-02
9.925038e-02
9.938559e-02
9.952085e-02
9.965617e-02
9.979154e-02
9.992698e-02
1.000625e-01
1.001980e-01
1.003336e-01
1.004693e-01
1.006050e-01
1.007407e-01
1.008765e-01
1.010124e-01
1.011484e-01
1.012843e-01
1.014204e-01
1.015565e-01
1.016926e-01
1.018288e-01
1.019651e-01
1.021014e-01
1.022378e-01
1.023742e-01
1.025107e-01
1.026473e-01
1.027838e-01
1.029205e-01
1.030572e-01
1.031940e-01
1.033308e-01
1.034676e-01
1.036046e-01
1.037415e-01
1.038786e-01
1.040156e-01
1.041528e-01
1.042900e-01
1.044272e-01
1.045645e-01
1.047019e-01
1.048393e-01
1.049768e-01
1.051143e-01
1.052518e-01
1.053895e-01
1.055271e-01
1.056649e-01
1.058027e-01
1.059405e-01
1.060784e-01
1.062163e-01
1.063543e-01
1.064924e-01
1.066305e-01
1.067687e-01
1.069069e-01
1.070451e-01
1.071835e-01
1.073218e-01
1.074603e-01
1.075987e-01
1.077373e-01
1.078759e-01
1.080145e-01
1.081532e-01
1.082919e-01
1.084307e-01
1.085696e-01
1.087085e-01
1.088474e-01
1.089864e-01
1.091255e-01
1.092646e-01
1.094038e-01
1.095430e-01
1.096822e-01
1.098216e-01
1.099609e-01
1.101004e-01
1.102398e-01
1.103794e-01
1.105189e-01
1.106586e-01
1.107982e-01
1.109380e-01
1.110778e-01
1.112176e-01
1.113575e-01
1.114974e-01
1.116374e-01
1.117775e-01
1.119176e-01
1.120577e-01
1.121979e-01
1.123381e-01
1.124784e-01
1.126188e-01
1.127592e-01
1.128996e-01
1.130401e-01
1.131807e-01
1.133213e-01
1.134619e-01
1.136026e-01
1.137434e-01
1.138842e-01
1.140251e-01
1.141660e-01
1.143069e-01
1.144479e-01
1.145890e-01
1.147301e-01
1.148712e-01
1.150124e-01
1.151537e-01
1.152950e-01
1.154364e-01
1.155778e-01
1.157192e-01
1.158607e-01
1.160023e-01
1.161439e-01
1.162855e-01
1.164272e-01
1.165690e-01
1.167108e-01
1.168527e-01
1.169946e-01
1.171365e-01
1.172785e-01
1.174206e-01
1.175626e-01
1.177048e-01
1.178470e-01
1.179892e-01
1.181315e-01
1.182739e-01
1.184163e-01
1.185587e-01
1.187012e-01
1.188437e-01
1.189863e-01
1.191289e-01
1.192716e-01
1.194143e-01
1.195571e-01
1.196999e-01
1.198428e-01
1.199857e-01
1.201287e-01
1.202717e-01
1.204148e-01
1.205579e-01
1.207011e-01
1.208443e-01
1.209875e-01
1.211308e-01
1.212742e-01
1.214176e-01
1.215610e-01
1.217045e-01
1.218481e-01
1.219917e-01
1.221353e-01
1.222790e-01
1.224227e-01
1.225665e-01
1.227103e-01
1.228542e-01
1.229981e-01
1.231421e-01
1.232861e-01
1.234301e-01
1.235742e-01
1.237184e-01
1.238626e-01
1.240068e-01
1.241511e-01
1.242955e-01
1.244398e-01
1.245843e-01
1.247287e-01
1.248733e-01
1.250178e-01
1.251625e-01
1.253071e-01
1.254518e-01
1.255966e-01
1.257414e-01
1.258862e-01
1.260311e-01
1.261760e-01
1.263210e-01
1.264660e-01
1.266111e-01
1.267562e-01
1.269014e-01
1.270466e-01
1.271918e-01
1.273371e-01
1.274825e-01
1.276279e-01
1.277733e-01
1.279188e-01
1.280643e-01
1.282099e-01
1.283555e-01
1.285011e-01
1.286468e-01
1.287926e-01
1.289384e-01
1.290842e-01
1.292301e-01
1.293760e-01
1.295220e-01
1.296680e-01
1.298141e-01
1.299602e-01
1.301063e-01
1.302525e-01
1.303987e-01
1.305450e-01
1.306913e-01
1.308377e-01
1.309841e-01
1.311305e-01
1.312770e-01
1.314236e-01
1.315702e-01
1.317168e-01
1.318635e-01
1.320102e-01
1.321569e-01
1.323037e-01
1.324506e-01
1.325974e-01
1.327444e-01
1.328913e-01
1.330384e-01
1.331854e-01
1.333325e-01
1.334797e-01
1.336268e-01
1.337741e-01
1.339213e-01
1.340686e-01
1.342160e-01
1.343634e-01
1.345108e-01
1.346583e-01
1.348058e-01
1.349534e-01
1.351010e-01
1.352487e-01
1.353964e-01
1.355441e-01
1.356919e-01
1.358397e-01
1.359875e-01
1.361354e-01
1.362834e-01
1.364314e-01
1.365794e-01
1.367275e-01
1.368756e-01
1.370237e-01
1.371719e-01
1.373202e-01
1.374684e-01
1.376167e-01
1.377651e-01
1.379135e-01
1.380619e-01
1.382104e-01
1.383589e-01
1.385075e-01
1.386561e-01
1.388047e-01
1.389534e-01
1.391021e-01
1.392509e-01
1.393997e-01
1.395485e-01
1.396974e-01
1.398464e-01
1.399953e-01
1.401443e-01
1.402934e-01
1.404425e-01
1.405916e-01
1.407407e-01
1.408899e-01
1.410392e-01
1.411885e-01
1.413378e-01
1.414872e-01
1.416366e-01
1.417860e-01
1.419355e-01
1.420850e-01
1.422346e-01
1.423842e-01
1.425338e-01
1.426835e-01
1.428332e-01
1.429829e-01
1.431327e-01
1.432826e-01
1.434324e-01
1.435824e-01
1.437323e-01
1.438823e-01
1.440323e-01
1.441824e-01
1.443325e-01
1.444826e-01
1.446328e-01
1.447830e-01
1.449333e-01
1.450836e-01
1.452339e-01
1.453843e-01
1.455347e-01
1.456851e-01
1.458356e-01
1.459861e-01
1.461367e-01
1.462873e-01
1.464379e-01
1.465886e-01
1.467393e-01
1.468901e-01
1.470409e-01
1.471917e-01
1.473425e-01
1.474934e-01
1.476444e-01
1.477953e-01
1.479464e-01
1.480974e-01
1.482485e-01
1.483996e-01
1.485508e-01
1.487019e-01
1.488532e-01
1.490044e-01
1.491557e-01
1.493071e-01
1.494585e-01
1.496099e-01
1.497613e-01
1.499128e-01
1.500643e-01
1.502159e-01
1.503675e-01
1.505191e-01
1.506708e-01
1.508225e-01
1.509742e-01
1.511260e-01
1.512778e-01
1.514296e-01
1.515815e-01
1.517334e-01
1.518854e-01
1.520374e-01
1.521894e-01
1.523414e-01
1.524935e-01
1.526457e-01
1.527978e-01
1.529500e-01
1.531022e-01
1.532545e-01
1.534068e-01
1.535591e-01
1.537115e-01
1.538639e-01
1.540164e-01
1.541688e-01
1.543213e-01
1.544739e-01
1.546265e-01
1.547791e-01
1.549317e-01
1.550844e-01
1.552371e-01
1.553899e-01
1.555427e-01
1.556955e-01
1.558483e-01
1.560012e-01
1.561541e-01
1.563071e-01
1.564601e-01
1.566131e-01
1.567661e-01
1.569192e-01
1.570723e-01
1.572255e-01
1.573787e-01
1.575319e-01
1.576852e-01
1.578384e-01
1.579918e-01
1.581451e-01
1.582985e-01
1.584519e-01
1.586054e-01
1.587589e-01
1.589124e-01
1.590659e-01
1.592195e-01
1.593731e-01
1.595268e-01
1.596804e-01
1.598342e-01
1.599879e-01
1.601417e-01
1.602955e-01
1.604493e-01
1.606032e-01
1.607571e-01
1.609110e-01
1.610650e-01
1.612190e-01
1.613730e-01
1.615271e-01
1.616812e-01
1.618353e-01
1.619895e-01
1.621437e-01
1.622979e-01
1.624521e-01
1.626064e-01
1.627607e-01
1.629151e-01
1.630695e-01
1.632239e-01
1.633783e-01
1.635328e-01
1.636873e-01
1.638418e-01
1.639964e-01
1.641510e-01
1.643056e-01
1.644602e-01
1.646149e-01
1.647696e-01
1.649244e-01
1.650791e-01
1.652339e-01
1.653888e-01
1.655436e-01
1.656985e-01
1.658535e-01
1.660084e-01
1.661634e-01
1.663184e-01
1.664735e-01
1.666285e-01
1.667836e-01
1.669388e-01
1.670939e-01
1.672491e-01
1.674043e-01
1.675596e-01
1.677149e-01
1.678702e-01
1.680255e-01
1.681809e-01
1.683363e-01
1.684917e-01
1.686472e-01
1.688026e-01
1.689582e-01
1.691137e-01
1.692693e-01
1.694249e-01
1.695805e-01
1.697361e-01
1.698918e-01
1.700475e-01
1.702033e-01
1.703590e-01
1.705148e-01
1.706707e-01
1.708265e-01
1.709824e-01
1.711383e-01
1.712942e-01
1.714502e-01
1.716062e-01
1.717622e-01
1.719182e-01
1.720743e-01
1.722304e-01
1.723865e-01
1.725427e-01
1.726989e-01
1.728551e-01
1.730113e-01
1.731676e-01
1.733239e-01
1.734802e-01
1.736365e-01
1.737929e-01
1.739493e-01
1.741057e-01
1.742622e-01
1.744187e-01
1.745752e-01
1.747317e-01
1.748883e-01
1.750448e-01
1.752015e-01
1.753581e-01
1.755147e-01
1.756714e-01
1.758282e-01
1.759849e-01
1.761417e-01
1.762984e-01
1.764553e-01
1.766121e-01
1.767690e-01
1.769259e-01
1.770828e-01
1.772397e-01
1.773967e-01
1.775537e-01
1.777107e-01
1.778678e-01
1.780248e-01
1.781819e-01
1.783391e-01
1.784962e-01
1.786534e-01
1.788106e-01
1.789678e-01
1.791250e-01
1.792823e-01
1.794396e-01
1.795969e-01
1.797543e-01
1.799116e-01
1.800690e-01
1.802265e-01
1.803839e-01
1.805414e-01
1.806989e-01
1.808564e-01
1.810139e-01
1.811715e-01
1.813291e-01
1.814867e-01
1.816443e-01
1.818020e-01
1.819596e-01
1.821173e-01
1.822751e-01
1.824328e-01
1.825906e-01
1.827484e-01
1.829062e-01
1.830641e-01
1.832219e-01
1.833798e-01
1.835377e-01
1.836957e-01
1.838536e-01
1.840116e-01
1.841696e-01
1.843276e-01
1.844857e-01
1.846438e-01
1.848018e-01
1.849600e-01
1.851181e-01
1.852763e-01
1.854345e-01
1.855927e-01
1.857509e-01
1.859091e-01
1.860674e-01
1.862257e-01
1.863840e-01
1.865424e-01
1.867007e-01
1.868591e-01
1.870175e-01
1.871759e-01
1.873344e-01
1.874928e-01
1.876513e-01
1.878098e-01
1.879684e-01
1.881269e-01
1.882855e-01
1.884441e-01
1.886027e-01
1.887613e-01
1.889200e-01
1.890787e-01
1.892374e-01
1.893961e-01
1.895548e-01
1.897136e-01
1.898724e-01
1.900312e-01
1.901900e-01
1.903488e-01
1.905077e-01
1.906666e-01
1.908255e-01
1.909844e-01
1.911433e-01
1.913023e-01
1.914613e-01
1.916203e-01
1.917793e-01
1.919384e-01
1.920974e-01
1.922565e-01
1.924156e-01
1.925747e-01
1.927339e-01
1.928930e-01
1.930522e-01
1.932114e-01
1.933706e-01
1.935298e-01
1.936891e-01
1.938484e-01
1.940076e-01
1.941670e-01
1.943263e-01
1.944856e-01
1.946450e-01
1.948044e-01
1.949638e-01
1.951232e-01
1.952826e-01
1.954421e-01
1.956016e-01
1.957611e-01
1.959206e-01
1.960801e-01
1.962397e-01
1.963992e-01
1.965588e-01
1.967184e-01
1.968780e-01
1.970377e-01
1.971973e-01
1.973570e-01
1.975167e-01
1.976764e-01
1.978361e-01
1.979959e-01
1.981556e-01
1.983154e-01
1.984752e-01
1.986350e-01
1.987948e-01
1.989547e-01
1.991145e-01
1.992744e-01
1.994343e-01
1.995942e-01
1.997541e-01
1.999141e-01
2.000740e-01
2.002340e-01
2.003940e-01
2.005540e-01
2.007141e-01
2.008741e-01
2.010342e-01
2.011942e-01
2.013543e-01
2.015144e-01
2.016745e-01
2.018347e-01
2.019948e-01
2.021550e-01
2.023152e-01
2.024754e-01
2.026356e-01
2.027958e-01
2.029561e-01
2.031163e-01
2.032766e-01
2.034369e-01
2.035972e-01
2.037575e-01
2.039179e-01
2.040782e-01
2.042386e-01
2.043990e-01
2.045594e-01
2.047198e-01
2.048802e-01
2.050406e-01
2.052011e-01
2.053616e-01
2.055220e-01
2.056825e-01
2.058430e-01
2.060036e-01
2.061641e-01
2.063247e-01
2.064852e-01
2.066458e-01
2.068064e-01
2.069670e-01
2.071276e-01
2.072883e-01
2.074489e-01
2.076096e-01
2.077702e-01
2.079309e-01
2.080916e-01
2.082524e-01
2.084131e-01
2.085738e-01
2.087346e-01
2.088953e-01
2.090561e-01
2.092169e-01
2.093777e-01
2.095385e-01
2.096994e-01
2.098602e-01
2.100211e-01
2.101819e-01
2.103428e-01
2.105037e-01
2.106646e-01
2.108255e-01
2.109865e-01
2.111474e-01
2.113084e-01
2.114693e-01
2.116303e-01
2.117913e-01
2.119523e-01
2.121133e-01
2.122743e-01
2.124354e-01
2.125964e-01
2.127575e-01
2.129186e-01
2.130796e-01
2.132407e-01
2.134018e-01
2.135630e-01
2.137241e-01
2.138852e-01
2.140464e-01
2.142075e-01
2.143687e-01
2.145299e-01
2.146911e-01
2.148523e-01
2.150135e-01
2.151747e-01
2.153360e-01
2.154972e-01
2.156585e-01
2.158197e-01
2.159810e-01
2.161423e-01
2.163036e-01
2.164649e-01
2.166262e-01
2.167875e-01
2.169489e-01
2.171102e-01
2.172715e-01
2.174329e-01
2.175943e-01
2.177557e-01
2.179171e-01
2.180785e-01
2.182399e-01
2.184013e-01
2.185627e-01
2.187242e-01
2.188856e-01
2.190471e-01
2.192085e-01
2.193700e-01
2.195315e-01
2.196930e-01
2.198545e-01
2.200160e-01
2.201775e-01
2.203390e-01
2.205006e-01
2.206621e-01
2.208237e-01
2.209852e-01
2.211468e-01
2.213084e-01
2.214699e-01
2.216315e-01
2.217931e-01
2.219547e-01
2.221163e-01
2.222780e-01
2.224396e-01
2.226012e-01
2.227629e-01
2.229245e-01
2.230862e-01
2.232479e-01
2.234095e-01
2.235712e-01
2.237329e-01
2.238946e-01
2.240563e-01
2.242180e-01
2.243797e-01
2.245414e-01
2.247032e-01
2.248649e-01
2.250267e-01
2.251884e-01
2.253502e-01
2.255119e-01
2.256737e-01
2.258355e-01
2.259972e-01
2.261590e-01
2.263208e-01
2.264826e-01
2.266444e-01
2.268062e-01
2.269681e-01
2.271299e-01
2.272917e-01
2.274535e-01
2.276154e-01
2.277772e-01
2.279391e-01
2.281009e-01
2.282628e-01
2.284247e-01
2.285865e-01
2.287484e-01
2.289103e-01
2.290722e-01
2.292341e-01
2.293960e-01
2.295579e-01
2.297198e-01
2.298817e-01
2.300436e-01
2.302055e-01
2.303674e-01
2.305294e-01
2.306913e-01
2.308532e-01
2.310152e-01
2.311771e-01
2.313391e-01
2.315010e-01
2.316630e-01
2.318250e-01
2.319869e-01
2.321489e-01
2.323109e-01
2.324728e-01
2.326348e-01
2.327968e-01
2.329588e-01
2.331208e-01
2.332828e-01
2.334448e-01
2.336068e-01
2.337688e-01
2.339308e-01
2.340928e-01
2.342548e-01
2.344168e-01
2.345789e-01
2.347409e-01
2.349029e-01
2.350649e-01
2.352270e-01
2.353890e-01
2.355510e-01
2.357131e-01
2.358751e-01
2.360371e-01
2.361992e-01
2.363612e-01
2.365233e-01
2.366853e-01
2.368474e-01
2.370094e-01
2.371715e-01
2.373335e-01
2.374956e-01
2.376577e-01
2.378197e-01
2.379818e-01
2.381439e-01
2.383059e-01
2.384680e-01
2.386301e-01
2.387921e-01
2.389542e-01
2.391163e-01
2.392783e-01
2.394404e-01
2.396025e-01
2.397646e-01
2.399266e-01
2.400887e-01
2.402508e-01
2.404129e-01
2.405750e-01
2.407370e-01
2.408991e-01
2.410612e-01
2.412233e-01
2.413853e-01
2.415474e-01
2.417095e-01
2.418716e-01
2.420337e-01
2.421957e-01
2.423578e-01
2.425199e-01
2.426820e-01
2.428441e-01
2.430061e-01
2.431682e-01
2.433303e-01
2.434924e-01
2.436544e-01
2.438165e-01
2.439786e-01
2.441407e-01
2.443027e-01
2.444648e-01
2.446269e-01
2.447889e-01
2.449510e-01
2.451131e-01
2.452751e-01
2.454372e-01
2.455993e-01
2.457613e-01
2.459234e-01
2.460854e-01
2.462475e-01
2.464095e-01
2.465716e-01
2.467336e-01
2.468957e-01
2.470577e-01
2.472198e-01
2.473818e-01
2.475438e-01
2.477059e-01
2.478679e-01
2.480299e-01
2.481920e-01
2.483540e-01
2.485160e-01
2.486780e-01
2.488401e-01
2.490021e-01
2.491641e-01
2.493261e-01
2.494881e-01
2.496501e-01
2.498121e-01
2.499741e-01
2.501361e-01
2.502981e-01
2.504601e-01
2.506220e-01
2.507840e-01
2.509460e-01
2.511080e-01
2.512699e-01
2.514319e-01
2.515939e-01
2.517558e-01
2.519178e-01
2.520797e-01
2.522417e-01
2.524036e-01
2.525655e-01
2.527275e-01
2.528894e-01
2.530513e-01
2.532132e-01
2.533751e-01
2.535370e-01
2.536989e-01
2.538608e-01
2.540227e-01
2.541846e-01
2.543465e-01
2.545084e-01
2.546703e-01
2.548321e-01
2.549940e-01
2.551559e-01
2.553177e-01
2.554796e-01
2.556414e-01
2.558032e-01
2.559651e-01
2.561269e-01
2.562887e-01
2.564505e-01
2.566123e-01
2.567741e-01
2.569359e-01
2.570977e-01
2.572595e-01
2.574213e-01
2.575830e-01
2.577448e-01
2.579066e-01
2.580683e-01
2.582301e-01
2.583918e-01
2.585535e-01
2.587153e-01
2.588770e-01
2.590387e-01
2.592004e-01
2.593621e-01
2.595238e-01
2.596855e-01
2.598471e-01
2.600088e-01
2.601705e-01
2.603321e-01
2.604938e-01
2.606554e-01
2.608170e-01
2.609787e-01
2.611403e-01
2.613019e-01
2.614635e-01
2.616251e-01
2.617867e-01
2.619482e-01
2.621098e-01
2.622714e-01
2.624329e-01
2.625945e-01
2.627560e-01
2.629175e-01
2.630791e-01
2.632406e-01
2.634021e-01
2.635636e-01
2.637251e-01
2.638865e-01
2.640480e-01
2.642095e-01
2.643709e-01
2.645323e-01
2.646938e-01
2.648552e-01
2.650166e-01
2.651780e-01
2.653394e-01
2.655008e-01
2.656622e-01
2.658235e-01
2.659849e-01
2.661463e-01
2.663076e-01
2.664689e-01
2.666302e-01
2.667915e-01
2.669528e-01
2.671141e-01
2.672754e-01
2.674367e-01
2.675979e-01
2.677592e-01
2.679204e-01
2.680816e-01
2.682429e-01
2.684041e-01
2.685653e-01
2.687265e-01
2.688876e-01
2.690488e-01
2.692099e-01
2.693711e-01
2.695322e-01
2.696933e-01
2.698544e-01
2.700155e-01
2.701766e-01
2.703377e-01
2.704988e-01
2.706598e-01
2.708209e-01
2.709819e-01
2.711429e-01
2.713039e-01
2.714649e-01
2.716259e-01
2.717869e-01
2.719478e-01
2.721088e-01
2.722697e-01
2.724306e-01
2.725915e-01
2.727524e-01
2.729133e-01
2.730742e-01
2.732350e-01
2.733959e-01
2.735567e-01
2.737175e-01
2.738784e-01
2.740392e-01
2.741999e-01
2.743607e-01
2.745215e-01
2.746822e-01
2.748429e-01
2.750037e-01
2.751644e-01
2.753251e-01
2.754857e-01
2.756464e-01
2.758071e-01
2.759677e-01
2.761283e-01
2.762889e-01
2.764495e-01
2.766101e-01
2.767707e-01
2.769313e-01
2.770918e-01
2.772523e-01
2.774128e-01
2.775733e-01
2.777338e-01
2.778943e-01
2.780548e-01
2.782152e-01
2.783756e-01
2.785360e-01
2.786964e-01
2.788568e-01
2.790172e-01
2.791776e-01
2.793379e-01
2.794982e-01
2.796585e-01
2.798188e-01
2.799791e-01
2.801394e-01
2.802996e-01
2.804599e-01
2.806201e-01
2.807803e-01
2.809405e-01
2.811007e-01
2.812608e-01
2.814210e-01
2.815811e-01
2.817412e-01
2.819013e-01
2.820614e-01
2.822214e-01
2.823815e-01
2.825415e-01
2.827015e-01
2.828615e-01
2.830215e-01
2.831815e-01
2.833414e-01
2.835014e-01
2.836613e-01
2.838212e-01
2.839811e-01
2.841409e-01
2.843008e-01
2.844606e-01
2.846204e-01
2.847802e-01
2.849400e-01
2.850998e-01
2.852595e-01
2.854192e-01
2.855790e-01
2.857386e-01
2.858983e-01
2.860580e-01
2.862176e-01
2.863773e-01
2.865369e-01
2.866965e-01
2.868560e-01
2.870156e-01
2.871751e-01
2.873346e-01
2.874941e-01
2.876536e-01
2.878131e-01
2.879725e-01
2.881320e-01
2.882914e-01
2.884507e-01
2.886101e-01
2.887695e-01
2.889288e-01
2.890881e-01
2.892474e-01
2.894067e-01
2.895660e-01
2.897252e-01
2.898844e-01
2.900436e-01
2.902028e-01
2.903620e-01
2.905211e-01
2.906802e-01
2.908394e-01
2.909984e-01
2.911575e-01
2.913166e-01
2.914756e-01
2.916346e-01
2.917936e-01
2.919525e-01
2.921115e-01
2.922704e-01
2.924293e-01
2.925882e-01
2.927471e-01
2.929059e-01
2.930648e-01
2.932236e-01
2.933824e-01
2.935411e-01
2.936999e-01
2.938586e-01
2.940173e-01
2.941760e-01
2.943347e-01
2.944933e-01
2.946519e-01
2.948105e-01
2.949691e-01
2.951277e-01
2.952862e-01
2.954447e-01
2.956032e-01
2.957617e-01
2.959201e-01
2.960786e-01
2.962370e-01
2.963954e-01
2.965537e-01
2.967121e-01
2.968704e-01
2.970287e-01
2.971870e-01
2.973452e-01
2.975035e-01
2.976617e-01
2.978199e-01
2.979780e-01
2.981362e-01
2.982943e-01
2.984524e-01
2.986105e-01
2.987686e-01
2.989266e-01
2.990846e-01
2.992426e-01
2.994006e-01
2.995585e-01
2.997164e-01
2.998743e-01
3.000322e-01
3.001900e-01
3.003479e-01
3.005057e-01
3.006635e-01
3.008212e-01
3.009790e-01
3.011367e-01
3.012944e-01
3.014520e-01
3.016097e-01
3.017673e-01
3.019249e-01
3.020824e-01
3.022400e-01
3.023975e-01
3.025550e-01
3.027125e-01
3.028699e-01
3.030274e-01
3.031848e-01
3.033421e-01
3.034995e-01
3.036568e-01
3.038141e-01
3.039714e-01
3.041287e-01
3.042859e-01
3.044431e-01
3.046003e-01
3.047574e-01
3.049146e-01
3.050717e-01
3.052287e-01
3.053858e-01
3.055428e-01
3.056998e-01
3.058568e-01
3.060138e-01
3.061707e-01
3.063276e-01
3.064845e-01
3.066413e-01
3.067982e-01
3.069550e-01
3.071117e-01
3.072685e-01
3.074252e-01
3.075819e-01
3.077386e-01
3.078952e-01
3.080518e-01
3.082084e-01
3.083650e-01
3.085215e-01
3.086780e-01
3.088345e-01
3.089910e-01
3.091474e-01
3.093038e-01
3.094602e-01
3.096166e-01
3.097729e-01
3.099292e-01
3.100855e-01
3.102417e-01
3.103979e-01
3.105541e-01
3.107103e-01
3.108664e-01
3.110225e-01
3.111786e-01
3.113347e-01
3.114907e-01
3.116467e-01
3.118027e-01
3.119586e-01
3.121145e-01
3.122704e-01
3.124263e-01
3.125821e-01
3.127379e-01
3.128937e-01
3.130494e-01
3.132051e-01
3.133608e-01
3.135165e-01
3.136721e-01
3.138277e-01
3.139833e-01
3.141389e-01
3.142944e-01
3.144499e-01
3.146053e-01
3.147608e-01
3.149162e-01
3.150716e-01
3.152269e-01
3.153822e-01
3.155375e-01
3.156928e-01
3.158480e-01
3.160032e-01
3.161584e-01
3.163135e-01
3.164686e-01
3.166237e-01
3.167788e-01
3.169338e-01
3.170888e-01
3.172437e-01
3.173987e-01
3.175536e-01
3.177085e-01
3.178633e-01
3.180181e-01
3.181729e-01
3.183277e-01
3.184824e-01
3.186371e-01
3.187917e-01
3.189464e-01
3.191010e-01
3.192555e-01
3.194101e-01
3.195646e-01
3.197191e-01
3.198735e-01
3.200279e-01
3.201823e-01
3.203367e-01
3.204910e-01
3.206453e-01
3.207996e-01
3.209538e-01
3.211080e-01
3.212622e-01
3.214163e-01
3.215704e-01
3.217245e-01
3.218785e-01
3.220325e-01
3.221865e-01
3.223405e-01
3.224944e-01
3.226483e-01
3.228021e-01
3.229559e-01
3.231097e-01
3.232635e-01
3.234172e-01
3.235709e-01
3.237245e-01
3.238782e-01
3.240317e-01
3.241853e-01
3.243388e-01
3.244923e-01
3.246458e-01
3.247992e-01
3.249526e-01
3.251060e-01
3.252593e-01
3.254126e-01
3.255659e-01
3.257191e-01
3.258723e-01
3.260255e-01
3.261786e-01
3.263317e-01
3.264848e-01
3.266378e-01
3.267908e-01
3.269438e-01
3.270967e-01
3.272496e-01
3.274024e-01
3.275553e-01
3.277081e-01
3.278608e-01
3.280135e-01
3.281662e-01
3.283189e-01
3.284715e-01
3.286241e-01
3.287767e-01
3.289292e-01
3.290817e-01
3.292341e-01
3.293865e-01
3.295389e-01
3.296913e-01
3.298436e-01
3.299959e-01
3.301481e-01
3.303003e-01
3.304525e-01
3.306046e-01
3.307567e-01
3.309088e-01
3.310608e-01
3.312128e-01
3.313648e-01
3.315167e-01
3.316686e-01
3.318205e-01
3.319723e-01
3.321241e-01
3.322758e-01
3.324275e-01
3.325792e-01
3.327308e-01
3.328824e-01
3.330340e-01
3.331855e-01
3.333370e-01
3.334885e-01
3.336399e-01
3.337913e-01
3.339427e-01
3.340940e-01
3.342453e-01
3.343965e-01
3.345477e-01
3.346989e-01
3.348500e-01
3.350011e-01
3.351522e-01
3.353032e-01
3.354542e-01
3.356051e-01
3.357560e-01
3.359069e-01
3.360577e-01
3.362085e-01
3.363593e-01
3.365100e-01
3.366607e-01
3.368113e-01
3.369619e-01
3.371125e-01
3.372631e-01
3.374136e-01
3.375640e-01
3.377144e-01
3.378648e-01
3.380152e-01
3.381655e-01
3.383157e-01
3.384660e-01
3.386162e-01
3.387663e-01
3.389164e-01
3.390665e-01
3.392165e-01
3.393666e-01
3.395165e-01
3.396664e-01
3.398163e-01
3.399662e-01
3.401160e-01
3.402657e-01
3.404155e-01
3.405652e-01
3.407148e-01
3.408644e-01
3.410140e-01
3.411635e-01
3.413130e-01
3.414625e-01
3.416119e-01
3.417613e-01
3.419106e-01
3.420599e-01
3.422092e-01
3.423584e-01
3.425076e-01
3.426567e-01
3.428058e-01
3.429548e-01
3.431039e-01
3.432528e-01
3.434018e-01
3.435507e-01
3.436995e-01
3.438484e-01
3.439971e-01
3.441459e-01
3.442946e-01
3.444432e-01
3.445918e-01
3.447404e-01
3.448889e-01
3.450374e-01
3.451859e-01
3.453343e-01
3.454827e-01
3.456310e-01
3.457793e-01
3.459275e-01
3.460757e-01
3.462239e-01
3.463720e-01
3.465201e-01
3.466681e-01
3.468161e-01
3.469641e-01
3.471120e-01
3.472599e-01
3.474077e-01
3.475555e-01
3.477032e-01
3.478510e-01
3.479986e-01
3.481462e-01
3.482938e-01
3.484414e-01
3.485889e-01
3.487363e-01
3.488837e-01
3.490311e-01
3.491784e-01
3.493257e-01
3.494729e-01
3.496201e-01
3.497673e-01
3.499144e-01
3.500615e-01
3.502085e-01
3.503555e-01
3.505024e-01
3.506493e-01
3.507962e-01
3.509430e-01
3.510898e-01
3.512365e-01
3.513832e-01
3.515298e-01
3.516764e-01
3.518230e-01
3.519695e-01
3.521159e-01
3.522624e-01
3.524087e-01
3.525551e-01
3.527014e-01
3.528476e-01
3.529938e-01
3.531400e-01
3.532861e-01
3.534322e-01
3.535782e-01
3.537242e-01
3.538701e-01
3.540160e-01
3.541619e-01
3.543077e-01
3.544534e-01
3.545991e-01
3.547448e-01
3.548904e-01
3.550360e-01
3.551815e-01
3.553270e-01
3.554725e-01
3.556179e-01
3.557632e-01
3.559086e-01
3.560538e-01
3.561990e-01
3.563442e-01
3.564894e-01
3.566344e-01
3.567795e-01
3.569245e-01
3.570694e-01
3.572143e-01
3.573592e-01
3.575040e-01
3.576488e-01
3.577935e-01
3.579382e-01
3.580828e-01
3.582274e-01
3.583719e-01
3.585164e-01
3.586609e-01
3.588053e-01
3.589496e-01
3.590939e-01
3.592382e-01
3.593824e-01
3.595265e-01
3.596707e-01
3.598147e-01
3.599588e-01
3.601028e-01
3.602467e-01
3.603906e-01
3.605344e-01
3.606782e-01
3.608219e-01
3.609656e-01
3.611093e-01
3.612529e-01
3.613965e-01
3.615400e-01
3.616834e-01
3.618268e-01
3.619702e-01
3.621135e-01
3.622568e-01
3.624000e-01
3.625432e-01
3.626863e-01
3.628294e-01
3.629725e-01
3.631154e-01
3.632584e-01
3.634013e-01
3.635441e-01
3.636869e-01
3.638296e-01
3.639723e-01
3.641150e-01
3.642576e-01
3.644001e-01
3.645426e-01
3.646851e-01
3.648275e-01
3.649699e-01
3.651122e-01
3.652544e-01
3.653966e-01
3.655388e-01
3.656809e-01
3.658230e-01
3.659650e-01
3.661070e-01
3.662489e-01
3.663907e-01
3.665326e-01
3.666743e-01
3.668161e-01
3.669577e-01
3.670993e-01
3.672409e-01
3.673824e-01
3.675239e-01
3.676653e-01
3.678067e-01
3.679480e-01
3.680893e-01
3.682305e-01
3.683717e-01
3.685128e-01
3.686539e-01
3.687949e-01
3.689359e-01
3.690768e-01
3.692177e-01
3.693585e-01
3.694993e-01
3.696400e-01
3.697807e-01
3.699213e-01
3.700618e-01
3.702024e-01
3.703428e-01
3.704832e-01
3.706236e-01
3.707639e-01
3.709042e-01
3.710444e-01
3.711846e-01
3.713247e-01
3.714647e-01
3.716047e-01
3.717447e-01
3.718846e-01
3.720245e-01
3.721643e-01
3.723040e-01
3.724437e-01
3.725834e-01
3.727229e-01
3.728625e-01
3.730020e-01
3.731414e-01
3.732808e-01
3.734201e-01
3.735594e-01
3.736987e-01
3.738378e-01
3.739770e-01
3.741160e-01
3.742551e-01
3.743940e-01
3.745330e-01
3.746718e-01
3.748106e-01
3.749494e-01
3.750881e-01
3.752268e-01
3.753654e-01
3.755039e-01
3.756424e-01
3.757808e-01
3.759192e-01
3.760576e-01
3.761959e-01
3.763341e-01
3.764723e-01
3.766104e-01
3.767485e-01
3.768865e-01
3.770244e-01
3.771624e-01
3.773002e-01
3.774380e-01
3.775758e-01
3.777135e-01
3.778511e-01
3.779887e-01
3.781262e-01
3.782637e-01
3.784011e-01
3.785385e-01
3.786758e-01
3.788131e-01
3.789503e-01
3.790875e-01
3.792246e-01
3.793616e-01
3.794986e-01
3.796355e-01
3.797724e-01
3.799093e-01
3.800460e-01
3.801828e-01
3.803194e-01
3.804560e-01
3.805926e-01
3.807291e-01
3.808655e-01
3.810019e-01
3.811383e-01
3.812746e-01
3.814108e-01
3.815470e-01
3.816831e-01
3.818191e-01
3.819551e-01
3.820911e-01
3.822270e-01
3.823628e-01
3.824986e-01
3.826343e-01
3.827700e-01
3.829056e-01
3.830412e-01
3.831767e-01
3.833121e-01
3.834475e-01
3.835829e-01
3.837181e-01
3.838534e-01
3.839885e-01
3.841236e-01
3.842587e-01
3.843937e-01
3.845286e-01
3.846635e-01
3.847984e-01
3.849331e-01
3.850679e-01
3.852025e-01
3.853371e-01
3.854717e-01
3.856062e-01
3.857406e-01
3.858750e-01
3.860093e-01
3.861435e-01
3.862778e-01
3.864119e-01
3.865460e-01
3.866800e-01
3.868140e-01
3.869479e-01
3.870818e-01
3.872156e-01
3.873493e-01
3.874830e-01
3.876167e-01
3.877502e-01
3.878837e-01
3.880172e-01
3.881506e-01
3.882839e-01
3.884172e-01
3.885505e-01
3.886836e-01
3.888167e-01
3.889498e-01
3.890828e-01
3.892157e-01
3.893486e-01
3.894814e-01
3.896142e-01
3.897469e-01
3.898795e-01
3.900121e-01
3.901446e-01
3.902771e-01
3.904095e-01
3.905419e-01
3.906742e-01
3.908064e-01
3.909386e-01
3.910707e-01
3.912027e-01
3.913347e-01
3.914667e-01
3.915986e-01
3.917304e-01
3.918621e-01
3.919938e-01
3.921255e-01
3.922571e-01
3.923886e-01
3.925201e-01
3.926515e-01
3.927828e-01
3.929141e-01
3.930453e-01
3.931765e-01
3.933076e-01
3.934386e-01
3.935696e-01
3.937005e-01
3.938314e-01
3.939622e-01
3.940930e-01
3.942236e-01
3.943543e-01
3.944848e-01
3.946153e-01
3.947458e-01
3.948762e-01
3.950065e-01
3.951367e-01
3.952669e-01
3.953971e-01
3.955272e-01
3.956572e-01
3.957871e-01
3.959170e-01
3.960469e-01
3.961767e-01
3.963064e-01
3.964360e-01
3.965656e-01
3.966951e-01
3.968246e-01
3.969540e-01
3.970834e-01
3.972127e-01
3.973419e-01
3.974710e-01
3.976001e-01
3.977292e-01
3.978582e-01
3.979871e-01
3.981159e-01
3.982447e-01
3.983735e-01
3.985021e-01
3.986307e-01
3.987593e-01
3.988878e-01
3.990162e-01
3.991445e-01
3.992728e-01
3.994011e-01
3.995292e-01
3.996574e-01
3.997854e-01
3.999134e-01
4.000413e-01
4.001692e-01
4.002970e-01
4.004247e-01
4.005524e-01
4.006800e-01
4.008075e-01
4.009350e-01
4.010624e-01
4.011898e-01
4.013171e-01
4.014443e-01
4.015715e-01
4.016986e-01
4.018256e-01
4.019526e-01
4.020795e-01
4.022064e-01
4.023332e-01
4.024599e-01
4.025866e-01
4.027131e-01
4.028397e-01
4.029662e-01
4.030926e-01
4.032189e-01
4.033452e-01
4.034714e-01
4.035976e-01
4.037236e-01
4.038497e-01
4.039756e-01
4.041015e-01
4.042273e-01
4.043531e-01
4.044788e-01
4.046045e-01
4.047300e-01
4.048555e-01
4.049810e-01
4.051064e-01
4.052317e-01
4.053569e-01
4.054821e-01
4.056072e-01
4.057323e-01
4.058573e-01
4.059822e-01
4.061071e-01
4.062319e-01
4.063566e-01
4.064813e-01
4.066059e-01
4.067304e-01
4.068549e-01
4.069793e-01
4.071036e-01
4.072279e-01
4.073521e-01
4.074763e-01
4.076004e-01
4.077244e-01
4.078483e-01
4.079722e-01
4.080960e-01
4.082198e-01
4.083435e-01
4.084671e-01
4.085906e-01
4.087141e-01
4.088375e-01
4.089609e-01
4.090842e-01
4.092074e-01
4.093306e-01
4.094537e-01
4.095767e-01
4.096997e-01
4.098225e-01
4.099454e-01
4.100681e-01
4.101908e-01
4.103135e-01
4.104360e-01
4.105585e-01
4.106809e-01
4.108033e-01
4.109256e-01
4.110478e-01
4.111700e-01
4.112921e-01
4.114141e-01
4.115361e-01
4.116579e-01
4.117798e-01
4.119015e-01
4.120232e-01
4.121448e-01
4.122664e-01
4.123879e-01
4.125093e-01
4.126307e-01
4.127519e-01
4.128732e-01
4.129943e-01
4.131154e-01
4.132364e-01
4.133574e-01
4.134782e-01
4.135990e-01
4.137198e-01
4.138405e-01
4.139611e-01
4.140816e-01
4.142021e-01
4.143225e-01
4.144428e-01
4.145631e-01
4.146833e-01
4.148034e-01
4.149235e-01
4.150435e-01
4.151634e-01
4.152832e-01
4.154030e-01
4.155228e-01
4.156424e-01
4.157620e-01
4.158815e-01
4.160009e-01
4.161203e-01
4.162396e-01
4.163589e-01
4.164780e-01
4.165971e-01
4.167162e-01
4.168351e-01
4.169540e-01
4.170728e-01
4.171916e-01
4.173103e-01
4.174289e-01
4.175474e-01
4.176659e-01
4.177843e-01
4.179027e-01
4.180209e-01
4.181391e-01
4.182572e-01
4.183753e-01
4.184933e-01
4.186112e-01
4.187291e-01
4.188468e-01
4.189645e-01
4.190822e-01
4.191998e-01
4.193173e-01
4.194347e-01
4.195520e-01
4.196693e-01
4.197865e-01
4.199037e-01
4.200208e-01
4.201378e-01
4.202547e-01
4.203716e-01
4.204884e-01
4.206051e-01
4.207217e-01
4.208383e-01
4.209548e-01
4.210713e-01
4.211877e-01
4.213039e-01
4.214202e-01
4.215363e-01
4.216524e-01
4.217684e-01
4.218844e-01
4.220003e-01
4.221161e-01
4.222318e-01
4.223474e-01
4.224630e-01
4.225785e-01
4.226940e-01
4.228094e-01
4.229247e-01
4.230399e-01
4.231551e-01
4.232701e-01
4.233852e-01
4.235001e-01
4.236150e-01
4.237298e-01
4.238445e-01
4.239592e-01
4.240737e-01
4.241882e-01
4.243027e-01
4.244171e-01
4.245314e-01
4.246456e-01
4.247597e-01
4.248738e-01
4.249878e-01
4.251017e-01
4.252156e-01
4.253294e-01
4.254431e-01
4.255568e-01
4.256703e-01
4.257838e-01
4.258972e-01
4.260106e-01
4.261239e-01
4.262371e-01
4.263502e-01
4.264633e-01
4.265763e-01
4.266892e-01
4.268020e-01
4.269148e-01
4.270275e-01
4.271401e-01
4.272527e-01
4.273651e-01
4.274775e-01
4.275899e-01
4.277021e-01
4.278143e-01
4.279264e-01
4.280385e-01
4.281504e-01
4.282623e-01
4.283741e-01
4.284859e-01
4.285975e-01
4.287091e-01
4.288206e-01
4.289321e-01
4.290435e-01
4.291547e-01
4.292660e-01
4.293771e-01
4.294882e-01
4.295992e-01
4.297101e-01
4.298210e-01
4.299318e-01
4.300425e-01
4.301531e-01
4.302636e-01
4.303741e-01
4.304845e-01
4.305949e-01
4.307051e-01
4.308153e-01
4.309254e-01
4.310354e-01
4.311454e-01
4.312553e-01
4.313651e-01
4.314748e-01
4.315845e-01
4.316941e-01
4.318036e-01
4.319130e-01
4.320224e-01
4.321316e-01
4.322408e-01
4.323500e-01
4.324590e-01
4.325680e-01
4.326769e-01
4.327857e-01
4.328945e-01
4.330032e-01
4.331118e-01
4.332203e-01
4.333288e-01
4.334371e-01
4.335454e-01
4.336537e-01
4.337618e-01
4.338699e-01
4.339779e-01
4.340858e-01
4.341937e-01
4.343014e-01
4.344091e-01
4.345167e-01
4.346243e-01
4.347317e-01
4.348391e-01
4.349464e-01
4.350537e-01
4.351608e-01
4.352679e-01
4.353749e-01
4.354819e-01
4.355887e-01
4.356955e-01
4.358022e-01
4.359088e-01
4.360154e-01
4.361218e-01
4.362282e-01
4.363345e-01
4.364408e-01
4.365469e-01
4.366530e-01
4.367590e-01
4.368650e-01
4.369708e-01
4.370766e-01
4.371823e-01
4.372879e-01
4.373935e-01
4.374989e-01
4.376043e-01
4.377096e-01
4.378149e-01
4.379200e-01
4.380251e-01
4.381301e-01
4.382351e-01
4.383399e-01
4.384447e-01
4.385494e-01
4.386540e-01
4.387585e-01
4.388630e-01
4.389674e-01
4.390717e-01
4.391759e-01
4.392800e-01
4.393841e-01
4.394881e-01
4.395920e-01
4.396959e-01
4.397996e-01
4.399033e-01
4.400069e-01
4.401104e-01
4.402139e-01
4.403172e-01
4.404205e-01
4.405237e-01
4.406268e-01
4.407299e-01
4.408329e-01
4.409358e-01
4.410386e-01
4.411413e-01
4.412440e-01
4.413466e-01
4.414491e-01
4.415515e-01
4.416538e-01
4.417561e-01
4.418583e-01
4.419604e-01
4.420624e-01
4.421644e-01
4.422662e-01
4.423680e-01
4.424697e-01
4.425713e-01
4.426729e-01
4.427744e-01
4.428758e-01
4.429771e-01
4.430783e-01
4.431795e-01
4.432805e-01
4.433815e-01
4.434824e-01
4.435833e-01
4.436840e-01
4.437847e-01
4.438853e-01
4.439858e-01
4.440863e-01
4.441866e-01
4.442869e-01
4.443871e-01
4.444872e-01
4.445872e-01
4.446872e-01
4.447871e-01
4.448869e-01
4.449866e-01
4.450862e-01
4.451858e-01
4.452852e-01
4.453846e-01
4.454839e-01
4.455832e-01
4.456823e-01
4.457814e-01
4.458804e-01
4.459793e-01
4.460781e-01
4.461769e-01
4.462755e-01
4.463741e-01
4.464726e-01
4.465711e-01
4.466694e-01
4.467677e-01
4.468659e-01
4.469640e-01
4.470620e-01
4.471599e-01
4.472578e-01
4.473555e-01
4.474532e-01
4.475509e-01
4.476484e-01
4.477458e-01
4.478432e-01
4.479405e-01
4.480377e-01
4.481348e-01
4.482319e-01
4.483288e-01
4.484257e-01
4.485225e-01
4.486192e-01
4.487159e-01
4.488124e-01
4.489089e-01
4.490053e-01
4.491016e-01
4.491978e-01
4.492940e-01
4.493900e-01
4.494860e-01
4.495819e-01
4.496777e-01
4.497735e-01
4.498691e-01
4.499647e-01
4.500602e-01
4.501556e-01
4.502509e-01
4.503461e-01
4.504413e-01
4.505364e-01
4.506314e-01
4.507263e-01
4.508211e-01
4.509159e-01
4.510105e-01
4.511051e-01
4.511996e-01
4.512940e-01
4.513883e-01
4.514826e-01
4.515768e-01
4.516708e-01
4.517648e-01
4.518588e-01
4.519526e-01
4.520463e-01
4.521400e-01
4.522336e-01
4.523271e-01
4.524205e-01
4.525139e-01
4.526071e-01
4.527003e-01
4.527934e-01
4.528864e-01
4.529793e-01
4.530721e-01
4.531649e-01
4.532575e-01
4.533501e-01
4.534426e-01
4.535350e-01
4.536274e-01
4.537196e-01
4.538118e-01
4.539039e-01
4.539959e-01
4.540878e-01
4.541796e-01
4.542714e-01
4.543630e-01
4.544546e-01
4.545461e-01
4.546375e-01
4.547288e-01
4.548201e-01
4.549112e-01
4.550023e-01
4.550933e-01
4.551842e-01
4.552750e-01
4.553658e-01
4.554564e-01
4.555470e-01
4.556375e-01
4.557279e-01
4.558182e-01
4.559084e-01
4.559986e-01
4.560886e-01
4.561786e-01
4.562685e-01
4.563583e-01
4.564480e-01
4.565376e-01
4.566272e-01
4.567167e-01
4.568061e-01
4.568953e-01
4.569846e-01
4.570737e-01
4.571627e-01
4.572517e-01
4.573406e-01
4.574293e-01
4.575180e-01
4.576067e-01
4.576952e-01
4.577836e-01
4.578720e-01
4.579603e-01
4.580485e-01
4.581366e-01
4.582246e-01
4.583125e-01
4.584004e-01
4.584881e-01
4.585758e-01
4.586634e-01
4.587509e-01
4.588383e-01
4.589257e-01
4.590129e-01
4.591001e-01
4.591871e-01
4.592741e-01
4.593610e-01
4.594478e-01
4.595346e-01
4.596212e-01
4.597078e-01
4.597943e-01
4.598806e-01
4.599669e-01
4.600532e-01
4.601393e-01
4.602253e-01
4.603113e-01
4.603972e-01
4.604829e-01
4.605686e-01
4.606543e-01
4.607398e-01
4.608252e-01
4.609106e-01
4.609958e-01
4.610810e-01
4.611661e-01
4.612511e-01
4.613360e-01
4.614209e-01
4.615056e-01
4.615903e-01
4.616748e-01
4.617593e-01
4.618437e-01
4.619280e-01
4.620122e-01
4.620964e-01
4.621804e-01
4.622644e-01
4.623483e-01
4.624320e-01
4.625157e-01
4.625994e-01
4.626829e-01
4.627663e-01
4.628497e-01
4.629329e-01
4.630161e-01
4.630992e-01
4.631822e-01
4.632651e-01
4.633479e-01
4.634307e-01
4.635133e-01
4.635959e-01
4.636784e-01
4.637608e-01
4.638431e-01
4.639253e-01
4.640074e-01
4.640894e-01
4.641714e-01
4.642532e-01
4.643350e-01
4.644167e-01
4.644983e-01
4.645798e-01
4.646612e-01
4.647426e-01
4.648238e-01
4.649050e-01
4.649860e-01
4.650670e-01
4.651479e-01
4.652287e-01
4.653094e-01
4.653901e-01
4.654706e-01
4.655511e-01
4.656314e-01
4.657117e-01
4.657919e-01
4.658720e-01
4.659520e-01
4.660319e-01
4.661117e-01
4.661915e-01
4.662711e-01
4.663507e-01
4.664302e-01
4.665096e-01
4.665889e-01
4.666681e-01
4.667472e-01
4.668262e-01
4.669052e-01
4.669840e-01
4.670628e-01
4.671415e-01
4.672201e-01
4.672985e-01
4.673770e-01
4.674553e-01
4.675335e-01
4.676117e-01
4.676897e-01
4.677677e-01
4.678455e-01
4.679233e-01
4.680010e-01
4.680786e-01
4.681561e-01
4.682336e-01
4.683109e-01
4.683882e-01
4.684653e-01
4.685424e-01
4.686194e-01
4.686963e-01
4.687731e-01
4.688498e-01
4.689264e-01
4.690029e-01
4.690794e-01
4.691557e-01
4.692320e-01
4.693081e-01
4.693842e-01
4.694602e-01
4.695361e-01
4.696119e-01
4.696877e-01
4.697633e-01
4.698388e-01
4.699143e-01
4.699896e-01
4.700649e-01
4.701401e-01
4.702152e-01
4.702902e-01
4.703651e-01
4.704399e-01
4.705146e-01
4.705893e-01
4.706638e-01
4.707383e-01
4.708127e-01
4.708869e-01
4.709611e-01
4.710352e-01
4.711092e-01
4.711831e-01
4.712570e-01
4.713307e-01
4.714043e-01
4.714779e-01
4.715513e-01
4.716247e-01
4.716980e-01
4.717712e-01
4.718443e-01
4.719173e-01
4.719902e-01
4.720630e-01
4.721358e-01
4.722084e-01
4.722810e-01
4.723534e-01
4.724258e-01
4.724981e-01
4.725703e-01
4.726424e-01
4.727144e-01
4.727863e-01
4.728581e-01
4.729298e-01
4.730015e-01
4.730730e-01
4.731445e-01
4.732158e-01
4.732871e-01
4.733583e-01
4.734294e-01
4.735004e-01
4.735713e-01
4.736421e-01
4.737128e-01
4.737835e-01
4.738540e-01
4.739245e-01
4.739948e-01
4.740651e-01
4.741353e-01
4.742054e-01
4.742753e-01
4.743452e-01
4.744151e-01
4.744848e-01
4.745544e-01
4.746239e-01
4.746934e-01
4.747627e-01
4.748320e-01
4.749011e-01
4.749702e-01
4.750392e-01
4.751081e-01
4.751769e-01
4.752456e-01
4.753142e-01
4.753827e-01
4.754511e-01
4.755195e-01
4.755877e-01
4.756558e-01
4.757239e-01
4.757919e-01
4.758597e-01
4.759275e-01
4.759952e-01
4.760628e-01
4.761303e-01
4.761977e-01
4.762650e-01
4.763323e-01
4.763994e-01
4.764664e-01
4.765334e-01
4.766002e-01
4.766670e-01
4.767336e-01
4.768002e-01
4.768667e-01
4.769331e-01
4.769994e-01
4.770656e-01
4.771317e-01
4.771977e-01
4.772636e-01
4.773295e-01
4.773952e-01
4.774608e-01
4.775264e-01
4.775919e-01
4.776572e-01
4.777225e-01
4.777877e-01
4.778528e-01
4.779178e-01
4.779826e-01
4.780475e-01
4.781122e-01
4.781768e-01
4.782413e-01
4.783057e-01
4.783701e-01
4.784343e-01
4.784985e-01
4.785625e-01
4.786265e-01
4.786904e-01
4.787541e-01
4.788178e-01
4.788814e-01
4.789449e-01
4.790083e-01
4.790716e-01
4.791348e-01
4.791980e-01
4.792610e-01
4.793239e-01
4.793868e-01
4.794495e-01
4.795122e-01
4.795747e-01
4.796372e-01
4.796996e-01
4.797618e-01
4.798240e-01
4.798861e-01
4.799481e-01
4.800100e-01
4.800718e-01
4.801335e-01
4.801951e-01
4.802566e-01
4.803181e-01
4.803794e-01
4.804407e-01
4.805018e-01
4.805628e-01
4.806238e-01
4.806847e-01
4.807454e-01
4.808061e-01
4.808667e-01
4.809272e-01
4.809876e-01
4.810479e-01
4.811081e-01
4.811682e-01
4.812282e-01
4.812881e-01
4.813479e-01
4.814077e-01
4.814673e-01
4.815268e-01
4.815863e-01
4.816456e-01
4.817049e-01
4.817640e-01
4.818231e-01
4.818821e-01
4.819409e-01
4.819997e-01
4.820584e-01
4.821170e-01
4.821755e-01
4.822339e-01
4.822922e-01
4.823504e-01
4.824085e-01
4.824666e-01
4.825245e-01
4.825823e-01
4.826400e-01
4.826977e-01
4.827552e-01
4.828127e-01
4.828700e-01
4.829273e-01
4.829845e-01
4.830415e-01
4.830985e-01
4.831554e-01
4.832122e-01
4.832688e-01
4.833254e-01
4.833819e-01
4.834383e-01
4.834946e-01
4.835509e-01
4.836070e-01
4.836630e-01
4.837189e-01
4.837747e-01
4.838305e-01
4.838861e-01
4.839416e-01
4.839971e-01
4.840524e-01
4.841077e-01
4.841628e-01
4.842179e-01
4.842729e-01
4.843277e-01
4.843825e-01
4.844372e-01
4.844918e-01
4.845463e-01
4.846007e-01
4.846550e-01
4.847092e-01
4.847633e-01
4.848173e-01
4.848712e-01
4.849250e-01
4.849787e-01
4.850323e-01
4.850859e-01
4.851393e-01
4.851926e-01
4.852459e-01
4.852990e-01
4.853521e-01
4.854050e-01
4.854579e-01
4.855106e-01
4.855633e-01
4.856158e-01
4.856683e-01
4.857207e-01
4.857730e-01
4.858251e-01
4.858772e-01
4.859292e-01
4.859811e-01
4.860329e-01
4.860846e-01
4.861362e-01
4.861877e-01
4.862391e-01
4.862904e-01
4.863416e-01
4.863927e-01
4.864438e-01
4.864947e-01
4.865455e-01
4.865962e-01
4.866469e-01
4.866974e-01
4.867478e-01
4.867982e-01
4.868484e-01
4.868986e-01
4.869486e-01
4.869986e-01
4.870485e-01
4.870982e-01
4.871479e-01
4.871975e-01
4.872469e-01
4.872963e-01
4.873456e-01
4.873948e-01
4.874438e-01
4.874928e-01
4.875417e-01
4.875905e-01
4.876392e-01
4.876878e-01
4.877363e-01
4.877847e-01
4.878330e-01
4.878812e-01
4.879293e-01
4.879773e-01
4.880253e-01
4.880731e-01
4.881208e-01
4.881684e-01
4.882160e-01
4.882634e-01
4.883107e-01
4.883580e-01
4.884051e-01
4.884521e-01
4.884991e-01
4.885459e-01
4.885927e-01
4.886393e-01
4.886859e-01
4.887323e-01
4.887787e-01
4.888250e-01
4.888711e-01
4.889172e-01
4.889632e-01
4.890090e-01
4.890548e-01
4.891005e-01
4.891460e-01
4.891915e-01
4.892369e-01
4.892822e-01
4.893274e-01
4.893725e-01
4.894175e-01
4.894623e-01
4.895071e-01
4.895518e-01
4.895964e-01
4.896409e-01
4.896853e-01
4.897296e-01
4.897739e-01
4.898180e-01
4.898620e-01
4.899059e-01
4.899497e-01
4.899934e-01
4.900370e-01
4.900806e-01
4.901240e-01
4.901673e-01
4.902105e-01
4.902537e-01
4.902967e-01
4.903396e-01
4.903825e-01
4.904252e-01
4.904678e-01
4.905104e-01
4.905528e-01
4.905952e-01
4.906374e-01
4.906795e-01
4.907216e-01
4.907635e-01
4.908054e-01
4.908471e-01
4.908888e-01
4.909304e-01
4.909718e-01
4.910132e-01
4.910544e-01
4.910956e-01
4.911367e-01
4.911776e-01
4.912185e-01
4.912593e-01
4.912999e-01
4.913405e-01
4.913810e-01
4.914213e-01
4.914616e-01
4.915018e-01
4.915419e-01
4.915818e-01
4.916217e-01
4.916615e-01
4.917012e-01
4.917408e-01
4.917803e-01
4.918196e-01
4.918589e-01
4.918981e-01
4.919372e-01
4.919762e-01
4.920151e-01
4.920539e-01
4.920926e-01
4.921312e-01
4.921697e-01
4.922081e-01
4.922464e-01
4.922846e-01
4.923227e-01
4.923607e-01
4.923986e-01
4.924364e-01
4.924741e-01
4.925117e-01
4.925492e-01
4.925866e-01
4.926239e-01
4.926611e-01
4.926982e-01
4.927352e-01
4.927721e-01
4.928090e-01
4.928457e-01
4.928823e-01
4.929188e-01
4.929552e-01
4.929915e-01
4.930278e-01
4.930639e-01
4.930999e-01
4.931358e-01
4.931716e-01
4.932073e-01
4.932430e-01
4.932785e-01
4.933139e-01
4.933492e-01
4.933845e-01
4.934196e-01
4.934546e-01
4.934895e-01
4.935244e-01
4.935591e-01
4.935937e-01
4.936282e-01
4.936627e-01
4.936970e-01
4.937312e-01
4.937654e-01
4.937994e-01
4.938333e-01
4.938672e-01
4.939009e-01
4.939345e-01
4.939680e-01
4.940015e-01
4.940348e-01
4.940680e-01
4.941012e-01
4.941342e-01
4.941671e-01
4.942000e-01
4.942327e-01
4.942653e-01
4.942979e-01
4.943303e-01
4.943627e-01
4.943949e-01
4.944270e-01
4.944591e-01
4.944910e-01
4.945228e-01
4.945546e-01
4.945862e-01
4.946177e-01
4.946492e-01
4.946805e-01
4.947118e-01
4.947429e-01
4.947739e-01
4.948049e-01
4.948357e-01
4.948664e-01
4.948971e-01
4.949276e-01
4.949581e-01
4.949884e-01
4.950186e-01
4.950488e-01
4.950788e-01
4.951087e-01
4.951386e-01
4.951683e-01
4.951979e-01
4.952275e-01
4.952569e-01
4.952863e-01
4.953155e-01
4.953446e-01
4.953737e-01
4.954026e-01
4.954314e-01
4.954602e-01
4.954888e-01
4.955173e-01
4.955458e-01
4.955741e-01
4.956023e-01
4.956305e-01
4.956585e-01
4.956864e-01
4.957143e-01
4.957420e-01
4.957696e-01
4.957972e-01
4.958246e-01
4.958519e-01
4.958792e-01
4.959063e-01
4.959333e-01
4.959603e-01
4.959871e-01
4.960138e-01
4.960404e-01
4.960670e-01
4.960934e-01
4.961197e-01
4.961459e-01
4.961721e-01
4.961981e-01
4.962240e-01
4.962498e-01
4.962756e-01
4.963012e-01
4.963267e-01
4.963521e-01
4.963775e-01
4.964027e-01
4.964278e-01
4.964528e-01
4.964777e-01
4.965026e-01
4.965273e-01
4.965519e-01
4.965764e-01
4.966008e-01
4.966251e-01
4.966493e-01
4.966735e-01
4.966975e-01
4.967214e-01
4.967452e-01
4.967689e-01
4.967925e-01
4.968160e-01
4.968394e-01
4.968627e-01
4.968859e-01
4.969091e-01
4.969321e-01
4.969550e-01
4.969778e-01
4.970005e-01
4.970231e-01
4.970456e-01
4.970680e-01
4.970903e-01
4.971125e-01
4.971346e-01
4.971566e-01
4.971785e-01
4.972003e-01
4.972219e-01
4.972435e-01
4.972650e-01
4.972864e-01
4.973077e-01
4.973289e-01
4.973500e-01
4.973710e-01
4.973919e-01
4.974127e-01
4.974333e-01
4.974539e-01
4.974744e-01
4.974948e-01
4.975151e-01
4.975352e-01
4.975553e-01
4.975753e-01
4.975952e-01
4.976149e-01
4.976346e-01
4.976542e-01
4.976737e-01
4.976930e-01
4.977123e-01
4.977315e-01
4.977505e-01
4.977695e-01
4.977884e-01
4.978071e-01
4.978258e-01
4.978444e-01
4.978628e-01
4.978812e-01
4.978994e-01
4.979176e-01
4.979356e-01
4.979536e-01
4.979715e-01
4.979892e-01
4.980069e-01
4.980244e-01
4.980419e-01
4.980592e-01
4.980764e-01
4.980936e-01
4.981106e-01
4.981276e-01
4.981444e-01
4.981612e-01
4.981778e-01
4.981943e-01
4.982108e-01
4.982271e-01
4.982433e-01
4.982595e-01
4.982755e-01
4.982914e-01
4.983072e-01
4.983230e-01
4.983386e-01
4.983541e-01
4.983695e-01
4.983849e-01
4.984001e-01
4.984152e-01
4.984302e-01
4.984451e-01
4.984599e-01
4.984747e-01
4.984893e-01
4.985038e-01
4.985182e-01
4.985325e-01
4.985467e-01
4.985608e-01
4.985748e-01
4.985887e-01
4.986025e-01
4.986162e-01
4.986298e-01
4.986433e-01
4.986567e-01
4.986700e-01
4.986832e-01
4.986963e-01
4.987092e-01
4.987221e-01
4.987349e-01
4.987476e-01
4.987602e-01
4.987727e-01
4.987850e-01
4.987973e-01
4.988095e-01
4.988216e-01
4.988335e-01
4.988454e-01
4.988572e-01
4.988688e-01
4.988804e-01
4.988919e-01
4.989032e-01
4.989145e-01
4.989256e-01
4.989367e-01
4.989477e-01
4.989585e-01
4.989693e-01
4.989799e-01
4.989905e-01
4.990009e-01
4.990113e-01
4.990215e-01
4.990316e-01
4.990417e-01
4.990516e-01
4.990615e-01
4.990712e-01
4.990808e-01
4.990904e-01
4.990998e-01
4.991091e-01
4.991184e-01
4.991275e-01
4.991365e-01
4.991454e-01
4.991543e-01
4.991630e-01
4.991716e-01
4.991801e-01
4.991885e-01
4.991968e-01
4.992050e-01
4.992132e-01
4.992212e-01
4.992291e-01
4.992369e-01
4.992446e-01
4.992522e-01
4.992597e-01
4.992671e-01
4.992744e-01
4.992816e-01
4.992887e-01
4.992957e-01
4.993025e-01
4.993093e-01
4.993160e-01
4.993226e-01
4.993291e-01
4.993355e-01
4.993417e-01
4.993479e-01
4.993540e-01
4.993600e-01
4.993658e-01
4.993716e-01
4.993773e-01
4.993828e-01
4.993883e-01
4.993937e-01
4.993989e-01
4.994041e-01
4.994091e-01
4.994141e-01
4.994189e-01
4.994237e-01
4.994283e-01
4.994329e-01
4.994373e-01
4.994417e-01
4.994459e-01
4.994501e-01
4.994541e-01
4.994580e-01
4.994619e-01
4.994656e-01
4.994692e-01
4.994728e-01
4.994762e-01
4.994795e-01
4.994828e-01
4.994859e-01
4.994889e-01
4.994918e-01
4.994946e-01
4.994973e-01
4.995000e-01
4.995025e-01
4.995049e-01
4.995072e-01
4.995094e-01
4.995115e-01
4.995135e-01
4.995154e-01
4.995172e-01
4.995189e-01
4.995205e-01
4.995220e-01
4.995234e-01
4.995247e-01
4.995259e-01
4.995269e-01
4.995279e-01
4.995288e-01
4.995296e-01
4.995303e-01
4.995308e-01
4.995313e-01
4.995317e-01
4.995320e-01
4.995321e-01
4.995322e-01
4.995322e-01
4.995320e-01
4.995318e-01
4.995315e-01
4.995310e-01
4.995305e-01
4.995298e-01
4.995291e-01
4.995282e-01
4.995273e-01
4.995262e-01
4.995251e-01
4.995238e-01
4.995225e-01
4.995210e-01
4.995194e-01
4.995178e-01
4.995160e-01
4.995141e-01
4.995122e-01
4.995101e-01
4.995079e-01
4.995057e-01
4.995033e-01
4.995008e-01
4.994982e-01
4.994955e-01
4.994928e-01
4.994899e-01
4.994869e-01
4.994838e-01
4.994806e-01
4.994773e-01
4.994739e-01
4.994704e-01
4.994668e-01
4.994631e-01
4.994593e-01
4.994554e-01
4.994514e-01
4.994473e-01
4.994431e-01
4.994388e-01
4.994344e-01
4.994299e-01
4.994252e-01
4.994205e-01
4.994157e-01
4.994108e-01
4.994058e-01
4.994006e-01
4.993954e-01
4.993901e-01
4.993846e-01
4.993791e-01
4.993735e-01
4.993677e-01
4.993619e-01
4.993560e-01
4.993499e-01
4.993438e-01
4.993375e-01
4.993312e-01
4.993247e-01
4.993182e-01
4.993115e-01
4.993048e-01
4.992979e-01
4.992910e-01
4.992839e-01
4.992768e-01
4.992695e-01
4.992621e-01
4.992547e-01
4.992471e-01
4.992394e-01
4.992317e-01
4.992238e-01
4.992158e-01
4.992077e-01
4.991996e-01
4.991913e-01
4.991829e-01
4.991744e-01
4.991658e-01
4.991571e-01
4.991484e-01
4.991395e-01
4.991305e-01
4.991214e-01
4.991122e-01
4.991029e-01
4.990935e-01
4.990840e-01
4.990744e-01
4.990647e-01
4.990549e-01
4.990450e-01
4.990350e-01
4.990249e-01
4.990146e-01
4.990043e-01
4.989939e-01
4.989834e-01
4.989728e-01
4.989621e-01
4.989512e-01
4.989403e-01
4.989293e-01
4.989182e-01
4.989069e-01
4.988956e-01
4.988842e-01
4.988727e-01
4.988610e-01
4.988493e-01
4.988374e-01
4.988255e-01
4.988135e-01
4.988013e-01
4.987891e-01
4.987767e-01
4.987643e-01
4.987517e-01
4.987391e-01
4.987263e-01
4.987135e-01
4.987005e-01
4.986875e-01
4.986743e-01
4.986611e-01
4.986477e-01
4.986343e-01
4.986207e-01
4.986070e-01
4.985933e-01
4.985794e-01
4.985654e-01
4.985514e-01
4.985372e-01
4.985229e-01
4.985085e-01
4.984941e-01
4.984795e-01
4.984648e-01
4.984500e-01
4.984351e-01
4.984202e-01
4.984051e-01
4.983899e-01
4.983746e-01
4.983592e-01
4.983437e-01
4.983281e-01
4.983124e-01
4.982966e-01
4.982808e-01
4.982648e-01
4.982487e-01
4.982325e-01
4.982162e-01
4.981998e-01
4.981833e-01
4.981666e-01
4.981499e-01
4.981331e-01
4.981162e-01
4.980992e-01
4.980821e-01
4.980649e-01
4.980476e-01
4.980302e-01
4.980126e-01
4.979950e-01
4.979773e-01
4.979595e-01
4.979416e-01
4.979236e-01
4.979054e-01
4.978872e-01
4.978689e-01
4.978504e-01
4.978319e-01
4.978133e-01
4.977946e-01
4.977757e-01
4.977568e-01
4.977378e-01
4.977186e-01
4.976994e-01
4.976801e-01
4.976606e-01
4.976411e-01
4.976214e-01
4.976017e-01
4.975819e-01
4.975619e-01
4.975419e-01
4.975217e-01
4.975015e-01
4.974811e-01
4.974607e-01
4.974401e-01
4.974195e-01
4.973987e-01
4.973779e-01
4.973569e-01
4.973359e-01
4.973147e-01
4.972934e-01
4.972721e-01
4.972506e-01
4.972291e-01
4.972074e-01
4.971857e-01
4.971638e-01
4.971418e-01
4.971198e-01
4.970976e-01
4.970753e-01
4.970530e-01
4.970305e-01
4.970079e-01
4.969853e-01
4.969625e-01
4.969396e-01
4.969166e-01
4.968936e-01
4.968704e-01
4.968471e-01
4.968237e-01
4.968003e-01
4.967767e-01
4.967530e-01
4.967292e-01
4.967054e-01
4.966814e-01
4.966573e-01
4.966331e-01
4.966088e-01
4.965845e-01
4.965600e-01
4.965354e-01
4.965107e-01
4.964859e-01
4.964610e-01
4.964361e-01
4.964110e-01
4.963858e-01
4.963605e-01
4.963351e-01
4.963096e-01
4.962840e-01
4.962583e-01
4.962325e-01
4.962066e-01
4.961807e-01
4.961546e-01
4.961284e-01
4.961021e-01
4.960757e-01
4.960492e-01
4.960226e-01
4.959959e-01
4.959691e-01
4.959422e-01
4.959152e-01
4.958881e-01
4.958609e-01
4.958336e-01
4.958062e-01
4.957787e-01
4.957511e-01
4.957234e-01
4.956956e-01
4.956677e-01
4.956397e-01
4.956116e-01
4.955834e-01
4.955551e-01
4.955267e-01
4.954982e-01
4.954696e-01
4.954409e-01
4.954121e-01
4.953832e-01
4.953542e-01
4.953251e-01
4.952959e-01
4.952666e-01
4.952372e-01
4.952077e-01
4.951781e-01
4.951484e-01
4.951186e-01
4.950887e-01
4.950587e-01
4.950286e-01
4.949984e-01
4.949681e-01
4.949377e-01
4.949072e-01
4.948765e-01
4.948458e-01
4.948150e-01
4.947841e-01
4.947531e-01
4.947220e-01
4.946908e-01
4.946595e-01
4.946281e-01
4.945966e-01
4.945650e-01
4.945333e-01
4.945015e-01
4.944696e-01
4.944376e-01
4.944055e-01
4.943733e-01
4.943410e-01
4.943086e-01
4.942761e-01
4.942435e-01
4.942108e-01
4.941780e-01
4.941451e-01
4.941121e-01
4.940790e-01
4.940458e-01
4.940125e-01
4.939791e-01
4.939456e-01
4.939120e-01
4.938783e-01
4.938445e-01
4.938106e-01
4.937766e-01
4.937425e-01
4.937083e-01
4.936740e-01
4.936396e-01
4.936051e-01
4.935705e-01
4.935358e-01
4.935010e-01
4.934661e-01
4.934311e-01
4.933960e-01
4.933609e-01
4.933256e-01
4.932902e-01
4.932547e-01
4.932191e-01
4.931834e-01
4.931476e-01
4.931117e-01
4.930757e-01
4.930397e-01
4.930035e-01
4.929672e-01
4.929308e-01
4.928943e-01
4.928577e-01
4.928211e-01
4.927843e-01
4.927474e-01
4.927104e-01
4.926734e-01
4.926362e-01
4.925989e-01
4.925615e-01
4.925240e-01
4.924865e-01
4.924488e-01
4.924110e-01
4.923732e-01
4.923352e-01
4.922971e-01
4.922590e-01
4.922207e-01
4.921823e-01
4.921439e-01
4.921053e-01
4.920666e-01
4.920279e-01
4.919890e-01
4.919501e-01
4.919110e-01
4.918718e-01
4.918326e-01
4.917932e-01
4.917538e-01
4.917142e-01
4.916746e-01
4.916348e-01
4.915950e-01
4.915550e-01
4.915150e-01
4.914749e-01
4.914346e-01
4.913943e-01
4.913538e-01
4.913133e-01
4.912727e-01
4.912319e-01
4.911911e-01
4.911502e-01
4.911091e-01
4.910680e-01
4.910268e-01
4.909854e-01
4.909440e-01
4.909025e-01
4.908609e-01
4.908192e-01
4.907773e-01
4.907354e-01
4.906934e-01
4.906513e-01
4.906091e-01
4.905668e-01
4.905244e-01
4.904819e-01
4.904393e-01
4.903965e-01
4.903537e-01
4.903108e-01
4.902678e-01
4.902248e-01
4.901816e-01
4.901383e-01
4.900949e-01
4.900514e-01
4.900078e-01
4.899641e-01
4.899203e-01
4.898765e-01
4.898325e-01
4.897884e-01
4.897442e-01
4.896999e-01
4.896556e-01
4.896111e-01
4.895665e-01
4.895219e-01
4.894771e-01
4.894323e-01
4.893873e-01
4.893422e-01
4.892971e-01
4.892518e-01
4.892065e-01
4.891610e-01
4.891155e-01
4.890699e-01
4.890241e-01
4.889783e-01
4.889323e-01
4.888863e-01
4.888402e-01
4.887939e-01
4.887476e-01
4.887012e-01
4.886547e-01
4.886081e-01
4.885613e-01
4.885145e-01
4.884676e-01
4.884206e-01
4.883735e-01
4.883263e-01
4.882790e-01
4.882316e-01
4.881841e-01
4.881365e-01
4.880888e-01
4.880410e-01
4.879931e-01
4.879452e-01
4.878971e-01
4.878489e-01
4.878006e-01
4.877523e-01
4.877038e-01
4.876552e-01
4.876066e-01
4.875578e-01
4.875089e-01
4.874600e-01
4.874109e-01
4.873618e-01
4.873125e-01
4.872632e-01
4.872138e-01
4.871642e-01
4.871146e-01
4.870649e-01
4.870150e-01
4.869651e-01
4.869151e-01
4.868650e-01
4.868148e-01
4.867644e-01
4.867140e-01
4.866635e-01
4.866129e-01
4.865622e-01
4.865114e-01
4.864605e-01
4.864096e-01
4.863585e-01
4.863073e-01
4.862560e-01
4.862046e-01
4.861532e-01
4.861016e-01
4.860499e-01
4.859982e-01
4.859463e-01
4.858944e-01
4.858423e-01
4.857902e-01
4.857379e-01
4.856856e-01
4.856331e-01
4.855806e-01
4.855280e-01
4.854752e-01
4.854224e-01
4.853695e-01
4.853165e-01
4.852634e-01
4.852102e-01
4.851569e-01
4.851035e-01
4.850500e-01
4.849964e-01
4.849427e-01
4.848889e-01
4.848350e-01
4.847811e-01
4.847270e-01
4.846728e-01
4.846186e-01
4.845642e-01
4.845097e-01
4.844552e-01
4.844005e-01
4.843458e-01
4.842910e-01
4.842360e-01
4.841810e-01
4.841259e-01
4.840707e-01
4.840153e-01
4.839599e-01
4.839044e-01
4.838488e-01
4.837931e-01
4.837373e-01
4.836814e-01
4.836254e-01
4.835693e-01
4.835132e-01
4.834569e-01
4.834005e-01
4.833441e-01
4.832875e-01
4.832308e-01
4.831741e-01
4.831172e-01
4.830603e-01
4.830033e-01
4.829461e-01
4.828889e-01
4.828316e-01
4.827742e-01
4.827167e-01
4.826590e-01
4.826013e-01
4.825435e-01
4.824856e-01
4.824277e-01
4.823696e-01
4.823114e-01
4.822531e-01
4.821947e-01
4.821363e-01
4.820777e-01
4.820191e-01
4.819603e-01
4.819015e-01
4.818425e-01
4.817835e-01
4.817244e-01
4.816652e-01
4.816058e-01
4.815464e-01
4.814869e-01
4.814273e-01
4.813676e-01
4.813078e-01
4.812479e-01
4.811880e-01
4.811279e-01
4.810677e-01
4.810074e-01
4.809471e-01
4.808866e-01
4.808261e-01
4.807654e-01
4.807047e-01
4.806439e-01
4.805829e-01
4.805219e-01
4.804608e-01
4.803996e-01
4.803383e-01
4.802769e-01
4.802154e-01
4.801538e-01
4.800921e-01
4.800304e-01
4.799685e-01
4.799065e-01
4.798445e-01
4.797823e-01
4.797201e-01
4.796577e-01
4.795953e-01
4.795328e-01
4.794702e-01
4.794074e-01
4.793446e-01
4.792817e-01
4.792187e-01
4.791556e-01
4.790925e-01
4.790292e-01
4.789658e-01
4.789023e-01
4.788388e-01
4.787751e-01
4.787114e-01
4.786476e-01
4.785836e-01
4.785196e-01
4.784555e-01
4.783913e-01
4.783269e-01
4.782625e-01
4.781981e-01
4.781335e-01
4.780688e-01
4.780040e-01
4.779391e-01
4.778742e-01
4.778091e-01
4.777440e-01
4.776787e-01
4.776134e-01
4.775480e-01
4.774825e-01
4.774168e-01
4.773511e-01
4.772853e-01
4.772194e-01
4.771535e-01
4.770874e-01
4.770212e-01
4.769549e-01
4.768886e-01
4.768221e-01
4.767556e-01
4.766890e-01
4.766222e-01
4.765554e-01
4.764885e-01
4.764215e-01
4.763544e-01
4.762872e-01
4.762199e-01
4.761525e-01
4.760850e-01
4.760175e-01
4.759498e-01
4.758821e-01
4.758142e-01
4.757463e-01
4.756783e-01
4.756102e-01
4.755420e-01
4.754736e-01
4.754053e-01
4.753368e-01
4.752682e-01
4.751995e-01
4.751307e-01
4.750619e-01
4.749929e-01
4.749239e-01
4.748548e-01
4.747855e-01
4.747162e-01
4.746468e-01
4.745773e-01
4.745077e-01
4.744380e-01
4.743683e-01
4.742984e-01
4.742284e-01
4.741584e-01
4.740882e-01
4.740180e-01
4.739477e-01
4.738772e-01
4.738067e-01
4.737361e-01
4.736654e-01
4.735946e-01
4.735238e-01
4.734528e-01
4.733817e-01
4.733106e-01
4.732393e-01
4.731680e-01
4.730966e-01
4.730251e-01
4.729534e-01
4.728817e-01
4.728100e-01
4.727381e-01
4.726661e-01
4.725940e-01
4.725219e-01
4.724496e-01
4.723773e-01
4.723048e-01
4.722323e-01
4.721597e-01
4.720870e-01
4.720142e-01
4.719413e-01
4.718683e-01
4.717953e-01
4.717221e-01
4.716489e-01
4.715755e-01
4.715021e-01
4.714286e-01
4.713550e-01
4.712813e-01
4.712075e-01
4.711336e-01
4.710596e-01
4.709855e-01
4.709114e-01
4.708371e-01
4.707628e-01
4.706884e-01
4.706138e-01
4.705392e-01
4.704645e-01
4.703897e-01
4.703149e-01
4.702399e-01
4.701648e-01
4.700897e-01
4.700144e-01
4.699391e-01
4.698637e-01
4.697882e-01
4.697126e-01
4.696369e-01
4.695611e-01
4.694852e-01
4.694093e-01
4.693332e-01
4.692571e-01
4.691808e-01
4.691045e-01
4.690281e-01
4.689516e-01
4.688750e-01
4.687983e-01
4.687216e-01
4.686447e-01
4.685678e-01
4.684907e-01
4.684136e-01
4.683364e-01
4.682591e-01
4.681817e-01
4.681042e-01
4.680266e-01
4.679489e-01
4.678712e-01
4.677933e-01
4.677154e-01
4.676374e-01
4.675593e-01
4.674811e-01
4.674028e-01
4.673244e-01
4.672459e-01
4.671674e-01
4.670887e-01
4.670100e-01
4.669312e-01
4.668522e-01
4.667732e-01
4.666941e-01
4.666150e-01
4.665357e-01
4.664563e-01
4.663769e-01
4.662974e-01
4.662177e-01
4.661380e-01
4.660582e-01
4.659783e-01
4.658983e-01
4.658183e-01
4.657381e-01
4.656579e-01
4.655775e-01
4.654971e-01
4.654166e-01
4.653360e-01
4.652553e-01
4.651745e-01
4.650937e-01
4.650127e-01
4.649317e-01
4.648506e-01
4.647693e-01
4.646880e-01
4.646066e-01
4.645252e-01
4.644436e-01
4.643619e-01
4.642802e-01
4.641984e-01
4.641164e-01
4.640344e-01
4.639523e-01
4.638702e-01
4.637879e-01
4.637055e-01
4.636231e-01
4.635405e-01
4.634579e-01
4.633752e-01
4.632924e-01
4.632095e-01
4.631266e-01
4.630435e-01
4.629603e-01
4.628771e-01
4.627938e-01
4.627104e-01
4.626269e-01
4.625433e-01
4.624596e-01
4.623759e-01
4.622920e-01
4.622081e-01
4.621241e-01
4.620400e-01
4.619558e-01
4.618715e-01
4.617871e-01
4.617027e-01
4.616181e-01
4.615335e-01
4.614488e-01
4.613640e-01
4.612791e-01
4.611941e-01
4.611090e-01
4.610239e-01
4.609387e-01
4.608533e-01
4.607679e-01
4.606824e-01
4.605969e-01
4.605112e-01
4.604254e-01
4.603396e-01
4.602537e-01
4.601676e-01
4.600815e-01
4.599954e-01
4.599091e-01
4.598227e-01
4.597363e-01
4.596498e-01
4.595631e-01
4.594764e-01
4.593896e-01
4.593028e-01
4.592158e-01
4.591288e-01
4.590416e-01
4.589544e-01
4.588671e-01
4.587797e-01
4.586922e-01
4.586047e-01
4.585170e-01
4.584293e-01
4.583415e-01
4.582536e-01
4.581656e-01
4.580775e-01
4.579893e-01
4.579011e-01
4.578128e-01
4.577243e-01
4.576358e-01
4.575473e-01
4.574586e-01
4.573698e-01
4.572810e-01
4.571920e-01
4.571030e-01
4.570139e-01
4.569247e-01
4.568355e-01
4.567461e-01
4.566567e-01
4.565672e-01
4.564776e-01
4.563879e-01
4.562981e-01
4.562082e-01
4.561183e-01
4.560282e-01
4.559381e-01
4.558479e-01
4.557576e-01
4.556673e-01
4.555768e-01
4.554863e-01
4.553956e-01
4.553049e-01
4.552141e-01
4.551233e-01
4.550323e-01
4.549412e-01
4.548501e-01
4.547589e-01
4.546676e-01
4.545762e-01
4.544848e-01
4.543932e-01
4.543016e-01
4.542098e-01
4.541180e-01
4.540262e-01
4.539342e-01
4.538421e-01
4.537500e-01
4.536578e-01
4.535655e-01
4.534731e-01
4.533806e-01
4.532880e-01
4.531954e-01
4.531027e-01
4.530099e-01
4.529170e-01
4.528240e-01
4.527309e-01
4.526378e-01
4.525446e-01
4.524513e-01
4.523579e-01
4.522644e-01
4.521709e-01
4.520772e-01
4.519835e-01
4.518897e-01
4.517958e-01
4.517018e-01
4.516078e-01
4.515136e-01
4.514194e-01
4.513251e-01
4.512307e-01
4.511362e-01
4.510417e-01
4.509471e-01
4.508523e-01
4.507575e-01
4.506626e-01
4.505677e-01
4.504726e-01
4.503775e-01
4.502823e-01
4.501870e-01
4.500916e-01
4.499962e-01
4.499006e-01
4.498050e-01
4.497093e-01
4.496135e-01
4.495176e-01
4.494217e-01
4.493256e-01
4.492295e-01
4.491333e-01
4.490370e-01
4.489407e-01
4.488442e-01
4.487477e-01
4.486511e-01
4.485544e-01
4.484576e-01
4.483608e-01
4.482638e-01
4.481668e-01
4.480697e-01
4.479725e-01
4.478753e-01
4.477779e-01
4.476805e-01
4.475830e-01
4.474854e-01
4.473877e-01
4.472900e-01
4.471922e-01
4.470943e-01
4.469963e-01
4.468982e-01
4.468000e-01
4.467018e-01
4.466035e-01
4.465051e-01
4.464066e-01
4.463080e-01
4.462094e-01
4.461107e-01
4.460119e-01
4.459130e-01
4.458140e-01
4.457150e-01
4.456159e-01
4.455166e-01
4.454174e-01
4.453180e-01
4.452185e-01
4.451190e-01
4.450194e-01
4.449197e-01
4.448200e-01
4.447201e-01
4.446202e-01
4.445202e-01
4.444201e-01
4.443199e-01
4.442197e-01
4.441193e-01
4.440189e-01
4.439184e-01
4.438179e-01
4.437172e-01
4.436165e-01
4.435157e-01
4.434148e-01
4.433138e-01
4.432128e-01
4.431116e-01
4.430104e-01
4.429091e-01
4.428078e-01
4.427063e-01
4.426048e-01
4.425032e-01
4.424015e-01
4.422998e-01
4.421979e-01
4.420960e-01
4.419940e-01
4.418919e-01
4.417898e-01
4.416875e-01
4.415852e-01
4.414828e-01
4.413803e-01
4.412778e-01
4.411752e-01
4.410724e-01
4.409697e-01
4.408668e-01
4.407638e-01
4.406608e-01
4.405577e-01
4.404545e-01
4.403513e-01
4.402479e-01
4.401445e-01
4.400410e-01
4.399374e-01
4.398338e-01
4.397300e-01
4.396262e-01
4.395223e-01
4.394184e-01
4.393143e-01
4.392102e-01
4.391060e-01
4.390017e-01
4.388974e-01
4.387929e-01
4.386884e-01
4.385838e-01
4.384792e-01
4.383744e-01
4.382696e-01
4.381647e-01
4.380597e-01
4.379547e-01
4.378495e-01
4.377443e-01
4.376390e-01
4.375337e-01
4.374282e-01
4.373227e-01
4.372171e-01
4.371114e-01
4.370057e-01
4.368999e-01
4.367940e-01
4.366880e-01
4.365819e-01
4.364758e-01
4.363696e-01
4.362633e-01
4.361569e-01
4.360505e-01
4.359439e-01
4.358373e-01
4.357307e-01
4.356239e-01
4.355171e-01
4.354102e-01
4.353032e-01
4.351961e-01
4.350890e-01
4.349818e-01
4.348745e-01
4.347671e-01
4.346597e-01
4.345522e-01
4.344446e-01
4.343369e-01
4.342292e-01
4.341214e-01
4.340135e-01
4.339055e-01
4.337974e-01
4.336893e-01
4.335811e-01
4.334728e-01
4.333645e-01
4.332561e-01
4.331476e-01
4.330390e-01
4.329303e-01
4.328216e-01
4.327128e-01
4.326039e-01
4.324949e-01
4.323859e-01
4.322768e-01
4.321676e-01
4.320584e-01
4.319490e-01
4.318396e-01
4.317301e-01
4.316206e-01
4.315110e-01
4.314012e-01
4.312915e-01
4.311816e-01
4.310717e-01
4.309617e-01
4.308516e-01
4.307414e-01
4.306312e-01
4.305209e-01
4.304105e-01
4.303000e-01
4.301895e-01
4.300789e-01
4.299682e-01
4.298575e-01
4.297467e-01
4.296358e-01
4.295248e-01
4.294137e-01
4.293026e-01
4.291914e-01
4.290801e-01
4.289688e-01
4.288574e-01
4.287459e-01
4.286343e-01
4.285227e-01
4.284109e-01
4.282992e-01
4.281873e-01
4.280753e-01
4.279633e-01
4.278513e-01
4.277391e-01
4.276269e-01
4.275146e-01
4.274022e-01
4.272897e-01
4.271772e-01
4.270646e-01
4.269519e-01
4.268392e-01
4.267264e-01
4.266135e-01
4.265005e-01
4.263875e-01
4.262744e-01
4.261612e-01
4.260479e-01
4.259346e-01
4.258212e-01
4.257077e-01
4.255942e-01
4.254806e-01
4.253669e-01
4.252531e-01
4.251393e-01
4.250254e-01
4.249114e-01
4.247973e-01
4.246832e-01
4.245690e-01
4.244547e-01
4.243404e-01
4.242260e-01
4.241115e-01
4.239969e-01
4.238823e-01
4.237676e-01
4.236528e-01
4.235380e-01
4.234230e-01
4.233080e-01
4.231930e-01
4.230778e-01
4.229626e-01
4.228474e-01
4.227320e-01
4.226166e-01
4.225011e-01
4.223855e-01
4.222699e-01
4.221542e-01
4.220384e-01
4.219226e-01
4.218066e-01
4.216907e-01
4.215746e-01
4.214585e-01
4.213423e-01
4.212260e-01
4.211096e-01
4.209932e-01
4.208767e-01
4.207602e-01
4.206435e-01
4.205268e-01
4.204101e-01
4.202932e-01
4.201763e-01
4.200593e-01
4.199423e-01
4.198252e-01
4.197080e-01
4.195907e-01
4.194734e-01
4.193560e-01
4.192385e-01
4.191209e-01
4.190033e-01
4.188856e-01
4.187679e-01
4.186500e-01
4.185322e-01
4.184142e-01
4.182962e-01
4.181780e-01
4.180599e-01
4.179416e-01
4.178233e-01
4.177049e-01
4.175865e-01
4.174680e-01
4.173494e-01
4.172307e-01
4.171120e-01
4.169932e-01
4.168743e-01
4.167554e-01
4.166364e-01
4.165173e-01
4.163981e-01
4.162789e-01
4.161596e-01
4.160403e-01
4.159209e-01
4.158014e-01
4.156818e-01
4.155622e-01
4.154425e-01
4.153227e-01
4.152029e-01
4.150830e-01
4.149630e-01
4.148430e-01
4.147229e-01
4.146027e-01
4.144825e-01
4.143621e-01
4.142418e-01
4.141213e-01
4.140008e-01
4.138802e-01
4.137596e-01
4.136388e-01
4.135180e-01
4.133972e-01
4.132763e-01
4.131553e-01
4.130342e-01
4.129131e-01
4.127919e-01
4.126706e-01
4.125493e-01
4.124279e-01
4.123064e-01
4.121849e-01
4.120633e-01
4.119416e-01
4.118199e-01
4.116981e-01
4.115762e-01
4.114543e-01
4.113323e-01
4.112102e-01
4.110881e-01
4.109659e-01
4.108436e-01
4.107213e-01
4.105989e-01
4.104764e-01
4.103538e-01
4.102312e-01
4.101086e-01
4.099858e-01
4.098630e-01
4.097402e-01
4.096172e-01
4.094942e-01
4.093711e-01
4.092480e-01
4.091248e-01
4.090015e-01
4.088782e-01
4.087548e-01
4.086313e-01
4.085078e-01
4.083842e-01
4.082605e-01
4.081368e-01
4.080130e-01
4.078891e-01
4.077652e-01
4.076412e-01
4.075172e-01
4.073930e-01
4.072689e-01
4.071446e-01
4.070203e-01
4.068959e-01
4.067714e-01
4.066469e-01
4.065223e-01
4.063977e-01
4.062730e-01
4.061482e-01
4.060234e-01
4.058985e-01
4.057735e-01
4.056485e-01
4.055234e-01
4.053982e-01
4.052730e-01
4.051477e-01
4.050223e-01
4.048969e-01
4.047714e-01
4.046458e-01
4.045202e-01
4.043945e-01
4.042688e-01
4.041430e-01
4.040171e-01
4.038912e-01
4.037652e-01
4.036391e-01
4.035130e-01
4.033868e-01
4.032605e-01
4.031342e-01
4.030078e-01
4.028814e-01
4.027548e-01
4.026283e-01
4.025016e-01
4.023749e-01
4.022482e-01
4.021213e-01
4.019944e-01
4.018675e-01
4.017405e-01
4.016134e-01
4.014862e-01
4.013590e-01
4.012317e-01
4.011044e-01
4.009770e-01
4.008495e-01
4.007220e-01
4.005944e-01
4.004668e-01
4.003391e-01
4.002113e-01
4.000834e-01
3.999555e-01
3.998276e-01
3.996996e-01
3.995715e-01
3.994433e-01
3.993151e-01
3.991868e-01
3.990585e-01
3.989301e-01
3.988016e-01
3.986731e-01
3.985445e-01
3.984159e-01
3.982872e-01
3.981584e-01
3.980295e-01
3.979006e-01
3.977717e-01
3.976427e-01
3.975136e-01
3.973844e-01
3.972552e-01
3.971260e-01
3.969967e-01
3.968673e-01
3.967378e-01
3.966083e-01
3.964787e-01
3.963491e-01
3.962194e-01
3.960896e-01
3.959598e-01
3.958300e-01
3.957000e-01
3.955700e-01
3.954400e-01
3.953098e-01
3.951797e-01
3.950494e-01
3.949191e-01
3.947887e-01
3.946583e-01
3.945278e-01
3.943973e-01
3.942667e-01
3.941360e-01
3.940053e-01
3.938745e-01
3.937437e-01
3.936128e-01
3.934818e-01
3.933508e-01
3.932197e-01
3.930885e-01
3.929573e-01
3.928261e-01
3.926947e-01
3.925634e-01
3.924319e-01
3.923004e-01
3.921689e-01
3.920372e-01
3.919055e-01
3.917738e-01
3.916420e-01
3.915101e-01
3.913782e-01
3.912462e-01
3.911142e-01
3.909821e-01
3.908500e-01
3.907177e-01
3.905855e-01
3.904531e-01
3.903208e-01
3.901883e-01
3.900558e-01
3.899232e-01
3.897906e-01
3.896579e-01
3.895252e-01
3.893924e-01
3.892595e-01
3.891266e-01
3.889936e-01
3.888606e-01
3.887275e-01
3.885943e-01
3.884611e-01
3.883279e-01
3.881946e-01
3.880612e-01
3.879277e-01
3.877942e-01
3.876607e-01
3.875271e-01
3.873934e-01
3.872597e-01
3.871259e-01
3.869920e-01
3.868581e-01
3.867242e-01
3.865902e-01
3.864561e-01
3.863220e-01
3.861878e-01
3.860535e-01
3.859192e-01
3.857849e-01
3.856505e-01
3.855160e-01
3.853815e-01
3.852469e-01
3.851122e-01
3.849775e-01
3.848428e-01
3.847080e-01
3.845731e-01
3.844382e-01
3.843032e-01
3.841682e-01
3.840331e-01
3.838979e-01
3.837627e-01
3.836274e-01
3.834921e-01
3.833568e-01
3.832213e-01
3.830858e-01
3.829503e-01
3.828147e-01
3.826790e-01
3.825433e-01
3.824076e-01
3.822717e-01
3.821359e-01
3.819999e-01
3.818640e-01
3.817279e-01
3.815918e-01
3.814557e-01
3.813194e-01
3.811832e-01
3.810469e-01
3.809105e-01
3.807741e-01
3.806376e-01
3.805010e-01
3.803644e-01
3.802278e-01
3.800911e-01
3.799543e-01
3.798175e-01
3.796807e-01
3.795437e-01
3.794068e-01
3.792697e-01
3.791326e-01
3.789955e-01
3.788583e-01
3.787211e-01
3.785838e-01
3.784464e-01
3.783090e-01
3.781715e-01
3.780340e-01
3.778965e-01
3.777588e-01
3.776211e-01
3.774834e-01
3.773456e-01
3.772078e-01
3.770699e-01
3.769319e-01
3.767939e-01
3.766559e-01
3.765178e-01
3.763796e-01
3.762414e-01
3.761031e-01
3.759648e-01
3.758265e-01
3.756880e-01
3.755495e-01
3.754110e-01
3.752724e-01
3.751338e-01
3.749951e-01
3.748564e-01
3.747176e-01
3.745787e-01
3.744398e-01
3.743009e-01
3.741619e-01
3.740228e-01
3.738837e-01
3.737445e-01
3.736053e-01
3.734660e-01
3.733267e-01
3.731874e-01
3.730479e-01
3.729085e-01
3.727689e-01
3.726294e-01
3.724897e-01
3.723500e-01
3.722103e-01
3.720705e-01
3.719307e-01
3.717908e-01
3.716509e-01
3.715109e-01
3.713708e-01
3.712307e-01
3.710906e-01
3.709504e-01
3.708102e-01
3.706699e-01
3.705295e-01
3.703891e-01
3.702487e-01
3.701082e-01
3.699676e-01
3.698270e-01
3.696864e-01
3.695456e-01
3.694049e-01
3.692641e-01
3.691232e-01
3.689823e-01
3.688414e-01
3.687004e-01
3.685593e-01
3.684182e-01
3.682770e-01
3.681358e-01
3.679946e-01
3.678533e-01
3.677119e-01
3.675705e-01
3.674291e-01
3.672876e-01
3.671460e-01
3.670044e-01
3.668627e-01
3.667210e-01
3.665793e-01
3.664375e-01
3.662956e-01
3.661537e-01
3.660118e-01
3.658698e-01
3.657277e-01
3.655856e-01
3.654435e-01
3.653013e-01
3.651591e-01
3.650168e-01
3.648744e-01
3.647320e-01
3.645896e-01
3.644471e-01
3.643046e-01
3.641620e-01
3.640194e-01
3.638767e-01
3.637339e-01
3.635912e-01
3.634483e-01
3.633055e-01
3.631625e-01
3.630196e-01
3.628766e-01
3.627335e-01
3.625904e-01
3.624472e-01
3.623040e-01
3.621608e-01
3.620174e-01
3.618741e-01
3.617307e-01
3.615873e-01
3.614438e-01
3.613002e-01
3.611566e-01
3.610130e-01
3.608693e-01
3.607256e-01
3.605818e-01
3.604380e-01
3.602941e-01
3.601502e-01
3.600062e-01
3.598622e-01
3.597182e-01
3.595740e-01
3.594299e-01
3.592857e-01
3.591415e-01
3.589972e-01
3.588528e-01
3.587084e-01
3.585640e-01
3.584195e-01
3.582750e-01
3.581304e-01
3.579858e-01
3.578412e-01
3.576965e-01
3.575517e-01
3.574069e-01
3.572621e-01
3.571172e-01
3.569723e-01
3.568273e-01
3.566822e-01
3.565372e-01
3.563921e-01
3.562469e-01
3.561017e-01
3.559564e-01
3.558111e-01
3.556658e-01
3.555204e-01
3.553750e-01
3.552295e-01
3.550840e-01
3.549384e-01
3.547928e-01
3.546471e-01
3.545014e-01
3.543557e-01
3.542099e-01
3.540641e-01
3.539182e-01
3.537723e-01
3.536263e-01
3.534803e-01
3.533342e-01
3.531881e-01
3.530420e-01
3.528958e-01
3.527496e-01
3.526033e-01
3.524570e-01
3.523106e-01
3.521642e-01
3.520177e-01
3.518713e-01
3.517247e-01
3.515781e-01
3.514315e-01
3.512848e-01
3.511381e-01
3.509914e-01
3.508446e-01
3.506977e-01
3.505508e-01
3.504039e-01
3.502569e-01
3.501099e-01
3.499629e-01
3.498158e-01
3.496686e-01
3.495215e-01
3.493742e-01
3.492270e-01
3.490796e-01
3.489323e-01
3.487849e-01
3.486374e-01
3.484900e-01
3.483424e-01
3.481949e-01
3.480473e-01
3.478996e-01
3.477519e-01
3.476042e-01
3.474564e-01
3.473086e-01
3.471607e-01
3.470128e-01
3.468649e-01
3.467169e-01
3.465689e-01
3.464208e-01
3.462727e-01
3.461246e-01
3.459764e-01
3.458281e-01
3.456799e-01
3.455315e-01
3.453832e-01
3.452348e-01
3.450864e-01
3.449379e-01
3.447894e-01
3.446408e-01
3.444922e-01
3.443436e-01
3.441949e-01
3.440462e-01
3.438974e-01
3.437486e-01
3.435997e-01
3.434509e-01
3.433019e-01
3.431530e-01
3.430040e-01
3.428549e-01
3.427058e-01
3.425567e-01
3.424075e-01
3.422583e-01
3.421091e-01
3.419598e-01
3.418105e-01
3.416611e-01
3.415117e-01
3.413623e-01
3.412128e-01
3.410633e-01
3.409137e-01
3.407641e-01
3.406145e-01
3.404648e-01
3.403151e-01
3.401653e-01
3.400155e-01
3.398657e-01
3.397158e-01
3.395659e-01
3.394160e-01
3.392660e-01
3.391160e-01
3.389659e-01
3.388158e-01
3.386657e-01
3.385155e-01
3.383653e-01
3.382150e-01
3.380647e-01
3.379144e-01
3.377640e-01
3.376136e-01
3.374631e-01
3.373127e-01
3.371621e-01
3.370116e-01
3.368610e-01
3.367103e-01
3.365597e-01
3.364090e-01
3.362582e-01
3.361074e-01
3.359566e-01
3.358057e-01
3.356548e-01
3.355039e-01
3.353529e-01
3.352019e-01
3.350509e-01
3.348998e-01
3.347487e-01
3.345975e-01
3.344463e-01
3.342951e-01
3.341438e-01
3.339925e-01
3.338412e-01
3.336898e-01
3.335384e-01
3.333870e-01
3.332355e-01
3.330840e-01
3.329324e-01
3.327808e-01
3.326292e-01
3.324775e-01
3.323258e-01
3.321741e-01
3.320223e-01
3.318705e-01
3.317187e-01
3.315668e-01
3.314149e-01
3.312629e-01
3.311109e-01
3.309589e-01
3.308069e-01
3.306548e-01
3.305026e-01
3.303505e-01
3.301983e-01
3.300460e-01
3.298938e-01
3.297415e-01
3.295891e-01
3.294368e-01
3.292844e-01
3.291319e-01
3.289794e-01
3.288269e-01
3.286744e-01
3.285218e-01
3.283692e-01
3.282166e-01
3.280639e-01
3.279112e-01
3.277584e-01
3.276056e-01
3.274528e-01
3.273000e-01
3.271471e-01
3.269942e-01
3.268412e-01
3.266882e-01
3.265352e-01
3.263821e-01
3.262291e-01
3.260759e-01
3.259228e-01
3.257696e-01
3.256164e-01
3.254631e-01
3.253098e-01
3.251565e-01
3.250032e-01
3.248498e-01
3.246964e-01
3.245429e-01
3.243894e-01
3.242359e-01
3.240824e-01
3.239288e-01
3.237752e-01
3.236215e-01
3.234678e-01
3.233141e-01
3.231604e-01
3.230066e-01
3.228528e-01
3.226990e-01
3.225451e-01
3.223912e-01
3.222372e-01
3.220833e-01
3.219293e-01
3.217753e-01
3.216212e-01
3.214671e-01
3.213130e-01
3.211588e-01
3.210046e-01
3.208504e-01
3.206961e-01
3.205419e-01
3.203876e-01
3.202332e-01
3.200788e-01
3.199244e-01
3.197700e-01
3.196155e-01
3.194610e-01
3.193065e-01
3.191519e-01
3.189973e-01
3.188427e-01
3.186881e-01
3.185334e-01
3.183787e-01
3.182239e-01
3.180691e-01
3.179143e-01
3.177595e-01
3.176046e-01
3.174497e-01
3.172948e-01
3.171399e-01
3.169849e-01
3.168299e-01
3.166748e-01
3.165197e-01
3.163646e-01
3.162095e-01
3.160543e-01
3.158992e-01
3.157439e-01
3.155887e-01
3.154334e-01
3.152781e-01
3.151228e-01
3.149674e-01
3.148120e-01
3.146566e-01
3.145011e-01
3.143456e-01
3.141901e-01
3.140346e-01
3.138790e-01
3.137234e-01
3.135678e-01
3.134121e-01
3.132565e-01
3.131007e-01
3.129450e-01
3.127892e-01
3.126334e-01
3.124776e-01
3.123218e-01
3.121659e-01
3.120100e-01
3.118541e-01
3.116981e-01
3.115421e-01
3.113861e-01
3.112300e-01
3.110740e-01
3.109179e-01
3.107617e-01
3.106056e-01
3.104494e-01
3.102932e-01
3.101370e-01
3.099807e-01
3.098244e-01
3.096681e-01
3.095117e-01
3.093554e-01
3.091990e-01
3.090425e-01
3.088861e-01
3.087296e-01
3.085731e-01
3.084166e-01
3.082600e-01
3.081034e-01
3.079468e-01
3.077902e-01
3.076335e-01
3.074768e-01
3.073201e-01
3.071634e-01
3.070066e-01
3.068498e-01
3.066930e-01
3.065362e-01
3.063793e-01
3.062224e-01
3.060655e-01
3.059085e-01
3.057516e-01
3.055946e-01
3.054376e-01
3.052805e-01
3.051234e-01
3.049663e-01
3.048092e-01
3.046521e-01
3.044949e-01
3.043377e-01
3.041805e-01
3.040232e-01
3.038660e-01
3.037087e-01
3.035513e-01
3.033940e-01
3.032366e-01
3.030792e-01
3.029218e-01
3.027644e-01
3.026069e-01
3.024494e-01
3.022919e-01
3.021344e-01
3.019768e-01
3.018192e-01
3.016616e-01
3.015040e-01
3.013463e-01
3.011886e-01
3.010309e-01
3.008732e-01
3.007155e-01
3.005577e-01
3.003999e-01
3.002421e-01
3.000842e-01
2.999264e-01
2.997685e-01
2.996106e-01
2.994526e-01
2.992947e-01
2.991367e-01
2.989787e-01
2.988207e-01
2.986626e-01
2.985045e-01
2.983464e-01
2.981883e-01
2.980302e-01
2.978720e-01
2.977138e-01
2.975556e-01
2.973974e-01
2.972391e-01
2.970809e-01
2.969226e-01
2.967643e-01
2.966059e-01
2.964476e-01
2.962892e-01
2.961308e-01
2.959724e-01
2.958139e-01
2.956554e-01
2.954970e-01
2.953385e-01
2.951799e-01
2.950214e-01
2.948628e-01
2.947042e-01
2.945456e-01
2.943869e-01
2.942283e-01
2.940696e-01
2.939109e-01
2.937522e-01
2.935935e-01
2.934347e-01
2.932759e-01
2.931171e-01
2.929583e-01
2.927995e-01
2.926406e-01
2.924817e-01
2.923228e-01
2.921639e-01
2.920049e-01
2.918460e-01
2.916870e-01
2.915280e-01
2.913690e-01
2.912099e-01
2.910509e-01
2.908918e-01
2.907327e-01
2.905736e-01
2.904144e-01
2.902553e-01
2.900961e-01
2.899369e-01
2.897777e-01
2.896185e-01
2.894592e-01
2.892999e-01
2.891406e-01
2.889813e-01
2.888220e-01
2.886626e-01
2.885033e-01
2.883439e-01
2.881845e-01
2.880251e-01
2.878656e-01
2.877062e-01
2.875467e-01
2.873872e-01
2.872277e-01
2.870682e-01
2.869086e-01
2.867491e-01
2.865895e-01
2.864299e-01
2.862702e-01
2.861106e-01
2.859510e-01
2.857913e-01
2.856316e-01
2.854719e-01
2.853122e-01
2.851524e-01
2.849927e-01
2.848329e-01
2.846731e-01
2.845133e-01
2.843535e-01
2.841936e-01
2.840337e-01
2.838739e-01
2.837140e-01
2.835541e-01
2.833941e-01
2.832342e-01
2.830742e-01
2.829143e-01
2.827543e-01
2.825943e-01
2.824342e-01
2.822742e-01
2.821141e-01
2.819541e-01
2.817940e-01
2.816339e-01
2.814737e-01
2.813136e-01
2.811535e-01
2.809933e-01
2.808331e-01
2.806729e-01
2.805127e-01
2.803525e-01
2.801922e-01
2.800319e-01
2.798717e-01
2.797114e-01
2.795511e-01
2.793908e-01
2.792304e-01
2.790701e-01
2.789097e-01
2.787493e-01
2.785889e-01
2.784285e-01
2.782681e-01
2.781077e-01
2.779472e-01
2.777867e-01
2.776262e-01
2.774658e-01
2.773052e-01
2.771447e-01
2.769842e-01
2.768236e-01
2.766631e-01
2.765025e-01
2.763419e-01
2.761813e-01
2.760207e-01
2.758600e-01
2.756994e-01
2.755387e-01
2.753780e-01
2.752173e-01
2.750566e-01
2.748959e-01
2.747352e-01
2.745745e-01
2.744137e-01
2.742529e-01
2.740922e-01
2.739314e-01
2.737706e-01
2.736097e-01
2.734489e-01
2.732881e-01
2.731272e-01
2.729663e-01
2.728055e-01
2.726446e-01
2.724837e-01
2.723227e-01
2.721618e-01
2.720009e-01
2.718399e-01
2.716789e-01
2.715180e-01
2.713570e-01
2.711960e-01
2.710350e-01
2.708739e-01
2.707129e-01
2.705519e-01
2.703908e-01
2.702297e-01
2.700686e-01
2.699075e-01
2.697464e-01
2.695853e-01
2.694242e-01
2.692631e-01
2.691019e-01
2.689408e-01
2.687796e-01
2.686184e-01
2.684572e-01
2.682960e-01
2.681348e-01
2.679736e-01
2.678123e-01
2.676511e-01
2.674898e-01
2.673286e-01
2.671673e-01
2.670060e-01
2.668447e-01
2.666834e-01
2.665221e-01
2.663608e-01
2.661994e-01
2.660381e-01
2.658767e-01
2.657154e-01
2.655540e-01
2.653926e-01
2.652312e-01
2.650698e-01
2.649084e-01
2.647470e-01
2.645856e-01
2.644241e-01
2.642627e-01
2.641012e-01
2.639398e-01
2.637783e-01
2.636168e-01
2.634553e-01
2.632938e-01
2.631323e-01
2.629708e-01
2.628093e-01
2.626477e-01
2.624862e-01
2.623246e-01
2.621631e-01
2.620015e-01
2.618399e-01
2.616783e-01
2.615168e-01
2.613552e-01
2.611936e-01
2.610319e-01
2.608703e-01
2.607087e-01
2.605470e-01
2.603854e-01
2.602238e-01
2.600621e-01
2.599004e-01
2.597388e-01
2.595771e-01
2.594154e-01
2.592537e-01
2.590920e-01
2.589303e-01
2.587686e-01
2.586068e-01
2.584451e-01
2.582834e-01
2.581216e-01
2.579599e-01
2.577981e-01
2.576364e-01
2.574746e-01
2.573128e-01
2.571510e-01
2.569893e-01
2.568275e-01
2.566657e-01
2.565039e-01
2.563420e-01
2.561802e-01
2.560184e-01
2.558566e-01
2.556947e-01
2.555329e-01
2.553711e-01
2.552092e-01
2.550474e-01
2.548855e-01
2.547236e-01
2.545618e-01
2.543999e-01
2.542380e-01
2.540761e-01
2.539142e-01
2.537523e-01
2.535904e-01
2.534285e-01
2.532666e-01
2.531047e-01
2.529428e-01
2.527808e-01
2.526189e-01
2.524570e-01
2.522950e-01
2.521331e-01
2.519712e-01
2.518092e-01
2.516472e-01
2.514853e-01
2.513233e-01
2.511614e-01
2.509994e-01
2.508374e-01
2.506754e-01
2.505135e-01
2.503515e-01
2.501895e-01
2.500275e-01
2.498655e-01
2.497035e-01
2.495415e-01
2.493795e-01
2.492175e-01
2.490555e-01
2.488935e-01
2.487315e-01
2.485694e-01
2.484074e-01
2.482454e-01
2.480834e-01
2.479213e-01
2.477593e-01
2.475973e-01
2.474352e-01
2.472732e-01
2.471111e-01
2.469491e-01
2.467871e-01
2.466250e-01
2.464630e-01
2.463009e-01
2.461389e-01
2.459768e-01
2.458147e-01
2.456527e-01
2.454906e-01
2.453286e-01
2.451665e-01
2.450044e-01
2.448424e-01
2.446803e-01
2.445182e-01
2.443562e-01
2.441941e-01
2.440320e-01
2.438699e-01
2.437079e-01
2.435458e-01
2.433837e-01
2.432216e-01
2.430596e-01
2.428975e-01
2.427354e-01
2.425733e-01
2.424113e-01
2.422492e-01
2.420871e-01
2.419250e-01
2.417629e-01
2.416009e-01
2.414388e-01
2.412767e-01
2.411146e-01
2.409525e-01
2.407905e-01
2.406284e-01
2.404663e-01
2.403042e-01
2.401421e-01
2.399801e-01
2.398180e-01
2.396559e-01
2.394938e-01
2.393318e-01
2.391697e-01
2.390076e-01
2.388456e-01
2.386835e-01
2.385214e-01
2.383593e-01
2.381973e-01
2.380352e-01
2.378732e-01
2.377111e-01
2.375490e-01
2.373870e-01
2.372249e-01
2.370629e-01
2.369008e-01
2.367387e-01
2.365767e-01
2.364147e-01
2.362526e-01
2.360906e-01
2.359285e-01
2.357665e-01
2.356044e-01
2.354424e-01
2.352804e-01
2.351183e-01
2.349563e-01
2.347943e-01
2.346323e-01
2.344702e-01
2.343082e-01
2.341462e-01
2.339842e-01
2.338222e-01
2.336602e-01
2.334982e-01
2.333362e-01
2.331742e-01
2.330122e-01
2.328502e-01
2.326882e-01
2.325262e-01
2.323643e-01
2.322023e-01
2.320403e-01
2.318784e-01
2.317164e-01
2.315544e-01
2.313925e-01
2.312305e-01
2.310686e-01
2.309066e-01
2.307447e-01
2.305828e-01
2.304208e-01
2.302589e-01
2.300970e-01
2.299351e-01
2.297732e-01
2.296112e-01
2.294493e-01
2.292874e-01
2.291256e-01
2.289637e-01
2.288018e-01
2.286399e-01
2.284780e-01
2.283162e-01
2.281543e-01
2.279924e-01
2.278306e-01
2.276687e-01
2.275069e-01
2.273451e-01
2.271832e-01
2.270214e-01
2.268596e-01
2.266978e-01
2.265360e-01
2.263742e-01
2.262124e-01
2.260506e-01
2.258888e-01
2.257270e-01
2.255653e-01
2.254035e-01
2.252417e-01
2.250800e-01
2.249182e-01
2.247565e-01
2.245948e-01
2.244330e-01
2.242713e-01
2.241096e-01
2.239479e-01
2.237862e-01
2.236245e-01
2.234628e-01
2.233012e-01
2.231395e-01
2.229778e-01
2.228162e-01
2.226545e-01
2.224929e-01
2.223313e-01
2.221696e-01
2.220080e-01
2.218464e-01
2.216848e-01
2.215232e-01
2.213616e-01
2.212000e-01
2.210385e-01
2.208769e-01
2.207154e-01
2.205538e-01
2.203923e-01
2.202308e-01
2.200692e-01
2.199077e-01
2.197462e-01
2.195847e-01
2.194232e-01
2.192618e-01
2.191003e-01
2.189388e-01
2.187774e-01
2.186159e-01
2.184545e-01
2.182931e-01
2.181317e-01
2.179703e-01
2.178089e-01
2.176475e-01
2.174861e-01
2.173247e-01
2.171634e-01
2.170020e-01
2.168407e-01
2.166794e-01
2.165181e-01
2.163568e-01
2.161955e-01
2.160342e-01
2.158729e-01
2.157116e-01
2.155504e-01
2.153891e-01
2.152279e-01
2.150666e-01
2.149054e-01
2.147442e-01
2.145830e-01
2.144218e-01
2.142607e-01
2.140995e-01
2.139384e-01
2.137772e-01
2.136161e-01
2.134550e-01
2.132939e-01
2.131328e-01
2.129717e-01
2.128106e-01
2.126495e-01
2.124885e-01
2.123274e-01
2.121664e-01
2.120054e-01
2.118444e-01
2.116834e-01
2.115224e-01
2.113614e-01
2.112005e-01
2.110395e-01
2.108786e-01
2.107177e-01
2.105568e-01
2.103959e-01
2.102350e-01
2.100741e-01
2.099133e-01
2.097524e-01
2.095916e-01
2.094307e-01
2.092699e-01
2.091091e-01
2.089484e-01
2.087876e-01
2.086268e-01
2.084661e-01
2.083053e-01
2.081446e-01
2.079839e-01
2.078232e-01
2.076625e-01
2.075019e-01
2.073412e-01
2.071806e-01
2.070200e-01
2.068594e-01
2.066988e-01
2.065382e-01
2.063776e-01
2.062170e-01
2.060565e-01
2.058960e-01
2.057355e-01
2.055750e-01
2.054145e-01
2.052540e-01
2.050935e-01
2.049331e-01
2.047727e-01
2.046122e-01
2.044518e-01
2.042915e-01
2.041311e-01
2.039707e-01
2.038104e-01
2.036501e-01
2.034898e-01
2.033295e-01
2.031692e-01
2.030089e-01
2.028487e-01
2.026884e-01
2.025282e-01
2.023680e-01
2.022078e-01
2.020476e-01
2.018875e-01
2.017273e-01
2.015672e-01
2.014071e-01
2.012470e-01
2.010869e-01
2.009269e-01
2.007668e-01
2.006068e-01
2.004468e-01
2.002868e-01
2.001268e-01
1.999668e-01
1.998069e-01
1.996469e-01
1.994870e-01
1.993271e-01
1.991672e-01
1.990074e-01
1.988475e-01
1.986877e-01
1.985279e-01
1.983681e-01
1.982083e-01
1.980485e-01
1.978888e-01
1.977291e-01
1.975693e-01
1.974097e-01
1.972500e-01
1.970903e-01
1.969307e-01
1.967710e-01
1.966114e-01
1.964518e-01
1.962923e-01
1.961327e-01
1.959732e-01
1.958137e-01
1.956542e-01
1.954947e-01
1.953352e-01
1.951758e-01
1.950163e-01
1.948569e-01
1.946975e-01
1.945382e-01
1.943788e-01
1.942195e-01
1.940602e-01
1.939009e-01
1.937416e-01
1.935823e-01
1.934231e-01
1.932639e-01
1.931047e-01
1.929455e-01
1.927863e-01
1.926272e-01
1.924681e-01
1.923089e-01
1.921499e-01
1.919908e-01
1.918317e-01
1.916727e-01
1.915137e-01
1.913547e-01
1.911958e-01
1.910368e-01
1.908779e-01
1.907190e-01
1.905601e-01
1.904012e-01
1.902424e-01
1.900835e-01
1.899247e-01
1.897659e-01
1.896072e-01
1.894484e-01
1.892897e-01
1.891310e-01
1.889723e-01
1.888136e-01
1.886550e-01
1.884964e-01
1.883378e-01
1.881792e-01
1.880206e-01
1.878621e-01
1.877036e-01
1.875451e-01
1.873866e-01
1.872282e-01
1.870697e-01
1.869113e-01
1.867529e-01
1.865946e-01
1.864362e-01
1.862779e-01
1.861196e-01
1.859613e-01
1.858031e-01
1.856448e-01
1.854866e-01
1.853284e-01
1.851703e-01
1.850121e-01
1.848540e-01
1.846959e-01
1.845378e-01
1.843797e-01
1.842217e-01
1.840637e-01
1.839057e-01
1.837477e-01
1.835898e-01
1.834319e-01
1.832740e-01
1.831161e-01
1.829583e-01
1.828004e-01
1.826426e-01
1.824848e-01
1.823271e-01
1.821693e-01
1.820116e-01
1.818539e-01
1.816963e-01
1.815386e-01
1.813810e-01
1.812234e-01
1.810659e-01
1.809083e-01
1.807508e-01
1.805933e-01
1.804358e-01
1.802784e-01
1.801209e-01
1.799635e-01
1.798062e-01
1.796488e-01
1.794915e-01
1.793342e-01
1.791769e-01
1.790196e-01
1.788624e-01
1.787052e-01
1.785480e-01
1.783909e-01
1.782337e-01
1.780766e-01
1.779196e-01
1.777625e-01
1.776055e-01
1.774485e-01
1.772915e-01
1.771345e-01
1.769776e-01
1.768207e-01
1.766638e-01
1.765070e-01
1.763502e-01
1.761934e-01
1.760366e-01
1.758798e-01
1.757231e-01
1.755664e-01
1.754097e-01
1.752531e-01
1.750965e-01
1.749399e-01
1.747833e-01
1.746268e-01
1.744703e-01
1.743138e-01
1.741573e-01
1.740009e-01
1.738445e-01
1.736881e-01
1.735317e-01
1.733754e-01
1.732191e-01
1.730628e-01
1.729066e-01
1.727504e-01
1.725942e-01
1.724380e-01
1.722819e-01
1.721258e-01
1.719697e-01
1.718136e-01
1.716576e-01
1.715016e-01
1.713457e-01
1.711897e-01
1.710338e-01
1.708779e-01
1.707220e-01
1.705662e-01
1.704104e-01
1.702546e-01
1.700989e-01
1.699432e-01
1.697875e-01
1.696318e-01
1.694762e-01
1.693206e-01
1.691650e-01
1.690094e-01
1.688539e-01
1.686984e-01
1.685430e-01
1.683875e-01
1.682321e-01
1.680768e-01
1.679214e-01
1.677661e-01
1.676108e-01
1.674555e-01
1.673003e-01
1.671451e-01
1.669899e-01
1.668348e-01
1.666797e-01
1.665246e-01
1.663695e-01
1.662145e-01
1.660595e-01
1.659046e-01
1.657496e-01
1.655947e-01
1.654398e-01
1.652850e-01
1.651302e-01
1.649754e-01
1.648206e-01
1.646659e-01
1.645112e-01
1.643566e-01
1.642019e-01
1.640473e-01
1.638928e-01
1.637382e-01
1.635837e-01
1.634292e-01
1.632748e-01
1.631204e-01
1.629660e-01
1.628116e-01
1.626573e-01
1.625030e-01
1.623487e-01
1.621945e-01
1.620403e-01
1.618861e-01
1.617320e-01
1.615779e-01
1.614238e-01
1.612698e-01
1.611158e-01
1.609618e-01
1.608079e-01
1.606539e-01
1.605001e-01
1.603462e-01
1.601924e-01
1.600386e-01
1.598848e-01
1.597311e-01
1.595774e-01
1.594238e-01
1.592702e-01
1.591166e-01
1.589630e-01
1.588095e-01
1.586560e-01
1.585025e-01
1.583491e-01
1.581957e-01
1.580423e-01
1.578890e-01
1.577357e-01
1.575824e-01
1.574292e-01
1.572760e-01
1.571228e-01
1.569697e-01
1.568166e-01
1.566636e-01
1.565105e-01
1.563575e-01
1.562046e-01
1.560516e-01
1.558987e-01
1.557459e-01
1.555930e-01
1.554402e-01
1.552875e-01
1.551348e-01
1.549821e-01
1.548294e-01
1.546768e-01
1.545242e-01
1.543716e-01
1.542191e-01
1.540666e-01
1.539142e-01
1.537618e-01
1.536094e-01
1.534570e-01
1.533047e-01
1.531524e-01
1.530002e-01
1.528480e-01
1.526958e-01
1.525437e-01
1.523916e-01
1.522395e-01
1.520875e-01
1.519355e-01
1.517835e-01
1.516316e-01
1.514797e-01
1.513279e-01
1.511760e-01
1.510242e-01
1.508725e-01
1.507208e-01
1.505691e-01
1.504175e-01
1.502659e-01
1.501143e-01
1.499628e-01
1.498113e-01
1.496598e-01
1.495084e-01
1.493570e-01
1.492056e-01
1.490543e-01
1.489031e-01
1.487518e-01
1.486006e-01
1.484494e-01
1.482983e-01
1.481472e-01
1.479962e-01
1.478451e-01
1.476942e-01
1.475432e-01
1.473923e-01
1.472414e-01
1.470906e-01
1.469398e-01
1.467890e-01
1.466383e-01
1.464876e-01
1.463370e-01
1.461864e-01
1.460358e-01
1.458853e-01
1.457348e-01
1.455843e-01
1.454339e-01
1.452835e-01
1.451332e-01
1.449828e-01
1.448326e-01
1.446823e-01
1.445322e-01
1.443820e-01
1.442319e-01
1.440818e-01
1.439318e-01
1.437818e-01
1.436318e-01
1.434819e-01
1.433320e-01
1.431821e-01
1.430323e-01
1.428826e-01
1.427328e-01
1.425832e-01
1.424335e-01
1.422839e-01
1.421343e-01
1.419848e-01
1.418353e-01
1.416858e-01
1.415364e-01
1.413870e-01
1.412377e-01
1.410884e-01
1.409392e-01
1.407899e-01
1.406408e-01
1.404916e-01
1.403425e-01
1.401935e-01
1.400444e-01
1.398955e-01
1.397465e-01
1.395976e-01
1.394488e-01
1.393000e-01
1.391512e-01
1.390025e-01
1.388538e-01
1.387051e-01
1.385565e-01
1.384079e-01
1.382594e-01
1.381109e-01
1.379624e-01
1.378140e-01
1.376657e-01
1.375173e-01
1.373690e-01
1.372208e-01
1.370726e-01
1.369244e-01
1.367763e-01
1.366282e-01
1.364802e-01
1.363322e-01
1.361842e-01
1.360363e-01
1.358884e-01
1.357406e-01
1.355928e-01
1.354451e-01
1.352974e-01
1.351497e-01
1.350021e-01
1.348545e-01
1.347070e-01
1.345595e-01
1.344120e-01
1.342646e-01
1.341172e-01
1.339699e-01
1.338226e-01
1.336754e-01
1.335282e-01
1.333810e-01
1.332339e-01
1.330868e-01
1.329398e-01
1.327928e-01
1.326459e-01
1.324990e-01
1.323521e-01
1.322053e-01
1.320586e-01
1.319118e-01
1.317651e-01
1.316185e-01
1.314719e-01
1.313254e-01
1.311788e-01
1.310324e-01
1.308860e-01
1.307396e-01
1.305932e-01
1.304470e-01
1.303007e-01
1.301545e-01
1.300083e-01
1.298622e-01
1.297162e-01
1.295701e-01
1.294242e-01
1.292782e-01
1.291323e-01
1.289865e-01
1.288407e-01
1.286949e-01
1.285492e-01
1.284035e-01
1.282579e-01
1.281123e-01
1.279668e-01
1.278213e-01
1.276758e-01
1.275304e-01
1.273851e-01
1.272398e-01
1.270945e-01
1.269493e-01
1.268041e-01
1.266590e-01
1.265139e-01
1.263688e-01
1.262238e-01
1.260789e-01
1.259340e-01
1.257891e-01
1.256443e-01
1.254995e-01
1.253548e-01
1.252102e-01
1.250655e-01
1.249209e-01
1.247764e-01
1.246319e-01
1.244875e-01
1.243431e-01
1.241987e-01
1.240544e-01
1.239102e-01
1.237659e-01
1.236218e-01
1.234777e-01
1.233336e-01
1.231896e-01
1.230456e-01
1.229016e-01
1.227578e-01
1.226139e-01
1.224701e-01
1.223264e-01
1.221827e-01
1.220390e-01
1.218954e-01
1.217519e-01
1.216084e-01
1.214649e-01
1.213215e-01
1.211781e-01
1.210348e-01
1.208915e-01
1.207483e-01
1.206051e-01
1.204620e-01
1.203189e-01
1.201759e-01
1.200329e-01
1.198899e-01
1.197471e-01
1.196042e-01
1.194614e-01
1.193187e-01
1.191760e-01
1.190333e-01
1.188907e-01
1.187482e-01
1.186057e-01
1.184632e-01
1.183208e-01
1.181785e-01
1.180362e-01
1.178939e-01
1.177517e-01
1.176095e-01
1.174674e-01
1.173253e-01
1.171833e-01
1.170414e-01
1.168994e-01
1.167576e-01
1.166158e-01
1.164740e-01
1.163323e-01
1.161906e-01
1.160490e-01
1.159074e-01
1.157659e-01
1.156244e-01
1.154830e-01
1.153416e-01
1.152003e-01
1.150590e-01
1.149178e-01
1.147766e-01
1.146355e-01
1.144944e-01
1.143534e-01
1.142124e-01
1.140715e-01
1.139306e-01
1.137898e-01
1.136491e-01
1.135083e-01
1.133677e-01
1.132270e-01
1.130865e-01
1.129460e-01
1.128055e-01
1.126651e-01
1.125247e-01
1.123844e-01
1.122441e-01
1.121039e-01
1.119638e-01
1.118237e-01
1.116836e-01
1.115436e-01
1.114036e-01
1.112637e-01
1.111239e-01
1.109841e-01
1.108443e-01
1.107046e-01
1.105650e-01
1.104254e-01
1.102858e-01
1.101463e-01
1.100069e-01
1.098675e-01
1.097282e-01
1.095889e-01
1.094497e-01
1.093105e-01
1.091714e-01
1.090323e-01
1.088933e-01
1.087543e-01
1.086154e-01
1.084765e-01
1.083377e-01
1.081989e-01
1.080602e-01
1.079216e-01
1.077830e-01
1.076444e-01
1.075059e-01
1.073675e-01
1.072291e-01
1.070908e-01
1.069525e-01
1.068142e-01
1.066761e-01
1.065379e-01
1.063999e-01
1.062618e-01
1.061239e-01
1.059860e-01
1.058481e-01
1.057103e-01
1.055726e-01
1.054349e-01
1.052972e-01
1.051596e-01
1.050221e-01
1.048846e-01
1.047472e-01
1.046098e-01
1.044725e-01
1.043352e-01
1.041980e-01
1.040609e-01
1.039238e-01
1.037867e-01
1.036497e-01
1.035128e-01
1.033759e-01
1.032391e-01
1.031023e-01
1.029656e-01
1.028289e-01
1.026923e-01
1.025557e-01
1.024192e-01
1.022828e-01
1.021464e-01
1.020101e-01
1.018738e-01
1.017376e-01
1.016014e-01
1.014653e-01
1.013292e-01
1.011932e-01
1.010572e-01
1.009214e-01
1.007855e-01
1.006497e-01
1.005140e-01
1.003783e-01
1.002427e-01
1.001072e-01
9.997165e-02
9.983620e-02
9.970081e-02
9.956547e-02
9.943019e-02
9.929497e-02
9.915980e-02
9.902469e-02
9.888963e-02
9.875463e-02
9.861969e-02
9.848480e-02
9.834997e-02
9.821520e-02
9.808048e-02
9.794582e-02
9.781121e-02
9.767667e-02
9.754218e-02
9.740774e-02
9.727337e-02
9.713905e-02
9.700479e-02
9.687058e-02
9.673643e-02
9.660234e-02
9.646831e-02
9.633433e-02
9.620041e-02
9.606655e-02
9.593275e-02
9.579900e-02
9.566531e-02
9.553168e-02
9.539810e-02
9.526459e-02
9.513113e-02
9.499773e-02
9.486438e-02
9.473110e-02
9.459787e-02
9.446470e-02
9.433159e-02
9.419854e-02
9.406555e-02
9.393261e-02
9.379973e-02
9.366691e-02
9.353415e-02
9.340145e-02
9.326880e-02
9.313622e-02
9.300369e-02
9.287122e-02
9.273881e-02
9.260646e-02
9.247417e-02
9.234193e-02
9.220976e-02
9.207764e-02
9.194559e-02
9.181359e-02
9.168165e-02
9.154977e-02
9.141795e-02
9.128619e-02
9.115449e-02
9.102285e-02
9.089126e-02
9.075974e-02
9.062828e-02
9.049687e-02
9.036553e-02
9.023425e-02
9.010302e-02
8.997186e-02
8.984075e-02
8.970970e-02
8.957872e-02
8.944779e-02
8.931693e-02
8.918612e-02
8.905538e-02
8.892469e-02
8.879407e-02
8.866350e-02
8.853300e-02
8.840256e-02
8.827217e-02
8.814185e-02
8.801159e-02
8.788139e-02
8.775125e-02
8.762117e-02
8.749115e-02
8.736119e-02
8.723129e-02
8.710146e-02
8.697168e-02
8.684197e-02
8.671231e-02
8.658272e-02
8.645319e-02
8.632372e-02
8.619431e-02
8.606497e-02
8.593568e-02
8.580646e-02
8.567729e-02
8.554819e-02
8.541915e-02
8.529017e-02
8.516126e-02
8.503240e-02
8.490361e-02
8.477488e-02
8.464621e-02
8.451760e-02
8.438906e-02
8.426057e-02
8.413215e-02
8.400380e-02
8.387550e-02
8.374726e-02
8.361909e-02
8.349098e-02
8.336294e-02
8.323495e-02
8.310703e-02
8.297917e-02
8.285137e-02
8.272364e-02
8.259597e-02
8.246836e-02
8.234081e-02
8.221333e-02
8.208591e-02
8.195855e-02
8.183126e-02
8.170402e-02
8.157686e-02
8.144975e-02
8.132271e-02
8.119573e-02
8.106882e-02
8.094196e-02
8.081517e-02
8.068845e-02
8.056179e-02
8.043519e-02
8.030866e-02
8.018219e-02
8.005578e-02
7.992944e-02
7.980316e-02
7.967694e-02
7.955079e-02
7.942470e-02
7.929868e-02
7.917272e-02
7.904682e-02
7.892099e-02
7.879522e-02
7.866952e-02
7.854388e-02
7.841831e-02
7.829280e-02
7.816735e-02
7.804197e-02
7.791666e-02
7.779141e-02
7.766622e-02
7.754110e-02
7.741604e-02
7.729105e-02
7.716612e-02
7.704126e-02
7.691646e-02
7.679173e-02
7.666706e-02
7.654246e-02
7.641792e-02
7.629345e-02
7.616904e-02
7.604470e-02
7.592042e-02
7.579621e-02
7.567206e-02
7.554798e-02
7.542397e-02
7.530002e-02
7.517614e-02
7.505232e-02
7.492857e-02
7.480488e-02
7.468126e-02
7.455771e-02
7.443422e-02
7.431079e-02
7.418744e-02
7.406415e-02
7.394092e-02
7.381777e-02
7.369467e-02
7.357165e-02
7.344869e-02
7.332580e-02
7.320297e-02
7.308021e-02
7.295752e-02
7.283489e-02
7.271233e-02
7.258984e-02
7.246741e-02
7.234505e-02
7.222276e-02
7.210053e-02
7.197837e-02
7.185628e-02
7.173425e-02
7.161229e-02
7.149040e-02
7.136858e-02
7.124682e-02
7.112513e-02
7.100351e-02
7.088195e-02
7.076046e-02
7.063904e-02
7.051769e-02
7.039641e-02
7.027519e-02
7.015404e-02
7.003295e-02
6.991194e-02
6.979099e-02
6.967011e-02
6.954930e-02
6.942856e-02
6.930788e-02
6.918728e-02
6.906674e-02
6.894627e-02
6.882586e-02
6.870553e-02
6.858526e-02
6.846506e-02
6.834493e-02
6.822487e-02
6.810488e-02
6.798495e-02
6.786510e-02
6.774531e-02
6.762559e-02
6.750594e-02
6.738636e-02
6.726684e-02
6.714740e-02
6.702802e-02
6.690872e-02
6.678948e-02
6.667031e-02
6.655121e-02
6.643218e-02
6.631322e-02
6.619433e-02
6.607551e-02
6.595675e-02
6.583807e-02
6.571946e-02
6.560091e-02
6.548243e-02
6.536403e-02
6.524569e-02
6.512742e-02
6.500923e-02
6.489110e-02
6.477304e-02
6.465505e-02
6.453714e-02
6.441929e-02
6.430151e-02
6.418380e-02
6.406616e-02
6.394859e-02
6.383110e-02
6.371367e-02
6.359631e-02
6.347902e-02
6.336180e-02
6.324466e-02
6.312758e-02
6.301057e-02
6.289364e-02
6.277677e-02
6.265998e-02
6.254326e-02
6.242660e-02
6.231002e-02
6.219351e-02
6.207707e-02
6.196070e-02
6.184440e-02
6.172817e-02
6.161201e-02
6.149593e-02
6.137991e-02
6.126397e-02
6.114810e-02
6.103229e-02
6.091656e-02
6.080091e-02
6.068532e-02
6.056980e-02
6.045436e-02
6.033898e-02
6.022368e-02
6.010845e-02
5.999329e-02
5.987821e-02
5.976319e-02
5.964825e-02
5.953338e-02
5.941858e-02
5.930385e-02
5.918920e-02
5.907461e-02
5.896010e-02
5.884566e-02
5.873129e-02
5.861700e-02
5.850278e-02
5.838863e-02
5.827455e-02
5.816054e-02
5.804661e-02
5.793275e-02
5.781896e-02
5.770524e-02
5.759160e-02
5.747803e-02
5.736453e-02
5.725111e-02
5.713775e-02
5.702447e-02
5.691127e-02
5.679813e-02
5.668507e-02
5.657208e-02
5.645917e-02
5.634633e-02
5.623356e-02
5.612086e-02
5.600824e-02
5.589569e-02
5.578321e-02
5.567081e-02
5.555848e-02
5.544623e-02
5.533404e-02
5.522193e-02
5.510990e-02
5.499794e-02
5.488605e-02
5.477424e-02
5.466250e-02
5.455083e-02
5.443924e-02
5.432772e-02
5.421627e-02
5.410490e-02
5.399360e-02
5.388238e-02
5.377123e-02
5.366016e-02
5.354916e-02
5.343823e-02
5.332738e-02
5.321660e-02
5.310590e-02
5.299527e-02
5.288471e-02
5.277423e-02
5.266383e-02
5.255350e-02
5.244324e-02
5.233306e-02
5.222295e-02
5.211292e-02
5.200296e-02
5.189308e-02
5.178327e-02
5.167354e-02
5.156388e-02
5.145430e-02
5.134479e-02
5.123536e-02
5.112600e-02
5.101672e-02
5.090751e-02
5.079838e-02
5.068932e-02
5.058034e-02
5.047144e-02
5.036261e-02
5.025385e-02
5.014517e-02
5.003657e-02
4.992804e-02
4.981959e-02
4.971121e-02
4.960291e-02
4.949469e-02
4.938654e-02
4.927846e-02
4.917047e-02
4.906254e-02
4.895470e-02
4.884693e-02
4.873924e-02
4.863162e-02
4.852408e-02
4.841661e-02
4.830922e-02
4.820191e-02
4.809468e-02
4.798752e-02
4.788043e-02
4.777343e-02
4.766650e-02
4.755964e-02
4.745287e-02
4.734616e-02
4.723954e-02
4.713299e-02
4.702652e-02
4.692013e-02
4.681381e-02
4.670757e-02
4.660141e-02
4.649532e-02
4.638932e-02
4.628338e-02
4.617753e-02
4.607175e-02
4.596605e-02
4.586043e-02
4.575488e-02
4.564941e-02
4.554402e-02
4.543871e-02
4.533347e-02
4.522831e-02
4.512323e-02
4.501823e-02
4.491330e-02
4.480845e-02
4.470368e-02
4.459899e-02
4.449437e-02
4.438984e-02
4.428538e-02
4.418099e-02
4.407669e-02
4.397246e-02
4.386832e-02
4.376425e-02
4.366025e-02
4.355634e-02
4.345250e-02
4.334875e-02
4.324507e-02
4.314147e-02
4.303795e-02
4.293450e-02
4.283114e-02
4.272785e-02
4.262464e-02
4.252151e-02
4.241846e-02
4.231548e-02
4.221259e-02
4.210977e-02
4.200704e-02
4.190438e-02
4.180180e-02
4.169930e-02
4.159688e-02
4.149454e-02
4.139227e-02
4.129009e-02
4.118798e-02
4.108596e-02
4.098401e-02
4.088214e-02
4.078035e-02
4.067864e-02
4.057701e-02
4.047546e-02
4.037399e-02
4.027260e-02
4.017129e-02
4.007005e-02
3.996890e-02
3.986783e-02
3.976683e-02
3.966592e-02
3.956508e-02
3.946433e-02
3.936365e-02
3.926306e-02
3.916254e-02
3.906211e-02
3.896175e-02
3.886147e-02
3.876128e-02
3.866116e-02
3.856113e-02
3.846117e-02
3.836130e-02
3.826150e-02
3.816179e-02
3.806215e-02
3.796260e-02
3.786312e-02
3.776373e-02
3.766442e-02
3.756519e-02
3.746603e-02
3.736696e-02
3.726797e-02
3.716906e-02
3.707023e-02
3.697148e-02
3.687282e-02
3.677423e-02
3.667572e-02
3.657730e-02
3.647895e-02
3.638069e-02
3.628251e-02
3.618441e-02
3.608639e-02
3.598845e-02
3.589059e-02
3.579281e-02
3.569512e-02
3.559750e-02
3.549997e-02
3.540252e-02
3.530515e-02
3.520786e-02
3.511065e-02
3.501353e-02
3.491648e-02
3.481952e-02
3.472264e-02
3.462584e-02
3.452912e-02
3.443249e-02
3.433593e-02
3.423946e-02
3.414307e-02
[truncated: 72,132 more chars]
