# Supplementary material for: Wide-Field Motion Integration in Fly VS Cells: Insights from an Inverse Approach
Source: PLoS Comput Biol. 2010 Sep 30;6(9):e1000932. doi: 10.1371/journal.pcbi.1000932 (PMC2947983; doi:10.1371/journal.pcbi.1000932)
Supplement: Dataset S1 — The passive and active optimized model to reproduce Figures 2 and 3 of the manuscript. (11.65 MB ZIP) [file pcbi.1000932.s001.zip › models/emd_traces/emd_trace_v28_null_inh_14.dat]

4.230054e-01
4.227633e-01
4.225209e-01
4.222783e-01
4.220355e-01
4.217923e-01
4.215490e-01
4.213053e-01
4.210614e-01
4.208172e-01
4.205728e-01
4.203281e-01
4.200832e-01
4.198380e-01
4.195926e-01
4.193469e-01
4.191009e-01
4.188547e-01
4.186083e-01
4.183616e-01
4.181146e-01
4.178674e-01
4.176200e-01
4.173723e-01
4.171244e-01
4.168762e-01
4.166278e-01
4.163792e-01
4.161303e-01
4.158811e-01
4.156318e-01
4.153822e-01
4.151323e-01
4.148822e-01
4.146319e-01
4.143814e-01
4.141306e-01
4.138796e-01
4.136283e-01
4.133768e-01
4.131251e-01
4.128732e-01
4.126210e-01
4.123686e-01
4.121160e-01
4.118631e-01
4.116101e-01
4.113568e-01
4.111032e-01
4.108495e-01
4.105955e-01
4.103414e-01
4.100869e-01
4.098323e-01
4.095775e-01
4.093224e-01
4.090671e-01
4.088117e-01
4.085559e-01
4.083000e-01
4.080439e-01
4.077875e-01
4.075310e-01
4.072742e-01
4.070172e-01
4.067601e-01
4.065027e-01
4.062451e-01
4.059873e-01
4.057292e-01
4.054710e-01
4.052126e-01
4.049540e-01
4.046952e-01
4.044361e-01
4.041769e-01
4.039175e-01
4.036578e-01
4.033980e-01
4.031380e-01
4.028778e-01
4.026174e-01
4.023567e-01
4.020959e-01
4.018349e-01
4.015738e-01
4.013124e-01
4.010508e-01
4.007890e-01
4.005271e-01
4.002649e-01
4.000026e-01
3.997401e-01
3.994774e-01
3.992145e-01
3.989514e-01
3.986882e-01
3.984247e-01
3.981611e-01
3.978973e-01
3.976333e-01
3.973692e-01
3.971048e-01
3.968403e-01
3.965756e-01
3.963107e-01
3.960457e-01
3.957805e-01
3.955151e-01
3.952495e-01
3.949837e-01
3.947178e-01
3.944517e-01
3.941855e-01
3.939190e-01
3.936524e-01
3.933857e-01
3.931187e-01
3.928516e-01
3.925844e-01
3.923169e-01
3.920493e-01
3.917816e-01
3.915137e-01
3.912456e-01
3.909773e-01
3.907089e-01
3.904403e-01
3.901716e-01
3.899027e-01
3.896337e-01
3.893645e-01
3.890951e-01
3.888256e-01
3.885559e-01
3.882861e-01
3.880161e-01
3.877460e-01
3.874757e-01
3.872053e-01
3.869347e-01
3.866640e-01
3.863931e-01
3.861220e-01
3.858509e-01
3.855795e-01
3.853081e-01
3.850364e-01
3.847647e-01
3.844928e-01
3.842207e-01
3.839485e-01
3.836762e-01
3.834037e-01
3.831311e-01
3.828584e-01
3.825855e-01
3.823124e-01
3.820393e-01
3.817659e-01
3.814925e-01
3.812189e-01
3.809452e-01
3.806714e-01
3.803974e-01
3.801233e-01
3.798490e-01
3.795746e-01
3.793001e-01
3.790255e-01
3.787507e-01
3.784758e-01
3.782008e-01
3.779256e-01
3.776504e-01
3.773749e-01
3.770994e-01
3.768238e-01
3.765480e-01
3.762721e-01
3.759960e-01
3.757199e-01
3.754436e-01
3.751672e-01
3.748907e-01
3.746141e-01
3.743374e-01
3.740605e-01
3.737835e-01
3.735064e-01
3.732292e-01
3.729519e-01
3.726744e-01
3.723969e-01
3.721192e-01
3.718414e-01
3.715635e-01
3.712855e-01
3.710074e-01
3.707292e-01
3.704508e-01
3.701724e-01
3.698938e-01
3.696152e-01
3.693364e-01
3.690575e-01
3.687786e-01
3.684995e-01
3.682203e-01
3.679410e-01
3.676616e-01
3.673821e-01
3.671025e-01
3.668228e-01
3.665430e-01
3.662631e-01
3.659831e-01
3.657030e-01
3.654228e-01
3.651425e-01
3.648621e-01
3.645817e-01
3.643011e-01
3.640204e-01
3.637396e-01
3.634588e-01
3.631778e-01
3.628968e-01
3.626156e-01
3.623344e-01
3.620531e-01
3.617717e-01
3.614902e-01
3.612086e-01
3.609269e-01
3.606452e-01
3.603633e-01
3.600814e-01
3.597994e-01
3.595173e-01
3.592351e-01
3.589528e-01
3.586704e-01
3.583880e-01
3.581055e-01
3.578229e-01
3.575402e-01
3.572574e-01
3.569746e-01
3.566917e-01
3.564087e-01
3.561256e-01
3.558425e-01
3.555592e-01
3.552759e-01
3.549925e-01
3.547091e-01
3.544256e-01
3.541419e-01
3.538583e-01
3.535745e-01
3.532907e-01
3.530068e-01
3.527229e-01
3.524388e-01
3.521547e-01
3.518706e-01
3.515863e-01
3.513020e-01
3.510176e-01
3.507332e-01
3.504487e-01
3.501641e-01
3.498795e-01
3.495948e-01
3.493100e-01
3.490252e-01
3.487403e-01
3.484553e-01
3.481703e-01
3.478853e-01
3.476001e-01
3.473149e-01
3.470297e-01
3.467444e-01
3.464590e-01
3.461736e-01
3.458881e-01
3.456025e-01
3.453169e-01
3.450313e-01
3.447456e-01
3.444598e-01
3.441740e-01
3.438881e-01
3.436022e-01
3.433162e-01
3.430302e-01
3.427441e-01
3.424580e-01
3.421718e-01
3.418856e-01
3.415993e-01
3.413130e-01
3.410266e-01
3.407402e-01
3.404537e-01
3.401672e-01
3.398807e-01
3.395941e-01
3.393074e-01
3.390207e-01
3.387340e-01
3.384472e-01
3.381604e-01
3.378735e-01
3.375866e-01
3.372997e-01
3.370127e-01
3.367257e-01
3.364386e-01
3.361515e-01
3.358644e-01
3.355772e-01
3.352900e-01
3.350027e-01
3.347154e-01
3.344281e-01
3.341407e-01
3.338533e-01
3.335659e-01
3.332785e-01
3.329910e-01
3.327034e-01
3.324159e-01
3.321283e-01
3.318407e-01
3.315530e-01
3.312653e-01
3.309776e-01
3.306899e-01
3.304021e-01
3.301143e-01
3.298265e-01
3.295386e-01
3.292507e-01
3.289628e-01
3.286749e-01
3.283869e-01
3.280989e-01
3.278109e-01
3.275229e-01
3.272349e-01
3.269468e-01
3.266587e-01
3.263706e-01
3.260824e-01
3.257943e-01
3.255061e-01
3.252179e-01
3.249297e-01
3.246414e-01
3.243532e-01
3.240649e-01
3.237766e-01
3.234883e-01
3.232000e-01
3.229116e-01
3.226233e-01
3.223349e-01
3.220465e-01
3.217581e-01
3.214697e-01
3.211812e-01
3.208928e-01
3.206044e-01
3.203159e-01
3.200274e-01
3.197389e-01
3.194504e-01
3.191619e-01
3.188734e-01
3.185849e-01
3.182963e-01
3.180078e-01
3.177193e-01
3.174307e-01
3.171421e-01
3.168536e-01
3.165650e-01
3.162764e-01
3.159878e-01
3.156992e-01
3.154106e-01
3.151221e-01
3.148335e-01
3.145449e-01
3.142563e-01
3.139676e-01
3.136790e-01
3.133904e-01
3.131018e-01
3.128132e-01
3.125246e-01
3.122360e-01
3.119474e-01
3.116588e-01
3.113702e-01
3.110816e-01
3.107930e-01
3.105044e-01
3.102158e-01
3.099273e-01
3.096387e-01
3.093501e-01
3.090616e-01
3.087730e-01
3.084844e-01
3.081959e-01
3.079074e-01
3.076188e-01
3.073303e-01
3.070418e-01
3.067533e-01
3.064648e-01
3.061763e-01
3.058879e-01
3.055994e-01
3.053110e-01
3.050225e-01
3.047341e-01
3.044457e-01
3.041573e-01
3.038689e-01
3.035805e-01
3.032922e-01
3.030038e-01
3.027155e-01
3.024272e-01
3.021389e-01
3.018506e-01
3.015624e-01
3.012741e-01
3.009859e-01
3.006977e-01
3.004095e-01
3.001213e-01
2.998332e-01
2.995451e-01
2.992569e-01
2.989689e-01
2.986808e-01
2.983927e-01
2.981047e-01
2.978167e-01
2.975287e-01
2.972408e-01
2.969528e-01
2.966649e-01
2.963771e-01
2.960892e-01
2.958014e-01
2.955135e-01
2.952258e-01
2.949380e-01
2.946503e-01
2.943626e-01
2.940749e-01
2.937872e-01
2.934996e-01
2.932120e-01
2.929245e-01
2.926369e-01
2.923494e-01
2.920619e-01
2.917745e-01
2.914871e-01
2.911997e-01
2.909124e-01
2.906250e-01
2.903378e-01
2.900505e-01
2.897633e-01
2.894761e-01
2.891889e-01
2.889018e-01
2.886147e-01
2.883277e-01
2.880407e-01
2.877537e-01
2.874668e-01
2.871799e-01
2.868930e-01
2.866062e-01
2.863194e-01
2.860326e-01
2.857459e-01
2.854592e-01
2.851726e-01
2.848860e-01
2.845994e-01
2.843129e-01
2.840265e-01
2.837400e-01
2.834536e-01
2.831673e-01
2.828810e-01
2.825947e-01
2.823085e-01
2.820223e-01
2.817362e-01
2.814501e-01
2.811640e-01
2.808780e-01
2.805921e-01
2.803061e-01
2.800203e-01
2.797345e-01
2.794487e-01
2.791629e-01
2.788773e-01
2.785916e-01
2.783060e-01
2.780205e-01
2.777350e-01
2.774496e-01
2.771642e-01
2.768789e-01
2.765936e-01
2.763083e-01
2.760231e-01
2.757380e-01
2.754529e-01
2.751679e-01
2.748829e-01
2.745980e-01
2.743131e-01
2.740283e-01
2.737435e-01
2.734588e-01
2.731741e-01
2.728895e-01
2.726049e-01
2.723204e-01
2.720360e-01
2.717516e-01
2.714673e-01
2.711830e-01
2.708988e-01
2.706146e-01
2.703305e-01
2.700465e-01
2.697625e-01
2.694785e-01
2.691947e-01
2.689109e-01
2.686271e-01
2.683434e-01
2.680598e-01
2.677762e-01
2.674927e-01
2.672093e-01
2.669259e-01
2.666425e-01
2.663593e-01
2.660761e-01
2.657929e-01
2.655099e-01
2.652269e-01
2.649439e-01
2.646610e-01
2.643782e-01
2.640954e-01
2.638128e-01
2.635301e-01
2.632476e-01
2.629651e-01
2.626826e-01
2.624003e-01
2.621180e-01
2.618358e-01
2.615536e-01
2.612715e-01
2.609895e-01
2.607075e-01
2.604257e-01
2.601438e-01
2.598621e-01
2.595804e-01
2.592988e-01
2.590173e-01
2.587358e-01
2.584544e-01
2.581731e-01
2.578918e-01
2.576106e-01
2.573295e-01
2.570485e-01
2.567675e-01
2.564866e-01
2.562058e-01
2.559251e-01
2.556444e-01
2.553638e-01
2.550833e-01
2.548029e-01
2.545225e-01
2.542422e-01
2.539620e-01
2.536818e-01
2.534018e-01
2.531218e-01
2.528419e-01
2.525620e-01
2.522823e-01
2.520026e-01
2.517230e-01
2.514435e-01
2.511640e-01
2.508846e-01
2.506054e-01
2.503261e-01
2.500470e-01
2.497680e-01
2.494890e-01
2.492101e-01
2.489313e-01
2.486526e-01
2.483739e-01
2.480954e-01
2.478169e-01
2.475385e-01
2.472602e-01
2.469820e-01
2.467038e-01
2.464258e-01
2.461478e-01
2.458699e-01
2.455921e-01
2.453143e-01
2.450367e-01
2.447591e-01
2.444817e-01
2.442043e-01
2.439270e-01
2.436498e-01
2.433727e-01
2.430956e-01
2.428187e-01
2.425418e-01
2.422650e-01
2.419883e-01
2.417117e-01
2.414352e-01
2.411588e-01
2.408825e-01
2.406062e-01
2.403301e-01
2.400540e-01
2.397780e-01
2.395021e-01
2.392263e-01
2.389506e-01
2.386750e-01
2.383995e-01
2.381241e-01
2.378487e-01
2.375735e-01
2.372983e-01
2.370233e-01
2.367483e-01
2.364734e-01
2.361987e-01
2.359240e-01
2.356494e-01
2.353749e-01
2.351005e-01
2.348262e-01
2.345520e-01
2.342778e-01
2.340038e-01
2.337299e-01
2.334561e-01
2.331823e-01
2.329087e-01
2.326352e-01
2.323617e-01
2.320884e-01
2.318151e-01
2.315420e-01
2.312689e-01
2.309960e-01
2.307231e-01
2.304504e-01
2.301777e-01
2.299051e-01
2.296327e-01
2.293603e-01
2.290881e-01
2.288159e-01
2.285439e-01
2.282719e-01
2.280001e-01
2.277283e-01
2.274566e-01
2.271851e-01
2.269137e-01
2.266423e-01
2.263711e-01
2.260999e-01
2.258289e-01
2.255580e-01
2.252871e-01
2.250164e-01
2.247458e-01
2.244753e-01
2.242048e-01
2.239345e-01
2.236643e-01
2.233942e-01
2.231242e-01
2.228544e-01
2.225846e-01
2.223149e-01
2.220453e-01
2.217759e-01
2.215065e-01
2.212373e-01
2.209681e-01
2.206991e-01
2.204302e-01
2.201613e-01
2.198926e-01
2.196240e-01
2.193555e-01
2.190872e-01
2.188189e-01
2.185507e-01
2.182827e-01
2.180147e-01
2.177469e-01
2.174791e-01
2.172115e-01
2.169440e-01
2.166766e-01
2.164094e-01
2.161422e-01
2.158751e-01
2.156082e-01
2.153413e-01
2.150746e-01
2.148080e-01
2.145415e-01
2.142751e-01
2.140088e-01
2.137427e-01
2.134766e-01
2.132107e-01
2.129449e-01
2.126792e-01
2.124136e-01
2.121481e-01
2.118828e-01
2.116175e-01
2.113524e-01
2.110874e-01
2.108225e-01
2.105577e-01
2.102930e-01
2.100285e-01
2.097640e-01
2.094997e-01
2.092355e-01
2.089714e-01
2.087075e-01
2.084436e-01
2.081799e-01
2.079163e-01
2.076528e-01
2.073894e-01
2.071262e-01
2.068630e-01
2.066000e-01
2.063371e-01
2.060743e-01
2.058117e-01
2.055491e-01
2.052867e-01
2.050244e-01
2.047622e-01
2.045002e-01
2.042382e-01
2.039764e-01
2.037147e-01
2.034532e-01
2.031917e-01
2.029304e-01
2.026692e-01
2.024081e-01
2.021471e-01
2.018863e-01
2.016256e-01
2.013650e-01
2.011045e-01
2.008441e-01
2.005839e-01
2.003238e-01
2.000638e-01
1.998040e-01
1.995443e-01
1.992846e-01
1.990252e-01
1.987658e-01
1.985066e-01
1.982475e-01
1.979885e-01
1.977297e-01
1.974709e-01
1.972123e-01
1.969539e-01
1.966955e-01
1.964373e-01
1.961792e-01
1.959212e-01
1.956634e-01
1.954057e-01
1.951481e-01
1.948906e-01
1.946333e-01
1.943761e-01
1.941190e-01
1.938621e-01
1.936053e-01
1.933486e-01
1.930920e-01
1.928356e-01
1.925793e-01
1.923231e-01
1.920671e-01
1.918112e-01
1.915554e-01
1.912998e-01
1.910443e-01
1.907889e-01
1.905336e-01
1.902785e-01
1.900235e-01
1.897686e-01
1.895139e-01
1.892593e-01
1.890048e-01
1.887505e-01
1.884963e-01
1.882422e-01
1.879883e-01
1.877345e-01
1.874808e-01
1.872273e-01
1.869739e-01
1.867206e-01
1.864675e-01
1.862145e-01
1.859616e-01
1.857089e-01
1.854563e-01
1.852038e-01
1.849515e-01
1.846993e-01
1.844472e-01
1.841953e-01
1.839435e-01
1.836918e-01
1.834403e-01
1.831889e-01
1.829377e-01
1.826866e-01
1.824356e-01
1.821848e-01
1.819341e-01
1.816835e-01
1.814331e-01
1.811828e-01
1.809326e-01
1.806826e-01
1.804327e-01
1.801830e-01
1.799334e-01
1.796839e-01
1.794346e-01
1.791854e-01
1.789364e-01
1.786875e-01
1.784387e-01
1.781901e-01
1.779416e-01
1.776932e-01
1.774450e-01
1.771969e-01
1.769490e-01
1.767012e-01
1.764536e-01
1.762060e-01
1.759587e-01
1.757114e-01
1.754643e-01
1.752174e-01
1.749706e-01
1.747239e-01
1.744774e-01
1.742310e-01
1.739848e-01
1.737387e-01
1.734927e-01
1.732469e-01
1.730012e-01
1.727557e-01
1.725103e-01
1.722651e-01
1.720200e-01
1.717750e-01
1.715302e-01
1.712855e-01
1.710410e-01
1.707966e-01
1.705524e-01
1.703083e-01
1.700643e-01
1.698205e-01
1.695769e-01
1.693333e-01
1.690900e-01
1.688467e-01
1.686037e-01
1.683607e-01
1.681179e-01
1.678753e-01
1.676328e-01
1.673904e-01
1.671482e-01
1.669061e-01
1.666642e-01
1.664225e-01
1.661808e-01
1.659393e-01
1.656980e-01
1.654568e-01
1.652158e-01
1.649749e-01
1.647342e-01
1.644936e-01
1.642531e-01
1.640128e-01
1.637727e-01
1.635327e-01
1.632928e-01
1.630531e-01
1.628135e-01
1.625741e-01
1.623349e-01
1.620958e-01
1.618568e-01
1.616180e-01
1.613793e-01
1.611408e-01
1.609024e-01
1.606642e-01
1.604261e-01
1.601882e-01
1.599505e-01
1.597128e-01
1.594754e-01
1.592381e-01
1.590009e-01
1.587639e-01
1.585270e-01
1.582903e-01
1.580537e-01
1.578173e-01
1.575811e-01
1.573449e-01
1.571090e-01
1.568732e-01
1.566375e-01
1.564020e-01
1.561667e-01
1.559315e-01
1.556964e-01
1.554616e-01
1.552268e-01
1.549922e-01
1.547578e-01
1.545235e-01
1.542894e-01
1.540554e-01
1.538216e-01
1.535879e-01
1.533544e-01
1.531210e-01
1.528878e-01
1.526548e-01
1.524219e-01
1.521891e-01
1.519566e-01
1.517241e-01
1.514918e-01
1.512597e-01
1.510277e-01
1.507959e-01
1.505643e-01
1.503328e-01
1.501014e-01
1.498702e-01
1.496392e-01
1.494083e-01
1.491776e-01
1.489470e-01
1.487166e-01
1.484863e-01
1.482562e-01
1.480263e-01
1.477965e-01
1.475668e-01
1.473374e-01
1.471080e-01
1.468789e-01
1.466499e-01
1.464210e-01
1.461923e-01
1.459638e-01
1.457354e-01
1.455072e-01
1.452791e-01
1.450512e-01
1.448235e-01
1.445959e-01
1.443685e-01
1.441412e-01
1.439141e-01
1.436871e-01
1.434603e-01
1.432337e-01
1.430072e-01
1.427809e-01
1.425547e-01
1.423287e-01
1.421029e-01
1.418772e-01
1.416517e-01
1.414263e-01
1.412011e-01
1.409761e-01
1.407512e-01
1.405264e-01
1.403019e-01
1.400775e-01
1.398532e-01
1.396292e-01
1.394052e-01
1.391815e-01
1.389579e-01
1.387344e-01
1.385111e-01
1.382880e-01
1.380651e-01
1.378423e-01
1.376196e-01
1.373972e-01
1.371748e-01
1.369527e-01
1.367307e-01
1.365089e-01
1.362872e-01
1.360657e-01
1.358444e-01
1.356232e-01
1.354022e-01
1.351813e-01
1.349606e-01
1.347401e-01
1.345197e-01
1.342995e-01
1.340795e-01
1.338596e-01
1.336399e-01
1.334204e-01
1.332010e-01
1.329817e-01
1.327627e-01
1.325438e-01
1.323251e-01
1.321065e-01
1.318881e-01
1.316698e-01
1.314518e-01
1.312338e-01
1.310161e-01
1.307985e-01
1.305811e-01
1.303638e-01
1.301467e-01
1.299298e-01
1.297131e-01
1.294965e-01
1.292800e-01
1.290638e-01
1.288477e-01
1.286317e-01
1.284160e-01
1.282004e-01
1.279849e-01
1.277696e-01
1.275545e-01
1.273396e-01
1.271248e-01
1.269102e-01
1.266958e-01
1.264815e-01
1.262674e-01
1.260534e-01
1.258397e-01
1.256260e-01
1.254126e-01
1.251993e-01
1.249862e-01
1.247733e-01
1.245605e-01
1.243479e-01
1.241354e-01
1.239231e-01
1.237110e-01
1.234991e-01
1.232873e-01
1.230757e-01
1.228643e-01
1.226530e-01
1.224419e-01
1.222310e-01
1.220202e-01
1.218096e-01
1.215992e-01
1.213889e-01
1.211788e-01
1.209689e-01
1.207591e-01
1.205495e-01
1.203401e-01
1.201309e-01
1.199218e-01
1.197129e-01
1.195041e-01
1.192955e-01
1.190871e-01
1.188789e-01
1.186708e-01
1.184629e-01
1.182552e-01
1.180476e-01
1.178402e-01
1.176330e-01
1.174260e-01
1.172191e-01
1.170124e-01
1.168058e-01
1.165995e-01
1.163933e-01
1.161872e-01
1.159814e-01
1.157757e-01
1.155701e-01
1.153648e-01
1.151596e-01
1.149546e-01
1.147498e-01
1.145451e-01
1.143406e-01
1.141363e-01
1.139321e-01
1.137281e-01
1.135243e-01
1.133207e-01
1.131172e-01
1.129139e-01
1.127108e-01
1.125078e-01
1.123050e-01
1.121024e-01
1.119000e-01
1.116977e-01
1.114956e-01
1.112937e-01
1.110919e-01
1.108903e-01
1.106889e-01
1.104877e-01
1.102866e-01
1.100857e-01
1.098850e-01
1.096845e-01
1.094841e-01
1.092839e-01
1.090839e-01
1.088840e-01
1.086843e-01
1.084848e-01
1.082855e-01
1.080863e-01
1.078873e-01
1.076885e-01
1.074898e-01
1.072914e-01
1.070931e-01
1.068949e-01
1.066970e-01
1.064992e-01
1.063016e-01
1.061042e-01
1.059069e-01
1.057098e-01
1.055129e-01
1.053162e-01
1.051196e-01
1.049232e-01
1.047270e-01
1.045310e-01
1.043351e-01
1.041394e-01
1.039439e-01
1.037485e-01
1.035534e-01
1.033584e-01
1.031636e-01
1.029689e-01
1.027744e-01
1.025801e-01
1.023860e-01
1.021921e-01
1.019983e-01
1.018047e-01
1.016113e-01
1.014180e-01
1.012250e-01
1.010321e-01
1.008393e-01
1.006468e-01
1.004544e-01
1.002622e-01
1.000702e-01
9.987837e-02
9.968670e-02
9.949520e-02
9.930389e-02
9.911275e-02
9.892178e-02
9.873099e-02
9.854038e-02
9.834994e-02
9.815968e-02
9.796959e-02
9.777968e-02
9.758995e-02
9.740039e-02
9.721101e-02
9.702181e-02
9.683278e-02
9.664393e-02
9.645525e-02
9.626676e-02
9.607843e-02
9.589029e-02
9.570232e-02
9.551453e-02
9.532692e-02
9.513948e-02
9.495222e-02
9.476513e-02
9.457823e-02
9.439150e-02
9.420495e-02
9.401857e-02
9.383237e-02
9.364635e-02
9.346051e-02
9.327484e-02
9.308935e-02
9.290404e-02
9.271891e-02
9.253396e-02
9.234918e-02
9.216458e-02
9.198015e-02
9.179591e-02
9.161184e-02
9.142795e-02
9.124424e-02
9.106071e-02
9.087735e-02
9.069418e-02
9.051118e-02
9.032836e-02
9.014571e-02
8.996325e-02
8.978096e-02
8.959886e-02
8.941693e-02
8.923518e-02
8.905360e-02
8.887221e-02
8.869099e-02
8.850996e-02
8.832910e-02
8.814842e-02
8.796792e-02
8.778760e-02
8.760745e-02
8.742749e-02
8.724771e-02
8.706810e-02
8.688867e-02
8.670942e-02
8.653035e-02
8.635146e-02
8.617275e-02
8.599422e-02
8.581587e-02
8.563770e-02
8.545970e-02
8.528189e-02
8.510425e-02
8.492680e-02
8.474952e-02
8.457242e-02
8.439551e-02
8.421877e-02
8.404221e-02
8.386583e-02
8.368964e-02
8.351362e-02
8.333778e-02
8.316212e-02
8.298664e-02
8.281134e-02
8.263622e-02
8.246128e-02
8.228652e-02
8.211194e-02
8.193755e-02
8.176333e-02
8.158929e-02
8.141543e-02
8.124175e-02
8.106825e-02
8.089494e-02
8.072180e-02
8.054884e-02
8.037606e-02
8.020347e-02
8.003105e-02
7.985882e-02
7.968676e-02
7.951489e-02
7.934320e-02
7.917168e-02
7.900035e-02
7.882920e-02
7.865823e-02
7.848744e-02
7.831683e-02
7.814640e-02
7.797616e-02
7.780609e-02
7.763621e-02
7.746650e-02
7.729698e-02
7.712764e-02
7.695848e-02
7.678950e-02
7.662070e-02
7.645208e-02
7.628364e-02
7.611539e-02
7.594732e-02
7.577942e-02
7.561171e-02
7.544418e-02
7.527683e-02
7.510967e-02
7.494268e-02
7.477588e-02
7.460926e-02
7.444282e-02
7.427656e-02
7.411048e-02
7.394458e-02
7.377887e-02
7.361334e-02
7.344798e-02
7.328282e-02
7.311783e-02
7.295302e-02
7.278840e-02
7.262396e-02
7.245970e-02
7.229562e-02
7.213172e-02
7.196801e-02
7.180448e-02
7.164113e-02
7.147796e-02
7.131497e-02
7.115217e-02
7.098955e-02
7.082711e-02
7.066485e-02
7.050277e-02
7.034088e-02
7.017917e-02
7.001764e-02
6.985629e-02
6.969513e-02
6.953415e-02
6.937335e-02
6.921273e-02
6.905230e-02
6.889204e-02
6.873197e-02
6.857209e-02
6.841238e-02
6.825286e-02
6.809352e-02
6.793436e-02
6.777539e-02
6.761660e-02
6.745799e-02
6.729956e-02
6.714132e-02
6.698326e-02
6.682538e-02
6.666768e-02
6.651017e-02
6.635284e-02
6.619569e-02
6.603873e-02
6.588195e-02
6.572535e-02
6.556893e-02
6.541270e-02
6.525665e-02
6.510078e-02
6.494510e-02
6.478960e-02
6.463428e-02
6.447914e-02
6.432419e-02
6.416942e-02
6.401483e-02
6.386043e-02
6.370621e-02
6.355218e-02
6.339832e-02
6.324465e-02
6.309116e-02
6.293786e-02
6.278474e-02
6.263180e-02
6.247905e-02
6.232648e-02
6.217409e-02
6.202188e-02
6.186986e-02
6.171803e-02
6.156637e-02
6.141490e-02
6.126361e-02
6.111251e-02
6.096159e-02
6.081085e-02
6.066030e-02
6.050993e-02
6.035974e-02
6.020973e-02
6.005991e-02
5.991028e-02
5.976083e-02
5.961156e-02
5.946247e-02
5.931357e-02
5.916485e-02
5.901631e-02
5.886796e-02
5.871979e-02
5.857181e-02
5.842401e-02
5.827639e-02
5.812896e-02
5.798171e-02
5.783464e-02
5.768776e-02
5.754106e-02
5.739455e-02
5.724822e-02
5.710207e-02
5.695611e-02
5.681033e-02
5.666473e-02
5.651932e-02
5.637409e-02
5.622905e-02
5.608418e-02
5.593951e-02
5.579501e-02
5.565071e-02
5.550658e-02
5.536264e-02
5.521888e-02
5.507531e-02
5.493192e-02
5.478871e-02
5.464569e-02
5.450285e-02
5.436020e-02
5.421773e-02
5.407544e-02
5.393334e-02
5.379142e-02
5.364969e-02
5.350814e-02
5.336677e-02
5.322559e-02
5.308459e-02
5.294378e-02
5.280315e-02
5.266270e-02
5.252244e-02
5.238236e-02
5.224247e-02
5.210276e-02
5.196323e-02
5.182389e-02
5.168474e-02
5.154576e-02
5.140697e-02
5.126837e-02
5.112995e-02
5.099171e-02
5.085366e-02
5.071579e-02
5.057810e-02
5.044060e-02
5.030329e-02
5.016615e-02
5.002921e-02
4.989244e-02
4.975586e-02
4.961947e-02
4.948326e-02
4.934723e-02
4.921139e-02
4.907573e-02
4.894025e-02
4.880496e-02
4.866986e-02
4.853493e-02
4.840020e-02
4.826564e-02
4.813127e-02
4.799709e-02
4.786309e-02
4.772927e-02
4.759564e-02
4.746219e-02
4.732892e-02
4.719584e-02
4.706295e-02
4.693023e-02
4.679771e-02
4.666536e-02
4.653320e-02
4.640123e-02
4.626944e-02
4.613783e-02
4.600641e-02
4.587517e-02
4.574412e-02
4.561325e-02
4.548256e-02
4.535206e-02
4.522175e-02
4.509161e-02
4.496166e-02
4.483190e-02
4.470232e-02
4.457292e-02
4.444371e-02
4.431469e-02
4.418584e-02
4.405718e-02
4.392871e-02
4.380042e-02
4.367231e-02
4.354439e-02
4.341665e-02
4.328910e-02
4.316173e-02
4.303454e-02
4.290754e-02
4.278072e-02
4.265409e-02
4.252764e-02
4.240138e-02
4.227530e-02
4.214940e-02
4.202369e-02
4.189816e-02
4.177282e-02
4.164766e-02
4.152268e-02
4.139789e-02
4.127328e-02
4.114886e-02
4.102462e-02
4.090057e-02
4.077670e-02
4.065301e-02
4.052951e-02
4.040619e-02
4.028306e-02
4.016011e-02
4.003734e-02
3.991476e-02
3.979236e-02
3.967015e-02
3.954812e-02
3.942627e-02
3.930461e-02
3.918313e-02
3.906184e-02
3.894073e-02
3.881981e-02
3.869906e-02
3.857851e-02
3.845813e-02
3.833794e-02
3.821794e-02
3.809812e-02
3.797848e-02
3.785903e-02
3.773976e-02
3.762067e-02
3.750177e-02
3.738305e-02
3.726452e-02
3.714617e-02
3.702800e-02
3.691002e-02
3.679223e-02
3.667461e-02
3.655718e-02
3.643994e-02
3.632287e-02
3.620599e-02
3.608930e-02
3.597279e-02
3.585646e-02
3.574032e-02
3.562436e-02
3.550858e-02
3.539299e-02
3.527758e-02
3.516236e-02
3.504732e-02
3.493246e-02
3.481779e-02
3.470330e-02
3.458900e-02
3.447487e-02
3.436094e-02
3.424718e-02
3.413361e-02
3.402022e-02
3.390702e-02
3.379400e-02
3.368116e-02
3.356851e-02
3.345604e-02
3.334376e-02
3.323166e-02
3.311974e-02
3.300800e-02
3.289645e-02
3.278508e-02
3.267390e-02
3.256290e-02
3.245208e-02
3.234145e-02
3.223100e-02
3.212073e-02
3.201065e-02
3.190075e-02
3.179103e-02
3.168150e-02
3.157215e-02
3.146298e-02
3.135400e-02
3.124520e-02
3.113659e-02
3.102815e-02
3.091990e-02
3.081184e-02
3.070395e-02
3.059625e-02
3.048874e-02
3.038140e-02
3.027425e-02
3.016729e-02
3.006050e-02
2.995390e-02
2.984748e-02
2.974125e-02
2.963520e-02
2.952933e-02
2.942365e-02
2.931814e-02
2.921283e-02
2.910769e-02
2.900274e-02
2.889797e-02
2.879338e-02
2.868898e-02
2.858476e-02
2.848072e-02
2.837686e-02
2.827319e-02
2.816970e-02
2.806639e-02
2.796327e-02
2.786033e-02
2.775757e-02
2.765500e-02
2.755261e-02
2.745040e-02
2.734837e-02
2.724652e-02
2.714486e-02
2.704338e-02
2.694209e-02
2.684098e-02
2.674004e-02
2.663930e-02
2.653873e-02
2.643835e-02
2.633815e-02
2.623813e-02
2.613829e-02
2.603864e-02
2.593917e-02
2.583988e-02
2.574078e-02
2.564186e-02
2.554311e-02
2.544456e-02
2.534618e-02
2.524799e-02
2.514998e-02
2.505215e-02
2.495450e-02
2.485704e-02
2.475975e-02
2.466265e-02
2.456574e-02
2.446900e-02
2.437245e-02
2.427608e-02
2.417989e-02
2.408388e-02
2.398806e-02
2.389241e-02
2.379695e-02
2.370167e-02
2.360658e-02
2.351166e-02
2.341693e-02
2.332238e-02
2.322801e-02
2.313382e-02
2.303982e-02
2.294599e-02
2.285235e-02
2.275889e-02
2.266561e-02
2.257252e-02
2.247960e-02
2.238687e-02
2.229432e-02
2.220195e-02
2.210976e-02
2.201776e-02
2.192593e-02
2.183429e-02
2.174283e-02
2.165155e-02
2.156045e-02
2.146953e-02
2.137879e-02
2.128824e-02
2.119787e-02
2.110767e-02
2.101766e-02
2.092784e-02
2.083819e-02
2.074872e-02
2.065944e-02
2.057033e-02
2.048141e-02
2.039267e-02
2.030411e-02
2.021573e-02
2.012753e-02
2.003951e-02
1.995168e-02
1.986402e-02
1.977655e-02
1.968925e-02
1.960214e-02
1.951521e-02
1.942846e-02
1.934189e-02
1.925550e-02
1.916929e-02
1.908327e-02
1.899742e-02
1.891175e-02
1.882627e-02
1.874096e-02
1.865584e-02
1.857090e-02
1.848614e-02
1.840155e-02
1.831715e-02
1.823293e-02
1.814889e-02
1.806503e-02
1.798135e-02
1.789785e-02
1.781453e-02
1.773140e-02
1.764844e-02
1.756566e-02
1.748306e-02
1.740064e-02
1.731841e-02
1.723635e-02
1.715447e-02
1.707278e-02
1.699126e-02
1.690992e-02
1.682877e-02
1.674779e-02
1.666699e-02
1.658638e-02
1.650594e-02
1.642569e-02
1.634561e-02
1.626571e-02
1.618599e-02
1.610646e-02
1.602710e-02
1.594792e-02
1.586892e-02
1.579010e-02
1.571147e-02
1.563301e-02
1.555473e-02
1.547663e-02
1.539870e-02
1.532096e-02
1.524340e-02
1.516602e-02
1.508882e-02
1.501179e-02
1.493495e-02
1.485828e-02
1.478180e-02
1.470549e-02
1.462936e-02
1.455341e-02
1.447764e-02
1.440205e-02
1.432664e-02
1.425141e-02
1.417636e-02
1.410148e-02
1.402679e-02
1.395227e-02
1.387794e-02
1.380378e-02
1.372980e-02
1.365600e-02
1.358237e-02
1.350893e-02
1.343567e-02
1.336258e-02
1.328967e-02
1.321694e-02
1.314439e-02
1.307202e-02
1.299983e-02
1.292781e-02
1.285598e-02
1.278432e-02
1.271284e-02
1.264154e-02
1.257041e-02
1.249947e-02
1.242870e-02
1.235811e-02
1.228770e-02
1.221747e-02
1.214742e-02
1.207754e-02
1.200784e-02
1.193832e-02
1.186898e-02
1.179982e-02
1.173083e-02
1.166202e-02
1.159339e-02
1.152494e-02
1.145666e-02
1.138857e-02
1.132065e-02
1.125291e-02
1.118534e-02
1.111795e-02
1.105074e-02
1.098371e-02
1.091686e-02
1.085018e-02
1.078368e-02
1.071736e-02
1.065121e-02
1.058525e-02
1.051946e-02
1.045384e-02
1.038841e-02
1.032315e-02
1.025807e-02
1.019316e-02
1.012843e-02
1.006388e-02
9.999509e-03
9.935312e-03
9.871292e-03
9.807449e-03
9.743783e-03
9.680293e-03
9.616981e-03
9.553845e-03
9.490885e-03
9.428102e-03
9.365496e-03
9.303067e-03
9.240813e-03
9.178737e-03
9.116837e-03
9.055113e-03
8.993565e-03
8.932194e-03
8.870999e-03
8.809981e-03
8.749138e-03
8.688472e-03
8.627982e-03
8.567668e-03
8.507530e-03
8.447568e-03
8.387783e-03
8.328173e-03
8.268739e-03
8.209480e-03
8.150398e-03
8.091492e-03
8.032761e-03
7.974206e-03
7.915826e-03
7.857623e-03
7.799594e-03
7.741742e-03
7.684065e-03
7.626563e-03
7.569237e-03
7.512086e-03
7.455111e-03
7.398311e-03
7.341686e-03
7.285236e-03
7.228962e-03
7.172863e-03
7.116939e-03
7.061190e-03
7.005616e-03
6.950217e-03
6.894993e-03
6.839944e-03
6.785070e-03
6.730371e-03
6.675846e-03
6.621496e-03
6.567321e-03
6.513321e-03
6.459495e-03
6.405844e-03
6.352367e-03
6.299065e-03
6.245938e-03
6.192985e-03
6.140206e-03
6.087602e-03
6.035172e-03
5.982916e-03
5.930834e-03
5.878927e-03
5.827193e-03
5.775634e-03
5.724249e-03
5.673038e-03
5.622001e-03
5.571138e-03
5.520449e-03
5.469933e-03
5.419592e-03
5.369424e-03
5.319430e-03
5.269609e-03
5.219962e-03
5.170489e-03
5.121190e-03
5.072063e-03
5.023111e-03
4.974332e-03
4.925726e-03
4.877293e-03
4.829034e-03
4.780948e-03
4.733035e-03
4.685296e-03
4.637729e-03
4.590336e-03
4.543116e-03
4.496068e-03
4.449194e-03
4.402492e-03
4.355964e-03
4.309608e-03
4.263425e-03
4.217415e-03
4.171577e-03
4.125912e-03
4.080420e-03
4.035100e-03
3.989953e-03
3.944978e-03
3.900176e-03
3.855546e-03
3.811088e-03
3.766803e-03
3.722690e-03
3.678749e-03
3.634980e-03
3.591383e-03
3.547959e-03
3.504706e-03
3.461626e-03
3.418717e-03
3.375980e-03
3.333416e-03
3.291022e-03
3.248801e-03
3.206752e-03
3.164874e-03
3.123167e-03
3.081632e-03
3.040269e-03
2.999077e-03
2.958057e-03
2.917208e-03
2.876531e-03
2.836024e-03
2.795689e-03
2.755525e-03
2.715533e-03
2.675711e-03
2.636061e-03
2.596581e-03
2.557273e-03
2.518135e-03
2.479168e-03
2.440373e-03
2.401748e-03
2.363293e-03
2.325010e-03
2.286897e-03
2.248954e-03
2.211182e-03
2.173581e-03
2.136150e-03
2.098890e-03
2.061800e-03
2.024880e-03
1.988131e-03
1.951551e-03
1.915142e-03
1.878903e-03
1.842835e-03
1.806936e-03
1.771207e-03
1.735648e-03
1.700259e-03
1.665040e-03
1.629991e-03
1.595111e-03
1.560401e-03
1.525861e-03
1.491490e-03
1.457289e-03
1.423258e-03
1.389396e-03
1.355703e-03
1.322180e-03
1.288826e-03
1.255641e-03
1.222626e-03
1.189779e-03
1.157102e-03
1.124594e-03
1.092255e-03
1.060085e-03
1.028083e-03
9.962511e-04
9.645876e-04
9.330929e-04
9.017669e-04
8.706096e-04
8.396210e-04
8.088009e-04
7.781493e-04
7.476663e-04
7.173516e-04
6.872054e-04
6.572275e-04
6.274179e-04
5.977765e-04
5.683033e-04
5.389983e-04
5.098613e-04
4.808924e-04
4.520914e-04
4.234584e-04
3.949933e-04
3.666961e-04
3.385666e-04
3.106048e-04
2.828108e-04
2.551843e-04
2.277255e-04
2.004342e-04
1.733104e-04
1.463540e-04
1.195650e-04
9.294334e-05
6.648896e-05
4.020181e-05
1.408183e-05
0
0
0
0
0
0
0
0
0
0
0
0
0
0
0
0
0
0
0
0
0
0
0
0
0
0
0
0
0
0
0
0
0
0
0
0
0
0
0
0
0
0
0
0
0
0
0
0
0
0
0
0
0
0
0
0
0
0
0
0
0
0
0
0
0
0
0
0
0
0
0
0
0
0
0
0
0
0
0
0
0
0
0
0
0
0
0
0
0
0
0
0
0
0
0
0
0
0
0
0
0
0
0
0
0
0
0
0
0
0
0
0
0
0
0
0
0
0
0
0
0
0
0
0
0
0
0
0
0
0
0
0
0
0
0
0
0
0
0
0
0
0
0
0
0
0
0
0
0
0
0
0
0
0
0
0
0
0
0
0
0
0
0
0
0
0
0
0
0
0
0
0
0
0
0
0
0
0
0
0
0
0
0
0
0
0
0
0
0
0
0
0
0
0
0
0
0
0
0
0
0
0
0
0
0
0
0
0
0
0
0
0
0
0
0
0
0
0
0
0
0
0
0
0
0
0
0
0
0
0
0
0
0
0
0
0
0
0
0
0
0
0
0
0
0
0
0
0
0
0
0
0
0
0
0
0
0
0
0
0
0
0
0
0
0
0
0
0
0
0
0
0
0
0
0
0
0
0
0
0
0
0
0
0
0
0
0
0
0
0
0
0
0
0
0
0
0
0
0
0
0
0
0
0
0
0
0
0
0
0
0
0
0
0
0
0
0
0
0
0
0
0
1.315645e-05
3.823728e-05
6.346619e-05
8.884311e-05
1.143680e-04
1.400407e-04
1.658613e-04
1.918296e-04
2.179456e-04
2.442092e-04
2.706204e-04
2.971791e-04
3.238851e-04
3.507386e-04
3.777393e-04
4.048872e-04
4.321823e-04
4.596245e-04
4.872138e-04
5.149499e-04
5.428330e-04
5.708629e-04
5.990395e-04
6.273629e-04
6.558329e-04
6.844494e-04
7.132124e-04
7.421219e-04
7.711777e-04
8.003798e-04
8.297281e-04
8.592226e-04
8.888632e-04
9.186498e-04
9.485824e-04
9.786609e-04
1.008885e-03
1.039255e-03
1.069771e-03
1.100432e-03
1.131239e-03
1.162192e-03
1.193290e-03
1.224533e-03
1.255921e-03
1.287455e-03
1.319134e-03
1.350958e-03
1.382927e-03
1.415041e-03
1.447300e-03
1.479704e-03
1.512252e-03
1.544945e-03
1.577783e-03
1.610765e-03
1.643892e-03
1.677163e-03
1.710579e-03
1.744139e-03
1.777843e-03
1.811691e-03
1.845683e-03
1.879819e-03
1.914100e-03
1.948524e-03
1.983092e-03
2.017803e-03
2.052659e-03
2.087658e-03
2.122800e-03
2.158086e-03
2.193516e-03
2.229088e-03
2.264804e-03
2.300663e-03
2.336666e-03
2.372811e-03
2.409099e-03
2.445531e-03
2.482105e-03
2.518822e-03
2.555681e-03
2.592683e-03
2.629828e-03
2.667116e-03
2.704546e-03
2.742118e-03
2.779832e-03
2.817689e-03
2.855688e-03
2.893829e-03
2.932112e-03
2.970537e-03
3.009104e-03
3.047813e-03
3.086663e-03
3.125655e-03
3.164789e-03
3.204065e-03
3.243481e-03
3.283040e-03
3.322739e-03
3.362580e-03
3.402562e-03
3.442686e-03
3.482950e-03
3.523355e-03
3.563902e-03
3.604589e-03
3.645417e-03
3.686385e-03
3.727495e-03
3.768745e-03
3.810135e-03
3.851666e-03
3.893337e-03
3.935149e-03
3.977100e-03
4.019192e-03
4.061424e-03
4.103796e-03
4.146309e-03
4.188960e-03
4.231752e-03
4.274684e-03
4.317755e-03
4.360966e-03
4.404316e-03
4.447806e-03
4.491435e-03
4.535204e-03
4.579112e-03
4.623159e-03
4.667345e-03
4.711670e-03
4.756134e-03
4.800737e-03
4.845479e-03
4.890360e-03
4.935379e-03
4.980538e-03
5.025834e-03
5.071269e-03
5.116843e-03
5.162555e-03
5.208405e-03
5.254393e-03
5.300520e-03
5.346784e-03
5.393187e-03
5.439728e-03
5.486406e-03
5.533222e-03
5.580176e-03
5.627268e-03
5.674497e-03
5.721864e-03
5.769368e-03
5.817009e-03
5.864788e-03
5.912704e-03
5.960757e-03
6.008947e-03
6.057274e-03
6.105739e-03
6.154340e-03
6.203077e-03
6.251952e-03
6.300963e-03
6.350111e-03
6.399395e-03
6.448816e-03
6.498373e-03
6.548067e-03
6.597897e-03
6.647862e-03
6.697964e-03
6.748202e-03
6.798576e-03
6.849086e-03
6.899732e-03
6.950513e-03
7.001430e-03
7.052482e-03
7.103671e-03
7.154994e-03
7.206453e-03
7.258047e-03
7.309777e-03
7.361641e-03
7.413641e-03
7.465776e-03
7.518045e-03
7.570450e-03
7.622989e-03
7.675663e-03
7.728472e-03
7.781416e-03
7.834493e-03
7.887706e-03
7.941052e-03
7.994533e-03
8.048149e-03
8.101898e-03
8.155781e-03
8.209799e-03
8.263950e-03
8.318235e-03
8.372654e-03
8.427207e-03
8.481894e-03
8.536714e-03
8.591667e-03
8.646754e-03
8.701975e-03
8.757328e-03
8.812815e-03
8.868435e-03
8.924188e-03
8.980074e-03
9.036093e-03
9.092245e-03
9.148530e-03
9.204947e-03
9.261497e-03
9.318179e-03
9.374995e-03
9.431942e-03
9.489022e-03
9.546234e-03
9.603578e-03
9.661055e-03
9.718663e-03
9.776404e-03
9.834276e-03
9.892280e-03
9.950416e-03
1.000868e-02
1.006708e-02
1.012561e-02
1.018428e-02
1.024307e-02
1.030200e-02
1.036105e-02
1.042024e-02
1.047956e-02
1.053901e-02
1.059859e-02
1.065830e-02
1.071814e-02
1.077812e-02
1.083822e-02
1.089845e-02
1.095882e-02
1.101931e-02
1.107994e-02
1.114070e-02
1.120158e-02
1.126260e-02
1.132374e-02
1.138502e-02
1.144643e-02
1.150796e-02
1.156963e-02
1.163143e-02
1.169335e-02
1.175541e-02
1.181759e-02
1.187990e-02
1.194235e-02
1.200492e-02
1.206762e-02
1.213045e-02
1.219341e-02
1.225650e-02
1.231972e-02
1.238307e-02
1.244654e-02
1.251015e-02
1.257388e-02
1.263774e-02
1.270173e-02
1.276585e-02
1.283010e-02
1.289447e-02
1.295897e-02
1.302360e-02
1.308836e-02
1.315325e-02
1.321826e-02
1.328341e-02
1.334868e-02
1.341408e-02
1.347960e-02
1.354525e-02
1.361103e-02
1.367694e-02
1.374298e-02
1.380914e-02
1.387543e-02
1.394185e-02
1.400839e-02
1.407506e-02
1.414186e-02
1.420878e-02
1.427583e-02
1.434301e-02
1.441031e-02
1.447774e-02
1.454530e-02
1.461298e-02
1.468079e-02
1.474873e-02
1.481679e-02
1.488498e-02
1.495329e-02
1.502173e-02
1.509029e-02
1.515899e-02
1.522780e-02
1.529674e-02
1.536581e-02
1.543500e-02
1.550432e-02
1.557377e-02
1.564333e-02
1.571303e-02
1.578285e-02
1.585279e-02
1.592286e-02
1.599305e-02
1.606337e-02
1.613381e-02
1.620438e-02
1.627507e-02
1.634589e-02
1.641683e-02
1.648790e-02
1.655908e-02
1.663040e-02
1.670184e-02
1.677340e-02
1.684508e-02
1.691689e-02
1.698882e-02
1.706088e-02
1.713306e-02
1.720536e-02
1.727779e-02
1.735034e-02
1.742302e-02
1.749581e-02
1.756873e-02
1.764178e-02
1.771494e-02
1.778823e-02
1.786164e-02
1.793518e-02
1.800884e-02
1.808262e-02
1.815652e-02
1.823055e-02
1.830469e-02
1.837896e-02
1.845336e-02
1.852787e-02
1.860251e-02
1.867726e-02
1.875214e-02
1.882715e-02
1.890227e-02
1.897752e-02
1.905288e-02
1.912837e-02
1.920398e-02
1.927972e-02
1.935557e-02
1.943154e-02
1.950764e-02
1.958386e-02
1.966019e-02
1.973665e-02
1.981323e-02
1.988993e-02
1.996675e-02
2.004370e-02
2.012076e-02
2.019794e-02
2.027524e-02
2.035267e-02
2.043021e-02
2.050788e-02
2.058566e-02
2.066356e-02
2.074159e-02
2.081973e-02
2.089800e-02
2.097638e-02
2.105488e-02
2.113351e-02
2.121225e-02
2.129111e-02
2.137009e-02
2.144919e-02
2.152841e-02
2.160775e-02
2.168721e-02
2.176678e-02
2.184648e-02
2.192629e-02
2.200623e-02
2.208628e-02
2.216645e-02
2.224674e-02
2.232714e-02
2.240767e-02
2.248831e-02
2.256908e-02
2.264996e-02
2.273095e-02
2.281207e-02
2.289330e-02
2.297466e-02
2.305613e-02
2.313771e-02
2.321942e-02
2.330124e-02
2.338318e-02
2.346524e-02
2.354741e-02
2.362970e-02
2.371211e-02
2.379464e-02
2.387728e-02
2.396004e-02
2.404292e-02
2.412591e-02
2.420902e-02
2.429224e-02
2.437559e-02
2.445905e-02
2.454262e-02
2.462631e-02
2.471012e-02
2.479405e-02
2.487809e-02
2.496224e-02
2.504651e-02
2.513090e-02
2.521541e-02
2.530002e-02
2.538476e-02
2.546961e-02
2.555458e-02
2.563966e-02
2.572485e-02
2.581016e-02
2.589559e-02
2.598113e-02
2.606679e-02
2.615256e-02
2.623845e-02
2.632445e-02
2.641056e-02
2.649679e-02
2.658314e-02
2.666960e-02
2.675617e-02
2.684286e-02
2.692966e-02
2.701657e-02
2.710360e-02
2.719075e-02
2.727800e-02
2.736538e-02
2.745286e-02
2.754046e-02
2.762817e-02
2.771600e-02
2.780394e-02
2.789199e-02
2.798015e-02
2.806843e-02
2.815682e-02
2.824533e-02
2.833395e-02
2.842268e-02
2.851152e-02
2.860048e-02
2.868954e-02
2.877872e-02
2.886802e-02
2.895742e-02
2.904694e-02
2.913657e-02
2.922632e-02
2.931617e-02
2.940614e-02
2.949621e-02
2.958640e-02
2.967671e-02
2.976712e-02
2.985765e-02
2.994828e-02
3.003903e-02
3.012989e-02
3.022086e-02
3.031194e-02
3.040314e-02
3.049444e-02
3.058585e-02
3.067738e-02
3.076902e-02
3.086076e-02
3.095262e-02
3.104459e-02
3.113667e-02
3.122886e-02
3.132116e-02
3.141357e-02
3.150609e-02
3.159872e-02
3.169146e-02
3.178431e-02
3.187727e-02
3.197034e-02
3.206352e-02
3.215681e-02
3.225021e-02
3.234372e-02
3.243733e-02
3.253106e-02
3.262490e-02
3.271884e-02
3.281290e-02
3.290706e-02
3.300133e-02
3.309571e-02
3.319020e-02
3.328480e-02
3.337951e-02
3.347432e-02
3.356925e-02
3.366428e-02
3.375942e-02
3.385467e-02
3.395003e-02
3.404549e-02
3.414106e-02
3.423674e-02
3.433253e-02
3.442843e-02
3.452443e-02
3.462054e-02
3.471676e-02
3.481309e-02
3.490952e-02
3.500606e-02
3.510271e-02
3.519947e-02
3.529633e-02
3.539330e-02
3.549037e-02
3.558756e-02
3.568485e-02
3.578224e-02
3.587974e-02
3.597735e-02
3.607507e-02
3.617289e-02
3.627082e-02
3.636885e-02
3.646699e-02
3.656524e-02
3.666359e-02
3.676205e-02
3.686061e-02
3.695928e-02
3.705805e-02
3.715693e-02
3.725592e-02
3.735501e-02
3.745421e-02
3.755351e-02
3.765291e-02
3.775242e-02
3.785204e-02
3.795176e-02
3.805159e-02
3.815152e-02
3.825155e-02
3.835169e-02
3.845194e-02
3.855228e-02
3.865274e-02
3.875329e-02
3.885395e-02
3.895472e-02
3.905559e-02
3.915656e-02
3.925764e-02
3.935882e-02
3.946010e-02
3.956149e-02
3.966298e-02
3.976458e-02
3.986627e-02
3.996808e-02
4.006998e-02
4.017199e-02
4.027410e-02
4.037631e-02
4.047863e-02
4.058105e-02
4.068357e-02
4.078619e-02
4.088892e-02
4.099175e-02
4.109468e-02
4.119771e-02
4.130085e-02
4.140409e-02
4.150743e-02
4.161087e-02
4.171441e-02
4.181806e-02
4.192181e-02
4.202566e-02
4.212961e-02
4.223366e-02
4.233781e-02
4.244207e-02
4.254642e-02
4.265088e-02
4.275544e-02
4.286010e-02
4.296486e-02
4.306972e-02
4.317468e-02
4.327975e-02
4.338491e-02
4.349017e-02
4.359554e-02
4.370100e-02
4.380657e-02
4.391223e-02
4.401800e-02
4.412386e-02
4.422983e-02
4.433589e-02
4.444206e-02
4.454832e-02
4.465468e-02
4.476115e-02
4.486771e-02
4.497437e-02
4.508114e-02
4.518800e-02
4.529496e-02
4.540202e-02
4.550917e-02
4.561643e-02
4.572379e-02
4.583124e-02
4.593879e-02
4.604645e-02
4.615420e-02
4.626205e-02
4.636999e-02
4.647804e-02
4.658618e-02
4.669442e-02
4.680276e-02
4.691120e-02
4.701974e-02
4.712837e-02
4.723710e-02
4.734593e-02
4.745485e-02
4.756388e-02
4.767300e-02
4.778222e-02
4.789153e-02
4.800094e-02
4.811045e-02
4.822006e-02
4.832976e-02
4.843956e-02
4.854946e-02
4.865945e-02
4.876954e-02
4.887973e-02
4.899001e-02
4.910039e-02
4.921086e-02
4.932144e-02
4.943210e-02
4.954287e-02
4.965373e-02
4.976468e-02
4.987573e-02
4.998688e-02
5.009812e-02
5.020946e-02
5.032089e-02
5.043242e-02
5.054404e-02
5.065576e-02
5.076758e-02
5.087948e-02
5.099149e-02
5.110359e-02
5.121578e-02
5.132807e-02
5.144045e-02
5.155293e-02
5.166550e-02
5.177816e-02
5.189092e-02
5.200378e-02
5.211673e-02
5.222977e-02
5.234291e-02
5.245614e-02
5.256946e-02
5.268288e-02
5.279639e-02
5.290999e-02
5.302369e-02
5.313748e-02
5.325137e-02
5.336535e-02
5.347942e-02
5.359358e-02
5.370784e-02
5.382219e-02
5.393663e-02
5.405117e-02
5.416580e-02
5.428052e-02
5.439533e-02
5.451024e-02
5.462523e-02
5.474032e-02
5.485551e-02
5.497078e-02
5.508615e-02
5.520161e-02
5.531716e-02
5.543280e-02
5.554853e-02
5.566436e-02
5.578027e-02
5.589628e-02
5.601238e-02
5.612857e-02
5.624485e-02
5.636122e-02
5.647769e-02
5.659424e-02
5.671089e-02
5.682762e-02
5.694445e-02
5.706137e-02
5.717838e-02
5.729548e-02
5.741266e-02
5.752994e-02
5.764731e-02
5.776477e-02
5.788232e-02
5.799996e-02
5.811769e-02
5.823551e-02
5.835342e-02
5.847141e-02
5.858950e-02
5.870768e-02
5.882595e-02
5.894430e-02
5.906275e-02
5.918128e-02
5.929990e-02
5.941861e-02
5.953742e-02
5.965631e-02
5.977528e-02
5.989435e-02
6.001351e-02
6.013275e-02
6.025208e-02
6.037150e-02
6.049101e-02
6.061061e-02
6.073029e-02
6.085007e-02
6.096993e-02
6.108987e-02
6.120991e-02
6.133003e-02
6.145025e-02
6.157054e-02
6.169093e-02
6.181140e-02
6.193196e-02
6.205261e-02
6.217335e-02
6.229417e-02
6.241508e-02
6.253607e-02
6.265716e-02
6.277832e-02
6.289958e-02
6.302092e-02
6.314235e-02
6.326386e-02
6.338547e-02
6.350715e-02
6.362893e-02
6.375078e-02
6.387273e-02
6.399476e-02
6.411688e-02
6.423908e-02
6.436137e-02
6.448374e-02
6.460620e-02
6.472874e-02
6.485137e-02
6.497408e-02
6.509688e-02
6.521977e-02
6.534274e-02
6.546579e-02
6.558893e-02
6.571215e-02
6.583546e-02
6.595885e-02
6.608233e-02
6.620589e-02
6.632954e-02
6.645327e-02
6.657708e-02
6.670098e-02
6.682496e-02
6.694902e-02
6.707317e-02
6.719741e-02
6.732172e-02
6.744612e-02
6.757060e-02
6.769517e-02
6.781982e-02
6.794455e-02
6.806937e-02
6.819427e-02
6.831925e-02
6.844432e-02
6.856946e-02
6.869469e-02
6.882001e-02
6.894540e-02
6.907088e-02
6.919644e-02
6.932208e-02
6.944781e-02
6.957361e-02
6.969950e-02
6.982547e-02
6.995152e-02
7.007766e-02
7.020387e-02
7.033017e-02
7.045655e-02
7.058301e-02
7.070955e-02
7.083617e-02
7.096288e-02
7.108966e-02
7.121653e-02
7.134348e-02
7.147050e-02
7.159761e-02
7.172480e-02
7.185207e-02
7.197942e-02
7.210685e-02
7.223436e-02
7.236195e-02
7.248963e-02
7.261738e-02
7.274521e-02
7.287312e-02
7.300111e-02
7.312918e-02
7.325733e-02
7.338556e-02
7.351387e-02
7.364226e-02
7.377073e-02
7.389928e-02
7.402791e-02
7.415661e-02
7.428540e-02
7.441426e-02
7.454321e-02
7.467223e-02
7.480133e-02
7.493051e-02
7.505977e-02
7.518910e-02
7.531852e-02
7.544801e-02
7.557758e-02
7.570723e-02
7.583695e-02
7.596676e-02
7.609664e-02
7.622660e-02
7.635664e-02
7.648676e-02
7.661695e-02
7.674722e-02
7.687757e-02
7.700799e-02
7.713850e-02
7.726908e-02
7.739973e-02
7.753047e-02
7.766128e-02
7.779216e-02
7.792313e-02
7.805417e-02
7.818528e-02
7.831648e-02
7.844775e-02
7.857909e-02
7.871052e-02
7.884201e-02
7.897359e-02
7.910524e-02
7.923696e-02
7.936877e-02
7.950064e-02
7.963260e-02
7.976463e-02
7.989673e-02
8.002891e-02
8.016116e-02
8.029349e-02
8.042590e-02
8.055838e-02
8.069093e-02
8.082356e-02
8.095627e-02
8.108905e-02
8.122190e-02
8.135483e-02
8.148783e-02
8.162091e-02
8.175406e-02
8.188728e-02
8.202058e-02
8.215396e-02
8.228740e-02
8.242093e-02
8.255452e-02
8.268819e-02
8.282193e-02
8.295575e-02
8.308964e-02
8.322360e-02
8.335764e-02
8.349174e-02
8.362593e-02
8.376018e-02
8.389451e-02
8.402891e-02
8.416338e-02
8.429793e-02
8.443255e-02
8.456724e-02
8.470200e-02
8.483684e-02
8.497175e-02
8.510673e-02
8.524178e-02
8.537691e-02
8.551210e-02
8.564737e-02
8.578271e-02
8.591812e-02
8.605361e-02
8.618916e-02
8.632479e-02
8.646049e-02
8.659626e-02
8.673210e-02
8.686801e-02
8.700399e-02
8.714004e-02
8.727617e-02
8.741236e-02
8.754863e-02
8.768496e-02
8.782137e-02
8.795785e-02
8.809439e-02
8.823101e-02
8.836770e-02
8.850446e-02
8.864128e-02
8.877818e-02
8.891515e-02
8.905219e-02
8.918929e-02
8.932647e-02
8.946371e-02
8.960103e-02
8.973841e-02
8.987587e-02
9.001339e-02
9.015098e-02
9.028864e-02
9.042637e-02
9.056417e-02
9.070204e-02
9.083998e-02
9.097798e-02
9.111606e-02
9.125420e-02
9.139241e-02
9.153069e-02
9.166903e-02
9.180745e-02
9.194593e-02
9.208448e-02
9.222310e-02
9.236178e-02
9.250054e-02
9.263936e-02
9.277825e-02
9.291720e-02
9.305623e-02
9.319532e-02
9.333447e-02
9.347370e-02
9.361299e-02
9.375235e-02
9.389177e-02
9.403127e-02
9.417083e-02
9.431045e-02
9.445014e-02
9.458990e-02
9.472973e-02
9.486962e-02
9.500957e-02
9.514960e-02
9.528968e-02
9.542984e-02
9.557006e-02
9.571035e-02
9.585070e-02
9.599112e-02
9.613160e-02
9.627215e-02
9.641276e-02
9.655344e-02
9.669418e-02
9.683499e-02
9.697587e-02
9.711681e-02
9.725781e-02
9.739888e-02
9.754001e-02
9.768121e-02
9.782247e-02
9.796380e-02
9.810519e-02
9.824664e-02
9.838816e-02
9.852975e-02
9.867139e-02
9.881310e-02
9.895488e-02
9.909672e-02
9.923862e-02
9.938058e-02
9.952261e-02
9.966471e-02
9.980686e-02
9.994908e-02
1.000914e-01
1.002337e-01
1.003761e-01
1.005186e-01
1.006611e-01
1.008037e-01
1.009464e-01
1.010891e-01
1.012319e-01
1.013747e-01
1.015176e-01
1.016606e-01
1.018036e-01
1.019467e-01
1.020899e-01
1.022331e-01
1.023764e-01
1.025197e-01
1.026631e-01
1.028066e-01
1.029501e-01
1.030937e-01
1.032374e-01
1.033811e-01
1.035248e-01
1.036687e-01
1.038126e-01
1.039565e-01
1.041005e-01
1.042446e-01
1.043888e-01
1.045330e-01
1.046772e-01
1.048215e-01
1.049659e-01
1.051103e-01
1.052548e-01
1.053994e-01
1.055440e-01
1.056887e-01
1.058334e-01
1.059782e-01
1.061231e-01
1.062680e-01
1.064130e-01
1.065580e-01
1.067031e-01
1.068483e-01
1.069935e-01
1.071388e-01
1.072841e-01
1.074295e-01
1.075749e-01
1.077204e-01
1.078660e-01
1.080116e-01
1.081573e-01
1.083030e-01
1.084488e-01
1.085947e-01
1.087406e-01
1.088866e-01
1.090326e-01
1.091787e-01
1.093249e-01
1.094711e-01
1.096173e-01
1.097636e-01
1.099100e-01
1.100565e-01
1.102029e-01
1.103495e-01
1.104961e-01
1.106428e-01
1.107895e-01
1.109363e-01
1.110831e-01
1.112300e-01
1.113769e-01
1.115239e-01
1.116710e-01
1.118181e-01
1.119653e-01
1.121125e-01
1.122598e-01
1.124071e-01
1.125545e-01
1.127020e-01
1.128495e-01
1.129971e-01
1.131447e-01
1.132923e-01
1.134401e-01
1.135879e-01
1.137357e-01
1.138836e-01
1.140315e-01
1.141796e-01
1.143276e-01
1.144757e-01
1.146239e-01
1.147721e-01
1.149204e-01
1.150687e-01
1.152171e-01
1.153656e-01
1.155141e-01
1.156626e-01
1.158112e-01
1.159599e-01
1.161086e-01
1.162574e-01
1.164062e-01
1.165550e-01
1.167040e-01
1.168530e-01
1.170020e-01
1.171511e-01
1.173002e-01
1.174494e-01
1.175987e-01
1.177480e-01
1.178973e-01
1.180467e-01
1.181962e-01
1.183457e-01
1.184952e-01
1.186449e-01
1.187945e-01
1.189442e-01
1.190940e-01
1.192438e-01
1.193937e-01
1.195437e-01
1.196936e-01
1.198437e-01
1.199937e-01
1.201439e-01
1.202941e-01
1.204443e-01
1.205946e-01
1.207449e-01
1.208953e-01
1.210458e-01
1.211963e-01
1.213468e-01
1.214974e-01
1.216481e-01
1.217988e-01
1.219495e-01
1.221003e-01
1.222511e-01
1.224020e-01
1.225530e-01
1.227040e-01
1.228550e-01
1.230061e-01
1.231573e-01
1.233085e-01
1.234597e-01
1.236110e-01
1.237624e-01
1.239138e-01
1.240652e-01
1.242167e-01
1.243683e-01
1.245199e-01
1.246715e-01
1.248232e-01
1.249750e-01
1.251268e-01
1.252786e-01
1.254305e-01
1.255824e-01
1.257344e-01
1.258864e-01
1.260385e-01
1.261907e-01
1.263428e-01
1.264951e-01
1.266473e-01
1.267997e-01
1.269520e-01
1.271044e-01
1.272569e-01
1.274094e-01
1.275620e-01
1.277146e-01
1.278673e-01
1.280200e-01
1.281727e-01
1.283255e-01
1.284784e-01
1.286312e-01
1.287842e-01
1.289372e-01
1.290902e-01
1.292433e-01
1.293964e-01
1.295496e-01
1.297028e-01
1.298561e-01
1.300094e-01
1.301627e-01
1.303161e-01
1.304696e-01
1.306231e-01
1.307766e-01
1.309302e-01
1.310838e-01
1.312375e-01
1.313912e-01
1.315450e-01
1.316988e-01
1.318527e-01
1.320066e-01
1.321605e-01
1.323145e-01
1.324685e-01
1.326226e-01
1.327767e-01
1.329309e-01
1.330851e-01
1.332394e-01
1.333937e-01
1.335480e-01
1.337024e-01
1.338569e-01
1.340113e-01
1.341659e-01
1.343204e-01
1.344751e-01
1.346297e-01
1.347844e-01
1.349392e-01
1.350939e-01
1.352488e-01
1.354036e-01
1.355586e-01
1.357135e-01
1.358685e-01
1.360236e-01
1.361786e-01
1.363338e-01
1.364890e-01
1.366442e-01
1.367994e-01
1.369547e-01
1.371101e-01
1.372655e-01
1.374209e-01
1.375763e-01
1.377319e-01
1.378874e-01
1.380430e-01
1.381986e-01
1.383543e-01
1.385100e-01
1.386658e-01
1.388216e-01
1.389774e-01
1.391333e-01
1.392893e-01
1.394452e-01
1.396012e-01
1.397573e-01
1.399134e-01
1.400695e-01
1.402257e-01
1.403819e-01
1.405381e-01
1.406944e-01
1.408508e-01
1.410071e-01
1.411636e-01
1.413200e-01
1.414765e-01
1.416330e-01
1.417896e-01
1.419462e-01
1.421029e-01
1.422596e-01
1.424163e-01
1.425731e-01
1.427299e-01
1.428867e-01
1.430436e-01
1.432005e-01
1.433575e-01
1.435145e-01
1.436716e-01
1.438286e-01
1.439858e-01
1.441429e-01
1.443001e-01
1.444573e-01
1.446146e-01
1.447719e-01
1.449293e-01
1.450867e-01
1.452441e-01
1.454016e-01
1.455591e-01
1.457166e-01
1.458742e-01
1.460318e-01
1.461895e-01
1.463472e-01
1.465049e-01
1.466626e-01
1.468204e-01
1.469783e-01
1.471362e-01
1.472941e-01
1.474520e-01
1.476100e-01
1.477680e-01
1.479261e-01
1.480842e-01
1.482423e-01
1.484005e-01
1.485587e-01
1.487169e-01
1.488752e-01
1.490335e-01
1.491919e-01
1.493503e-01
1.495087e-01
1.496671e-01
1.498256e-01
1.499842e-01
1.501427e-01
1.503013e-01
1.504599e-01
1.506186e-01
1.507773e-01
1.509361e-01
1.510948e-01
1.512536e-01
1.514125e-01
1.515714e-01
1.517303e-01
1.518892e-01
1.520482e-01
1.522072e-01
1.523663e-01
1.525253e-01
1.526845e-01
1.528436e-01
1.530028e-01
1.531620e-01
1.533213e-01
1.534806e-01
1.536399e-01
1.537992e-01
1.539586e-01
1.541180e-01
1.542775e-01
1.544370e-01
1.545965e-01
1.547560e-01
1.549156e-01
1.550752e-01
1.552349e-01
1.553946e-01
1.555543e-01
1.557140e-01
1.558738e-01
1.560336e-01
1.561935e-01
1.563534e-01
1.565133e-01
1.566732e-01
1.568332e-01
1.569932e-01
1.571532e-01
1.573133e-01
1.574734e-01
1.576335e-01
1.577937e-01
1.579539e-01
1.581141e-01
1.582744e-01
1.584347e-01
1.585950e-01
1.587553e-01
1.589157e-01
1.590761e-01
1.592366e-01
1.593970e-01
1.595575e-01
1.597181e-01
1.598786e-01
1.600392e-01
1.601998e-01
1.603605e-01
1.605212e-01
1.606819e-01
1.608426e-01
1.610034e-01
1.611642e-01
1.613250e-01
1.614859e-01
1.616468e-01
1.618077e-01
1.619687e-01
1.621296e-01
1.622906e-01
1.624517e-01
1.626128e-01
1.627738e-01
1.629350e-01
1.630961e-01
1.632573e-01
1.634185e-01
1.635797e-01
1.637410e-01
1.639023e-01
1.640636e-01
1.642250e-01
1.643864e-01
1.645478e-01
1.647092e-01
1.648707e-01
1.650321e-01
1.651937e-01
1.653552e-01
1.655168e-01
1.656784e-01
1.658400e-01
1.660017e-01
1.661633e-01
1.663250e-01
1.664868e-01
1.666485e-01
1.668103e-01
1.669721e-01
1.671340e-01
1.672959e-01
1.674577e-01
1.676197e-01
1.677816e-01
1.679436e-01
1.681056e-01
1.682676e-01
1.684297e-01
1.685917e-01
1.687538e-01
1.689160e-01
1.690781e-01
1.692403e-01
1.694025e-01
1.695647e-01
1.697270e-01
1.698893e-01
1.700516e-01
1.702139e-01
1.703763e-01
1.705386e-01
1.707011e-01
1.708635e-01
1.710259e-01
1.711884e-01
1.713509e-01
1.715134e-01
1.716760e-01
1.718386e-01
1.720012e-01
1.721638e-01
1.723265e-01
1.724891e-01
1.726518e-01
1.728145e-01
1.729773e-01
1.731401e-01
1.733028e-01
1.734657e-01
1.736285e-01
1.737914e-01
1.739542e-01
1.741171e-01
1.742801e-01
1.744430e-01
1.746060e-01
1.747690e-01
1.749320e-01
1.750951e-01
1.752581e-01
1.754212e-01
1.755843e-01
1.757475e-01
1.759106e-01
1.760738e-01
1.762370e-01
1.764002e-01
1.765634e-01
1.767267e-01
1.768900e-01
1.770533e-01
1.772166e-01
1.773800e-01
1.775434e-01
1.777067e-01
1.778702e-01
1.780336e-01
1.781971e-01
1.783605e-01
1.785240e-01
1.786875e-01
1.788511e-01
1.790146e-01
1.791782e-01
1.793418e-01
1.795054e-01
1.796691e-01
1.798327e-01
1.799964e-01
1.801601e-01
1.803239e-01
1.804876e-01
1.806514e-01
1.808151e-01
1.809789e-01
1.811428e-01
1.813066e-01
1.814705e-01
1.816343e-01
1.817982e-01
1.819621e-01
1.821261e-01
1.822900e-01
1.824540e-01
1.826180e-01
1.827820e-01
1.829460e-01
1.831101e-01
1.832742e-01
1.834382e-01
1.836023e-01
1.837665e-01
1.839306e-01
1.840948e-01
1.842589e-01
1.844231e-01
1.845873e-01
1.847516e-01
1.849158e-01
1.850801e-01
1.852444e-01
1.854087e-01
1.855730e-01
1.857373e-01
1.859017e-01
1.860660e-01
1.862304e-01
1.863948e-01
1.865592e-01
1.867237e-01
1.868881e-01
1.870526e-01
1.872171e-01
1.873816e-01
1.875461e-01
1.877106e-01
1.878752e-01
1.880397e-01
1.882043e-01
1.883689e-01
1.885335e-01
1.886982e-01
1.888628e-01
1.890275e-01
1.891921e-01
1.893568e-01
1.895215e-01
1.896863e-01
1.898510e-01
1.900158e-01
1.901805e-01
1.903453e-01
1.905101e-01
1.906749e-01
1.908397e-01
1.910046e-01
1.911694e-01
1.913343e-01
1.914992e-01
1.916641e-01
1.918290e-01
1.919939e-01
1.921589e-01
1.923238e-01
1.924888e-01
1.926538e-01
1.928188e-01
1.929838e-01
1.931488e-01
1.933139e-01
1.934789e-01
1.936440e-01
1.938091e-01
1.939741e-01
1.941392e-01
1.943044e-01
1.944695e-01
1.946346e-01
1.947998e-01
1.949650e-01
1.951301e-01
1.952953e-01
1.954605e-01
1.956258e-01
1.957910e-01
1.959562e-01
1.961215e-01
1.962868e-01
1.964520e-01
1.966173e-01
1.967826e-01
1.969480e-01
1.971133e-01
1.972786e-01
1.974440e-01
1.976093e-01
1.977747e-01
1.979401e-01
1.981055e-01
1.982709e-01
1.984363e-01
1.986017e-01
1.987672e-01
1.989326e-01
1.990981e-01
1.992635e-01
1.994290e-01
1.995945e-01
1.997600e-01
1.999255e-01
2.000911e-01
2.002566e-01
2.004221e-01
2.005877e-01
2.007532e-01
2.009188e-01
2.010844e-01
2.012500e-01
2.014156e-01
2.015812e-01
2.017468e-01
2.019124e-01
2.020781e-01
2.022437e-01
2.024094e-01
2.025751e-01
2.027407e-01
2.029064e-01
2.030721e-01
2.032378e-01
2.034035e-01
2.035692e-01
2.037350e-01
2.039007e-01
2.040664e-01
2.042322e-01
2.043979e-01
2.045637e-01
2.047295e-01
2.048953e-01
2.050611e-01
2.052269e-01
2.053927e-01
2.055585e-01
2.057243e-01
2.058901e-01
2.060560e-01
2.062218e-01
2.063877e-01
2.065535e-01
2.067194e-01
2.068853e-01
2.070511e-01
2.072170e-01
2.073829e-01
2.075488e-01
2.077147e-01
2.078806e-01
2.080465e-01
2.082125e-01
2.083784e-01
2.085443e-01
2.087103e-01
2.088762e-01
2.090422e-01
2.092081e-01
2.093741e-01
2.095401e-01
2.097060e-01
2.098720e-01
2.100380e-01
2.102040e-01
2.103700e-01
2.105360e-01
2.107020e-01
2.108680e-01
2.110340e-01
2.112001e-01
2.113661e-01
2.115321e-01
2.116982e-01
2.118642e-01
2.120302e-01
2.121963e-01
2.123624e-01
2.125284e-01
2.126945e-01
2.128605e-01
2.130266e-01
2.131927e-01
2.133588e-01
2.135248e-01
2.136909e-01
2.138570e-01
2.140231e-01
2.141892e-01
2.143553e-01
2.145214e-01
2.146875e-01
2.148536e-01
2.150197e-01
2.151859e-01
2.153520e-01
2.155181e-01
2.156842e-01
2.158503e-01
2.160165e-01
2.161826e-01
2.163487e-01
2.165149e-01
2.166810e-01
2.168471e-01
2.170133e-01
2.171794e-01
2.173456e-01
2.175117e-01
2.176779e-01
2.178440e-01
2.180102e-01
2.181763e-01
2.183425e-01
2.185086e-01
2.186748e-01
2.188410e-01
2.190071e-01
2.191733e-01
2.193394e-01
2.195056e-01
2.196718e-01
2.198379e-01
2.200041e-01
2.201703e-01
2.203364e-01
2.205026e-01
2.206688e-01
2.208349e-01
2.210011e-01
2.211673e-01
2.213334e-01
2.214996e-01
2.216658e-01
2.218319e-01
2.219981e-01
2.221643e-01
2.223304e-01
2.224966e-01
2.226628e-01
2.228289e-01
2.229951e-01
2.231613e-01
2.233274e-01
2.234936e-01
2.236597e-01
2.238259e-01
2.239921e-01
2.241582e-01
2.243244e-01
2.244905e-01
2.246567e-01
2.248228e-01
2.249890e-01
2.251551e-01
2.253213e-01
2.254874e-01
2.256536e-01
2.258197e-01
2.259858e-01
2.261520e-01
2.263181e-01
2.264842e-01
2.266503e-01
2.268165e-01
2.269826e-01
2.271487e-01
2.273148e-01
2.274809e-01
2.276471e-01
2.278132e-01
2.279793e-01
2.281454e-01
2.283115e-01
2.284776e-01
2.286436e-01
2.288097e-01
2.289758e-01
2.291419e-01
2.293080e-01
2.294740e-01
2.296401e-01
2.298062e-01
2.299722e-01
2.301383e-01
2.303043e-01
2.304704e-01
2.306364e-01
2.308025e-01
2.309685e-01
2.311345e-01
2.313006e-01
2.314666e-01
2.316326e-01
2.317986e-01
2.319646e-01
2.321306e-01
2.322966e-01
2.324626e-01
2.326286e-01
2.327946e-01
2.329605e-01
2.331265e-01
2.332925e-01
2.334584e-01
2.336244e-01
2.337903e-01
2.339563e-01
2.341222e-01
2.342881e-01
2.344540e-01
2.346200e-01
2.347859e-01
2.349518e-01
2.351177e-01
2.352836e-01
2.354494e-01
2.356153e-01
2.357812e-01
2.359471e-01
2.361129e-01
2.362788e-01
2.364446e-01
2.366104e-01
2.367763e-01
2.369421e-01
2.371079e-01
2.372737e-01
2.374395e-01
2.376053e-01
2.377711e-01
2.379368e-01
2.381026e-01
2.382684e-01
2.384341e-01
2.385999e-01
2.387656e-01
2.389313e-01
2.390970e-01
2.392627e-01
2.394284e-01
2.395941e-01
2.397598e-01
2.399255e-01
2.400912e-01
2.402568e-01
2.404225e-01
2.405881e-01
2.407537e-01
2.409194e-01
2.410850e-01
2.412506e-01
2.414162e-01
2.415818e-01
2.417473e-01
2.419129e-01
2.420785e-01
2.422440e-01
2.424095e-01
2.425751e-01
2.427406e-01
2.429061e-01
2.430716e-01
2.432371e-01
2.434025e-01
2.435680e-01
2.437335e-01
2.438989e-01
2.440643e-01
2.442298e-01
2.443952e-01
2.445606e-01
2.447260e-01
2.448913e-01
2.450567e-01
2.452221e-01
2.453874e-01
2.455527e-01
2.457181e-01
2.458834e-01
2.460487e-01
2.462140e-01
2.463792e-01
2.465445e-01
2.467097e-01
2.468750e-01
2.470402e-01
2.472054e-01
2.473706e-01
2.475358e-01
2.477010e-01
2.478662e-01
2.480313e-01
2.481965e-01
2.483616e-01
2.485267e-01
2.486918e-01
2.488569e-01
2.490220e-01
2.491871e-01
2.493521e-01
2.495172e-01
2.496822e-01
2.498472e-01
2.500122e-01
2.501772e-01
2.503422e-01
2.505071e-01
2.506721e-01
2.508370e-01
2.510019e-01
2.511668e-01
2.513317e-01
2.514966e-01
2.516615e-01
2.518263e-01
2.519911e-01
2.521560e-01
2.523208e-01
2.524856e-01
2.526503e-01
2.528151e-01
2.529798e-01
2.531446e-01
2.533093e-01
2.534740e-01
2.536387e-01
2.538034e-01
2.539680e-01
2.541327e-01
2.542973e-01
2.544619e-01
2.546265e-01
2.547911e-01
2.549556e-01
2.551202e-01
2.552847e-01
2.554492e-01
2.556137e-01
2.557782e-01
2.559427e-01
2.561071e-01
2.562716e-01
2.564360e-01
2.566004e-01
2.567648e-01
2.569292e-01
2.570935e-01
2.572579e-01
2.574222e-01
2.575865e-01
2.577508e-01
2.579150e-01
2.580793e-01
2.582435e-01
2.584078e-01
2.585720e-01
2.587361e-01
2.589003e-01
2.590645e-01
2.592286e-01
2.593927e-01
2.595568e-01
2.597209e-01
2.598849e-01
2.600490e-01
2.602130e-01
2.603770e-01
2.605410e-01
2.607050e-01
2.608689e-01
2.610329e-01
2.611968e-01
2.613607e-01
2.615246e-01
2.616884e-01
2.618523e-01
2.620161e-01
2.621799e-01
2.623437e-01
2.625074e-01
2.626712e-01
2.628349e-01
2.629986e-01
2.631623e-01
2.633260e-01
2.634896e-01
2.636533e-01
2.638169e-01
2.639805e-01
2.641440e-01
2.643076e-01
2.644711e-01
2.646346e-01
2.647981e-01
2.649616e-01
2.651251e-01
2.652885e-01
2.654519e-01
2.656153e-01
2.657787e-01
2.659420e-01
2.661053e-01
2.662686e-01
2.664319e-01
2.665952e-01
2.667584e-01
2.669217e-01
2.670849e-01
2.672480e-01
2.674112e-01
2.675743e-01
2.677375e-01
2.679006e-01
2.680636e-01
2.682267e-01
2.683897e-01
2.685527e-01
2.687157e-01
2.688787e-01
2.690416e-01
2.692045e-01
2.693674e-01
2.695303e-01
2.696932e-01
2.698560e-01
2.700188e-01
2.701816e-01
2.703444e-01
2.705071e-01
2.706698e-01
2.708325e-01
2.709952e-01
2.711579e-01
2.713205e-01
2.714831e-01
2.716457e-01
2.718082e-01
2.719708e-01
2.721333e-01
2.722958e-01
2.724582e-01
2.726207e-01
2.727831e-01
2.729455e-01
2.731079e-01
2.732702e-01
2.734325e-01
2.735948e-01
2.737571e-01
2.739194e-01
2.740816e-01
2.742438e-01
2.744060e-01
2.745681e-01
2.747302e-01
2.748923e-01
2.750544e-01
2.752165e-01
2.753785e-01
2.755405e-01
2.757025e-01
2.758644e-01
2.760264e-01
2.761883e-01
2.763502e-01
2.765120e-01
2.766738e-01
2.768356e-01
2.769974e-01
2.771592e-01
2.773209e-01
2.774826e-01
2.776443e-01
2.778059e-01
2.779675e-01
2.781291e-01
2.782907e-01
2.784522e-01
2.786138e-01
2.787753e-01
2.789367e-01
2.790982e-01
2.792596e-01
2.794210e-01
2.795823e-01
2.797436e-01
2.799050e-01
2.800662e-01
2.802275e-01
2.803887e-01
2.805499e-01
2.807111e-01
2.808722e-01
2.810333e-01
2.811944e-01
2.813555e-01
2.815165e-01
2.816775e-01
2.818385e-01
2.819994e-01
2.821604e-01
2.823213e-01
2.824821e-01
2.826430e-01
2.828038e-01
2.829645e-01
2.831253e-01
2.832860e-01
2.834467e-01
2.836074e-01
2.837680e-01
2.839286e-01
2.840892e-01
2.842498e-01
2.844103e-01
2.845708e-01
2.847313e-01
2.848917e-01
2.850521e-01
2.852125e-01
2.853728e-01
2.855331e-01
2.856934e-01
2.858537e-01
2.860139e-01
2.861741e-01
2.863343e-01
2.864944e-01
2.866546e-01
2.868146e-01
2.869747e-01
2.871347e-01
2.872947e-01
2.874547e-01
2.876146e-01
2.877745e-01
2.879344e-01
2.880942e-01
2.882540e-01
2.884138e-01
2.885735e-01
2.887333e-01
2.888930e-01
2.890526e-01
2.892122e-01
2.893718e-01
2.895314e-01
2.896909e-01
2.898504e-01
2.900099e-01
2.901693e-01
2.903287e-01
2.904881e-01
2.906475e-01
2.908068e-01
2.909660e-01
2.911253e-01
2.912845e-01
2.914437e-01
2.916028e-01
2.917620e-01
2.919210e-01
2.920801e-01
2.922391e-01
2.923981e-01
2.925571e-01
2.927160e-01
2.928749e-01
2.930338e-01
2.931926e-01
2.933514e-01
2.935101e-01
2.936689e-01
2.938276e-01
2.939862e-01
2.941449e-01
2.943035e-01
2.944620e-01
2.946205e-01
2.947790e-01
2.949375e-01
2.950959e-01
2.952543e-01
2.954127e-01
2.955710e-01
2.957293e-01
2.958876e-01
2.960458e-01
2.962040e-01
2.963622e-01
2.965203e-01
2.966784e-01
2.968364e-01
2.969944e-01
2.971524e-01
2.973104e-01
2.974683e-01
2.976262e-01
2.977840e-01
2.979418e-01
2.980996e-01
2.982574e-01
2.984151e-01
2.985727e-01
2.987304e-01
2.988880e-01
2.990456e-01
2.992031e-01
2.993606e-01
2.995180e-01
2.996755e-01
2.998329e-01
2.999902e-01
3.001475e-01
3.003048e-01
3.004621e-01
3.006193e-01
3.007765e-01
3.009336e-01
3.010907e-01
3.012478e-01
3.014048e-01
3.015618e-01
3.017187e-01
3.018757e-01
3.020325e-01
3.021894e-01
3.023462e-01
3.025030e-01
3.026597e-01
3.028164e-01
3.029731e-01
3.031297e-01
3.032863e-01
3.034428e-01
3.035993e-01
3.037558e-01
3.039123e-01
3.040687e-01
3.042250e-01
3.043814e-01
3.045376e-01
3.046939e-01
3.048501e-01
3.050063e-01
3.051624e-01
3.053185e-01
3.054746e-01
3.056306e-01
3.057866e-01
3.059425e-01
3.060984e-01
3.062543e-01
3.064101e-01
3.065659e-01
3.067217e-01
3.068774e-01
3.070331e-01
3.071887e-01
3.073443e-01
3.074999e-01
3.076554e-01
3.078109e-01
3.079663e-01
3.081217e-01
3.082771e-01
3.084324e-01
3.085877e-01
3.087429e-01
3.088981e-01
3.090533e-01
3.092084e-01
3.093635e-01
3.095186e-01
3.096736e-01
3.098285e-01
3.099835e-01
3.101383e-01
3.102932e-01
3.104480e-01
3.106028e-01
3.107575e-01
3.109122e-01
3.110668e-01
3.112214e-01
3.113760e-01
3.115305e-01
3.116850e-01
3.118394e-01
3.119938e-01
3.121482e-01
3.123025e-01
3.124568e-01
3.126110e-01
3.127652e-01
3.129194e-01
3.130735e-01
3.132275e-01
3.133816e-01
3.135355e-01
3.136895e-01
3.138434e-01
3.139973e-01
3.141511e-01
3.143049e-01
3.144586e-01
3.146123e-01
3.147659e-01
3.149195e-01
3.150731e-01
3.152266e-01
3.153801e-01
3.155335e-01
3.156869e-01
3.158403e-01
3.159936e-01
3.161469e-01
3.163001e-01
3.164533e-01
3.166064e-01
3.167595e-01
3.169126e-01
3.170656e-01
3.172186e-01
3.173715e-01
3.175244e-01
3.176772e-01
3.178300e-01
3.179827e-01
3.181354e-01
3.182881e-01
3.184407e-01
3.185933e-01
3.187458e-01
3.188983e-01
3.190508e-01
3.192032e-01
3.193555e-01
3.195078e-01
3.196601e-01
3.198123e-01
3.199645e-01
3.201166e-01
3.202687e-01
3.204208e-01
3.205728e-01
3.207247e-01
3.208766e-01
3.210285e-01
3.211803e-01
3.213321e-01
3.214838e-01
3.216355e-01
3.217872e-01
3.219388e-01
3.220903e-01
3.222418e-01
3.223933e-01
3.225447e-01
3.226961e-01
3.228474e-01
3.229987e-01
3.231499e-01
3.233011e-01
3.234522e-01
3.236033e-01
3.237544e-01
3.239054e-01
3.240563e-01
3.242072e-01
3.243581e-01
3.245089e-01
3.246597e-01
3.248104e-01
3.249611e-01
3.251117e-01
3.252623e-01
3.254128e-01
3.255633e-01
3.257138e-01
3.258642e-01
3.260145e-01
3.261648e-01
3.263151e-01
3.264653e-01
3.266154e-01
3.267655e-01
3.269156e-01
3.270656e-01
3.272156e-01
3.273655e-01
3.275154e-01
3.276652e-01
3.278150e-01
3.279647e-01
3.281144e-01
3.282641e-01
3.284137e-01
3.285632e-01
3.287127e-01
3.288621e-01
3.290115e-01
3.291609e-01
3.293102e-01
3.294594e-01
3.296086e-01
3.297578e-01
3.299069e-01
3.300560e-01
3.302050e-01
3.303539e-01
3.305028e-01
3.306517e-01
3.308005e-01
3.309493e-01
3.310980e-01
3.312466e-01
3.313953e-01
3.315438e-01
3.316923e-01
3.318408e-01
3.319892e-01
3.321376e-01
3.322859e-01
3.324342e-01
3.325824e-01
3.327306e-01
3.328787e-01
3.330268e-01
3.331748e-01
3.333228e-01
3.334707e-01
3.336185e-01
3.337664e-01
3.339141e-01
3.340619e-01
3.342095e-01
3.343571e-01
3.345047e-01
3.346522e-01
3.347997e-01
3.349471e-01
3.350945e-01
3.352418e-01
3.353890e-01
3.355362e-01
3.356834e-01
3.358305e-01
3.359776e-01
3.361246e-01
3.362715e-01
3.364184e-01
3.365653e-01
3.367121e-01
3.368588e-01
3.370055e-01
3.371522e-01
3.372988e-01
3.374453e-01
3.375918e-01
3.377382e-01
3.378846e-01
3.380310e-01
3.381772e-01
3.383235e-01
3.384696e-01
3.386158e-01
3.387618e-01
3.389079e-01
3.390538e-01
3.391997e-01
3.393456e-01
3.394914e-01
3.396372e-01
3.397829e-01
3.399285e-01
3.400741e-01
3.402197e-01
3.403652e-01
3.405106e-01
3.406560e-01
3.408013e-01
3.409466e-01
3.410918e-01
3.412370e-01
3.413821e-01
3.415272e-01
3.416722e-01
3.418171e-01
3.419620e-01
3.421069e-01
3.422517e-01
3.423964e-01
3.425411e-01
3.426857e-01
3.428303e-01
3.429749e-01
3.431193e-01
3.432637e-01
3.434081e-01
3.435524e-01
3.436967e-01
3.438409e-01
3.439850e-01
3.441291e-01
3.442731e-01
3.444171e-01
3.445610e-01
3.447049e-01
3.448487e-01
3.449925e-01
3.451362e-01
3.452798e-01
3.454234e-01
3.455670e-01
3.457105e-01
3.458539e-01
3.459973e-01
3.461406e-01
3.462838e-01
3.464270e-01
3.465702e-01
3.467133e-01
3.468563e-01
3.469993e-01
3.471422e-01
3.472851e-01
3.474279e-01
3.475707e-01
3.477134e-01
3.478560e-01
3.479986e-01
3.481412e-01
3.482836e-01
3.484261e-01
3.485684e-01
3.487107e-01
3.488530e-01
3.489952e-01
3.491373e-01
3.492794e-01
3.494214e-01
3.495634e-01
3.497053e-01
3.498472e-01
3.499890e-01
3.501307e-01
3.502724e-01
3.504140e-01
3.505556e-01
3.506971e-01
3.508385e-01
3.509799e-01
3.511213e-01
3.512625e-01
3.514038e-01
3.515449e-01
3.516860e-01
3.518271e-01
3.519681e-01
3.521090e-01
3.522499e-01
3.523907e-01
3.525314e-01
3.526721e-01
3.528128e-01
3.529534e-01
3.530939e-01
3.532344e-01
3.533748e-01
3.535151e-01
3.536554e-01
3.537956e-01
3.539358e-01
3.540759e-01
3.542160e-01
3.543560e-01
3.544959e-01
3.546358e-01
3.547756e-01
3.549154e-01
3.550551e-01
3.551947e-01
3.553343e-01
3.554738e-01
3.556133e-01
3.557527e-01
3.558920e-01
3.560313e-01
3.561705e-01
3.563097e-01
3.564488e-01
3.565878e-01
3.567268e-01
3.568657e-01
3.570046e-01
3.571434e-01
3.572821e-01
3.574208e-01
3.575595e-01
3.576980e-01
3.578365e-01
3.579750e-01
3.581133e-01
3.582517e-01
3.583899e-01
3.585281e-01
3.586663e-01
3.588043e-01
3.589424e-01
3.590803e-01
3.592182e-01
3.593560e-01
3.594938e-01
3.596315e-01
3.597692e-01
3.599068e-01
3.600443e-01
3.601818e-01
3.603192e-01
3.604565e-01
3.605938e-01
3.607310e-01
3.608682e-01
3.610053e-01
3.611423e-01
3.612793e-01
3.614162e-01
3.615530e-01
3.616898e-01
3.618265e-01
3.619632e-01
3.620998e-01
3.622363e-01
3.623728e-01
3.625092e-01
3.626456e-01
3.627819e-01
3.629181e-01
3.630543e-01
3.631904e-01
3.633264e-01
3.634624e-01
3.635983e-01
3.637341e-01
3.638699e-01
3.640057e-01
3.641413e-01
3.642769e-01
3.644125e-01
3.645479e-01
3.646833e-01
3.648187e-01
3.649540e-01
3.650892e-01
3.652243e-01
3.653594e-01
3.654945e-01
3.656294e-01
3.657643e-01
3.658992e-01
3.660339e-01
3.661686e-01
3.663033e-01
3.664379e-01
3.665724e-01
3.667068e-01
3.668412e-01
3.669755e-01
3.671098e-01
3.672440e-01
3.673781e-01
3.675122e-01
3.676462e-01
3.677801e-01
3.679140e-01
3.680478e-01
3.681816e-01
3.683152e-01
3.684489e-01
3.685824e-01
3.687159e-01
3.688493e-01
3.689827e-01
3.691160e-01
3.692492e-01
3.693823e-01
3.695154e-01
3.696485e-01
3.697814e-01
3.699143e-01
3.700471e-01
3.701799e-01
3.703126e-01
3.704453e-01
3.705778e-01
3.707103e-01
3.708428e-01
3.709751e-01
3.711074e-01
3.712397e-01
3.713719e-01
3.715040e-01
3.716360e-01
3.717680e-01
3.718999e-01
3.720317e-01
3.721635e-01
3.722952e-01
3.724269e-01
3.725584e-01
3.726900e-01
3.728214e-01
3.729528e-01
3.730841e-01
3.732153e-01
3.733465e-01
3.734776e-01
3.736087e-01
3.737396e-01
3.738706e-01
3.740014e-01
3.741322e-01
3.742629e-01
3.743935e-01
3.745241e-01
3.746546e-01
3.747850e-01
3.749154e-01
3.750457e-01
3.751759e-01
3.753061e-01
3.754362e-01
3.755662e-01
3.756962e-01
3.758261e-01
3.759559e-01
3.760857e-01
3.762154e-01
3.763450e-01
3.764746e-01
3.766041e-01
3.767335e-01
3.768628e-01
3.769921e-01
3.771213e-01
3.772505e-01
3.773796e-01
3.775086e-01
3.776375e-01
3.777664e-01
3.778952e-01
3.780239e-01
3.781526e-01
3.782812e-01
3.784097e-01
3.785382e-01
3.786666e-01
3.787949e-01
3.789231e-01
3.790513e-01
3.791794e-01
3.793075e-01
3.794355e-01
3.795634e-01
3.796912e-01
3.798190e-01
3.799467e-01
3.800743e-01
3.802019e-01
3.803293e-01
3.804568e-01
3.805841e-01
3.807114e-01
3.808386e-01
3.809657e-01
3.810928e-01
3.812198e-01
3.813467e-01
3.814736e-01
3.816004e-01
3.817271e-01
3.818538e-01
3.819803e-01
3.821068e-01
3.822333e-01
3.823596e-01
3.824859e-01
3.826122e-01
3.827383e-01
3.828644e-01
3.829904e-01
3.831164e-01
3.832422e-01
3.833680e-01
3.834938e-01
3.836194e-01
3.837450e-01
3.838705e-01
3.839960e-01
3.841213e-01
3.842466e-01
3.843719e-01
3.844970e-01
3.846221e-01
3.847471e-01
3.848721e-01
3.849969e-01
3.851217e-01
3.852465e-01
3.853711e-01
3.854957e-01
3.856202e-01
3.857447e-01
3.858690e-01
3.859933e-01
3.861176e-01
3.862417e-01
3.863658e-01
3.864898e-01
3.866138e-01
3.867376e-01
3.868614e-01
3.869851e-01
3.871088e-01
3.872324e-01
3.873559e-01
3.874793e-01
3.876027e-01
3.877259e-01
3.878491e-01
3.879723e-01
3.880954e-01
3.882183e-01
3.883413e-01
3.884641e-01
3.885869e-01
3.887096e-01
3.888322e-01
3.889548e-01
3.890773e-01
3.891997e-01
3.893220e-01
3.894443e-01
3.895665e-01
3.896886e-01
3.898106e-01
3.899326e-01
3.900545e-01
3.901763e-01
3.902980e-01
3.904197e-01
3.905413e-01
3.906628e-01
3.907843e-01
3.909057e-01
3.910270e-01
3.911482e-01
3.912693e-01
3.913904e-01
3.915114e-01
3.916324e-01
3.917532e-01
3.918740e-01
3.919947e-01
3.921153e-01
3.922359e-01
3.923564e-01
3.924768e-01
3.925971e-01
3.927174e-01
3.928376e-01
3.929577e-01
3.930777e-01
3.931977e-01
3.933176e-01
3.934374e-01
3.935571e-01
3.936768e-01
3.937964e-01
3.939159e-01
3.940353e-01
3.941547e-01
3.942740e-01
3.943932e-01
3.945123e-01
3.946314e-01
3.947503e-01
3.948693e-01
3.949881e-01
3.951068e-01
3.952255e-01
3.953441e-01
3.954627e-01
3.955811e-01
3.956995e-01
3.958178e-01
3.959360e-01
3.960542e-01
3.961722e-01
3.962902e-01
3.964081e-01
3.965260e-01
3.966438e-01
3.967614e-01
3.968791e-01
3.969966e-01
3.971141e-01
3.972314e-01
3.973488e-01
3.974660e-01
3.975831e-01
3.977002e-01
3.978172e-01
3.979341e-01
3.980510e-01
3.981678e-01
3.982845e-01
3.984011e-01
3.985176e-01
3.986341e-01
3.987505e-01
3.988668e-01
3.989830e-01
3.990992e-01
3.992152e-01
3.993312e-01
3.994472e-01
3.995630e-01
3.996788e-01
3.997945e-01
3.999101e-01
4.000256e-01
4.001411e-01
4.002564e-01
4.003717e-01
4.004870e-01
4.006021e-01
4.007172e-01
4.008322e-01
4.009471e-01
4.010619e-01
4.011766e-01
4.012913e-01
4.014059e-01
4.015204e-01
4.016349e-01
4.017492e-01
4.018635e-01
4.019777e-01
4.020919e-01
4.022059e-01
4.023199e-01
4.024338e-01
4.025476e-01
4.026613e-01
4.027750e-01
4.028885e-01
4.030020e-01
4.031155e-01
4.032288e-01
4.033421e-01
4.034552e-01
4.035683e-01
4.036814e-01
4.037943e-01
4.039072e-01
4.040200e-01
4.041327e-01
4.042453e-01
4.043578e-01
4.044703e-01
4.045827e-01
4.046950e-01
4.048072e-01
4.049194e-01
4.050315e-01
4.051435e-01
4.052554e-01
4.053672e-01
4.054789e-01
4.055906e-01
4.057022e-01
4.058137e-01
4.059251e-01
4.060365e-01
4.061478e-01
4.062590e-01
4.063701e-01
4.064811e-01
4.065920e-01
4.067029e-01
4.068137e-01
4.069244e-01
4.070350e-01
4.071456e-01
4.072561e-01
4.073664e-01
4.074768e-01
4.075870e-01
4.076971e-01
4.078072e-01
4.079172e-01
4.080271e-01
4.081369e-01
4.082466e-01
4.083563e-01
4.084659e-01
4.085754e-01
4.086848e-01
4.087941e-01
4.089034e-01
4.090125e-01
4.091216e-01
4.092306e-01
4.093396e-01
4.094484e-01
4.095572e-01
4.096659e-01
4.097745e-01
4.098830e-01
4.099914e-01
4.100998e-01
4.102080e-01
4.103162e-01
4.104244e-01
4.105324e-01
4.106403e-01
4.107482e-01
4.108560e-01
4.109637e-01
4.110713e-01
4.111788e-01
4.112863e-01
4.113937e-01
4.115010e-01
4.116082e-01
4.117153e-01
4.118223e-01
4.119293e-01
4.120362e-01
4.121430e-01
4.122497e-01
4.123563e-01
4.124629e-01
4.125693e-01
4.126757e-01
4.127820e-01
4.128882e-01
4.129944e-01
4.131004e-01
4.132064e-01
4.133123e-01
4.134181e-01
4.135238e-01
4.136294e-01
4.137350e-01
4.138405e-01
4.139458e-01
4.140511e-01
4.141564e-01
4.142615e-01
4.143666e-01
4.144715e-01
4.145764e-01
4.146812e-01
4.147859e-01
4.148906e-01
4.149951e-01
4.150996e-01
4.152040e-01
4.153083e-01
4.154125e-01
4.155166e-01
4.156207e-01
4.157246e-01
4.158285e-01
4.159323e-01
4.160360e-01
4.161397e-01
4.162432e-01
4.163467e-01
4.164500e-01
4.165533e-01
4.166566e-01
4.167597e-01
4.168627e-01
4.169657e-01
4.170685e-01
4.171713e-01
4.172740e-01
4.173766e-01
4.174792e-01
4.175816e-01
4.176840e-01
4.177863e-01
4.178885e-01
4.179906e-01
4.180926e-01
4.181945e-01
4.182964e-01
4.183982e-01
4.184998e-01
4.186014e-01
4.187030e-01
4.188044e-01
4.189057e-01
4.190070e-01
4.191082e-01
4.192092e-01
4.193103e-01
4.194112e-01
4.195120e-01
4.196127e-01
4.197134e-01
4.198140e-01
4.199145e-01
4.200149e-01
4.201152e-01
4.202154e-01
4.203156e-01
4.204156e-01
4.205156e-01
4.206155e-01
4.207153e-01
4.208150e-01
4.209147e-01
4.210142e-01
4.211137e-01
4.212130e-01
4.213123e-01
4.214115e-01
4.215106e-01
4.216097e-01
4.217086e-01
4.218075e-01
4.219062e-01
4.220049e-01
4.221035e-01
4.222020e-01
4.223005e-01
4.223988e-01
4.224970e-01
4.225952e-01
4.226933e-01
4.227913e-01
4.228892e-01
4.229870e-01
4.230847e-01
4.231824e-01
4.232799e-01
4.233774e-01
4.234748e-01
4.235721e-01
4.236693e-01
4.237664e-01
4.238634e-01
4.239604e-01
4.240573e-01
4.241540e-01
4.242507e-01
4.243473e-01
4.244438e-01
4.245402e-01
4.246366e-01
4.247328e-01
4.248290e-01
4.249251e-01
4.250211e-01
4.251170e-01
4.252128e-01
4.253085e-01
4.254041e-01
4.254997e-01
4.255951e-01
4.256905e-01
4.257858e-01
4.258810e-01
4.259761e-01
4.260711e-01
4.261660e-01
4.262609e-01
4.263557e-01
4.264503e-01
4.265449e-01
4.266394e-01
4.267338e-01
4.268281e-01
4.269223e-01
4.270165e-01
4.271105e-01
4.272045e-01
4.272984e-01
4.273921e-01
4.274858e-01
4.275795e-01
4.276730e-01
4.277664e-01
4.278597e-01
4.279530e-01
4.280462e-01
4.281392e-01
4.282322e-01
4.283251e-01
4.284179e-01
4.285107e-01
4.286033e-01
4.286958e-01
4.287883e-01
4.288806e-01
4.289729e-01
4.290651e-01
4.291572e-01
4.292492e-01
4.293411e-01
4.294330e-01
4.295247e-01
4.296163e-01
4.297079e-01
4.297994e-01
4.298908e-01
4.299821e-01
4.300733e-01
4.301644e-01
4.302554e-01
4.303463e-01
4.304372e-01
4.305279e-01
4.306186e-01
4.307092e-01
4.307997e-01
4.308901e-01
4.309804e-01
4.310706e-01
4.311607e-01
4.312507e-01
4.313407e-01
4.314305e-01
4.315203e-01
4.316100e-01
4.316996e-01
4.317891e-01
4.318785e-01
4.319678e-01
4.320570e-01
4.321461e-01
4.322352e-01
4.323241e-01
4.324130e-01
4.325018e-01
4.325905e-01
4.326790e-01
4.327675e-01
4.328560e-01
4.329443e-01
4.330325e-01
4.331206e-01
4.332087e-01
4.332967e-01
4.333845e-01
4.334723e-01
4.335600e-01
4.336476e-01
4.337351e-01
4.338225e-01
4.339098e-01
4.339970e-01
4.340842e-01
4.341712e-01
4.342582e-01
4.343450e-01
4.344318e-01
4.345185e-01
4.346051e-01
4.346916e-01
4.347780e-01
4.348643e-01
4.349505e-01
4.350367e-01
4.351227e-01
4.352087e-01
4.352945e-01
4.353803e-01
4.354660e-01
4.355516e-01
4.356371e-01
4.357225e-01
4.358078e-01
4.358930e-01
4.359781e-01
4.360631e-01
4.361481e-01
4.362329e-01
4.363177e-01
4.364024e-01
4.364869e-01
4.365714e-01
4.366558e-01
4.367401e-01
4.368243e-01
4.369084e-01
4.369925e-01
4.370764e-01
4.371602e-01
4.372440e-01
4.373276e-01
4.374112e-01
4.374946e-01
4.375780e-01
4.376613e-01
4.377445e-01
4.378276e-01
4.379106e-01
4.379935e-01
4.380763e-01
4.381591e-01
4.382417e-01
4.383242e-01
4.384067e-01
4.384890e-01
4.385713e-01
4.386535e-01
4.387356e-01
4.388175e-01
4.388994e-01
4.389812e-01
4.390629e-01
4.391446e-01
4.392261e-01
4.393075e-01
4.393888e-01
4.394701e-01
4.395512e-01
4.396323e-01
4.397133e-01
4.397941e-01
4.398749e-01
4.399556e-01
4.400362e-01
4.401167e-01
4.401971e-01
4.402774e-01
4.403576e-01
4.404377e-01
4.405177e-01
4.405977e-01
4.406775e-01
4.407573e-01
4.408369e-01
4.409165e-01
4.409959e-01
4.410753e-01
4.411546e-01
4.412338e-01
4.413129e-01
4.413919e-01
4.414708e-01
4.415496e-01
4.416283e-01
4.417069e-01
4.417854e-01
4.418639e-01
4.419422e-01
4.420205e-01
4.420986e-01
4.421767e-01
4.422546e-01
4.423325e-01
4.424103e-01
4.424880e-01
4.425655e-01
4.426430e-01
4.427204e-01
4.427977e-01
4.428749e-01
4.429521e-01
4.430291e-01
4.431060e-01
4.431828e-01
4.432596e-01
4.433362e-01
4.434128e-01
4.434892e-01
4.435656e-01
4.436418e-01
4.437180e-01
4.437941e-01
4.438701e-01
4.439459e-01
4.440217e-01
4.440974e-01
4.441730e-01
4.442485e-01
4.443239e-01
4.443992e-01
4.444745e-01
4.445496e-01
4.446246e-01
4.446996e-01
4.447744e-01
4.448491e-01
4.449238e-01
4.449983e-01
4.450728e-01
4.451472e-01
4.452214e-01
4.452956e-01
4.453697e-01
4.454437e-01
4.455175e-01
4.455913e-01
4.456650e-01
4.457386e-01
4.458121e-01
4.458855e-01
4.459588e-01
4.460321e-01
4.461052e-01
4.461782e-01
4.462511e-01
4.463240e-01
4.463967e-01
4.464694e-01
4.465419e-01
4.466144e-01
4.466867e-01
4.467590e-01
4.468311e-01
4.469032e-01
4.469752e-01
4.470470e-01
4.471188e-01
4.471905e-01
4.472621e-01
4.473336e-01
4.474050e-01
4.474763e-01
4.475475e-01
4.476186e-01
4.476896e-01
4.477605e-01
4.478313e-01
4.479021e-01
4.479727e-01
4.480432e-01
4.481136e-01
4.481840e-01
4.482542e-01
4.483244e-01
4.483944e-01
4.484644e-01
4.485342e-01
4.486040e-01
4.486736e-01
4.487432e-01
4.488127e-01
4.488820e-01
4.489513e-01
4.490205e-01
4.490896e-01
4.491586e-01
4.492274e-01
4.492962e-01
4.493649e-01
4.494335e-01
4.495020e-01
4.495704e-01
4.496387e-01
4.497069e-01
4.497751e-01
4.498431e-01
4.499110e-01
4.499788e-01
4.500465e-01
4.501142e-01
4.501817e-01
4.502491e-01
4.503165e-01
4.503837e-01
4.504508e-01
4.505179e-01
4.505848e-01
4.506517e-01
4.507184e-01
4.507851e-01
4.508516e-01
4.509181e-01
4.509845e-01
4.510507e-01
4.511169e-01
4.511830e-01
4.512489e-01
4.513148e-01
4.513806e-01
4.514463e-01
4.515118e-01
4.515773e-01
4.516427e-01
4.517080e-01
4.517732e-01
4.518383e-01
4.519033e-01
4.519682e-01
4.520330e-01
4.520977e-01
4.521623e-01
4.522268e-01
4.522912e-01
4.523555e-01
4.524197e-01
4.524838e-01
4.525478e-01
4.526118e-01
4.526756e-01
4.527393e-01
4.528029e-01
4.528664e-01
4.529299e-01
4.529932e-01
4.530564e-01
4.531196e-01
4.531826e-01
4.532455e-01
4.533084e-01
4.533711e-01
4.534338e-01
4.534963e-01
4.535587e-01
4.536211e-01
4.536833e-01
4.537455e-01
4.538075e-01
4.538695e-01
4.539313e-01
4.539931e-01
4.540548e-01
4.541163e-01
4.541778e-01
4.542391e-01
4.543004e-01
4.543616e-01
4.544226e-01
4.544836e-01
4.545445e-01
4.546052e-01
4.546659e-01
4.547265e-01
4.547869e-01
4.548473e-01
4.549076e-01
4.549678e-01
4.550278e-01
4.550878e-01
4.551477e-01
4.552075e-01
4.552672e-01
4.553267e-01
4.553862e-01
4.554456e-01
4.555049e-01
4.555641e-01
4.556232e-01
4.556821e-01
4.557410e-01
4.557998e-01
4.558585e-01
4.559171e-01
4.559756e-01
4.560340e-01
4.560923e-01
4.561505e-01
4.562086e-01
4.562666e-01
4.563245e-01
4.563823e-01
4.564399e-01
4.564975e-01
4.565550e-01
4.566124e-01
4.566697e-01
4.567269e-01
4.567840e-01
4.568410e-01
4.568979e-01
4.569547e-01
4.570114e-01
4.570680e-01
4.571245e-01
4.571809e-01
4.572372e-01
4.572934e-01
4.573496e-01
4.574056e-01
4.574615e-01
4.575173e-01
4.575730e-01
4.576286e-01
4.576841e-01
4.577395e-01
4.577948e-01
4.578500e-01
4.579051e-01
4.579601e-01
4.580150e-01
4.580698e-01
4.581245e-01
4.581791e-01
4.582336e-01
4.582880e-01
4.583423e-01
4.583965e-01
4.584506e-01
4.585046e-01
4.585585e-01
4.586123e-01
4.586660e-01
4.587196e-01
4.587731e-01
4.588265e-01
4.588798e-01
4.589330e-01
4.589861e-01
4.590391e-01
4.590920e-01
4.591448e-01
4.591975e-01
4.592501e-01
4.593026e-01
4.593550e-01
4.594073e-01
4.594595e-01
4.595116e-01
4.595636e-01
4.596155e-01
4.596673e-01
4.597190e-01
4.597706e-01
4.598221e-01
4.598735e-01
4.599248e-01
4.599760e-01
4.600271e-01
4.600781e-01
4.601290e-01
4.601797e-01
4.602304e-01
4.602810e-01
4.603315e-01
4.603819e-01
4.604322e-01
4.604824e-01
4.605324e-01
4.605824e-01
4.606323e-01
4.606821e-01
4.607318e-01
4.607813e-01
4.608308e-01
4.608802e-01
4.609295e-01
4.609786e-01
4.610277e-01
4.610767e-01
4.611256e-01
4.611743e-01
4.612230e-01
4.612716e-01
4.613200e-01
4.613684e-01
4.614167e-01
4.614648e-01
4.615129e-01
4.615608e-01
4.616087e-01
4.616565e-01
4.617041e-01
4.617517e-01
4.617991e-01
4.618465e-01
4.618937e-01
4.619409e-01
4.619879e-01
4.620349e-01
4.620817e-01
4.621285e-01
4.621751e-01
4.622216e-01
4.622681e-01
4.623144e-01
4.623607e-01
4.624068e-01
4.624528e-01
4.624988e-01
4.625446e-01
4.625903e-01
4.626359e-01
4.626815e-01
4.627269e-01
4.627722e-01
4.628174e-01
4.628626e-01
4.629076e-01
4.629525e-01
4.629973e-01
4.630420e-01
4.630866e-01
4.631311e-01
4.631755e-01
4.632199e-01
4.632641e-01
4.633082e-01
4.633522e-01
4.633961e-01
4.634399e-01
4.634835e-01
4.635271e-01
4.635706e-01
4.636140e-01
4.636573e-01
4.637005e-01
4.637436e-01
4.637865e-01
4.638294e-01
4.638722e-01
4.639149e-01
4.639575e-01
4.639999e-01
4.640423e-01
4.640846e-01
4.641267e-01
4.641688e-01
4.642107e-01
4.642526e-01
4.642944e-01
4.643360e-01
4.643776e-01
4.644190e-01
4.644604e-01
4.645016e-01
4.645427e-01
4.645838e-01
4.646247e-01
4.646656e-01
4.647063e-01
4.647469e-01
4.647874e-01
4.648279e-01
4.648682e-01
4.649084e-01
4.649485e-01
4.649886e-01
4.650285e-01
4.650683e-01
4.651080e-01
4.651476e-01
4.651871e-01
4.652265e-01
4.652658e-01
4.653050e-01
4.653441e-01
4.653831e-01
4.654220e-01
4.654608e-01
4.654994e-01
4.655380e-01
4.655765e-01
4.656149e-01
4.656532e-01
4.656913e-01
4.657294e-01
4.657674e-01
4.658052e-01
4.658430e-01
4.658806e-01
4.659182e-01
4.659557e-01
4.659930e-01
4.660303e-01
4.660674e-01
4.661044e-01
4.661414e-01
4.661782e-01
4.662149e-01
4.662516e-01
4.662881e-01
4.663245e-01
4.663608e-01
4.663971e-01
4.664332e-01
4.664692e-01
4.665051e-01
4.665409e-01
4.665766e-01
4.666122e-01
4.666477e-01
4.666831e-01
4.667184e-01
4.667536e-01
4.667887e-01
4.668237e-01
4.668586e-01
4.668933e-01
4.669280e-01
4.669626e-01
4.669970e-01
4.670314e-01
4.670657e-01
4.670998e-01
4.671339e-01
4.671678e-01
4.672017e-01
4.672354e-01
4.672691e-01
4.673026e-01
4.673361e-01
4.673694e-01
4.674026e-01
4.674358e-01
4.674688e-01
4.675017e-01
4.675345e-01
4.675672e-01
4.675999e-01
4.676324e-01
4.676648e-01
4.676971e-01
4.677293e-01
4.677614e-01
4.677934e-01
4.678252e-01
4.678570e-01
4.678887e-01
4.679203e-01
4.679518e-01
4.679831e-01
4.680144e-01
4.680456e-01
4.680766e-01
4.681076e-01
4.681385e-01
4.681692e-01
4.681999e-01
4.682304e-01
4.682608e-01
4.682912e-01
4.683214e-01
4.683515e-01
4.683816e-01
4.684115e-01
4.684413e-01
4.684710e-01
4.685007e-01
4.685302e-01
4.685596e-01
4.685889e-01
4.686181e-01
4.686472e-01
4.686762e-01
4.687051e-01
4.687338e-01
4.687625e-01
4.687911e-01
4.688196e-01
4.688479e-01
4.688762e-01
4.689044e-01
4.689324e-01
4.689604e-01
4.689882e-01
4.690160e-01
4.690436e-01
4.690712e-01
4.690986e-01
4.691260e-01
4.691532e-01
4.691803e-01
4.692073e-01
4.692343e-01
4.692611e-01
4.692878e-01
4.693144e-01
4.693409e-01
4.693673e-01
4.693936e-01
4.694198e-01
4.694459e-01
4.694719e-01
4.694978e-01
4.695235e-01
4.695492e-01
4.695748e-01
4.696002e-01
4.696256e-01
4.696509e-01
4.696760e-01
4.697011e-01
4.697260e-01
4.697509e-01
4.697756e-01
4.698002e-01
4.698248e-01
4.698492e-01
4.698735e-01
4.698977e-01
4.699219e-01
4.699459e-01
4.699698e-01
4.699936e-01
4.700173e-01
4.700409e-01
4.700644e-01
4.700878e-01
4.701110e-01
4.701342e-01
4.701573e-01
4.701803e-01
4.702031e-01
4.702259e-01
4.702486e-01
4.702711e-01
4.702936e-01
4.703159e-01
4.703382e-01
4.703603e-01
4.703824e-01
4.704043e-01
4.704261e-01
4.704478e-01
4.704695e-01
4.704910e-01
4.705124e-01
4.705337e-01
4.705549e-01
4.705760e-01
4.705970e-01
4.706179e-01
4.706387e-01
4.706594e-01
4.706799e-01
4.707004e-01
4.707208e-01
4.707410e-01
4.707612e-01
4.707813e-01
4.708012e-01
4.708211e-01
4.708408e-01
4.708605e-01
4.708800e-01
4.708994e-01
4.709188e-01
4.709380e-01
4.709571e-01
4.709761e-01
4.709950e-01
4.710138e-01
4.710326e-01
4.710512e-01
4.710696e-01
4.710880e-01
4.711063e-01
4.711245e-01
4.711426e-01
4.711606e-01
4.711784e-01
4.711962e-01
4.712139e-01
4.712314e-01
4.712489e-01
4.712662e-01
4.712835e-01
4.713006e-01
4.713176e-01
4.713346e-01
4.713514e-01
4.713681e-01
4.713847e-01
4.714013e-01
4.714177e-01
4.714340e-01
4.714502e-01
4.714663e-01
4.714823e-01
4.714982e-01
4.715139e-01
4.715296e-01
4.715452e-01
4.715607e-01
4.715760e-01
4.715913e-01
4.716065e-01
4.716215e-01
4.716365e-01
4.716513e-01
4.716661e-01
4.716807e-01
4.716952e-01
4.717097e-01
4.717240e-01
4.717382e-01
4.717523e-01
4.717663e-01
4.717802e-01
4.717940e-01
4.718077e-01
4.718213e-01
4.718348e-01
4.718482e-01
4.718615e-01
4.718747e-01
4.718877e-01
4.719007e-01
4.719136e-01
4.719263e-01
4.719390e-01
4.719515e-01
4.719640e-01
4.719763e-01
4.719885e-01
4.720007e-01
4.720127e-01
4.720246e-01
4.720364e-01
4.720482e-01
4.720598e-01
4.720713e-01
4.720827e-01
4.720940e-01
4.721052e-01
4.721162e-01
4.721272e-01
4.721381e-01
4.721489e-01
4.721596e-01
4.721701e-01
4.721806e-01
4.721909e-01
4.722012e-01
4.722113e-01
4.722214e-01
4.722313e-01
4.722412e-01
4.722509e-01
4.722605e-01
4.722700e-01
4.722794e-01
4.722888e-01
4.722980e-01
4.723071e-01
4.723161e-01
4.723250e-01
4.723338e-01
4.723424e-01
4.723510e-01
4.723595e-01
4.723679e-01
4.723761e-01
4.723843e-01
4.723924e-01
4.724003e-01
4.724082e-01
4.724159e-01
4.724236e-01
4.724311e-01
4.724385e-01
4.724459e-01
4.724531e-01
4.724602e-01
4.724672e-01
4.724741e-01
4.724809e-01
4.724876e-01
4.724942e-01
4.725007e-01
4.725071e-01
4.725134e-01
4.725196e-01
4.725257e-01
4.725316e-01
4.725375e-01
4.725433e-01
4.725489e-01
4.725545e-01
4.725599e-01
4.725653e-01
4.725705e-01
4.725756e-01
4.725807e-01
4.725856e-01
4.725904e-01
4.725951e-01
4.725997e-01
4.726042e-01
4.726087e-01
4.726130e-01
4.726171e-01
4.726212e-01
4.726252e-01
4.726291e-01
4.726329e-01
4.726366e-01
4.726401e-01
4.726436e-01
4.726470e-01
4.726502e-01
4.726534e-01
4.726564e-01
4.726594e-01
4.726622e-01
4.726649e-01
4.726676e-01
4.726701e-01
4.726725e-01
4.726748e-01
4.726770e-01
4.726791e-01
4.726811e-01
4.726830e-01
4.726848e-01
4.726865e-01
4.726881e-01
4.726896e-01
4.726910e-01
4.726922e-01
4.726934e-01
4.726945e-01
4.726954e-01
4.726963e-01
4.726970e-01
4.726977e-01
4.726982e-01
4.726987e-01
4.726990e-01
4.726992e-01
4.726994e-01
4.726994e-01
4.726993e-01
4.726991e-01
4.726988e-01
4.726984e-01
4.726979e-01
4.726973e-01
4.726966e-01
4.726958e-01
4.726949e-01
4.726939e-01
4.726927e-01
4.726915e-01
4.726902e-01
4.726887e-01
4.726872e-01
4.726855e-01
4.726838e-01
4.726819e-01
4.726800e-01
4.726779e-01
4.726757e-01
4.726735e-01
4.726711e-01
4.726686e-01
4.726660e-01
4.726633e-01
4.726605e-01
4.726576e-01
4.726546e-01
4.726515e-01
4.726483e-01
4.726450e-01
4.726416e-01
4.726381e-01
4.726344e-01
4.726307e-01
4.726269e-01
4.726229e-01
4.726189e-01
4.726147e-01
4.726105e-01
4.726061e-01
4.726017e-01
4.725971e-01
4.725924e-01
4.725877e-01
4.725828e-01
4.725778e-01
4.725727e-01
4.725675e-01
4.725622e-01
4.725568e-01
4.725513e-01
4.725457e-01
4.725400e-01
4.725342e-01
4.725283e-01
4.725223e-01
4.725161e-01
4.725099e-01
4.725036e-01
4.724971e-01
4.724906e-01
4.724839e-01
4.724772e-01
4.724703e-01
4.724634e-01
4.724563e-01
4.724491e-01
4.724419e-01
4.724345e-01
4.724270e-01
4.724194e-01
4.724118e-01
4.724040e-01
4.723961e-01
4.723881e-01
4.723800e-01
4.723718e-01
4.723635e-01
4.723550e-01
4.723465e-01
4.723379e-01
4.723292e-01
4.723204e-01
4.723114e-01
4.723024e-01
4.722932e-01
4.722840e-01
4.722746e-01
4.722652e-01
4.722556e-01
4.722460e-01
4.722362e-01
4.722263e-01
4.722164e-01
4.722063e-01
4.721961e-01
4.721858e-01
4.721755e-01
4.721650e-01
4.721544e-01
4.721437e-01
4.721329e-01
4.721220e-01
4.721110e-01
4.720998e-01
4.720886e-01
4.720773e-01
4.720659e-01
4.720544e-01
4.720427e-01
4.720310e-01
4.720192e-01
4.720072e-01
4.719952e-01
4.719830e-01
4.719708e-01
4.719584e-01
4.719459e-01
4.719334e-01
4.719207e-01
4.719079e-01
4.718951e-01
4.718821e-01
4.718690e-01
4.718558e-01
4.718425e-01
4.718291e-01
4.718156e-01
4.718020e-01
4.717883e-01
4.717745e-01
4.717606e-01
4.717466e-01
4.717325e-01
4.717183e-01
4.717039e-01
4.716895e-01
4.716750e-01
4.716604e-01
4.716456e-01
4.716308e-01
4.716158e-01
4.716008e-01
4.715856e-01
4.715704e-01
4.715550e-01
4.715396e-01
4.715240e-01
4.715083e-01
4.714926e-01
4.714767e-01
4.714607e-01
4.714446e-01
4.714284e-01
4.714121e-01
4.713958e-01
4.713793e-01
4.713627e-01
4.713460e-01
4.713292e-01
4.713122e-01
4.712952e-01
4.712781e-01
4.712609e-01
4.712436e-01
4.712262e-01
4.712086e-01
4.711910e-01
4.711733e-01
4.711554e-01
4.711375e-01
4.711195e-01
4.711013e-01
4.710831e-01
4.710647e-01
4.710463e-01
4.710277e-01
4.710090e-01
4.709903e-01
4.709714e-01
4.709524e-01
4.709334e-01
4.709142e-01
4.708949e-01
4.708755e-01
4.708560e-01
4.708365e-01
4.708168e-01
4.707970e-01
4.707771e-01
4.707571e-01
4.707370e-01
4.707168e-01
4.706965e-01
4.706761e-01
4.706555e-01
4.706349e-01
4.706142e-01
4.705934e-01
4.705725e-01
4.705514e-01
4.705303e-01
4.705091e-01
4.704877e-01
4.704663e-01
4.704448e-01
4.704231e-01
4.704014e-01
4.703795e-01
4.703576e-01
4.703355e-01
4.703133e-01
4.702911e-01
4.702687e-01
4.702463e-01
4.702237e-01
4.702010e-01
4.701782e-01
4.701554e-01
4.701324e-01
4.701093e-01
4.700861e-01
4.700628e-01
4.700395e-01
4.700160e-01
4.699924e-01
4.699687e-01
4.699449e-01
4.699210e-01
4.698970e-01
4.698729e-01
4.698487e-01
4.698244e-01
4.697999e-01
4.697754e-01
4.697508e-01
4.697261e-01
4.697013e-01
4.696763e-01
4.696513e-01
4.696262e-01
4.696010e-01
4.695756e-01
4.695502e-01
4.695246e-01
4.694990e-01
4.694733e-01
4.694474e-01
4.694215e-01
4.693954e-01
4.693693e-01
4.693430e-01
4.693167e-01
4.692902e-01
4.692637e-01
4.692370e-01
4.692102e-01
4.691834e-01
4.691564e-01
4.691293e-01
4.691022e-01
4.690749e-01
4.690475e-01
4.690200e-01
4.689924e-01
4.689648e-01
4.689370e-01
4.689091e-01
4.688811e-01
4.688530e-01
4.688248e-01
4.687965e-01
4.687681e-01
4.687396e-01
4.687111e-01
4.686824e-01
4.686536e-01
4.686246e-01
4.685956e-01
4.685665e-01
4.685373e-01
4.685080e-01
4.684786e-01
4.684491e-01
4.684195e-01
4.683898e-01
4.683599e-01
4.683300e-01
4.683000e-01
4.682699e-01
4.682397e-01
4.682093e-01
4.681789e-01
4.681484e-01
4.681177e-01
4.680870e-01
4.680562e-01
4.680252e-01
4.679942e-01
4.679631e-01
4.679318e-01
4.679005e-01
4.678690e-01
4.678375e-01
4.678059e-01
4.677741e-01
4.677423e-01
4.677103e-01
4.676783e-01
4.676461e-01
4.676139e-01
4.675815e-01
4.675490e-01
4.675165e-01
4.674838e-01
4.674511e-01
4.674182e-01
4.673853e-01
4.673522e-01
4.673190e-01
4.672858e-01
4.672524e-01
4.672189e-01
4.671854e-01
4.671517e-01
4.671179e-01
4.670841e-01
4.670501e-01
4.670160e-01
4.669818e-01
4.669476e-01
4.669132e-01
4.668787e-01
4.668441e-01
4.668095e-01
4.667747e-01
4.667398e-01
4.667048e-01
4.666698e-01
4.666346e-01
4.665993e-01
4.665639e-01
4.665284e-01
4.664928e-01
4.664572e-01
4.664214e-01
4.663855e-01
4.663495e-01
4.663134e-01
4.662772e-01
4.662409e-01
4.662045e-01
4.661681e-01
4.661315e-01
4.660948e-01
4.660580e-01
4.660211e-01
4.659841e-01
4.659470e-01
4.659098e-01
4.658725e-01
4.658351e-01
4.657976e-01
4.657600e-01
4.657223e-01
4.656846e-01
4.656467e-01
4.656087e-01
4.655706e-01
4.655324e-01
4.654941e-01
4.654557e-01
4.654172e-01
4.653786e-01
4.653399e-01
4.653011e-01
4.652622e-01
4.652232e-01
4.651841e-01
4.651449e-01
4.651056e-01
4.650662e-01
4.650267e-01
4.649871e-01
4.649474e-01
4.649076e-01
4.648677e-01
4.648277e-01
4.647876e-01
4.647475e-01
4.647072e-01
4.646668e-01
4.646263e-01
4.645857e-01
4.645450e-01
4.645042e-01
4.644633e-01
4.644223e-01
4.643812e-01
4.643400e-01
4.642987e-01
4.642573e-01
4.642158e-01
4.641742e-01
4.641326e-01
4.640908e-01
4.640489e-01
4.640069e-01
4.639648e-01
4.639226e-01
4.638803e-01
4.638379e-01
4.637955e-01
4.637529e-01
4.637102e-01
4.636674e-01
4.636245e-01
4.635815e-01
4.635385e-01
4.634953e-01
4.634520e-01
4.634086e-01
4.633651e-01
4.633216e-01
4.632779e-01
4.632341e-01
4.631902e-01
4.631463e-01
4.631022e-01
4.630580e-01
4.630137e-01
4.629694e-01
4.629249e-01
4.628803e-01
4.628357e-01
4.627909e-01
4.627460e-01
4.627011e-01
4.626560e-01
4.626108e-01
4.625656e-01
4.625202e-01
4.624748e-01
4.624292e-01
4.623836e-01
4.623378e-01
4.622920e-01
4.622460e-01
4.622000e-01
4.621538e-01
4.621076e-01
4.620612e-01
4.620148e-01
4.619682e-01
4.619216e-01
4.618748e-01
4.618280e-01
4.617811e-01
4.617340e-01
4.616869e-01
4.616397e-01
4.615923e-01
4.615449e-01
4.614974e-01
4.614498e-01
4.614020e-01
4.613542e-01
4.613063e-01
4.612583e-01
4.612102e-01
4.611620e-01
4.611137e-01
4.610652e-01
4.610167e-01
4.609681e-01
4.609194e-01
4.608706e-01
4.608217e-01
4.607727e-01
4.607236e-01
4.606744e-01
4.606251e-01
4.605758e-01
4.605263e-01
4.604767e-01
4.604270e-01
4.603772e-01
4.603273e-01
4.602774e-01
4.602273e-01
4.601771e-01
4.601269e-01
4.600765e-01
4.600260e-01
4.599755e-01
4.599248e-01
4.598741e-01
4.598232e-01
4.597723e-01
4.597212e-01
4.596701e-01
4.596188e-01
4.595675e-01
4.595160e-01
4.594645e-01
4.594129e-01
4.593611e-01
4.593093e-01
4.592574e-01
4.592054e-01
4.591532e-01
4.591010e-01
4.590487e-01
4.589963e-01
4.589438e-01
4.588912e-01
4.588385e-01
4.587857e-01
4.587328e-01
4.586798e-01
4.586267e-01
4.585735e-01
4.585202e-01
4.584669e-01
4.584134e-01
4.583598e-01
4.583061e-01
4.582524e-01
4.581985e-01
4.581446e-01
4.580905e-01
4.580363e-01
4.579821e-01
4.579277e-01
4.578733e-01
4.578188e-01
4.577641e-01
4.577094e-01
4.576546e-01
4.575996e-01
4.575446e-01
4.574895e-01
4.574343e-01
4.573790e-01
4.573236e-01
4.572680e-01
4.572124e-01
4.571567e-01
4.571010e-01
4.570451e-01
4.569891e-01
4.569330e-01
4.568768e-01
4.568205e-01
4.567642e-01
4.567077e-01
4.566511e-01
4.565945e-01
4.565377e-01
4.564809e-01
4.564239e-01
4.563669e-01
4.563098e-01
4.562525e-01
4.561952e-01
4.561378e-01
4.560802e-01
4.560226e-01
4.559649e-01
4.559071e-01
4.558492e-01
4.557912e-01
4.557331e-01
4.556749e-01
4.556166e-01
4.555583e-01
4.554998e-01
4.554412e-01
4.553825e-01
4.553238e-01
4.552649e-01
4.552060e-01
4.551469e-01
4.550878e-01
4.550285e-01
4.549692e-01
4.549098e-01
4.548502e-01
4.547906e-01
4.547309e-01
4.546711e-01
4.546112e-01
4.545512e-01
4.544911e-01
4.544309e-01
4.543706e-01
4.543102e-01
4.542497e-01
4.541892e-01
4.541285e-01
4.540677e-01
4.540069e-01
4.539459e-01
4.538849e-01
4.538237e-01
4.537625e-01
4.537012e-01
4.536398e-01
4.535782e-01
4.535166e-01
4.534549e-01
4.533931e-01
4.533312e-01
4.532692e-01
4.532071e-01
4.531450e-01
4.530827e-01
4.530203e-01
4.529578e-01
4.528953e-01
4.528326e-01
4.527699e-01
4.527070e-01
4.526441e-01
4.525811e-01
4.525180e-01
4.524547e-01
4.523914e-01
4.523280e-01
4.522645e-01
4.522009e-01
4.521372e-01
4.520735e-01
4.520096e-01
4.519456e-01
4.518816e-01
4.518174e-01
4.517531e-01
4.516888e-01
4.516244e-01
4.515598e-01
4.514952e-01
4.514305e-01
4.513657e-01
4.513008e-01
4.512358e-01
4.511707e-01
4.511055e-01
4.510402e-01
4.509748e-01
4.509094e-01
4.508438e-01
4.507781e-01
4.507124e-01
4.506466e-01
4.505806e-01
4.505146e-01
4.504485e-01
4.503823e-01
4.503160e-01
4.502496e-01
4.501831e-01
4.501165e-01
4.500498e-01
4.499830e-01
4.499162e-01
4.498492e-01
4.497821e-01
4.497150e-01
4.496478e-01
4.495804e-01
4.495130e-01
4.494455e-01
4.493779e-01
4.493102e-01
4.492424e-01
4.491745e-01
4.491065e-01
4.490385e-01
4.489703e-01
4.489020e-01
4.488337e-01
4.487653e-01
4.486967e-01
4.486281e-01
4.485594e-01
4.484906e-01
4.484217e-01
4.483527e-01
4.482836e-01
4.482144e-01
4.481451e-01
4.480758e-01
4.480063e-01
4.479368e-01
4.478671e-01
4.477974e-01
4.477276e-01
4.476576e-01
4.475876e-01
4.475175e-01
4.474473e-01
4.473771e-01
4.473067e-01
4.472362e-01
4.471657e-01
4.470950e-01
4.470243e-01
4.469534e-01
4.468825e-01
4.468115e-01
4.467404e-01
4.466692e-01
4.465979e-01
4.465265e-01
4.464550e-01
4.463835e-01
4.463118e-01
4.462401e-01
4.461682e-01
4.460963e-01
4.460243e-01
4.459522e-01
4.458799e-01
4.458076e-01
4.457353e-01
4.456628e-01
4.455902e-01
4.455176e-01
4.454448e-01
4.453720e-01
4.452990e-01
4.452260e-01
4.451529e-01
4.450797e-01
4.450064e-01
4.449330e-01
4.448595e-01
4.447860e-01
4.447123e-01
4.446385e-01
4.445647e-01
4.444908e-01
4.444168e-01
4.443426e-01
4.442684e-01
4.441941e-01
4.441198e-01
4.440453e-01
4.439707e-01
4.438961e-01
4.438213e-01
4.437465e-01
4.436716e-01
4.435966e-01
4.435214e-01
4.434463e-01
4.433710e-01
4.432956e-01
4.432201e-01
4.431446e-01
4.430689e-01
4.429932e-01
4.429174e-01
4.428415e-01
4.427654e-01
4.426894e-01
4.426132e-01
4.425369e-01
4.424605e-01
4.423841e-01
4.423075e-01
4.422309e-01
4.421542e-01
4.420774e-01
4.420005e-01
4.419235e-01
4.418464e-01
4.417692e-01
4.416920e-01
4.416146e-01
4.415372e-01
4.414597e-01
4.413821e-01
4.413044e-01
4.412266e-01
4.411487e-01
4.410707e-01
4.409926e-01
4.409145e-01
4.408363e-01
4.407579e-01
4.406795e-01
4.406010e-01
4.405224e-01
4.404437e-01
4.403650e-01
4.402861e-01
4.402072e-01
4.401281e-01
4.400490e-01
4.399698e-01
4.398905e-01
4.398111e-01
4.397316e-01
4.396520e-01
4.395724e-01
4.394926e-01
4.394128e-01
4.393329e-01
4.392529e-01
4.391728e-01
4.390926e-01
4.390123e-01
4.389320e-01
4.388515e-01
4.387710e-01
4.386903e-01
4.386096e-01
4.385288e-01
4.384479e-01
4.383670e-01
4.382859e-01
4.382047e-01
4.381235e-01
4.380422e-01
4.379608e-01
4.378793e-01
4.377977e-01
4.377160e-01
4.376342e-01
4.375524e-01
4.374704e-01
4.373884e-01
4.373063e-01
4.372241e-01
4.371418e-01
4.370594e-01
4.369769e-01
4.368944e-01
4.368118e-01
4.367290e-01
4.366462e-01
4.365633e-01
4.364803e-01
4.363972e-01
4.363141e-01
4.362308e-01
4.361475e-01
4.360641e-01
4.359806e-01
4.358970e-01
4.358133e-01
4.357295e-01
4.356457e-01
4.355617e-01
4.354777e-01
4.353936e-01
4.353094e-01
4.352251e-01
4.351407e-01
4.350563e-01
4.349717e-01
4.348871e-01
4.348024e-01
4.347175e-01
4.346327e-01
4.345477e-01
4.344626e-01
4.343775e-01
4.342922e-01
4.342069e-01
4.341215e-01
4.340360e-01
4.339504e-01
4.338647e-01
4.337790e-01
4.336932e-01
4.336072e-01
4.335212e-01
4.334351e-01
4.333489e-01
4.332627e-01
4.331763e-01
4.330899e-01
4.330034e-01
4.329167e-01
4.328301e-01
4.327433e-01
4.326564e-01
4.325695e-01
4.324824e-01
4.323953e-01
4.323081e-01
4.322208e-01
4.321334e-01
4.320460e-01
4.319584e-01
4.318708e-01
4.317831e-01
4.316953e-01
4.316074e-01
4.315194e-01
4.314314e-01
4.313432e-01
4.312550e-01
4.311667e-01
4.310783e-01
4.309898e-01
4.309012e-01
4.308126e-01
4.307239e-01
4.306350e-01
4.305461e-01
4.304572e-01
4.303681e-01
4.302789e-01
4.301897e-01
4.301004e-01
4.300110e-01
4.299215e-01
4.298319e-01
4.297422e-01
4.296525e-01
4.295627e-01
4.294727e-01
4.293828e-01
4.292927e-01
4.292025e-01
4.291123e-01
4.290219e-01
4.289315e-01
4.288410e-01
4.287504e-01
4.286598e-01
4.285690e-01
4.284782e-01
4.283873e-01
4.282963e-01
4.282052e-01
4.281140e-01
4.280228e-01
4.279314e-01
4.278400e-01
4.277485e-01
4.276569e-01
4.275653e-01
4.274735e-01
4.273817e-01
4.272898e-01
4.271978e-01
4.271057e-01
4.270135e-01
4.269213e-01
4.268290e-01
4.267366e-01
4.266441e-01
4.265515e-01
4.264588e-01
4.263661e-01
4.262732e-01
4.261803e-01
4.260874e-01
4.259943e-01
4.259011e-01
4.258079e-01
4.257146e-01
4.256212e-01
4.255277e-01
4.254341e-01
4.253405e-01
4.252467e-01
4.251529e-01
4.250590e-01
4.249650e-01
4.248710e-01
4.247768e-01
4.246826e-01
4.245883e-01
4.244939e-01
4.243995e-01
4.243049e-01
4.242103e-01
4.241156e-01
4.240208e-01
4.239259e-01
4.238309e-01
4.237359e-01
4.236408e-01
4.235456e-01
4.234503e-01
4.233549e-01
4.232595e-01
4.231640e-01
4.230684e-01
4.229727e-01
4.228769e-01
4.227810e-01
4.226851e-01
4.225891e-01
4.224930e-01
4.223968e-01
4.223006e-01
4.222042e-01
4.221078e-01
4.220113e-01
4.219147e-01
4.218181e-01
4.217213e-01
4.216245e-01
4.215276e-01
4.214306e-01
4.213336e-01
4.212364e-01
4.211392e-01
4.210419e-01
4.209445e-01
4.208471e-01
4.207495e-01
4.206519e-01
4.205542e-01
4.204564e-01
4.203585e-01
4.202606e-01
4.201626e-01
4.200645e-01
4.199663e-01
4.198680e-01
4.197697e-01
4.196712e-01
4.195727e-01
4.194742e-01
4.193755e-01
4.192768e-01
4.191779e-01
4.190790e-01
4.189801e-01
4.188810e-01
4.187819e-01
4.186826e-01
4.185833e-01
4.184840e-01
4.183845e-01
4.182850e-01
4.181854e-01
4.180857e-01
4.179859e-01
4.178861e-01
4.177861e-01
4.176861e-01
4.175860e-01
4.174859e-01
4.173856e-01
4.172853e-01
4.171849e-01
4.170844e-01
4.169839e-01
4.168832e-01
4.167825e-01
4.166817e-01
4.165808e-01
4.164799e-01
4.163789e-01
4.162777e-01
4.161766e-01
4.160753e-01
4.159740e-01
4.158725e-01
4.157710e-01
4.156695e-01
4.155678e-01
4.154661e-01
4.153643e-01
4.152624e-01
4.151604e-01
4.150584e-01
4.149562e-01
4.148540e-01
4.147518e-01
4.146494e-01
4.145470e-01
4.144445e-01
4.143419e-01
4.142392e-01
4.141365e-01
4.140337e-01
4.139308e-01
4.138278e-01
4.137248e-01
4.136216e-01
4.135184e-01
4.134151e-01
4.133118e-01
4.132083e-01
4.131048e-01
4.130012e-01
4.128976e-01
4.127938e-01
4.126900e-01
4.125861e-01
4.124822e-01
4.123781e-01
4.122740e-01
4.121698e-01
4.120655e-01
4.119611e-01
4.118567e-01
4.117522e-01
4.116476e-01
4.115430e-01
4.114382e-01
4.113334e-01
4.112285e-01
4.111236e-01
4.110185e-01
4.109134e-01
4.108082e-01
4.107030e-01
4.105976e-01
4.104922e-01
4.103867e-01
4.102811e-01
4.101755e-01
4.100698e-01
4.099640e-01
4.098581e-01
4.097521e-01
4.096461e-01
4.095400e-01
4.094338e-01
4.093276e-01
4.092213e-01
4.091149e-01
4.090084e-01
4.089018e-01
4.087952e-01
4.086885e-01
4.085817e-01
4.084749e-01
4.083680e-01
4.082610e-01
4.081539e-01
4.080467e-01
4.079395e-01
4.078322e-01
4.077249e-01
4.076174e-01
4.075099e-01
4.074023e-01
4.072946e-01
4.071869e-01
4.070791e-01
4.069712e-01
4.068632e-01
4.067551e-01
4.066470e-01
4.065388e-01
4.064306e-01
4.063222e-01
4.062138e-01
4.061053e-01
4.059968e-01
4.058881e-01
4.057794e-01
4.056707e-01
4.055618e-01
4.054529e-01
4.053439e-01
4.052348e-01
4.051257e-01
4.050164e-01
4.049071e-01
4.047978e-01
4.046883e-01
4.045788e-01
4.044692e-01
4.043596e-01
4.042498e-01
4.041400e-01
4.040301e-01
4.039202e-01
4.038102e-01
4.037001e-01
4.035899e-01
4.034796e-01
4.033693e-01
4.032589e-01
4.031485e-01
4.030379e-01
4.029273e-01
4.028166e-01
4.027059e-01
4.025951e-01
4.024842e-01
4.023732e-01
4.022621e-01
4.021510e-01
4.020398e-01
4.019286e-01
4.018173e-01
4.017059e-01
4.015944e-01
4.014828e-01
4.013712e-01
4.012595e-01
4.011478e-01
4.010359e-01
4.009240e-01
4.008120e-01
4.007000e-01
4.005879e-01
4.004757e-01
4.003634e-01
4.002511e-01
4.001387e-01
4.000262e-01
3.999137e-01
3.998010e-01
3.996883e-01
3.995756e-01
3.994627e-01
3.993498e-01
3.992369e-01
3.991238e-01
3.990107e-01
3.988975e-01
3.987843e-01
3.986709e-01
3.985575e-01
3.984441e-01
3.983305e-01
3.982169e-01
3.981032e-01
3.979895e-01
3.978756e-01
3.977618e-01
3.976478e-01
3.975338e-01
3.974197e-01
3.973055e-01
3.971912e-01
3.970769e-01
3.969625e-01
3.968481e-01
3.967336e-01
3.966190e-01
3.965043e-01
3.963896e-01
3.962748e-01
3.961599e-01
3.960450e-01
3.959299e-01
3.958149e-01
3.956997e-01
3.955845e-01
3.954692e-01
3.953538e-01
3.952384e-01
3.951229e-01
3.950074e-01
3.948917e-01
3.947760e-01
3.946602e-01
3.945444e-01
3.944285e-01
3.943125e-01
3.941965e-01
3.940803e-01
3.939642e-01
3.938479e-01
3.937316e-01
3.936152e-01
3.934987e-01
3.933822e-01
3.932656e-01
3.931489e-01
3.930322e-01
3.929154e-01
3.927985e-01
3.926816e-01
3.925646e-01
3.924475e-01
3.923304e-01
3.922131e-01
3.920959e-01
3.919785e-01
3.918611e-01
3.917436e-01
3.916261e-01
3.915085e-01
3.913908e-01
3.912730e-01
3.911552e-01
3.910373e-01
3.909193e-01
3.908013e-01
3.906832e-01
3.905651e-01
3.904469e-01
3.903286e-01
3.902102e-01
3.900918e-01
3.899733e-01
3.898547e-01
3.897361e-01
3.896174e-01
3.894986e-01
3.893798e-01
3.892609e-01
3.891420e-01
3.890229e-01
3.889038e-01
3.887847e-01
3.886655e-01
3.885462e-01
3.884268e-01
3.883074e-01
3.881879e-01
3.880683e-01
3.879487e-01
3.878290e-01
3.877092e-01
3.875894e-01
3.874695e-01
3.873496e-01
3.872296e-01
3.871095e-01
3.869893e-01
3.868691e-01
3.867488e-01
3.866285e-01
3.865081e-01
3.863876e-01
3.862670e-01
3.861464e-01
3.860257e-01
3.859050e-01
3.857842e-01
3.856633e-01
3.855424e-01
3.854214e-01
3.853003e-01
3.851792e-01
3.850580e-01
3.849367e-01
3.848154e-01
3.846940e-01
3.845726e-01
3.844510e-01
3.843294e-01
3.842078e-01
3.840861e-01
3.839643e-01
3.838425e-01
3.837206e-01
3.835986e-01
3.834765e-01
3.833544e-01
3.832323e-01
3.831100e-01
3.829878e-01
3.828654e-01
3.827430e-01
3.826205e-01
3.824979e-01
3.823753e-01
3.822527e-01
3.821299e-01
3.820071e-01
3.818842e-01
3.817613e-01
3.816383e-01
3.815153e-01
3.813921e-01
3.812690e-01
3.811457e-01
3.810224e-01
3.808990e-01
3.807756e-01
3.806521e-01
3.805285e-01
3.804049e-01
3.802812e-01
3.801574e-01
3.800336e-01
3.799098e-01
3.797858e-01
3.796618e-01
3.795377e-01
3.794136e-01
3.792894e-01
3.791652e-01
3.790409e-01
3.789165e-01
3.787920e-01
3.786675e-01
3.785430e-01
3.784183e-01
3.782937e-01
3.781689e-01
3.780441e-01
3.779192e-01
3.777943e-01
3.776693e-01
3.775442e-01
3.774191e-01
3.772939e-01
3.771687e-01
3.770434e-01
3.769180e-01
3.767926e-01
3.766671e-01
3.765415e-01
3.764159e-01
3.762902e-01
3.761645e-01
3.760387e-01
3.759128e-01
3.757869e-01
3.756609e-01
3.755349e-01
3.754088e-01
3.752826e-01
3.751564e-01
3.750301e-01
3.749038e-01
3.747774e-01
3.746509e-01
3.745244e-01
3.743978e-01
3.742712e-01
3.741444e-01
3.740177e-01
3.738909e-01
3.737640e-01
3.736370e-01
3.735100e-01
3.733829e-01
3.732558e-01
3.731286e-01
3.730014e-01
3.728741e-01
3.727467e-01
3.726193e-01
3.724918e-01
3.723642e-01
3.722366e-01
3.721090e-01
3.719812e-01
3.718535e-01
3.717256e-01
3.715977e-01
3.714697e-01
3.713417e-01
3.712136e-01
3.710855e-01
3.709573e-01
3.708290e-01
3.707007e-01
3.705724e-01
3.704439e-01
3.703154e-01
3.701869e-01
3.700583e-01
3.699296e-01
3.698009e-01
3.696721e-01
3.695432e-01
3.694143e-01
3.692854e-01
3.691564e-01
3.690273e-01
3.688982e-01
3.687690e-01
3.686397e-01
3.685104e-01
3.683810e-01
3.682516e-01
3.681221e-01
3.679926e-01
3.678630e-01
3.677333e-01
3.676036e-01
3.674739e-01
3.673440e-01
3.672141e-01
3.670842e-01
3.669542e-01
3.668241e-01
3.666940e-01
3.665639e-01
3.664336e-01
3.663033e-01
3.661730e-01
3.660426e-01
3.659121e-01
3.657816e-01
3.656511e-01
3.655204e-01
3.653897e-01
3.652590e-01
3.651282e-01
3.649974e-01
3.648665e-01
3.647355e-01
3.646045e-01
3.644734e-01
3.643423e-01
3.642111e-01
3.640798e-01
3.639485e-01
3.638172e-01
3.636857e-01
3.635543e-01
3.634227e-01
3.632912e-01
3.631595e-01
3.630278e-01
3.628961e-01
3.627643e-01
3.626324e-01
3.625005e-01
3.623685e-01
3.622365e-01
3.621044e-01
3.619723e-01
3.618401e-01
3.617078e-01
3.615755e-01
3.614432e-01
3.613108e-01
3.611783e-01
3.610458e-01
3.609132e-01
3.607806e-01
3.606479e-01
3.605152e-01
3.603824e-01
3.602495e-01
3.601166e-01
3.599837e-01
3.598506e-01
3.597176e-01
3.595845e-01
3.594513e-01
3.593180e-01
3.591848e-01
3.590514e-01
3.589180e-01
3.587846e-01
3.586511e-01
3.585175e-01
3.583839e-01
3.582503e-01
3.581166e-01
3.579828e-01
3.578490e-01
3.577151e-01
3.575812e-01
3.574472e-01
3.573132e-01
3.571791e-01
3.570449e-01
3.569107e-01
3.567765e-01
3.566422e-01
3.565078e-01
3.563734e-01
3.562390e-01
3.561045e-01
3.559699e-01
3.558353e-01
3.557006e-01
3.555659e-01
3.554311e-01
3.552963e-01
3.551614e-01
3.550265e-01
3.548915e-01
3.547565e-01
3.546214e-01
3.544863e-01
3.543511e-01
3.542158e-01
3.540805e-01
3.539452e-01
3.538098e-01
3.536743e-01
3.535388e-01
3.534033e-01
3.532677e-01
3.531320e-01
3.529963e-01
3.528606e-01
3.527247e-01
3.525889e-01
3.524530e-01
3.523170e-01
3.521810e-01
3.520449e-01
3.519088e-01
3.517726e-01
3.516364e-01
3.515002e-01
3.513638e-01
3.512275e-01
3.510910e-01
3.509546e-01
3.508180e-01
3.506815e-01
3.505448e-01
3.504082e-01
3.502714e-01
3.501347e-01
3.499978e-01
3.498610e-01
3.497241e-01
3.495871e-01
3.494501e-01
3.493130e-01
3.491759e-01
3.490387e-01
3.489015e-01
3.487642e-01
3.486269e-01
3.484895e-01
3.483521e-01
3.482146e-01
3.480771e-01
3.479395e-01
3.478019e-01
3.476642e-01
3.475265e-01
3.473887e-01
3.472509e-01
3.471130e-01
3.469751e-01
3.468372e-01
3.466991e-01
3.465611e-01
3.464230e-01
3.462848e-01
3.461466e-01
3.460084e-01
3.458701e-01
3.457317e-01
3.455933e-01
3.454549e-01
3.453164e-01
3.451778e-01
3.450392e-01
3.449006e-01
3.447619e-01
3.446232e-01
3.444844e-01
3.443455e-01
3.442067e-01
3.440677e-01
3.439288e-01
3.437897e-01
3.436507e-01
3.435115e-01
3.433724e-01
3.432332e-01
3.430939e-01
3.429546e-01
3.428152e-01
3.426758e-01
3.425364e-01
3.423969e-01
3.422573e-01
3.421178e-01
3.419781e-01
3.418384e-01
3.416987e-01
3.415589e-01
3.414191e-01
3.412792e-01
3.411393e-01
3.409994e-01
3.408593e-01
3.407193e-01
3.405792e-01
3.404390e-01
3.402988e-01
3.401586e-01
3.400183e-01
3.398780e-01
3.397376e-01
3.395972e-01
3.394567e-01
3.393162e-01
3.391756e-01
3.390350e-01
3.388944e-01
3.387537e-01
3.386129e-01
3.384722e-01
3.383313e-01
3.381904e-01
3.380495e-01
3.379086e-01
3.377675e-01
3.376265e-01
3.374854e-01
3.373442e-01
3.372030e-01
3.370618e-01
3.369205e-01
3.367792e-01
3.366378e-01
3.364964e-01
3.363549e-01
3.362134e-01
3.360719e-01
3.359303e-01
3.357886e-01
3.356470e-01
3.355052e-01
3.353635e-01
3.352216e-01
3.350798e-01
3.349379e-01
3.347959e-01
3.346539e-01
3.345119e-01
3.343698e-01
3.342277e-01
3.340855e-01
3.339433e-01
3.338011e-01
3.336588e-01
3.335164e-01
3.333741e-01
3.332316e-01
3.330892e-01
3.329467e-01
3.328041e-01
3.326615e-01
3.325189e-01
3.323762e-01
3.322335e-01
3.320907e-01
3.319479e-01
3.318050e-01
3.316621e-01
3.315192e-01
3.313762e-01
3.312332e-01
3.310901e-01
3.309470e-01
3.308039e-01
3.306607e-01
3.305174e-01
3.303742e-01
3.302308e-01
3.300875e-01
3.299441e-01
3.298006e-01
3.296571e-01
3.295136e-01
3.293701e-01
3.292264e-01
3.290828e-01
3.289391e-01
3.287954e-01
3.286516e-01
3.285078e-01
3.283639e-01
3.282200e-01
3.280761e-01
3.279321e-01
3.277881e-01
3.276440e-01
3.274999e-01
3.273558e-01
3.272116e-01
3.270674e-01
3.269231e-01
3.267788e-01
3.266344e-01
3.264900e-01
3.263456e-01
3.262012e-01
3.260566e-01
3.259121e-01
3.257675e-01
3.256229e-01
3.254782e-01
3.253335e-01
3.251888e-01
3.250440e-01
3.248991e-01
3.247543e-01
3.246094e-01
3.244644e-01
3.243194e-01
3.241744e-01
3.240293e-01
3.238842e-01
3.237391e-01
3.235939e-01
3.234487e-01
3.233034e-01
3.231581e-01
3.230128e-01
3.228674e-01
3.227220e-01
3.225766e-01
3.224311e-01
3.222855e-01
3.221400e-01
3.219944e-01
3.218487e-01
3.217030e-01
3.215573e-01
3.214115e-01
3.212657e-01
3.211199e-01
3.209740e-01
3.208281e-01
3.206822e-01
3.205362e-01
3.203901e-01
3.202441e-01
3.200980e-01
3.199518e-01
3.198056e-01
3.196594e-01
3.195132e-01
3.193669e-01
3.192206e-01
3.190742e-01
3.189278e-01
3.187813e-01
3.186349e-01
3.184884e-01
3.183418e-01
3.181952e-01
3.180486e-01
3.179019e-01
3.177552e-01
3.176085e-01
3.174617e-01
3.173149e-01
3.171681e-01
3.170212e-01
3.168743e-01
3.167273e-01
3.165803e-01
3.164333e-01
3.162862e-01
3.161391e-01
3.159920e-01
3.158448e-01
3.156976e-01
3.155504e-01
3.154031e-01
3.152558e-01
3.151084e-01
3.149611e-01
3.148136e-01
3.146662e-01
3.145187e-01
3.143712e-01
3.142236e-01
3.140760e-01
3.139284e-01
3.137807e-01
3.136330e-01
3.134853e-01
3.133375e-01
3.131897e-01
3.130419e-01
3.128940e-01
3.127461e-01
3.125981e-01
3.124501e-01
3.123021e-01
3.121541e-01
3.120060e-01
3.118579e-01
3.117097e-01
3.115615e-01
3.114133e-01
3.112651e-01
3.111168e-01
3.109685e-01
3.108201e-01
3.106717e-01
3.105233e-01
3.103748e-01
3.102263e-01
3.100778e-01
3.099293e-01
3.097807e-01
3.096320e-01
3.094834e-01
3.093347e-01
3.091860e-01
3.090372e-01
3.088884e-01
3.087396e-01
3.085907e-01
3.084419e-01
3.082929e-01
3.081440e-01
3.079950e-01
3.078460e-01
3.076969e-01
3.075478e-01
3.073987e-01
3.072496e-01
3.071004e-01
3.069512e-01
3.068019e-01
3.066526e-01
3.065033e-01
3.063540e-01
3.062046e-01
3.060552e-01
3.059058e-01
3.057563e-01
3.056068e-01
3.054573e-01
3.053077e-01
3.051581e-01
3.050085e-01
3.048588e-01
3.047091e-01
3.045594e-01
3.044097e-01
3.042599e-01
3.041101e-01
3.039602e-01
3.038103e-01
3.036604e-01
3.035105e-01
3.033605e-01
3.032105e-01
3.030605e-01
3.029104e-01
3.027603e-01
3.026102e-01
3.024601e-01
3.023099e-01
3.021597e-01
3.020094e-01
3.018592e-01
3.017089e-01
3.015585e-01
3.014082e-01
3.012578e-01
3.011073e-01
3.009569e-01
3.008064e-01
3.006559e-01
3.005054e-01
3.003548e-01
3.002042e-01
3.000536e-01
2.999029e-01
2.997522e-01
2.996015e-01
2.994507e-01
2.993000e-01
2.991492e-01
2.989983e-01
2.988475e-01
2.986966e-01
2.985457e-01
2.983947e-01
2.982437e-01
2.980927e-01
2.979417e-01
2.977906e-01
2.976395e-01
2.974884e-01
2.973373e-01
2.971861e-01
2.970349e-01
2.968836e-01
2.967324e-01
2.965811e-01
2.964298e-01
2.962784e-01
2.961271e-01
2.959757e-01
2.958242e-01
2.956728e-01
2.955213e-01
2.953698e-01
2.952183e-01
2.950667e-01
2.949151e-01
2.947635e-01
2.946118e-01
2.944602e-01
2.943085e-01
2.941567e-01
2.940050e-01
2.938532e-01
2.937014e-01
2.935496e-01
2.933977e-01
2.932458e-01
2.930939e-01
2.929420e-01
2.927900e-01
2.926380e-01
2.924860e-01
2.923339e-01
2.921819e-01
2.920298e-01
2.918776e-01
2.917255e-01
2.915733e-01
2.914211e-01
2.912689e-01
2.911166e-01
2.909644e-01
2.908121e-01
2.906597e-01
2.905074e-01
2.903550e-01
2.902026e-01
2.900502e-01
2.898977e-01
2.897452e-01
2.895927e-01
2.894402e-01
2.892876e-01
2.891351e-01
2.889825e-01
2.888298e-01
2.886772e-01
2.885245e-01
2.883718e-01
2.882191e-01
2.880663e-01
2.879135e-01
2.877607e-01
2.876079e-01
2.874551e-01
2.873022e-01
2.871493e-01
2.869964e-01
2.868434e-01
2.866904e-01
2.865375e-01
2.863844e-01
2.862314e-01
2.860783e-01
2.859252e-01
2.857721e-01
2.856190e-01
2.854658e-01
2.853127e-01
2.851595e-01
2.850062e-01
2.848530e-01
2.846997e-01
2.845464e-01
2.843931e-01
2.842398e-01
2.840864e-01
2.839330e-01
2.837796e-01
2.836262e-01
2.834727e-01
2.833192e-01
2.831657e-01
2.830122e-01
2.828587e-01
2.827051e-01
2.825515e-01
2.823979e-01
2.822443e-01
2.820906e-01
2.819369e-01
2.817832e-01
2.816295e-01
2.814758e-01
2.813220e-01
2.811682e-01
2.810144e-01
2.808606e-01
2.807067e-01
2.805529e-01
2.803990e-01
2.802451e-01
2.800911e-01
2.799372e-01
2.797832e-01
2.796292e-01
2.794752e-01
2.793211e-01
2.791671e-01
2.790130e-01
2.788589e-01
2.787048e-01
2.785506e-01
2.783965e-01
2.782423e-01
2.780881e-01
2.779339e-01
2.777796e-01
2.776254e-01
2.774711e-01
2.773168e-01
2.771624e-01
2.770081e-01
2.768537e-01
2.766994e-01
2.765450e-01
2.763905e-01
2.762361e-01
2.760816e-01
2.759271e-01
2.757726e-01
2.756181e-01
2.754636e-01
2.753090e-01
2.751545e-01
2.749999e-01
2.748452e-01
2.746906e-01
2.745360e-01
2.743813e-01
2.742266e-01
2.740719e-01
2.739172e-01
2.737624e-01
2.736077e-01
2.734529e-01
2.732981e-01
2.731433e-01
2.729884e-01
2.728336e-01
2.726787e-01
2.725238e-01
2.723689e-01
2.722140e-01
2.720590e-01
2.719041e-01
2.717491e-01
2.715941e-01
2.714391e-01
2.712840e-01
2.711290e-01
2.709739e-01
2.708188e-01
2.706637e-01
2.705086e-01
2.703535e-01
2.701983e-01
2.700432e-01
2.698880e-01
2.697328e-01
2.695776e-01
2.694223e-01
2.692671e-01
2.691118e-01
2.689565e-01
2.688012e-01
2.686459e-01
2.684905e-01
2.683352e-01
2.681798e-01
2.680244e-01
2.678690e-01
2.677136e-01
2.675582e-01
2.674027e-01
2.672473e-01
2.670918e-01
2.669363e-01
2.667808e-01
2.666253e-01
2.664697e-01
2.663142e-01
2.661586e-01
2.660030e-01
2.658474e-01
2.656918e-01
2.655362e-01
2.653805e-01
2.652248e-01
2.650692e-01
2.649135e-01
2.647578e-01
2.646020e-01
2.644463e-01
2.642906e-01
2.641348e-01
2.639790e-01
2.638232e-01
2.636674e-01
2.635116e-01
2.633557e-01
2.631999e-01
2.630440e-01
2.628881e-01
2.627322e-01
2.625763e-01
2.624204e-01
2.622645e-01
2.621085e-01
2.619526e-01
2.617966e-01
2.616406e-01
2.614846e-01
2.613286e-01
2.611726e-01
2.610165e-01
2.608605e-01
2.607044e-01
2.605483e-01
2.603922e-01
2.602361e-01
2.600800e-01
2.599238e-01
2.597677e-01
2.596115e-01
2.594554e-01
2.592992e-01
2.591430e-01
2.589868e-01
2.588306e-01
2.586743e-01
2.585181e-01
2.583618e-01
2.582055e-01
2.580493e-01
2.578930e-01
2.577367e-01
2.575803e-01
2.574240e-01
2.572677e-01
2.571113e-01
2.569550e-01
2.567986e-01
2.566422e-01
2.564858e-01
2.563294e-01
2.561730e-01
2.560165e-01
2.558601e-01
2.557036e-01
2.555472e-01
2.553907e-01
2.552342e-01
2.550777e-01
2.549212e-01
2.547647e-01
2.546081e-01
2.544516e-01
2.542951e-01
2.541385e-01
2.539819e-01
2.538253e-01
2.536687e-01
2.535121e-01
2.533555e-01
2.531989e-01
2.530423e-01
2.528856e-01
2.527290e-01
2.525723e-01
2.524156e-01
2.522590e-01
2.521023e-01
2.519456e-01
2.517889e-01
2.516321e-01
2.514754e-01
2.513187e-01
2.511619e-01
2.510052e-01
2.508484e-01
2.506916e-01
2.505349e-01
2.503781e-01
2.502213e-01
2.500645e-01
2.499076e-01
2.497508e-01
2.495940e-01
2.494371e-01
2.492803e-01
2.491234e-01
2.489666e-01
2.488097e-01
2.486528e-01
2.484959e-01
2.483390e-01
2.481821e-01
2.480252e-01
2.478683e-01
2.477113e-01
2.475544e-01
2.473974e-01
2.472405e-01
2.470835e-01
2.469265e-01
2.467696e-01
2.466126e-01
2.464556e-01
2.462986e-01
2.461416e-01
2.459846e-01
2.458276e-01
2.456705e-01
2.455135e-01
2.453565e-01
2.451994e-01
2.450424e-01
2.448853e-01
2.447282e-01
2.445712e-01
2.444141e-01
2.442570e-01
2.440999e-01
2.439428e-01
2.437857e-01
2.436286e-01
2.434715e-01
2.433143e-01
2.431572e-01
2.430001e-01
2.428429e-01
2.426858e-01
2.425286e-01
2.423715e-01
2.422143e-01
2.420572e-01
2.419000e-01
2.417428e-01
2.415856e-01
2.414284e-01
2.412712e-01
2.411140e-01
2.409568e-01
2.407996e-01
2.406424e-01
2.404852e-01
2.403280e-01
2.401708e-01
2.400135e-01
2.398563e-01
2.396990e-01
2.395418e-01
2.393845e-01
2.392273e-01
2.390700e-01
2.389128e-01
2.387555e-01
2.385982e-01
2.384410e-01
2.382837e-01
2.381264e-01
2.379691e-01
2.378118e-01
2.376545e-01
2.374972e-01
2.373399e-01
2.371826e-01
2.370253e-01
2.368680e-01
2.367107e-01
2.365534e-01
2.363961e-01
2.362387e-01
2.360814e-01
2.359241e-01
2.357668e-01
2.356094e-01
2.354521e-01
2.352948e-01
2.351374e-01
2.349801e-01
2.348227e-01
2.346654e-01
2.345080e-01
2.343507e-01
2.341933e-01
2.340360e-01
2.338786e-01
2.337212e-01
2.335639e-01
2.334065e-01
2.332491e-01
2.330918e-01
2.329344e-01
2.327770e-01
2.326197e-01
2.324623e-01
2.323049e-01
2.321475e-01
2.319901e-01
2.318328e-01
2.316754e-01
2.315180e-01
2.313606e-01
2.312032e-01
2.310458e-01
2.308885e-01
2.307311e-01
2.305737e-01
2.304163e-01
2.302589e-01
2.301015e-01
2.299441e-01
2.297867e-01
2.296293e-01
2.294720e-01
2.293146e-01
2.291572e-01
2.289998e-01
2.288424e-01
2.286850e-01
2.285276e-01
2.283702e-01
2.282128e-01
2.280554e-01
2.278980e-01
2.277407e-01
2.275833e-01
2.274259e-01
2.272685e-01
2.271111e-01
2.269537e-01
2.267963e-01
2.266390e-01
2.264816e-01
2.263242e-01
2.261668e-01
2.260094e-01
2.258521e-01
2.256947e-01
2.255373e-01
2.253799e-01
2.252226e-01
2.250652e-01
2.249078e-01
2.247504e-01
2.245931e-01
2.244357e-01
2.242784e-01
2.241210e-01
2.239636e-01
2.238063e-01
2.236489e-01
2.234916e-01
2.233342e-01
2.231769e-01
2.230195e-01
2.228622e-01
2.227049e-01
2.225475e-01
2.223902e-01
2.222328e-01
2.220755e-01
2.219182e-01
2.217609e-01
2.216036e-01
2.214462e-01
2.212889e-01
2.211316e-01
2.209743e-01
2.208170e-01
2.206597e-01
2.205024e-01
2.203451e-01
2.201878e-01
2.200305e-01
2.198732e-01
2.197160e-01
2.195587e-01
2.194014e-01
2.192442e-01
2.190869e-01
2.189296e-01
2.187724e-01
2.186151e-01
2.184579e-01
2.183006e-01
2.181434e-01
2.179862e-01
2.178289e-01
2.176717e-01
2.175145e-01
2.173573e-01
2.172001e-01
2.170429e-01
2.168857e-01
2.167285e-01
2.165713e-01
2.164141e-01
2.162569e-01
2.160998e-01
2.159426e-01
2.157854e-01
2.156283e-01
2.154711e-01
2.153140e-01
2.151568e-01
2.149997e-01
2.148426e-01
2.146854e-01
2.145283e-01
2.143712e-01
2.142141e-01
2.140570e-01
2.138999e-01
2.137428e-01
2.135857e-01
2.134287e-01
2.132716e-01
2.131145e-01
2.129575e-01
2.128004e-01
2.126434e-01
2.124864e-01
2.123293e-01
2.121723e-01
2.120153e-01
2.118583e-01
2.117013e-01
2.115443e-01
2.113873e-01
2.112303e-01
2.110734e-01
2.109164e-01
2.107594e-01
2.106025e-01
2.104455e-01
2.102886e-01
2.101317e-01
2.099748e-01
2.098179e-01
2.096609e-01
2.095041e-01
2.093472e-01
2.091903e-01
2.090334e-01
2.088766e-01
2.087197e-01
2.085629e-01
2.084060e-01
2.082492e-01
2.080924e-01
2.079356e-01
2.077788e-01
2.076220e-01
2.074652e-01
2.073084e-01
2.071516e-01
2.069949e-01
2.068381e-01
2.066814e-01
2.065247e-01
2.063679e-01
2.062112e-01
2.060545e-01
2.058978e-01
2.057411e-01
2.055845e-01
2.054278e-01
2.052712e-01
2.051145e-01
2.049579e-01
2.048012e-01
2.046446e-01
2.044880e-01
2.043314e-01
2.041748e-01
2.040183e-01
2.038617e-01
2.037052e-01
2.035486e-01
2.033921e-01
2.032356e-01
2.030790e-01
2.029225e-01
2.027661e-01
2.026096e-01
2.024531e-01
2.022966e-01
2.021402e-01
2.019838e-01
2.018273e-01
2.016709e-01
2.015145e-01
2.013581e-01
2.012017e-01
2.010454e-01
2.008890e-01
2.007327e-01
2.005763e-01
2.004200e-01
2.002637e-01
2.001074e-01
1.999511e-01
1.997949e-01
1.996386e-01
1.994823e-01
1.993261e-01
1.991699e-01
1.990137e-01
1.988575e-01
1.987013e-01
1.985451e-01
1.983889e-01
1.982328e-01
1.980766e-01
1.979205e-01
1.977644e-01
1.976083e-01
1.974522e-01
1.972961e-01
1.971401e-01
1.969840e-01
1.968280e-01
1.966720e-01
1.965160e-01
1.963600e-01
1.962040e-01
1.960480e-01
1.958921e-01
1.957361e-01
1.955802e-01
1.954243e-01
1.952684e-01
1.951125e-01
1.949566e-01
1.948008e-01
1.946449e-01
1.944891e-01
1.943333e-01
1.941775e-01
1.940217e-01
1.938659e-01
1.937102e-01
1.935544e-01
1.933987e-01
1.932430e-01
1.930873e-01
1.929316e-01
1.927759e-01
1.926203e-01
1.924646e-01
1.923090e-01
1.921534e-01
1.919978e-01
1.918422e-01
1.916867e-01
1.915311e-01
1.913756e-01
1.912201e-01
1.910646e-01
1.909091e-01
1.907536e-01
1.905982e-01
1.904427e-01
1.902873e-01
1.901319e-01
1.899765e-01
1.898211e-01
1.896658e-01
1.895104e-01
1.893551e-01
1.891998e-01
1.890445e-01
1.888892e-01
1.887339e-01
1.885787e-01
1.884235e-01
1.882683e-01
1.881131e-01
1.879579e-01
1.878027e-01
1.876476e-01
1.874925e-01
1.873373e-01
1.871823e-01
1.870272e-01
1.868721e-01
1.867171e-01
1.865621e-01
1.864070e-01
1.862521e-01
1.860971e-01
1.859421e-01
1.857872e-01
1.856323e-01
1.854774e-01
1.853225e-01
1.851676e-01
1.850128e-01
1.848580e-01
1.847032e-01
1.845484e-01
1.843936e-01
1.842388e-01
1.840841e-01
1.839294e-01
1.837747e-01
1.836200e-01
1.834653e-01
1.833107e-01
1.831561e-01
1.830015e-01
1.828469e-01
1.826923e-01
1.825378e-01
1.823832e-01
1.822287e-01
1.820742e-01
1.819198e-01
1.817653e-01
1.816109e-01
1.814565e-01
1.813021e-01
1.811477e-01
1.809933e-01
1.808390e-01
1.806847e-01
1.805304e-01
1.803761e-01
1.802218e-01
1.800676e-01
1.799134e-01
1.797592e-01
1.796050e-01
1.794509e-01
1.792967e-01
1.791426e-01
1.789885e-01
1.788345e-01
1.786804e-01
1.785264e-01
1.783724e-01
1.782184e-01
1.780644e-01
1.779105e-01
1.777565e-01
1.776026e-01
1.774487e-01
1.772949e-01
1.771410e-01
1.769872e-01
1.768334e-01
1.766796e-01
1.765259e-01
1.763721e-01
1.762184e-01
1.760647e-01
1.759111e-01
1.757574e-01
1.756038e-01
1.754502e-01
1.752966e-01
1.751430e-01
1.749895e-01
1.748360e-01
1.746825e-01
1.745290e-01
1.743756e-01
1.742221e-01
1.740687e-01
1.739154e-01
1.737620e-01
1.736087e-01
1.734553e-01
1.733021e-01
1.731488e-01
1.729955e-01
1.728423e-01
1.726891e-01
1.725359e-01
1.723828e-01
1.722297e-01
1.720766e-01
1.719235e-01
1.717704e-01
1.716174e-01
1.714644e-01
1.713114e-01
1.711584e-01
1.710055e-01
1.708526e-01
1.706997e-01
1.705468e-01
1.703940e-01
1.702411e-01
1.700883e-01
1.699356e-01
1.697828e-01
1.696301e-01
1.694774e-01
1.693247e-01
1.691721e-01
1.690194e-01
1.688668e-01
1.687143e-01
1.685617e-01
1.684092e-01
1.682567e-01
1.681042e-01
1.679517e-01
1.677993e-01
1.676469e-01
1.674945e-01
1.673422e-01
1.671899e-01
1.670376e-01
1.668853e-01
1.667330e-01
1.665808e-01
1.664286e-01
1.662764e-01
1.661243e-01
1.659722e-01
1.658201e-01
1.656680e-01
1.655160e-01
1.653639e-01
1.652120e-01
1.650600e-01
1.649081e-01
1.647561e-01
1.646043e-01
1.644524e-01
1.643006e-01
1.641488e-01
1.639970e-01
1.638452e-01
1.636935e-01
1.635418e-01
1.633901e-01
1.632385e-01
1.630869e-01
1.629353e-01
1.627837e-01
1.626322e-01
1.624807e-01
1.623292e-01
1.621777e-01
1.620263e-01
1.618749e-01
1.617235e-01
1.615722e-01
1.614209e-01
1.612696e-01
1.611183e-01
1.609671e-01
1.608159e-01
1.606647e-01
1.605135e-01
1.603624e-01
1.602113e-01
1.600603e-01
1.599092e-01
1.597582e-01
1.596072e-01
1.594563e-01
1.593054e-01
1.591545e-01
1.590036e-01
1.588528e-01
1.587019e-01
1.585512e-01
1.584004e-01
1.582497e-01
1.580990e-01
1.579483e-01
1.577977e-01
1.576471e-01
1.574965e-01
1.573460e-01
1.571955e-01
1.570450e-01
1.568945e-01
1.567441e-01
1.565937e-01
1.564433e-01
1.562930e-01
1.561427e-01
1.559924e-01
1.558421e-01
1.556919e-01
1.555417e-01
1.553916e-01
1.552415e-01
1.550914e-01
1.549413e-01
1.547913e-01
1.546412e-01
1.544913e-01
1.543413e-01
1.541914e-01
1.540415e-01
1.538917e-01
1.537418e-01
1.535921e-01
1.534423e-01
1.532926e-01
1.531429e-01
1.529932e-01
1.528436e-01
1.526940e-01
1.525444e-01
1.523948e-01
1.522453e-01
1.520958e-01
1.519464e-01
1.517970e-01
1.516476e-01
1.514982e-01
1.513489e-01
1.511996e-01
1.510504e-01
1.509012e-01
1.507520e-01
1.506028e-01
1.504537e-01
1.503046e-01
1.501555e-01
1.500065e-01
1.498575e-01
1.497085e-01
1.495596e-01
1.494107e-01
1.492618e-01
1.491130e-01
1.489642e-01
1.488154e-01
1.486667e-01
1.485180e-01
1.483693e-01
1.482206e-01
1.480720e-01
1.479235e-01
1.477749e-01
1.476264e-01
1.474779e-01
1.473295e-01
1.471811e-01
1.470327e-01
1.468844e-01
1.467361e-01
1.465878e-01
1.464396e-01
1.462914e-01
1.461432e-01
1.459951e-01
1.458470e-01
1.456989e-01
1.455509e-01
1.454029e-01
1.452549e-01
1.451070e-01
1.449591e-01
1.448112e-01
1.446634e-01
1.445156e-01
1.443679e-01
1.442201e-01
1.440724e-01
1.439248e-01
1.437772e-01
1.436296e-01
1.434820e-01
1.433345e-01
1.431871e-01
1.430396e-01
1.428922e-01
1.427448e-01
1.425975e-01
1.424502e-01
1.423029e-01
1.421557e-01
1.420085e-01
1.418614e-01
1.417142e-01
1.415671e-01
1.414201e-01
1.412731e-01
1.411261e-01
1.409792e-01
1.408323e-01
1.406854e-01
1.405385e-01
1.403917e-01
1.402450e-01
1.400983e-01
1.399516e-01
1.398049e-01
1.396583e-01
1.395117e-01
1.393652e-01
1.392187e-01
1.390722e-01
1.389258e-01
1.387794e-01
1.386330e-01
1.384867e-01
1.383404e-01
1.381942e-01
1.380480e-01
1.379018e-01
1.377557e-01
1.376096e-01
1.374635e-01
1.373175e-01
1.371715e-01
1.370256e-01
1.368797e-01
1.367338e-01
1.365880e-01
1.364422e-01
1.362964e-01
1.361507e-01
1.360050e-01
1.358594e-01
1.357138e-01
1.355682e-01
1.354227e-01
1.352772e-01
1.351317e-01
1.349863e-01
1.348409e-01
1.346956e-01
1.345503e-01
1.344050e-01
1.342598e-01
1.341147e-01
1.339695e-01
1.338244e-01
1.336793e-01
1.335343e-01
1.333893e-01
1.332444e-01
1.330995e-01
1.329546e-01
1.328098e-01
1.326650e-01
1.325203e-01
1.323755e-01
1.322309e-01
1.320863e-01
1.319417e-01
1.317971e-01
1.316526e-01
1.315081e-01
1.313637e-01
1.312193e-01
1.310750e-01
1.309307e-01
1.307864e-01
1.306422e-01
1.304980e-01
1.303538e-01
1.302097e-01
1.300656e-01
1.299216e-01
1.297776e-01
1.296337e-01
1.294898e-01
1.293459e-01
1.292021e-01
1.290583e-01
1.289146e-01
1.287709e-01
1.286272e-01
1.284836e-01
1.283400e-01
1.281965e-01
1.280530e-01
1.279095e-01
1.277661e-01
1.276228e-01
1.274794e-01
1.273361e-01
1.271929e-01
1.270497e-01
1.269065e-01
1.267634e-01
1.266203e-01
1.264773e-01
1.263343e-01
1.261914e-01
1.260485e-01
1.259056e-01
1.257628e-01
1.256200e-01
1.254772e-01
1.253346e-01
1.251919e-01
1.250493e-01
1.249067e-01
1.247642e-01
1.246217e-01
1.244793e-01
1.243369e-01
1.241945e-01
1.240522e-01
1.239099e-01
1.237677e-01
1.236255e-01
1.234834e-01
1.233413e-01
1.231992e-01
1.230572e-01
1.229153e-01
1.227733e-01
1.226315e-01
1.224896e-01
1.223478e-01
1.222061e-01
1.220644e-01
1.219227e-01
1.217811e-01
1.216395e-01
1.214980e-01
1.213565e-01
1.212151e-01
1.210737e-01
1.209323e-01
1.207910e-01
1.206498e-01
1.205085e-01
1.203674e-01
1.202262e-01
1.200852e-01
1.199441e-01
1.198031e-01
1.196622e-01
1.195213e-01
1.193804e-01
1.192396e-01
1.190988e-01
1.189581e-01
1.188174e-01
1.186768e-01
1.185362e-01
1.183956e-01
1.182551e-01
1.181147e-01
1.179743e-01
1.178339e-01
1.176936e-01
1.175533e-01
1.174131e-01
1.172729e-01
1.171328e-01
1.169927e-01
1.168527e-01
1.167127e-01
1.165727e-01
1.164328e-01
1.162930e-01
1.161531e-01
1.160134e-01
1.158737e-01
1.157340e-01
1.155944e-01
1.154548e-01
1.153152e-01
1.151758e-01
1.150363e-01
1.148969e-01
1.147576e-01
1.146183e-01
1.144790e-01
1.143398e-01
1.142007e-01
1.140616e-01
1.139225e-01
1.137835e-01
1.136445e-01
1.135056e-01
1.133667e-01
1.132279e-01
1.130891e-01
1.129504e-01
1.128117e-01
1.126730e-01
1.125344e-01
1.123959e-01
1.122574e-01
1.121190e-01
1.119806e-01
1.118422e-01
1.117039e-01
1.115657e-01
1.114274e-01
1.112893e-01
1.111512e-01
1.110131e-01
1.108751e-01
1.107371e-01
1.105992e-01
1.104614e-01
1.103235e-01
1.101858e-01
1.100480e-01
1.099104e-01
1.097727e-01
1.096352e-01
1.094976e-01
1.093602e-01
1.092227e-01
1.090854e-01
1.089480e-01
1.088108e-01
1.086735e-01
1.085363e-01
1.083992e-01
1.082621e-01
1.081251e-01
1.079881e-01
1.078512e-01
1.077143e-01
1.075775e-01
1.074407e-01
1.073039e-01
1.071672e-01
1.070306e-01
1.068940e-01
1.067575e-01
1.066210e-01
1.064846e-01
1.063482e-01
1.062118e-01
1.060756e-01
1.059393e-01
1.058031e-01
1.056670e-01
1.055309e-01
1.053949e-01
1.052589e-01
1.051230e-01
1.049871e-01
1.048513e-01
1.047155e-01
1.045798e-01
1.044441e-01
1.043085e-01
1.041729e-01
1.040374e-01
1.039019e-01
1.037665e-01
1.036311e-01
1.034958e-01
1.033605e-01
1.032253e-01
1.030902e-01
1.029550e-01
1.028200e-01
1.026850e-01
1.025500e-01
1.024151e-01
1.022803e-01
1.021455e-01
1.020107e-01
1.018760e-01
1.017414e-01
1.016068e-01
1.014722e-01
1.013378e-01
1.012033e-01
1.010689e-01
1.009346e-01
1.008003e-01
1.006661e-01
1.005319e-01
1.003978e-01
1.002637e-01
1.001297e-01
9.999577e-02
9.986186e-02
9.972800e-02
9.959420e-02
9.946045e-02
9.932675e-02
9.919311e-02
9.905952e-02
9.892598e-02
9.879250e-02
9.865907e-02
9.852569e-02
9.839237e-02
9.825910e-02
9.812588e-02
9.799272e-02
9.785961e-02
9.772655e-02
9.759355e-02
9.746061e-02
9.732771e-02
9.719487e-02
9.706209e-02
9.692936e-02
9.679668e-02
9.666406e-02
9.653149e-02
9.639897e-02
9.626651e-02
9.613411e-02
9.600175e-02
9.586946e-02
9.573722e-02
9.560503e-02
9.547289e-02
9.534082e-02
9.520879e-02
9.507682e-02
9.494491e-02
9.481305e-02
9.468125e-02
9.454950e-02
9.441781e-02
9.428617e-02
9.415458e-02
9.402306e-02
9.389158e-02
9.376017e-02
9.362880e-02
9.349750e-02
9.336625e-02
9.323505e-02
9.310391e-02
9.297283e-02
9.284180e-02
9.271083e-02
9.257991e-02
9.244905e-02
9.231825e-02
9.218750e-02
9.205681e-02
9.192617e-02
9.179559e-02
9.166507e-02
9.153460e-02
9.140419e-02
9.127383e-02
9.114353e-02
9.101329e-02
9.088311e-02
9.075298e-02
9.062291e-02
9.049289e-02
9.036293e-02
9.023303e-02
9.010319e-02
8.997340e-02
8.984367e-02
8.971399e-02
8.958438e-02
8.945482e-02
8.932531e-02
8.919587e-02
8.906648e-02
8.893715e-02
8.880788e-02
8.867866e-02
8.854950e-02
8.842040e-02
8.829136e-02
8.816237e-02
8.803345e-02
8.790458e-02
8.777576e-02
8.764701e-02
8.751831e-02
8.738968e-02
8.726110e-02
8.713257e-02
8.700411e-02
8.687570e-02
8.674736e-02
8.661907e-02
8.649084e-02
8.636266e-02
8.623455e-02
8.610649e-02
8.597850e-02
8.585056e-02
8.572268e-02
8.559486e-02
8.546710e-02
8.533939e-02
8.521175e-02
8.508416e-02
8.495664e-02
8.482917e-02
8.470176e-02
8.457441e-02
8.444712e-02
8.431989e-02
8.419272e-02
8.406560e-02
8.393855e-02
8.381156e-02
8.368462e-02
8.355775e-02
8.343094e-02
8.330418e-02
8.317748e-02
8.305085e-02
8.292427e-02
8.279776e-02
8.267130e-02
8.254490e-02
8.241857e-02
8.229229e-02
8.216608e-02
8.203992e-02
8.191383e-02
8.178779e-02
8.166182e-02
8.153590e-02
8.141005e-02
8.128425e-02
8.115852e-02
8.103285e-02
8.090724e-02
8.078168e-02
8.065619e-02
8.053076e-02
8.040540e-02
8.028009e-02
8.015484e-02
8.002965e-02
7.990453e-02
7.977947e-02
7.965446e-02
7.952952e-02
7.940464e-02
7.927982e-02
7.915506e-02
7.903037e-02
7.890573e-02
7.878116e-02
7.865665e-02
7.853220e-02
7.840781e-02
7.828348e-02
7.815922e-02
7.803502e-02
7.791087e-02
7.778680e-02
7.766278e-02
7.753882e-02
7.741493e-02
7.729110e-02
7.716733e-02
7.704362e-02
7.691998e-02
7.679639e-02
7.667288e-02
7.654942e-02
7.642602e-02
7.630269e-02
7.617942e-02
7.605621e-02
7.593307e-02
7.580999e-02
7.568697e-02
7.556401e-02
7.544112e-02
7.531829e-02
7.519552e-02
7.507281e-02
7.495017e-02
7.482759e-02
7.470508e-02
7.458263e-02
7.446024e-02
7.433791e-02
7.421565e-02
7.409345e-02
7.397132e-02
7.384925e-02
7.372724e-02
7.360529e-02
7.348341e-02
7.336160e-02
7.323984e-02
7.311815e-02
7.299653e-02
7.287497e-02
7.275347e-02
7.263204e-02
7.251067e-02
7.238936e-02
7.226812e-02
7.214694e-02
7.202583e-02
7.190478e-02
7.178380e-02
7.166288e-02
7.154202e-02
7.142123e-02
7.130050e-02
7.117984e-02
7.105925e-02
7.093871e-02
7.081825e-02
7.069784e-02
7.057751e-02
7.045723e-02
7.033703e-02
7.021688e-02
7.009681e-02
6.997679e-02
6.985685e-02
6.973696e-02
6.961715e-02
6.949739e-02
6.937771e-02
6.925809e-02
6.913853e-02
6.901904e-02
6.889962e-02
6.878026e-02
6.866096e-02
6.854174e-02
6.842257e-02
6.830348e-02
6.818445e-02
6.806548e-02
6.794659e-02
6.782775e-02
6.770899e-02
6.759029e-02
6.747165e-02
6.735308e-02
6.723458e-02
6.711615e-02
6.699778e-02
6.687947e-02
6.676124e-02
6.664307e-02
6.652496e-02
6.640693e-02
6.628896e-02
6.617105e-02
6.605322e-02
6.593545e-02
6.581774e-02
6.570011e-02
6.558254e-02
6.546504e-02
6.534760e-02
6.523023e-02
6.511293e-02
6.499570e-02
6.487853e-02
6.476143e-02
6.464440e-02
6.452743e-02
6.441053e-02
6.429370e-02
6.417694e-02
6.406024e-02
6.394362e-02
6.382706e-02
6.371056e-02
6.359414e-02
6.347778e-02
6.336149e-02
6.324527e-02
6.312912e-02
6.301303e-02
6.289701e-02
6.278106e-02
6.266518e-02
6.254937e-02
6.243362e-02
6.231795e-02
6.220234e-02
6.208680e-02
6.197133e-02
6.185592e-02
6.174059e-02
6.162532e-02
6.151012e-02
6.139500e-02
6.127993e-02
6.116494e-02
6.105002e-02
6.093517e-02
6.082038e-02
6.070566e-02
6.059102e-02
6.047644e-02
6.036193e-02
6.024749e-02
6.013312e-02
6.001881e-02
5.990458e-02
5.979042e-02
5.967632e-02
5.956230e-02
5.944834e-02
5.933446e-02
5.922064e-02
5.910689e-02
5.899321e-02
5.887961e-02
5.876607e-02
5.865260e-02
5.853920e-02
5.842587e-02
5.831261e-02
5.819942e-02
5.808631e-02
5.797326e-02
5.786028e-02
5.774737e-02
5.763453e-02
5.752176e-02
5.740906e-02
5.729643e-02
5.718388e-02
5.707139e-02
5.695897e-02
5.684663e-02
5.673435e-02
5.662215e-02
5.651001e-02
5.639795e-02
5.628595e-02
5.617403e-02
5.606218e-02
5.595040e-02
5.583869e-02
5.572705e-02
5.561548e-02
5.550398e-02
5.539256e-02
5.528120e-02
5.516992e-02
5.505871e-02
5.494757e-02
5.483650e-02
5.472550e-02
5.461457e-02
5.450372e-02
5.439293e-02
5.428222e-02
5.417158e-02
5.406101e-02
5.395051e-02
5.384008e-02
5.372973e-02
5.361945e-02
5.350924e-02
5.339910e-02
5.328903e-02
5.317903e-02
5.306911e-02
5.295926e-02
5.284948e-02
5.273978e-02
5.263014e-02
5.252058e-02
5.241109e-02
5.230167e-02
5.219233e-02
5.208305e-02
5.197385e-02
5.186473e-02
5.175567e-02
5.164669e-02
5.153778e-02
5.142894e-02
5.132018e-02
5.121148e-02
5.110287e-02
5.099432e-02
5.088585e-02
5.077745e-02
5.066912e-02
5.056086e-02
5.045268e-02
5.034458e-02
5.023654e-02
5.012858e-02
5.002069e-02
4.991288e-02
4.980513e-02
4.969747e-02
4.958987e-02
4.948235e-02
4.937490e-02
4.926753e-02
4.916023e-02
4.905300e-02
4.894585e-02
4.883877e-02
4.873176e-02
4.862483e-02
4.851797e-02
4.841119e-02
4.830448e-02
4.819785e-02
4.809128e-02
4.798480e-02
4.787838e-02
4.777204e-02
4.766578e-02
4.755959e-02
4.745347e-02
4.734743e-02
4.724146e-02
4.713557e-02
4.702975e-02
4.692400e-02
4.681833e-02
4.671274e-02
4.660722e-02
4.650177e-02
4.639640e-02
4.629111e-02
4.618588e-02
4.608074e-02
4.597567e-02
4.587067e-02
4.576575e-02
4.566090e-02
4.555613e-02
4.545143e-02
4.534681e-02
4.524227e-02
4.513780e-02
4.503340e-02
4.492908e-02
4.482484e-02
4.472067e-02
4.461658e-02
4.451256e-02
4.440861e-02
4.430475e-02
4.420096e-02
4.409724e-02
4.399360e-02
4.389004e-02
4.378655e-02
4.368314e-02
4.357980e-02
4.347654e-02
4.337336e-02
4.327025e-02
4.316722e-02
4.306426e-02
4.296138e-02
4.285858e-02
4.275585e-02
4.265320e-02
4.255062e-02
4.244812e-02
4.234570e-02
4.224336e-02
4.214109e-02
4.203889e-02
4.193678e-02
4.183474e-02
4.173277e-02
4.163089e-02
4.152908e-02
4.142735e-02
4.132569e-02
4.122411e-02
4.112261e-02
4.102119e-02
4.091984e-02
4.081857e-02
4.071737e-02
4.061626e-02
4.051522e-02
4.041425e-02
4.031337e-02
4.021256e-02
4.011183e-02
4.001118e-02
3.991060e-02
3.981010e-02
3.970968e-02
3.960934e-02
3.950907e-02
3.940889e-02
3.930877e-02
3.920874e-02
3.910879e-02
3.900891e-02
3.890911e-02
3.880939e-02
3.870975e-02
3.861018e-02
3.851069e-02
3.841128e-02
3.831195e-02
3.821270e-02
3.811352e-02
3.801442e-02
3.791541e-02
3.781647e-02
3.771760e-02
3.761882e-02
3.752011e-02
3.742149e-02
3.732294e-02
3.722447e-02
3.712608e-02
3.702776e-02
3.692953e-02
3.683137e-02
3.673330e-02
3.663530e-02
3.653738e-02
3.643954e-02
3.634178e-02
3.624409e-02
3.614649e-02
3.604896e-02
3.595152e-02
3.585415e-02
3.575686e-02
3.565965e-02
3.556253e-02
3.546548e-02
3.536850e-02
3.527161e-02
3.517480e-02
3.507807e-02
3.498141e-02
3.488484e-02
3.478835e-02
3.469193e-02
3.459560e-02
3.449934e-02
3.440317e-02
3.430707e-02
3.421105e-02
3.411512e-02
3.401926e-02
3.392348e-02
3.382778e-02
3.373217e-02
3.363663e-02
3.354117e-02
3.344580e-02
3.335050e-02
3.325528e-02
3.316015e-02
3.306509e-02
3.297011e-02
3.287522e-02
3.278040e-02
3.268567e-02
3.259101e-02
3.249644e-02
3.240194e-02
3.230753e-02
3.221320e-02
3.211895e-02
3.202477e-02
3.193068e-02
3.183667e-02
3.174274e-02
3.164890e-02
3.155513e-02
3.146144e-02
3.136784e-02
3.127431e-02
3.118087e-02
3.108750e-02
3.099422e-02
3.090102e-02
3.080790e-02
3.071486e-02
3.062191e-02
3.052903e-02
3.043624e-02
3.034352e-02
3.025089e-02
3.015834e-02
3.006587e-02
2.997348e-02
2.988118e-02
2.978895e-02
2.969681e-02
2.960475e-02
2.951277e-02
2.942087e-02
2.932905e-02
2.923732e-02
2.914567e-02
2.905410e-02
2.896261e-02
2.887120e-02
2.877988e-02
2.868863e-02
2.859747e-02
2.850639e-02
2.841540e-02
2.832448e-02
2.823365e-02
2.814290e-02
2.805223e-02
2.796165e-02
2.787114e-02
2.778072e-02
2.769039e-02
2.760013e-02
2.750996e-02
2.741987e-02
2.732986e-02
2.723993e-02
2.715009e-02
2.706033e-02
2.697065e-02
2.688106e-02
2.679154e-02
2.670212e-02
2.661277e-02
2.652351e-02
2.643433e-02
2.634523e-02
2.625621e-02
2.616728e-02
2.607843e-02
2.598967e-02
2.590099e-02
2.581239e-02
2.572387e-02
2.563544e-02
2.554709e-02
2.545883e-02
2.537064e-02
2.528254e-02
2.519453e-02
2.510660e-02
2.501875e-02
2.493098e-02
2.484330e-02
2.475570e-02
2.466819e-02
2.458076e-02
2.449341e-02
2.440615e-02
2.431897e-02
2.423188e-02
2.414486e-02
2.405794e-02
2.397109e-02
2.388433e-02
2.379766e-02
2.371107e-02
2.362456e-02
2.353814e-02
2.345180e-02
2.336554e-02
2.327937e-02
2.319329e-02
2.310728e-02
2.302137e-02
2.293553e-02
2.284979e-02
2.276412e-02
2.267854e-02
2.259305e-02
2.250763e-02
2.242231e-02
2.233707e-02
2.225191e-02
2.216684e-02
2.208185e-02
2.199695e-02
2.191213e-02
2.182740e-02
2.174275e-02
2.165818e-02
2.157371e-02
2.148931e-02
2.140500e-02
2.132078e-02
2.123664e-02
2.115259e-02
2.106862e-02
2.098474e-02
2.090094e-02
2.081723e-02
2.073360e-02
2.065006e-02
2.056660e-02
2.048323e-02
2.039994e-02
2.031674e-02
2.023363e-02
2.015060e-02
2.006766e-02
1.998480e-02
1.990203e-02
1.981934e-02
1.973674e-02
1.965422e-02
1.957179e-02
1.948945e-02
1.940719e-02
1.932502e-02
1.924293e-02
1.916093e-02
1.907902e-02
1.899719e-02
1.891545e-02
1.883379e-02
1.875222e-02
1.867073e-02
1.858934e-02
1.850802e-02
1.842680e-02
1.834566e-02
1.826461e-02
1.818364e-02
1.810276e-02
1.802197e-02
1.794126e-02
1.786064e-02
1.778010e-02
1.769965e-02
1.761929e-02
1.753902e-02
1.745883e-02
1.737873e-02
1.729871e-02
1.721879e-02
1.713894e-02
1.705919e-02
1.697952e-02
1.689994e-02
1.682045e-02
1.674104e-02
1.666172e-02
1.658249e-02
1.650334e-02
1.642428e-02
1.634531e-02
1.626642e-02
1.618763e-02
1.610892e-02
1.603029e-02
1.595176e-02
1.587331e-02
1.579495e-02
1.571667e-02
1.563849e-02
1.556039e-02
1.548237e-02
1.540445e-02
1.532661e-02
1.524886e-02
1.517120e-02
1.509363e-02
1.501614e-02
1.493874e-02
1.486143e-02
1.478421e-02
1.470707e-02
1.463002e-02
1.455306e-02
1.447619e-02
1.439941e-02
1.432271e-02
1.424610e-02
1.416958e-02
1.409315e-02
1.401680e-02
1.394055e-02
1.386438e-02
1.378830e-02
1.371231e-02
1.363640e-02
1.356059e-02
1.348486e-02
1.340922e-02
1.333367e-02
1.325821e-02
1.318283e-02
1.310755e-02
1.303235e-02
1.295724e-02
1.288222e-02
1.280729e-02
1.273245e-02
1.265769e-02
1.258303e-02
1.250845e-02
1.243396e-02
1.235956e-02
1.228525e-02
1.221103e-02
1.213690e-02
1.206285e-02
1.198890e-02
1.191503e-02
1.184125e-02
1.176756e-02
1.169396e-02
1.162045e-02
1.154703e-02
1.147370e-02
1.140046e-02
1.132730e-02
1.125424e-02
1.118126e-02
1.110837e-02
1.103558e-02
1.096287e-02
1.089025e-02
1.081772e-02
1.074528e-02
1.067293e-02
1.060067e-02
1.052850e-02
1.045642e-02
1.038442e-02
1.031252e-02
1.024071e-02
1.016898e-02
1.009735e-02
1.002580e-02
9.954350e-03
9.882985e-03
9.811710e-03
9.740525e-03
9.669429e-03
9.598424e-03
9.527508e-03
9.456682e-03
9.385946e-03
9.315300e-03
9.244744e-03
9.174279e-03
9.103903e-03
9.033617e-03
8.963422e-03
8.893316e-03
8.823301e-03
8.753376e-03
8.683541e-03
8.613797e-03
8.544143e-03
8.474579e-03
8.405106e-03
8.335723e-03
8.266430e-03
8.197228e-03
8.128116e-03
8.059095e-03
7.990164e-03
7.921324e-03
7.852574e-03
7.783915e-03
7.715347e-03
7.646869e-03
7.578482e-03
7.510186e-03
7.441981e-03
7.373866e-03
7.305842e-03
7.237909e-03
7.170067e-03
7.102316e-03
7.034656e-03
6.967086e-03
6.899608e-03
6.832220e-03
6.764924e-03
6.697719e-03
6.630605e-03
6.563582e-03
6.496650e-03
6.429809e-03
6.363059e-03
6.296401e-03
6.229834e-03
6.163358e-03
6.096974e-03
6.030681e-03
5.964479e-03
5.898368e-03
5.832349e-03
5.766422e-03
5.700586e-03
5.634841e-03
5.569189e-03
5.503627e-03
5.438157e-03
5.372779e-03
5.307492e-03
5.242298e-03
5.177194e-03
5.112183e-03
5.047263e-03
4.982435e-03
4.917699e-03
4.853054e-03
4.788502e-03
4.724041e-03
4.659673e-03
4.595396e-03
4.531211e-03
4.467118e-03
4.403117e-03
4.339209e-03
4.275392e-03
4.211667e-03
4.148035e-03
4.084494e-03
4.021046e-03
3.957690e-03
3.894426e-03
3.831255e-03
3.768176e-03
3.705189e-03
3.642294e-03
3.579492e-03
3.516782e-03
3.454164e-03
3.391639e-03
3.329207e-03
3.266867e-03
3.204619e-03
3.142464e-03
3.080401e-03
3.018432e-03
2.956554e-03
2.894770e-03
2.833078e-03
2.771478e-03
2.709972e-03
2.648558e-03
2.587237e-03
2.526008e-03
2.464873e-03
2.403830e-03
2.342880e-03
2.282024e-03
2.221260e-03
2.160589e-03
2.100010e-03
2.039525e-03
1.979133e-03
1.918834e-03
1.858628e-03
1.798515e-03
1.738496e-03
1.678569e-03
1.618736e-03
1.558995e-03
1.499348e-03
1.439795e-03
1.380334e-03
1.320967e-03
1.261693e-03
1.202512e-03
1.143425e-03
1.084431e-03
1.025531e-03
9.667240e-04
9.080105e-04
8.493905e-04
7.908640e-04
7.324310e-04
6.740916e-04
6.158457e-04
5.576935e-04
4.996349e-04
4.416700e-04
3.837987e-04
3.260211e-04
2.683373e-04
2.107472e-04
1.532509e-04
9.584838e-05
3.853969e-05
0
0
0
0
0
0
0
0
0
0
0
0
0
0
0
0
0
0
0
0
0
0
0
0
0
0
0
0
0
0
0
0
0
0
0
0
0
0
0
0
0
0
0
0
0
0
0
0
0
0
0
0
0
0
0
0
0
0
0
0
0
0
0
0
0
0
0
0
0
0
0
0
0
0
0
0
0
0
0
0
0
0
0
0
0
0
0
0
0
0
0
0
0
0
0
0
0
0
0
0
0
0
0
0
0
0
0
0
0
0
0
0
0
0
0
0
0
0
0
0
0
0
0
0
0
0
0
0
0
0
0
0
0
0
0
0
0
0
0
0
0
0
0
0
0
0
0
0
0
0
0
0
0
0
0
0
0
0
0
0
0
0
0
0
0
0
0
0
0
0
0
0
0
0
0
0
0
0
0
0
0
0
0
0
0
0
0
0
0
0
0
0
0
0
0
0
0
0
0
0
0
0
0
0
0
0
0
0
0
0
0
0
0
0
0
0
0
0
0
0
0
0
0
0
0
0
0
0
0
0
0
0
0
0
0
0
0
0
0
0
0
0
0
0
0
0
0
0
0
0
0
0
0
0
0
0
0
0
0
0
0
0
0
0
0
0
0
0
0
0
0
0
0
0
0
0
0
0
0
0
0
0
0
0
0
0
0
0
0
0
0
0
0
0
0
0
0
0
0
0
0
0
0
0
0
0
0
0
0
0
0
0
0
0
0
0
0
0
0
0
0
0
0
0
0
0
0
0
0
0
0
0
0
0
0
0
0
0
0
0
0
0
0
0
0
0
0
0
0
0
0
0
0
0
0
0
0
0
0
0
0
0
0
0
0
0
0
0
0
0
0
0
0
0
0
0
0
0
0
0
0
0
0
0
0
0
0
0
0
0
0
0
0
0
0
0
0
0
0
0
0
0
0
0
0
0
0
0
0
0
0
0
0
0
0
0
0
0
0
0
0
0
0
0
0
0
0
0
0
0
0
0
0
0
0
0
0
0
0
0
0
0
0
0
0
0
0
0
0
0
0
0
0
0
0
0
0
0
0
0
0
0
0
0
0
0
0
0
0
0
0
0
0
0
0
0
0
0
0
0
0
0
0
0
0
0
0
0
0
0
0
0
0
0
0
0
0
0
0
0
0
0
0
0
0
0
0
0
0
0
0
0
0
0
0
0
0
0
0
0
0
0
0
0
0
0
0
0
0
0
0
0
0
0
0
0
0
0
0
0
0
0
0
0
0
0
0
0
0
0
0
0
0
0
0
0
0
0
0
0
0
0
0
0
0
0
0
0
0
0
0
0
0
0
0
0
0
0
0
0
0
0
0
0
0
0
0
0
0
0
0
0
0
0
0
0
0
0
0
0
0
0
0
0
0
0
0
0
0
0
0
0
0
0
0
0
0
0
0
0
0
0
0
0
0
0
0
0
0
0
0
0
0
0
0
0
0
0
0
0
0
0
0
0
0
0
0
0
0
0
0
0
0
0
0
0
0
0
0
0
0
0
0
0
0
0
0
0
0
0
0
0
0
0
0
0
0
0
0
0
0
0
0
0
0
0
0
0
0
0
0
0
0
0
0
0
0
0
0
0
0
0
0
0
0
0
0
0
0
0
0
0
0
0
0
0
0
0
0
0
0
0
0
0
0
0
0
0
0
0
0
0
0
0
0
0
0
0
0
0
0
0
0
0
0
0
0
0
0
0
0
0
0
0
0
0
0
0
0
0
0
0
0
0
0
0
0
0
0
0
0
0
0
0
0
0
0
0
0
0
0
0
0
0
0
0
0
0
0
0
0
0
0
0
0
0
0
0
0
0
0
0
0
0
0
0
0
0
0
0
0
0
0
0
0
0
0
0
0
0
0
0
0
0
0
0
0
0
0
0
0
0
0
0
0
0
0
0
0
0
0
0
0
0
0
0
0
0
0
0
0
0
0
0
0
0
0
0
0
0
0
0
0
0
0
0
0
0
0
0
0
0
0
0
0
0
0
0
0
0
0
0
0
0
0
0
0
0
0
0
0
0
0
0
0
0
0
0
0
0
0
0
0
0
0
0
0
0
0
0
0
0
0
0
0
0
0
0
0
0
0
0
0
0
0
0
0
0
0
0
0
0
0
0
0
0
0
0
0
0
0
0
0
0
0
0
0
0
0
0
0
0
0
0
0
0
0
0
0
0
0
0
0
0
0
0
0
0
0
0
0
0
0
0
0
0
0
0
0
0
0
0
0
0
0
0
0
0
0
0
0
0
0
0
0
0
0
0
0
0
0
0
0
0
0
0
0
0
0
0
0
0
0
0
0
0
0
0
0
0
0
0
0
0
0
0
0
0
0
0
0
0
0
0
0
0
0
0
0
0
0
0
0
0
0
0
0
0
0
0
0
0
0
0
0
0
0
0
0
0
0
0
0
0
0
0
0
0
0
0
0
0
0
0
0
0
0
0
0
0
0
0
0
0
0
0
0
0
0
0
0
0
0
0
0
0
0
0
0
0
0
0
0
0
0
0
0
0
0
0
0
0
0
0
0
0
0
0
0
0
0
0
0
0
0
0
0
0
0
0
0
0
0
0
0
0
0
0
0
0
0
0
0
0
0
0
0
0
0
0
0
0
0
0
0
0
0
0
0
0
3.969586e-05
9.719435e-05
1.547876e-04
2.124757e-04
2.702584e-04
3.281359e-04
3.861081e-04
4.441750e-04
5.023366e-04
5.605927e-04
6.189435e-04
6.773889e-04
7.359288e-04
7.945633e-04
8.532923e-04
9.121158e-04
9.710338e-04
1.030046e-03
1.089153e-03
1.148354e-03
1.207650e-03
1.267040e-03
1.326524e-03
1.386103e-03
1.445776e-03
1.505543e-03
1.565405e-03
1.625360e-03
1.685410e-03
1.745554e-03
1.805792e-03
1.866125e-03
1.926551e-03
1.987072e-03
2.047686e-03
2.108395e-03
2.169198e-03
2.230094e-03
2.291085e-03
2.352170e-03
2.413348e-03
2.474620e-03
2.535987e-03
2.597447e-03
2.659001e-03
2.720648e-03
2.782390e-03
2.844225e-03
2.906154e-03
2.968177e-03
3.030293e-03
3.092503e-03
3.154807e-03
3.217204e-03
3.279695e-03
3.342279e-03
3.404957e-03
3.467729e-03
3.530594e-03
3.593552e-03
3.656604e-03
3.719749e-03
3.782988e-03
3.846320e-03
3.909745e-03
3.973264e-03
4.036876e-03
4.100581e-03
4.164380e-03
4.228272e-03
4.292257e-03
4.356335e-03
4.420506e-03
4.484770e-03
4.549128e-03
4.613578e-03
4.678122e-03
4.742759e-03
4.807488e-03
4.872311e-03
4.937226e-03
5.002235e-03
5.067336e-03
5.132530e-03
5.197817e-03
5.263197e-03
5.328670e-03
5.394235e-03
5.459893e-03
5.525644e-03
5.591488e-03
5.657424e-03
5.723453e-03
5.789575e-03
5.855789e-03
5.922096e-03
5.988495e-03
6.054986e-03
6.121571e-03
6.188247e-03
6.255017e-03
6.321878e-03
6.388832e-03
6.455878e-03
6.523017e-03
6.590248e-03
6.657571e-03
6.724987e-03
6.792494e-03
6.860094e-03
6.927786e-03
6.995571e-03
7.063447e-03
7.131415e-03
7.199476e-03
7.267629e-03
7.335873e-03
7.404210e-03
7.472638e-03
7.541159e-03
7.609771e-03
7.678476e-03
7.747272e-03
7.816160e-03
7.885140e-03
7.954211e-03
8.023375e-03
8.092630e-03
8.161976e-03
8.231415e-03
8.300945e-03
8.370567e-03
8.440280e-03
8.510085e-03
8.579981e-03
8.649969e-03
8.720049e-03
8.790220e-03
8.860482e-03
8.930836e-03
9.001281e-03
9.071817e-03
9.142445e-03
9.213164e-03
9.283974e-03
9.354876e-03
9.425869e-03
9.496953e-03
9.568128e-03
9.639394e-03
9.710751e-03
9.782200e-03
9.853739e-03
9.925370e-03
9.997091e-03
1.006890e-02
1.014081e-02
1.021280e-02
1.028489e-02
1.035706e-02
1.042933e-02
1.050169e-02
1.057414e-02
1.064667e-02
1.071930e-02
1.079202e-02
1.086484e-02
1.093774e-02
1.101073e-02
1.108381e-02
1.115699e-02
1.123025e-02
1.130361e-02
1.137705e-02
1.145059e-02
1.152421e-02
1.159793e-02
1.167173e-02
1.174563e-02
1.181962e-02
1.189370e-02
1.196786e-02
1.204212e-02
1.211647e-02
1.219091e-02
1.226544e-02
1.234005e-02
1.241476e-02
1.248956e-02
1.256445e-02
1.263943e-02
1.271450e-02
1.278965e-02
1.286490e-02
1.294024e-02
1.301567e-02
1.309118e-02
1.316679e-02
1.324249e-02
1.331828e-02
1.339415e-02
1.347012e-02
1.354617e-02
1.362232e-02
1.369855e-02
1.377488e-02
1.385129e-02
1.392780e-02
1.400439e-02
1.408107e-02
1.415784e-02
1.423470e-02
1.431165e-02
1.438869e-02
1.446582e-02
1.454304e-02
1.462035e-02
1.469774e-02
1.477523e-02
1.485280e-02
1.493047e-02
1.500822e-02
1.508606e-02
1.516399e-02
1.524201e-02
1.532012e-02
1.539832e-02
1.547660e-02
1.555498e-02
1.563344e-02
1.571200e-02
1.579064e-02
1.586937e-02
1.594819e-02
1.602709e-02
1.610609e-02
1.618518e-02
1.626435e-02
1.634361e-02
1.642296e-02
1.650240e-02
1.658193e-02
1.666154e-02
1.674125e-02
1.682104e-02
1.690092e-02
1.698089e-02
1.706095e-02
1.714109e-02
1.722133e-02
1.730165e-02
1.738206e-02
1.746256e-02
1.754314e-02
1.762382e-02
1.770458e-02
1.778543e-02
1.786637e-02
1.794739e-02
1.802851e-02
1.810971e-02
1.819100e-02
1.827237e-02
1.835384e-02
1.843539e-02
1.851703e-02
1.859876e-02
1.868058e-02
1.876248e-02
1.884447e-02
1.892655e-02
1.900872e-02
1.909097e-02
1.917331e-02
1.925574e-02
1.933825e-02
1.942086e-02
1.950355e-02
1.958632e-02
1.966919e-02
1.975214e-02
1.983518e-02
1.991831e-02
2.000152e-02
2.008482e-02
2.016821e-02
2.025168e-02
2.033524e-02
2.041889e-02
2.050263e-02
2.058645e-02
2.067036e-02
2.075435e-02
2.083844e-02
2.092261e-02
2.100686e-02
2.109120e-02
2.117563e-02
2.126015e-02
2.134475e-02
2.142944e-02
2.151422e-02
2.159908e-02
2.168403e-02
2.176906e-02
2.185418e-02
2.193939e-02
2.202469e-02
2.211007e-02
2.219553e-02
2.228109e-02
2.236673e-02
2.245245e-02
2.253826e-02
2.262416e-02
2.271014e-02
2.279621e-02
2.288237e-02
2.296861e-02
2.305494e-02
2.314135e-02
2.322785e-02
2.331444e-02
2.340111e-02
2.348786e-02
2.357470e-02
2.366163e-02
2.374865e-02
2.383575e-02
2.392293e-02
2.401020e-02
2.409756e-02
2.418500e-02
2.427252e-02
2.436014e-02
2.444783e-02
2.453562e-02
2.462349e-02
2.471144e-02
2.479948e-02
2.488760e-02
2.497581e-02
2.506411e-02
2.515248e-02
2.524095e-02
2.532950e-02
2.541813e-02
2.550685e-02
2.559566e-02
2.568455e-02
2.577352e-02
2.586258e-02
2.595172e-02
2.604095e-02
2.613026e-02
2.621966e-02
2.630915e-02
2.639871e-02
2.648836e-02
2.657810e-02
2.666792e-02
2.675783e-02
2.684782e-02
2.693789e-02
2.702805e-02
2.711829e-02
2.720862e-02
2.729903e-02
2.738953e-02
2.748011e-02
2.757077e-02
2.766152e-02
2.775235e-02
2.784327e-02
2.793427e-02
2.802535e-02
2.811652e-02
2.820777e-02
2.829911e-02
2.839053e-02
2.848203e-02
2.857362e-02
2.866529e-02
2.875705e-02
2.884888e-02
2.894081e-02
2.903281e-02
2.912490e-02
2.921708e-02
2.930933e-02
2.940167e-02
2.949409e-02
2.958660e-02
2.967919e-02
2.977186e-02
2.986462e-02
2.995746e-02
3.005038e-02
3.014339e-02
3.023648e-02
3.032965e-02
3.042291e-02
3.051625e-02
3.060967e-02
3.070317e-02
3.079676e-02
3.089043e-02
3.098418e-02
3.107802e-02
3.117194e-02
3.126594e-02
3.136002e-02
3.145419e-02
3.154844e-02
3.164277e-02
3.173718e-02
3.183168e-02
3.192626e-02
3.202092e-02
3.211567e-02
3.221049e-02
3.230540e-02
3.240039e-02
3.249547e-02
3.259062e-02
3.268586e-02
3.278118e-02
3.287658e-02
3.297206e-02
3.306763e-02
3.316328e-02
3.325901e-02
3.335482e-02
3.345071e-02
3.354669e-02
3.364275e-02
3.373889e-02
3.383511e-02
3.393141e-02
3.402779e-02
3.412426e-02
3.422081e-02
3.431744e-02
3.441415e-02
3.451094e-02
3.460781e-02
3.470477e-02
3.480180e-02
3.489892e-02
3.499612e-02
3.509340e-02
3.519076e-02
3.528820e-02
3.538572e-02
3.548333e-02
3.558101e-02
3.567878e-02
3.577663e-02
3.587455e-02
3.597256e-02
3.607065e-02
3.616882e-02
3.626708e-02
3.636541e-02
3.646382e-02
3.656231e-02
3.666089e-02
3.675954e-02
3.685828e-02
3.695710e-02
3.705599e-02
3.715497e-02
3.725403e-02
3.735316e-02
3.745238e-02
3.755168e-02
3.765106e-02
3.775052e-02
3.785005e-02
3.794967e-02
3.804937e-02
3.814915e-02
3.824901e-02
3.834895e-02
3.844897e-02
3.854907e-02
3.864924e-02
3.874950e-02
3.884984e-02
3.895026e-02
3.905076e-02
3.915133e-02
3.925199e-02
3.935273e-02
3.945354e-02
3.955444e-02
3.965541e-02
3.975647e-02
3.985760e-02
3.995881e-02
4.006011e-02
4.016148e-02
4.026293e-02
4.036446e-02
4.046607e-02
4.056775e-02
4.066952e-02
4.077137e-02
4.087329e-02
4.097530e-02
4.107738e-02
4.117954e-02
4.128178e-02
4.138410e-02
4.148650e-02
4.158898e-02
4.169153e-02
4.179416e-02
4.189688e-02
4.199967e-02
4.210254e-02
4.220549e-02
4.230851e-02
4.241162e-02
4.251480e-02
4.261806e-02
4.272140e-02
4.282482e-02
4.292832e-02
4.303189e-02
4.313554e-02
4.323927e-02
4.334308e-02
4.344697e-02
4.355093e-02
4.365497e-02
4.375909e-02
4.386329e-02
4.396757e-02
4.407192e-02
4.417635e-02
4.428086e-02
4.438545e-02
4.449011e-02
4.459485e-02
4.469967e-02
4.480457e-02
4.490954e-02
4.501459e-02
4.511972e-02
4.522493e-02
4.533021e-02
4.543557e-02
4.554101e-02
4.564652e-02
4.575211e-02
4.585778e-02
4.596353e-02
4.606935e-02
4.617525e-02
4.628122e-02
4.638728e-02
4.649341e-02
4.659961e-02
4.670590e-02
4.681226e-02
4.691869e-02
4.702521e-02
4.713179e-02
4.723846e-02
4.734520e-02
4.745202e-02
4.755892e-02
4.766589e-02
4.777294e-02
4.788006e-02
4.798726e-02
4.809454e-02
4.820189e-02
4.830932e-02
4.841682e-02
4.852440e-02
4.863206e-02
4.873979e-02
4.884760e-02
4.895548e-02
4.906344e-02
4.917148e-02
4.927959e-02
4.938778e-02
4.949604e-02
4.960438e-02
4.971279e-02
4.982128e-02
4.992985e-02
5.003849e-02
5.014720e-02
5.025599e-02
5.036486e-02
5.047380e-02
5.058281e-02
5.069191e-02
5.080107e-02
5.091031e-02
5.101963e-02
5.112902e-02
5.123849e-02
5.134803e-02
5.145764e-02
5.156734e-02
5.167710e-02
5.178694e-02
5.189686e-02
5.200685e-02
5.211691e-02
5.222705e-02
5.233726e-02
5.244755e-02
5.255791e-02
5.266835e-02
5.277886e-02
5.288944e-02
5.300010e-02
5.311084e-02
5.322164e-02
5.333253e-02
5.344348e-02
5.355451e-02
5.366562e-02
5.377679e-02
5.388805e-02
5.399937e-02
5.411077e-02
5.422224e-02
5.433379e-02
5.444541e-02
5.455710e-02
5.466887e-02
5.478071e-02
5.489263e-02
5.500462e-02
5.511668e-02
5.522881e-02
5.534102e-02
5.545330e-02
5.556566e-02
5.567808e-02
5.579058e-02
5.590316e-02
5.601581e-02
5.612853e-02
5.624132e-02
5.635419e-02
5.646712e-02
5.658014e-02
5.669322e-02
5.680638e-02
5.691961e-02
5.703291e-02
5.714629e-02
5.725973e-02
5.737325e-02
5.748685e-02
5.760051e-02
5.771425e-02
5.782806e-02
5.794194e-02
5.805590e-02
5.816992e-02
5.828402e-02
5.839819e-02
5.851244e-02
5.862675e-02
5.874114e-02
5.885560e-02
5.897013e-02
5.908473e-02
5.919941e-02
5.931415e-02
5.942897e-02
5.954386e-02
5.965882e-02
5.977385e-02
5.988896e-02
6.000413e-02
6.011938e-02
6.023470e-02
6.035009e-02
6.046555e-02
6.058108e-02
6.069669e-02
6.081236e-02
6.092811e-02
6.104393e-02
6.115982e-02
6.127578e-02
6.139181e-02
6.150791e-02
6.162408e-02
6.174032e-02
6.185664e-02
6.197302e-02
6.208948e-02
6.220600e-02
6.232260e-02
6.243926e-02
6.255600e-02
6.267281e-02
6.278969e-02
6.290664e-02
6.302366e-02
6.314074e-02
6.325790e-02
6.337513e-02
6.349243e-02
6.360980e-02
6.372724e-02
6.384475e-02
6.396233e-02
6.407998e-02
6.419770e-02
6.431549e-02
6.443335e-02
6.455128e-02
6.466928e-02
6.478734e-02
6.490548e-02
6.502369e-02
6.514197e-02
6.526031e-02
6.537873e-02
6.549721e-02
6.561577e-02
6.573439e-02
6.585308e-02
6.597184e-02
6.609067e-02
6.620957e-02
6.632854e-02
6.644758e-02
6.656669e-02
6.668586e-02
6.680511e-02
6.692442e-02
6.704380e-02
6.716325e-02
6.728277e-02
6.740236e-02
6.752202e-02
6.764174e-02
6.776153e-02
6.788140e-02
6.800133e-02
6.812133e-02
6.824139e-02
6.836153e-02
6.848173e-02
6.860200e-02
6.872234e-02
6.884275e-02
6.896322e-02
6.908377e-02
6.920438e-02
6.932506e-02
6.944580e-02
6.956662e-02
6.968750e-02
6.980845e-02
6.992947e-02
7.005055e-02
7.017171e-02
7.029293e-02
7.041421e-02
7.053557e-02
7.065699e-02
7.077848e-02
7.090004e-02
7.102166e-02
7.114335e-02
7.126511e-02
7.138693e-02
7.150883e-02
7.163078e-02
7.175281e-02
7.187490e-02
7.199706e-02
7.211929e-02
7.224158e-02
7.236394e-02
7.248637e-02
7.260886e-02
7.273142e-02
7.285404e-02
7.297674e-02
7.309950e-02
7.322232e-02
7.334521e-02
7.346817e-02
7.359119e-02
7.371428e-02
7.383744e-02
7.396066e-02
7.408395e-02
7.420730e-02
7.433072e-02
7.445420e-02
7.457776e-02
7.470137e-02
7.482506e-02
7.494880e-02
7.507262e-02
7.519650e-02
7.532044e-02
7.544445e-02
7.556853e-02
7.569267e-02
7.581687e-02
7.594115e-02
7.606548e-02
7.618988e-02
7.631435e-02
7.643888e-02
7.656348e-02
7.668814e-02
7.681287e-02
7.693766e-02
7.706252e-02
7.718744e-02
7.731242e-02
7.743747e-02
7.756259e-02
7.768777e-02
7.781301e-02
7.793832e-02
7.806370e-02
7.818913e-02
7.831464e-02
7.844020e-02
7.856583e-02
7.869153e-02
7.881729e-02
7.894311e-02
7.906899e-02
7.919495e-02
7.932096e-02
7.944704e-02
7.957318e-02
7.969939e-02
7.982566e-02
7.995199e-02
8.007839e-02
8.020485e-02
8.033137e-02
8.045796e-02
8.058461e-02
8.071133e-02
8.083810e-02
8.096495e-02
8.109185e-02
8.121882e-02
8.134585e-02
8.147294e-02
8.160010e-02
8.172732e-02
8.185460e-02
8.198195e-02
8.210935e-02
8.223683e-02
8.236436e-02
8.249196e-02
8.261962e-02
8.274734e-02
8.287512e-02
8.300297e-02
8.313088e-02
8.325885e-02
8.338688e-02
8.351498e-02
8.364314e-02
8.377136e-02
8.389964e-02
8.402799e-02
8.415639e-02
8.428486e-02
8.441339e-02
8.454199e-02
8.467064e-02
8.479936e-02
8.492813e-02
8.505697e-02
8.518588e-02
8.531484e-02
8.544386e-02
8.557295e-02
8.570210e-02
8.583130e-02
8.596057e-02
8.608991e-02
8.621930e-02
8.634875e-02
8.647827e-02
8.660784e-02
8.673748e-02
8.686718e-02
8.699693e-02
8.712675e-02
8.725663e-02
8.738658e-02
8.751658e-02
8.764664e-02
8.777676e-02
8.790695e-02
8.803719e-02
8.816750e-02
8.829786e-02
8.842829e-02
8.855877e-02
8.868932e-02
8.881992e-02
8.895059e-02
8.908132e-02
8.921210e-02
8.934295e-02
8.947386e-02
8.960482e-02
8.973585e-02
8.986693e-02
8.999808e-02
9.012928e-02
9.026055e-02
9.039187e-02
9.052326e-02
9.065470e-02
9.078620e-02
9.091777e-02
9.104939e-02
9.118107e-02
9.131281e-02
9.144461e-02
9.157647e-02
9.170838e-02
9.184036e-02
9.197239e-02
9.210449e-02
9.223664e-02
9.236885e-02
9.250112e-02
9.263345e-02
9.276584e-02
9.289829e-02
9.303079e-02
9.316336e-02
9.329598e-02
9.342866e-02
9.356140e-02
9.369420e-02
9.382705e-02
9.395997e-02
9.409294e-02
9.422597e-02
9.435905e-02
9.449220e-02
9.462540e-02
9.475867e-02
9.489198e-02
9.502536e-02
9.515880e-02
9.529229e-02
9.542584e-02
9.555945e-02
9.569311e-02
9.582683e-02
9.596061e-02
9.609445e-02
9.622835e-02
9.636230e-02
9.649631e-02
9.663037e-02
9.676450e-02
9.689868e-02
9.703291e-02
9.716721e-02
9.730156e-02
9.743597e-02
9.757043e-02
9.770495e-02
9.783953e-02
9.797416e-02
9.810886e-02
9.824360e-02
9.837841e-02
9.851327e-02
9.864818e-02
9.878316e-02
9.891819e-02
9.905327e-02
9.918841e-02
9.932361e-02
9.945887e-02
9.959418e-02
9.972954e-02
9.986496e-02
1.000004e-01
1.001360e-01
1.002716e-01
1.004072e-01
1.005429e-01
1.006787e-01
1.008145e-01
1.009503e-01
1.010863e-01
1.012222e-01
1.013583e-01
1.014944e-01
1.016305e-01
1.017667e-01
1.019030e-01
1.020393e-01
1.021756e-01
1.023120e-01
1.024485e-01
1.025850e-01
1.027216e-01
1.028583e-01
1.029950e-01
1.031317e-01
1.032685e-01
1.034054e-01
1.035423e-01
1.036792e-01
1.038162e-01
1.039533e-01
1.040904e-01
1.042276e-01
1.043649e-01
1.045021e-01
1.046395e-01
1.047769e-01
1.049143e-01
1.050518e-01
1.051894e-01
1.053270e-01
1.054647e-01
1.056024e-01
1.057402e-01
1.058780e-01
1.060159e-01
1.061538e-01
1.062918e-01
1.064298e-01
1.065679e-01
1.067061e-01
1.068443e-01
1.069825e-01
1.071208e-01
1.072592e-01
1.073976e-01
1.075361e-01
1.076746e-01
1.078132e-01
1.079518e-01
1.080905e-01
1.082292e-01
1.083680e-01
1.085068e-01
1.086457e-01
1.087846e-01
1.089236e-01
1.090626e-01
1.092017e-01
1.093409e-01
1.094801e-01
1.096193e-01
1.097586e-01
1.098980e-01
1.100374e-01
1.101769e-01
1.103164e-01
1.104559e-01
1.105955e-01
1.107352e-01
1.108749e-01
1.110147e-01
1.111545e-01
1.112944e-01
1.114343e-01
1.115743e-01
1.117143e-01
1.118544e-01
1.119945e-01
1.121347e-01
1.122749e-01
1.124152e-01
1.125555e-01
1.126959e-01
1.128363e-01
1.129768e-01
1.131173e-01
1.132579e-01
1.133986e-01
1.135392e-01
1.136800e-01
1.138208e-01
1.139616e-01
1.141025e-01
1.142434e-01
1.143844e-01
1.145255e-01
1.146665e-01
1.148077e-01
1.149489e-01
1.150901e-01
1.152314e-01
1.153727e-01
1.155141e-01
1.156555e-01
1.157970e-01
1.159386e-01
1.160801e-01
1.162218e-01
1.163635e-01
1.165052e-01
1.166470e-01
1.167888e-01
1.169307e-01
1.170726e-01
1.172146e-01
1.173566e-01
1.174987e-01
1.176408e-01
1.177830e-01
1.179252e-01
1.180675e-01
1.182098e-01
1.183522e-01
1.184946e-01
1.186371e-01
1.187796e-01
1.189221e-01
1.190648e-01
1.192074e-01
1.193501e-01
1.194929e-01
1.196357e-01
1.197785e-01
1.199214e-01
1.200644e-01
1.202074e-01
1.203504e-01
1.204935e-01
1.206366e-01
1.207798e-01
1.209231e-01
1.210663e-01
1.212097e-01
1.213531e-01
1.214965e-01
1.216399e-01
1.217835e-01
1.219270e-01
1.220706e-01
1.222143e-01
1.223580e-01
1.225018e-01
1.226456e-01
1.227894e-01
1.229333e-01
1.230772e-01
1.232212e-01
1.233653e-01
1.235093e-01
1.236535e-01
1.237976e-01
1.239419e-01
1.240861e-01
1.242304e-01
1.243748e-01
1.245192e-01
1.246637e-01
1.248082e-01
1.249527e-01
1.250973e-01
1.252419e-01
1.253866e-01
1.255313e-01
1.256761e-01
1.258209e-01
1.259658e-01
1.261107e-01
1.262557e-01
1.264007e-01
1.265457e-01
1.266908e-01
1.268359e-01
1.269811e-01
1.271263e-01
1.272716e-01
1.274169e-01
1.275623e-01
1.277077e-01
1.278531e-01
1.279986e-01
1.281442e-01
1.282898e-01
1.284354e-01
1.285811e-01
1.287268e-01
1.288726e-01
1.290184e-01
1.291642e-01
1.293101e-01
1.294561e-01
1.296020e-01
1.297481e-01
1.298941e-01
1.300403e-01
1.301864e-01
1.303326e-01
1.304789e-01
1.306252e-01
1.307715e-01
1.309179e-01
1.310643e-01
1.312108e-01
1.313573e-01
1.315039e-01
1.316504e-01
1.317971e-01
1.319438e-01
1.320905e-01
1.322373e-01
1.323841e-01
1.325309e-01
1.326778e-01
1.328248e-01
1.329718e-01
1.331188e-01
1.332659e-01
1.334130e-01
1.335601e-01
1.337073e-01
1.338546e-01
1.340019e-01
1.341492e-01
1.342966e-01
1.344440e-01
1.345914e-01
1.347389e-01
1.348865e-01
1.350340e-01
1.351817e-01
1.353293e-01
1.354770e-01
1.356248e-01
1.357726e-01
1.359204e-01
1.360683e-01
1.362162e-01
1.363641e-01
1.365121e-01
1.366602e-01
1.368083e-01
1.369564e-01
1.371045e-01
1.372527e-01
1.374010e-01
1.375493e-01
1.376976e-01
1.378460e-01
1.379944e-01
1.381428e-01
1.382913e-01
1.384398e-01
1.385884e-01
1.387370e-01
1.388857e-01
1.390344e-01
1.391831e-01
1.393319e-01
1.394807e-01
1.396295e-01
1.397784e-01
1.399274e-01
1.400763e-01
1.402254e-01
1.403744e-01
1.405235e-01
1.406726e-01
1.408218e-01
1.409710e-01
1.411203e-01
1.412696e-01
1.414189e-01
1.415683e-01
1.417177e-01
1.418671e-01
1.420166e-01
1.421662e-01
1.423157e-01
1.424653e-01
1.426150e-01
1.427647e-01
1.429144e-01
1.430642e-01
1.432140e-01
1.433638e-01
1.435137e-01
1.436636e-01
1.438136e-01
1.439636e-01
1.441136e-01
1.442637e-01
1.444138e-01
1.445639e-01
1.447141e-01
1.448643e-01
1.450146e-01
1.451649e-01
1.453152e-01
1.454656e-01
1.456160e-01
1.457665e-01
1.459170e-01
1.460675e-01
1.462181e-01
1.463687e-01
1.465193e-01
1.466700e-01
1.468207e-01
1.469715e-01
1.471223e-01
1.472731e-01
1.474239e-01
1.475749e-01
1.477258e-01
1.478768e-01
1.480278e-01
1.481788e-01
1.483299e-01
1.484810e-01
1.486322e-01
1.487834e-01
1.489346e-01
1.490859e-01
1.492372e-01
1.493886e-01
1.495399e-01
1.496913e-01
1.498428e-01
1.499943e-01
1.501458e-01
1.502974e-01
1.504490e-01
1.506006e-01
1.507523e-01
1.509040e-01
1.510557e-01
1.512075e-01
1.513593e-01
1.515111e-01
1.516630e-01
1.518149e-01
1.519669e-01
1.521189e-01
1.522709e-01
1.524230e-01
1.525751e-01
1.527272e-01
1.528794e-01
1.530316e-01
1.531838e-01
1.533361e-01
1.534884e-01
1.536407e-01
1.537931e-01
1.539455e-01
1.540979e-01
1.542504e-01
1.544029e-01
1.545554e-01
1.547080e-01
1.548606e-01
1.550133e-01
1.551660e-01
1.553187e-01
1.554714e-01
1.556242e-01
1.557770e-01
1.559299e-01
1.560828e-01
1.562357e-01
1.563887e-01
1.565416e-01
1.566947e-01
1.568477e-01
1.570008e-01
1.571539e-01
1.573071e-01
1.574603e-01
1.576135e-01
1.577667e-01
1.579200e-01
1.580733e-01
1.582267e-01
1.583801e-01
1.585335e-01
1.586869e-01
1.588404e-01
1.589939e-01
1.591475e-01
1.593011e-01
1.594547e-01
1.596083e-01
1.597620e-01
1.599157e-01
1.600695e-01
1.602232e-01
1.603770e-01
1.605309e-01
1.606847e-01
1.608386e-01
1.609926e-01
1.611465e-01
1.613005e-01
1.614546e-01
1.616086e-01
1.617627e-01
1.619169e-01
1.620710e-01
1.622252e-01
1.623794e-01
1.625337e-01
1.626879e-01
1.628423e-01
1.629966e-01
1.631510e-01
1.633054e-01
1.634598e-01
1.636143e-01
1.637688e-01
1.639233e-01
1.640779e-01
1.642324e-01
1.643871e-01
1.645417e-01
1.646964e-01
1.648511e-01
1.650058e-01
1.651606e-01
1.653154e-01
1.654702e-01
1.656251e-01
1.657800e-01
1.659349e-01
1.660899e-01
1.662448e-01
1.663999e-01
1.665549e-01
1.667100e-01
1.668651e-01
1.670202e-01
1.671754e-01
1.673305e-01
1.674858e-01
1.676410e-01
1.677963e-01
1.679516e-01
1.681069e-01
1.682623e-01
1.684177e-01
1.685731e-01
1.687285e-01
1.688840e-01
1.690395e-01
1.691950e-01
1.693506e-01
1.695062e-01
1.696618e-01
1.698175e-01
1.699731e-01
1.701289e-01
1.702846e-01
1.704403e-01
1.705961e-01
1.707519e-01
1.709078e-01
1.710637e-01
1.712196e-01
1.713755e-01
1.715315e-01
1.716874e-01
1.718434e-01
1.719995e-01
1.721556e-01
1.723116e-01
1.724678e-01
1.726239e-01
1.727801e-01
1.729363e-01
1.730925e-01
1.732488e-01
1.734051e-01
1.735614e-01
1.737177e-01
1.738741e-01
1.740305e-01
1.741869e-01
1.743433e-01
1.744998e-01
1.746563e-01
1.748128e-01
1.749694e-01
1.751259e-01
1.752825e-01
1.754392e-01
1.755958e-01
1.757525e-01
1.759092e-01
1.760659e-01
1.762227e-01
1.763795e-01
1.765363e-01
1.766931e-01
1.768500e-01
1.770069e-01
1.771638e-01
1.773207e-01
1.774777e-01
1.776347e-01
1.777917e-01
1.779487e-01
1.781058e-01
1.782629e-01
1.784200e-01
1.785771e-01
1.787343e-01
1.788915e-01
1.790487e-01
1.792059e-01
1.793632e-01
1.795205e-01
1.796778e-01
1.798351e-01
1.799925e-01
1.801499e-01
1.803073e-01
1.804647e-01
1.806222e-01
1.807796e-01
1.809371e-01
1.810947e-01
1.812522e-01
1.814098e-01
1.815674e-01
1.817250e-01
1.818827e-01
1.820403e-01
1.821980e-01
1.823558e-01
1.825135e-01
1.826713e-01
1.828290e-01
1.829869e-01
1.831447e-01
1.833025e-01
1.834604e-01
1.836183e-01
1.837763e-01
1.839342e-01
1.840922e-01
1.842502e-01
1.844082e-01
1.845662e-01
1.847243e-01
1.848824e-01
1.850405e-01
1.851986e-01
1.853568e-01
1.855149e-01
1.856731e-01
1.858313e-01
1.859896e-01
1.861478e-01
1.863061e-01
1.864644e-01
1.866228e-01
1.867811e-01
1.869395e-01
1.870979e-01
1.872563e-01
1.874147e-01
1.875732e-01
1.877316e-01
1.878901e-01
1.880487e-01
1.882072e-01
1.883658e-01
1.885243e-01
1.886829e-01
1.888416e-01
1.890002e-01
1.891589e-01
1.893176e-01
1.894763e-01
1.896350e-01
1.897937e-01
1.899525e-01
1.901113e-01
1.902701e-01
1.904289e-01
1.905878e-01
1.907467e-01
1.909056e-01
1.910645e-01
1.912234e-01
1.913823e-01
1.915413e-01
1.917003e-01
1.918593e-01
1.920183e-01
1.921774e-01
1.923365e-01
1.924955e-01
1.926546e-01
1.928138e-01
1.929729e-01
1.931321e-01
1.932913e-01
1.934505e-01
1.936097e-01
1.937689e-01
1.939282e-01
1.940875e-01
1.942468e-01
1.944061e-01
1.945654e-01
1.947248e-01
1.948841e-01
1.950435e-01
1.952029e-01
1.953624e-01
1.955218e-01
1.956813e-01
1.958407e-01
1.960002e-01
1.961598e-01
1.963193e-01
1.964788e-01
1.966384e-01
1.967980e-01
1.969576e-01
1.971172e-01
1.972769e-01
1.974365e-01
1.975962e-01
1.977559e-01
1.979156e-01
1.980753e-01
1.982351e-01
1.983948e-01
1.985546e-01
1.987144e-01
1.988742e-01
1.990341e-01
1.991939e-01
1.993538e-01
1.995137e-01
1.996736e-01
1.998335e-01
1.999934e-01
2.001533e-01
2.003133e-01
2.004733e-01
2.006333e-01
2.007933e-01
2.009533e-01
2.011134e-01
2.012734e-01
2.014335e-01
2.015936e-01
2.017537e-01
2.019138e-01
2.020739e-01
2.022341e-01
2.023943e-01
2.025545e-01
2.027147e-01
2.028749e-01
2.030351e-01
2.031953e-01
2.033556e-01
2.035159e-01
2.036762e-01
2.038365e-01
2.039968e-01
2.041571e-01
2.043175e-01
2.044779e-01
2.046382e-01
2.047986e-01
2.049590e-01
2.051195e-01
2.052799e-01
2.054404e-01
2.056008e-01
2.057613e-01
2.059218e-01
2.060823e-01
2.062428e-01
2.064034e-01
2.065639e-01
2.067245e-01
2.068851e-01
2.070456e-01
2.072063e-01
2.073669e-01
2.075275e-01
2.076882e-01
2.078488e-01
2.080095e-01
2.081702e-01
2.083309e-01
2.084916e-01
2.086523e-01
2.088130e-01
2.089738e-01
2.091346e-01
2.092953e-01
2.094561e-01
2.096169e-01
2.097778e-01
2.099386e-01
2.100994e-01
2.102603e-01
2.104211e-01
2.105820e-01
2.107429e-01
2.109038e-01
2.110647e-01
2.112256e-01
2.113866e-01
2.115475e-01
2.117085e-01
2.118695e-01
2.120305e-01
2.121915e-01
2.123525e-01
2.125135e-01
2.126745e-01
2.128356e-01
2.129966e-01
2.131577e-01
2.133188e-01
2.134798e-01
2.136409e-01
2.138021e-01
2.139632e-01
2.141243e-01
2.142855e-01
2.144466e-01
2.146078e-01
2.147689e-01
2.149301e-01
2.150913e-01
2.152525e-01
2.154138e-01
2.155750e-01
2.157362e-01
2.158975e-01
2.160587e-01
2.162200e-01
2.163813e-01
2.165426e-01
2.167039e-01
2.168652e-01
2.170265e-01
2.171878e-01
2.173492e-01
2.175105e-01
2.176719e-01
2.178332e-01
2.179946e-01
2.181560e-01
2.183174e-01
2.184788e-01
2.186402e-01
2.188016e-01
2.189630e-01
2.191245e-01
2.192859e-01
2.194474e-01
2.196088e-01
2.197703e-01
2.199318e-01
2.200933e-01
2.202548e-01
2.204163e-01
2.205778e-01
2.207393e-01
2.209009e-01
2.210624e-01
2.212240e-01
2.213855e-01
2.215471e-01
2.217087e-01
2.218703e-01
2.220318e-01
2.221934e-01
2.223550e-01
2.225167e-01
2.226783e-01
2.228399e-01
2.230015e-01
2.231632e-01
2.233248e-01
2.234865e-01
2.236481e-01
2.238098e-01
2.239715e-01
2.241332e-01
2.242949e-01
2.244566e-01
2.246183e-01
2.247800e-01
2.249417e-01
2.251034e-01
2.252652e-01
2.254269e-01
2.255886e-01
2.257504e-01
2.259122e-01
2.260739e-01
2.262357e-01
2.263975e-01
2.265592e-01
2.267210e-01
2.268828e-01
2.270446e-01
2.272064e-01
2.273682e-01
2.275301e-01
2.276919e-01
2.278537e-01
2.280155e-01
2.281774e-01
2.283392e-01
2.285011e-01
2.286629e-01
2.288248e-01
2.289867e-01
2.291485e-01
2.293104e-01
2.294723e-01
2.296342e-01
2.297961e-01
2.299579e-01
2.301198e-01
2.302817e-01
2.304437e-01
2.306056e-01
2.307675e-01
2.309294e-01
2.310913e-01
2.312533e-01
2.314152e-01
2.315771e-01
2.317391e-01
2.319010e-01
2.320630e-01
2.322249e-01
2.323869e-01
2.325488e-01
2.327108e-01
2.328728e-01
2.330347e-01
2.331967e-01
2.333587e-01
2.335207e-01
2.336826e-01
2.338446e-01
2.340066e-01
2.341686e-01
2.343306e-01
2.344926e-01
2.346546e-01
2.348166e-01
2.349786e-01
2.351406e-01
2.353026e-01
2.354646e-01
2.356267e-01
2.357887e-01
2.359507e-01
2.361127e-01
2.362748e-01
2.364368e-01
2.365988e-01
2.367608e-01
2.369229e-01
2.370849e-01
2.372470e-01
2.374090e-01
2.375710e-01
2.377331e-01
2.378951e-01
2.380572e-01
2.382192e-01
2.383813e-01
2.385433e-01
2.387054e-01
2.388674e-01
2.390295e-01
2.391915e-01
2.393536e-01
2.395156e-01
2.396777e-01
2.398397e-01
2.400018e-01
2.401639e-01
2.403259e-01
2.404880e-01
2.406500e-01
2.408121e-01
2.409742e-01
2.411362e-01
2.412983e-01
2.414604e-01
2.416224e-01
2.417845e-01
2.419465e-01
2.421086e-01
2.422707e-01
2.424327e-01
2.425948e-01
2.427569e-01
2.429189e-01
2.430810e-01
2.432430e-01
2.434051e-01
2.435672e-01
2.437292e-01
2.438913e-01
2.440533e-01
2.442154e-01
2.443774e-01
2.445395e-01
2.447015e-01
2.448636e-01
2.450256e-01
2.451877e-01
2.453497e-01
2.455118e-01
2.456738e-01
2.458359e-01
2.459979e-01
2.461599e-01
2.463220e-01
2.464840e-01
2.466460e-01
2.468081e-01
2.469701e-01
2.471321e-01
2.472942e-01
2.474562e-01
2.476182e-01
2.477802e-01
2.479422e-01
2.481042e-01
2.482663e-01
2.484283e-01
2.485903e-01
2.487523e-01
2.489143e-01
2.490763e-01
2.492383e-01
2.494003e-01
2.495622e-01
2.497242e-01
2.498862e-01
2.500482e-01
2.502102e-01
2.503721e-01
2.505341e-01
2.506961e-01
2.508580e-01
2.510200e-01
2.511819e-01
2.513439e-01
2.515058e-01
2.516678e-01
2.518297e-01
2.519917e-01
2.521536e-01
2.523155e-01
2.524774e-01
2.526393e-01
2.528013e-01
2.529632e-01
2.531251e-01
2.532870e-01
2.534489e-01
2.536108e-01
2.537727e-01
2.539345e-01
2.540964e-01
2.542583e-01
2.544201e-01
2.545820e-01
2.547439e-01
2.549057e-01
2.550676e-01
2.552294e-01
2.553912e-01
2.555531e-01
2.557149e-01
2.558767e-01
2.560385e-01
2.562003e-01
2.563621e-01
2.565239e-01
2.566857e-01
2.568475e-01
2.570093e-01
2.571711e-01
2.573328e-01
2.574946e-01
2.576563e-01
2.578181e-01
2.579798e-01
2.581416e-01
2.583033e-01
2.584650e-01
2.586267e-01
2.587884e-01
2.589501e-01
2.591118e-01
2.592735e-01
2.594352e-01
2.595969e-01
2.597585e-01
2.599202e-01
2.600819e-01
2.602435e-01
2.604051e-01
2.605668e-01
2.607284e-01
2.608900e-01
2.610516e-01
2.612132e-01
2.613748e-01
2.615364e-01
2.616980e-01
2.618596e-01
2.620211e-01
2.621827e-01
2.623442e-01
2.625057e-01
2.626673e-01
2.628288e-01
2.629903e-01
2.631518e-01
2.633133e-01
2.634748e-01
2.636363e-01
2.637977e-01
2.639592e-01
2.641207e-01
2.642821e-01
2.644435e-01
2.646050e-01
2.647664e-01
2.649278e-01
2.650892e-01
2.652506e-01
2.654120e-01
2.655733e-01
2.657347e-01
2.658960e-01
2.660574e-01
2.662187e-01
2.663800e-01
2.665413e-01
2.667027e-01
2.668639e-01
2.670252e-01
2.671865e-01
2.673478e-01
2.675090e-01
2.676703e-01
2.678315e-01
2.679927e-01
2.681539e-01
2.683151e-01
2.684763e-01
2.686375e-01
2.687987e-01
2.689598e-01
2.691210e-01
2.692821e-01
2.694432e-01
2.696044e-01
2.697655e-01
2.699266e-01
2.700876e-01
2.702487e-01
2.704098e-01
2.705708e-01
2.707319e-01
2.708929e-01
2.710539e-01
2.712149e-01
2.713759e-01
2.715369e-01
2.716978e-01
2.718588e-01
2.720197e-01
2.721807e-01
2.723416e-01
2.725025e-01
2.726634e-01
2.728243e-01
2.729851e-01
2.731460e-01
2.733068e-01
2.734677e-01
2.736285e-01
2.737893e-01
2.739501e-01
2.741109e-01
2.742717e-01
2.744324e-01
2.745932e-01
2.747539e-01
2.749146e-01
2.750753e-01
2.752360e-01
2.753967e-01
2.755574e-01
2.757180e-01
2.758786e-01
2.760393e-01
2.761999e-01
2.763605e-01
2.765211e-01
2.766816e-01
2.768422e-01
2.770027e-01
2.771633e-01
2.773238e-01
2.774843e-01
2.776448e-01
2.778052e-01
2.779657e-01
2.781262e-01
2.782866e-01
2.784470e-01
2.786074e-01
2.787678e-01
2.789282e-01
2.790885e-01
2.792489e-01
2.794092e-01
2.795695e-01
2.797298e-01
2.798901e-01
2.800503e-01
2.802106e-01
2.803708e-01
2.805311e-01
2.806913e-01
2.808515e-01
2.810116e-01
2.811718e-01
2.813319e-01
2.814921e-01
2.816522e-01
2.818123e-01
2.819724e-01
2.821324e-01
2.822925e-01
2.824525e-01
2.826125e-01
2.827725e-01
2.829325e-01
2.830925e-01
2.832524e-01
2.834124e-01
2.835723e-01
2.837322e-01
2.838921e-01
2.840520e-01
2.842118e-01
2.843717e-01
2.845315e-01
2.846913e-01
2.848511e-01
2.850108e-01
2.851706e-01
2.853303e-01
2.854900e-01
2.856497e-01
2.858094e-01
2.859691e-01
2.861287e-01
2.862884e-01
2.864480e-01
2.866076e-01
2.867672e-01
2.869267e-01
2.870863e-01
2.872458e-01
2.874053e-01
2.875648e-01
2.877242e-01
2.878837e-01
2.880431e-01
2.882025e-01
2.883619e-01
2.885213e-01
2.886807e-01
2.888400e-01
2.889994e-01
2.891587e-01
2.893179e-01
2.894772e-01
2.896365e-01
2.897957e-01
2.899549e-01
2.901141e-01
2.902733e-01
2.904324e-01
2.905915e-01
2.907507e-01
2.909098e-01
2.910688e-01
2.912279e-01
2.913869e-01
2.915459e-01
2.917049e-01
2.918639e-01
2.920229e-01
2.921818e-01
2.923407e-01
2.924996e-01
2.926585e-01
2.928174e-01
2.929762e-01
2.931350e-01
2.932938e-01
2.934526e-01
2.936114e-01
2.937701e-01
2.939288e-01
2.940875e-01
2.942462e-01
2.944048e-01
2.945635e-01
2.947221e-01
2.948807e-01
2.950392e-01
2.951978e-01
2.953563e-01
2.955148e-01
2.956733e-01
2.958318e-01
2.959902e-01
2.961486e-01
2.963070e-01
2.964654e-01
2.966238e-01
2.967821e-01
2.969404e-01
2.970987e-01
2.972570e-01
2.974152e-01
2.975735e-01
2.977317e-01
2.978898e-01
2.980480e-01
2.982061e-01
2.983643e-01
2.985224e-01
2.986804e-01
2.988385e-01
2.989965e-01
2.991545e-01
2.993125e-01
2.994704e-01
2.996284e-01
2.997863e-01
2.999442e-01
3.001020e-01
3.002599e-01
3.004177e-01
3.005755e-01
3.007333e-01
3.008910e-01
3.010487e-01
3.012065e-01
3.013641e-01
3.015218e-01
3.016794e-01
3.018370e-01
3.019946e-01
3.021522e-01
3.023097e-01
3.024672e-01
3.026247e-01
3.027822e-01
3.029396e-01
3.030970e-01
3.032544e-01
3.034118e-01
3.035691e-01
3.037265e-01
3.038838e-01
3.040410e-01
3.041983e-01
3.043555e-01
3.045127e-01
3.046699e-01
3.048270e-01
3.049841e-01
3.051412e-01
3.052983e-01
3.054554e-01
3.056124e-01
3.057694e-01
3.059264e-01
3.060833e-01
3.062402e-01
3.063971e-01
3.065540e-01
3.067108e-01
3.068677e-01
3.070244e-01
3.071812e-01
3.073380e-01
3.074947e-01
3.076514e-01
3.078080e-01
3.079647e-01
3.081213e-01
3.082779e-01
3.084344e-01
3.085910e-01
3.087475e-01
3.089039e-01
3.090604e-01
3.092168e-01
3.093732e-01
3.095296e-01
3.096859e-01
3.098423e-01
3.099986e-01
3.101548e-01
3.103111e-01
3.104673e-01
3.106235e-01
3.107796e-01
3.109358e-01
3.110919e-01
3.112479e-01
3.114040e-01
3.115600e-01
3.117160e-01
3.118720e-01
3.120279e-01
3.121838e-01
3.123397e-01
3.124955e-01
3.126514e-01
3.128072e-01
3.129629e-01
3.131187e-01
3.132744e-01
3.134301e-01
3.135857e-01
3.137414e-01
3.138970e-01
3.140526e-01
3.142081e-01
3.143636e-01
3.145191e-01
3.146746e-01
3.148300e-01
3.149854e-01
3.151408e-01
3.152961e-01
3.154514e-01
3.156067e-01
3.157620e-01
3.159172e-01
3.160724e-01
3.162275e-01
3.163827e-01
3.165378e-01
3.166929e-01
3.168479e-01
3.170029e-01
3.171579e-01
3.173129e-01
3.174678e-01
3.176227e-01
3.177776e-01
3.179324e-01
3.180873e-01
3.182420e-01
3.183968e-01
3.185515e-01
3.187062e-01
3.188609e-01
3.190155e-01
3.191701e-01
3.193247e-01
3.194792e-01
3.196337e-01
3.197882e-01
3.199426e-01
3.200970e-01
3.202514e-01
3.204058e-01
3.205601e-01
3.207144e-01
3.208686e-01
3.210229e-01
3.211771e-01
3.213312e-01
3.214854e-01
3.216395e-01
3.217935e-01
3.219476e-01
3.221016e-01
3.222556e-01
3.224095e-01
3.225634e-01
3.227173e-01
3.228711e-01
3.230250e-01
3.231787e-01
3.233325e-01
3.234862e-01
3.236399e-01
3.237936e-01
3.239472e-01
3.241008e-01
3.242543e-01
3.244079e-01
3.245614e-01
3.247148e-01
3.248682e-01
3.250216e-01
3.251750e-01
3.253283e-01
3.254816e-01
3.256349e-01
3.257881e-01
3.259413e-01
3.260945e-01
3.262476e-01
3.264007e-01
3.265538e-01
3.267068e-01
3.268598e-01
3.270128e-01
3.271657e-01
3.273186e-01
3.274714e-01
3.276243e-01
3.277771e-01
3.279298e-01
3.280826e-01
3.282352e-01
3.283879e-01
3.285405e-01
3.286931e-01
3.288457e-01
3.289982e-01
3.291507e-01
3.293031e-01
3.294555e-01
3.296079e-01
3.297603e-01
3.299126e-01
3.300649e-01
3.302171e-01
3.303693e-01
3.305215e-01
3.306736e-01
3.308257e-01
3.309778e-01
3.311298e-01
3.312818e-01
3.314338e-01
3.315857e-01
3.317376e-01
3.318895e-01
3.320413e-01
3.321931e-01
3.323448e-01
3.324965e-01
3.326482e-01
3.327999e-01
3.329515e-01
3.331030e-01
3.332546e-01
3.334061e-01
3.335575e-01
3.337090e-01
3.338603e-01
3.340117e-01
3.341630e-01
3.343143e-01
3.344655e-01
3.346167e-01
3.347679e-01
3.349191e-01
3.350701e-01
3.352212e-01
3.353722e-01
3.355232e-01
3.356742e-01
3.358251e-01
3.359760e-01
3.361268e-01
3.362776e-01
3.364284e-01
3.365791e-01
3.367298e-01
3.368804e-01
3.370310e-01
3.371816e-01
3.373321e-01
3.374826e-01
3.376331e-01
3.377835e-01
3.379339e-01
3.380843e-01
3.382346e-01
3.383849e-01
3.385351e-01
3.386853e-01
3.388354e-01
3.389856e-01
3.391356e-01
3.392857e-01
3.394357e-01
3.395857e-01
3.397356e-01
3.398855e-01
3.400353e-01
3.401851e-01
3.403349e-01
3.404846e-01
3.406343e-01
3.407840e-01
3.409336e-01
3.410832e-01
3.412327e-01
3.413822e-01
3.415317e-01
3.416811e-01
3.418305e-01
3.419798e-01
3.421291e-01
3.422784e-01
3.424276e-01
3.425768e-01
3.427259e-01
3.428750e-01
3.430241e-01
3.431731e-01
3.433221e-01
3.434710e-01
3.436199e-01
3.437688e-01
3.439176e-01
3.440664e-01
3.442152e-01
3.443639e-01
3.445125e-01
3.446611e-01
3.448097e-01
3.449583e-01
3.451068e-01
3.452552e-01
3.454036e-01
3.455520e-01
3.457003e-01
3.458486e-01
3.459969e-01
3.461451e-01
3.462933e-01
3.464414e-01
3.465895e-01
3.467375e-01
3.468855e-01
3.470335e-01
3.471814e-01
3.473293e-01
3.474771e-01
3.476249e-01
3.477727e-01
3.479204e-01
3.480681e-01
3.482157e-01
3.483633e-01
3.485108e-01
3.486583e-01
3.488058e-01
3.489532e-01
3.491006e-01
3.492479e-01
3.493952e-01
3.495425e-01
3.496897e-01
3.498368e-01
3.499840e-01
3.501310e-01
3.502781e-01
3.504251e-01
3.505720e-01
3.507189e-01
3.508658e-01
3.510126e-01
3.511594e-01
3.513061e-01
3.514528e-01
3.515995e-01
3.517461e-01
3.518926e-01
3.520392e-01
3.521856e-01
3.523321e-01
3.524784e-01
3.526248e-01
3.527711e-01
3.529173e-01
3.530636e-01
3.532097e-01
3.533558e-01
3.535019e-01
3.536480e-01
3.537940e-01
3.539399e-01
3.540858e-01
3.542317e-01
3.543775e-01
3.545233e-01
3.546690e-01
3.548147e-01
3.549603e-01
3.551059e-01
3.552514e-01
3.553969e-01
3.555424e-01
3.556878e-01
3.558332e-01
3.559785e-01
3.561238e-01
3.562690e-01
3.564142e-01
3.565593e-01
3.567044e-01
3.568495e-01
3.569945e-01
3.571395e-01
3.572844e-01
3.574292e-01
3.575741e-01
3.577188e-01
3.578636e-01
3.580083e-01
3.581529e-01
3.582975e-01
3.584420e-01
3.585865e-01
3.587310e-01
3.588754e-01
3.590198e-01
3.591641e-01
3.593084e-01
3.594526e-01
3.595968e-01
3.597409e-01
3.598850e-01
3.600290e-01
3.601730e-01
3.603170e-01
3.604609e-01
3.606047e-01
3.607485e-01
3.608923e-01
3.610360e-01
3.611797e-01
3.613233e-01
3.614668e-01
3.616104e-01
3.617538e-01
3.618973e-01
3.620406e-01
3.621840e-01
3.623273e-01
3.624705e-01
3.626137e-01
3.627568e-01
3.628999e-01
3.630430e-01
3.631860e-01
3.633289e-01
3.634718e-01
3.636147e-01
3.637575e-01
3.639003e-01
3.640430e-01
3.641856e-01
3.643282e-01
3.644708e-01
3.646133e-01
3.647558e-01
3.648982e-01
3.650406e-01
3.651829e-01
3.653252e-01
3.654674e-01
3.656096e-01
3.657517e-01
3.658938e-01
3.660358e-01
3.661778e-01
3.663197e-01
3.664616e-01
3.666034e-01
3.667452e-01
3.668870e-01
3.670287e-01
3.671703e-01
3.673119e-01
3.674534e-01
3.675949e-01
3.677363e-01
3.678777e-01
3.680191e-01
3.681604e-01
3.683016e-01
3.684428e-01
3.685839e-01
3.687250e-01
3.688660e-01
3.690070e-01
3.691480e-01
3.692889e-01
3.694297e-01
3.695705e-01
3.697112e-01
3.698519e-01
3.699925e-01
3.701331e-01
3.702737e-01
3.704141e-01
3.705546e-01
3.706950e-01
3.708353e-01
3.709756e-01
3.711158e-01
3.712560e-01
3.713961e-01
3.715362e-01
3.716762e-01
3.718162e-01
3.719561e-01
3.720960e-01
3.722358e-01
3.723756e-01
3.725153e-01
3.726549e-01
3.727946e-01
3.729341e-01
3.730736e-01
3.732131e-01
3.733525e-01
3.734918e-01
3.736311e-01
3.737704e-01
3.739096e-01
3.740487e-01
3.741878e-01
3.743269e-01
3.744659e-01
3.746048e-01
3.747437e-01
3.748825e-01
3.750213e-01
3.751600e-01
3.752987e-01
3.754373e-01
3.755759e-01
3.757144e-01
3.758529e-01
3.759913e-01
3.761296e-01
3.762679e-01
3.764062e-01
3.765444e-01
3.766825e-01
3.768206e-01
3.769587e-01
3.770966e-01
3.772346e-01
3.773724e-01
3.775103e-01
3.776480e-01
3.777858e-01
3.779234e-01
3.780610e-01
3.781986e-01
3.783361e-01
3.784735e-01
3.786109e-01
3.787483e-01
3.788856e-01
3.790228e-01
3.791600e-01
3.792971e-01
3.794342e-01
3.795712e-01
3.797081e-01
3.798450e-01
3.799819e-01
3.801187e-01
3.802554e-01
3.803921e-01
3.805288e-01
3.806653e-01
3.808019e-01
3.809383e-01
3.810747e-01
3.812111e-01
3.813474e-01
3.814836e-01
3.816198e-01
3.817560e-01
3.818921e-01
3.820281e-01
3.821641e-01
3.823000e-01
3.824358e-01
3.825716e-01
3.827074e-01
3.828431e-01
3.829787e-01
3.831143e-01
3.832498e-01
3.833853e-01
3.835207e-01
3.836561e-01
3.837914e-01
3.839266e-01
3.840618e-01
3.841970e-01
3.843321e-01
3.844671e-01
3.846020e-01
3.847370e-01
3.848718e-01
3.850066e-01
3.851413e-01
3.852760e-01
3.854107e-01
3.855452e-01
3.856797e-01
3.858142e-01
3.859486e-01
3.860829e-01
3.862172e-01
3.863515e-01
3.864856e-01
3.866197e-01
3.867538e-01
3.868878e-01
3.870218e-01
3.871556e-01
3.872895e-01
3.874232e-01
3.875570e-01
3.876906e-01
3.878242e-01
3.879578e-01
3.880912e-01
3.882247e-01
3.883580e-01
3.884913e-01
3.886246e-01
3.887578e-01
3.888909e-01
3.890240e-01
3.891570e-01
3.892900e-01
3.894229e-01
3.895557e-01
3.896885e-01
3.898213e-01
3.899539e-01
3.900865e-01
3.902191e-01
3.903516e-01
3.904840e-01
3.906164e-01
3.907487e-01
3.908810e-01
3.910132e-01
3.911453e-01
3.912774e-01
3.914094e-01
3.915414e-01
3.916733e-01
3.918052e-01
3.919369e-01
3.920687e-01
3.922003e-01
3.923319e-01
3.924635e-01
3.925950e-01
3.927264e-01
3.928578e-01
3.929891e-01
3.931204e-01
3.932516e-01
3.933827e-01
3.935138e-01
3.936448e-01
3.937757e-01
3.939066e-01
3.940375e-01
3.941682e-01
3.942989e-01
3.944296e-01
3.945602e-01
3.946907e-01
3.948212e-01
3.949516e-01
3.950820e-01
3.952122e-01
3.953425e-01
3.954726e-01
3.956028e-01
3.957328e-01
3.958628e-01
3.959927e-01
3.961226e-01
3.962524e-01
3.963821e-01
3.965118e-01
3.966414e-01
3.967710e-01
3.969005e-01
3.970299e-01
3.971593e-01
3.972886e-01
3.974179e-01
3.975471e-01
3.976762e-01
3.978053e-01
3.979343e-01
3.980632e-01
3.981921e-01
3.983209e-01
3.984497e-01
3.985784e-01
3.987070e-01
3.988356e-01
3.989641e-01
3.990926e-01
3.992210e-01
3.993493e-01
3.994776e-01
3.996058e-01
3.997339e-01
3.998620e-01
3.999900e-01
4.001180e-01
4.002459e-01
4.003737e-01
4.005015e-01
4.006292e-01
4.007568e-01
4.008844e-01
4.010119e-01
4.011393e-01
4.012667e-01
4.013941e-01
4.015213e-01
4.016485e-01
4.017757e-01
4.019027e-01
4.020297e-01
4.021567e-01
4.022836e-01
4.024104e-01
4.025372e-01
4.026639e-01
4.027905e-01
4.029171e-01
4.030436e-01
4.031700e-01
4.032964e-01
4.034227e-01
4.035489e-01
4.036751e-01
4.038012e-01
4.039273e-01
4.040533e-01
4.041792e-01
4.043051e-01
4.044309e-01
4.045566e-01
4.046823e-01
4.048079e-01
4.049334e-01
4.050589e-01
4.051843e-01
4.053097e-01
4.054350e-01
4.055602e-01
4.056854e-01
4.058105e-01
4.059355e-01
4.060604e-01
4.061853e-01
4.063102e-01
4.064349e-01
4.065596e-01
4.066843e-01
4.068089e-01
4.069334e-01
4.070578e-01
4.071822e-01
4.073065e-01
4.074307e-01
4.075549e-01
4.076790e-01
4.078031e-01
4.079271e-01
4.080510e-01
4.081748e-01
4.082986e-01
4.084224e-01
4.085460e-01
4.086696e-01
4.087931e-01
4.089166e-01
4.090400e-01
4.091633e-01
4.092866e-01
4.094098e-01
4.095329e-01
4.096560e-01
4.097790e-01
4.099019e-01
4.100247e-01
4.101475e-01
4.102703e-01
4.103929e-01
4.105155e-01
4.106381e-01
4.107605e-01
4.108829e-01
4.110053e-01
4.111275e-01
4.112497e-01
4.113718e-01
4.114939e-01
4.116159e-01
4.117378e-01
4.118597e-01
4.119815e-01
4.121032e-01
4.122249e-01
4.123465e-01
4.124680e-01
4.125895e-01
4.127109e-01
4.128322e-01
4.129534e-01
4.130746e-01
4.131957e-01
4.133168e-01
4.134378e-01
4.135587e-01
4.136796e-01
4.138003e-01
4.139211e-01
4.140417e-01
4.141623e-01
4.142828e-01
4.144032e-01
4.145236e-01
4.146439e-01
4.147642e-01
4.148843e-01
4.150044e-01
4.151245e-01
4.152444e-01
4.153643e-01
4.154841e-01
4.156039e-01
4.157236e-01
4.158432e-01
4.159628e-01
4.160823e-01
4.162017e-01
4.163210e-01
4.164403e-01
4.165595e-01
4.166786e-01
4.167977e-01
4.169167e-01
4.170357e-01
4.171545e-01
4.172733e-01
4.173920e-01
4.175107e-01
4.176293e-01
4.177478e-01
4.178662e-01
4.179846e-01
4.181029e-01
4.182212e-01
4.183393e-01
4.184574e-01
4.185755e-01
4.186934e-01
4.188113e-01
4.189291e-01
4.190469e-01
4.191646e-01
4.192822e-01
4.193997e-01
4.195172e-01
4.196346e-01
4.197519e-01
4.198692e-01
4.199864e-01
4.201035e-01
4.202205e-01
4.203375e-01
4.204544e-01
4.205713e-01
4.206880e-01
4.208047e-01
4.209214e-01
4.210379e-01
4.211544e-01
4.212708e-01
4.213872e-01
4.215034e-01
4.216196e-01
4.217358e-01
4.218518e-01
4.219678e-01
4.220837e-01
4.221996e-01
4.223153e-01
4.224310e-01
4.225467e-01
4.226622e-01
4.227777e-01
4.228931e-01
4.230085e-01
4.231238e-01
4.232390e-01
4.233541e-01
4.234692e-01
4.235841e-01
4.236991e-01
4.238139e-01
4.239287e-01
4.240434e-01
4.241580e-01
4.242726e-01
4.243871e-01
4.245015e-01
4.246158e-01
4.247301e-01
4.248443e-01
4.249584e-01
4.250724e-01
4.251864e-01
4.253003e-01
4.254142e-01
4.255279e-01
4.256416e-01
4.257552e-01
4.258688e-01
4.259823e-01
4.260957e-01
4.262090e-01
4.263222e-01
4.264354e-01
4.265485e-01
4.266616e-01
4.267745e-01
4.268874e-01
4.270002e-01
4.271130e-01
4.272256e-01
4.273382e-01
4.274508e-01
4.275632e-01
4.276756e-01
4.277879e-01
4.279001e-01
4.280123e-01
4.281244e-01
4.282364e-01
4.283483e-01
4.284602e-01
4.285720e-01
4.286837e-01
4.287953e-01
4.289069e-01
4.290184e-01
4.291298e-01
4.292411e-01
4.293524e-01
4.294636e-01
4.295747e-01
4.296858e-01
4.297967e-01
4.299076e-01
4.300185e-01
4.301292e-01
4.302399e-01
4.303505e-01
4.304610e-01
4.305715e-01
4.306819e-01
4.307922e-01
4.309024e-01
4.310126e-01
4.311226e-01
4.312327e-01
4.313426e-01
4.314524e-01
4.315622e-01
4.316719e-01
4.317816e-01
4.318911e-01
4.320006e-01
4.321100e-01
4.322193e-01
4.323286e-01
4.324378e-01
4.325469e-01
4.326559e-01
4.327649e-01
4.328738e-01
4.329826e-01
4.330913e-01
4.332000e-01
4.333085e-01
4.334170e-01
4.335255e-01
4.336338e-01
4.337421e-01
4.338503e-01
4.339584e-01
4.340665e-01
4.341744e-01
4.342823e-01
4.343902e-01
4.344979e-01
4.346056e-01
4.347132e-01
4.348207e-01
4.349281e-01
4.350355e-01
4.351428e-01
4.352500e-01
4.353571e-01
4.354642e-01
4.355712e-01
4.356781e-01
4.357849e-01
4.358917e-01
4.359983e-01
4.361049e-01
4.362115e-01
4.363179e-01
4.364243e-01
4.365306e-01
4.366368e-01
4.367429e-01
4.368490e-01
4.369550e-01
4.370609e-01
4.371667e-01
4.372725e-01
4.373781e-01
4.374837e-01
4.375893e-01
4.376947e-01
4.378001e-01
4.379054e-01
4.380106e-01
4.381157e-01
4.382208e-01
4.383257e-01
4.384306e-01
4.385355e-01
4.386402e-01
4.387449e-01
4.388495e-01
4.389540e-01
4.390584e-01
4.391628e-01
4.392671e-01
4.393713e-01
4.394754e-01
4.395794e-01
4.396834e-01
4.397873e-01
4.398911e-01
4.399949e-01
4.400985e-01
4.402021e-01
4.403056e-01
4.404090e-01
4.405124e-01
4.406156e-01
4.407188e-01
4.408219e-01
4.409249e-01
4.410279e-01
4.411308e-01
4.412336e-01
4.413363e-01
4.414389e-01
4.415415e-01
4.416439e-01
4.417463e-01
4.418487e-01
4.419509e-01
4.420531e-01
4.421551e-01
4.422571e-01
4.423591e-01
4.424609e-01
4.425627e-01
4.426644e-01
4.427660e-01
4.428675e-01
4.429690e-01
4.430703e-01
4.431716e-01
4.432728e-01
4.433740e-01
4.434750e-01
4.435760e-01
4.436769e-01
4.437777e-01
4.438784e-01
4.439791e-01
4.440796e-01
4.441801e-01
4.442806e-01
4.443809e-01
4.444811e-01
4.445813e-01
4.446814e-01
4.447814e-01
4.448814e-01
4.449812e-01
4.450810e-01
4.451807e-01
4.452803e-01
4.453798e-01
4.454793e-01
4.455786e-01
4.456779e-01
4.457771e-01
4.458763e-01
4.459753e-01
4.460743e-01
4.461732e-01
4.462720e-01
4.463707e-01
4.464694e-01
4.465679e-01
4.466664e-01
4.467648e-01
4.468631e-01
4.469614e-01
4.470595e-01
4.471576e-01
4.472556e-01
4.473535e-01
4.474514e-01
4.475491e-01
4.476468e-01
4.477444e-01
4.478419e-01
4.479393e-01
4.480367e-01
4.481340e-01
4.482311e-01
4.483283e-01
4.484253e-01
4.485222e-01
4.486191e-01
4.487159e-01
4.488126e-01
4.489092e-01
4.490057e-01
4.491022e-01
4.491985e-01
4.492948e-01
4.493910e-01
4.494871e-01
4.495832e-01
4.496791e-01
4.497750e-01
4.498708e-01
4.499665e-01
4.500622e-01
4.501577e-01
4.502532e-01
4.503486e-01
4.504439e-01
4.505391e-01
4.506342e-01
4.507293e-01
4.508243e-01
4.509191e-01
4.510140e-01
4.511087e-01
4.512033e-01
4.512979e-01
4.513924e-01
4.514868e-01
4.515811e-01
4.516753e-01
4.517694e-01
4.518635e-01
4.519575e-01
4.520514e-01
4.521452e-01
4.522389e-01
4.523326e-01
4.524261e-01
4.525196e-01
4.526130e-01
4.527063e-01
4.527996e-01
4.528927e-01
4.529858e-01
4.530788e-01
4.531717e-01
4.532645e-01
4.533572e-01
4.534499e-01
4.535424e-01
4.536349e-01
4.537273e-01
4.538196e-01
4.539119e-01
4.540040e-01
4.540961e-01
4.541880e-01
4.542799e-01
4.543718e-01
4.544635e-01
4.545551e-01
4.546467e-01
4.547382e-01
4.548296e-01
4.549209e-01
4.550121e-01
4.551032e-01
4.551943e-01
4.552852e-01
4.553761e-01
4.554669e-01
4.555577e-01
4.556483e-01
4.557388e-01
4.558293e-01
4.559197e-01
4.560100e-01
4.561002e-01
4.561903e-01
4.562804e-01
4.563703e-01
4.564602e-01
4.565500e-01
4.566397e-01
4.567293e-01
4.568188e-01
4.569083e-01
4.569976e-01
4.570869e-01
4.571761e-01
4.572652e-01
4.573543e-01
4.574432e-01
4.575320e-01
4.576208e-01
4.577095e-01
4.577981e-01
4.578866e-01
4.579750e-01
4.580634e-01
4.581516e-01
4.582398e-01
4.583279e-01
4.584159e-01
4.585038e-01
4.585916e-01
4.586794e-01
4.587670e-01
4.588546e-01
4.589421e-01
4.590295e-01
4.591168e-01
4.592040e-01
4.592912e-01
4.593782e-01
4.594652e-01
4.595521e-01
4.596389e-01
4.597256e-01
4.598123e-01
4.598988e-01
4.599852e-01
4.600716e-01
4.601579e-01
4.602441e-01
4.603302e-01
4.604162e-01
4.605022e-01
4.605880e-01
4.606738e-01
4.607595e-01
4.608451e-01
4.609306e-01
4.610160e-01
4.611013e-01
4.611866e-01
4.612717e-01
4.613568e-01
4.614418e-01
4.615267e-01
4.616115e-01
4.616962e-01
4.617809e-01
4.618654e-01
4.619499e-01
4.620343e-01
4.621186e-01
4.622028e-01
4.622869e-01
4.623709e-01
4.624549e-01
4.625387e-01
4.626225e-01
4.627062e-01
4.627898e-01
4.628733e-01
4.629567e-01
4.630401e-01
4.631233e-01
4.632065e-01
4.632895e-01
4.633725e-01
4.634554e-01
4.635382e-01
4.636209e-01
4.637036e-01
4.637861e-01
4.638686e-01
4.639510e-01
4.640332e-01
4.641154e-01
4.641976e-01
4.642796e-01
4.643615e-01
4.644434e-01
4.645251e-01
4.646068e-01
4.646884e-01
4.647699e-01
4.648513e-01
4.649326e-01
4.650138e-01
4.650950e-01
4.651760e-01
4.652570e-01
4.653378e-01
4.654186e-01
4.654993e-01
4.655800e-01
4.656605e-01
4.657409e-01
4.658213e-01
4.659015e-01
4.659817e-01
4.660618e-01
4.661418e-01
4.662217e-01
4.663015e-01
4.663812e-01
4.664609e-01
4.665404e-01
4.666199e-01
4.666992e-01
4.667785e-01
4.668577e-01
4.669368e-01
4.670158e-01
4.670948e-01
4.671736e-01
4.672524e-01
4.673310e-01
4.674096e-01
4.674881e-01
4.675665e-01
4.676448e-01
4.677230e-01
4.678011e-01
4.678792e-01
4.679571e-01
4.680350e-01
4.681127e-01
4.681904e-01
4.682680e-01
4.683455e-01
4.684229e-01
4.685002e-01
4.685775e-01
4.686546e-01
4.687317e-01
4.688086e-01
4.688855e-01
4.689623e-01
4.690390e-01
4.691156e-01
4.691921e-01
4.692686e-01
4.693449e-01
4.694211e-01
4.694973e-01
4.695734e-01
4.696493e-01
4.697252e-01
4.698010e-01
4.698767e-01
4.699524e-01
4.700279e-01
4.701033e-01
4.701787e-01
4.702539e-01
4.703291e-01
4.704042e-01
4.704792e-01
4.705540e-01
4.706289e-01
4.707036e-01
4.707782e-01
4.708527e-01
4.709272e-01
4.710015e-01
4.710758e-01
4.711500e-01
4.712241e-01
4.712980e-01
4.713719e-01
4.714458e-01
4.715195e-01
4.715931e-01
4.716666e-01
4.717401e-01
4.718135e-01
4.718867e-01
4.719599e-01
4.720330e-01
4.721060e-01
4.721789e-01
4.722517e-01
4.723244e-01
4.723970e-01
4.724696e-01
4.725420e-01
4.726144e-01
4.726867e-01
4.727588e-01
4.728309e-01
4.729029e-01
4.729748e-01
4.730466e-01
4.731183e-01
4.731900e-01
4.732615e-01
4.733329e-01
4.734043e-01
4.734756e-01
4.735467e-01
4.736178e-01
4.736888e-01
4.737597e-01
4.738305e-01
4.739012e-01
4.739718e-01
4.740424e-01
4.741128e-01
4.741831e-01
4.742534e-01
4.743236e-01
4.743936e-01
4.744636e-01
4.745335e-01
4.746033e-01
4.746730e-01
4.747426e-01
4.748121e-01
4.748816e-01
4.749509e-01
4.750201e-01
4.750893e-01
4.751583e-01
4.752273e-01
4.752962e-01
4.753650e-01
4.754337e-01
4.755023e-01
4.755708e-01
4.756392e-01
4.757075e-01
4.757757e-01
4.758439e-01
4.759119e-01
4.759799e-01
4.760477e-01
4.761155e-01
4.761832e-01
4.762508e-01
4.763182e-01
4.763856e-01
4.764529e-01
4.765202e-01
4.765873e-01
4.766543e-01
4.767212e-01
4.767881e-01
4.768548e-01
4.769215e-01
4.769880e-01
4.770545e-01
4.771209e-01
4.771872e-01
4.772534e-01
4.773195e-01
4.773855e-01
4.774514e-01
4.775172e-01
4.775829e-01
4.776486e-01
4.777141e-01
4.777796e-01
4.778449e-01
4.779102e-01
4.779753e-01
4.780404e-01
4.781054e-01
4.781703e-01
4.782351e-01
4.782998e-01
4.783644e-01
4.784289e-01
4.784933e-01
4.785577e-01
4.786219e-01
4.786860e-01
4.787501e-01
4.788140e-01
4.788779e-01
4.789417e-01
4.790053e-01
4.790689e-01
4.791324e-01
4.791958e-01
4.792591e-01
4.793223e-01
4.793854e-01
4.794484e-01
4.795113e-01
4.795742e-01
4.796369e-01
4.796995e-01
4.797621e-01
4.798246e-01
4.798869e-01
4.799492e-01
4.800113e-01
4.800734e-01
4.801354e-01
4.801973e-01
4.802591e-01
4.803208e-01
4.803824e-01
4.804439e-01
4.805053e-01
4.805667e-01
4.806279e-01
4.806890e-01
4.807501e-01
4.808110e-01
4.808719e-01
4.809326e-01
4.809933e-01
4.810539e-01
4.811143e-01
4.811747e-01
4.812350e-01
4.812952e-01
4.813553e-01
4.814153e-01
4.814752e-01
4.815350e-01
4.815947e-01
4.816544e-01
4.817139e-01
4.817733e-01
4.818327e-01
4.818919e-01
4.819511e-01
4.820101e-01
4.820691e-01
4.821280e-01
4.821867e-01
4.822454e-01
4.823040e-01
4.823625e-01
4.824209e-01
4.824792e-01
4.825374e-01
4.825955e-01
4.826535e-01
4.827114e-01
4.827692e-01
4.828270e-01
4.828846e-01
4.829421e-01
4.829996e-01
4.830569e-01
4.831142e-01
4.831713e-01
4.832284e-01
4.832853e-01
4.833422e-01
4.833990e-01
4.834557e-01
4.835122e-01
4.835687e-01
4.836251e-01
4.836814e-01
4.837376e-01
4.837937e-01
4.838497e-01
4.839057e-01
4.839615e-01
4.840172e-01
4.840728e-01
4.841284e-01
4.841838e-01
4.842391e-01
4.842944e-01
4.843495e-01
4.844046e-01
4.844595e-01
4.845144e-01
4.845692e-01
4.846238e-01
4.846784e-01
4.847329e-01
4.847873e-01
4.848416e-01
4.848958e-01
4.849499e-01
4.850039e-01
4.850578e-01
4.851116e-01
4.851653e-01
4.852189e-01
4.852724e-01
4.853258e-01
4.853792e-01
4.854324e-01
4.854855e-01
4.855386e-01
4.855915e-01
4.856444e-01
4.856971e-01
4.857498e-01
4.858023e-01
4.858548e-01
4.859072e-01
4.859594e-01
4.860116e-01
4.860637e-01
4.861156e-01
4.861675e-01
4.862193e-01
4.862710e-01
4.863226e-01
4.863741e-01
4.864255e-01
4.864768e-01
4.865280e-01
4.865791e-01
4.866301e-01
4.866810e-01
4.867319e-01
4.867826e-01
4.868332e-01
4.868838e-01
4.869342e-01
4.869845e-01
4.870348e-01
4.870849e-01
4.871350e-01
4.871849e-01
4.872348e-01
4.872845e-01
4.873342e-01
4.873837e-01
4.874332e-01
4.874826e-01
4.875318e-01
4.875810e-01
4.876301e-01
4.876791e-01
4.877280e-01
4.877767e-01
4.878254e-01
4.878740e-01
4.879225e-01
4.879709e-01
4.880192e-01
4.880674e-01
4.881155e-01
4.881635e-01
4.882114e-01
4.882593e-01
4.883070e-01
4.883546e-01
4.884021e-01
4.884495e-01
4.884969e-01
4.885441e-01
4.885912e-01
4.886383e-01
4.886852e-01
4.887320e-01
4.887788e-01
4.888254e-01
4.888720e-01
4.889184e-01
4.889648e-01
4.890110e-01
4.890572e-01
4.891033e-01
4.891492e-01
4.891951e-01
4.892408e-01
4.892865e-01
4.893321e-01
4.893776e-01
4.894229e-01
4.894682e-01
4.895134e-01
4.895585e-01
4.896035e-01
4.896484e-01
4.896931e-01
4.897378e-01
4.897824e-01
4.898269e-01
4.898713e-01
4.899156e-01
4.899598e-01
4.900039e-01
4.900479e-01
4.900918e-01
4.901357e-01
4.901794e-01
4.902230e-01
4.902665e-01
4.903099e-01
4.903532e-01
4.903965e-01
4.904396e-01
4.904826e-01
4.905255e-01
4.905684e-01
4.906111e-01
4.906537e-01
4.906963e-01
4.907387e-01
4.907810e-01
4.908233e-01
4.908654e-01
4.909075e-01
4.909494e-01
4.909913e-01
4.910330e-01
4.910747e-01
4.911162e-01
4.911577e-01
4.911990e-01
4.912403e-01
4.912814e-01
4.913225e-01
4.913634e-01
4.914043e-01
4.914451e-01
4.914857e-01
4.915263e-01
4.915668e-01
4.916071e-01
4.916474e-01
4.916876e-01
4.917277e-01
4.917676e-01
4.918075e-01
4.918473e-01
4.918870e-01
4.919265e-01
4.919660e-01
4.920054e-01
4.920447e-01
4.920839e-01
4.921230e-01
4.921620e-01
4.922008e-01
4.922396e-01
4.922783e-01
4.923169e-01
4.923554e-01
4.923938e-01
4.924321e-01
4.924703e-01
4.925084e-01
4.925464e-01
4.925843e-01
4.926221e-01
4.926598e-01
4.926974e-01
4.927349e-01
4.927723e-01
4.928096e-01
4.928468e-01
4.928839e-01
4.929209e-01
4.929578e-01
4.929946e-01
4.930314e-01
4.930680e-01
4.931045e-01
4.931409e-01
4.931772e-01
4.932134e-01
4.932495e-01
4.932856e-01
4.933215e-01
4.933573e-01
4.933930e-01
4.934286e-01
4.934641e-01
4.934996e-01
4.935349e-01
4.935701e-01
4.936052e-01
4.936402e-01
4.936752e-01
4.937100e-01
4.937447e-01
4.937793e-01
4.938139e-01
4.938483e-01
4.938826e-01
4.939168e-01
4.939510e-01
4.939850e-01
4.940189e-01
4.940528e-01
4.940865e-01
4.941201e-01
4.941536e-01
4.941871e-01
4.942204e-01
4.942536e-01
4.942868e-01
4.943198e-01
4.943527e-01
4.943856e-01
4.944183e-01
4.944509e-01
4.944835e-01
4.945159e-01
4.945482e-01
4.945805e-01
4.946126e-01
4.946446e-01
4.946766e-01
4.947084e-01
4.947401e-01
4.947718e-01
4.948033e-01
4.948347e-01
4.948661e-01
4.948973e-01
4.949285e-01
4.949595e-01
4.949904e-01
4.950213e-01
4.950520e-01
4.950826e-01
4.951132e-01
4.951436e-01
4.951739e-01
4.952042e-01
4.952343e-01
4.952643e-01
4.952943e-01
4.953241e-01
4.953539e-01
4.953835e-01
4.954130e-01
4.954425e-01
4.954718e-01
4.955010e-01
4.955302e-01
4.955592e-01
4.955881e-01
4.956170e-01
4.956457e-01
4.956743e-01
4.957029e-01
4.957313e-01
4.957596e-01
4.957879e-01
4.958160e-01
4.958440e-01
4.958720e-01
4.958998e-01
4.959275e-01
4.959552e-01
4.959827e-01
4.960101e-01
4.960375e-01
4.960647e-01
4.960918e-01
4.961188e-01
4.961458e-01
4.961726e-01
4.961993e-01
4.962260e-01
4.962525e-01
4.962789e-01
4.963052e-01
4.963315e-01
4.963576e-01
4.963836e-01
4.964095e-01
4.964354e-01
4.964611e-01
4.964867e-01
4.965122e-01
4.965376e-01
4.965630e-01
4.965882e-01
4.966133e-01
4.966383e-01
4.966632e-01
4.966881e-01
4.967128e-01
4.967374e-01
4.967619e-01
4.967863e-01
4.968106e-01
4.968349e-01
4.968590e-01
4.968830e-01
4.969069e-01
4.969307e-01
4.969544e-01
4.969780e-01
4.970015e-01
4.970249e-01
4.970482e-01
4.970715e-01
4.970946e-01
4.971176e-01
4.971405e-01
4.971633e-01
4.971860e-01
4.972086e-01
4.972311e-01
4.972535e-01
4.972758e-01
4.972980e-01
4.973201e-01
4.973421e-01
4.973640e-01
4.973858e-01
4.974075e-01
4.974291e-01
4.974505e-01
4.974719e-01
4.974932e-01
4.975144e-01
4.975355e-01
4.975565e-01
4.975774e-01
4.975982e-01
4.976189e-01
4.976394e-01
4.976599e-01
4.976803e-01
4.977006e-01
4.977208e-01
4.977408e-01
4.977608e-01
4.977807e-01
4.978005e-01
4.978202e-01
4.978397e-01
4.978592e-01
4.978786e-01
4.978978e-01
4.979170e-01
4.979361e-01
4.979550e-01
4.979739e-01
4.979927e-01
4.980113e-01
4.980299e-01
4.980484e-01
4.980667e-01
4.980850e-01
4.981031e-01
4.981212e-01
4.981392e-01
4.981570e-01
4.981748e-01
4.981924e-01
4.982100e-01
4.982274e-01
4.982448e-01
4.982620e-01
4.982792e-01
4.982962e-01
4.983131e-01
4.983300e-01
4.983467e-01
4.983634e-01
4.983799e-01
4.983963e-01
4.984127e-01
4.984289e-01
4.984450e-01
4.984611e-01
4.984770e-01
4.984928e-01
4.985086e-01
4.985242e-01
4.985397e-01
4.985551e-01
4.985705e-01
4.985857e-01
4.986008e-01
4.986158e-01
4.986307e-01
4.986456e-01
4.986603e-01
4.986749e-01
4.986894e-01
4.987038e-01
4.987181e-01
4.987323e-01
4.987464e-01
4.987604e-01
4.987743e-01
4.987881e-01
4.988018e-01
4.988154e-01
4.988289e-01
4.988423e-01
4.988556e-01
4.988688e-01
4.988819e-01
4.988949e-01
4.989078e-01
4.989206e-01
4.989332e-01
4.989458e-01
4.989583e-01
4.989707e-01
4.989830e-01
4.989951e-01
4.990072e-01
4.990192e-01
4.990311e-01
4.990428e-01
4.990545e-01
4.990661e-01
4.990775e-01
4.990889e-01
4.991002e-01
4.991113e-01
4.991224e-01
4.991334e-01
4.991442e-01
4.991550e-01
4.991656e-01
4.991762e-01
4.991866e-01
4.991970e-01
4.992072e-01
4.992174e-01
4.992274e-01
4.992374e-01
4.992472e-01
4.992569e-01
4.992666e-01
4.992761e-01
4.992855e-01
4.992949e-01
4.993041e-01
4.993132e-01
4.993223e-01
4.993312e-01
4.993400e-01
4.993487e-01
4.993574e-01
4.993659e-01
4.993743e-01
4.993826e-01
4.993908e-01
4.993989e-01
4.994070e-01
4.994149e-01
4.994227e-01
4.994304e-01
4.994380e-01
4.994455e-01
4.994529e-01
4.994602e-01
4.994674e-01
4.994745e-01
4.994815e-01
4.994884e-01
4.994952e-01
4.995018e-01
4.995084e-01
4.995149e-01
4.995213e-01
4.995276e-01
4.995338e-01
4.995398e-01
4.995458e-01
4.995517e-01
4.995575e-01
4.995631e-01
4.995687e-01
4.995742e-01
4.995795e-01
4.995848e-01
4.995900e-01
4.995950e-01
4.996000e-01
4.996048e-01
4.996096e-01
4.996143e-01
4.996188e-01
4.996233e-01
4.996276e-01
4.996319e-01
4.996360e-01
4.996400e-01
4.996440e-01
4.996478e-01
4.996516e-01
4.996552e-01
4.996587e-01
4.996622e-01
4.996655e-01
4.996687e-01
4.996718e-01
4.996749e-01
4.996778e-01
4.996806e-01
4.996833e-01
4.996860e-01
4.996885e-01
4.996909e-01
4.996932e-01
4.996954e-01
4.996975e-01
4.996995e-01
4.997014e-01
4.997032e-01
4.997049e-01
4.997065e-01
4.997080e-01
4.997094e-01
4.997107e-01
4.997119e-01
4.997130e-01
4.997140e-01
4.997149e-01
4.997157e-01
4.997164e-01
4.997169e-01
4.997174e-01
4.997178e-01
4.997181e-01
4.997182e-01
4.997183e-01
4.997183e-01
4.997182e-01
4.997179e-01
4.997176e-01
4.997172e-01
4.997166e-01
4.997160e-01
4.997152e-01
4.997144e-01
4.997134e-01
4.997124e-01
4.997112e-01
4.997100e-01
4.997086e-01
4.997072e-01
4.997056e-01
4.997040e-01
4.997022e-01
4.997003e-01
4.996984e-01
4.996963e-01
4.996942e-01
4.996919e-01
4.996895e-01
4.996870e-01
4.996845e-01
4.996818e-01
4.996790e-01
4.996761e-01
4.996731e-01
4.996701e-01
4.996669e-01
4.996636e-01
4.996602e-01
4.996567e-01
4.996531e-01
4.996494e-01
4.996456e-01
4.996417e-01
4.996377e-01
4.996336e-01
4.996294e-01
4.996251e-01
4.996207e-01
4.996162e-01
4.996116e-01
4.996069e-01
4.996021e-01
4.995971e-01
4.995921e-01
4.995870e-01
4.995818e-01
4.995765e-01
4.995710e-01
4.995655e-01
4.995599e-01
4.995542e-01
4.995483e-01
4.995424e-01
4.995364e-01
4.995302e-01
4.995240e-01
4.995176e-01
4.995112e-01
4.995047e-01
4.994980e-01
4.994913e-01
4.994844e-01
4.994775e-01
4.994704e-01
4.994633e-01
4.994560e-01
4.994486e-01
4.994412e-01
4.994336e-01
4.994260e-01
4.994182e-01
4.994103e-01
4.994024e-01
4.993943e-01
4.993861e-01
4.993778e-01
4.993695e-01
4.993610e-01
4.993524e-01
4.993437e-01
4.993350e-01
4.993261e-01
4.993171e-01
4.993080e-01
4.992988e-01
4.992895e-01
4.992801e-01
4.992706e-01
4.992610e-01
4.992513e-01
4.992415e-01
4.992316e-01
4.992216e-01
4.992115e-01
4.992013e-01
4.991910e-01
4.991806e-01
4.991701e-01
4.991595e-01
4.991488e-01
4.991380e-01
4.991271e-01
4.991160e-01
4.991049e-01
4.990937e-01
4.990824e-01
4.990710e-01
4.990594e-01
4.990478e-01
4.990361e-01
4.990242e-01
4.990123e-01
4.990003e-01
4.989881e-01
4.989759e-01
4.989636e-01
4.989511e-01
4.989386e-01
4.989259e-01
4.989132e-01
4.989004e-01
4.988874e-01
4.988744e-01
4.988612e-01
4.988480e-01
4.988346e-01
4.988212e-01
4.988076e-01
4.987939e-01
4.987802e-01
4.987663e-01
4.987524e-01
4.987383e-01
4.987241e-01
4.987099e-01
4.986955e-01
4.986810e-01
4.986665e-01
4.986518e-01
4.986370e-01
4.986221e-01
4.986072e-01
4.985921e-01
4.985769e-01
4.985616e-01
4.985463e-01
4.985308e-01
4.985152e-01
4.984995e-01
4.984837e-01
4.984678e-01
4.984518e-01
4.984357e-01
4.984196e-01
4.984033e-01
4.983869e-01
4.983704e-01
4.983538e-01
4.983371e-01
4.983203e-01
4.983034e-01
4.982864e-01
4.982693e-01
4.982521e-01
4.982348e-01
4.982173e-01
4.981998e-01
4.981822e-01
4.981645e-01
4.981467e-01
4.981288e-01
4.981108e-01
4.980927e-01
4.980744e-01
4.980561e-01
4.980377e-01
4.980192e-01
4.980006e-01
4.979818e-01
4.979630e-01
4.979441e-01
4.979251e-01
4.979059e-01
4.978867e-01
4.978674e-01
4.978480e-01
4.978284e-01
4.978088e-01
4.977891e-01
4.977692e-01
4.977493e-01
4.977292e-01
4.977091e-01
4.976889e-01
4.976685e-01
4.976481e-01
4.976275e-01
4.976069e-01
4.975862e-01
4.975653e-01
4.975444e-01
4.975233e-01
4.975022e-01
4.974809e-01
4.974596e-01
4.974381e-01
4.974166e-01
4.973949e-01
4.973732e-01
4.973513e-01
4.973294e-01
4.973073e-01
4.972851e-01
4.972629e-01
4.972405e-01
4.972181e-01
4.971955e-01
4.971728e-01
4.971501e-01
4.971272e-01
4.971043e-01
4.970812e-01
4.970580e-01
4.970348e-01
4.970114e-01
4.969879e-01
4.969644e-01
4.969407e-01
4.969169e-01
4.968931e-01
4.968691e-01
4.968450e-01
4.968208e-01
4.967966e-01
4.967722e-01
4.967477e-01
4.967231e-01
4.966985e-01
4.966737e-01
4.966488e-01
4.966238e-01
4.965988e-01
4.965736e-01
4.965483e-01
4.965229e-01
4.964974e-01
4.964719e-01
4.964462e-01
4.964204e-01
4.963945e-01
4.963685e-01
4.963424e-01
4.963163e-01
4.962900e-01
4.962636e-01
4.962371e-01
4.962105e-01
4.961838e-01
4.961570e-01
4.961302e-01
4.961032e-01
4.960761e-01
4.960489e-01
4.960216e-01
4.959942e-01
4.959667e-01
4.959391e-01
4.959114e-01
4.958836e-01
4.958558e-01
4.958278e-01
4.957997e-01
4.957715e-01
4.957432e-01
4.957148e-01
4.956863e-01
4.956577e-01
4.956290e-01
4.956002e-01
4.955713e-01
4.955423e-01
4.955132e-01
4.954840e-01
4.954548e-01
4.954254e-01
4.953959e-01
4.953663e-01
4.953366e-01
4.953068e-01
4.952769e-01
4.952469e-01
4.952168e-01
4.951866e-01
4.951563e-01
4.951259e-01
4.950954e-01
4.950648e-01
4.950341e-01
4.950033e-01
4.949724e-01
4.949414e-01
4.949103e-01
4.948791e-01
4.948479e-01
4.948165e-01
4.947850e-01
4.947534e-01
4.947217e-01
4.946899e-01
4.946580e-01
4.946260e-01
4.945939e-01
4.945617e-01
4.945294e-01
4.944970e-01
4.944645e-01
4.944319e-01
4.943992e-01
4.943664e-01
4.943336e-01
4.943006e-01
4.942675e-01
4.942343e-01
4.942010e-01
4.941676e-01
4.941341e-01
4.941005e-01
4.940668e-01
4.940330e-01
4.939992e-01
4.939652e-01
4.939311e-01
4.938969e-01
4.938626e-01
4.938282e-01
4.937937e-01
4.937591e-01
4.937245e-01
4.936897e-01
4.936548e-01
4.936198e-01
4.935847e-01
4.935495e-01
4.935143e-01
4.934789e-01
4.934434e-01
4.934078e-01
4.933721e-01
4.933364e-01
4.933005e-01
4.932645e-01
4.932284e-01
4.931923e-01
4.931560e-01
4.931196e-01
4.930831e-01
4.930466e-01
4.930099e-01
4.929731e-01
4.929363e-01
4.928993e-01
4.928622e-01
4.928251e-01
4.927878e-01
4.927504e-01
4.927130e-01
4.926754e-01
4.926377e-01
4.926000e-01
4.925621e-01
4.925242e-01
4.924861e-01
4.924479e-01
4.924097e-01
4.923713e-01
4.923329e-01
4.922943e-01
4.922557e-01
4.922169e-01
4.921781e-01
4.921391e-01
4.921001e-01
4.920609e-01
4.920217e-01
4.919823e-01
4.919429e-01
4.919034e-01
4.918637e-01
4.918240e-01
4.917841e-01
4.917442e-01
4.917042e-01
4.916640e-01
4.916238e-01
4.915835e-01
4.915430e-01
4.915025e-01
4.914619e-01
4.914212e-01
4.913803e-01
4.913394e-01
4.912984e-01
4.912573e-01
4.912161e-01
4.911747e-01
4.911333e-01
4.910918e-01
4.910502e-01
4.910085e-01
4.909667e-01
4.909248e-01
4.908828e-01
4.908407e-01
4.907985e-01
4.907562e-01
4.907138e-01
4.906713e-01
4.906287e-01
4.905860e-01
4.905432e-01
4.905003e-01
4.904573e-01
4.904142e-01
4.903710e-01
4.903278e-01
4.902844e-01
4.902409e-01
4.901973e-01
4.901537e-01
4.901099e-01
4.900660e-01
4.900220e-01
4.899780e-01
4.899338e-01
4.898895e-01
4.898452e-01
4.898007e-01
4.897562e-01
4.897115e-01
4.896668e-01
4.896219e-01
4.895770e-01
4.895319e-01
4.894868e-01
4.894415e-01
4.893962e-01
4.893508e-01
4.893052e-01
4.892596e-01
4.892139e-01
4.891680e-01
4.891221e-01
4.890761e-01
4.890300e-01
4.889837e-01
4.889374e-01
4.888910e-01
4.888445e-01
4.887979e-01
4.887512e-01
4.887044e-01
4.886575e-01
4.886105e-01
4.885634e-01
4.885162e-01
4.884689e-01
4.884215e-01
4.883740e-01
4.883265e-01
4.882788e-01
4.882310e-01
4.881831e-01
4.881351e-01
4.880871e-01
4.880389e-01
4.879906e-01
4.879423e-01
4.878938e-01
4.878453e-01
4.877966e-01
4.877479e-01
4.876990e-01
4.876501e-01
4.876010e-01
4.875519e-01
4.875027e-01
4.874533e-01
4.874039e-01
4.873544e-01
4.873048e-01
4.872550e-01
4.872052e-01
4.871553e-01
4.871053e-01
4.870552e-01
4.870050e-01
4.869547e-01
4.869043e-01
4.868538e-01
4.868032e-01
4.867525e-01
4.867017e-01
4.866508e-01
4.865999e-01
4.865488e-01
4.864976e-01
4.864463e-01
4.863950e-01
4.863435e-01
4.862920e-01
4.862403e-01
4.861886e-01
4.861367e-01
4.860848e-01
4.860327e-01
4.859806e-01
4.859284e-01
4.858760e-01
4.858236e-01
4.857711e-01
4.857185e-01
4.856657e-01
4.856129e-01
4.855600e-01
4.855070e-01
4.854539e-01
4.854007e-01
4.853474e-01
4.852940e-01
4.852406e-01
4.851870e-01
4.851333e-01
4.850795e-01
4.850257e-01
4.849717e-01
4.849176e-01
4.848635e-01
4.848092e-01
4.847549e-01
4.847004e-01
4.846459e-01
4.845913e-01
4.845365e-01
4.844817e-01
4.844268e-01
4.843718e-01
4.843166e-01
4.842614e-01
4.842061e-01
4.841507e-01
4.840952e-01
4.840396e-01
4.839839e-01
4.839281e-01
4.838723e-01
4.838163e-01
4.837602e-01
4.837040e-01
4.836478e-01
4.835914e-01
4.835350e-01
4.834784e-01
4.834218e-01
4.833650e-01
4.833082e-01
4.832513e-01
4.831942e-01
4.831371e-01
4.830799e-01
4.830226e-01
4.829652e-01
4.829077e-01
4.828501e-01
4.827924e-01
4.827346e-01
4.826767e-01
4.826187e-01
4.825607e-01
4.825025e-01
4.824442e-01
4.823859e-01
4.823274e-01
4.822689e-01
4.822102e-01
4.821515e-01
4.820927e-01
4.820337e-01
4.819747e-01
4.819156e-01
4.818564e-01
4.817971e-01
4.817377e-01
4.816782e-01
4.816186e-01
4.815589e-01
4.814991e-01
4.814392e-01
4.813793e-01
4.813192e-01
4.812590e-01
4.811988e-01
4.811384e-01
4.810780e-01
4.810174e-01
4.809568e-01
4.808961e-01
4.808353e-01
4.807744e-01
4.807133e-01
4.806522e-01
4.805910e-01
4.805297e-01
4.804684e-01
4.804069e-01
4.803453e-01
4.802836e-01
4.802219e-01
4.801600e-01
4.800981e-01
4.800360e-01
4.799739e-01
4.799116e-01
4.798493e-01
4.797869e-01
4.797244e-01
4.796618e-01
4.795991e-01
4.795363e-01
4.794734e-01
4.794104e-01
4.793473e-01
4.792841e-01
4.792209e-01
4.791575e-01
4.790941e-01
4.790305e-01
4.789669e-01
4.789031e-01
4.788393e-01
4.787754e-01
4.787114e-01
4.786472e-01
4.785830e-01
4.785187e-01
4.784544e-01
4.783899e-01
4.783253e-01
4.782606e-01
4.781959e-01
4.781310e-01
4.780661e-01
4.780010e-01
4.779359e-01
4.778706e-01
4.778053e-01
4.777399e-01
4.776744e-01
4.776088e-01
4.775431e-01
4.774773e-01
4.774114e-01
4.773454e-01
4.772794e-01
4.772132e-01
4.771470e-01
4.770806e-01
4.770142e-01
4.769476e-01
4.768810e-01
4.768143e-01
4.767475e-01
4.766806e-01
4.766136e-01
4.765465e-01
4.764793e-01
4.764120e-01
4.763447e-01
4.762772e-01
4.762097e-01
4.761420e-01
4.760743e-01
4.760064e-01
4.759385e-01
4.758705e-01
4.758024e-01
4.757342e-01
4.756659e-01
4.755975e-01
4.755290e-01
4.754605e-01
4.753918e-01
4.753231e-01
4.752542e-01
4.751853e-01
4.751162e-01
4.750471e-01
4.749779e-01
4.749086e-01
4.748392e-01
4.747697e-01
4.747001e-01
4.746305e-01
4.745607e-01
4.744908e-01
4.744209e-01
4.743508e-01
4.742807e-01
4.742105e-01
4.741402e-01
4.740698e-01
4.739993e-01
4.739287e-01
4.738580e-01
4.737872e-01
4.737163e-01
4.736454e-01
4.735743e-01
4.735032e-01
4.734319e-01
4.733606e-01
4.732892e-01
4.732177e-01
4.731461e-01
4.730744e-01
4.730026e-01
4.729307e-01
4.728588e-01
4.727867e-01
4.727146e-01
4.726423e-01
4.725700e-01
4.724976e-01
4.724251e-01
4.723525e-01
4.722798e-01
4.722070e-01
4.721341e-01
4.720612e-01
4.719881e-01
4.719149e-01
4.718417e-01
4.717684e-01
4.716950e-01
4.716214e-01
4.715478e-01
4.714742e-01
4.714004e-01
4.713265e-01
4.712525e-01
4.711785e-01
4.711043e-01
4.710301e-01
4.709558e-01
4.708813e-01
4.708068e-01
4.707322e-01
4.706575e-01
4.705828e-01
4.705079e-01
4.704329e-01
4.703579e-01
4.702827e-01
4.702075e-01
4.701322e-01
4.700568e-01
4.699813e-01
4.699057e-01
4.698300e-01
4.697542e-01
4.696784e-01
4.696024e-01
4.695264e-01
4.694502e-01
4.693740e-01
4.692977e-01
4.692213e-01
4.691448e-01
4.690682e-01
4.689916e-01
4.689148e-01
4.688380e-01
4.687610e-01
4.686840e-01
4.686069e-01
4.685297e-01
4.684524e-01
4.683750e-01
4.682975e-01
4.682199e-01
4.681423e-01
4.680645e-01
4.679867e-01
4.679088e-01
4.678308e-01
4.677527e-01
4.676745e-01
4.675962e-01
4.675178e-01
4.674394e-01
4.673608e-01
4.672822e-01
4.672035e-01
4.671246e-01
4.670457e-01
4.669667e-01
4.668877e-01
4.668085e-01
4.667292e-01
4.666499e-01
4.665704e-01
4.664909e-01
4.664113e-01
4.663316e-01
4.662518e-01
4.661719e-01
4.660920e-01
4.660119e-01
4.659318e-01
4.658515e-01
4.657712e-01
4.656908e-01
4.656103e-01
4.655297e-01
4.654490e-01
4.653683e-01
4.652874e-01
4.652065e-01
4.651254e-01
4.650443e-01
4.649631e-01
4.648818e-01
4.648004e-01
4.647190e-01
4.646374e-01
4.645558e-01
4.644740e-01
4.643922e-01
4.643103e-01
4.642283e-01
4.641462e-01
4.640640e-01
4.639818e-01
4.638994e-01
4.638170e-01
4.637345e-01
4.636518e-01
4.635691e-01
4.634864e-01
4.634035e-01
4.633205e-01
4.632375e-01
4.631543e-01
4.630711e-01
4.629878e-01
4.629044e-01
4.628209e-01
4.627373e-01
4.626537e-01
4.625699e-01
4.624861e-01
4.624022e-01
4.623182e-01
4.622341e-01
4.621499e-01
4.620656e-01
4.619813e-01
4.618968e-01
4.618123e-01
4.617277e-01
4.616430e-01
4.615582e-01
4.614733e-01
4.613883e-01
4.613033e-01
4.612181e-01
4.611329e-01
4.610476e-01
4.609622e-01
4.608767e-01
4.607911e-01
4.607055e-01
4.606197e-01
4.605339e-01
4.604480e-01
4.603620e-01
4.602759e-01
4.601897e-01
4.601034e-01
4.600171e-01
4.599307e-01
4.598441e-01
4.597575e-01
4.596708e-01
4.595841e-01
4.594972e-01
4.594102e-01
4.593232e-01
4.592361e-01
4.591489e-01
4.590616e-01
4.589742e-01
4.588867e-01
4.587992e-01
4.587115e-01
4.586238e-01
4.585360e-01
4.584481e-01
4.583601e-01
4.582721e-01
4.581839e-01
4.580957e-01
4.580073e-01
4.579189e-01
4.578304e-01
4.577419e-01
4.576532e-01
4.575645e-01
4.574756e-01
4.573867e-01
4.572977e-01
4.572086e-01
4.571194e-01
4.570302e-01
4.569408e-01
4.568514e-01
4.567619e-01
4.566723e-01
4.565826e-01
4.564928e-01
4.564030e-01
4.563130e-01
4.562230e-01
4.561329e-01
4.560427e-01
4.559524e-01
4.558621e-01
4.557716e-01
4.556811e-01
4.555905e-01
4.554998e-01
4.554090e-01
4.553181e-01
4.552272e-01
4.551361e-01
4.550450e-01
4.549538e-01
4.548625e-01
4.547711e-01
4.546797e-01
4.545881e-01
4.544965e-01
4.544048e-01
4.543130e-01
4.542211e-01
4.541292e-01
4.540371e-01
4.539450e-01
4.538528e-01
4.537605e-01
4.536681e-01
4.535757e-01
4.534831e-01
4.533905e-01
4.532978e-01
4.532050e-01
4.531121e-01
4.530191e-01
4.529261e-01
4.528329e-01
4.527397e-01
4.526464e-01
4.525530e-01
4.524596e-01
4.523660e-01
4.522724e-01
4.521787e-01
4.520849e-01
4.519910e-01
4.518970e-01
4.518030e-01
4.517089e-01
4.516146e-01
4.515203e-01
4.514260e-01
4.513315e-01
4.512370e-01
4.511423e-01
4.510476e-01
4.509528e-01
4.508580e-01
4.507630e-01
4.506680e-01
4.505728e-01
4.504776e-01
4.503824e-01
4.502870e-01
4.501915e-01
4.500960e-01
4.500004e-01
4.499047e-01
4.498089e-01
4.497130e-01
4.496171e-01
4.495211e-01
4.494250e-01
4.493288e-01
4.492325e-01
4.491361e-01
4.490397e-01
4.489432e-01
4.488466e-01
4.487499e-01
4.486531e-01
4.485563e-01
4.484594e-01
4.483624e-01
4.482653e-01
4.481681e-01
4.480708e-01
4.479735e-01
4.478761e-01
4.477786e-01
4.476810e-01
4.475834e-01
4.474856e-01
4.473878e-01
4.472899e-01
4.471919e-01
4.470938e-01
4.469957e-01
4.468975e-01
4.467992e-01
4.467008e-01
4.466023e-01
4.465037e-01
4.464051e-01
4.463064e-01
4.462076e-01
4.461087e-01
4.460098e-01
4.459107e-01
4.458116e-01
4.457124e-01
4.456131e-01
4.455138e-01
4.454143e-01
4.453148e-01
4.452152e-01
4.451155e-01
4.450158e-01
4.449159e-01
4.448160e-01
4.447160e-01
4.446159e-01
4.445158e-01
4.444155e-01
4.443152e-01
4.442148e-01
4.441143e-01
4.440138e-01
4.439131e-01
4.438124e-01
4.437116e-01
4.436107e-01
4.435098e-01
4.434087e-01
4.433076e-01
4.432064e-01
4.431051e-01
4.430038e-01
4.429023e-01
4.428008e-01
4.426992e-01
4.425976e-01
4.424958e-01
4.423940e-01
4.422921e-01
4.421901e-01
4.420880e-01
4.419858e-01
4.418836e-01
4.417813e-01
4.416789e-01
4.415764e-01
4.414739e-01
4.413713e-01
4.412686e-01
4.411658e-01
4.410629e-01
4.409600e-01
4.408570e-01
4.407539e-01
4.406507e-01
4.405475e-01
4.404441e-01
4.403407e-01
4.402372e-01
4.401337e-01
4.400300e-01
4.399263e-01
4.398225e-01
4.397186e-01
4.396146e-01
4.395106e-01
4.394065e-01
4.393023e-01
4.391980e-01
4.390937e-01
4.389893e-01
4.388847e-01
4.387802e-01
4.386755e-01
4.385708e-01
4.384660e-01
4.383611e-01
4.382561e-01
4.381510e-01
4.380459e-01
4.379407e-01
4.378354e-01
4.377301e-01
4.376246e-01
4.375191e-01
4.374135e-01
4.373079e-01
4.372021e-01
4.370963e-01
4.369904e-01
4.368844e-01
4.367784e-01
4.366722e-01
4.365660e-01
4.364597e-01
4.363534e-01
4.362469e-01
4.361404e-01
4.360338e-01
4.359272e-01
4.358204e-01
4.357136e-01
4.356067e-01
4.354997e-01
4.353927e-01
4.352856e-01
4.351784e-01
4.350711e-01
4.349637e-01
4.348563e-01
4.347488e-01
4.346412e-01
4.345335e-01
4.344258e-01
4.343180e-01
4.342101e-01
4.341021e-01
4.339941e-01
4.338860e-01
4.337778e-01
4.336695e-01
4.335612e-01
4.334527e-01
4.333442e-01
4.332357e-01
4.331270e-01
4.330183e-01
4.329095e-01
4.328006e-01
4.326917e-01
4.325826e-01
4.324735e-01
4.323644e-01
4.322551e-01
4.321458e-01
4.320364e-01
4.319269e-01
4.318174e-01
4.317077e-01
4.315980e-01
4.314883e-01
4.313784e-01
4.312685e-01
4.311585e-01
4.310484e-01
4.309383e-01
4.308280e-01
4.307177e-01
4.306074e-01
4.304969e-01
4.303864e-01
4.302758e-01
4.301651e-01
4.300544e-01
4.299435e-01
4.298326e-01
4.297217e-01
4.296106e-01
4.294995e-01
4.293883e-01
4.292771e-01
4.291657e-01
4.290543e-01
4.289428e-01
4.288313e-01
4.287196e-01
4.286079e-01
4.284961e-01
4.283843e-01
4.282723e-01
4.281603e-01
4.280483e-01
4.279361e-01
4.278239e-01
4.277116e-01
4.275992e-01
4.274868e-01
4.273742e-01
4.272616e-01
4.271490e-01
4.270362e-01
4.269234e-01
4.268105e-01
4.266976e-01
4.265846e-01
4.264714e-01
4.263583e-01
4.262450e-01
4.261317e-01
4.260183e-01
4.259048e-01
4.257913e-01
4.256777e-01
4.255640e-01
4.254502e-01
4.253364e-01
4.252225e-01
4.251085e-01
4.249945e-01
4.248804e-01
4.247662e-01
4.246519e-01
4.245376e-01
4.244231e-01
4.243087e-01
4.241941e-01
4.240795e-01
4.239648e-01
4.238500e-01
4.237352e-01
4.236203e-01
4.235053e-01
4.233902e-01
4.232751e-01
4.231599e-01
4.230446e-01
4.229293e-01
4.228139e-01
4.226984e-01
4.225828e-01
4.224672e-01
4.223515e-01
4.222357e-01
4.221199e-01
4.220039e-01
4.218880e-01
4.217719e-01
4.216558e-01
4.215396e-01
4.214233e-01
4.213070e-01
4.211905e-01
4.210741e-01
4.209575e-01
4.208409e-01
4.207242e-01
4.206074e-01
4.204906e-01
4.203737e-01
4.202567e-01
4.201397e-01
4.200225e-01
4.199053e-01
4.197881e-01
4.196708e-01
4.195534e-01
4.194359e-01
4.193183e-01
4.192007e-01
4.190831e-01
4.189653e-01
4.188475e-01
4.187296e-01
4.186116e-01
4.184936e-01
4.183755e-01
4.182573e-01
4.181391e-01
4.180208e-01
4.179024e-01
4.177840e-01
4.176654e-01
4.175468e-01
4.174282e-01
4.173095e-01
4.171907e-01
4.170718e-01
4.169529e-01
4.168339e-01
4.167148e-01
4.165957e-01
4.164764e-01
4.163572e-01
4.162378e-01
4.161184e-01
4.159989e-01
4.158794e-01
4.157597e-01
4.156400e-01
4.155203e-01
4.154005e-01
4.152806e-01
4.151606e-01
4.150406e-01
4.149204e-01
4.148003e-01
4.146800e-01
4.145597e-01
4.144394e-01
4.143189e-01
4.141984e-01
4.140778e-01
4.139572e-01
4.138364e-01
4.137157e-01
4.135948e-01
4.134739e-01
4.133529e-01
4.132318e-01
4.131107e-01
4.129895e-01
4.128683e-01
4.127469e-01
4.126255e-01
4.125041e-01
4.123826e-01
4.122610e-01
4.121393e-01
4.120176e-01
4.118958e-01
4.117739e-01
4.116520e-01
4.115300e-01
4.114079e-01
4.112858e-01
4.111636e-01
4.110413e-01
4.109190e-01
4.107966e-01
4.106741e-01
4.105516e-01
4.104290e-01
4.103063e-01
4.101835e-01
4.100607e-01
4.099379e-01
4.098149e-01
4.096919e-01
4.095689e-01
4.094457e-01
4.093225e-01
4.091993e-01
4.090760e-01
4.089526e-01
4.088291e-01
4.087056e-01
4.085820e-01
4.084583e-01
4.083346e-01
4.082108e-01
4.080869e-01
4.079630e-01
4.078390e-01
4.077150e-01
4.075908e-01
4.074666e-01
4.073424e-01
4.072181e-01
4.070937e-01
4.069692e-01
4.068447e-01
4.067202e-01
4.065955e-01
4.064708e-01
4.063460e-01
4.062212e-01
4.060963e-01
4.059713e-01
4.058463e-01
4.057212e-01
4.055960e-01
4.054708e-01
4.053455e-01
4.052201e-01
4.050947e-01
4.049692e-01
4.048437e-01
4.047181e-01
4.045924e-01
4.044666e-01
4.043408e-01
4.042150e-01
4.040890e-01
4.039630e-01
4.038370e-01
4.037108e-01
4.035846e-01
4.034584e-01
4.033321e-01
4.032057e-01
4.030792e-01
4.029527e-01
4.028262e-01
4.026995e-01
4.025728e-01
4.024460e-01
4.023192e-01
4.021923e-01
4.020654e-01
4.019384e-01
4.018113e-01
4.016841e-01
4.015569e-01
4.014296e-01
4.013023e-01
4.011749e-01
4.010474e-01
4.009199e-01
4.007923e-01
4.006647e-01
4.005370e-01
4.004092e-01
4.002814e-01
4.001535e-01
4.000255e-01
3.998975e-01
3.997694e-01
3.996412e-01
3.995130e-01
3.993848e-01
3.992564e-01
3.991280e-01
3.989996e-01
3.988710e-01
3.987424e-01
3.986138e-01
3.984851e-01
3.983563e-01
3.982275e-01
3.980986e-01
3.979696e-01
3.978406e-01
3.977115e-01
3.975824e-01
3.974532e-01
3.973239e-01
3.971946e-01
3.970652e-01
3.969358e-01
3.968063e-01
3.966767e-01
3.965471e-01
3.964174e-01
3.962876e-01
3.961578e-01
3.960279e-01
3.958980e-01
3.957680e-01
3.956379e-01
3.955078e-01
3.953776e-01
3.952474e-01
3.951171e-01
3.949867e-01
3.948563e-01
3.947258e-01
3.945953e-01
3.944647e-01
3.943340e-01
3.942033e-01
3.940725e-01
3.939416e-01
3.938107e-01
3.936798e-01
3.935487e-01
3.934177e-01
3.932865e-01
3.931553e-01
3.930240e-01
3.928927e-01
3.927613e-01
3.926299e-01
3.924984e-01
3.923668e-01
3.922352e-01
3.921035e-01
3.919718e-01
3.918400e-01
3.917081e-01
3.915762e-01
3.914442e-01
3.913122e-01
3.911801e-01
3.910479e-01
3.909157e-01
3.907835e-01
3.906511e-01
3.905187e-01
3.903863e-01
3.902538e-01
3.901212e-01
3.899886e-01
3.898559e-01
3.897232e-01
3.895904e-01
3.894575e-01
3.893246e-01
3.891916e-01
3.890586e-01
3.889255e-01
3.887923e-01
3.886591e-01
3.885259e-01
3.883925e-01
3.882591e-01
3.881257e-01
3.879922e-01
3.878587e-01
3.877250e-01
3.875914e-01
3.874576e-01
3.873239e-01
3.871900e-01
3.870561e-01
3.869221e-01
3.867881e-01
3.866541e-01
3.865199e-01
3.863857e-01
3.862515e-01
3.861172e-01
3.859828e-01
3.858484e-01
3.857139e-01
3.855794e-01
3.854448e-01
3.853102e-01
3.851755e-01
3.850407e-01
3.849059e-01
3.847711e-01
3.846361e-01
3.845011e-01
3.843661e-01
3.842310e-01
3.840959e-01
3.839607e-01
3.838254e-01
3.836901e-01
3.835547e-01
3.834193e-01
3.832838e-01
3.831482e-01
3.830126e-01
3.828770e-01
3.827413e-01
3.826055e-01
3.824697e-01
3.823338e-01
3.821979e-01
3.820619e-01
3.819258e-01
3.817897e-01
3.816536e-01
3.815174e-01
3.813811e-01
3.812448e-01
3.811084e-01
3.809720e-01
3.808355e-01
3.806990e-01
3.805624e-01
3.804257e-01
3.802890e-01
3.801522e-01
3.800154e-01
3.798786e-01
3.797416e-01
3.796047e-01
3.794676e-01
3.793305e-01
3.791934e-01
3.790562e-01
3.789190e-01
3.787817e-01
3.786443e-01
3.785069e-01
3.783694e-01
3.782319e-01
3.780943e-01
3.779567e-01
3.778190e-01
3.776813e-01
3.775435e-01
3.774056e-01
3.772678e-01
3.771298e-01
3.769918e-01
3.768537e-01
3.767156e-01
3.765775e-01
3.764393e-01
3.763010e-01
3.761627e-01
3.760243e-01
3.758859e-01
3.757474e-01
3.756088e-01
3.754703e-01
3.753316e-01
3.751929e-01
3.750542e-01
3.749154e-01
3.747765e-01
3.746376e-01
3.744987e-01
3.743597e-01
3.742206e-01
3.740815e-01
3.739423e-01
3.738031e-01
3.736638e-01
3.735245e-01
3.733851e-01
3.732457e-01
3.731062e-01
3.729667e-01
3.728271e-01
3.726875e-01
3.725478e-01
3.724081e-01
3.722683e-01
3.721284e-01
3.719885e-01
3.718486e-01
3.717086e-01
3.715686e-01
3.714285e-01
3.712883e-01
3.711481e-01
3.710079e-01
3.708676e-01
3.707272e-01
3.705868e-01
3.704464e-01
3.703059e-01
3.701653e-01
3.700247e-01
3.698840e-01
3.697433e-01
3.696026e-01
3.694618e-01
3.693209e-01
3.691800e-01
3.690390e-01
3.688980e-01
3.687570e-01
3.686159e-01
3.684747e-01
3.683335e-01
3.681922e-01
3.680509e-01
3.679096e-01
3.677681e-01
3.676267e-01
3.674852e-01
3.673436e-01
3.672020e-01
3.670603e-01
3.669186e-01
3.667769e-01
3.666351e-01
3.664932e-01
3.663513e-01
3.662094e-01
3.660674e-01
3.659253e-01
3.657832e-01
3.656411e-01
3.654989e-01
3.653566e-01
3.652143e-01
3.650720e-01
3.649296e-01
3.647871e-01
3.646446e-01
3.645021e-01
3.643595e-01
3.642169e-01
3.640742e-01
3.639314e-01
3.637887e-01
3.636458e-01
3.635029e-01
3.633600e-01
3.632170e-01
3.630740e-01
3.629310e-01
3.627878e-01
3.626447e-01
3.625015e-01
3.623582e-01
3.622149e-01
3.620715e-01
3.619281e-01
3.617847e-01
3.616412e-01
3.614976e-01
3.613540e-01
3.612104e-01
3.610667e-01
3.609230e-01
3.607792e-01
3.606353e-01
3.604915e-01
3.603475e-01
3.602036e-01
3.600596e-01
3.599155e-01
3.597714e-01
3.596272e-01
3.594830e-01
3.593388e-01
3.591945e-01
3.590501e-01
3.589057e-01
3.587613e-01
3.586168e-01
3.584723e-01
3.583277e-01
3.581831e-01
3.580384e-01
3.578937e-01
3.577490e-01
3.576042e-01
3.574593e-01
3.573144e-01
3.571695e-01
3.570245e-01
3.568795e-01
3.567344e-01
3.565893e-01
3.564441e-01
3.562989e-01
3.561536e-01
3.560083e-01
3.558630e-01
3.557176e-01
3.555721e-01
3.554266e-01
3.552811e-01
3.551355e-01
3.549899e-01
3.548443e-01
3.546986e-01
3.545528e-01
3.544070e-01
3.542612e-01
3.541153e-01
3.539693e-01
3.538234e-01
3.536774e-01
3.535313e-01
3.533852e-01
3.532390e-01
3.530928e-01
3.529466e-01
3.528003e-01
3.526540e-01
3.525076e-01
3.523612e-01
3.522147e-01
3.520682e-01
3.519217e-01
3.517751e-01
3.516285e-01
3.514818e-01
3.513351e-01
3.511883e-01
3.510415e-01
3.508947e-01
3.507478e-01
3.506008e-01
3.504538e-01
3.503068e-01
3.501598e-01
3.500127e-01
3.498655e-01
3.497183e-01
3.495711e-01
3.494238e-01
3.492765e-01
3.491291e-01
3.489817e-01
3.488343e-01
3.486868e-01
3.485392e-01
3.483917e-01
3.482440e-01
3.480964e-01
3.479487e-01
3.478009e-01
3.476532e-01
3.475053e-01
3.473575e-01
3.472096e-01
3.470616e-01
3.469136e-01
3.467656e-01
3.466175e-01
3.464694e-01
3.463212e-01
3.461730e-01
3.460248e-01
3.458765e-01
3.457282e-01
3.455798e-01
3.454314e-01
3.452830e-01
3.451345e-01
3.449860e-01
3.448374e-01
3.446888e-01
3.445401e-01
3.443914e-01
3.442427e-01
3.440939e-01
3.439451e-01
3.437963e-01
3.436474e-01
3.434984e-01
3.433495e-01
3.432004e-01
3.430514e-01
3.429023e-01
3.427532e-01
3.426040e-01
3.424548e-01
3.423055e-01
3.421562e-01
3.420069e-01
3.418575e-01
3.417081e-01
3.415587e-01
3.414092e-01
3.412596e-01
3.411101e-01
3.409605e-01
3.408108e-01
3.406611e-01
3.405114e-01
3.403616e-01
3.402118e-01
3.400620e-01
3.399121e-01
3.397622e-01
3.396122e-01
3.394622e-01
3.393122e-01
3.391621e-01
3.390120e-01
3.388619e-01
3.387117e-01
3.385614e-01
3.384112e-01
3.382609e-01
3.381105e-01
3.379601e-01
3.378097e-01
3.376593e-01
3.375088e-01
3.373582e-01
3.372077e-01
3.370571e-01
3.369064e-01
3.367557e-01
3.366050e-01
3.364542e-01
3.363034e-01
3.361526e-01
3.360017e-01
3.358508e-01
3.356999e-01
3.355489e-01
3.353979e-01
3.352468e-01
3.350957e-01
3.349446e-01
3.347934e-01
3.346422e-01
3.344910e-01
3.343397e-01
3.341884e-01
3.340371e-01
3.338857e-01
3.337342e-01
3.335828e-01
3.334313e-01
3.332798e-01
3.331282e-01
3.329766e-01
3.328250e-01
3.326733e-01
3.325216e-01
3.323698e-01
3.322180e-01
3.320662e-01
3.319144e-01
3.317625e-01
3.316105e-01
3.314586e-01
3.313066e-01
3.311545e-01
3.310025e-01
3.308504e-01
3.306982e-01
3.305461e-01
3.303939e-01
3.302416e-01
3.300893e-01
3.299370e-01
3.297847e-01
3.296323e-01
3.294799e-01
3.293274e-01
3.291749e-01
3.290224e-01
3.288699e-01
3.287173e-01
3.285646e-01
3.284120e-01
3.282593e-01
3.281066e-01
3.279538e-01
3.278010e-01
3.276482e-01
3.274953e-01
3.273424e-01
3.271895e-01
3.270365e-01
3.268835e-01
3.267305e-01
3.265774e-01
3.264243e-01
3.262712e-01
3.261180e-01
3.259648e-01
3.258116e-01
3.256583e-01
3.255050e-01
3.253517e-01
3.251983e-01
3.250449e-01
3.248915e-01
3.247380e-01
3.245845e-01
3.244310e-01
3.242774e-01
3.241238e-01
3.239702e-01
3.238166e-01
3.236629e-01
3.235091e-01
3.233554e-01
3.232016e-01
3.230478e-01
3.228939e-01
3.227400e-01
3.225861e-01
3.224322e-01
3.222782e-01
3.221242e-01
3.219701e-01
3.218161e-01
3.216619e-01
3.215078e-01
3.213536e-01
3.211994e-01
3.210452e-01
3.208909e-01
3.207366e-01
3.205823e-01
3.204279e-01
3.202736e-01
3.201191e-01
3.199647e-01
3.198102e-01
3.196557e-01
3.195011e-01
3.193466e-01
3.191920e-01
3.190373e-01
3.188827e-01
3.187280e-01
3.185732e-01
3.184185e-01
3.182637e-01
3.181089e-01
3.179540e-01
3.177991e-01
3.176442e-01
3.174893e-01
3.173343e-01
3.171793e-01
3.170243e-01
3.168692e-01
3.167141e-01
3.165590e-01
3.164039e-01
3.162487e-01
3.160935e-01
3.159383e-01
3.157830e-01
3.156277e-01
3.154724e-01
3.153170e-01
3.151616e-01
3.150062e-01
3.148508e-01
3.146953e-01
3.145398e-01
3.143843e-01
3.142287e-01
3.140731e-01
3.139175e-01
3.137619e-01
3.136062e-01
3.134505e-01
3.132948e-01
3.131390e-01
3.129833e-01
3.128275e-01
3.126716e-01
3.125158e-01
3.123599e-01
3.122039e-01
3.120480e-01
3.118920e-01
3.117360e-01
3.115800e-01
3.114239e-01
3.112678e-01
3.111117e-01
3.109556e-01
3.107994e-01
3.106432e-01
3.104870e-01
3.103307e-01
3.101744e-01
3.100181e-01
3.098618e-01
3.097054e-01
3.095490e-01
3.093926e-01
3.092362e-01
3.090797e-01
3.089232e-01
3.087667e-01
3.086102e-01
3.084536e-01
3.082970e-01
3.081404e-01
3.079837e-01
3.078270e-01
3.076703e-01
3.075136e-01
3.073568e-01
3.072000e-01
3.070432e-01
3.068864e-01
3.067295e-01
3.065727e-01
3.064157e-01
3.062588e-01
3.061018e-01
3.059449e-01
3.057878e-01
3.056308e-01
3.054737e-01
3.053167e-01
3.051595e-01
3.050024e-01
3.048452e-01
3.046880e-01
3.045308e-01
3.043736e-01
3.042163e-01
3.040590e-01
3.039017e-01
3.037444e-01
3.035870e-01
3.034296e-01
3.032722e-01
3.031148e-01
3.029573e-01
3.027998e-01
3.026423e-01
3.024848e-01
3.023273e-01
3.021697e-01
3.020121e-01
3.018544e-01
3.016968e-01
3.015391e-01
3.013814e-01
3.012237e-01
3.010659e-01
3.009082e-01
3.007504e-01
3.005926e-01
3.004347e-01
3.002769e-01
3.001190e-01
2.999611e-01
2.998031e-01
2.996452e-01
2.994872e-01
2.993292e-01
2.991712e-01
2.990131e-01
2.988551e-01
2.986970e-01
2.985389e-01
2.983807e-01
2.982226e-01
2.980644e-01
2.979062e-01
2.977480e-01
2.975897e-01
2.974315e-01
2.972732e-01
2.971148e-01
2.969565e-01
2.967982e-01
2.966398e-01
2.964814e-01
2.963230e-01
2.961645e-01
2.960060e-01
2.958476e-01
2.956890e-01
2.955305e-01
2.953720e-01
2.952134e-01
2.950548e-01
2.948962e-01
2.947376e-01
2.945789e-01
2.944202e-01
2.942615e-01
2.941028e-01
2.939441e-01
2.937853e-01
2.936265e-01
2.934677e-01
2.933089e-01
2.931501e-01
2.929912e-01
2.928323e-01
2.926734e-01
2.925145e-01
2.923556e-01
2.921966e-01
2.920376e-01
2.918786e-01
2.917196e-01
2.915605e-01
2.914015e-01
2.912424e-01
2.910833e-01
2.909242e-01
2.907650e-01
2.906059e-01
2.904467e-01
2.902875e-01
2.901283e-01
2.899690e-01
2.898098e-01
2.896505e-01
2.894912e-01
2.893319e-01
2.891726e-01
2.890132e-01
2.888539e-01
2.886945e-01
2.885351e-01
2.883756e-01
2.882162e-01
2.880567e-01
2.878973e-01
2.877378e-01
2.875783e-01
2.874187e-01
2.872592e-01
2.870996e-01
2.869400e-01
2.867804e-01
2.866208e-01
2.864611e-01
2.863015e-01
2.861418e-01
2.859821e-01
2.858224e-01
2.856627e-01
2.855029e-01
2.853432e-01
2.851834e-01
2.850236e-01
2.848638e-01
2.847039e-01
2.845441e-01
2.843842e-01
2.842243e-01
2.840644e-01
2.839045e-01
2.837446e-01
2.835846e-01
2.834247e-01
2.832647e-01
2.831047e-01
2.829447e-01
2.827846e-01
2.826246e-01
2.824645e-01
2.823045e-01
2.821444e-01
2.819842e-01
2.818241e-01
2.816640e-01
2.815038e-01
2.813436e-01
2.811834e-01
2.810232e-01
2.808630e-01
2.807028e-01
2.805425e-01
2.803823e-01
2.802220e-01
2.800617e-01
2.799014e-01
2.797410e-01
2.795807e-01
2.794203e-01
2.792600e-01
2.790996e-01
2.789392e-01
2.787787e-01
2.786183e-01
2.784579e-01
2.782974e-01
2.781369e-01
2.779764e-01
2.778159e-01
2.776554e-01
2.774949e-01
2.773343e-01
2.771738e-01
2.770132e-01
2.768526e-01
2.766920e-01
2.765314e-01
2.763707e-01
2.762101e-01
2.760494e-01
2.758888e-01
2.757281e-01
2.755674e-01
2.754067e-01
2.752459e-01
2.750852e-01
2.749244e-01
2.747637e-01
2.746029e-01
2.744421e-01
2.742813e-01
2.741205e-01
2.739597e-01
2.737988e-01
2.736380e-01
2.734771e-01
2.733162e-01
2.731553e-01
2.729944e-01
2.728335e-01
2.726726e-01
2.725116e-01
2.723507e-01
2.721897e-01
2.720287e-01
2.718677e-01
2.717067e-01
2.715457e-01
2.713847e-01
2.712236e-01
2.710626e-01
2.709015e-01
2.707405e-01
2.705794e-01
2.704183e-01
2.702572e-01
2.700961e-01
2.699349e-01
2.697738e-01
2.696126e-01
2.694515e-01
2.692903e-01
2.691291e-01
2.689679e-01
2.688067e-01
2.686455e-01
2.684843e-01
2.683230e-01
2.681618e-01
2.680005e-01
2.678392e-01
2.676780e-01
2.675167e-01
2.673554e-01
2.671941e-01
2.670327e-01
2.668714e-01
2.667101e-01
2.665487e-01
2.663873e-01
2.662260e-01
2.660646e-01
2.659032e-01
2.657418e-01
2.655804e-01
2.654190e-01
2.652576e-01
2.650961e-01
2.649347e-01
2.647732e-01
2.646117e-01
2.644503e-01
2.642888e-01
2.641273e-01
2.639658e-01
2.638043e-01
2.636428e-01
2.634812e-01
2.633197e-01
2.631582e-01
2.629966e-01
2.628351e-01
2.626735e-01
2.625119e-01
2.623503e-01
2.621887e-01
2.620271e-01
2.618655e-01
2.617039e-01
2.615423e-01
2.613806e-01
2.612190e-01
2.610573e-01
2.608957e-01
2.607340e-01
2.605724e-01
2.604107e-01
2.602490e-01
2.600873e-01
2.599256e-01
2.597639e-01
2.596022e-01
2.594404e-01
2.592787e-01
2.591170e-01
2.589552e-01
2.587935e-01
2.586317e-01
2.584700e-01
2.583082e-01
2.581464e-01
2.579846e-01
2.578228e-01
2.576610e-01
2.574992e-01
2.573374e-01
2.571756e-01
2.570138e-01
2.568520e-01
2.566901e-01
2.565283e-01
2.563664e-01
2.562046e-01
2.560427e-01
2.558809e-01
2.557190e-01
2.555571e-01
2.553953e-01
2.552334e-01
2.550715e-01
2.549096e-01
2.547477e-01
2.545858e-01
2.544239e-01
2.542619e-01
2.541000e-01
2.539381e-01
2.537762e-01
2.536142e-01
2.534523e-01
2.532904e-01
2.531284e-01
2.529664e-01
2.528045e-01
2.526425e-01
2.524806e-01
2.523186e-01
2.521566e-01
2.519946e-01
2.518327e-01
2.516707e-01
2.515087e-01
2.513467e-01
2.511847e-01
2.510227e-01
2.508607e-01
2.506987e-01
2.505366e-01
2.503746e-01
2.502126e-01
2.500506e-01
2.498886e-01
2.497265e-01
2.495645e-01
2.494024e-01
2.492404e-01
2.490784e-01
2.489163e-01
2.487543e-01
2.485922e-01
2.484302e-01
2.482681e-01
2.481060e-01
2.479440e-01
2.477819e-01
2.476199e-01
2.474578e-01
2.472957e-01
2.471336e-01
2.469716e-01
2.468095e-01
2.466474e-01
2.464853e-01
2.463232e-01
2.461611e-01
2.459991e-01
2.458370e-01
2.456749e-01
2.455128e-01
2.453507e-01
2.451886e-01
2.450265e-01
2.448644e-01
2.447023e-01
2.445402e-01
2.443781e-01
2.442160e-01
2.440539e-01
2.438918e-01
2.437297e-01
2.435676e-01
2.434055e-01
2.432434e-01
2.430812e-01
2.429191e-01
2.427570e-01
2.425949e-01
2.424328e-01
2.422707e-01
2.421086e-01
2.419465e-01
2.417844e-01
2.416222e-01
2.414601e-01
2.412980e-01
2.411359e-01
2.409738e-01
2.408117e-01
2.406496e-01
2.404875e-01
2.403254e-01
2.401632e-01
2.400011e-01
2.398390e-01
2.396769e-01
2.395148e-01
2.393527e-01
2.391906e-01
2.390285e-01
2.388664e-01
2.387043e-01
2.385422e-01
2.383801e-01
2.382180e-01
2.380559e-01
2.378938e-01
2.377317e-01
2.375696e-01
2.374075e-01
2.372454e-01
2.370834e-01
2.369213e-01
2.367592e-01
2.365971e-01
2.364350e-01
2.362729e-01
2.361109e-01
2.359488e-01
2.357867e-01
2.356247e-01
2.354626e-01
2.353005e-01
2.351385e-01
2.349764e-01
2.348144e-01
2.346523e-01
2.344903e-01
2.343282e-01
2.341662e-01
2.340041e-01
2.338421e-01
2.336800e-01
2.335180e-01
2.333560e-01
2.331940e-01
2.330319e-01
2.328699e-01
2.327079e-01
2.325459e-01
2.323839e-01
2.322219e-01
2.320599e-01
2.318979e-01
2.317359e-01
2.315739e-01
2.314119e-01
2.312499e-01
2.310879e-01
2.309260e-01
2.307640e-01
2.306020e-01
2.304401e-01
2.302781e-01
2.301162e-01
2.299542e-01
2.297923e-01
2.296303e-01
2.294684e-01
2.293065e-01
2.291446e-01
2.289826e-01
2.288207e-01
2.286588e-01
2.284969e-01
2.283350e-01
2.281731e-01
2.280112e-01
2.278493e-01
2.276875e-01
2.275256e-01
2.273637e-01
2.272019e-01
2.270400e-01
2.268782e-01
2.267163e-01
2.265545e-01
2.263927e-01
2.262308e-01
2.260690e-01
2.259072e-01
2.257454e-01
2.255836e-01
2.254218e-01
2.252600e-01
2.250982e-01
2.249365e-01
2.247747e-01
2.246129e-01
2.244512e-01
2.242894e-01
2.241277e-01
2.239660e-01
2.238042e-01
2.236425e-01
2.234808e-01
2.233191e-01
2.231574e-01
2.229957e-01
2.228340e-01
2.226723e-01
2.225107e-01
2.223490e-01
2.221874e-01
2.220257e-01
2.218641e-01
2.217024e-01
2.215408e-01
2.213792e-01
2.212176e-01
2.210560e-01
2.208944e-01
2.207328e-01
2.205713e-01
2.204097e-01
2.202481e-01
2.200866e-01
2.199251e-01
2.197635e-01
2.196020e-01
2.194405e-01
2.192790e-01
2.191175e-01
2.189560e-01
2.187945e-01
2.186330e-01
2.184716e-01
2.183101e-01
2.181487e-01
2.179873e-01
2.178258e-01
2.176644e-01
2.175030e-01
2.173416e-01
2.171802e-01
2.170189e-01
2.168575e-01
2.166961e-01
2.165348e-01
2.163735e-01
2.162121e-01
2.160508e-01
2.158895e-01
2.157282e-01
2.155669e-01
2.154056e-01
2.152444e-01
2.150831e-01
2.149219e-01
2.147607e-01
2.145994e-01
2.144382e-01
2.142770e-01
2.141158e-01
2.139546e-01
2.137935e-01
2.136323e-01
2.134712e-01
2.133100e-01
2.131489e-01
2.129878e-01
2.128267e-01
2.126656e-01
2.125045e-01
2.123435e-01
2.121824e-01
2.120214e-01
2.118603e-01
2.116993e-01
2.115383e-01
2.113773e-01
2.112163e-01
2.110553e-01
2.108944e-01
2.107334e-01
2.105725e-01
2.104116e-01
2.102506e-01
2.100897e-01
2.099289e-01
2.097680e-01
2.096071e-01
2.094463e-01
2.092854e-01
2.091246e-01
2.089638e-01
2.088030e-01
2.086422e-01
2.084814e-01
2.083207e-01
2.081599e-01
2.079992e-01
2.078385e-01
2.076778e-01
2.075171e-01
2.073564e-01
2.071957e-01
2.070351e-01
2.068744e-01
2.067138e-01
2.065532e-01
2.063926e-01
2.062320e-01
2.060715e-01
2.059109e-01
2.057504e-01
2.055898e-01
2.054293e-01
2.052688e-01
2.051083e-01
2.049479e-01
2.047874e-01
2.046270e-01
2.044665e-01
2.043061e-01
2.041457e-01
2.039854e-01
2.038250e-01
2.036646e-01
2.035043e-01
2.033440e-01
2.031837e-01
2.030234e-01
2.028631e-01
2.027028e-01
2.025426e-01
2.023824e-01
2.022221e-01
2.020619e-01
2.019018e-01
2.017416e-01
2.015814e-01
2.014213e-01
2.012612e-01
2.011011e-01
2.009410e-01
2.007809e-01
2.006209e-01
2.004608e-01
2.003008e-01
2.001408e-01
1.999808e-01
1.998208e-01
1.996609e-01
1.995009e-01
1.993410e-01
1.991811e-01
1.990212e-01
1.988613e-01
1.987015e-01
1.985416e-01
1.983818e-01
1.982220e-01
1.980622e-01
1.979024e-01
1.977427e-01
1.975829e-01
1.974232e-01
1.972635e-01
1.971038e-01
1.969442e-01
1.967845e-01
1.966249e-01
1.964653e-01
1.963057e-01
1.961461e-01
1.959865e-01
1.958270e-01
1.956675e-01
1.955080e-01
1.953485e-01
1.951890e-01
1.950295e-01
1.948701e-01
1.947107e-01
1.945513e-01
1.943919e-01
1.942326e-01
1.940732e-01
1.939139e-01
1.937546e-01
1.935953e-01
1.934360e-01
1.932768e-01
1.931176e-01
1.929584e-01
1.927992e-01
1.926400e-01
1.924809e-01
1.923217e-01
1.921626e-01
1.920035e-01
1.918444e-01
1.916854e-01
1.915264e-01
1.913674e-01
1.912084e-01
1.910494e-01
1.908904e-01
1.907315e-01
1.905726e-01
1.904137e-01
1.902548e-01
1.900960e-01
1.899371e-01
1.897783e-01
1.896195e-01
1.894608e-01
1.893020e-01
1.891433e-01
1.889846e-01
1.888259e-01
1.886672e-01
1.885086e-01
1.883499e-01
1.881913e-01
1.880328e-01
1.878742e-01
1.877157e-01
1.875571e-01
1.873986e-01
1.872402e-01
1.870817e-01
1.869233e-01
1.867649e-01
1.866065e-01
1.864481e-01
1.862898e-01
1.861314e-01
1.859731e-01
1.858149e-01
1.856566e-01
1.854984e-01
1.853401e-01
1.851820e-01
1.850238e-01
1.848656e-01
1.847075e-01
1.845494e-01
1.843913e-01
1.842333e-01
1.840752e-01
1.839172e-01
1.837592e-01
1.836013e-01
1.834433e-01
1.832854e-01
1.831275e-01
1.829696e-01
1.828118e-01
1.826539e-01
1.824961e-01
1.823384e-01
1.821806e-01
1.820229e-01
1.818652e-01
1.817075e-01
1.815498e-01
1.813922e-01
1.812346e-01
1.810770e-01
1.809194e-01
1.807618e-01
1.806043e-01
1.804468e-01
1.802894e-01
1.801319e-01
1.799745e-01
1.798171e-01
1.796597e-01
1.795024e-01
1.793450e-01
1.791877e-01
1.790305e-01
1.788732e-01
1.787160e-01
1.785588e-01
1.784016e-01
1.782444e-01
1.780873e-01
1.779302e-01
1.777731e-01
1.776161e-01
1.774591e-01
1.773021e-01
1.771451e-01
1.769881e-01
1.768312e-01
1.766743e-01
1.765174e-01
1.763606e-01
1.762038e-01
1.760470e-01
1.758902e-01
1.757334e-01
1.755767e-01
1.754200e-01
1.752634e-01
1.751067e-01
1.749501e-01
1.747935e-01
1.746370e-01
1.744804e-01
1.743239e-01
1.741674e-01
1.740110e-01
1.738546e-01
1.736982e-01
1.735418e-01
1.733854e-01
1.732291e-01
1.730728e-01
1.729166e-01
1.727603e-01
1.726041e-01
1.724479e-01
1.722918e-01
1.721356e-01
1.719795e-01
1.718234e-01
1.716674e-01
1.715114e-01
1.713554e-01
1.711994e-01
1.710435e-01
1.708876e-01
1.707317e-01
1.705758e-01
1.704200e-01
1.702642e-01
1.701085e-01
1.699527e-01
1.697970e-01
1.696413e-01
1.694857e-01
1.693300e-01
1.691744e-01
1.690189e-01
1.688633e-01
1.687078e-01
1.685523e-01
1.683969e-01
1.682414e-01
1.680860e-01
1.679307e-01
1.677753e-01
1.676200e-01
1.674647e-01
1.673095e-01
1.671543e-01
1.669991e-01
1.668439e-01
1.666888e-01
1.665337e-01
1.663786e-01
1.662236e-01
1.660685e-01
1.659136e-01
1.657586e-01
1.656037e-01
1.654488e-01
1.652939e-01
1.651391e-01
1.649843e-01
1.648295e-01
1.646748e-01
1.645201e-01
1.643654e-01
1.642107e-01
1.640561e-01
1.639015e-01
1.637469e-01
1.635924e-01
1.634379e-01
1.632834e-01
1.631290e-01
1.629746e-01
1.628202e-01
1.626659e-01
1.625116e-01
1.623573e-01
1.622030e-01
1.620488e-01
1.618946e-01
1.617405e-01
1.615863e-01
1.614322e-01
1.612782e-01
1.611242e-01
1.609702e-01
1.608162e-01
1.606623e-01
1.605084e-01
1.603545e-01
1.602006e-01
1.600468e-01
1.598931e-01
1.597393e-01
1.595856e-01
1.594319e-01
1.592783e-01
1.591247e-01
1.589711e-01
1.588176e-01
1.586640e-01
1.585106e-01
1.583571e-01
1.582037e-01
1.580503e-01
1.578970e-01
1.577437e-01
1.575904e-01
1.574371e-01
1.572839e-01
1.571307e-01
1.569776e-01
1.568244e-01
1.566714e-01
1.565183e-01
1.563653e-01
1.562123e-01
1.560594e-01
1.559065e-01
1.557536e-01
1.556007e-01
1.554479e-01
1.552951e-01
1.551424e-01
1.549897e-01
1.548370e-01
1.546844e-01
1.545317e-01
1.543792e-01
1.542266e-01
1.540741e-01
1.539217e-01
1.537692e-01
1.536168e-01
1.534645e-01
1.533121e-01
1.531598e-01
1.530076e-01
1.528553e-01
1.527031e-01
1.525510e-01
1.523989e-01
1.522468e-01
1.520947e-01
1.519427e-01
1.517907e-01
1.516388e-01
1.514869e-01
1.513350e-01
1.511832e-01
1.510314e-01
1.508796e-01
1.507279e-01
1.505762e-01
1.504245e-01
1.502729e-01
1.501213e-01
1.499698e-01
1.498182e-01
1.496668e-01
1.495153e-01
1.493639e-01
1.492125e-01
1.490612e-01
1.489099e-01
1.487587e-01
1.486074e-01
1.484563e-01
1.483051e-01
1.481540e-01
1.480029e-01
1.478519e-01
1.477009e-01
1.475499e-01
1.473990e-01
1.472481e-01
1.470972e-01
1.469464e-01
1.467956e-01
1.466449e-01
1.464942e-01
1.463435e-01
1.461929e-01
1.460423e-01
1.458918e-01
1.457413e-01
1.455908e-01
1.454403e-01
1.452899e-01
1.451396e-01
1.449892e-01
1.448390e-01
1.446887e-01
1.445385e-01
1.443883e-01
1.442382e-01
1.440881e-01
1.439380e-01
1.437880e-01
1.436381e-01
1.434881e-01
1.433382e-01
1.431883e-01
1.430385e-01
1.428887e-01
1.427390e-01
1.425893e-01
1.424396e-01
1.422900e-01
1.421404e-01
1.419908e-01
1.418413e-01
1.416919e-01
1.415424e-01
1.413930e-01
1.412437e-01
1.410944e-01
1.409451e-01
1.407959e-01
1.406467e-01
1.404975e-01
1.403484e-01
1.401993e-01
1.400503e-01
1.399013e-01
1.397523e-01
1.396034e-01
1.394546e-01
1.393057e-01
1.391569e-01
1.390082e-01
1.388595e-01
1.387108e-01
1.385622e-01
1.384136e-01
1.382650e-01
1.381165e-01
1.379680e-01
1.378196e-01
1.376712e-01
1.375229e-01
1.373746e-01
1.372263e-01
1.370781e-01
1.369299e-01
1.367818e-01
1.366337e-01
1.364856e-01
1.363376e-01
1.361896e-01
1.360417e-01
1.358938e-01
1.357460e-01
1.355982e-01
1.354504e-01
1.353027e-01
1.351550e-01
1.350074e-01
1.348598e-01
1.347122e-01
1.345647e-01
1.344172e-01
1.342698e-01
1.341224e-01
1.339751e-01
1.338278e-01
1.336805e-01
1.335333e-01
1.333861e-01
1.332390e-01
1.330919e-01
1.329449e-01
1.327979e-01
1.326509e-01
1.325040e-01
1.323571e-01
1.322103e-01
1.320635e-01
1.319168e-01
1.317701e-01
1.316234e-01
1.314768e-01
1.313302e-01
1.311837e-01
1.310372e-01
1.308908e-01
1.307444e-01
1.305981e-01
1.304517e-01
1.303055e-01
1.301593e-01
1.300131e-01
1.298670e-01
1.297209e-01
1.295748e-01
1.294288e-01
1.292829e-01
1.291370e-01
1.289911e-01
1.288453e-01
1.286995e-01
1.285538e-01
1.284081e-01
1.282625e-01
1.281169e-01
1.279713e-01
1.278258e-01
1.276803e-01
1.275349e-01
1.273895e-01
1.272442e-01
1.270989e-01
1.269537e-01
1.268085e-01
1.266634e-01
1.265183e-01
1.263732e-01
1.262282e-01
1.260832e-01
1.259383e-01
1.257934e-01
1.256486e-01
1.255038e-01
1.253591e-01
1.252144e-01
1.250698e-01
1.249252e-01
1.247806e-01
1.246361e-01
1.244917e-01
1.243472e-01
1.242029e-01
1.240585e-01
1.239143e-01
1.237700e-01
1.236259e-01
1.234817e-01
1.233376e-01
1.231936e-01
1.230496e-01
1.229057e-01
1.227618e-01
1.226179e-01
1.224741e-01
1.223303e-01
1.221866e-01
1.220430e-01
1.218993e-01
1.217558e-01
1.216122e-01
1.214688e-01
1.213253e-01
1.211820e-01
1.210386e-01
1.208953e-01
1.207521e-01
1.206089e-01
1.204658e-01
1.203227e-01
1.201796e-01
1.200366e-01
1.198937e-01
1.197508e-01
1.196079e-01
1.194651e-01
1.193224e-01
1.191796e-01
1.190370e-01
1.188944e-01
1.187518e-01
1.186093e-01
1.184668e-01
1.183244e-01
1.181820e-01
1.180397e-01
1.178974e-01
1.177552e-01
1.176130e-01
1.174709e-01
1.173288e-01
1.171868e-01
1.170448e-01
1.169029e-01
1.167610e-01
1.166192e-01
1.164774e-01
1.163357e-01
1.161940e-01
1.160523e-01
1.159108e-01
1.157692e-01
1.156277e-01
1.154863e-01
1.153449e-01
1.152036e-01
1.150623e-01
1.149211e-01
1.147799e-01
1.146387e-01
1.144976e-01
1.143566e-01
1.142156e-01
1.140747e-01
1.139338e-01
1.137930e-01
1.136522e-01
1.135115e-01
1.133708e-01
1.132301e-01
1.130896e-01
1.129490e-01
1.128086e-01
1.126681e-01
1.125277e-01
1.123874e-01
1.122471e-01
1.121069e-01
1.119667e-01
1.118266e-01
1.116866e-01
1.115465e-01
1.114066e-01
1.112666e-01
1.111268e-01
1.109870e-01
1.108472e-01
1.107075e-01
1.105678e-01
1.104282e-01
1.102887e-01
1.101492e-01
1.100097e-01
1.098703e-01
1.097310e-01
1.095917e-01
1.094524e-01
1.093132e-01
1.091741e-01
1.090350e-01
1.088960e-01
1.087570e-01
1.086181e-01
1.084792e-01
1.083404e-01
1.082016e-01
1.080629e-01
1.079242e-01
1.077856e-01
1.076470e-01
1.075085e-01
1.073701e-01
1.072317e-01
1.070933e-01
1.069550e-01
1.068168e-01
1.066786e-01
1.065404e-01
1.064024e-01
1.062643e-01
1.061264e-01
1.059884e-01
1.058506e-01
1.057127e-01
1.055750e-01
1.054373e-01
1.052996e-01
1.051620e-01
1.050245e-01
1.048870e-01
1.047495e-01
1.046122e-01
1.044748e-01
1.043375e-01
1.042003e-01
1.040632e-01
1.039260e-01
1.037890e-01
1.036520e-01
1.035150e-01
1.033781e-01
1.032413e-01
1.031045e-01
1.029678e-01
1.028311e-01
1.026945e-01
1.025579e-01
1.024214e-01
1.022849e-01
1.021485e-01
1.020122e-01
1.018759e-01
1.017396e-01
1.016035e-01
1.014673e-01
1.013313e-01
1.011952e-01
1.010593e-01
1.009234e-01
1.007875e-01
1.006517e-01
1.005160e-01
1.003803e-01
1.002447e-01
1.001091e-01
9.997360e-02
9.983814e-02
9.970273e-02
9.956739e-02
9.943210e-02
9.929686e-02
9.916168e-02
9.902656e-02
9.889149e-02
9.875648e-02
9.862153e-02
9.848663e-02
9.835179e-02
9.821700e-02
9.808227e-02
9.794760e-02
9.781299e-02
9.767843e-02
9.754393e-02
9.740949e-02
9.727510e-02
9.714077e-02
9.700650e-02
9.687228e-02
9.673812e-02
9.660402e-02
9.646998e-02
9.633599e-02
9.620206e-02
9.606819e-02
9.593437e-02
9.580061e-02
9.566691e-02
9.553327e-02
9.539969e-02
9.526616e-02
9.513269e-02
9.499928e-02
9.486593e-02
9.473263e-02
9.459939e-02
9.446622e-02
9.433309e-02
9.420003e-02
9.406703e-02
9.393408e-02
9.380119e-02
9.366836e-02
9.353559e-02
9.340288e-02
9.327022e-02
9.313763e-02
9.300509e-02
9.287261e-02
9.274019e-02
9.260783e-02
9.247553e-02
9.234328e-02
9.221110e-02
9.207897e-02
9.194691e-02
9.181490e-02
9.168295e-02
9.155106e-02
9.141923e-02
9.128746e-02
9.115575e-02
9.102410e-02
9.089251e-02
9.076097e-02
9.062950e-02
9.049809e-02
9.036673e-02
9.023544e-02
9.010420e-02
8.997303e-02
8.984191e-02
8.971086e-02
8.957986e-02
8.944893e-02
8.931805e-02
8.918724e-02
8.905649e-02
8.892579e-02
8.879516e-02
8.866458e-02
8.853407e-02
8.840362e-02
8.827323e-02
8.814289e-02
8.801262e-02
8.788241e-02
8.775226e-02
8.762217e-02
8.749214e-02
8.736218e-02
8.723227e-02
8.710242e-02
8.697264e-02
8.684292e-02
8.671325e-02
8.658365e-02
8.645411e-02
8.632463e-02
8.619522e-02
8.606586e-02
8.593656e-02
8.580733e-02
8.567816e-02
8.554905e-02
8.542000e-02
8.529101e-02
8.516209e-02
8.503322e-02
8.490442e-02
8.477568e-02
8.464701e-02
8.451839e-02
8.438984e-02
8.426134e-02
8.413291e-02
8.400455e-02
8.387624e-02
8.374800e-02
8.361982e-02
8.349170e-02
8.336364e-02
8.323565e-02
8.310772e-02
8.297985e-02
8.285204e-02
8.272430e-02
8.259662e-02
8.246900e-02
8.234145e-02
8.221396e-02
8.208653e-02
8.195916e-02
8.183186e-02
8.170462e-02
8.157744e-02
8.145033e-02
8.132328e-02
8.119629e-02
8.106937e-02
8.094251e-02
8.081571e-02
8.068898e-02
8.056231e-02
8.043570e-02
8.030916e-02
8.018268e-02
8.005627e-02
7.992992e-02
7.980363e-02
7.967740e-02
7.955124e-02
7.942515e-02
7.929912e-02
7.917315e-02
7.904725e-02
7.892141e-02
7.879563e-02
7.866992e-02
7.854427e-02
7.841869e-02
7.829317e-02
7.816772e-02
7.804233e-02
7.791701e-02
7.779175e-02
7.766655e-02
7.754142e-02
7.741636e-02
7.729136e-02
7.716642e-02
7.704155e-02
7.691675e-02
7.679201e-02
7.666733e-02
7.654272e-02
7.641818e-02
7.629370e-02
7.616928e-02
7.604493e-02
7.592065e-02
7.579643e-02
7.567227e-02
7.554819e-02
7.542416e-02
7.530021e-02
7.517632e-02
7.505249e-02
7.492873e-02
7.480504e-02
7.468141e-02
7.455785e-02
7.443435e-02
7.431092e-02
7.418756e-02
7.406426e-02
7.394103e-02
7.381787e-02
7.369477e-02
7.357173e-02
7.344877e-02
7.332587e-02
7.320303e-02
7.308027e-02
7.295757e-02
7.283493e-02
7.271236e-02
7.258986e-02
7.246743e-02
7.234506e-02
7.222276e-02
7.210053e-02
7.197836e-02
7.185626e-02
7.173423e-02
7.161226e-02
7.149036e-02
7.136853e-02
7.124677e-02
7.112507e-02
7.100344e-02
7.088188e-02
7.076039e-02
7.063896e-02
7.051760e-02
7.039631e-02
7.027508e-02
7.015393e-02
7.003284e-02
6.991181e-02
6.979086e-02
6.966997e-02
6.954916e-02
6.942841e-02
6.930772e-02
6.918711e-02
6.906656e-02
6.894609e-02
6.882568e-02
6.870533e-02
6.858506e-02
6.846486e-02
6.834472e-02
6.822465e-02
6.810465e-02
6.798472e-02
6.786486e-02
6.774506e-02
6.762534e-02
6.750568e-02
6.738609e-02
6.726657e-02
6.714712e-02
6.702774e-02
6.690843e-02
6.678919e-02
6.667001e-02
6.655091e-02
6.643187e-02
6.631290e-02
6.619400e-02
6.607517e-02
6.595641e-02
6.583772e-02
6.571910e-02
6.560055e-02
6.548207e-02
6.536366e-02
6.524532e-02
6.512704e-02
6.500884e-02
6.489071e-02
6.477264e-02
6.465465e-02
6.453672e-02
6.441887e-02
6.430108e-02
6.418337e-02
6.406573e-02
6.394815e-02
6.383065e-02
6.371321e-02
6.359585e-02
6.347856e-02
6.336133e-02
6.324418e-02
6.312710e-02
6.301009e-02
6.289314e-02
6.277627e-02
6.265947e-02
6.254274e-02
6.242608e-02
6.230950e-02
6.219298e-02
6.207653e-02
6.196016e-02
6.184385e-02
6.172762e-02
6.161146e-02
6.149536e-02
6.137934e-02
6.126339e-02
6.114752e-02
6.103171e-02
6.091597e-02
6.080031e-02
6.068472e-02
6.056920e-02
6.045375e-02
6.033837e-02
6.022306e-02
6.010782e-02
5.999266e-02
5.987757e-02
5.976255e-02
5.964760e-02
5.953272e-02
5.941792e-02
5.930319e-02
5.918853e-02
5.907394e-02
5.895942e-02
5.884498e-02
5.873060e-02
5.861630e-02
5.850207e-02
5.838792e-02
5.827384e-02
5.815982e-02
5.804589e-02
5.793202e-02
5.781823e-02
5.770451e-02
5.759086e-02
5.747728e-02
5.736378e-02
5.725035e-02
5.713699e-02
5.702371e-02
5.691049e-02
5.679735e-02
5.668429e-02
5.657130e-02
5.645838e-02
5.634553e-02
5.623276e-02
5.612005e-02
5.600743e-02
5.589487e-02
5.578239e-02
5.566999e-02
5.555765e-02
5.544539e-02
5.533320e-02
5.522109e-02
5.510905e-02
5.499709e-02
5.488519e-02
5.477337e-02
5.466163e-02
5.454996e-02
5.443836e-02
5.432684e-02
5.421539e-02
5.410401e-02
5.399271e-02
5.388148e-02
5.377033e-02
5.365925e-02
5.354825e-02
5.343731e-02
5.332646e-02
5.321568e-02
5.310497e-02
5.299433e-02
5.288378e-02
5.277329e-02
5.266288e-02
5.255255e-02
5.244229e-02
5.233210e-02
5.222199e-02
5.211195e-02
5.200199e-02
5.189210e-02
5.178229e-02
5.167256e-02
5.156289e-02
5.145331e-02
5.134380e-02
5.123436e-02
5.112500e-02
5.101571e-02
5.090650e-02
5.079736e-02
5.068830e-02
5.057932e-02
5.047041e-02
5.036157e-02
5.025282e-02
5.014413e-02
5.003552e-02
4.992699e-02
4.981854e-02
4.971016e-02
4.960185e-02
4.949362e-02
4.938547e-02
4.927739e-02
4.916939e-02
4.906147e-02
4.895362e-02
4.884584e-02
4.873815e-02
4.863052e-02
4.852298e-02
4.841551e-02
4.830812e-02
4.820080e-02
4.809356e-02
4.798640e-02
4.787931e-02
4.777230e-02
4.766537e-02
4.755851e-02
4.745173e-02
4.734503e-02
4.723840e-02
4.713185e-02
4.702538e-02
4.691898e-02
4.681266e-02
4.670642e-02
4.660025e-02
4.649416e-02
4.638815e-02
4.628221e-02
4.617635e-02
4.607057e-02
4.596487e-02
4.585924e-02
4.575369e-02
4.564822e-02
4.554283e-02
4.543751e-02
4.533227e-02
4.522711e-02
4.512202e-02
4.501702e-02
4.491209e-02
4.480724e-02
4.470246e-02
4.459777e-02
4.449315e-02
4.438861e-02
4.428414e-02
4.417976e-02
4.407545e-02
4.397122e-02
4.386707e-02
4.376300e-02
4.365900e-02
4.355509e-02
4.345125e-02
4.334749e-02
4.324381e-02
4.314020e-02
4.303668e-02
4.293323e-02
4.282986e-02
4.272657e-02
4.262336e-02
4.252023e-02
4.241717e-02
4.231420e-02
4.221130e-02
4.210848e-02
4.200574e-02
4.190308e-02
4.180050e-02
4.169800e-02
4.159557e-02
4.149323e-02
4.139096e-02
4.128877e-02
4.118667e-02
4.108464e-02
4.098269e-02
4.088082e-02
4.077902e-02
4.067731e-02
4.057568e-02
4.047413e-02
4.037265e-02
4.027126e-02
4.016994e-02
4.006871e-02
3.996755e-02
3.986648e-02
3.976548e-02
3.966456e-02
3.956372e-02
3.946297e-02
3.936229e-02
3.926169e-02
3.916117e-02
3.906074e-02
3.896038e-02
3.886010e-02
3.875990e-02
3.865978e-02
3.855975e-02
3.845979e-02
3.835991e-02
3.826011e-02
3.816040e-02
3.806076e-02
3.796120e-02
3.786173e-02
3.776233e-02
3.766302e-02
3.756378e-02
3.746463e-02
3.736556e-02
3.726656e-02
3.716765e-02
3.706882e-02
3.697007e-02
3.687140e-02
3.677281e-02
3.667430e-02
3.657588e-02
3.647753e-02
3.637926e-02
3.628108e-02
3.618298e-02
3.608496e-02
3.598701e-02
3.588915e-02
3.579138e-02
3.569368e-02
3.559606e-02
3.549853e-02
3.540108e-02
3.530370e-02
3.520641e-02
3.510920e-02
3.501208e-02
3.491503e-02
3.481807e-02
3.472118e-02
3.462438e-02
3.452766e-02
3.443103e-02
3.433447e-02
3.423800e-02
3.414161e-02
3.404530e-02
3.394907e-02
3.385292e-02
3.375686e-02
3.366088e-02
3.356498e-02
3.346916e-02
3.337342e-02
3.327777e-02
3.318220e-02
3.308671e-02
3.299130e-02
3.289598e-02
3.280074e-02
3.270558e-02
3.261050e-02
3.251550e-02
3.242059e-02
3.232576e-02
3.223102e-02
3.213635e-02
3.204177e-02
3.194727e-02
3.185286e-02
3.175852e-02
3.166427e-02
3.157011e-02
3.147602e-02
3.138202e-02
3.128810e-02
3.119427e-02
3.110052e-02
3.100685e-02
3.091326e-02
3.081976e-02
3.072634e-02
3.063300e-02
3.053975e-02
3.044658e-02
3.035349e-02
3.026049e-02
3.016757e-02
3.007473e-02
2.998198e-02
2.988931e-02
2.979673e-02
2.970422e-02
2.961181e-02
2.951947e-02
2.942722e-02
2.933505e-02
2.924297e-02
2.915097e-02
2.905906e-02
2.896722e-02
2.887548e-02
2.878381e-02
2.869223e-02
2.860074e-02
2.850933e-02
2.841800e-02
2.832676e-02
2.823560e-02
2.814452e-02
2.805353e-02
2.796263e-02
2.787180e-02
2.778107e-02
2.769041e-02
2.759984e-02
2.750936e-02
2.741896e-02
2.732865e-02
2.723842e-02
2.714827e-02
2.705821e-02
2.696823e-02
2.687834e-02
2.678853e-02
2.669881e-02
2.660917e-02
2.651962e-02
2.643015e-02
2.634077e-02
2.625147e-02
2.616226e-02
2.607313e-02
2.598409e-02
2.589513e-02
2.580626e-02
2.571748e-02
2.562877e-02
2.554016e-02
2.545163e-02
2.536318e-02
2.527482e-02
2.518654e-02
2.509836e-02
2.501025e-02
2.492223e-02
2.483430e-02
2.474645e-02
2.465869e-02
2.457101e-02
2.448342e-02
2.439592e-02
2.430850e-02
2.422117e-02
2.413392e-02
2.404676e-02
2.395968e-02
2.387269e-02
2.378579e-02
2.369897e-02
2.361224e-02
2.352559e-02
2.343903e-02
2.335256e-02
2.326617e-02
2.317987e-02
2.309366e-02
2.300753e-02
2.292149e-02
2.283553e-02
2.274966e-02
2.266388e-02
2.257818e-02
2.249257e-02
2.240705e-02
2.232161e-02
2.223626e-02
2.215099e-02
2.206582e-02
2.198072e-02
2.189572e-02
2.181080e-02
2.172597e-02
2.164123e-02
2.155657e-02
2.147200e-02
2.138752e-02
2.130312e-02
2.121881e-02
2.113459e-02
2.105046e-02
2.096641e-02
2.088245e-02
2.079857e-02
2.071479e-02
2.063109e-02
2.054747e-02
2.046395e-02
2.038051e-02
2.029716e-02
2.021390e-02
2.013072e-02
2.004763e-02
1.996463e-02
1.988172e-02
1.979889e-02
1.971616e-02
1.963351e-02
1.955094e-02
1.946847e-02
1.938608e-02
1.930378e-02
1.922157e-02
1.913944e-02
1.905741e-02
1.897546e-02
1.889360e-02
1.881183e-02
1.873014e-02
1.864854e-02
1.856704e-02
1.848561e-02
1.840428e-02
1.832304e-02
1.824188e-02
1.816081e-02
1.807983e-02
1.799894e-02
1.791814e-02
1.783742e-02
1.775680e-02
1.767626e-02
1.759581e-02
1.751545e-02
1.743517e-02
1.735499e-02
1.727489e-02
1.719488e-02
1.711496e-02
1.703513e-02
1.695539e-02
1.687574e-02
1.679618e-02
1.671670e-02
1.663731e-02
1.655802e-02
1.647881e-02
1.639969e-02
1.632065e-02
1.624171e-02
1.616286e-02
1.608409e-02
1.600542e-02
1.592683e-02
1.584834e-02
1.576993e-02
1.569161e-02
1.561338e-02
1.553524e-02
1.545719e-02
1.537923e-02
1.530135e-02
1.522357e-02
1.514588e-02
1.506827e-02
1.499076e-02
1.491333e-02
1.483599e-02
1.475875e-02
1.468159e-02
1.460452e-02
1.452754e-02
1.445066e-02
1.437386e-02
1.429715e-02
1.422053e-02
1.414400e-02
1.406756e-02
1.399121e-02
1.391495e-02
1.383878e-02
1.376270e-02
1.368671e-02
1.361081e-02
1.353500e-02
1.345928e-02
1.338365e-02
1.330811e-02
1.323266e-02
1.315730e-02
1.308203e-02
1.300685e-02
1.293176e-02
1.285676e-02
1.278186e-02
1.270704e-02
1.263231e-02
1.255767e-02
1.248313e-02
1.240867e-02
1.233430e-02
1.226003e-02
1.218584e-02
1.211175e-02
1.203775e-02
1.196383e-02
1.189001e-02
1.181628e-02
1.174264e-02
1.166909e-02
1.159563e-02
1.152226e-02
1.144898e-02
1.137579e-02
1.130270e-02
1.122969e-02
1.115678e-02
1.108395e-02
1.101122e-02
1.093858e-02
1.086603e-02
1.079357e-02
1.072120e-02
1.064893e-02
1.057674e-02
1.050465e-02
1.043264e-02
1.036073e-02
1.028891e-02
1.021718e-02
1.014554e-02
1.007400e-02
1.000254e-02
9.931178e-03
9.859906e-03
9.788725e-03
9.717635e-03
9.646638e-03
9.575731e-03
9.504917e-03
9.434194e-03
9.363562e-03
9.293023e-03
9.222575e-03
9.152219e-03
9.081954e-03
9.011782e-03
8.941701e-03
8.871712e-03
8.801815e-03
8.732010e-03
8.662296e-03
8.592675e-03
8.523146e-03
8.453709e-03
8.384363e-03
8.315110e-03
8.245949e-03
8.176880e-03
8.107903e-03
8.039019e-03
7.970226e-03
7.901526e-03
7.832918e-03
7.764403e-03
7.695980e-03
7.627649e-03
7.559410e-03
7.491264e-03
7.423210e-03
7.355249e-03
7.287380e-03
7.219604e-03
7.151920e-03
7.084329e-03
7.016830e-03
6.949424e-03
6.882110e-03
6.814890e-03
6.747762e-03
6.680726e-03
6.613784e-03
6.546934e-03
6.480177e-03
6.413513e-03
6.346941e-03
6.280463e-03
6.214077e-03
6.147785e-03
6.081585e-03
6.015478e-03
5.949464e-03
5.883544e-03
5.817716e-03
5.751982e-03
5.686340e-03
5.620792e-03
5.555337e-03
5.489975e-03
5.424706e-03
5.359530e-03
5.294448e-03
5.229459e-03
5.164564e-03
5.099761e-03
5.035052e-03
4.970437e-03
4.905915e-03
4.841486e-03
4.777151e-03
4.712909e-03
4.648761e-03
4.584706e-03
4.520745e-03
4.456878e-03
4.393104e-03
4.329424e-03
4.265837e-03
4.202344e-03
4.138945e-03
4.075640e-03
4.012428e-03
3.949311e-03
3.886287e-03
3.823356e-03
3.760520e-03
3.697778e-03
3.635129e-03
3.572575e-03
3.510114e-03
3.447748e-03
3.385475e-03
3.323297e-03
3.261212e-03
3.199222e-03
3.137326e-03
3.075524e-03
3.013816e-03
2.952202e-03
2.890683e-03
2.829258e-03
2.767927e-03
2.706690e-03
2.645547e-03
2.584499e-03
2.523546e-03
2.462686e-03
2.401921e-03
2.341251e-03
2.280675e-03
2.220193e-03
2.159806e-03
2.099514e-03
2.039316e-03
1.979213e-03
1.919204e-03
1.859290e-03
1.799470e-03
1.739745e-03
1.680115e-03
1.620580e-03
1.561139e-03
1.501793e-03
1.442542e-03
1.383386e-03
1.324324e-03
1.265358e-03
1.206486e-03
1.147709e-03
1.089027e-03
1.030440e-03
9.719481e-04
9.135511e-04
8.552491e-04
7.970421e-04
7.389303e-04
6.809135e-04
6.229918e-04
5.651652e-04
5.074338e-04
4.497976e-04
3.922566e-04
3.348108e-04
2.774603e-04
2.202050e-04
1.630451e-04
1.059804e-04
4.901109e-05
0
0
0
0
0
0
0
0
0
0
0
0
0
0
0
0
0
0
0
0
0
0
0
0
0
0
0
0
0
0
0
0
0
0
0
0
0
0
0
0
0
0
0
0
0
0
0
0
0
0
0
0
0
0
0
0
0
0
0
0
0
0
0
0
0
0
0
0
0
0
0
0
0
0
0
0
0
0
0
0
0
0
0
0
0
0
0
0
0
0
0
0
0
0
0
0
0
0
0
0
0
0
0
0
0
0
0
0
0
0
0
0
0
0
0
0
0
0
0
0
0
0
0
0
0
0
0
0
0
0
0
0
0
0
0
0
0
0
0
0
0
0
0
0
0
0
0
0
0
0
0
0
0
0
0
0
0
0
0
0
0
0
0
0
0
0
0
0
0
0
0
0
0
0
0
0
0
0
0
0
0
0
0
0
0
0
0
0
0
0
0
0
0
0
0
0
0
0
0
0
0
0
0
0
0
0
0
0
0
0
0
0
0
0
0
0
0
0
0
0
0
0
0
0
0
0
0
0
0
0
0
0
0
0
0
0
0
0
0
0
0
0
0
0
0
0
0
0
0
0
0
0
0
0
0
0
0
0
0
0
0
0
0
0
0
0
0
0
0
0
0
0
0
0
0
0
0
0
0
0
0
0
0
0
0
0
0
0
0
0
0
0
0
0
0
0
0
0
0
0
0
0
0
0
0
0
0
0
0
0
0
0
0
0
0
0
0
0
0
0
0
0
0
0
0
0
0
0
0
0
0
0
0
0
0
0
0
0
0
0
0
0
0
0
0
0
0
0
0
0
0
0
0
0
0
0
0
0
0
0
0
0
0
0
0
0
0
0
0
0
0
0
0
0
0
0
0
0
0
0
0
0
0
0
0
0
0
0
0
0
0
0
0
0
0
0
0
0
0
0
0
0
0
0
0
0
0
0
0
0
0
0
0
0
0
0
0
0
0
0
0
0
0
0
0
0
0
0
0
0
0
0
0
0
0
0
0
0
0
0
0
0
0
0
0
0
0
0
0
0
0
0
0
0
0
0
0
0
0
0
0
0
0
0
0
0
0
0
0
0
0
0
0
0
0
0
0
0
0
0
0
0
0
0
0
0
0
0
0
0
0
0
0
0
0
0
0
0
0
0
0
0
0
0
0
0
0
0
0
0
0
0
0
0
0
0
0
0
0
0
0
0
0
0
0
0
0
0
0
0
0
0
0
0
0
0
0
0
0
0
0
0
0
0
0
0
0
0
0
0
0
0
0
0
0
0
0
0
0
0
0
0
0
0
0
0
0
0
0
0
0
0
0
0
0
0
0
0
0
0
0
0
0
0
0
0
0
0
0
0
0
0
0
0
0
0
0
0
0
0
0
0
0
0
0
0
0
0
0
0
0
0
0
0
0
0
0
0
0
0
0
0
0
0
0
0
0
0
0
0
0
0
0
0
0
0
0
0
0
0
0
0
0
0
0
0
0
0
0
0
0
0
0
0
0
0
0
0
0
0
0
0
0
0
0
0
0
0
0
0
0
0
0
0
0
0
0
0
0
0
0
0
0
0
0
0
0
0
0
0
0
0
0
0
0
0
0
0
0
0
0
0
0
0
0
0
0
0
0
0
0
0
0
0
0
0
0
0
0
0
0
0
0
0
0
0
0
0
0
0
0
0
0
0
0
0
0
0
0
0
0
0
0
0
0
0
0
0
0
0
0
0
0
0
0
0
0
0
0
0
0
0
0
0
0
0
0
0
0
0
0
0
0
0
0
0
0
0
0
0
0
0
0
0
0
0
0
0
0
0
0
0
0
0
0
0
0
0
0
0
0
0
0
0
0
0
0
0
0
0
0
0
0
0
0
0
0
0
0
0
0
0
0
0
0
0
0
0
0
0
0
0
0
0
0
0
0
0
0
0
0
0
0
0
0
0
0
0
0
0
0
0
0
0
0
0
0
0
0
0
0
0
0
0
0
0
0
0
0
0
0
0
0
0
0
0
0
0
0
0
0
0
0
0
0
0
0
0
0
0
0
0
0
0
0
0
0
0
0
0
0
0
0
0
0
0
0
0
0
0
0
0
0
0
0
0
0
0
0
0
0
0
0
0
0
0
0
0
0
0
0
0
0
0
0
0
0
0
0
0
0
0
0
0
0
0
0
0
0
0
0
0
0
0
0
0
0
0
0
0
0
0
0
0
0
0
0
0
0
0
0
0
0
0
0
0
0
0
0
0
0
0
0
0
0
0
0
0
0
0
0
0
0
0
0
0
0
0
0
0
0
0
0
0
0
0
0
0
0
0
0
0
0
0
0
0
0
0
0
0
0
0
0
0
0
0
0
0
0
0
0
0
0
0
0
0
0
0
0
0
0
0
0
0
0
0
0
0
0
0
0
0
0
0
0
0
0
0
0
0
0
0
0
0
0
0
0
0
0
0
0
0
0
0
0
0
0
0
0
0
0
0
0
0
0
0
0
0
0
0
0
0
0
0
0
0
0
0
0
0
0
0
0
0
0
0
0
0
0
0
0
0
0
0
0
0
0
0
0
0
0
0
0
0
0
0
0
0
0
0
0
0
0
0
0
0
0
0
0
0
0
3.932592e-05
9.627779e-05
1.533250e-04
2.104675e-04
2.677053e-04
3.250384e-04
3.824667e-04
4.399903e-04
4.976090e-04
5.553230e-04
6.131320e-04
6.710363e-04
7.290356e-04
7.871300e-04
8.453194e-04
9.036040e-04
9.619835e-04
1.020458e-03
1.079027e-03
1.137692e-03
1.196451e-03
1.255306e-03
1.314255e-03
1.373299e-03
1.432437e-03
1.491671e-03
1.551000e-03
1.610423e-03
1.669941e-03
1.729553e-03
1.789261e-03
1.849063e-03
1.908959e-03
1.968950e-03
2.029036e-03
2.089217e-03
2.149492e-03
2.209861e-03
2.270325e-03
2.330884e-03
2.391537e-03
2.452284e-03
2.513126e-03
2.574062e-03
2.635092e-03
2.696217e-03
2.757436e-03
2.818750e-03
2.880157e-03
2.941659e-03
3.003255e-03
3.064946e-03
3.126730e-03
3.188609e-03
3.250581e-03
3.312648e-03
3.374809e-03
3.437064e-03
3.499413e-03
3.561856e-03
3.624393e-03
3.687024e-03
3.749748e-03
3.812567e-03
3.875480e-03
3.938486e-03
4.001586e-03
4.064780e-03
4.128068e-03
4.191449e-03
4.254925e-03
4.318493e-03
4.382156e-03
4.445912e-03
4.509762e-03
4.573706e-03
4.637743e-03
4.701873e-03
4.766097e-03
4.830415e-03
4.894826e-03
4.959330e-03
5.023928e-03
5.088619e-03
5.153404e-03
5.218282e-03
5.283253e-03
5.348318e-03
5.413475e-03
5.478726e-03
5.544071e-03
5.609508e-03
5.675039e-03
5.740663e-03
5.806379e-03
5.872189e-03
5.938092e-03
6.004088e-03
6.070177e-03
6.136359e-03
6.202634e-03
6.269002e-03
6.335463e-03
6.402016e-03
6.468663e-03
6.535402e-03
6.602234e-03
6.669159e-03
6.736177e-03
6.803287e-03
6.870490e-03
6.937786e-03
7.005174e-03
7.072655e-03
7.140228e-03
7.207894e-03
7.275653e-03
7.343504e-03
7.411448e-03
7.479484e-03
7.547612e-03
7.615833e-03
7.684146e-03
7.752551e-03
7.821049e-03
7.889639e-03
7.958322e-03
8.027096e-03
8.095963e-03
8.164922e-03
8.233973e-03
8.303116e-03
8.372352e-03
8.441679e-03
8.511099e-03
8.580610e-03
8.650213e-03
8.719909e-03
8.789696e-03
8.859575e-03
8.929547e-03
8.999610e-03
9.069764e-03
9.140011e-03
9.210349e-03
9.280779e-03
9.351301e-03
9.421914e-03
9.492620e-03
9.563416e-03
9.634305e-03
9.705285e-03
9.776356e-03
9.847519e-03
9.918773e-03
9.990119e-03
1.006156e-02
1.013309e-02
1.020471e-02
1.027642e-02
1.034822e-02
1.042011e-02
1.049210e-02
1.056418e-02
1.063634e-02
1.070860e-02
1.078095e-02
1.085339e-02
1.092593e-02
1.099855e-02
1.107126e-02
1.114407e-02
1.121697e-02
1.128995e-02
1.136303e-02
1.143620e-02
1.150946e-02
1.158281e-02
1.165625e-02
1.172978e-02
1.180341e-02
1.187712e-02
1.195093e-02
1.202482e-02
1.209881e-02
1.217288e-02
1.224705e-02
1.232131e-02
1.239566e-02
1.247009e-02
1.254462e-02
1.261924e-02
1.269395e-02
1.276875e-02
1.284364e-02
1.291862e-02
1.299369e-02
1.306885e-02
1.314411e-02
1.321945e-02
1.329488e-02
1.337040e-02
1.344601e-02
1.352172e-02
1.359751e-02
1.367339e-02
1.374936e-02
1.382542e-02
1.390158e-02
1.397782e-02
1.405415e-02
1.413057e-02
1.420708e-02
1.428368e-02
1.436037e-02
1.443715e-02
1.451402e-02
1.459098e-02
1.466803e-02
1.474517e-02
1.482240e-02
1.489972e-02
1.497713e-02
1.505462e-02
1.513221e-02
1.520989e-02
1.528765e-02
1.536551e-02
1.544345e-02
1.552148e-02
1.559961e-02
1.567782e-02
1.575612e-02
1.583451e-02
1.591299e-02
1.599155e-02
1.607021e-02
1.614896e-02
1.622779e-02
1.630672e-02
1.638573e-02
1.646483e-02
1.654402e-02
1.662330e-02
1.670267e-02
1.678213e-02
1.686168e-02
1.694131e-02
1.702103e-02
1.710085e-02
1.718075e-02
1.726074e-02
1.734081e-02
1.742098e-02
1.750123e-02
1.758158e-02
1.766201e-02
1.774253e-02
1.782314e-02
1.790384e-02
1.798462e-02
1.806549e-02
1.814646e-02
1.822751e-02
1.830864e-02
1.838987e-02
1.847118e-02
1.855259e-02
1.863408e-02
1.871566e-02
1.879732e-02
1.887908e-02
1.896092e-02
1.904285e-02
1.912487e-02
1.920697e-02
1.928917e-02
1.937145e-02
1.945382e-02
1.953628e-02
1.961882e-02
1.970145e-02
1.978417e-02
1.986698e-02
1.994987e-02
2.003286e-02
2.011593e-02
2.019908e-02
2.028233e-02
2.036566e-02
2.044908e-02
2.053259e-02
2.061618e-02
2.069986e-02
2.078363e-02
2.086749e-02
2.095143e-02
2.103546e-02
2.111957e-02
2.120378e-02
2.128807e-02
2.137245e-02
2.145691e-02
2.154146e-02
2.162610e-02
2.171083e-02
2.179564e-02
2.188054e-02
2.196552e-02
2.205060e-02
2.213576e-02
2.222100e-02
2.230633e-02
2.239175e-02
2.247726e-02
2.256285e-02
2.264853e-02
2.273429e-02
2.282014e-02
2.290608e-02
2.299211e-02
2.307822e-02
2.316441e-02
2.325069e-02
2.333706e-02
2.342352e-02
2.351006e-02
2.359669e-02
2.368340e-02
2.377020e-02
2.385708e-02
2.394406e-02
2.403111e-02
2.411826e-02
2.420548e-02
2.429280e-02
2.438020e-02
2.446769e-02
2.455526e-02
2.464292e-02
2.473066e-02
2.481849e-02
2.490640e-02
2.499440e-02
2.508249e-02
2.517066e-02
2.525892e-02
2.534726e-02
2.543568e-02
2.552420e-02
2.561279e-02
2.570148e-02
2.579025e-02
2.587910e-02
2.596804e-02
2.605706e-02
2.614617e-02
2.623536e-02
2.632464e-02
2.641401e-02
2.650346e-02
2.659299e-02
2.668261e-02
2.677231e-02
2.686210e-02
2.695197e-02
2.704193e-02
2.713197e-02
2.722210e-02
2.731231e-02
2.740261e-02
2.749299e-02
2.758345e-02
2.767400e-02
2.776464e-02
2.785536e-02
2.794616e-02
2.803705e-02
2.812802e-02
2.821908e-02
2.831022e-02
2.840144e-02
2.849275e-02
2.858414e-02
2.867562e-02
2.876718e-02
2.885882e-02
2.895055e-02
2.904237e-02
2.913426e-02
2.922624e-02
2.931831e-02
2.941046e-02
2.950269e-02
2.959500e-02
2.968740e-02
2.977989e-02
2.987245e-02
2.996510e-02
3.005784e-02
3.015065e-02
3.024355e-02
3.033654e-02
3.042961e-02
3.052276e-02
3.061599e-02
3.070931e-02
3.080271e-02
3.089619e-02
3.098976e-02
3.108341e-02
3.117714e-02
3.127096e-02
3.136486e-02
3.145884e-02
3.155291e-02
3.164706e-02
3.174129e-02
3.183560e-02
3.193000e-02
3.202448e-02
3.211904e-02
3.221369e-02
3.230841e-02
3.240322e-02
3.249812e-02
3.259309e-02
3.268815e-02
3.278329e-02
3.287851e-02
3.297382e-02
3.306921e-02
3.316468e-02
3.326023e-02
3.335586e-02
3.345158e-02
3.354738e-02
3.364326e-02
3.373922e-02
3.383527e-02
3.393140e-02
3.402760e-02
3.412390e-02
3.422027e-02
3.431672e-02
3.441326e-02
3.450988e-02
3.460658e-02
3.470336e-02
3.480022e-02
3.489717e-02
3.499420e-02
3.509130e-02
3.518849e-02
3.528576e-02
3.538312e-02
3.548055e-02
3.557807e-02
3.567566e-02
3.577334e-02
3.587110e-02
3.596894e-02
3.606686e-02
3.616487e-02
3.626295e-02
3.636112e-02
3.645936e-02
3.655769e-02
3.665610e-02
3.675459e-02
3.685316e-02
3.695181e-02
3.705054e-02
3.714935e-02
3.724824e-02
3.734722e-02
3.744627e-02
3.754540e-02
3.764462e-02
3.774392e-02
3.784329e-02
3.794275e-02
3.804229e-02
3.814190e-02
3.824160e-02
3.834138e-02
3.844124e-02
3.854117e-02
3.864119e-02
3.874129e-02
3.884147e-02
3.894173e-02
3.904207e-02
3.914249e-02
3.924299e-02
3.934356e-02
3.944422e-02
3.954496e-02
3.964578e-02
3.974668e-02
3.984765e-02
3.994871e-02
4.004985e-02
4.015106e-02
4.025236e-02
4.035373e-02
4.045519e-02
4.055672e-02
4.065834e-02
4.076003e-02
4.086180e-02
4.096365e-02
4.106558e-02
4.116759e-02
4.126968e-02
4.137185e-02
4.147410e-02
4.157642e-02
4.167883e-02
4.178131e-02
4.188387e-02
4.198651e-02
4.208923e-02
4.219203e-02
4.229491e-02
4.239787e-02
4.250090e-02
4.260402e-02
4.270721e-02
4.281048e-02
4.291383e-02
4.301725e-02
4.312076e-02
4.322434e-02
4.332801e-02
4.343175e-02
4.353557e-02
4.363946e-02
4.374344e-02
4.384749e-02
4.395162e-02
4.405583e-02
4.416012e-02
4.426449e-02
4.436893e-02
4.447345e-02
4.457805e-02
4.468273e-02
4.478748e-02
4.489231e-02
4.499722e-02
4.510221e-02
4.520728e-02
4.531242e-02
4.541764e-02
4.552294e-02
4.562831e-02
4.573376e-02
4.583929e-02
4.594490e-02
4.605058e-02
4.615635e-02
4.626218e-02
4.636810e-02
4.647409e-02
4.658016e-02
4.668631e-02
4.679253e-02
4.689883e-02
4.700521e-02
4.711166e-02
4.721820e-02
4.732480e-02
4.743149e-02
4.753825e-02
4.764509e-02
4.775200e-02
4.785899e-02
4.796606e-02
4.807320e-02
4.818042e-02
4.828772e-02
4.839509e-02
4.850254e-02
4.861006e-02
4.871767e-02
4.882534e-02
4.893310e-02
4.904093e-02
4.914883e-02
4.925681e-02
4.936487e-02
4.947300e-02
4.958121e-02
4.968950e-02
4.979786e-02
4.990630e-02
5.001481e-02
5.012340e-02
5.023206e-02
5.034080e-02
5.044961e-02
5.055850e-02
5.066747e-02
5.077651e-02
5.088562e-02
5.099481e-02
5.110408e-02
5.121342e-02
5.132284e-02
5.143233e-02
5.154190e-02
5.165154e-02
5.176126e-02
5.187105e-02
5.198092e-02
5.209086e-02
5.220087e-02
5.231097e-02
5.242113e-02
5.253137e-02
5.264169e-02
5.275208e-02
5.286254e-02
5.297308e-02
5.308369e-02
5.319438e-02
5.330514e-02
5.341598e-02
5.352689e-02
5.363788e-02
5.374894e-02
5.386007e-02
5.397128e-02
5.408256e-02
5.419391e-02
5.430534e-02
5.441685e-02
5.452842e-02
5.464008e-02
5.475180e-02
5.486360e-02
5.497547e-02
5.508742e-02
5.519944e-02
5.531153e-02
5.542370e-02
5.553594e-02
5.564825e-02
5.576064e-02
5.587310e-02
5.598563e-02
5.609824e-02
5.621092e-02
5.632367e-02
5.643650e-02
5.654940e-02
5.666237e-02
5.677542e-02
5.688854e-02
5.700173e-02
5.711499e-02
5.722833e-02
5.734174e-02
5.745522e-02
5.756878e-02
5.768241e-02
5.779611e-02
5.790988e-02
5.802373e-02
5.813765e-02
5.825164e-02
5.836570e-02
5.847984e-02
5.859404e-02
5.870832e-02
5.882268e-02
5.893710e-02
5.905160e-02
5.916617e-02
5.928081e-02
5.939552e-02
5.951030e-02
5.962516e-02
5.974009e-02
5.985509e-02
5.997016e-02
6.008530e-02
6.020052e-02
6.031580e-02
6.043116e-02
6.054659e-02
6.066209e-02
6.077767e-02
6.089331e-02
6.100903e-02
6.112481e-02
6.124067e-02
6.135660e-02
6.147260e-02
6.158867e-02
6.170481e-02
6.182103e-02
6.193731e-02
6.205366e-02
6.217009e-02
6.228659e-02
6.240316e-02
6.251979e-02
6.263650e-02
6.275328e-02
6.287013e-02
6.298705e-02
6.310405e-02
6.322111e-02
6.333824e-02
6.345544e-02
6.357272e-02
6.369006e-02
6.380747e-02
6.392496e-02
6.404251e-02
6.416013e-02
6.427783e-02
6.439559e-02
6.451343e-02
6.463133e-02
6.474930e-02
6.486735e-02
6.498546e-02
6.510364e-02
6.522189e-02
6.534022e-02
6.545861e-02
6.557707e-02
6.569560e-02
6.581420e-02
6.593287e-02
6.605161e-02
6.617042e-02
6.628930e-02
6.640824e-02
6.652726e-02
6.664634e-02
6.676550e-02
6.688472e-02
6.700401e-02
6.712337e-02
6.724280e-02
6.736230e-02
6.748187e-02
6.760150e-02
6.772121e-02
6.784098e-02
6.796082e-02
6.808074e-02
6.820071e-02
6.832076e-02
6.844088e-02
6.856106e-02
6.868131e-02
6.880164e-02
6.892202e-02
6.904248e-02
6.916301e-02
6.928360e-02
6.940426e-02
6.952499e-02
6.964579e-02
6.976665e-02
6.988759e-02
7.000859e-02
7.012966e-02
7.025079e-02
7.037200e-02
7.049327e-02
7.061461e-02
7.073601e-02
7.085749e-02
7.097903e-02
7.110064e-02
7.122231e-02
7.134406e-02
7.146587e-02
7.158774e-02
7.170969e-02
7.183170e-02
7.195378e-02
7.207592e-02
7.219814e-02
7.232042e-02
7.244276e-02
7.256518e-02
7.268766e-02
7.281020e-02
7.293282e-02
7.305549e-02
7.317824e-02
7.330105e-02
7.342393e-02
7.354688e-02
7.366989e-02
7.379297e-02
7.391611e-02
7.403932e-02
7.416260e-02
7.428594e-02
7.440935e-02
7.453283e-02
7.465637e-02
7.477997e-02
7.490365e-02
7.502739e-02
7.515119e-02
7.527506e-02
7.539899e-02
7.552300e-02
7.564706e-02
7.577119e-02
7.589539e-02
7.601965e-02
7.614398e-02
7.626838e-02
7.639284e-02
7.651736e-02
7.664195e-02
7.676660e-02
7.689132e-02
7.701611e-02
7.714096e-02
7.726587e-02
7.739085e-02
7.751589e-02
7.764100e-02
7.776618e-02
7.789141e-02
7.801672e-02
7.814209e-02
7.826752e-02
7.839301e-02
7.851857e-02
7.864420e-02
7.876989e-02
7.889564e-02
7.902146e-02
7.914734e-02
7.927329e-02
7.939930e-02
7.952537e-02
7.965151e-02
7.977771e-02
7.990398e-02
8.003031e-02
8.015670e-02
8.028316e-02
8.040968e-02
8.053627e-02
8.066292e-02
8.078963e-02
8.091640e-02
8.104324e-02
8.117015e-02
8.129711e-02
8.142414e-02
8.155123e-02
8.167839e-02
8.180560e-02
8.193289e-02
8.206023e-02
8.218764e-02
8.231511e-02
8.244264e-02
8.257024e-02
8.269790e-02
8.282562e-02
8.295340e-02
8.308125e-02
8.320916e-02
8.333713e-02
8.346516e-02
8.359326e-02
8.372142e-02
8.384964e-02
8.397793e-02
8.410627e-02
8.423468e-02
8.436315e-02
8.449168e-02
8.462028e-02
8.474893e-02
8.487765e-02
8.500643e-02
8.513527e-02
8.526418e-02
8.539314e-02
8.552217e-02
8.565126e-02
8.578041e-02
8.590962e-02
8.603889e-02
8.616823e-02
8.629762e-02
8.642708e-02
8.655660e-02
8.668618e-02
8.681582e-02
8.694552e-02
8.707528e-02
8.720511e-02
8.733499e-02
8.746494e-02
8.759495e-02
8.772501e-02
8.785514e-02
8.798533e-02
8.811558e-02
8.824589e-02
8.837626e-02
8.850669e-02
8.863718e-02
8.876773e-02
8.889835e-02
8.902902e-02
8.915975e-02
8.929055e-02
8.942140e-02
8.955231e-02
8.968328e-02
8.981432e-02
8.994541e-02
9.007656e-02
9.020778e-02
9.033905e-02
9.047038e-02
9.060177e-02
9.073322e-02
9.086473e-02
9.099630e-02
9.112793e-02
9.125962e-02
9.139137e-02
9.152318e-02
9.165505e-02
9.178697e-02
9.191896e-02
9.205100e-02
9.218311e-02
9.231527e-02
9.244749e-02
9.257977e-02
9.271211e-02
9.284451e-02
9.297697e-02
9.310948e-02
9.324205e-02
9.337469e-02
9.350738e-02
9.364013e-02
9.377294e-02
9.390580e-02
9.403873e-02
9.417171e-02
9.430475e-02
9.443785e-02
9.457101e-02
9.470422e-02
9.483749e-02
9.497083e-02
9.510421e-02
9.523766e-02
9.537117e-02
9.550473e-02
9.563835e-02
9.577203e-02
9.590576e-02
9.603955e-02
9.617340e-02
9.630731e-02
9.644128e-02
9.657530e-02
9.670938e-02
9.684351e-02
9.697771e-02
9.711196e-02
9.724627e-02
9.738063e-02
9.751505e-02
9.764953e-02
9.778407e-02
9.791866e-02
9.805331e-02
9.818801e-02
9.832278e-02
9.845759e-02
9.859247e-02
9.872740e-02
9.886239e-02
9.899743e-02
9.913253e-02
9.926769e-02
9.940290e-02
9.953817e-02
9.967350e-02
9.980888e-02
9.994432e-02
1.000798e-01
1.002154e-01
1.003510e-01
1.004866e-01
1.006223e-01
1.007581e-01
1.008939e-01
1.010298e-01
1.011658e-01
1.013018e-01
1.014378e-01
1.015739e-01
1.017101e-01
1.018463e-01
1.019826e-01
1.021189e-01
1.022553e-01
1.023917e-01
1.025282e-01
1.026647e-01
1.028013e-01
1.029380e-01
1.030747e-01
1.032115e-01
1.033483e-01
1.034852e-01
1.036221e-01
1.037591e-01
1.038961e-01
1.040332e-01
1.041703e-01
1.043075e-01
1.044448e-01
1.045821e-01
1.047195e-01
1.048569e-01
1.049944e-01
1.051319e-01
1.052695e-01
1.054071e-01
1.055448e-01
1.056825e-01
1.058203e-01
1.059582e-01
1.060961e-01
1.062340e-01
1.063720e-01
1.065101e-01
1.066482e-01
1.067864e-01
1.069246e-01
1.070628e-01
1.072012e-01
1.073396e-01
1.074780e-01
1.076165e-01
1.077550e-01
1.078936e-01
1.080322e-01
1.081709e-01
1.083097e-01
1.084485e-01
1.085874e-01
1.087263e-01
1.088652e-01
1.090042e-01
1.091433e-01
1.092824e-01
1.094216e-01
1.095608e-01
1.097001e-01
1.098394e-01
1.099788e-01
1.101182e-01
1.102577e-01
1.103972e-01
1.105368e-01
1.106764e-01
1.108161e-01
1.109559e-01
1.110957e-01
1.112355e-01
1.113754e-01
1.115153e-01
1.116553e-01
1.117954e-01
1.119355e-01
1.120756e-01
1.122158e-01
1.123561e-01
1.124964e-01
1.126367e-01
1.127772e-01
1.129176e-01
1.130581e-01
1.131987e-01
1.133393e-01
1.134799e-01
1.136207e-01
1.137614e-01
1.139022e-01
1.140431e-01
1.141840e-01
1.143250e-01
1.144660e-01
1.146070e-01
1.147481e-01
1.148893e-01
1.150305e-01
1.151718e-01
1.153131e-01
1.154545e-01
1.155959e-01
1.157373e-01
1.158788e-01
1.160204e-01
1.161620e-01
1.163037e-01
1.164454e-01
1.165871e-01
1.167290e-01
1.168708e-01
1.170127e-01
1.171547e-01
1.172967e-01
1.174387e-01
1.175808e-01
1.177230e-01
1.178652e-01
1.180074e-01
1.181497e-01
1.182921e-01
1.184345e-01
1.185769e-01
1.187194e-01
1.188620e-01
1.190046e-01
1.191472e-01
1.192899e-01
1.194326e-01
1.195754e-01
1.197182e-01
1.198611e-01
1.200040e-01
1.201470e-01
1.202900e-01
1.204331e-01
1.205762e-01
1.207194e-01
1.208626e-01
1.210059e-01
1.211492e-01
1.212925e-01
1.214359e-01
1.215794e-01
1.217229e-01
1.218664e-01
1.220100e-01
1.221537e-01
1.222974e-01
1.224411e-01
1.225849e-01
1.227287e-01
1.228726e-01
1.230165e-01
1.231605e-01
1.233045e-01
1.234486e-01
1.235927e-01
1.237368e-01
1.238810e-01
1.240253e-01
1.241696e-01
1.243139e-01
1.244583e-01
1.246028e-01
1.247472e-01
1.248918e-01
1.250363e-01
1.251810e-01
1.253256e-01
1.254703e-01
1.256151e-01
1.257599e-01
1.259048e-01
1.260496e-01
1.261946e-01
1.263396e-01
1.264846e-01
1.266297e-01
1.267748e-01
1.269200e-01
1.270652e-01
1.272104e-01
1.273557e-01
1.275011e-01
1.276465e-01
1.277919e-01
1.279374e-01
1.280829e-01
1.282285e-01
1.283741e-01
1.285198e-01
1.286655e-01
1.288112e-01
1.289570e-01
1.291029e-01
1.292488e-01
1.293947e-01
1.295407e-01
1.296867e-01
1.298328e-01
1.299789e-01
1.301250e-01
1.302712e-01
1.304174e-01
1.305637e-01
1.307100e-01
1.308564e-01
1.310028e-01
1.311493e-01
1.312958e-01
1.314423e-01
1.315889e-01
1.317356e-01
1.318822e-01
1.320289e-01
1.321757e-01
1.323225e-01
1.324694e-01
1.326162e-01
1.327632e-01
1.329102e-01
1.330572e-01
1.332042e-01
1.333513e-01
1.334985e-01
1.336457e-01
1.337929e-01
1.339402e-01
1.340875e-01
1.342349e-01
1.343823e-01
1.345297e-01
1.346772e-01
1.348247e-01
1.349723e-01
1.351199e-01
1.352676e-01
1.354153e-01
1.355630e-01
1.357108e-01
1.358586e-01
1.360065e-01
1.361544e-01
1.363023e-01
1.364503e-01
1.365984e-01
1.367464e-01
1.368945e-01
1.370427e-01
1.371909e-01
1.373391e-01
1.374874e-01
1.376357e-01
1.377841e-01
1.379325e-01
1.380809e-01
1.382294e-01
1.383779e-01
1.385265e-01
1.386751e-01
1.388238e-01
1.389724e-01
1.391212e-01
1.392699e-01
1.394188e-01
1.395676e-01
1.397165e-01
1.398654e-01
1.400144e-01
1.401634e-01
1.403125e-01
1.404615e-01
1.406107e-01
1.407598e-01
1.409090e-01
1.410583e-01
1.412076e-01
1.413569e-01
1.415063e-01
1.416557e-01
1.418051e-01
1.419546e-01
1.421041e-01
1.422537e-01
1.424033e-01
1.425530e-01
1.427026e-01
1.428524e-01
1.430021e-01
1.431519e-01
1.433018e-01
1.434516e-01
1.436016e-01
1.437515e-01
1.439015e-01
1.440515e-01
1.442016e-01
1.443517e-01
1.445019e-01
1.446520e-01
1.448023e-01
1.449525e-01
1.451028e-01
1.452532e-01
1.454035e-01
1.455540e-01
1.457044e-01
1.458549e-01
1.460054e-01
1.461560e-01
1.463066e-01
1.464572e-01
1.466079e-01
1.467586e-01
1.469094e-01
1.470602e-01
1.472110e-01
1.473619e-01
1.475128e-01
1.476637e-01
1.478147e-01
1.479657e-01
1.481167e-01
1.482678e-01
1.484190e-01
1.485701e-01
1.487213e-01
1.488725e-01
1.490238e-01
1.491751e-01
1.493265e-01
1.494778e-01
1.496293e-01
1.497807e-01
1.499322e-01
1.500837e-01
1.502353e-01
1.503869e-01
1.505385e-01
1.506902e-01
1.508419e-01
1.509936e-01
1.511454e-01
1.512972e-01
1.514491e-01
1.516010e-01
1.517529e-01
1.519048e-01
1.520568e-01
1.522088e-01
1.523609e-01
1.525130e-01
1.526651e-01
1.528173e-01
1.529695e-01
1.531217e-01
1.532740e-01
1.534263e-01
1.535787e-01
1.537310e-01
1.538834e-01
1.540359e-01
1.541884e-01
1.543409e-01
1.544934e-01
1.546460e-01
1.547986e-01
1.549513e-01
1.551040e-01
1.552567e-01
1.554094e-01
1.555622e-01
1.557150e-01
1.558679e-01
1.560208e-01
1.561737e-01
1.563267e-01
1.564797e-01
1.566327e-01
1.567857e-01
1.569388e-01
1.570920e-01
1.572451e-01
1.573983e-01
1.575515e-01
1.577048e-01
1.578581e-01
1.580114e-01
1.581648e-01
1.583182e-01
1.584716e-01
1.586250e-01
1.587785e-01
1.589320e-01
1.590856e-01
1.592392e-01
1.593928e-01
1.595464e-01
1.597001e-01
1.598538e-01
1.600076e-01
1.601614e-01
1.603152e-01
1.604690e-01
1.606229e-01
1.607768e-01
1.609308e-01
1.610847e-01
1.612387e-01
1.613928e-01
1.615468e-01
1.617009e-01
1.618551e-01
1.620092e-01
1.621634e-01
1.623176e-01
1.624719e-01
1.626262e-01
1.627805e-01
1.629349e-01
1.630892e-01
1.632436e-01
1.633981e-01
1.635526e-01
1.637071e-01
1.638616e-01
1.640162e-01
1.641708e-01
1.643254e-01
1.644800e-01
1.646347e-01
1.647894e-01
1.649442e-01
1.650990e-01
1.652538e-01
1.654086e-01
1.655635e-01
1.657184e-01
1.658733e-01
1.660283e-01
1.661833e-01
1.663383e-01
1.664933e-01
1.666484e-01
1.668035e-01
1.669587e-01
1.671138e-01
1.672690e-01
1.674242e-01
1.675795e-01
1.677348e-01
1.678901e-01
1.680454e-01
1.682008e-01
1.683562e-01
1.685116e-01
1.686671e-01
1.688226e-01
1.689781e-01
1.691336e-01
1.692892e-01
1.694448e-01
1.696004e-01
1.697561e-01
1.699118e-01
1.700675e-01
1.702232e-01
1.703790e-01
1.705348e-01
1.706906e-01
1.708465e-01
1.710024e-01
1.711583e-01
1.713142e-01
1.714702e-01
1.716262e-01
1.717822e-01
1.719382e-01
1.720943e-01
1.722504e-01
1.724066e-01
1.725627e-01
1.727189e-01
1.728751e-01
1.730314e-01
1.731876e-01
1.733439e-01
1.735002e-01
1.736566e-01
1.738130e-01
1.739694e-01
1.741258e-01
1.742822e-01
1.744387e-01
1.745952e-01
1.747518e-01
1.749083e-01
1.750649e-01
1.752215e-01
1.753782e-01
1.755348e-01
1.756915e-01
1.758482e-01
1.760050e-01
1.761618e-01
1.763185e-01
1.764754e-01
1.766322e-01
1.767891e-01
1.769460e-01
1.771029e-01
1.772599e-01
1.774168e-01
1.775738e-01
1.777309e-01
1.778879e-01
1.780450e-01
1.782021e-01
1.783592e-01
1.785164e-01
1.786735e-01
1.788307e-01
1.789880e-01
1.791452e-01
1.793025e-01
1.794598e-01
1.796171e-01
1.797745e-01
1.799318e-01
1.800892e-01
1.802466e-01
1.804041e-01
1.805616e-01
1.807191e-01
1.808766e-01
1.810341e-01
1.811917e-01
1.813493e-01
1.815069e-01
1.816645e-01
1.818222e-01
1.819799e-01
1.821376e-01
1.822953e-01
1.824530e-01
1.826108e-01
1.827686e-01
1.829264e-01
1.830843e-01
1.832422e-01
1.834001e-01
1.835580e-01
1.837159e-01
1.838739e-01
1.840319e-01
1.841899e-01
1.843479e-01
1.845060e-01
1.846640e-01
1.848221e-01
1.849802e-01
1.851384e-01
1.852966e-01
1.854547e-01
1.856129e-01
1.857712e-01
1.859294e-01
1.860877e-01
1.862460e-01
1.864043e-01
1.865627e-01
1.867210e-01
1.868794e-01
1.870378e-01
1.871962e-01
1.873547e-01
1.875132e-01
1.876717e-01
1.878302e-01
1.879887e-01
1.881473e-01
1.883058e-01
1.884644e-01
1.886230e-01
1.887817e-01
1.889403e-01
1.890990e-01
1.892577e-01
1.894164e-01
1.895752e-01
1.897340e-01
1.898927e-01
1.900515e-01
1.902104e-01
1.903692e-01
1.905281e-01
1.906870e-01
1.908459e-01
1.910048e-01
1.911637e-01
1.913227e-01
1.914817e-01
1.916407e-01
1.917997e-01
1.919588e-01
1.921178e-01
1.922769e-01
1.924360e-01
1.925951e-01
1.927543e-01
1.929134e-01
1.930726e-01
1.932318e-01
1.933910e-01
1.935503e-01
1.937095e-01
1.938688e-01
1.940281e-01
1.941874e-01
1.943467e-01
1.945061e-01
1.946654e-01
1.948248e-01
1.949842e-01
1.951437e-01
1.953031e-01
1.954626e-01
1.956220e-01
1.957815e-01
1.959411e-01
1.961006e-01
1.962601e-01
1.964197e-01
1.965793e-01
1.967389e-01
1.968985e-01
1.970582e-01
1.972178e-01
1.973775e-01
1.975372e-01
1.976969e-01
1.978566e-01
1.980164e-01
1.981761e-01
1.983359e-01
1.984957e-01
1.986555e-01
1.988153e-01
1.989752e-01
1.991350e-01
1.992949e-01
1.994548e-01
1.996147e-01
1.997747e-01
1.999346e-01
2.000946e-01
2.002546e-01
2.004146e-01
2.005746e-01
2.007346e-01
2.008946e-01
2.010547e-01
2.012148e-01
2.013749e-01
2.015350e-01
2.016951e-01
2.018552e-01
2.020154e-01
2.021756e-01
2.023357e-01
2.024959e-01
2.026562e-01
2.028164e-01
2.029766e-01
2.031369e-01
2.032972e-01
2.034575e-01
2.036178e-01
2.037781e-01
2.039384e-01
2.040988e-01
2.042592e-01
2.044196e-01
2.045799e-01
2.047404e-01
2.049008e-01
2.050612e-01
2.052217e-01
2.053822e-01
2.055426e-01
2.057031e-01
2.058636e-01
2.060242e-01
2.061847e-01
2.063453e-01
2.065058e-01
2.066664e-01
2.068270e-01
2.069876e-01
2.071482e-01
2.073089e-01
2.074695e-01
2.076302e-01
2.077909e-01
2.079516e-01
2.081123e-01
2.082730e-01
2.084337e-01
2.085945e-01
2.087552e-01
2.089160e-01
2.090768e-01
2.092376e-01
2.093984e-01
2.095592e-01
2.097200e-01
2.098809e-01
2.100417e-01
2.102026e-01
2.103635e-01
2.105244e-01
2.106853e-01
2.108462e-01
2.110071e-01
2.111681e-01
2.113290e-01
2.114900e-01
2.116510e-01
2.118120e-01
2.119730e-01
2.121340e-01
2.122950e-01
2.124561e-01
2.126171e-01
2.127782e-01
2.129392e-01
2.131003e-01
2.132614e-01
2.134225e-01
2.135836e-01
2.137448e-01
2.139059e-01
2.140671e-01
2.142282e-01
2.143894e-01
2.145506e-01
2.147118e-01
2.148730e-01
2.150342e-01
2.151954e-01
2.153567e-01
2.155179e-01
2.156792e-01
2.158404e-01
2.160017e-01
2.161630e-01
2.163243e-01
2.164856e-01
2.166469e-01
2.168082e-01
2.169696e-01
2.171309e-01
2.172923e-01
2.174536e-01
2.176150e-01
2.177764e-01
2.179378e-01
2.180992e-01
2.182606e-01
2.184220e-01
2.185835e-01
2.187449e-01
2.189063e-01
2.190678e-01
2.192293e-01
2.193907e-01
2.195522e-01
2.197137e-01
2.198752e-01
2.200367e-01
2.201982e-01
2.203598e-01
2.205213e-01
2.206829e-01
2.208444e-01
2.210060e-01
2.211675e-01
2.213291e-01
2.214907e-01
2.216523e-01
2.218139e-01
2.219755e-01
2.221371e-01
2.222987e-01
2.224604e-01
2.226220e-01
2.227836e-01
2.229453e-01
2.231070e-01
2.232686e-01
2.234303e-01
2.235920e-01
2.237537e-01
2.239154e-01
2.240771e-01
2.242388e-01
2.244005e-01
2.245622e-01
2.247240e-01
2.248857e-01
2.250474e-01
2.252092e-01
2.253709e-01
2.255327e-01
2.256945e-01
2.258562e-01
2.260180e-01
2.261798e-01
2.263416e-01
2.265034e-01
2.266652e-01
2.268270e-01
2.269888e-01
2.271507e-01
2.273125e-01
2.274743e-01
2.276362e-01
2.277980e-01
2.279599e-01
2.281217e-01
2.282836e-01
2.284455e-01
2.286073e-01
2.287692e-01
2.289311e-01
2.290930e-01
2.292549e-01
2.294168e-01
2.295787e-01
2.297406e-01
2.299025e-01
2.300644e-01
2.302263e-01
2.303883e-01
2.305502e-01
2.307121e-01
2.308741e-01
2.310360e-01
2.311979e-01
2.313599e-01
2.315218e-01
2.316838e-01
2.318458e-01
2.320077e-01
2.321697e-01
2.323317e-01
2.324937e-01
2.326556e-01
2.328176e-01
2.329796e-01
2.331416e-01
2.333036e-01
2.334656e-01
2.336276e-01
2.337896e-01
2.339516e-01
2.341136e-01
2.342756e-01
2.344377e-01
2.345997e-01
2.347617e-01
2.349237e-01
2.350857e-01
2.352478e-01
2.354098e-01
2.355718e-01
2.357339e-01
2.358959e-01
2.360580e-01
2.362200e-01
2.363821e-01
2.365441e-01
2.367062e-01
2.368682e-01
2.370303e-01
2.371923e-01
2.373544e-01
2.375164e-01
2.376785e-01
2.378406e-01
2.380026e-01
2.381647e-01
2.383267e-01
2.384888e-01
2.386509e-01
2.388130e-01
2.389750e-01
2.391371e-01
2.392992e-01
2.394612e-01
2.396233e-01
2.397854e-01
2.399475e-01
2.401095e-01
2.402716e-01
2.404337e-01
2.405958e-01
2.407579e-01
2.409199e-01
2.410820e-01
2.412441e-01
2.414062e-01
2.415683e-01
2.417303e-01
2.418924e-01
2.420545e-01
2.422166e-01
2.423787e-01
2.425407e-01
2.427028e-01
2.428649e-01
2.430270e-01
2.431890e-01
2.433511e-01
2.435132e-01
2.436753e-01
2.438374e-01
2.439994e-01
2.441615e-01
2.443236e-01
2.444856e-01
2.446477e-01
2.448098e-01
2.449718e-01
2.451339e-01
2.452960e-01
2.454580e-01
2.456201e-01
2.457822e-01
2.459442e-01
2.461063e-01
2.462683e-01
2.464304e-01
2.465924e-01
2.467545e-01
2.469165e-01
2.470786e-01
2.472406e-01
2.474026e-01
2.475647e-01
2.477267e-01
2.478887e-01
2.480508e-01
2.482128e-01
2.483748e-01
2.485369e-01
2.486989e-01
2.488609e-01
2.490229e-01
2.491849e-01
2.493469e-01
2.495089e-01
2.496709e-01
2.498329e-01
2.499949e-01
2.501569e-01
2.503189e-01
2.504809e-01
2.506429e-01
2.508048e-01
2.509668e-01
2.511288e-01
2.512908e-01
2.514527e-01
2.516147e-01
2.517766e-01
2.519386e-01
2.521005e-01
2.522625e-01
2.524244e-01
2.525863e-01
2.527483e-01
2.529102e-01
2.530721e-01
2.532340e-01
2.533960e-01
2.535579e-01
2.537198e-01
2.538817e-01
2.540436e-01
2.542054e-01
2.543673e-01
2.545292e-01
2.546911e-01
2.548529e-01
2.550148e-01
2.551767e-01
2.553385e-01
2.555004e-01
2.556622e-01
2.558240e-01
2.559859e-01
2.561477e-01
2.563095e-01
2.564713e-01
2.566331e-01
2.567949e-01
2.569567e-01
2.571185e-01
2.572803e-01
2.574421e-01
2.576038e-01
2.577656e-01
2.579274e-01
2.580891e-01
2.582509e-01
2.584126e-01
2.585743e-01
2.587360e-01
2.588978e-01
2.590595e-01
2.592212e-01
2.593829e-01
2.595446e-01
2.597062e-01
2.598679e-01
2.600296e-01
2.601913e-01
2.603529e-01
2.605146e-01
2.606762e-01
2.608378e-01
2.609994e-01
2.611611e-01
2.613227e-01
2.614843e-01
2.616459e-01
2.618074e-01
2.619690e-01
2.621306e-01
2.622922e-01
2.624537e-01
2.626152e-01
2.627768e-01
2.629383e-01
2.630998e-01
2.632613e-01
2.634228e-01
2.635843e-01
2.637458e-01
2.639073e-01
2.640688e-01
2.642302e-01
2.643917e-01
2.645531e-01
2.647145e-01
2.648760e-01
2.650374e-01
2.651988e-01
2.653602e-01
2.655216e-01
2.656829e-01
2.658443e-01
2.660057e-01
2.661670e-01
2.663283e-01
2.664897e-01
2.666510e-01
2.668123e-01
2.669736e-01
2.671349e-01
2.672962e-01
2.674574e-01
2.676187e-01
2.677799e-01
2.679412e-01
2.681024e-01
2.682636e-01
2.684248e-01
2.685860e-01
2.687472e-01
2.689084e-01
2.690695e-01
2.692307e-01
2.693918e-01
2.695529e-01
2.697141e-01
2.698752e-01
2.700363e-01
2.701973e-01
2.703584e-01
2.705195e-01
2.706805e-01
2.708416e-01
2.710026e-01
2.711636e-01
2.713246e-01
2.714856e-01
2.716466e-01
2.718076e-01
2.719685e-01
2.721295e-01
2.722904e-01
2.724513e-01
2.726122e-01
2.727731e-01
2.729340e-01
2.730949e-01
2.732557e-01
2.734166e-01
2.735774e-01
2.737382e-01
2.738990e-01
2.740598e-01
2.742206e-01
2.743814e-01
2.745421e-01
2.747029e-01
2.748636e-01
2.750243e-01
2.751850e-01
2.753457e-01
2.755064e-01
2.756671e-01
2.758277e-01
2.759884e-01
2.761490e-01
2.763096e-01
2.764702e-01
2.766308e-01
2.767914e-01
2.769519e-01
2.771125e-01
2.772730e-01
2.774335e-01
2.775940e-01
2.777545e-01
2.779149e-01
2.780754e-01
2.782358e-01
2.783963e-01
2.785567e-01
2.787171e-01
2.788775e-01
2.790378e-01
2.791982e-01
2.793585e-01
2.795189e-01
2.796792e-01
2.798395e-01
2.799997e-01
2.801600e-01
2.803202e-01
2.804805e-01
2.806407e-01
2.808009e-01
2.809611e-01
2.811213e-01
2.812814e-01
2.814416e-01
2.816017e-01
2.817618e-01
2.819219e-01
2.820820e-01
2.822420e-01
2.824021e-01
2.825621e-01
2.827221e-01
2.828821e-01
2.830421e-01
2.832020e-01
2.833620e-01
2.835219e-01
2.836818e-01
2.838417e-01
2.840016e-01
2.841615e-01
2.843213e-01
2.844812e-01
2.846410e-01
2.848008e-01
2.849606e-01
2.851203e-01
2.852801e-01
2.854398e-01
2.855995e-01
2.857592e-01
2.859189e-01
2.860785e-01
2.862382e-01
2.863978e-01
2.865574e-01
2.867170e-01
2.868766e-01
2.870361e-01
2.871956e-01
2.873552e-01
2.875147e-01
2.876741e-01
2.878336e-01
2.879930e-01
2.881525e-01
2.883119e-01
2.884713e-01
2.886306e-01
2.887900e-01
2.889493e-01
2.891086e-01
2.892679e-01
2.894272e-01
2.895864e-01
2.897457e-01
2.899049e-01
2.900641e-01
2.902233e-01
2.903824e-01
2.905416e-01
2.907007e-01
2.908598e-01
2.910189e-01
2.911780e-01
2.913370e-01
2.914960e-01
2.916550e-01
2.918140e-01
2.919730e-01
2.921319e-01
2.922909e-01
2.924498e-01
2.926087e-01
2.927675e-01
2.929264e-01
2.930852e-01
2.932440e-01
2.934028e-01
2.935616e-01
2.937203e-01
2.938790e-01
2.940377e-01
2.941964e-01
2.943551e-01
2.945137e-01
2.946723e-01
2.948309e-01
2.949895e-01
2.951481e-01
2.953066e-01
2.954651e-01
2.956236e-01
2.957821e-01
2.959405e-01
2.960990e-01
2.962574e-01
2.964157e-01
2.965741e-01
2.967324e-01
2.968908e-01
2.970491e-01
2.972073e-01
2.973656e-01
2.975238e-01
2.976820e-01
2.978402e-01
2.979984e-01
2.981565e-01
2.983147e-01
2.984728e-01
2.986308e-01
2.987889e-01
2.989469e-01
2.991049e-01
2.992629e-01
2.994209e-01
2.995788e-01
2.997367e-01
2.998946e-01
3.000525e-01
3.002104e-01
3.003682e-01
3.005260e-01
3.006838e-01
3.008415e-01
3.009992e-01
3.011570e-01
3.013146e-01
3.014723e-01
3.016299e-01
3.017876e-01
3.019451e-01
3.021027e-01
3.022603e-01
3.024178e-01
3.025753e-01
3.027327e-01
3.028902e-01
3.030476e-01
3.032050e-01
3.033624e-01
3.035197e-01
3.036771e-01
3.038344e-01
3.039916e-01
3.041489e-01
3.043061e-01
3.044633e-01
3.046205e-01
3.047776e-01
3.049348e-01
3.050919e-01
3.052489e-01
3.054060e-01
3.055630e-01
3.057200e-01
3.058770e-01
3.060340e-01
3.061909e-01
3.063478e-01
3.065047e-01
3.066615e-01
3.068183e-01
3.069751e-01
3.071319e-01
3.072886e-01
3.074454e-01
3.076021e-01
3.077587e-01
3.079154e-01
3.080720e-01
3.082286e-01
3.083851e-01
3.085417e-01
3.086982e-01
3.088547e-01
3.090111e-01
3.091675e-01
3.093239e-01
3.094803e-01
3.096367e-01
3.097930e-01
3.099493e-01
3.101056e-01
3.102618e-01
3.104180e-01
3.105742e-01
3.107304e-01
3.108865e-01
3.110426e-01
3.111987e-01
3.113547e-01
3.115108e-01
3.116667e-01
3.118227e-01
3.119787e-01
3.121346e-01
3.122905e-01
3.124463e-01
3.126021e-01
3.127579e-01
3.129137e-01
3.130695e-01
3.132252e-01
3.133809e-01
3.135365e-01
3.136921e-01
3.138478e-01
3.140033e-01
3.141589e-01
3.143144e-01
3.144699e-01
3.146253e-01
3.147808e-01
3.149362e-01
3.150915e-01
3.152469e-01
3.154022e-01
3.155575e-01
3.157127e-01
3.158680e-01
3.160232e-01
3.161783e-01
3.163335e-01
3.164886e-01
3.166437e-01
3.167987e-01
3.169537e-01
3.171087e-01
3.172637e-01
3.174186e-01
3.175735e-01
3.177284e-01
3.178832e-01
3.180380e-01
3.181928e-01
3.183476e-01
3.185023e-01
3.186570e-01
3.188116e-01
3.189663e-01
3.191209e-01
3.192754e-01
3.194300e-01
3.195845e-01
3.197389e-01
3.198934e-01
3.200478e-01
3.202022e-01
3.203565e-01
3.205109e-01
3.206651e-01
3.208194e-01
3.209736e-01
3.211278e-01
3.212820e-01
3.214361e-01
3.215902e-01
3.217443e-01
3.218983e-01
3.220523e-01
3.222063e-01
3.223603e-01
3.225142e-01
3.226680e-01
3.228219e-01
3.229757e-01
3.231295e-01
3.232832e-01
3.234370e-01
3.235906e-01
3.237443e-01
3.238979e-01
3.240515e-01
3.242051e-01
3.243586e-01
3.245121e-01
3.246655e-01
3.248190e-01
3.249723e-01
3.251257e-01
3.252790e-01
3.254323e-01
3.255856e-01
3.257388e-01
3.258920e-01
3.260452e-01
3.261983e-01
3.263514e-01
3.265044e-01
3.266575e-01
3.268105e-01
3.269634e-01
3.271163e-01
3.272692e-01
3.274221e-01
3.275749e-01
3.277277e-01
3.278805e-01
3.280332e-01
3.281859e-01
3.283385e-01
3.284911e-01
3.286437e-01
3.287963e-01
3.289488e-01
3.291013e-01
3.292537e-01
3.294061e-01
3.295585e-01
3.297109e-01
3.298632e-01
3.300154e-01
3.301677e-01
3.303199e-01
3.304721e-01
3.306242e-01
3.307763e-01
3.309283e-01
3.310804e-01
3.312324e-01
3.313843e-01
3.315362e-01
3.316881e-01
3.318400e-01
3.319918e-01
3.321436e-01
3.322953e-01
3.324470e-01
3.325987e-01
3.327503e-01
3.329019e-01
3.330535e-01
3.332050e-01
3.333565e-01
3.335080e-01
3.336594e-01
3.338108e-01
3.339621e-01
3.341134e-01
3.342647e-01
3.344159e-01
3.345671e-01
3.347183e-01
3.348694e-01
3.350205e-01
3.351716e-01
3.353226e-01
3.354736e-01
3.356245e-01
3.357754e-01
3.359263e-01
3.360771e-01
3.362279e-01
3.363787e-01
3.365294e-01
3.366801e-01
3.368307e-01
3.369813e-01
3.371319e-01
3.372824e-01
3.374329e-01
3.375833e-01
3.377338e-01
3.378841e-01
3.380345e-01
3.381848e-01
3.383351e-01
3.384853e-01
3.386355e-01
3.387856e-01
3.389357e-01
3.390858e-01
3.392358e-01
3.393858e-01
3.395358e-01
3.396857e-01
3.398356e-01
3.399854e-01
3.401352e-01
3.402850e-01
3.404347e-01
3.405844e-01
3.407340e-01
3.408837e-01
3.410332e-01
3.411827e-01
3.413322e-01
3.414817e-01
3.416311e-01
3.417805e-01
3.419298e-01
3.420791e-01
3.422283e-01
3.423776e-01
3.425267e-01
3.426759e-01
3.428249e-01
3.429740e-01
3.431230e-01
3.432720e-01
3.434209e-01
3.435698e-01
3.437187e-01
3.438675e-01
3.440162e-01
3.441650e-01
3.443137e-01
3.444623e-01
3.446109e-01
3.447595e-01
3.449080e-01
3.450565e-01
3.452050e-01
3.453534e-01
3.455017e-01
3.456500e-01
3.457983e-01
3.459466e-01
3.460948e-01
3.462429e-01
3.463910e-01
3.465391e-01
3.466872e-01
3.468351e-01
3.469831e-01
3.471310e-01
3.472789e-01
3.474267e-01
3.475745e-01
3.477222e-01
3.478699e-01
3.480176e-01
3.481652e-01
3.483128e-01
3.484603e-01
3.486078e-01
3.487552e-01
3.489027e-01
3.490500e-01
3.491973e-01
3.493446e-01
3.494918e-01
3.496390e-01
3.497862e-01
3.499333e-01
3.500804e-01
3.502274e-01
3.503744e-01
3.505213e-01
3.506682e-01
3.508150e-01
3.509619e-01
3.511086e-01
3.512553e-01
3.514020e-01
3.515486e-01
3.516952e-01
3.518418e-01
3.519883e-01
3.521347e-01
3.522812e-01
3.524275e-01
3.525739e-01
3.527202e-01
3.528664e-01
3.530126e-01
3.531587e-01
3.533049e-01
3.534509e-01
3.535969e-01
3.537429e-01
3.538888e-01
3.540347e-01
3.541806e-01
3.543264e-01
3.544721e-01
3.546178e-01
3.547635e-01
3.549091e-01
3.550547e-01
3.552002e-01
3.553457e-01
3.554912e-01
3.556366e-01
3.557819e-01
3.559272e-01
3.560725e-01
3.562177e-01
3.563629e-01
3.565080e-01
3.566531e-01
3.567981e-01
3.569431e-01
3.570880e-01
3.572329e-01
3.573778e-01
3.575226e-01
3.576674e-01
3.578121e-01
3.579567e-01
3.581014e-01
3.582459e-01
3.583905e-01
3.585350e-01
3.586794e-01
3.588238e-01
3.589681e-01
3.591124e-01
3.592567e-01
3.594009e-01
3.595451e-01
3.596892e-01
3.598332e-01
3.599773e-01
3.601212e-01
3.602652e-01
3.604090e-01
3.605529e-01
3.606967e-01
3.608404e-01
3.609841e-01
3.611277e-01
3.612713e-01
3.614149e-01
3.615584e-01
3.617018e-01
3.618453e-01
3.619886e-01
3.621319e-01
3.622752e-01
3.624184e-01
3.625616e-01
3.627047e-01
3.628478e-01
3.629908e-01
3.631338e-01
3.632767e-01
3.634196e-01
3.635624e-01
3.637052e-01
3.638480e-01
3.639906e-01
3.641333e-01
3.642759e-01
3.644184e-01
3.645609e-01
3.647034e-01
3.648458e-01
3.649881e-01
3.651304e-01
3.652727e-01
3.654149e-01
3.655570e-01
3.656991e-01
3.658412e-01
3.659832e-01
3.661252e-01
3.662671e-01
3.664089e-01
3.665508e-01
3.666925e-01
3.668342e-01
3.669759e-01
3.671175e-01
3.672591e-01
3.674006e-01
3.675421e-01
3.676835e-01
3.678248e-01
3.679662e-01
3.681074e-01
3.682486e-01
3.683898e-01
3.685309e-01
3.686720e-01
3.688130e-01
3.689540e-01
3.690949e-01
3.692357e-01
3.693766e-01
3.695173e-01
3.696580e-01
3.697987e-01
3.699393e-01
3.700799e-01
3.702204e-01
3.703608e-01
3.705013e-01
3.706416e-01
3.707819e-01
3.709222e-01
3.710624e-01
3.712025e-01
3.713426e-01
3.714827e-01
3.716227e-01
3.717626e-01
3.719025e-01
3.720424e-01
3.721822e-01
3.723219e-01
3.724616e-01
3.726013e-01
3.727408e-01
3.728804e-01
3.730199e-01
3.731593e-01
3.732987e-01
3.734380e-01
3.735773e-01
3.737165e-01
3.738557e-01
3.739948e-01
3.741339e-01
3.742729e-01
3.744118e-01
3.745508e-01
3.746896e-01
3.748284e-01
3.749672e-01
3.751059e-01
3.752445e-01
3.753831e-01
3.755217e-01
3.756601e-01
3.757986e-01
3.759370e-01
3.760753e-01
3.762136e-01
3.763518e-01
3.764900e-01
3.766281e-01
3.767662e-01
3.769042e-01
3.770421e-01
3.771800e-01
3.773179e-01
3.774557e-01
3.775934e-01
3.777311e-01
3.778687e-01
3.780063e-01
3.781438e-01
3.782813e-01
3.784187e-01
3.785561e-01
3.786934e-01
3.788307e-01
3.789679e-01
3.791050e-01
3.792421e-01
3.793792e-01
3.795162e-01
3.796531e-01
3.797900e-01
3.799268e-01
3.800636e-01
3.802003e-01
3.803369e-01
3.804735e-01
3.806101e-01
3.807466e-01
3.808830e-01
3.810194e-01
3.811557e-01
3.812920e-01
3.814282e-01
3.815644e-01
3.817005e-01
3.818366e-01
3.819725e-01
3.821085e-01
3.822444e-01
3.823802e-01
3.825160e-01
3.826517e-01
3.827874e-01
3.829230e-01
3.830585e-01
3.831940e-01
3.833295e-01
3.834649e-01
3.836002e-01
3.837355e-01
3.838707e-01
3.840058e-01
3.841409e-01
3.842760e-01
3.844110e-01
3.845459e-01
3.846808e-01
3.848156e-01
3.849504e-01
3.850851e-01
3.852197e-01
3.853543e-01
3.854889e-01
3.856234e-01
3.857578e-01
3.858922e-01
3.860265e-01
3.861607e-01
3.862949e-01
3.864291e-01
3.865631e-01
3.866972e-01
3.868311e-01
3.869651e-01
3.870989e-01
3.872327e-01
3.873664e-01
3.875001e-01
3.876338e-01
3.877673e-01
3.879008e-01
3.880343e-01
3.881677e-01
3.883010e-01
3.884343e-01
3.885675e-01
3.887007e-01
3.888338e-01
3.889668e-01
3.890998e-01
3.892327e-01
3.893656e-01
3.894984e-01
3.896312e-01
3.897639e-01
3.898965e-01
3.900291e-01
3.901616e-01
3.902941e-01
3.904265e-01
3.905588e-01
3.906911e-01
3.908233e-01
3.909555e-01
3.910876e-01
3.912196e-01
3.913516e-01
3.914836e-01
3.916154e-01
3.917472e-01
3.918790e-01
3.920107e-01
3.921423e-01
3.922739e-01
3.924054e-01
3.925369e-01
3.926683e-01
3.927996e-01
3.929309e-01
3.930621e-01
3.931932e-01
3.933243e-01
3.934554e-01
3.935864e-01
3.937173e-01
3.938481e-01
3.939789e-01
3.941097e-01
3.942403e-01
3.943710e-01
3.945015e-01
3.946320e-01
3.947624e-01
3.948928e-01
3.950231e-01
3.951534e-01
3.952836e-01
3.954137e-01
3.955438e-01
3.956738e-01
3.958037e-01
3.959336e-01
3.960635e-01
3.961932e-01
3.963229e-01
3.964526e-01
3.965822e-01
3.967117e-01
3.968412e-01
3.969706e-01
3.970999e-01
3.972292e-01
3.973584e-01
3.974875e-01
3.976166e-01
3.977457e-01
3.978746e-01
3.980035e-01
3.981324e-01
3.982612e-01
3.983899e-01
3.985186e-01
3.986472e-01
3.987757e-01
3.989042e-01
3.990326e-01
3.991609e-01
3.992892e-01
3.994174e-01
3.995456e-01
3.996737e-01
3.998017e-01
3.999297e-01
4.000576e-01
4.001855e-01
4.003133e-01
4.004410e-01
4.005687e-01
4.006963e-01
4.008238e-01
4.009513e-01
4.010787e-01
4.012060e-01
4.013333e-01
4.014606e-01
4.015877e-01
4.017148e-01
4.018418e-01
4.019688e-01
4.020957e-01
4.022226e-01
4.023493e-01
4.024761e-01
4.026027e-01
4.027293e-01
4.028558e-01
4.029823e-01
4.031087e-01
4.032350e-01
4.033613e-01
4.034875e-01
4.036136e-01
4.037397e-01
4.038657e-01
4.039917e-01
4.041176e-01
4.042434e-01
4.043692e-01
4.044948e-01
4.046205e-01
4.047460e-01
4.048715e-01
4.049970e-01
4.051224e-01
4.052477e-01
4.053729e-01
4.054981e-01
4.056232e-01
4.057482e-01
4.058732e-01
4.059981e-01
4.061230e-01
4.062478e-01
4.063725e-01
4.064972e-01
4.066218e-01
4.067463e-01
4.068708e-01
4.069952e-01
4.071195e-01
4.072438e-01
4.073680e-01
4.074921e-01
4.076162e-01
4.077402e-01
4.078641e-01
4.079880e-01
4.081118e-01
4.082355e-01
4.083592e-01
4.084828e-01
4.086064e-01
4.087299e-01
4.088533e-01
4.089766e-01
4.090999e-01
4.092231e-01
4.093463e-01
4.094693e-01
4.095924e-01
4.097153e-01
4.098382e-01
4.099610e-01
4.100838e-01
4.102065e-01
4.103291e-01
4.104516e-01
4.105741e-01
4.106965e-01
4.108189e-01
4.109412e-01
4.110634e-01
4.111855e-01
4.113076e-01
4.114296e-01
4.115516e-01
4.116735e-01
4.117953e-01
4.119170e-01
4.120387e-01
4.121603e-01
4.122819e-01
4.124033e-01
4.125248e-01
4.126461e-01
4.127674e-01
4.128886e-01
4.130097e-01
4.131308e-01
4.132518e-01
4.133727e-01
4.134936e-01
4.136144e-01
4.137351e-01
4.138558e-01
4.139764e-01
4.140969e-01
4.142174e-01
4.143378e-01
4.144581e-01
4.145784e-01
4.146986e-01
4.148187e-01
4.149387e-01
4.150587e-01
4.151786e-01
4.152985e-01
4.154183e-01
4.155380e-01
4.156576e-01
4.157772e-01
4.158967e-01
4.160161e-01
4.161355e-01
4.162548e-01
4.163740e-01
4.164932e-01
4.166123e-01
4.167313e-01
4.168502e-01
4.169691e-01
4.170879e-01
4.172067e-01
4.173254e-01
4.174440e-01
4.175625e-01
4.176810e-01
4.177994e-01
4.179177e-01
4.180359e-01
4.181541e-01
4.182723e-01
4.183903e-01
4.185083e-01
4.186262e-01
4.187440e-01
4.188618e-01
4.189795e-01
4.190971e-01
4.192147e-01
4.193322e-01
4.194496e-01
4.195669e-01
4.196842e-01
4.198014e-01
4.199186e-01
4.200356e-01
4.201526e-01
4.202696e-01
4.203864e-01
4.205032e-01
4.206199e-01
4.207366e-01
4.208531e-01
4.209696e-01
4.210861e-01
4.212024e-01
4.213187e-01
4.214349e-01
4.215511e-01
4.216672e-01
4.217832e-01
4.218991e-01
4.220150e-01
4.221307e-01
4.222465e-01
4.223621e-01
4.224777e-01
4.225932e-01
4.227086e-01
4.228240e-01
4.229393e-01
4.230545e-01
4.231697e-01
4.232847e-01
4.233997e-01
4.235147e-01
4.236295e-01
4.237443e-01
4.238590e-01
4.239737e-01
4.240883e-01
4.242028e-01
4.243172e-01
4.244316e-01
4.245458e-01
4.246601e-01
4.247742e-01
4.248883e-01
4.250023e-01
4.251162e-01
4.252300e-01
4.253438e-01
4.254575e-01
4.255712e-01
4.256847e-01
4.257982e-01
4.259116e-01
4.260250e-01
4.261382e-01
4.262514e-01
4.263646e-01
4.264776e-01
4.265906e-01
4.267035e-01
4.268163e-01
4.269291e-01
4.270418e-01
4.271544e-01
4.272669e-01
4.273794e-01
4.274918e-01
4.276041e-01
4.277163e-01
4.278285e-01
4.279406e-01
4.280526e-01
4.281646e-01
4.282765e-01
4.283883e-01
4.285000e-01
4.286117e-01
4.287232e-01
4.288347e-01
4.289462e-01
4.290575e-01
4.291688e-01
4.292800e-01
4.293912e-01
4.295022e-01
4.296132e-01
4.297242e-01
4.298350e-01
4.299458e-01
4.300565e-01
4.301671e-01
4.302776e-01
4.303881e-01
4.304985e-01
4.306088e-01
4.307191e-01
4.308292e-01
4.309393e-01
4.310493e-01
4.311593e-01
4.312692e-01
4.313790e-01
4.314887e-01
4.315983e-01
4.317079e-01
4.318174e-01
4.319268e-01
4.320362e-01
4.321454e-01
4.322546e-01
4.323638e-01
4.324728e-01
4.325818e-01
4.326907e-01
4.327995e-01
4.329082e-01
4.330169e-01
4.331255e-01
4.332340e-01
4.333425e-01
4.334508e-01
4.335591e-01
4.336673e-01
4.337755e-01
4.338835e-01
4.339915e-01
4.340994e-01
4.342073e-01
4.343150e-01
4.344227e-01
4.345303e-01
4.346379e-01
4.347453e-01
4.348527e-01
4.349600e-01
4.350672e-01
4.351744e-01
4.352814e-01
4.353884e-01
4.354954e-01
4.356022e-01
4.357090e-01
4.358157e-01
4.359223e-01
4.360288e-01
4.361353e-01
4.362416e-01
4.363480e-01
4.364542e-01
4.365603e-01
4.366664e-01
4.367724e-01
4.368783e-01
4.369842e-01
4.370899e-01
4.371956e-01
4.373012e-01
4.374068e-01
4.375122e-01
4.376176e-01
4.377229e-01
4.378281e-01
4.379333e-01
4.380384e-01
4.381434e-01
4.382483e-01
4.383531e-01
4.384579e-01
4.385626e-01
4.386672e-01
4.387717e-01
4.388761e-01
4.389805e-01
4.390848e-01
4.391890e-01
4.392932e-01
4.393972e-01
4.395012e-01
4.396051e-01
4.397089e-01
4.398127e-01
4.399163e-01
4.400199e-01
4.401234e-01
4.402269e-01
4.403302e-01
4.404335e-01
4.405367e-01
4.406398e-01
4.407429e-01
4.408458e-01
4.409487e-01
4.410515e-01
4.411542e-01
4.412569e-01
4.413595e-01
4.414619e-01
4.415644e-01
4.416667e-01
4.417689e-01
4.418711e-01
4.419732e-01
4.420752e-01
4.421772e-01
4.422790e-01
4.423808e-01
4.424825e-01
4.425841e-01
4.426857e-01
4.427871e-01
4.428885e-01
4.429898e-01
4.430910e-01
4.431922e-01
4.432932e-01
4.433942e-01
4.434951e-01
4.435959e-01
4.436967e-01
4.437974e-01
4.438979e-01
4.439984e-01
4.440989e-01
4.441992e-01
4.442995e-01
4.443997e-01
4.444998e-01
4.445998e-01
4.446997e-01
4.447996e-01
4.448994e-01
4.449991e-01
4.450987e-01
4.451983e-01
4.452977e-01
4.453971e-01
4.454964e-01
4.455956e-01
4.456948e-01
4.457938e-01
4.458928e-01
4.459917e-01
4.460905e-01
4.461893e-01
4.462879e-01
4.463865e-01
4.464850e-01
4.465834e-01
4.466817e-01
4.467800e-01
4.468782e-01
4.469762e-01
4.470743e-01
4.471722e-01
4.472700e-01
4.473678e-01
4.474655e-01
4.475631e-01
4.476606e-01
4.477580e-01
4.478554e-01
4.479527e-01
4.480499e-01
4.481470e-01
4.482440e-01
4.483410e-01
4.484378e-01
4.485346e-01
4.486313e-01
4.487280e-01
4.488245e-01
4.489210e-01
4.490174e-01
4.491137e-01
4.492099e-01
4.493060e-01
4.494021e-01
4.494980e-01
4.495939e-01
4.496897e-01
4.497854e-01
4.498811e-01
4.499766e-01
4.500721e-01
4.501675e-01
4.502628e-01
4.503580e-01
4.504532e-01
4.505483e-01
4.506432e-01
4.507381e-01
4.508330e-01
4.509277e-01
4.510223e-01
4.511169e-01
4.512114e-01
4.513058e-01
4.514001e-01
4.514944e-01
4.515885e-01
4.516826e-01
4.517766e-01
4.518705e-01
4.519643e-01
4.520580e-01
4.521517e-01
4.522453e-01
4.523388e-01
4.524322e-01
4.525255e-01
4.526187e-01
4.527119e-01
4.528050e-01
4.528980e-01
4.529909e-01
4.530837e-01
4.531764e-01
4.532691e-01
4.533617e-01
4.534541e-01
4.535466e-01
4.536389e-01
4.537311e-01
4.538233e-01
4.539153e-01
4.540073e-01
4.540992e-01
4.541911e-01
4.542828e-01
4.543744e-01
4.544660e-01
4.545575e-01
4.546489e-01
4.547402e-01
4.548314e-01
4.549226e-01
4.550136e-01
4.551046e-01
4.551955e-01
4.552863e-01
4.553771e-01
4.554677e-01
4.555583e-01
4.556487e-01
4.557391e-01
4.558294e-01
4.559196e-01
4.560098e-01
4.560998e-01
4.561898e-01
4.562797e-01
4.563695e-01
4.564592e-01
4.565488e-01
4.566383e-01
4.567278e-01
4.568172e-01
4.569064e-01
4.569956e-01
4.570848e-01
4.571738e-01
4.572627e-01
4.573516e-01
4.574404e-01
4.575291e-01
4.576177e-01
4.577062e-01
4.577946e-01
4.578830e-01
4.579712e-01
4.580594e-01
4.581475e-01
4.582355e-01
4.583234e-01
4.584113e-01
4.584990e-01
4.585867e-01
4.586743e-01
4.587617e-01
4.588492e-01
4.589365e-01
4.590237e-01
4.591109e-01
4.591979e-01
4.592849e-01
4.593718e-01
4.594586e-01
4.595453e-01
4.596320e-01
4.597185e-01
4.598050e-01
4.598913e-01
4.599776e-01
4.600638e-01
4.601500e-01
4.602360e-01
4.603219e-01
4.604078e-01
4.604936e-01
4.605792e-01
4.606648e-01
4.607504e-01
4.608358e-01
4.609211e-01
4.610064e-01
4.610915e-01
4.611766e-01
4.612616e-01
4.613465e-01
4.614313e-01
4.615161e-01
4.616007e-01
4.616853e-01
4.617697e-01
4.618541e-01
4.619384e-01
4.620226e-01
4.621068e-01
4.621908e-01
4.622747e-01
4.623586e-01
4.624424e-01
4.625261e-01
4.626097e-01
4.626932e-01
4.627766e-01
4.628600e-01
4.629432e-01
4.630264e-01
4.631094e-01
4.631924e-01
4.632753e-01
4.633582e-01
4.634409e-01
4.635235e-01
4.636061e-01
4.636885e-01
4.637709e-01
4.638532e-01
4.639354e-01
4.640175e-01
4.640995e-01
4.641815e-01
4.642633e-01
4.643451e-01
4.644268e-01
4.645083e-01
4.645898e-01
4.646713e-01
4.647526e-01
4.648338e-01
4.649150e-01
4.649960e-01
4.650770e-01
4.651579e-01
4.652387e-01
4.653194e-01
4.654000e-01
4.654805e-01
4.655609e-01
4.656413e-01
4.657216e-01
4.658017e-01
4.658818e-01
4.659618e-01
4.660417e-01
4.661215e-01
4.662013e-01
4.662809e-01
4.663605e-01
4.664399e-01
4.665193e-01
4.665986e-01
4.666778e-01
4.667569e-01
4.668359e-01
4.669148e-01
4.669937e-01
4.670724e-01
4.671511e-01
4.672297e-01
4.673082e-01
4.673866e-01
4.674649e-01
4.675431e-01
4.676212e-01
4.676993e-01
4.677772e-01
4.678551e-01
4.679328e-01
4.680105e-01
4.680881e-01
4.681656e-01
4.682430e-01
4.683204e-01
4.683976e-01
4.684748e-01
4.685518e-01
4.686288e-01
4.687057e-01
4.687824e-01
4.688591e-01
4.689357e-01
4.690123e-01
4.690887e-01
4.691650e-01
4.692413e-01
4.693174e-01
4.693935e-01
4.694695e-01
4.695454e-01
4.696212e-01
4.696969e-01
4.697725e-01
4.698480e-01
4.699235e-01
4.699988e-01
4.700741e-01
4.701493e-01
4.702243e-01
4.702993e-01
4.703742e-01
4.704490e-01
4.705237e-01
4.705984e-01
4.706729e-01
4.707474e-01
4.708217e-01
4.708960e-01
4.709701e-01
4.710442e-01
4.711182e-01
4.711921e-01
4.712659e-01
4.713397e-01
4.714133e-01
4.714868e-01
4.715603e-01
4.716336e-01
4.717069e-01
4.717801e-01
4.718532e-01
4.719262e-01
4.719991e-01
4.720719e-01
4.721446e-01
4.722172e-01
4.722898e-01
4.723622e-01
4.724346e-01
4.725068e-01
4.725790e-01
4.726511e-01
4.727231e-01
4.727950e-01
4.728668e-01
4.729385e-01
4.730102e-01
4.730817e-01
4.731531e-01
4.732245e-01
4.732958e-01
4.733669e-01
4.734380e-01
4.735090e-01
4.735799e-01
4.736507e-01
4.737214e-01
4.737920e-01
4.738626e-01
4.739330e-01
4.740033e-01
4.740736e-01
4.741438e-01
4.742138e-01
4.742838e-01
4.743537e-01
4.744235e-01
4.744932e-01
4.745628e-01
4.746323e-01
4.747018e-01
4.747711e-01
4.748403e-01
4.749095e-01
4.749785e-01
4.750475e-01
4.751164e-01
4.751852e-01
4.752539e-01
4.753225e-01
4.753910e-01
4.754594e-01
4.755277e-01
4.755959e-01
4.756641e-01
4.757321e-01
4.758001e-01
4.758679e-01
4.759357e-01
4.760033e-01
4.760709e-01
4.761384e-01
4.762058e-01
4.762731e-01
4.763403e-01
4.764074e-01
4.764745e-01
4.765414e-01
4.766082e-01
4.766750e-01
4.767416e-01
4.768082e-01
4.768747e-01
4.769411e-01
4.770073e-01
4.770735e-01
4.771396e-01
4.772056e-01
4.772715e-01
4.773374e-01
4.774031e-01
4.774687e-01
4.775343e-01
4.775997e-01
4.776650e-01
4.777303e-01
4.777955e-01
4.778605e-01
4.779255e-01
4.779904e-01
4.780552e-01
4.781199e-01
4.781845e-01
4.782490e-01
4.783134e-01
4.783778e-01
4.784420e-01
4.785061e-01
4.785702e-01
4.786341e-01
4.786980e-01
4.787618e-01
4.788254e-01
4.788890e-01
4.789525e-01
4.790159e-01
4.790792e-01
4.791424e-01
4.792055e-01
4.792685e-01
4.793314e-01
4.793942e-01
4.794570e-01
4.795196e-01
4.795822e-01
4.796446e-01
4.797070e-01
4.797692e-01
4.798314e-01
4.798935e-01
4.799555e-01
4.800173e-01
4.800791e-01
4.801408e-01
4.802024e-01
4.802639e-01
4.803254e-01
4.803867e-01
4.804479e-01
4.805090e-01
4.805701e-01
4.806310e-01
4.806919e-01
4.807526e-01
4.808133e-01
4.808739e-01
4.809343e-01
4.809947e-01
4.810550e-01
4.811152e-01
4.811753e-01
4.812353e-01
4.812952e-01
4.813550e-01
4.814147e-01
4.814743e-01
4.815339e-01
4.815933e-01
4.816526e-01
4.817119e-01
4.817710e-01
4.818301e-01
4.818890e-01
4.819479e-01
4.820067e-01
4.820653e-01
4.821239e-01
4.821824e-01
4.822408e-01
4.822991e-01
4.823573e-01
4.824154e-01
4.824734e-01
4.825313e-01
4.825891e-01
4.826468e-01
4.827045e-01
4.827620e-01
4.828194e-01
4.828768e-01
4.829340e-01
4.829912e-01
4.830482e-01
4.831052e-01
4.831620e-01
4.832188e-01
4.832755e-01
4.833321e-01
4.833885e-01
4.834449e-01
4.835012e-01
4.835574e-01
4.836135e-01
4.836695e-01
4.837254e-01
4.837813e-01
4.838370e-01
4.838926e-01
4.839481e-01
4.840036e-01
4.840589e-01
4.841141e-01
4.841693e-01
4.842243e-01
4.842793e-01
4.843341e-01
4.843889e-01
4.844436e-01
4.844981e-01
4.845526e-01
4.846070e-01
4.846613e-01
4.847155e-01
4.847695e-01
4.848235e-01
4.848774e-01
4.849312e-01
4.849849e-01
4.850386e-01
4.850921e-01
4.851455e-01
4.851988e-01
4.852520e-01
4.853052e-01
4.853582e-01
4.854111e-01
4.854640e-01
4.855167e-01
4.855694e-01
4.856219e-01
4.856744e-01
4.857267e-01
4.857790e-01
4.858312e-01
4.858832e-01
4.859352e-01
4.859871e-01
4.860389e-01
4.860905e-01
4.861421e-01
4.861936e-01
4.862450e-01
4.862963e-01
4.863475e-01
4.863986e-01
4.864496e-01
4.865005e-01
4.865513e-01
4.866021e-01
4.866527e-01
4.867032e-01
4.867536e-01
4.868040e-01
4.868542e-01
4.869043e-01
4.869544e-01
4.870043e-01
4.870542e-01
4.871039e-01
4.871536e-01
4.872031e-01
4.872526e-01
4.873019e-01
4.873512e-01
4.874004e-01
4.874494e-01
4.874984e-01
4.875473e-01
4.875961e-01
4.876447e-01
4.876933e-01
4.877418e-01
4.877902e-01
4.878385e-01
4.878867e-01
4.879348e-01
4.879828e-01
4.880307e-01
4.880785e-01
4.881262e-01
4.881738e-01
4.882213e-01
4.882688e-01
4.883161e-01
4.883633e-01
4.884104e-01
4.884575e-01
4.885044e-01
4.885512e-01
4.885979e-01
4.886446e-01
4.886911e-01
4.887376e-01
4.887839e-01
4.888302e-01
4.888763e-01
4.889224e-01
4.889683e-01
4.890142e-01
4.890599e-01
4.891056e-01
4.891512e-01
4.891966e-01
4.892420e-01
4.892873e-01
4.893324e-01
4.893775e-01
4.894225e-01
4.894674e-01
4.895121e-01
4.895568e-01
4.896014e-01
4.896459e-01
4.896903e-01
4.897346e-01
4.897788e-01
4.898229e-01
4.898669e-01
4.899108e-01
4.899546e-01
4.899983e-01
4.900419e-01
4.900854e-01
4.901288e-01
4.901721e-01
4.902153e-01
4.902584e-01
4.903015e-01
4.903444e-01
4.903872e-01
4.904299e-01
4.904725e-01
4.905151e-01
4.905575e-01
4.905998e-01
4.906421e-01
4.906842e-01
4.907262e-01
4.907682e-01
4.908100e-01
4.908517e-01
4.908934e-01
4.909349e-01
4.909764e-01
4.910177e-01
4.910589e-01
4.911001e-01
4.911411e-01
4.911821e-01
4.912230e-01
4.912637e-01
4.913044e-01
4.913449e-01
4.913854e-01
4.914257e-01
4.914660e-01
4.915062e-01
4.915462e-01
4.915862e-01
4.916261e-01
4.916658e-01
4.917055e-01
4.917451e-01
4.917845e-01
4.918239e-01
4.918632e-01
4.919024e-01
4.919414e-01
4.919804e-01
4.920193e-01
4.920581e-01
4.920967e-01
4.921353e-01
4.921738e-01
4.922122e-01
4.922505e-01
4.922887e-01
4.923268e-01
4.923647e-01
4.924026e-01
4.924404e-01
4.924781e-01
4.925157e-01
4.925532e-01
4.925906e-01
4.926279e-01
4.926651e-01
4.927022e-01
4.927392e-01
4.927761e-01
4.928129e-01
4.928496e-01
4.928862e-01
4.929227e-01
4.929591e-01
4.929954e-01
4.930316e-01
4.930677e-01
4.931037e-01
4.931396e-01
4.931754e-01
4.932111e-01
4.932467e-01
4.932822e-01
4.933176e-01
4.933529e-01
4.933882e-01
4.934233e-01
4.934583e-01
4.934932e-01
4.935280e-01
4.935627e-01
4.935973e-01
4.936318e-01
4.936663e-01
4.937006e-01
4.937348e-01
4.937689e-01
4.938029e-01
4.938368e-01
4.938707e-01
4.939044e-01
4.939380e-01
4.939715e-01
4.940049e-01
4.940382e-01
4.940715e-01
4.941046e-01
4.941376e-01
4.941705e-01
4.942033e-01
4.942361e-01
4.942687e-01
4.943012e-01
4.943336e-01
4.943659e-01
4.943982e-01
4.944303e-01
4.944623e-01
4.944942e-01
4.945261e-01
4.945578e-01
4.945894e-01
4.946209e-01
4.946524e-01
4.946837e-01
4.947149e-01
4.947460e-01
4.947770e-01
4.948080e-01
4.948388e-01
4.948695e-01
4.949001e-01
4.949307e-01
4.949611e-01
4.949914e-01
4.950216e-01
4.950518e-01
4.950818e-01
4.951117e-01
4.951415e-01
4.951713e-01
4.952009e-01
4.952304e-01
4.952598e-01
4.952891e-01
4.953184e-01
4.953475e-01
4.953765e-01
4.954054e-01
4.954343e-01
4.954630e-01
4.954916e-01
4.955201e-01
4.955485e-01
4.955769e-01
4.956051e-01
4.956332e-01
4.956612e-01
4.956891e-01
4.957170e-01
4.957447e-01
4.957723e-01
4.957998e-01
4.958272e-01
4.958545e-01
4.958818e-01
4.959089e-01
4.959359e-01
4.959628e-01
4.959896e-01
4.960163e-01
4.960429e-01
4.960695e-01
4.960959e-01
4.961222e-01
4.961484e-01
4.961745e-01
4.962005e-01
4.962264e-01
4.962522e-01
4.962780e-01
4.963036e-01
4.963291e-01
4.963545e-01
4.963798e-01
4.964050e-01
4.964301e-01
4.964551e-01
4.964800e-01
4.965048e-01
4.965295e-01
4.965541e-01
4.965786e-01
4.966030e-01
4.966273e-01
4.966515e-01
4.966756e-01
4.966996e-01
4.967235e-01
4.967473e-01
4.967710e-01
4.967946e-01
4.968181e-01
4.968415e-01
4.968648e-01
4.968880e-01
4.969111e-01
4.969341e-01
4.969570e-01
4.969798e-01
4.970024e-01
4.970250e-01
4.970475e-01
4.970699e-01
4.970922e-01
4.971144e-01
4.971365e-01
4.971584e-01
4.971803e-01
4.972021e-01
4.972238e-01
4.972454e-01
4.972668e-01
4.972882e-01
4.973095e-01
4.973307e-01
4.973517e-01
4.973727e-01
4.973936e-01
4.974144e-01
4.974350e-01
4.974556e-01
4.974761e-01
4.974964e-01
4.975167e-01
4.975369e-01
4.975569e-01
4.975769e-01
4.975968e-01
4.976165e-01
4.976362e-01
4.976557e-01
4.976752e-01
4.976945e-01
4.977138e-01
4.977330e-01
4.977520e-01
4.977710e-01
4.977898e-01
4.978086e-01
4.978272e-01
4.978458e-01
4.978642e-01
4.978825e-01
4.979008e-01
4.979189e-01
4.979370e-01
4.979549e-01
4.979728e-01
4.979905e-01
4.980081e-01
4.980257e-01
4.980431e-01
4.980604e-01
4.980777e-01
4.980948e-01
4.981118e-01
4.981288e-01
4.981456e-01
4.981623e-01
4.981789e-01
4.981954e-01
4.982119e-01
4.982282e-01
4.982444e-01
4.982605e-01
4.982765e-01
4.982925e-01
4.983083e-01
4.983240e-01
4.983396e-01
4.983551e-01
4.983705e-01
4.983858e-01
4.984010e-01
4.984161e-01
4.984311e-01
4.984460e-01
4.984608e-01
4.984755e-01
4.984901e-01
4.985046e-01
4.985190e-01
4.985333e-01
4.985475e-01
4.985616e-01
4.985756e-01
4.985895e-01
4.986032e-01
4.986169e-01
4.986305e-01
4.986440e-01
4.986574e-01
4.986706e-01
4.986838e-01
4.986969e-01
4.987099e-01
4.987227e-01
4.987355e-01
4.987482e-01
4.987608e-01
4.987732e-01
4.987856e-01
4.987978e-01
4.988100e-01
4.988221e-01
4.988340e-01
4.988459e-01
4.988576e-01
4.988693e-01
4.988808e-01
4.988923e-01
4.989036e-01
4.989149e-01
4.989260e-01
4.989371e-01
4.989480e-01
4.989589e-01
4.989696e-01
4.989802e-01
4.989908e-01
4.990012e-01
4.990115e-01
4.990218e-01
4.990319e-01
4.990419e-01
4.990518e-01
4.990617e-01
4.990714e-01
4.990810e-01
4.990905e-01
4.990999e-01
4.991093e-01
4.991185e-01
4.991276e-01
4.991366e-01
4.991455e-01
4.991543e-01
4.991630e-01
4.991716e-01
4.991801e-01
4.991885e-01
4.991968e-01
4.992050e-01
4.992131e-01
4.992211e-01
4.992290e-01
4.992368e-01
4.992445e-01
4.992521e-01
4.992596e-01
4.992669e-01
4.992742e-01
4.992814e-01
4.992885e-01
4.992955e-01
4.993023e-01
4.993091e-01
4.993158e-01
4.993223e-01
4.993288e-01
4.993352e-01
4.993414e-01
4.993476e-01
4.993537e-01
4.993596e-01
4.993655e-01
4.993712e-01
4.993769e-01
4.993824e-01
4.993879e-01
4.993932e-01
4.993985e-01
4.994036e-01
4.994087e-01
4.994136e-01
4.994185e-01
4.994232e-01
4.994278e-01
4.994324e-01
4.994368e-01
4.994411e-01
4.994454e-01
4.994495e-01
4.994535e-01
4.994574e-01
4.994612e-01
4.994650e-01
4.994686e-01
4.994721e-01
4.994755e-01
4.994788e-01
4.994820e-01
4.994851e-01
4.994882e-01
4.994911e-01
4.994939e-01
4.994966e-01
4.994992e-01
4.995017e-01
4.995041e-01
4.995064e-01
4.995085e-01
4.995106e-01
4.995126e-01
4.995145e-01
4.995163e-01
4.995180e-01
4.995196e-01
4.995210e-01
4.995224e-01
4.995237e-01
4.995249e-01
4.995259e-01
4.995269e-01
4.995278e-01
4.995285e-01
4.995292e-01
4.995298e-01
4.995302e-01
4.995306e-01
4.995308e-01
4.995310e-01
4.995311e-01
4.995310e-01
4.995309e-01
4.995306e-01
4.995303e-01
4.995298e-01
4.995292e-01
4.995286e-01
4.995278e-01
4.995270e-01
4.995260e-01
4.995249e-01
4.995238e-01
4.995225e-01
4.995211e-01
4.995196e-01
4.995181e-01
4.995164e-01
4.995146e-01
4.995127e-01
4.995107e-01
4.995087e-01
4.995065e-01
4.995042e-01
4.995018e-01
4.994993e-01
4.994967e-01
4.994940e-01
4.994912e-01
4.994883e-01
4.994853e-01
4.994822e-01
4.994790e-01
4.994757e-01
4.994723e-01
4.994688e-01
4.994652e-01
4.994615e-01
4.994576e-01
4.994537e-01
4.994497e-01
4.994456e-01
4.994414e-01
4.994370e-01
4.994326e-01
4.994281e-01
4.994234e-01
4.994187e-01
4.994139e-01
4.994089e-01
4.994039e-01
4.993988e-01
4.993935e-01
4.993882e-01
4.993827e-01
4.993772e-01
4.993715e-01
4.993658e-01
4.993599e-01
4.993540e-01
4.993479e-01
4.993418e-01
4.993355e-01
4.993292e-01
4.993227e-01
4.993161e-01
4.993095e-01
4.993027e-01
4.992958e-01
4.992889e-01
4.992818e-01
4.992746e-01
4.992673e-01
4.992600e-01
4.992525e-01
4.992449e-01
4.992372e-01
4.992294e-01
4.992215e-01
4.992136e-01
4.992055e-01
4.991973e-01
4.991890e-01
4.991806e-01
4.991721e-01
4.991635e-01
4.991548e-01
4.991460e-01
4.991371e-01
4.991281e-01
4.991190e-01
4.991098e-01
4.991004e-01
4.990910e-01
4.990815e-01
4.990719e-01
4.990622e-01
4.990524e-01
4.990425e-01
4.990324e-01
4.990223e-01
4.990121e-01
4.990018e-01
4.989913e-01
4.989808e-01
4.989702e-01
4.989594e-01
4.989486e-01
4.989377e-01
4.989266e-01
4.989155e-01
4.989042e-01
4.988929e-01
4.988815e-01
4.988699e-01
4.988583e-01
4.988465e-01
4.988347e-01
4.988227e-01
4.988107e-01
4.987985e-01
4.987862e-01
4.987739e-01
4.987614e-01
4.987489e-01
4.987362e-01
4.987234e-01
4.987106e-01
4.986976e-01
4.986845e-01
4.986714e-01
4.986581e-01
4.986447e-01
4.986312e-01
4.986177e-01
4.986040e-01
4.985902e-01
4.985763e-01
4.985623e-01
4.985483e-01
4.985341e-01
4.985198e-01
4.985054e-01
4.984909e-01
4.984763e-01
4.984616e-01
4.984468e-01
4.984319e-01
4.984169e-01
4.984018e-01
4.983866e-01
4.983713e-01
4.983559e-01
4.983404e-01
4.983248e-01
4.983091e-01
4.982933e-01
4.982774e-01
4.982614e-01
4.982453e-01
4.982291e-01
4.982128e-01
4.981963e-01
4.981798e-01
4.981632e-01
4.981465e-01
4.981297e-01
4.981127e-01
4.980957e-01
4.980786e-01
4.980614e-01
4.980440e-01
4.980266e-01
4.980091e-01
4.979914e-01
4.979737e-01
4.979559e-01
4.979379e-01
4.979199e-01
4.979018e-01
4.978835e-01
4.978652e-01
4.978468e-01
4.978282e-01
4.978096e-01
4.977908e-01
4.977720e-01
4.977530e-01
4.977340e-01
4.977148e-01
4.976956e-01
4.976762e-01
4.976568e-01
4.976372e-01
4.976176e-01
4.975978e-01
4.975780e-01
4.975580e-01
4.975379e-01
4.975178e-01
4.974975e-01
4.974772e-01
4.974567e-01
4.974361e-01
4.974155e-01
4.973947e-01
4.973738e-01
4.973529e-01
4.973318e-01
4.973106e-01
4.972894e-01
4.972680e-01
4.972465e-01
4.972249e-01
4.972033e-01
4.971815e-01
4.971596e-01
4.971376e-01
4.971156e-01
4.970934e-01
4.970711e-01
4.970487e-01
4.970262e-01
4.970037e-01
4.969810e-01
4.969582e-01
4.969353e-01
4.969123e-01
4.968892e-01
4.968660e-01
4.968428e-01
4.968194e-01
4.967959e-01
4.967723e-01
4.967486e-01
4.967248e-01
4.967009e-01
4.966769e-01
4.966528e-01
4.966286e-01
4.966043e-01
4.965799e-01
4.965554e-01
4.965308e-01
4.965061e-01
4.964813e-01
4.964564e-01
4.964314e-01
4.964063e-01
4.963811e-01
4.963558e-01
4.963304e-01
4.963049e-01
4.962793e-01
4.962536e-01
4.962278e-01
4.962019e-01
4.961759e-01
4.961498e-01
4.961236e-01
4.960973e-01
4.960709e-01
4.960444e-01
4.960178e-01
4.959911e-01
4.959642e-01
4.959373e-01
4.959103e-01
4.958832e-01
4.958560e-01
4.958287e-01
4.958013e-01
4.957738e-01
4.957462e-01
4.957184e-01
4.956906e-01
4.956627e-01
4.956347e-01
4.956066e-01
4.955784e-01
4.955501e-01
4.955216e-01
4.954931e-01
4.954645e-01
4.954358e-01
4.954070e-01
4.953781e-01
4.953490e-01
4.953199e-01
4.952907e-01
4.952614e-01
4.952320e-01
4.952025e-01
4.951728e-01
4.951431e-01
4.951133e-01
4.950834e-01
4.950534e-01
4.950233e-01
4.949930e-01
4.949627e-01
4.949323e-01
4.949018e-01
4.948712e-01
4.948404e-01
4.948096e-01
4.947787e-01
4.947477e-01
4.947166e-01
4.946854e-01
4.946540e-01
4.946226e-01
4.945911e-01
4.945595e-01
4.945278e-01
4.944960e-01
4.944640e-01
4.944320e-01
4.943999e-01
4.943677e-01
4.943354e-01
4.943030e-01
4.942704e-01
4.942378e-01
4.942051e-01
4.941723e-01
4.941394e-01
4.941064e-01
4.940732e-01
4.940400e-01
4.940067e-01
4.939733e-01
4.939398e-01
4.939062e-01
4.938725e-01
4.938387e-01
4.938047e-01
4.937707e-01
4.937366e-01
4.937024e-01
4.936681e-01
4.936337e-01
4.935992e-01
4.935646e-01
4.935299e-01
4.934951e-01
4.934602e-01
4.934251e-01
4.933900e-01
4.933548e-01
4.933195e-01
4.932841e-01
4.932486e-01
4.932130e-01
4.931773e-01
4.931415e-01
4.931056e-01
4.930696e-01
4.930335e-01
4.929973e-01
4.929610e-01
4.929246e-01
4.928881e-01
4.928515e-01
4.928148e-01
4.927781e-01
4.927412e-01
4.927042e-01
4.926671e-01
4.926299e-01
4.925926e-01
4.925552e-01
4.925177e-01
4.924801e-01
4.924424e-01
4.924047e-01
4.923668e-01
4.923288e-01
4.922907e-01
4.922525e-01
4.922143e-01
4.921759e-01
4.921374e-01
4.920988e-01
4.920601e-01
4.920214e-01
4.919825e-01
4.919435e-01
4.919045e-01
4.918653e-01
4.918260e-01
4.917867e-01
4.917472e-01
4.917076e-01
4.916680e-01
4.916282e-01
4.915883e-01
4.915484e-01
4.915083e-01
4.914682e-01
4.914279e-01
4.913875e-01
4.913471e-01
4.913065e-01
4.912659e-01
4.912251e-01
4.911843e-01
4.911434e-01
4.911023e-01
4.910612e-01
4.910199e-01
4.909786e-01
4.909371e-01
4.908956e-01
4.908540e-01
4.908122e-01
4.907704e-01
4.907285e-01
4.906864e-01
4.906443e-01
4.906021e-01
4.905598e-01
4.905174e-01
4.904748e-01
4.904322e-01
4.903895e-01
4.903467e-01
4.903038e-01
4.902608e-01
4.902176e-01
4.901744e-01
4.901311e-01
4.900877e-01
4.900442e-01
4.900006e-01
4.899569e-01
4.899131e-01
4.898692e-01
4.898252e-01
4.897812e-01
4.897370e-01
4.896927e-01
4.896483e-01
4.896038e-01
4.895592e-01
4.895146e-01
4.894698e-01
4.894249e-01
4.893799e-01
4.893349e-01
4.892897e-01
4.892444e-01
4.891991e-01
4.891536e-01
4.891080e-01
4.890624e-01
4.890166e-01
4.889708e-01
4.889248e-01
4.888788e-01
4.888326e-01
4.887864e-01
4.887401e-01
4.886936e-01
4.886471e-01
4.886005e-01
4.885537e-01
4.885069e-01
4.884600e-01
4.884130e-01
4.883658e-01
4.883186e-01
4.882713e-01
4.882239e-01
4.881764e-01
4.881288e-01
4.880811e-01
4.880333e-01
4.879854e-01
4.879374e-01
4.878893e-01
4.878411e-01
4.877928e-01
4.877444e-01
4.876959e-01
4.876474e-01
4.875987e-01
4.875499e-01
4.875010e-01
4.874521e-01
4.874030e-01
4.873538e-01
4.873046e-01
4.872552e-01
4.872058e-01
4.871562e-01
4.871066e-01
4.870568e-01
4.870070e-01
4.869571e-01
4.869070e-01
4.868569e-01
4.868067e-01
4.867563e-01
4.867059e-01
4.866554e-01
4.866048e-01
4.865541e-01
4.865033e-01
4.864524e-01
4.864014e-01
4.863503e-01
4.862991e-01
4.862478e-01
4.861964e-01
4.861449e-01
4.860933e-01
4.860416e-01
4.859899e-01
4.859380e-01
4.858860e-01
4.858340e-01
4.857818e-01
4.857295e-01
4.856772e-01
4.856247e-01
4.855722e-01
4.855195e-01
4.854668e-01
4.854140e-01
4.853610e-01
4.853080e-01
4.852549e-01
4.852017e-01
4.851484e-01
4.850949e-01
4.850414e-01
4.849878e-01
4.849341e-01
4.848803e-01
4.848264e-01
4.847725e-01
4.847184e-01
4.846642e-01
4.846099e-01
4.845555e-01
4.845011e-01
4.844465e-01
4.843918e-01
4.843371e-01
4.842822e-01
4.842273e-01
4.841722e-01
4.841171e-01
4.840619e-01
4.840065e-01
4.839511e-01
4.838956e-01
4.838400e-01
4.837843e-01
4.837284e-01
4.836725e-01
4.836165e-01
4.835604e-01
4.835043e-01
4.834480e-01
4.833916e-01
4.833351e-01
4.832785e-01
4.832219e-01
4.831651e-01
4.831082e-01
4.830513e-01
4.829942e-01
4.829371e-01
4.828798e-01
4.828225e-01
4.827651e-01
4.827076e-01
4.826499e-01
4.825922e-01
4.825344e-01
4.824765e-01
4.824185e-01
4.823604e-01
4.823022e-01
4.822439e-01
4.821855e-01
4.821271e-01
4.820685e-01
4.820098e-01
4.819511e-01
4.818922e-01
4.818332e-01
4.817742e-01
4.817151e-01
4.816558e-01
4.815965e-01
4.815371e-01
4.814775e-01
4.814179e-01
4.813582e-01
4.812984e-01
4.812385e-01
4.811785e-01
4.811184e-01
4.810582e-01
4.809980e-01
4.809376e-01
4.808771e-01
4.808166e-01
4.807559e-01
4.806952e-01
4.806343e-01
4.805734e-01
4.805123e-01
4.804512e-01
4.803900e-01
4.803287e-01
4.802673e-01
4.802058e-01
4.801442e-01
4.800825e-01
4.800207e-01
4.799588e-01
4.798968e-01
4.798347e-01
4.797726e-01
4.797103e-01
4.796480e-01
4.795855e-01
4.795230e-01
4.794604e-01
4.793976e-01
4.793348e-01
4.792719e-01
4.792089e-01
4.791458e-01
4.790826e-01
4.790193e-01
4.789559e-01
4.788924e-01
4.788289e-01
4.787652e-01
4.787014e-01
4.786376e-01
4.785736e-01
4.785096e-01
4.784455e-01
4.783812e-01
4.783169e-01
4.782525e-01
4.781880e-01
4.781234e-01
4.780587e-01
4.779939e-01
4.779290e-01
4.778641e-01
4.777990e-01
4.777338e-01
4.776686e-01
4.776032e-01
4.775378e-01
4.774722e-01
4.774066e-01
4.773409e-01
4.772751e-01
4.772092e-01
4.771432e-01
4.770771e-01
4.770109e-01
4.769446e-01
4.768783e-01
4.768118e-01
4.767452e-01
4.766786e-01
4.766118e-01
4.765450e-01
4.764781e-01
4.764111e-01
4.763440e-01
4.762767e-01
4.762094e-01
4.761421e-01
4.760746e-01
4.760070e-01
4.759393e-01
4.758716e-01
4.758037e-01
4.757358e-01
4.756677e-01
4.755996e-01
4.755314e-01
4.754631e-01
4.753946e-01
4.753261e-01
4.752576e-01
4.751889e-01
4.751201e-01
4.750512e-01
4.749823e-01
4.749132e-01
4.748441e-01
4.747748e-01
4.747055e-01
4.746361e-01
4.745666e-01
4.744970e-01
4.744273e-01
4.743575e-01
4.742876e-01
4.742176e-01
4.741475e-01
4.740774e-01
4.740071e-01
4.739368e-01
4.738664e-01
4.737958e-01
4.737252e-01
4.736545e-01
4.735837e-01
4.735128e-01
4.734418e-01
4.733708e-01
4.732996e-01
4.732283e-01
4.731570e-01
4.730856e-01
4.730140e-01
4.729424e-01
4.728707e-01
4.727989e-01
4.727270e-01
4.726550e-01
4.725829e-01
4.725107e-01
4.724385e-01
4.723661e-01
4.722937e-01
4.722212e-01
4.721485e-01
4.720758e-01
4.720030e-01
4.719301e-01
4.718571e-01
4.717840e-01
4.717109e-01
4.716376e-01
4.715642e-01
4.714908e-01
4.714173e-01
4.713436e-01
4.712699e-01
4.711961e-01
4.711222e-01
4.710482e-01
4.709742e-01
4.709000e-01
4.708257e-01
4.707514e-01
4.706769e-01
4.706024e-01
4.705278e-01
4.704531e-01
4.703783e-01
4.703034e-01
4.702284e-01
4.701533e-01
4.700781e-01
4.700029e-01
4.699276e-01
4.698521e-01
4.697766e-01
4.697010e-01
4.696253e-01
4.695495e-01
4.694736e-01
4.693976e-01
4.693216e-01
4.692454e-01
4.691692e-01
4.690928e-01
4.690164e-01
4.689399e-01
4.688633e-01
4.687866e-01
4.687098e-01
4.686329e-01
4.685560e-01
4.684789e-01
4.684018e-01
4.683245e-01
4.682472e-01
4.681698e-01
4.680923e-01
4.680147e-01
4.679370e-01
4.678593e-01
4.677814e-01
4.677035e-01
4.676254e-01
4.675473e-01
4.674691e-01
4.673908e-01
4.673124e-01
4.672339e-01
4.671554e-01
4.670767e-01
4.669979e-01
4.669191e-01
4.668402e-01
4.667612e-01
4.666821e-01
4.666029e-01
4.665236e-01
4.664442e-01
4.663648e-01
4.662852e-01
4.662056e-01
4.661258e-01
4.660460e-01
4.659661e-01
4.658861e-01
4.658061e-01
4.657259e-01
4.656456e-01
4.655653e-01
4.654848e-01
4.654043e-01
4.653237e-01
4.652430e-01
4.651622e-01
4.650814e-01
4.650004e-01
4.649193e-01
4.648382e-01
4.647570e-01
4.646757e-01
4.645942e-01
4.645128e-01
4.644312e-01
4.643495e-01
4.642677e-01
4.641859e-01
4.641040e-01
4.640219e-01
4.639398e-01
4.638576e-01
4.637754e-01
4.636930e-01
4.636105e-01
4.635280e-01
4.634453e-01
4.633626e-01
4.632798e-01
4.631969e-01
4.631139e-01
4.630309e-01
4.629477e-01
4.628645e-01
4.627811e-01
4.626977e-01
4.626142e-01
4.625306e-01
4.624469e-01
4.623631e-01
4.622793e-01
4.621953e-01
4.621113e-01
4.620272e-01
4.619430e-01
4.618587e-01
4.617743e-01
4.616898e-01
4.616053e-01
4.615206e-01
4.614359e-01
4.613511e-01
4.612662e-01
4.611812e-01
4.610961e-01
4.610110e-01
4.609257e-01
4.608404e-01
4.607550e-01
4.606695e-01
4.605839e-01
4.604982e-01
4.604124e-01
4.603266e-01
4.602406e-01
4.601546e-01
4.600685e-01
4.599823e-01
4.598960e-01
4.598096e-01
4.597232e-01
4.596366e-01
4.595500e-01
4.594633e-01
4.593765e-01
4.592896e-01
4.592026e-01
4.591156e-01
4.590284e-01
4.589412e-01
4.588539e-01
4.587665e-01
4.586790e-01
4.585914e-01
4.585038e-01
4.584160e-01
4.583282e-01
4.582403e-01
4.581523e-01
4.580642e-01
4.579760e-01
4.578877e-01
4.577994e-01
4.577110e-01
4.576225e-01
4.575339e-01
4.574452e-01
4.573564e-01
4.572675e-01
4.571786e-01
4.570896e-01
4.570005e-01
4.569113e-01
4.568220e-01
4.567326e-01
4.566432e-01
4.565536e-01
4.564640e-01
4.563743e-01
4.562845e-01
4.561946e-01
4.561047e-01
4.560146e-01
4.559245e-01
4.558343e-01
4.557440e-01
4.556536e-01
4.555632e-01
4.554726e-01
4.553820e-01
4.552912e-01
4.552004e-01
4.551095e-01
4.550186e-01
4.549275e-01
4.548364e-01
4.547451e-01
4.546538e-01
4.545624e-01
4.544710e-01
4.543794e-01
4.542878e-01
4.541960e-01
4.541042e-01
4.540123e-01
4.539203e-01
4.538283e-01
4.537361e-01
4.536439e-01
4.535516e-01
4.534592e-01
4.533667e-01
4.532741e-01
4.531814e-01
4.530887e-01
4.529959e-01
4.529030e-01
4.528100e-01
4.527169e-01
4.526238e-01
4.525305e-01
4.524372e-01
4.523438e-01
4.522503e-01
4.521568e-01
4.520631e-01
4.519694e-01
4.518756e-01
4.517817e-01
4.516877e-01
4.515936e-01
4.514995e-01
4.514052e-01
4.513109e-01
4.512165e-01
4.511220e-01
4.510275e-01
4.509328e-01
4.508381e-01
4.507433e-01
4.506484e-01
4.505534e-01
4.504583e-01
4.503632e-01
4.502680e-01
4.501727e-01
4.500773e-01
4.499818e-01
4.498863e-01
4.497906e-01
4.496949e-01
4.495991e-01
4.495032e-01
4.494073e-01
4.493112e-01
4.492151e-01
4.491189e-01
4.490226e-01
4.489262e-01
4.488297e-01
4.487332e-01
4.486366e-01
4.485399e-01
4.484431e-01
4.483462e-01
4.482493e-01
4.481523e-01
4.480551e-01
4.479580e-01
4.478607e-01
4.477633e-01
4.476659e-01
4.475684e-01
4.474708e-01
4.473731e-01
4.472753e-01
4.471775e-01
4.470796e-01
4.469816e-01
4.468835e-01
4.467853e-01
4.466871e-01
4.465887e-01
4.464903e-01
4.463918e-01
4.462933e-01
4.461946e-01
4.460959e-01
4.459971e-01
4.458982e-01
4.457992e-01
4.457001e-01
4.456010e-01
4.455018e-01
4.454025e-01
4.453031e-01
4.452037e-01
4.451041e-01
4.450045e-01
4.449048e-01
4.448050e-01
4.447052e-01
4.446052e-01
4.445052e-01
4.444051e-01
4.443049e-01
4.442047e-01
4.441043e-01
4.440039e-01
4.439034e-01
4.438028e-01
4.437021e-01
4.436014e-01
4.435006e-01
4.433997e-01
4.432987e-01
4.431977e-01
4.430965e-01
4.429953e-01
4.428940e-01
4.427926e-01
4.426912e-01
4.425896e-01
4.424880e-01
4.423863e-01
4.422845e-01
4.421827e-01
4.420808e-01
4.419788e-01
4.418767e-01
4.417745e-01
4.416722e-01
4.415699e-01
4.414675e-01
4.413650e-01
4.412625e-01
4.411598e-01
4.410571e-01
4.409543e-01
4.408514e-01
4.407485e-01
4.406454e-01
4.405423e-01
4.404391e-01
4.403358e-01
4.402325e-01
4.401291e-01
4.400256e-01
4.399220e-01
4.398183e-01
4.397146e-01
4.396107e-01
4.395068e-01
4.394029e-01
4.392988e-01
4.391947e-01
4.390905e-01
4.389862e-01
4.388818e-01
4.387774e-01
4.386728e-01
4.385682e-01
4.384636e-01
4.383588e-01
4.382540e-01
4.381491e-01
4.380441e-01
4.379390e-01
4.378339e-01
4.377286e-01
4.376233e-01
4.375180e-01
4.374125e-01
4.373070e-01
4.372014e-01
4.370957e-01
4.369899e-01
4.368841e-01
4.367782e-01
4.366722e-01
4.365661e-01
4.364599e-01
4.363537e-01
4.362474e-01
4.361410e-01
4.360346e-01
4.359281e-01
4.358214e-01
4.357148e-01
4.356080e-01
4.355012e-01
4.353942e-01
4.352873e-01
4.351802e-01
4.350730e-01
4.349658e-01
4.348585e-01
4.347511e-01
4.346437e-01
4.345362e-01
4.344286e-01
4.343209e-01
4.342131e-01
4.341053e-01
4.339974e-01
4.338894e-01
4.337814e-01
4.336732e-01
4.335650e-01
4.334567e-01
4.333484e-01
4.332399e-01
4.331314e-01
4.330228e-01
4.329142e-01
4.328054e-01
4.326966e-01
4.325877e-01
4.324787e-01
4.323697e-01
4.322606e-01
4.321514e-01
4.320421e-01
4.319328e-01
4.318234e-01
4.317139e-01
4.316043e-01
4.314946e-01
4.313849e-01
4.312751e-01
4.311653e-01
4.310553e-01
4.309453e-01
4.308352e-01
4.307250e-01
4.306148e-01
4.305045e-01
4.303941e-01
4.302836e-01
4.301731e-01
4.300625e-01
4.299518e-01
4.298410e-01
4.297302e-01
4.296193e-01
4.295083e-01
4.293972e-01
4.292861e-01
4.291749e-01
4.290636e-01
4.289522e-01
4.288408e-01
4.287293e-01
4.286177e-01
4.285061e-01
4.283944e-01
4.282826e-01
4.281707e-01
4.280587e-01
4.279467e-01
4.278346e-01
4.277224e-01
4.276102e-01
4.274979e-01
4.273855e-01
4.272730e-01
4.271605e-01
4.270479e-01
4.269352e-01
4.268225e-01
4.267096e-01
4.265967e-01
4.264838e-01
4.263707e-01
4.262576e-01
4.261444e-01
4.260311e-01
4.259178e-01
4.258044e-01
4.256909e-01
4.255773e-01
4.254637e-01
4.253500e-01
4.252362e-01
4.251224e-01
4.250085e-01
4.248945e-01
4.247804e-01
4.246663e-01
4.245521e-01
4.244378e-01
4.243234e-01
4.242090e-01
4.240945e-01
4.239799e-01
4.238653e-01
4.237506e-01
4.236358e-01
4.235209e-01
4.234060e-01
4.232910e-01
4.231759e-01
4.230608e-01
4.229456e-01
4.228303e-01
4.227149e-01
4.225995e-01
4.224840e-01
4.223684e-01
4.222528e-01
4.221371e-01
4.220213e-01
4.219054e-01
4.217895e-01
4.216735e-01
4.215574e-01
4.214413e-01
4.213250e-01
4.212088e-01
4.210924e-01
4.209760e-01
4.208595e-01
4.207429e-01
4.206263e-01
4.205096e-01
4.203928e-01
4.202759e-01
4.201590e-01
4.200420e-01
4.199249e-01
4.198078e-01
4.196906e-01
4.195733e-01
4.194560e-01
4.193386e-01
4.192211e-01
4.191035e-01
4.189859e-01
4.188682e-01
4.187505e-01
4.186326e-01
4.185147e-01
4.183967e-01
4.182787e-01
4.181606e-01
4.180424e-01
4.179241e-01
4.178058e-01
4.176874e-01
4.175690e-01
4.174504e-01
4.173318e-01
4.172132e-01
4.170944e-01
4.169756e-01
4.168567e-01
4.167378e-01
4.166188e-01
4.164997e-01
4.163805e-01
4.162613e-01
4.161420e-01
4.160226e-01
4.159032e-01
4.157837e-01
4.156641e-01
4.155445e-01
4.154248e-01
4.153050e-01
4.151852e-01
4.150653e-01
4.149453e-01
4.148252e-01
4.147051e-01
4.145849e-01
4.144647e-01
4.143444e-01
4.142240e-01
4.141035e-01
4.139830e-01
4.138624e-01
4.137417e-01
4.136210e-01
4.135002e-01
4.133793e-01
4.132584e-01
4.131374e-01
4.130163e-01
4.128952e-01
4.127740e-01
4.126527e-01
4.125314e-01
4.124100e-01
4.122885e-01
4.121670e-01
4.120453e-01
4.119237e-01
4.118019e-01
4.116801e-01
4.115582e-01
4.114363e-01
4.113143e-01
4.111922e-01
4.110700e-01
4.109478e-01
4.108256e-01
4.107032e-01
4.105808e-01
4.104583e-01
4.103358e-01
4.102131e-01
4.100905e-01
4.099677e-01
4.098449e-01
4.097220e-01
4.095991e-01
4.094761e-01
4.093530e-01
4.092298e-01
4.091066e-01
4.089834e-01
4.088600e-01
4.087366e-01
4.086131e-01
4.084896e-01
4.083660e-01
4.082423e-01
4.081186e-01
4.079948e-01
4.078709e-01
4.077469e-01
4.076229e-01
4.074989e-01
4.073747e-01
4.072505e-01
4.071263e-01
4.070020e-01
4.068776e-01
4.067531e-01
4.066286e-01
4.065040e-01
4.063793e-01
4.062546e-01
4.061298e-01
4.060050e-01
4.058801e-01
4.057551e-01
4.056300e-01
4.055049e-01
4.053797e-01
4.052545e-01
4.051292e-01
4.050038e-01
4.048784e-01
4.047529e-01
4.046273e-01
4.045017e-01
4.043760e-01
4.042503e-01
4.041245e-01
4.039986e-01
4.038726e-01
4.037466e-01
4.036205e-01
4.034944e-01
4.033682e-01
4.032419e-01
4.031156e-01
4.029892e-01
4.028627e-01
4.027362e-01
4.026096e-01
4.024830e-01
4.023563e-01
4.022295e-01
4.021027e-01
4.019758e-01
4.018488e-01
4.017218e-01
4.015947e-01
4.014675e-01
4.013403e-01
4.012130e-01
4.010857e-01
4.009583e-01
4.008308e-01
4.007032e-01
4.005756e-01
4.004480e-01
4.003203e-01
4.001925e-01
4.000646e-01
3.999367e-01
3.998088e-01
3.996807e-01
3.995526e-01
3.994245e-01
3.992962e-01
3.991680e-01
3.990396e-01
3.989112e-01
3.987827e-01
3.986542e-01
3.985256e-01
3.983969e-01
3.982682e-01
3.981394e-01
3.980106e-01
3.978817e-01
3.977527e-01
3.976237e-01
3.974946e-01
3.973655e-01
3.972362e-01
3.971070e-01
3.969776e-01
3.968482e-01
3.967188e-01
3.965893e-01
3.964597e-01
3.963300e-01
3.962003e-01
3.960706e-01
3.959407e-01
3.958109e-01
3.956809e-01
3.955509e-01
3.954208e-01
3.952907e-01
3.951605e-01
3.950303e-01
3.949000e-01
3.947696e-01
3.946392e-01
3.945087e-01
3.943781e-01
3.942475e-01
3.941168e-01
3.939861e-01
3.938553e-01
3.937244e-01
3.935935e-01
3.934626e-01
3.933315e-01
3.932004e-01
3.930693e-01
3.929381e-01
3.928068e-01
3.926755e-01
3.925441e-01
3.924126e-01
3.922811e-01
3.921495e-01
3.920179e-01
3.918862e-01
3.917545e-01
3.916226e-01
3.914908e-01
3.913589e-01
3.912269e-01
3.910948e-01
3.909627e-01
3.908306e-01
3.906983e-01
3.905661e-01
3.904337e-01
3.903013e-01
3.901689e-01
3.900363e-01
3.899038e-01
3.897711e-01
3.896384e-01
3.895057e-01
3.893729e-01
3.892400e-01
3.891071e-01
3.889741e-01
3.888411e-01
3.887080e-01
3.885748e-01
3.884416e-01
3.883083e-01
3.881750e-01
3.880416e-01
3.879081e-01
3.877746e-01
3.876411e-01
3.875075e-01
3.873738e-01
3.872400e-01
3.871062e-01
3.869724e-01
3.868385e-01
3.867045e-01
3.865705e-01
3.864364e-01
3.863023e-01
3.861681e-01
3.860338e-01
3.858995e-01
3.857652e-01
3.856307e-01
3.854963e-01
3.853617e-01
3.852271e-01
3.850925e-01
3.849578e-01
3.848230e-01
3.846882e-01
3.845533e-01
3.844184e-01
3.842834e-01
3.841484e-01
3.840133e-01
3.838781e-01
3.837429e-01
3.836076e-01
3.834723e-01
3.833369e-01
3.832015e-01
3.830660e-01
3.829304e-01
3.827948e-01
3.826592e-01
3.825234e-01
3.823877e-01
3.822518e-01
3.821160e-01
3.819800e-01
3.818440e-01
3.817080e-01
3.815719e-01
3.814357e-01
3.812995e-01
3.811632e-01
3.810269e-01
3.808905e-01
3.807541e-01
3.806176e-01
3.804810e-01
3.803444e-01
3.802078e-01
3.800711e-01
3.799343e-01
3.797975e-01
3.796606e-01
3.795237e-01
3.793867e-01
3.792497e-01
3.791126e-01
3.789754e-01
3.788382e-01
3.787010e-01
3.785637e-01
3.784263e-01
3.782889e-01
3.781514e-01
3.780139e-01
3.778763e-01
3.777387e-01
3.776010e-01
3.774632e-01
3.773254e-01
3.771876e-01
3.770497e-01
3.769117e-01
3.767737e-01
3.766357e-01
3.764976e-01
3.763594e-01
3.762212e-01
3.760829e-01
3.759446e-01
3.758062e-01
3.756678e-01
3.755293e-01
3.753907e-01
3.752521e-01
3.751135e-01
3.749748e-01
3.748360e-01
3.746972e-01
3.745584e-01
3.744195e-01
3.742805e-01
3.741415e-01
3.740024e-01
3.738633e-01
3.737242e-01
3.735849e-01
3.734457e-01
3.733063e-01
3.731670e-01
3.730275e-01
3.728881e-01
3.727485e-01
3.726089e-01
3.724693e-01
3.723296e-01
3.721899e-01
3.720501e-01
3.719102e-01
3.717703e-01
3.716304e-01
3.714904e-01
3.713503e-01
3.712102e-01
3.710701e-01
3.709299e-01
3.707896e-01
3.706493e-01
3.705090e-01
3.703686e-01
3.702281e-01
3.700876e-01
3.699470e-01
3.698064e-01
3.696658e-01
3.695251e-01
3.693843e-01
3.692435e-01
3.691026e-01
3.689617e-01
3.688208e-01
3.686797e-01
3.685387e-01
3.683976e-01
3.682564e-01
3.681152e-01
3.679739e-01
3.678326e-01
3.676913e-01
3.675498e-01
3.674084e-01
3.672669e-01
3.671253e-01
3.669837e-01
3.668420e-01
3.667003e-01
3.665586e-01
3.664168e-01
3.662749e-01
3.661330e-01
3.659910e-01
3.658490e-01
3.657070e-01
3.655649e-01
3.654227e-01
3.652805e-01
3.651383e-01
3.649960e-01
3.648536e-01
3.647112e-01
3.645688e-01
3.644263e-01
3.642837e-01
3.641411e-01
3.639985e-01
3.638558e-01
3.637131e-01
3.635703e-01
3.634275e-01
3.632846e-01
3.631417e-01
3.629987e-01
3.628557e-01
3.627126e-01
3.625695e-01
3.624263e-01
3.622831e-01
3.621398e-01
3.619965e-01
3.618532e-01
3.617097e-01
3.615663e-01
3.614228e-01
3.612792e-01
3.611357e-01
3.609920e-01
3.608483e-01
3.607046e-01
3.605608e-01
3.604170e-01
3.602731e-01
3.601292e-01
3.599852e-01
3.598412e-01
3.596971e-01
3.595530e-01
3.594088e-01
3.592646e-01
3.591204e-01
3.589761e-01
3.588318e-01
3.586874e-01
3.585429e-01
3.583984e-01
3.582539e-01
3.581093e-01
3.579647e-01
3.578201e-01
3.576753e-01
3.575306e-01
3.573858e-01
3.572409e-01
3.570960e-01
3.569511e-01
3.568061e-01
3.566611e-01
3.565160e-01
3.563709e-01
3.562257e-01
3.560805e-01
3.559352e-01
3.557899e-01
3.556446e-01
3.554992e-01
3.553538e-01
3.552083e-01
3.550627e-01
3.549172e-01
3.547715e-01
3.546259e-01
3.544802e-01
3.543344e-01
3.541886e-01
3.540428e-01
3.538969e-01
3.537510e-01
3.536050e-01
3.534590e-01
3.533129e-01
3.531668e-01
3.530207e-01
3.528745e-01
3.527282e-01
3.525819e-01
3.524356e-01
3.522893e-01
3.521428e-01
3.519964e-01
3.518499e-01
3.517033e-01
3.515567e-01
3.514101e-01
3.512634e-01
3.511167e-01
3.509700e-01
3.508232e-01
3.506763e-01
3.505294e-01
3.503825e-01
3.502355e-01
3.500885e-01
3.499414e-01
3.497943e-01
3.496472e-01
3.495000e-01
3.493528e-01
3.492055e-01
3.490582e-01
3.489108e-01
3.487634e-01
3.486159e-01
3.484685e-01
3.483209e-01
3.481734e-01
3.480257e-01
3.478781e-01
3.477304e-01
3.475827e-01
3.474349e-01
3.472870e-01
3.471392e-01
3.469913e-01
3.468433e-01
3.466953e-01
3.465473e-01
3.463992e-01
3.462511e-01
3.461030e-01
3.459548e-01
3.458065e-01
3.456582e-01
3.455099e-01
3.453616e-01
3.452132e-01
3.450647e-01
3.449162e-01
3.447677e-01
3.446191e-01
3.444705e-01
3.443219e-01
3.441732e-01
3.440245e-01
3.438757e-01
3.437269e-01
3.435780e-01
3.434292e-01
3.432802e-01
3.431313e-01
3.429822e-01
3.428332e-01
3.426841e-01
3.425350e-01
3.423858e-01
3.422366e-01
3.420874e-01
3.419381e-01
3.417887e-01
3.416394e-01
3.414900e-01
3.413405e-01
3.411910e-01
3.410415e-01
3.408919e-01
3.407423e-01
3.405927e-01
3.404430e-01
3.402933e-01
3.401435e-01
3.399937e-01
3.398439e-01
3.396940e-01
3.395441e-01
3.393941e-01
3.392441e-01
3.390941e-01
3.389440e-01
3.387939e-01
3.386438e-01
3.384936e-01
3.383434e-01
3.381931e-01
3.380428e-01
3.378925e-01
3.377421e-01
3.375917e-01
3.374412e-01
3.372907e-01
3.371402e-01
3.369896e-01
3.368390e-01
3.366884e-01
3.365377e-01
3.363870e-01
3.362363e-01
3.360855e-01
3.359346e-01
3.357838e-01
3.356329e-01
3.354819e-01
3.353310e-01
3.351799e-01
3.350289e-01
3.348778e-01
3.347267e-01
3.345755e-01
3.344243e-01
3.342731e-01
3.341218e-01
3.339705e-01
3.338192e-01
3.336678e-01
3.335164e-01
3.333649e-01
3.332134e-01
3.330619e-01
3.329103e-01
3.327587e-01
3.326071e-01
3.324554e-01
3.323037e-01
3.321520e-01
3.320002e-01
3.318484e-01
3.316966e-01
3.315447e-01
3.313928e-01
3.312408e-01
3.310888e-01
3.309368e-01
3.307847e-01
3.306326e-01
3.304805e-01
3.303283e-01
3.301761e-01
3.300239e-01
3.298716e-01
3.297193e-01
3.295670e-01
3.294146e-01
3.292622e-01
3.291097e-01
3.289573e-01
3.288047e-01
3.286522e-01
3.284996e-01
3.283470e-01
3.281943e-01
3.280417e-01
3.278889e-01
3.277362e-01
3.275834e-01
3.274306e-01
3.272777e-01
3.271248e-01
3.269719e-01
3.268190e-01
3.266660e-01
3.265129e-01
3.263599e-01
3.262068e-01
3.260537e-01
3.259005e-01
3.257473e-01
3.255941e-01
3.254408e-01
3.252875e-01
3.251342e-01
3.249809e-01
3.248275e-01
3.246741e-01
3.245206e-01
3.243671e-01
3.242136e-01
3.240600e-01
3.239064e-01
3.237528e-01
3.235992e-01
3.234455e-01
3.232918e-01
3.231380e-01
3.229842e-01
3.228304e-01
3.226766e-01
3.225227e-01
3.223688e-01
3.222149e-01
3.220609e-01
3.219069e-01
3.217529e-01
3.215988e-01
3.214447e-01
3.212906e-01
3.211364e-01
3.209822e-01
3.208280e-01
3.206737e-01
3.205194e-01
3.203651e-01
3.202108e-01
3.200564e-01
3.199020e-01
3.197475e-01
3.195931e-01
3.194386e-01
3.192840e-01
3.191295e-01
3.189749e-01
3.188202e-01
3.186656e-01
3.185109e-01
3.183562e-01
3.182014e-01
3.180466e-01
3.178918e-01
3.177370e-01
3.175821e-01
3.174272e-01
3.172723e-01
3.171173e-01
3.169624e-01
3.168073e-01
3.166523e-01
3.164972e-01
3.163421e-01
3.161870e-01
3.160318e-01
3.158766e-01
3.157214e-01
3.155661e-01
3.154108e-01
3.152555e-01
3.151002e-01
3.149448e-01
3.147894e-01
3.146340e-01
3.144785e-01
3.143230e-01
3.141675e-01
3.140120e-01
3.138564e-01
3.137008e-01
3.135452e-01
3.133895e-01
3.132338e-01
3.130781e-01
3.129224e-01
3.127666e-01
3.126108e-01
3.124550e-01
3.122991e-01
3.121433e-01
3.119873e-01
3.118314e-01
3.116754e-01
3.115194e-01
3.113634e-01
3.112074e-01
3.110513e-01
3.108952e-01
3.107391e-01
3.105829e-01
3.104267e-01
3.102705e-01
3.101143e-01
3.099580e-01
3.098017e-01
3.096454e-01
3.094890e-01
3.093327e-01
3.091763e-01
3.090198e-01
3.088634e-01
3.087069e-01
3.085504e-01
3.083939e-01
3.082373e-01
3.080807e-01
3.079241e-01
3.077675e-01
3.076108e-01
3.074541e-01
3.072974e-01
3.071406e-01
3.069839e-01
3.068271e-01
3.066702e-01
3.065134e-01
3.063565e-01
3.061996e-01
3.060427e-01
3.058858e-01
3.057288e-01
3.055718e-01
3.054148e-01
3.052577e-01
3.051006e-01
3.049435e-01
3.047864e-01
3.046293e-01
3.044721e-01
3.043149e-01
3.041577e-01
3.040004e-01
3.038431e-01
3.036858e-01
3.035285e-01
3.033712e-01
3.032138e-01
3.030564e-01
3.028990e-01
3.027415e-01
3.025841e-01
3.024266e-01
3.022691e-01
3.021115e-01
3.019539e-01
3.017964e-01
3.016387e-01
3.014811e-01
3.013234e-01
3.011658e-01
3.010081e-01
3.008503e-01
3.006926e-01
3.005348e-01
3.003770e-01
3.002192e-01
3.000613e-01
2.999035e-01
2.997456e-01
2.995876e-01
2.994297e-01
2.992717e-01
2.991138e-01
2.989558e-01
2.987977e-01
2.986397e-01
2.984816e-01
2.983235e-01
2.981654e-01
2.980072e-01
2.978491e-01
2.976909e-01
2.975327e-01
2.973744e-01
2.972162e-01
2.970579e-01
2.968996e-01
2.967413e-01
2.965830e-01
2.964246e-01
2.962662e-01
2.961078e-01
2.959494e-01
2.957909e-01
2.956325e-01
2.954740e-01
2.953155e-01
2.951569e-01
2.949984e-01
2.948398e-01
2.946812e-01
2.945226e-01
2.943639e-01
2.942053e-01
2.940466e-01
2.938879e-01
2.937292e-01
2.935704e-01
2.934117e-01
2.932529e-01
2.930941e-01
2.929353e-01
2.927764e-01
2.926175e-01
2.924587e-01
2.922998e-01
2.921408e-01
2.919819e-01
2.918229e-01
2.916639e-01
2.915049e-01
2.913459e-01
2.911869e-01
2.910278e-01
2.908687e-01
2.907096e-01
2.905505e-01
2.903914e-01
2.902322e-01
2.900730e-01
2.899138e-01
2.897546e-01
2.895954e-01
2.894361e-01
2.892768e-01
2.891175e-01
2.889582e-01
2.887989e-01
2.886395e-01
2.884802e-01
2.883208e-01
2.881614e-01
2.880020e-01
2.878425e-01
2.876831e-01
2.875236e-01
2.873641e-01
2.872046e-01
2.870450e-01
2.868855e-01
2.867259e-01
2.865663e-01
2.864067e-01
2.862471e-01
2.860875e-01
2.859278e-01
2.857681e-01
2.856084e-01
2.854487e-01
2.852890e-01
2.851293e-01
2.849695e-01
2.848097e-01
2.846499e-01
2.844901e-01
2.843303e-01
2.841704e-01
2.840106e-01
2.838507e-01
2.836908e-01
2.835309e-01
2.833710e-01
2.832110e-01
2.830511e-01
2.828911e-01
2.827311e-01
2.825711e-01
2.824110e-01
2.822510e-01
2.820909e-01
2.819309e-01
2.817708e-01
2.816107e-01
2.814505e-01
2.812904e-01
2.811302e-01
2.809701e-01
2.808099e-01
2.806497e-01
2.804895e-01
2.803292e-01
2.801690e-01
2.800087e-01
2.798484e-01
2.796882e-01
2.795278e-01
2.793675e-01
2.792072e-01
2.790468e-01
2.788865e-01
2.787261e-01
2.785657e-01
2.784053e-01
2.782448e-01
2.780844e-01
2.779240e-01
2.777635e-01
2.776030e-01
2.774425e-01
2.772820e-01
2.771215e-01
2.769609e-01
2.768004e-01
2.766398e-01
2.764792e-01
2.763186e-01
2.761580e-01
2.759974e-01
2.758368e-01
2.756761e-01
2.755154e-01
2.753548e-01
2.751941e-01
2.750334e-01
2.748727e-01
2.747119e-01
2.745512e-01
2.743904e-01
2.742297e-01
2.740689e-01
2.739081e-01
2.737473e-01
2.735864e-01
2.734256e-01
2.732648e-01
2.731039e-01
2.729430e-01
2.727822e-01
2.726213e-01
2.724604e-01
2.722994e-01
2.721385e-01
2.719776e-01
2.718166e-01
2.716556e-01
2.714947e-01
2.713337e-01
2.711727e-01
2.710116e-01
2.708506e-01
2.706896e-01
2.705285e-01
2.703675e-01
2.702064e-01
2.700453e-01
2.698842e-01
2.697231e-01
2.695620e-01
2.694009e-01
2.692397e-01
2.690786e-01
2.689174e-01
2.687562e-01
2.685951e-01
2.684339e-01
2.682727e-01
2.681115e-01
2.679502e-01
2.677890e-01
2.676277e-01
2.674665e-01
2.673052e-01
2.671439e-01
2.669827e-01
2.668214e-01
2.666601e-01
2.664987e-01
2.663374e-01
2.661761e-01
2.660147e-01
2.658534e-01
2.656920e-01
2.655306e-01
2.653693e-01
2.652079e-01
2.650465e-01
2.648850e-01
2.647236e-01
2.645622e-01
2.644008e-01
2.642393e-01
2.640779e-01
2.639164e-01
2.637549e-01
2.635934e-01
2.634319e-01
2.632704e-01
2.631089e-01
2.629474e-01
2.627859e-01
2.626243e-01
2.624628e-01
2.623013e-01
2.621397e-01
2.619781e-01
2.618165e-01
2.616550e-01
2.614934e-01
2.613318e-01
2.611702e-01
2.610086e-01
2.608469e-01
2.606853e-01
2.605237e-01
2.603620e-01
2.602004e-01
2.600387e-01
2.598770e-01
2.597154e-01
2.595537e-01
2.593920e-01
2.592303e-01
2.590686e-01
2.589069e-01
2.587452e-01
2.585834e-01
2.584217e-01
2.582600e-01
2.580982e-01
2.579365e-01
2.577747e-01
2.576130e-01
2.574512e-01
2.572894e-01
2.571276e-01
2.569658e-01
2.568041e-01
2.566423e-01
2.564804e-01
2.563186e-01
2.561568e-01
2.559950e-01
2.558332e-01
2.556713e-01
2.555095e-01
2.553476e-01
2.551858e-01
2.550239e-01
2.548621e-01
2.547002e-01
2.545383e-01
2.543765e-01
2.542146e-01
2.540527e-01
2.538908e-01
2.537289e-01
2.535670e-01
2.534051e-01
2.532432e-01
2.530813e-01
2.529193e-01
2.527574e-01
2.525955e-01
2.524336e-01
2.522716e-01
2.521097e-01
2.519477e-01
2.517858e-01
2.516238e-01
2.514619e-01
2.512999e-01
2.511379e-01
2.509760e-01
2.508140e-01
2.506520e-01
2.504900e-01
2.503280e-01
2.501661e-01
2.500041e-01
2.498421e-01
2.496801e-01
2.495181e-01
2.493561e-01
2.491941e-01
2.490321e-01
2.488700e-01
2.487080e-01
2.485460e-01
2.483840e-01
2.482220e-01
2.480599e-01
2.478979e-01
2.477359e-01
2.475738e-01
2.474118e-01
2.472498e-01
2.470877e-01
2.469257e-01
2.467636e-01
2.466016e-01
2.464395e-01
2.462775e-01
2.461154e-01
2.459534e-01
2.457913e-01
2.456293e-01
2.454672e-01
2.453051e-01
2.451431e-01
2.449810e-01
2.448189e-01
2.446569e-01
2.444948e-01
2.443327e-01
2.441707e-01
2.440086e-01
2.438465e-01
2.436844e-01
2.435224e-01
2.433603e-01
2.431982e-01
2.430361e-01
2.428741e-01
2.427120e-01
2.425499e-01
2.423878e-01
2.422257e-01
2.420637e-01
2.419016e-01
2.417395e-01
2.415774e-01
2.414154e-01
2.412533e-01
2.410912e-01
2.409291e-01
2.407670e-01
2.406050e-01
2.404429e-01
2.402808e-01
2.401187e-01
2.399566e-01
2.397946e-01
2.396325e-01
2.394704e-01
2.393083e-01
2.391463e-01
2.389842e-01
2.388221e-01
2.386601e-01
2.384980e-01
2.383359e-01
2.381739e-01
2.380118e-01
2.378497e-01
2.376877e-01
2.375256e-01
2.373635e-01
2.372015e-01
2.370394e-01
2.368774e-01
2.367153e-01
2.365533e-01
2.363912e-01
2.362292e-01
2.360671e-01
2.359051e-01
2.357431e-01
2.355810e-01
2.354190e-01
2.352570e-01
2.350949e-01
2.349329e-01
2.347709e-01
2.346089e-01
2.344468e-01
2.342848e-01
2.341228e-01
2.339608e-01
2.337988e-01
2.336368e-01
2.334748e-01
2.333128e-01
2.331508e-01
2.329888e-01
2.328268e-01
2.326648e-01
2.325028e-01
2.323409e-01
2.321789e-01
2.320169e-01
2.318550e-01
2.316930e-01
2.315310e-01
2.313691e-01
2.312071e-01
2.310452e-01
2.308832e-01
2.307213e-01
2.305594e-01
2.303974e-01
2.302355e-01
2.300736e-01
2.299117e-01
2.297498e-01
2.295879e-01
2.294260e-01
2.292641e-01
2.291022e-01
2.289403e-01
2.287784e-01
2.286165e-01
2.284546e-01
2.282928e-01
2.281309e-01
2.279691e-01
2.278072e-01
2.276454e-01
2.274835e-01
2.273217e-01
2.271599e-01
2.269980e-01
2.268362e-01
2.266744e-01
2.265126e-01
2.263508e-01
2.261890e-01
2.260272e-01
2.258654e-01
2.257037e-01
2.255419e-01
2.253801e-01
2.252184e-01
2.250566e-01
2.248949e-01
2.247331e-01
2.245714e-01
2.244097e-01
2.242480e-01
2.240863e-01
2.239246e-01
2.237629e-01
2.236012e-01
2.234395e-01
2.232778e-01
2.231161e-01
2.229545e-01
2.227928e-01
2.226312e-01
2.224695e-01
2.223079e-01
2.221463e-01
2.219847e-01
2.218231e-01
2.216615e-01
2.214999e-01
2.213383e-01
2.211767e-01
2.210151e-01
2.208536e-01
2.206920e-01
2.205305e-01
2.203690e-01
2.202074e-01
2.200459e-01
2.198844e-01
2.197229e-01
2.195614e-01
2.193999e-01
2.192384e-01
2.190770e-01
2.189155e-01
2.187541e-01
2.185926e-01
2.184312e-01
2.182698e-01
2.181084e-01
2.179470e-01
2.177856e-01
2.176242e-01
2.174628e-01
2.173015e-01
2.171401e-01
2.169787e-01
2.168174e-01
2.166561e-01
2.164948e-01
2.163335e-01
2.161722e-01
2.160109e-01
2.158496e-01
2.156883e-01
2.155271e-01
2.153658e-01
2.152046e-01
2.150434e-01
2.148822e-01
2.147210e-01
2.145598e-01
2.143986e-01
2.142374e-01
2.140762e-01
2.139151e-01
2.137540e-01
2.135928e-01
2.134317e-01
2.132706e-01
2.131095e-01
2.129484e-01
2.127873e-01
2.126263e-01
2.124652e-01
2.123042e-01
2.121432e-01
2.119822e-01
2.118211e-01
2.116602e-01
2.114992e-01
2.113382e-01
2.111773e-01
2.110163e-01
2.108554e-01
2.106945e-01
2.105335e-01
2.103727e-01
2.102118e-01
2.100509e-01
2.098900e-01
2.097292e-01
2.095684e-01
2.094075e-01
2.092467e-01
2.090859e-01
2.089252e-01
2.087644e-01
2.086036e-01
2.084429e-01
2.082821e-01
2.081214e-01
2.079607e-01
2.078000e-01
2.076394e-01
2.074787e-01
2.073180e-01
2.071574e-01
2.069968e-01
2.068362e-01
2.066756e-01
2.065150e-01
2.063544e-01
2.061939e-01
2.060333e-01
2.058728e-01
2.057123e-01
2.055518e-01
2.053913e-01
2.052308e-01
2.050704e-01
2.049099e-01
2.047495e-01
2.045891e-01
2.044287e-01
2.042683e-01
2.041080e-01
2.039476e-01
2.037873e-01
2.036269e-01
2.034666e-01
2.033063e-01
2.031461e-01
2.029858e-01
2.028255e-01
2.026653e-01
2.025051e-01
2.023449e-01
2.021847e-01
2.020245e-01
2.018644e-01
2.017042e-01
2.015441e-01
2.013840e-01
2.012239e-01
2.010638e-01
2.009038e-01
2.007437e-01
2.005837e-01
2.004237e-01
2.002637e-01
2.001037e-01
1.999437e-01
1.997838e-01
1.996239e-01
1.994640e-01
1.993041e-01
1.991442e-01
1.989843e-01
1.988245e-01
1.986646e-01
1.985048e-01
1.983450e-01
1.981853e-01
1.980255e-01
1.978657e-01
1.977060e-01
1.975463e-01
1.973866e-01
1.972269e-01
1.970673e-01
1.969076e-01
1.967480e-01
1.965884e-01
1.964288e-01
1.962693e-01
1.961097e-01
1.959502e-01
1.957907e-01
1.956312e-01
1.954717e-01
1.953122e-01
1.951528e-01
1.949934e-01
1.948339e-01
1.946746e-01
1.945152e-01
1.943558e-01
1.941965e-01
1.940372e-01
1.938779e-01
1.937186e-01
1.935594e-01
1.934001e-01
1.932409e-01
1.930817e-01
1.929225e-01
1.927634e-01
1.926042e-01
1.924451e-01
1.922860e-01
1.921269e-01
1.919679e-01
1.918088e-01
1.916498e-01
1.914908e-01
1.913318e-01
1.911728e-01
1.910139e-01
1.908550e-01
1.906961e-01
1.905372e-01
1.903783e-01
1.902195e-01
1.900606e-01
1.899018e-01
1.897430e-01
1.895843e-01
1.894255e-01
1.892668e-01
1.891081e-01
1.889494e-01
1.887908e-01
1.886321e-01
1.884735e-01
1.883149e-01
1.881563e-01
1.879978e-01
1.878392e-01
1.876807e-01
1.875222e-01
1.873638e-01
1.872053e-01
1.870469e-01
1.868885e-01
1.867301e-01
1.865717e-01
1.864134e-01
1.862551e-01
1.860968e-01
1.859385e-01
1.857802e-01
1.856220e-01
1.854638e-01
1.853056e-01
1.851474e-01
1.849893e-01
1.848312e-01
1.846731e-01
1.845150e-01
1.843570e-01
1.841989e-01
1.840409e-01
1.838829e-01
1.837250e-01
1.835670e-01
1.834091e-01
1.832512e-01
1.830933e-01
1.829355e-01
1.827777e-01
1.826199e-01
1.824621e-01
1.823043e-01
1.821466e-01
1.819889e-01
1.818312e-01
1.816735e-01
1.815159e-01
1.813583e-01
1.812007e-01
1.810431e-01
1.808856e-01
1.807281e-01
1.805706e-01
1.804131e-01
1.802557e-01
1.800982e-01
1.799409e-01
1.797835e-01
1.796261e-01
1.794688e-01
1.793115e-01
1.791542e-01
1.789970e-01
1.788398e-01
1.786826e-01
1.785254e-01
1.783682e-01
1.782111e-01
1.780540e-01
1.778969e-01
1.777399e-01
1.775828e-01
1.774258e-01
1.772689e-01
1.771119e-01
1.769550e-01
1.767981e-01
1.766412e-01
1.764844e-01
1.763275e-01
1.761708e-01
1.760140e-01
1.758572e-01
1.757005e-01
1.755438e-01
1.753872e-01
1.752305e-01
1.750739e-01
1.749173e-01
1.747608e-01
1.746042e-01
1.744477e-01
1.742912e-01
1.741348e-01
1.739783e-01
1.738219e-01
1.736656e-01
1.735092e-01
1.733529e-01
1.731966e-01
1.730403e-01
1.728841e-01
1.727279e-01
1.725717e-01
1.724155e-01
1.722594e-01
1.721033e-01
1.719472e-01
1.717912e-01
1.716351e-01
1.714791e-01
1.713232e-01
1.711672e-01
1.710113e-01
1.708554e-01
1.706996e-01
1.705438e-01
1.703880e-01
1.702322e-01
1.700764e-01
1.699207e-01
1.697650e-01
1.696094e-01
1.694537e-01
1.692981e-01
1.691426e-01
1.689870e-01
1.688315e-01
1.686760e-01
1.685206e-01
1.683651e-01
1.682097e-01
1.680544e-01
1.678990e-01
1.677437e-01
1.675884e-01
1.674332e-01
1.672779e-01
1.671227e-01
1.669676e-01
1.668124e-01
1.666573e-01
1.665022e-01
1.663472e-01
1.661922e-01
1.660372e-01
1.658822e-01
1.657273e-01
1.655724e-01
1.654175e-01
1.652627e-01
1.651079e-01
1.649531e-01
1.647984e-01
1.646436e-01
1.644889e-01
1.643343e-01
1.641797e-01
1.640251e-01
1.638705e-01
1.637160e-01
1.635614e-01
1.634070e-01
1.632525e-01
1.630981e-01
1.629437e-01
1.627894e-01
1.626351e-01
1.624808e-01
1.623265e-01
1.621723e-01
1.620181e-01
1.618639e-01
1.617098e-01
1.615557e-01
1.614016e-01
1.612476e-01
1.610936e-01
1.609396e-01
1.607857e-01
1.606318e-01
1.604779e-01
1.603240e-01
1.601702e-01
1.600164e-01
1.598627e-01
1.597090e-01
1.595553e-01
1.594016e-01
1.592480e-01
1.590944e-01
1.589409e-01
1.587874e-01
1.586339e-01
1.584804e-01
1.583270e-01
1.581736e-01
1.580202e-01
1.578669e-01
1.577136e-01
1.575604e-01
1.574071e-01
1.572539e-01
1.571008e-01
1.569477e-01
1.567946e-01
1.566415e-01
1.564885e-01
1.563355e-01
1.561825e-01
1.560296e-01
1.558767e-01
1.557239e-01
1.555710e-01
1.554182e-01
1.552655e-01
1.551128e-01
1.549601e-01
1.548074e-01
1.546548e-01
1.545022e-01
1.543497e-01
1.541972e-01
1.540447e-01
1.538922e-01
1.537398e-01
1.535874e-01
1.534351e-01
1.532828e-01
1.531305e-01
1.529783e-01
1.528261e-01
1.526739e-01
1.525218e-01
1.523697e-01
1.522176e-01
1.520656e-01
1.519136e-01
1.517616e-01
1.516097e-01
1.514578e-01
1.513060e-01
1.511542e-01
1.510024e-01
1.508506e-01
1.506989e-01
1.505473e-01
1.503956e-01
1.502440e-01
1.500925e-01
1.499409e-01
1.497895e-01
1.496380e-01
1.494866e-01
1.493352e-01
1.491839e-01
1.490325e-01
1.488813e-01
1.487300e-01
1.485788e-01
1.484277e-01
1.482765e-01
1.481255e-01
1.479744e-01
1.478234e-01
1.476724e-01
1.475215e-01
1.473706e-01
1.472197e-01
1.470689e-01
1.469181e-01
1.467673e-01
1.466166e-01
1.464659e-01
1.463153e-01
1.461647e-01
1.460141e-01
1.458636e-01
1.457131e-01
1.455626e-01
1.454122e-01
1.452618e-01
1.451115e-01
1.449612e-01
1.448109e-01
1.446607e-01
1.445105e-01
1.443604e-01
1.442103e-01
1.440602e-01
1.439102e-01
1.437602e-01
1.436102e-01
1.434603e-01
1.433104e-01
1.431606e-01
1.430108e-01
1.428610e-01
1.427113e-01
1.425616e-01
1.424120e-01
1.422624e-01
1.421128e-01
1.419633e-01
1.418138e-01
1.416643e-01
1.415149e-01
1.413655e-01
1.412162e-01
1.410669e-01
1.409177e-01
1.407685e-01
1.406193e-01
1.404702e-01
1.403211e-01
1.401720e-01
1.400230e-01
1.398740e-01
1.397251e-01
1.395762e-01
1.394274e-01
1.392785e-01
1.391298e-01
1.389810e-01
1.388324e-01
1.386837e-01
1.385351e-01
1.383865e-01
1.382380e-01
1.380895e-01
1.379411e-01
1.377927e-01
1.376443e-01
1.374960e-01
1.373477e-01
1.371995e-01
1.370513e-01
1.369031e-01
1.367550e-01
1.366069e-01
1.364589e-01
1.363109e-01
1.361629e-01
1.360150e-01
1.358672e-01
1.357193e-01
1.355715e-01
1.354238e-01
1.352761e-01
1.351284e-01
1.349808e-01
1.348333e-01
1.346857e-01
1.345382e-01
1.343908e-01
1.342434e-01
1.340960e-01
1.339487e-01
1.338014e-01
1.336542e-01
1.335070e-01
1.333598e-01
1.332127e-01
1.330657e-01
1.329187e-01
1.327717e-01
1.326247e-01
1.324778e-01
1.323310e-01
1.321842e-01
1.320374e-01
1.318907e-01
1.317440e-01
1.315974e-01
1.314508e-01
1.313043e-01
1.311578e-01
1.310113e-01
1.308649e-01
1.307185e-01
1.305722e-01
1.304259e-01
1.302797e-01
1.301335e-01
1.299873e-01
1.298412e-01
1.296951e-01
1.295491e-01
1.294031e-01
1.292572e-01
1.291113e-01
1.289655e-01
1.288197e-01
1.286739e-01
1.285282e-01
1.283826e-01
1.282369e-01
1.280914e-01
1.279458e-01
1.278003e-01
1.276549e-01
1.275095e-01
1.273642e-01
1.272188e-01
1.270736e-01
1.269284e-01
1.267832e-01
1.266381e-01
1.264930e-01
1.263480e-01
1.262030e-01
1.260580e-01
1.259131e-01
1.257683e-01
1.256235e-01
1.254787e-01
1.253340e-01
1.251893e-01
1.250447e-01
1.249001e-01
1.247556e-01
1.246111e-01
1.244667e-01
1.243223e-01
1.241779e-01
1.240336e-01
1.238894e-01
1.237452e-01
1.236010e-01
1.234569e-01
1.233128e-01
1.231688e-01
1.230249e-01
1.228809e-01
1.227370e-01
1.225932e-01
1.224494e-01
1.223057e-01
1.221620e-01
1.220184e-01
1.218748e-01
1.217312e-01
1.215877e-01
1.214443e-01
1.213008e-01
1.211575e-01
1.210142e-01
1.208709e-01
1.207277e-01
1.205845e-01
1.204414e-01
1.202983e-01
1.201553e-01
1.200123e-01
1.198694e-01
1.197265e-01
1.195837e-01
1.194409e-01
1.192981e-01
1.191555e-01
1.190128e-01
1.188702e-01
1.187277e-01
1.185852e-01
1.184427e-01
1.183003e-01
1.181580e-01
1.180157e-01
1.178734e-01
1.177312e-01
1.175891e-01
1.174470e-01
1.173049e-01
1.171629e-01
1.170209e-01
1.168790e-01
1.167372e-01
1.165954e-01
1.164536e-01
1.163119e-01
1.161702e-01
1.160286e-01
1.158870e-01
1.157455e-01
1.156041e-01
1.154626e-01
1.153213e-01
1.151800e-01
1.150387e-01
1.148975e-01
1.147563e-01
1.146152e-01
1.144741e-01
1.143331e-01
1.141922e-01
1.140512e-01
1.139104e-01
1.137696e-01
1.136288e-01
1.134881e-01
1.133474e-01
1.132068e-01
1.130663e-01
1.129257e-01
1.127853e-01
1.126449e-01
1.125045e-01
1.123642e-01
1.122240e-01
1.120838e-01
1.119436e-01
1.118035e-01
1.116634e-01
1.115234e-01
1.113835e-01
1.112436e-01
1.111038e-01
1.109640e-01
1.108242e-01
1.106845e-01
1.105449e-01
1.104053e-01
1.102658e-01
1.101263e-01
1.099868e-01
1.098475e-01
1.097081e-01
1.095689e-01
1.094296e-01
1.092905e-01
1.091514e-01
1.090123e-01
1.088733e-01
1.087343e-01
1.085954e-01
1.084565e-01
1.083177e-01
1.081790e-01
1.080403e-01
1.079016e-01
1.077630e-01
1.076245e-01
1.074860e-01
1.073476e-01
1.072092e-01
1.070709e-01
1.069326e-01
1.067944e-01
1.066562e-01
1.065181e-01
1.063800e-01
1.062420e-01
1.061040e-01
1.059661e-01
1.058283e-01
1.056905e-01
1.055528e-01
1.054151e-01
1.052774e-01
1.051398e-01
1.050023e-01
1.048648e-01
1.047274e-01
1.045901e-01
1.044527e-01
1.043155e-01
1.041783e-01
1.040411e-01
1.039040e-01
1.037670e-01
1.036300e-01
1.034931e-01
1.033562e-01
1.032194e-01
1.030826e-01
1.029459e-01
1.028093e-01
1.026726e-01
1.025361e-01
1.023996e-01
1.022632e-01
1.021268e-01
1.019905e-01
1.018542e-01
1.017180e-01
1.015818e-01
1.014457e-01
1.013096e-01
1.011736e-01
1.010377e-01
1.009018e-01
1.007660e-01
1.006302e-01
1.004945e-01
1.003588e-01
1.002232e-01
1.000877e-01
9.995216e-02
9.981672e-02
9.968134e-02
9.954601e-02
9.941074e-02
9.927552e-02
9.914036e-02
9.900526e-02
9.887021e-02
9.873522e-02
9.860028e-02
9.846540e-02
9.833058e-02
9.819582e-02
9.806111e-02
9.792646e-02
9.779186e-02
9.765732e-02
9.752284e-02
9.738841e-02
9.725405e-02
9.711974e-02
9.698548e-02
9.685128e-02
9.671714e-02
9.658306e-02
9.644904e-02
9.631507e-02
9.618116e-02
9.604730e-02
9.591351e-02
9.577977e-02
9.564609e-02
9.551246e-02
9.537890e-02
9.524539e-02
9.511194e-02
9.497855e-02
9.484521e-02
9.471194e-02
9.457872e-02
9.444556e-02
9.431245e-02
9.417941e-02
9.404642e-02
9.391350e-02
9.378063e-02
9.364782e-02
9.351506e-02
9.338237e-02
9.324973e-02
9.311715e-02
9.298464e-02
9.285218e-02
9.271977e-02
9.258743e-02
9.245515e-02
9.232292e-02
9.219076e-02
9.205865e-02
9.192660e-02
9.179461e-02
9.166268e-02
9.153081e-02
9.139900e-02
9.126725e-02
9.113556e-02
9.100392e-02
9.087235e-02
9.074083e-02
9.060938e-02
9.047798e-02
9.034665e-02
9.021537e-02
9.008416e-02
8.995300e-02
8.982190e-02
8.969087e-02
8.955989e-02
8.942897e-02
8.929812e-02
8.916732e-02
8.903658e-02
8.890591e-02
8.877529e-02
8.864474e-02
8.851424e-02
8.838381e-02
8.825343e-02
8.812312e-02
8.799287e-02
8.786267e-02
8.773254e-02
8.760247e-02
8.747246e-02
8.734251e-02
8.721262e-02
8.708279e-02
8.695303e-02
8.682332e-02
8.669368e-02
8.656409e-02
8.643457e-02
8.630511e-02
8.617571e-02
8.604637e-02
8.591710e-02
8.578788e-02
8.565873e-02
8.552963e-02
8.540060e-02
8.527163e-02
8.514273e-02
8.501388e-02
8.488510e-02
8.475638e-02
8.462772e-02
8.449912e-02
8.437058e-02
8.424211e-02
8.411370e-02
8.398535e-02
8.385706e-02
8.372883e-02
8.360067e-02
8.347257e-02
8.334453e-02
8.321656e-02
8.308864e-02
8.296079e-02
8.283300e-02
8.270528e-02
8.257762e-02
8.245002e-02
8.232248e-02
8.219500e-02
8.206759e-02
8.194024e-02
8.181296e-02
8.168574e-02
8.155858e-02
8.143148e-02
8.130445e-02
8.117748e-02
8.105057e-02
8.092373e-02
8.079695e-02
8.067024e-02
8.054358e-02
8.041700e-02
8.029047e-02
8.016401e-02
8.003761e-02
7.991128e-02
7.978501e-02
7.965880e-02
7.953266e-02
7.940658e-02
7.928057e-02
7.915462e-02
7.902873e-02
7.890291e-02
7.877715e-02
7.865146e-02
7.852583e-02
7.840026e-02
7.827476e-02
7.814933e-02
7.802395e-02
7.789865e-02
7.777341e-02
7.764823e-02
7.752312e-02
7.739807e-02
7.727308e-02
7.714817e-02
7.702331e-02
7.689852e-02
7.677380e-02
7.664914e-02
7.652455e-02
7.640002e-02
7.627556e-02
7.615116e-02
7.602683e-02
7.590256e-02
7.577836e-02
7.565422e-02
7.553015e-02
7.540615e-02
7.528221e-02
7.515833e-02
7.503453e-02
7.491078e-02
7.478711e-02
7.466350e-02
7.453995e-02
7.441647e-02
7.429306e-02
7.416971e-02
7.404643e-02
7.392322e-02
7.380007e-02
7.367699e-02
7.355397e-02
7.343102e-02
7.330814e-02
7.318532e-02
7.306257e-02
7.293989e-02
7.281727e-02
7.269472e-02
7.257223e-02
7.244982e-02
7.232747e-02
7.220518e-02
7.208297e-02
7.196082e-02
7.183873e-02
7.171672e-02
7.159477e-02
7.147289e-02
7.135107e-02
7.122932e-02
7.110764e-02
7.098603e-02
7.086449e-02
7.074301e-02
7.062160e-02
7.050025e-02
7.037898e-02
7.025777e-02
7.013663e-02
7.001556e-02
6.989455e-02
6.977361e-02
6.965275e-02
6.953194e-02
6.941121e-02
6.929054e-02
6.916995e-02
6.904942e-02
6.892896e-02
6.880856e-02
6.868824e-02
6.856798e-02
6.844779e-02
6.832767e-02
6.820762e-02
6.808764e-02
6.796772e-02
6.784787e-02
6.772810e-02
6.760839e-02
6.748875e-02
6.736918e-02
6.724967e-02
6.713024e-02
6.701087e-02
6.689158e-02
6.677235e-02
6.665319e-02
6.653410e-02
6.641508e-02
6.629613e-02
6.617725e-02
6.605844e-02
6.593969e-02
6.582102e-02
6.570241e-02
6.558388e-02
6.546541e-02
6.534702e-02
6.522869e-02
6.511043e-02
6.499225e-02
6.487413e-02
6.475608e-02
6.463810e-02
6.452019e-02
6.440236e-02
6.428459e-02
6.416689e-02
6.404926e-02
6.393170e-02
6.381421e-02
6.369680e-02
6.357945e-02
6.346217e-02
6.334496e-02
6.322783e-02
6.311076e-02
6.299377e-02
6.287684e-02
6.275998e-02
6.264320e-02
6.252649e-02
6.240984e-02
6.229327e-02
6.217677e-02
6.206034e-02
6.194398e-02
6.182769e-02
6.171147e-02
6.159533e-02
6.147925e-02
6.136325e-02
6.124731e-02
6.113145e-02
6.101566e-02
6.089994e-02
6.078429e-02
6.066871e-02
6.055321e-02
6.043777e-02
6.032241e-02
6.020712e-02
6.009190e-02
5.997675e-02
5.986168e-02
5.974667e-02
5.963174e-02
5.951688e-02
5.940209e-02
5.928737e-02
5.917273e-02
5.905815e-02
5.894365e-02
5.882922e-02
5.871487e-02
5.860058e-02
5.848637e-02
5.837223e-02
5.825816e-02
5.814417e-02
5.803024e-02
5.791639e-02
5.780261e-02
5.768891e-02
5.757527e-02
5.746171e-02
5.734823e-02
5.723481e-02
5.712147e-02
5.700820e-02
5.689500e-02
5.678188e-02
5.666883e-02
5.655585e-02
5.644295e-02
5.633012e-02
5.621736e-02
5.610467e-02
5.599206e-02
5.587952e-02
5.576706e-02
5.565467e-02
5.554235e-02
5.543010e-02
5.531793e-02
5.520583e-02
5.509381e-02
5.498186e-02
5.486998e-02
5.475818e-02
5.464645e-02
5.453479e-02
5.442321e-02
5.431170e-02
5.420026e-02
5.408890e-02
5.397762e-02
5.386641e-02
5.375527e-02
5.364420e-02
5.353321e-02
5.342230e-02
5.331146e-02
5.320069e-02
5.309000e-02
5.297938e-02
5.286883e-02
5.275837e-02
5.264797e-02
5.253765e-02
5.242740e-02
5.231723e-02
5.220714e-02
5.209712e-02
5.198717e-02
5.187730e-02
5.176750e-02
5.165778e-02
5.154813e-02
5.143856e-02
5.132906e-02
5.121964e-02
5.111030e-02
5.100102e-02
5.089183e-02
5.078271e-02
5.067366e-02
5.056469e-02
5.045580e-02
5.034698e-02
5.023823e-02
5.012956e-02
5.002097e-02
4.991245e-02
4.980401e-02
4.969565e-02
4.958736e-02
4.947914e-02
4.937100e-02
4.926294e-02
4.915496e-02
4.904705e-02
4.893921e-02
4.883145e-02
4.872377e-02
4.861616e-02
4.850863e-02
4.840118e-02
4.829380e-02
4.818650e-02
4.807927e-02
4.797213e-02
4.786505e-02
4.775806e-02
4.765114e-02
4.754430e-02
4.743753e-02
4.733084e-02
4.722423e-02
4.711769e-02
4.701123e-02
4.690485e-02
4.679854e-02
4.669232e-02
4.658616e-02
4.648009e-02
4.637409e-02
4.626817e-02
4.616233e-02
4.605656e-02
4.595087e-02
4.584526e-02
4.573973e-02
4.563427e-02
4.552889e-02
4.542358e-02
4.531836e-02
4.521321e-02
4.510814e-02
4.500315e-02
4.489823e-02
4.479340e-02
4.468864e-02
4.458395e-02
4.447935e-02
4.437482e-02
4.427038e-02
4.416600e-02
4.406171e-02
4.395750e-02
4.385336e-02
4.374930e-02
4.364532e-02
4.354142e-02
4.343759e-02
4.333385e-02
4.323018e-02
4.312659e-02
4.302308e-02
4.291965e-02
4.281629e-02
4.271302e-02
4.260982e-02
4.250670e-02
4.240366e-02
4.230070e-02
4.219782e-02
4.209501e-02
4.199229e-02
4.188964e-02
4.178707e-02
4.168458e-02
4.158217e-02
4.147984e-02
4.137759e-02
4.127542e-02
4.117332e-02
4.107131e-02
4.096937e-02
4.086751e-02
4.076574e-02
4.066404e-02
4.056242e-02
4.046088e-02
4.035942e-02
4.025804e-02
4.015674e-02
4.005552e-02
3.995438e-02
3.985331e-02
3.975233e-02
3.965143e-02
3.955060e-02
3.944986e-02
3.934920e-02
3.924861e-02
3.914811e-02
3.904768e-02
3.894734e-02
3.884708e-02
3.874689e-02
3.864679e-02
3.854676e-02
3.844682e-02
3.834696e-02
3.824717e-02
3.814747e-02
3.804785e-02
3.794830e-02
3.784884e-02
3.774946e-02
3.765016e-02
3.755094e-02
3.745180e-02
3.735274e-02
3.725376e-02
3.715486e-02
3.705604e-02
3.695731e-02
3.685865e-02
3.676007e-02
3.666158e-02
3.656317e-02
3.646483e-02
3.636658e-02
3.626841e-02
3.617032e-02
3.607231e-02
3.597439e-02
3.587654e-02
3.577877e-02
3.568109e-02
3.558349e-02
3.548597e-02
3.538853e-02
3.529117e-02
3.519389e-02
3.509670e-02
3.499958e-02
3.490255e-02
3.480560e-02
3.470873e-02
3.461194e-02
3.451524e-02
3.441861e-02
3.432207e-02
3.422561e-02
3.412923e-02
3.403294e-02
3.393672e-02
3.384059e-02
3.374454e-02
3.364857e-02
3.355268e-02
3.345688e-02
3.336115e-02
3.326551e-02
3.316996e-02
3.307448e-02
3.297909e-02
3.288378e-02
3.278855e-02
3.269340e-02
3.259834e-02
3.250336e-02
3.240846e-02
3.231364e-02
3.221891e-02
3.212426e-02
3.202969e-02
3.193520e-02
3.184080e-02
3.174648e-02
3.165224e-02
3.155809e-02
3.146402e-02
3.137003e-02
3.127613e-02
3.118230e-02
3.108856e-02
3.099491e-02
3.090133e-02
3.080785e-02
3.071444e-02
3.062112e-02
3.052787e-02
3.043472e-02
3.034164e-02
3.024865e-02
3.015575e-02
3.006293e-02
2.997019e-02
2.987753e-02
2.978496e-02
2.969247e-02
2.960006e-02
2.950774e-02
2.941550e-02
2.932335e-02
2.923128e-02
2.913929e-02
2.904739e-02
2.895557e-02
2.886384e-02
2.877219e-02
2.868062e-02
2.858914e-02
2.849774e-02
2.840642e-02
2.831519e-02
2.822405e-02
2.813298e-02
2.804201e-02
2.795111e-02
2.786030e-02
2.776958e-02
2.767894e-02
2.758838e-02
2.749791e-02
2.740752e-02
2.731722e-02
2.722700e-02
2.713687e-02
2.704682e-02
2.695686e-02
2.686698e-02
2.677719e-02
2.668748e-02
2.659785e-02
2.650831e-02
2.641886e-02
2.632949e-02
2.624020e-02
2.615100e-02
2.606189e-02
2.597286e-02
2.588391e-02
2.579505e-02
2.570628e-02
2.561759e-02
2.552899e-02
2.544047e-02
2.535203e-02
2.526369e-02
2.517542e-02
2.508725e-02
2.499916e-02
2.491115e-02
2.482323e-02
2.473539e-02
2.464764e-02
2.455998e-02
2.447240e-02
2.438491e-02
2.429750e-02
2.421018e-02
2.412295e-02
2.403580e-02
2.394873e-02
2.386176e-02
2.377487e-02
2.368806e-02
2.360134e-02
2.351471e-02
2.342816e-02
2.334170e-02
2.325532e-02
2.316904e-02
2.308283e-02
2.299672e-02
2.291069e-02
2.282474e-02
2.273889e-02
2.265311e-02
2.256743e-02
2.248183e-02
2.239632e-02
2.231089e-02
2.222556e-02
2.214030e-02
2.205514e-02
2.197006e-02
2.188507e-02
2.180016e-02
2.171534e-02
2.163061e-02
2.154597e-02
2.146141e-02
2.137694e-02
2.129255e-02
2.120826e-02
2.112405e-02
2.103992e-02
2.095589e-02
2.087194e-02
2.078808e-02
2.070430e-02
2.062062e-02
2.053702e-02
2.045350e-02
2.037008e-02
2.028674e-02
2.020349e-02
2.012032e-02
2.003725e-02
1.995426e-02
1.987136e-02
1.978854e-02
1.970582e-02
1.962318e-02
1.954063e-02
1.945816e-02
1.937579e-02
1.929350e-02
1.921130e-02
1.912919e-02
1.904716e-02
1.896523e-02
1.888338e-02
1.880162e-02
1.871994e-02
1.863836e-02
1.855686e-02
1.847545e-02
1.839413e-02
1.831290e-02
1.823176e-02
1.815070e-02
1.806973e-02
1.798885e-02
1.790806e-02
1.782736e-02
1.774674e-02
1.766621e-02
1.758578e-02
1.750543e-02
1.742516e-02
1.734499e-02
1.726491e-02
1.718491e-02
1.710500e-02
1.702519e-02
1.694546e-02
1.686581e-02
1.678626e-02
1.670680e-02
1.662742e-02
1.654814e-02
1.646894e-02
1.638983e-02
1.631081e-02
1.623188e-02
1.615304e-02
1.607428e-02
1.599562e-02
1.591705e-02
1.583856e-02
1.576016e-02
1.568186e-02
1.560364e-02
1.552551e-02
1.544747e-02
1.536952e-02
1.529166e-02
1.521389e-02
1.513620e-02
1.505861e-02
1.498111e-02
1.490369e-02
1.482637e-02
1.474913e-02
1.467199e-02
1.459493e-02
1.451796e-02
1.444109e-02
1.436430e-02
1.428760e-02
1.421100e-02
1.413448e-02
1.405805e-02
1.398171e-02
1.390546e-02
1.382930e-02
1.375323e-02
1.367726e-02
1.360137e-02
1.352557e-02
1.344986e-02
1.337424e-02
1.329871e-02
1.322327e-02
1.314793e-02
1.307267e-02
1.299750e-02
1.292242e-02
1.284743e-02
1.277254e-02
1.269773e-02
1.262301e-02
1.254839e-02
1.247385e-02
1.239941e-02
1.232505e-02
1.225079e-02
1.217661e-02
1.210253e-02
1.202854e-02
1.195464e-02
1.188082e-02
1.180710e-02
1.173347e-02
1.165993e-02
1.158649e-02
1.151313e-02
1.143986e-02
1.136669e-02
1.129360e-02
1.122061e-02
1.114770e-02
1.107489e-02
1.100217e-02
1.092954e-02
1.085700e-02
1.078455e-02
1.071220e-02
1.063993e-02
1.056775e-02
1.049567e-02
1.042368e-02
1.035178e-02
1.027997e-02
1.020825e-02
1.013662e-02
1.006509e-02
9.993643e-03
9.922290e-03
9.851029e-03
9.779859e-03
9.708780e-03
9.637794e-03
9.566898e-03
9.496095e-03
9.425382e-03
9.354762e-03
9.284233e-03
9.213796e-03
9.143451e-03
9.073197e-03
9.003035e-03
8.932965e-03
8.862987e-03
8.793101e-03
8.723307e-03
8.653604e-03
8.583994e-03
8.514475e-03
8.445049e-03
8.375714e-03
8.306472e-03
8.237321e-03
8.168263e-03
8.099297e-03
8.030423e-03
7.961642e-03
7.892952e-03
7.824355e-03
7.755850e-03
7.687437e-03
7.619117e-03
7.550889e-03
7.482754e-03
7.414711e-03
7.346760e-03
7.278902e-03
7.211136e-03
7.143463e-03
7.075882e-03
7.008394e-03
6.940999e-03
6.873696e-03
6.806486e-03
6.739368e-03
6.672343e-03
6.605411e-03
6.538572e-03
6.471826e-03
6.405172e-03
6.338611e-03
6.272143e-03
6.205768e-03
6.139486e-03
6.073297e-03
6.007200e-03
5.941197e-03
5.875287e-03
5.809470e-03
5.743746e-03
5.678115e-03
5.612577e-03
5.547132e-03
5.481781e-03
5.416522e-03
5.351357e-03
5.286285e-03
5.221307e-03
5.156422e-03
5.091630e-03
5.026931e-03
4.962326e-03
4.897814e-03
4.833396e-03
4.769071e-03
4.704840e-03
4.640702e-03
4.576658e-03
4.512707e-03
4.448850e-03
4.385086e-03
4.321416e-03
4.257840e-03
4.194357e-03
4.130968e-03
4.067673e-03
4.004472e-03
3.941364e-03
3.878351e-03
3.815431e-03
3.752605e-03
3.689873e-03
3.627234e-03
3.564690e-03
3.502240e-03
3.439883e-03
3.377621e-03
3.315453e-03
3.253378e-03
3.191398e-03
3.129512e-03
3.067720e-03
3.006023e-03
2.944419e-03
2.882910e-03
2.821495e-03
2.760174e-03
2.698947e-03
2.637815e-03
2.576777e-03
2.515833e-03
2.454984e-03
2.394229e-03
2.333569e-03
2.273003e-03
2.212531e-03
2.152154e-03
2.091872e-03
2.031684e-03
1.971590e-03
1.911592e-03
1.851687e-03
1.791878e-03
1.732163e-03
1.672543e-03
1.613017e-03
1.553587e-03
1.494251e-03
1.435010e-03
1.375863e-03
1.316812e-03
1.257855e-03
1.198993e-03
1.140226e-03
1.081554e-03
1.022977e-03
9.644949e-04
9.061077e-04
8.478156e-04
7.896185e-04
7.315165e-04
6.735096e-04
6.155977e-04
5.577810e-04
5.000595e-04
4.424331e-04
3.849019e-04
3.274659e-04
2.701251e-04
2.128797e-04
1.557295e-04
9.867459e-05
4.171504e-05
0
0
0
0
0
0
0
0
0
0
0
0
0
0
0
0
0
0
0
0
0
0
0
0
0
0
0
0
0
0
0
0
0
0
0
0
0
0
0
0
0
0
0
0
0
0
0
0
0
0
0
0
0
0
0
0
0
0
0
0
0
0
0
0
0
0
0
0
0
0
0
0
0
0
0
0
0
0
0
0
0
0
0
0
0
0
0
0
0
0
0
0
0
0
0
0
0
0
0
0
0
0
0
0
0
0
0
0
0
0
0
0
0
0
0
0
0
0
0
0
0
0
0
0
0
0
0
0
0
0
0
0
0
0
0
0
0
0
0
0
0
0
0
0
0
0
0
0
0
0
0
0
0
0
0
0
0
0
0
0
0
0
0
0
0
0
0
0
0
0
0
0
0
0
0
0
0
0
0
0
0
0
0
0
0
0
0
0
0
0
0
0
0
0
0
0
0
0
0
0
0
0
0
0
0
0
0
0
0
0
0
0
0
0
0
0
0
0
0
0
0
0
0
0
0
0
0
0
0
0
0
0
0
0
0
0
0
0
0
0
0
0
0
0
0
0
0
0
0
0
0
0
0
0
0
0
0
0
0
0
0
0
0
0
0
0
0
0
0
0
0
0
0
0
0
0
0
0
0
0
0
0
0
0
0
0
0
0
0
0
0
0
0
0
0
0
0
0
0
0
0
0
0
0
0
0
0
0
0
0
0
0
0
0
0
0
0
0
0
0
0
0
0
0
0
0
0
0
0
0
0
0
0
0
0
0
0
0
0
0
0
0
0
0
0
0
0
0
0
0
0
0
0
0
0
0
0
0
0
0
0
0
0
0
0
0
0
0
0
0
0
0
0
0
0
0
0
0
0
0
0
0
0
0
0
0
0
0
0
0
0
0
0
0
0
0
0
0
0
0
0
0
0
0
0
0
0
0
0
0
0
0
0
0
0
0
0
0
0
0
0
0
0
0
0
0
0
0
0
0
0
0
0
0
0
0
0
0
0
0
0
0
0
0
0
0
0
0
0
0
0
0
0
0
0
0
0
0
0
0
0
0
0
0
0
0
0
0
0
0
0
0
0
0
0
0
0
0
0
0
0
0
0
0
0
0
0
0
0
0
0
0
0
0
0
0
0
0
0
0
0
0
0
0
0
0
0
0
0
0
0
0
0
0
0
0
0
0
0
0
0
0
0
0
0
0
0
0
0
0
0
0
0
0
0
0
0
0
0
0
0
0
0
0
0
0
0
0
0
0
0
0
0
0
0
0
0
0
0
0
0
0
0
0
0
0
0
0
0
0
0
0
0
0
0
0
0
0
0
0
0
0
0
0
0
0
0
0
0
0
0
0
0
0
0
0
0
0
0
0
0
0
0
0
0
0
0
0
0
0
0
0
0
0
0
0
0
0
0
0
0
0
0
0
0
0
0
0
0
0
0
0
0
0
0
0
0
0
0
0
0
0
0
0
0
0
0
0
0
0
0
0
0
0
0
0
0
0
0
0
0
0
0
0
0
0
0
0
0
0
0
0
0
0
0
0
0
0
0
0
0
0
0
0
0
0
0
0
0
0
0
0
0
0
0
0
0
0
0
0
0
0
0
0
0
0
0
0
0
0
0
0
0
0
0
0
0
0
0
0
0
0
0
0
0
0
0
0
0
0
0
0
0
0
0
0
0
0
0
0
0
0
0
0
0
0
0
0
0
0
0
0
0
0
0
0
0
0
0
0
0
0
0
0
0
0
0
0
0
0
0
0
0
0
0
0
0
0
0
0
0
0
0
0
0
0
0
0
0
0
0
0
0
0
0
0
0
0
0
0
0
0
0
0
0
0
0
0
0
0
0
0
0
0
0
0
0
0
0
0
0
0
0
0
0
0
0
0
0
0
0
0
0
0
0
0
0
0
0
0
0
0
0
0
0
0
0
0
0
0
0
0
0
0
0
0
0
0
0
0
0
0
0
0
0
0
0
0
0
0
0
0
0
0
0
0
0
0
0
0
0
0
0
0
0
0
0
0
0
0
0
0
0
0
0
0
0
0
0
0
0
0
0
0
0
0
0
0
0
0
0
0
0
0
0
0
0
0
0
0
0
0
0
0
0
0
0
0
0
0
0
0
0
0
0
0
0
0
0
0
0
0
0
0
0
0
0
0
0
0
0
0
0
0
0
0
0
0
0
0
0
0
0
0
0
0
0
0
0
0
0
0
0
0
0
0
0
0
0
0
0
0
0
0
0
0
0
0
0
0
0
0
0
0
0
0
0
0
0
0
0
0
0
0
0
0
0
0
0
0
0
0
0
0
0
0
0
0
0
0
0
0
0
0
0
0
0
0
0
0
0
0
0
0
0
0
0
0
0
0
0
0
0
0
0
0
0
0
0
0
0
0
0
0
0
0
0
0
0
0
0
0
0
0
0
0
0
0
0
0
0
0
0
0
0
0
0
0
0
0
0
0
0
0
0
0
0
0
0
0
0
0
0
0
0
0
0
0
0
0
0
0
0
0
0
0
0
0
0
0
0
0
0
0
0
0
0
0
0
0
0
0
0
0
0
0
0
0
0
0
0
0
0
0
0
0
0
0
0
0
0
3.932847e-05
9.628403e-05
1.533349e-04
2.104811e-04
2.677226e-04
3.250594e-04
3.824914e-04
4.400186e-04
4.976410e-04
5.553586e-04
6.131713e-04
6.710792e-04
7.290821e-04
7.871802e-04
8.453733e-04
9.036614e-04
9.620446e-04
1.020523e-03
1.079096e-03
1.137764e-03
1.196527e-03
1.255385e-03
1.314337e-03
1.373385e-03
1.432528e-03
1.491765e-03
1.551097e-03
1.610524e-03
1.670045e-03
1.729661e-03
1.789372e-03
1.849178e-03
1.909078e-03
1.969073e-03
2.029162e-03
2.089346e-03
2.149625e-03
2.209998e-03
2.270465e-03
2.331027e-03
2.391684e-03
2.452435e-03
2.513280e-03
2.574220e-03
2.635254e-03
2.696382e-03
2.757605e-03
2.818922e-03
2.880333e-03
2.941838e-03
3.003438e-03
3.065132e-03
3.126920e-03
3.188802e-03
3.250778e-03
3.312848e-03
3.375013e-03
3.437271e-03
3.499623e-03
3.562070e-03
3.624610e-03
3.687245e-03
3.749973e-03
3.812795e-03
3.875711e-03
3.938721e-03
4.001824e-03
4.065022e-03
4.128313e-03
4.191698e-03
4.255177e-03
4.318749e-03
4.382415e-03
4.446174e-03
4.510028e-03
4.573975e-03
4.638015e-03
4.702149e-03
4.766376e-03
4.830697e-03
4.895112e-03
4.959620e-03
5.024221e-03
5.088915e-03
5.153703e-03
5.218585e-03
5.283559e-03
5.348627e-03
5.413789e-03
5.479043e-03
5.544391e-03
5.609831e-03
5.675365e-03
5.740993e-03
5.806713e-03
5.872526e-03
5.938432e-03
6.004432e-03
6.070524e-03
6.136709e-03
6.202988e-03
6.269359e-03
6.335823e-03
6.402380e-03
6.469030e-03
6.535772e-03
6.602608e-03
6.669536e-03
6.736557e-03
6.803670e-03
6.870877e-03
6.938176e-03
7.005567e-03
7.073051e-03
7.140628e-03
7.208297e-03
7.276059e-03
7.343914e-03
7.411860e-03
7.479900e-03
7.548031e-03
7.616255e-03
7.684572e-03
7.752981e-03
7.821482e-03
7.890075e-03
7.958761e-03
8.027538e-03
8.096408e-03
8.165371e-03
8.234425e-03
8.303572e-03
8.372810e-03
8.442141e-03
8.511563e-03
8.581078e-03
8.650685e-03
8.720383e-03
8.790174e-03
8.860056e-03
8.930031e-03
9.000097e-03
9.070255e-03
9.140504e-03
9.210846e-03
9.281279e-03
9.351804e-03
9.422421e-03
9.493129e-03
9.563929e-03
9.634820e-03
9.705804e-03
9.776878e-03
9.848044e-03
9.919302e-03
9.990651e-03
1.006209e-02
1.013362e-02
1.020525e-02
1.027696e-02
1.034877e-02
1.042066e-02
1.049265e-02
1.056473e-02
1.063690e-02
1.070917e-02
1.078152e-02
1.085396e-02
1.092650e-02
1.099912e-02
1.107184e-02
1.114465e-02
1.121755e-02
1.129054e-02
1.136362e-02
1.143679e-02
1.151006e-02
1.158341e-02
1.165685e-02
1.173039e-02
1.180402e-02
1.187773e-02
1.195154e-02
1.202544e-02
1.209943e-02
1.217351e-02
1.224768e-02
1.232194e-02
1.239629e-02
1.247073e-02
1.254526e-02
1.261988e-02
1.269460e-02
1.276940e-02
1.284429e-02
1.291928e-02
1.299435e-02
1.306952e-02
1.314477e-02
1.322011e-02
1.329555e-02
1.337107e-02
1.344669e-02
1.352239e-02
1.359819e-02
1.367407e-02
1.375005e-02
1.382611e-02
1.390227e-02
1.397851e-02
1.405485e-02
1.413127e-02
1.420779e-02
1.428439e-02
1.436109e-02
1.443787e-02
1.451474e-02
1.459170e-02
1.466876e-02
1.474590e-02
1.482313e-02
1.490045e-02
1.497786e-02
1.505536e-02
1.513295e-02
1.521063e-02
1.528840e-02
1.536626e-02
1.544420e-02
1.552224e-02
1.560036e-02
1.567858e-02
1.575688e-02
1.583527e-02
1.591376e-02
1.599233e-02
1.607099e-02
1.614974e-02
1.622857e-02
1.630750e-02
1.638652e-02
1.646562e-02
1.654482e-02
1.662410e-02
1.670347e-02
1.678293e-02
1.686248e-02
1.694212e-02
1.702184e-02
1.710166e-02
1.718156e-02
1.726155e-02
1.734163e-02
1.742180e-02
1.750206e-02
1.758241e-02
1.766284e-02
1.774337e-02
1.782398e-02
1.790468e-02
1.798546e-02
1.806634e-02
1.814731e-02
1.822836e-02
1.830950e-02
1.839073e-02
1.847205e-02
1.855345e-02
1.863494e-02
1.871653e-02
1.879819e-02
1.887995e-02
1.896180e-02
1.904373e-02
1.912575e-02
1.920786e-02
1.929006e-02
1.937234e-02
1.945471e-02
1.953717e-02
1.961972e-02
1.970235e-02
1.978508e-02
1.986789e-02
1.995078e-02
2.003377e-02
2.011684e-02
2.020000e-02
2.028325e-02
2.036658e-02
2.045001e-02
2.053352e-02
2.061711e-02
2.070080e-02
2.078457e-02
2.086843e-02
2.095237e-02
2.103640e-02
2.112052e-02
2.120473e-02
2.128902e-02
2.137340e-02
2.145787e-02
2.154243e-02
2.162707e-02
2.171179e-02
2.179661e-02
2.188151e-02
2.196650e-02
2.205157e-02
2.213674e-02
2.222198e-02
2.230732e-02
2.239274e-02
2.247825e-02
2.256384e-02
2.264952e-02
2.273529e-02
2.282115e-02
2.290709e-02
2.299311e-02
2.307922e-02
2.316542e-02
2.325171e-02
2.333808e-02
2.342454e-02
2.351108e-02
2.359771e-02
2.368443e-02
2.377123e-02
2.385812e-02
2.394509e-02
2.403215e-02
2.411930e-02
2.420653e-02
2.429385e-02
2.438125e-02
2.446874e-02
2.455631e-02
2.464397e-02
2.473172e-02
2.481955e-02
2.490747e-02
2.499547e-02
2.508356e-02
2.517173e-02
2.525999e-02
2.534833e-02
2.543676e-02
2.552528e-02
2.561388e-02
2.570256e-02
2.579134e-02
2.588019e-02
2.596913e-02
2.605816e-02
2.614727e-02
2.623647e-02
2.632575e-02
2.641511e-02
2.650457e-02
2.659410e-02
2.668372e-02
2.677343e-02
2.686322e-02
2.695309e-02
2.704306e-02
2.713310e-02
2.722323e-02
2.731344e-02
2.740374e-02
2.749413e-02
2.758459e-02
2.767515e-02
2.776578e-02
2.785650e-02
2.794731e-02
2.803820e-02
2.812917e-02
2.822023e-02
2.831138e-02
2.840260e-02
2.849391e-02
2.858531e-02
2.867679e-02
2.876835e-02
2.886000e-02
2.895173e-02
2.904354e-02
2.913544e-02
2.922743e-02
2.931949e-02
2.941164e-02
2.950388e-02
2.959620e-02
2.968860e-02
2.978108e-02
2.987365e-02
2.996631e-02
3.005904e-02
3.015186e-02
3.024476e-02
3.033775e-02
3.043082e-02
3.052397e-02
3.061721e-02
3.071053e-02
3.080393e-02
3.089742e-02
3.099099e-02
3.108464e-02
3.117838e-02
3.127220e-02
3.136610e-02
3.146008e-02
3.155415e-02
3.164830e-02
3.174254e-02
3.183685e-02
3.193125e-02
3.202573e-02
3.212030e-02
3.221495e-02
3.230968e-02
3.240449e-02
3.249938e-02
3.259436e-02
3.268942e-02
3.278456e-02
3.287979e-02
3.297510e-02
3.307049e-02
3.316596e-02
3.326151e-02
3.335715e-02
3.345287e-02
3.354867e-02
3.364455e-02
3.374052e-02
3.383657e-02
3.393270e-02
3.402891e-02
3.412520e-02
3.422158e-02
3.431803e-02
3.441457e-02
3.451119e-02
3.460790e-02
3.470468e-02
3.480154e-02
3.489849e-02
3.499552e-02
3.509263e-02
3.518982e-02
3.528710e-02
3.538445e-02
3.548189e-02
3.557941e-02
3.567701e-02
3.577469e-02
3.587245e-02
3.597029e-02
3.606821e-02
3.616622e-02
3.626431e-02
3.636247e-02
3.646072e-02
3.655905e-02
3.665746e-02
3.675595e-02
3.685452e-02
3.695318e-02
3.705191e-02
3.715072e-02
3.724962e-02
3.734860e-02
3.744765e-02
3.754679e-02
3.764601e-02
3.774530e-02
3.784468e-02
3.794414e-02
3.804368e-02
3.814330e-02
3.824300e-02
3.834278e-02
3.844264e-02
3.854258e-02
3.864260e-02
3.874270e-02
3.884288e-02
3.894314e-02
3.904348e-02
3.914391e-02
3.924441e-02
3.934499e-02
3.944565e-02
3.954639e-02
3.964721e-02
3.974811e-02
3.984909e-02
3.995015e-02
4.005129e-02
4.015250e-02
4.025380e-02
4.035518e-02
4.045664e-02
4.055817e-02
4.065979e-02
4.076148e-02
4.086326e-02
4.096511e-02
4.106704e-02
4.116905e-02
4.127114e-02
4.137331e-02
4.147556e-02
4.157789e-02
4.168030e-02
4.178278e-02
4.188535e-02
4.198799e-02
4.209071e-02
4.219351e-02
4.229639e-02
4.239935e-02
4.250239e-02
4.260550e-02
4.270870e-02
4.281197e-02
4.291532e-02
4.301875e-02
4.312226e-02
4.322585e-02
4.332951e-02
4.343325e-02
4.353708e-02
4.364097e-02
4.374495e-02
4.384901e-02
4.395314e-02
4.405735e-02
4.416164e-02
4.426601e-02
4.437045e-02
4.447498e-02
4.457958e-02
4.468426e-02
4.478901e-02
4.489385e-02
4.499876e-02
4.510375e-02
4.520882e-02
4.531396e-02
4.541918e-02
4.552448e-02
4.562986e-02
4.573531e-02
4.584085e-02
4.594645e-02
4.605214e-02
4.615790e-02
4.626374e-02
4.636966e-02
4.647566e-02
4.658173e-02
4.668788e-02
4.679410e-02
4.690040e-02
4.700678e-02
4.711324e-02
4.721977e-02
4.732638e-02
4.743307e-02
4.753983e-02
4.764667e-02
4.775359e-02
4.786058e-02
4.796765e-02
4.807479e-02
4.818202e-02
4.828931e-02
4.839669e-02
4.850414e-02
4.861167e-02
4.871927e-02
4.882695e-02
4.893470e-02
4.904254e-02
4.915044e-02
4.925843e-02
4.936649e-02
4.947462e-02
4.958283e-02
4.969112e-02
4.979948e-02
4.990792e-02
5.001643e-02
5.012502e-02
5.023369e-02
5.034243e-02
5.045125e-02
5.056014e-02
5.066911e-02
5.077815e-02
5.088727e-02
5.099646e-02
5.110573e-02
5.121507e-02
5.132449e-02
5.143398e-02
5.154355e-02
5.165320e-02
5.176291e-02
5.187271e-02
5.198258e-02
5.209252e-02
5.220254e-02
5.231263e-02
5.242280e-02
5.253304e-02
5.264336e-02
5.275375e-02
5.286422e-02
5.297476e-02
5.308537e-02
5.319606e-02
5.330683e-02
5.341766e-02
5.352858e-02
5.363956e-02
5.375063e-02
5.386176e-02
5.397297e-02
5.408425e-02
5.419561e-02
5.430704e-02
5.441855e-02
5.453013e-02
5.464178e-02
5.475351e-02
5.486531e-02
5.497718e-02
5.508913e-02
5.520115e-02
5.531324e-02
5.542541e-02
5.553766e-02
5.564997e-02
5.576236e-02
5.587482e-02
5.598736e-02
5.609997e-02
5.621265e-02
5.632540e-02
5.643823e-02
5.655113e-02
5.666411e-02
5.677716e-02
5.689028e-02
5.700347e-02
5.711674e-02
5.723008e-02
5.734349e-02
5.745697e-02
5.757053e-02
5.768416e-02
5.779786e-02
5.791164e-02
5.802548e-02
5.813940e-02
5.825340e-02
5.836746e-02
5.848160e-02
5.859581e-02
5.871009e-02
5.882444e-02
5.893887e-02
5.905337e-02
5.916794e-02
5.928258e-02
5.939730e-02
5.951208e-02
5.962694e-02
5.974187e-02
5.985687e-02
5.997194e-02
6.008709e-02
6.020231e-02
6.031759e-02
6.043295e-02
6.054839e-02
6.066389e-02
6.077946e-02
6.089511e-02
6.101082e-02
6.112661e-02
6.124247e-02
6.135840e-02
6.147440e-02
6.159048e-02
6.170662e-02
6.182284e-02
6.193912e-02
6.205548e-02
6.217191e-02
6.228841e-02
6.240497e-02
6.252161e-02
6.263833e-02
6.275511e-02
6.287196e-02
6.298888e-02
6.310587e-02
6.322294e-02
6.334007e-02
6.345728e-02
6.357455e-02
6.369190e-02
6.380931e-02
6.392680e-02
6.404435e-02
6.416198e-02
6.427967e-02
6.439744e-02
6.451527e-02
6.463318e-02
6.475115e-02
6.486920e-02
6.498731e-02
6.510550e-02
6.522375e-02
6.534208e-02
6.546047e-02
6.557893e-02
6.569746e-02
6.581607e-02
6.593474e-02
6.605348e-02
6.617229e-02
6.629117e-02
6.641011e-02
6.652913e-02
6.664822e-02
6.676737e-02
6.688660e-02
6.700589e-02
6.712525e-02
6.724469e-02
6.736419e-02
6.748376e-02
6.760339e-02
6.772310e-02
6.784287e-02
6.796272e-02
6.808263e-02
6.820261e-02
6.832266e-02
6.844278e-02
6.856296e-02
6.868322e-02
6.880354e-02
6.892393e-02
6.904439e-02
6.916491e-02
6.928551e-02
6.940617e-02
6.952690e-02
6.964770e-02
6.976857e-02
6.988950e-02
7.001051e-02
7.013158e-02
7.025271e-02
7.037392e-02
7.049519e-02
7.061653e-02
7.073794e-02
7.085942e-02
7.098096e-02
7.110257e-02
7.122425e-02
7.134599e-02
7.146780e-02
7.158968e-02
7.171163e-02
7.183364e-02
7.195572e-02
7.207787e-02
7.220008e-02
7.232236e-02
7.244471e-02
7.256712e-02
7.268961e-02
7.281215e-02
7.293477e-02
7.305745e-02
7.318020e-02
7.330301e-02
7.342589e-02
7.354884e-02
7.367185e-02
7.379493e-02
7.391808e-02
7.404129e-02
7.416457e-02
7.428791e-02
7.441132e-02
7.453480e-02
7.465834e-02
7.478195e-02
7.490562e-02
7.502936e-02
7.515317e-02
7.527704e-02
7.540098e-02
7.552498e-02
7.564905e-02
7.577318e-02
7.589738e-02
7.602164e-02
7.614597e-02
7.627037e-02
7.639483e-02
7.651935e-02
7.664394e-02
7.676860e-02
7.689332e-02
7.701811e-02
7.714296e-02
7.726787e-02
7.739285e-02
7.751790e-02
7.764301e-02
7.776818e-02
7.789342e-02
7.801873e-02
7.814410e-02
7.826953e-02
7.839503e-02
7.852059e-02
7.864622e-02
7.877191e-02
7.889766e-02
7.902348e-02
7.914936e-02
7.927531e-02
7.940132e-02
7.952740e-02
7.965354e-02
7.977974e-02
7.990601e-02
8.003234e-02
8.015874e-02
8.028520e-02
8.041172e-02
8.053830e-02
8.066495e-02
8.079167e-02
8.091844e-02
8.104528e-02
8.117219e-02
8.129915e-02
8.142618e-02
8.155328e-02
8.168043e-02
8.180765e-02
8.193494e-02
8.206228e-02
8.218969e-02
8.231716e-02
8.244470e-02
8.257229e-02
8.269995e-02
8.282768e-02
8.295546e-02
8.308331e-02
8.321122e-02
8.333919e-02
8.346723e-02
8.359533e-02
8.372349e-02
8.385171e-02
8.398000e-02
8.410834e-02
8.423675e-02
8.436522e-02
8.449376e-02
8.462235e-02
8.475101e-02
8.487973e-02
8.500851e-02
8.513736e-02
8.526626e-02
8.539523e-02
8.552426e-02
8.565334e-02
8.578250e-02
8.591171e-02
8.604098e-02
8.617032e-02
8.629972e-02
8.642917e-02
8.655869e-02
8.668828e-02
8.681792e-02
8.694762e-02
8.707738e-02
8.720721e-02
8.733710e-02
8.746704e-02
8.759705e-02
8.772712e-02
8.785725e-02
8.798744e-02
8.811769e-02
8.824800e-02
8.837837e-02
8.850880e-02
8.863930e-02
8.876985e-02
8.890046e-02
8.903114e-02
8.916187e-02
8.929267e-02
8.942352e-02
8.955443e-02
8.968541e-02
8.981644e-02
8.994754e-02
9.007869e-02
9.020990e-02
9.034118e-02
9.047251e-02
9.060390e-02
9.073536e-02
9.086687e-02
9.099844e-02
9.113007e-02
9.126176e-02
9.139351e-02
9.152532e-02
9.165719e-02
9.178912e-02
9.192110e-02
9.205315e-02
9.218525e-02
9.231742e-02
9.244964e-02
9.258192e-02
9.271426e-02
9.284666e-02
9.297912e-02
9.311163e-02
9.324421e-02
9.337684e-02
9.350953e-02
9.364228e-02
9.377509e-02
9.390796e-02
9.404089e-02
9.417387e-02
9.430691e-02
9.444001e-02
9.457317e-02
9.470639e-02
9.483966e-02
9.497299e-02
9.510638e-02
9.523983e-02
9.537334e-02
9.550690e-02
9.564052e-02
9.577420e-02
9.590794e-02
9.604173e-02
9.617558e-02
9.630949e-02
9.644346e-02
9.657748e-02
9.671156e-02
9.684570e-02
9.697989e-02
9.711414e-02
9.724845e-02
9.738282e-02
9.751724e-02
9.765172e-02
9.778626e-02
9.792085e-02
9.805550e-02
9.819021e-02
9.832497e-02
9.845979e-02
9.859467e-02
9.872960e-02
9.886459e-02
9.899963e-02
9.913474e-02
9.926989e-02
9.940511e-02
9.954038e-02
9.967571e-02
9.981109e-02
9.994653e-02
1.000820e-01
1.002176e-01
1.003532e-01
1.004888e-01
1.006246e-01
1.007603e-01
1.008962e-01
1.010320e-01
1.011680e-01
1.013040e-01
1.014400e-01
1.015761e-01
1.017123e-01
1.018485e-01
1.019848e-01
1.021211e-01
1.022575e-01
1.023939e-01
1.025304e-01
1.026670e-01
1.028036e-01
1.029402e-01
1.030769e-01
1.032137e-01
1.033505e-01
1.034874e-01
1.036243e-01
1.037613e-01
1.038983e-01
1.040354e-01
1.041726e-01
1.043098e-01
1.044470e-01
1.045843e-01
1.047217e-01
1.048591e-01
1.049966e-01
1.051341e-01
1.052717e-01
1.054093e-01
1.055470e-01
1.056848e-01
1.058226e-01
1.059604e-01
1.060983e-01
1.062363e-01
1.063743e-01
1.065123e-01
1.066504e-01
1.067886e-01
1.069268e-01
1.070651e-01
1.072034e-01
1.073418e-01
1.074802e-01
1.076187e-01
1.077573e-01
1.078959e-01
1.080345e-01
1.081732e-01
1.083120e-01
1.084508e-01
1.085896e-01
1.087285e-01
1.088675e-01
1.090065e-01
1.091456e-01
1.092847e-01
1.094239e-01
1.095631e-01
1.097023e-01
1.098417e-01
1.099811e-01
1.101205e-01
1.102600e-01
1.103995e-01
1.105391e-01
1.106787e-01
1.108184e-01
1.109582e-01
1.110979e-01
1.112378e-01
1.113777e-01
1.115176e-01
1.116576e-01
1.117977e-01
1.119378e-01
1.120779e-01
1.122181e-01
1.123584e-01
1.124987e-01
1.126390e-01
1.127794e-01
1.129199e-01
1.130604e-01
1.132010e-01
1.133416e-01
1.134822e-01
1.136230e-01
1.137637e-01
1.139045e-01
1.140454e-01
1.141863e-01
1.143273e-01
1.144683e-01
1.146093e-01
1.147505e-01
1.148916e-01
1.150328e-01
1.151741e-01
1.153154e-01
1.154568e-01
1.155982e-01
1.157396e-01
1.158812e-01
1.160227e-01
1.161643e-01
1.163060e-01
1.164477e-01
1.165895e-01
1.167313e-01
1.168731e-01
1.170150e-01
1.171570e-01
1.172990e-01
1.174411e-01
1.175832e-01
1.177253e-01
1.178675e-01
1.180098e-01
1.181521e-01
1.182944e-01
1.184368e-01
1.185793e-01
1.187218e-01
1.188643e-01
1.190069e-01
1.191495e-01
1.192922e-01
1.194349e-01
1.195777e-01
1.197206e-01
1.198634e-01
1.200064e-01
1.201494e-01
1.202924e-01
1.204354e-01
1.205786e-01
1.207217e-01
1.208650e-01
1.210082e-01
1.211515e-01
1.212949e-01
1.214383e-01
1.215817e-01
1.217252e-01
1.218688e-01
1.220124e-01
1.221560e-01
1.222997e-01
1.224435e-01
1.225872e-01
1.227311e-01
1.228750e-01
1.230189e-01
1.231628e-01
1.233069e-01
1.234509e-01
1.235950e-01
1.237392e-01
1.238834e-01
1.240277e-01
1.241720e-01
1.243163e-01
1.244607e-01
1.246051e-01
1.247496e-01
1.248941e-01
1.250387e-01
1.251833e-01
1.253280e-01
1.254727e-01
1.256175e-01
1.257623e-01
1.259071e-01
1.260520e-01
1.261970e-01
1.263419e-01
1.264870e-01
1.266321e-01
1.267772e-01
1.269223e-01
1.270676e-01
1.272128e-01
1.273581e-01
1.275035e-01
1.276489e-01
1.277943e-01
1.279398e-01
1.280853e-01
1.282309e-01
1.283765e-01
1.285222e-01
1.286679e-01
1.288136e-01
1.289594e-01
1.291053e-01
1.292512e-01
1.293971e-01
1.295431e-01
1.296891e-01
1.298351e-01
1.299812e-01
1.301274e-01
1.302736e-01
1.304198e-01
1.305661e-01
1.307124e-01
1.308588e-01
1.310052e-01
1.311517e-01
1.312982e-01
1.314447e-01
1.315913e-01
1.317379e-01
1.318846e-01
1.320313e-01
1.321781e-01
1.323249e-01
1.324718e-01
1.326186e-01
1.327656e-01
1.329126e-01
1.330596e-01
1.332066e-01
1.333537e-01
1.335009e-01
1.336481e-01
1.337953e-01
1.339426e-01
1.340899e-01
1.342373e-01
1.343847e-01
1.345321e-01
1.346796e-01
1.348271e-01
1.349747e-01
1.351223e-01
1.352700e-01
1.354177e-01
1.355654e-01
1.357132e-01
1.358610e-01
1.360089e-01
1.361568e-01
1.363047e-01
1.364527e-01
1.366008e-01
1.367488e-01
1.368970e-01
1.370451e-01
1.371933e-01
1.373415e-01
1.374898e-01
1.376381e-01
1.377865e-01
1.379349e-01
1.380834e-01
1.382318e-01
1.383804e-01
1.385289e-01
1.386775e-01
1.388262e-01
1.389749e-01
1.391236e-01
1.392724e-01
1.394212e-01
1.395700e-01
1.397189e-01
1.398679e-01
1.400168e-01
1.401658e-01
1.403149e-01
1.404640e-01
1.406131e-01
1.407623e-01
1.409115e-01
1.410607e-01
1.412100e-01
1.413593e-01
1.415087e-01
1.416581e-01
1.418076e-01
1.419571e-01
1.421066e-01
1.422562e-01
1.424058e-01
1.425554e-01
1.427051e-01
1.428548e-01
1.430046e-01
1.431544e-01
1.433042e-01
1.434541e-01
1.436040e-01
1.437540e-01
1.439039e-01
1.440540e-01
1.442040e-01
1.443542e-01
1.445043e-01
1.446545e-01
1.448047e-01
1.449550e-01
1.451053e-01
1.452556e-01
1.454060e-01
1.455564e-01
1.457069e-01
1.458573e-01
1.460079e-01
1.461584e-01
1.463090e-01
1.464597e-01
1.466104e-01
1.467611e-01
1.469118e-01
1.470626e-01
1.472135e-01
1.473643e-01
1.475152e-01
1.476662e-01
1.478171e-01
1.479682e-01
1.481192e-01
1.482703e-01
1.484214e-01
1.485726e-01
1.487238e-01
1.488750e-01
1.490263e-01
1.491776e-01
1.493289e-01
1.494803e-01
1.496317e-01
1.497832e-01
1.499347e-01
1.500862e-01
1.502378e-01
1.503894e-01
1.505410e-01
1.506927e-01
1.508444e-01
1.509961e-01
1.511479e-01
1.512997e-01
1.514515e-01
1.516034e-01
1.517553e-01
1.519073e-01
1.520593e-01
1.522113e-01
1.523634e-01
1.525155e-01
1.526676e-01
1.528198e-01
1.529720e-01
1.531242e-01
1.532765e-01
1.534288e-01
1.535811e-01
1.537335e-01
1.538859e-01
1.540384e-01
1.541908e-01
1.543434e-01
1.544959e-01
1.546485e-01
1.548011e-01
1.549538e-01
1.551064e-01
1.552592e-01
1.554119e-01
1.555647e-01
1.557175e-01
1.558704e-01
1.560233e-01
1.561762e-01
1.563292e-01
1.564821e-01
1.566352e-01
1.567882e-01
1.569413e-01
1.570944e-01
1.572476e-01
1.574008e-01
1.575540e-01
1.577073e-01
1.578606e-01
1.580139e-01
1.581673e-01
1.583206e-01
1.584741e-01
1.586275e-01
1.587810e-01
1.589345e-01
1.590881e-01
1.592417e-01
1.593953e-01
1.595489e-01
1.597026e-01
1.598563e-01
1.600101e-01
1.601639e-01
1.603177e-01
1.604715e-01
1.606254e-01
1.607793e-01
1.609333e-01
1.610872e-01
1.612412e-01
1.613953e-01
1.615493e-01
1.617034e-01
1.618576e-01
1.620117e-01
1.621659e-01
1.623201e-01
1.624744e-01
1.626287e-01
1.627830e-01
1.629374e-01
1.630917e-01
1.632461e-01
1.634006e-01
1.635551e-01
1.637096e-01
1.638641e-01
1.640187e-01
1.641733e-01
1.643279e-01
1.644825e-01
1.646372e-01
1.647920e-01
1.649467e-01
1.651015e-01
1.652563e-01
1.654111e-01
1.655660e-01
1.657209e-01
1.658758e-01
1.660308e-01
1.661858e-01
1.663408e-01
1.664958e-01
1.666509e-01
1.668060e-01
1.669612e-01
1.671163e-01
1.672715e-01
1.674268e-01
1.675820e-01
1.677373e-01
1.678926e-01
1.680479e-01
1.682033e-01
1.683587e-01
1.685141e-01
1.686696e-01
1.688251e-01
1.689806e-01
1.691361e-01
1.692917e-01
1.694473e-01
1.696029e-01
1.697586e-01
1.699143e-01
1.700700e-01
1.702258e-01
1.703815e-01
1.705373e-01
1.706931e-01
1.708490e-01
1.710049e-01
1.711608e-01
1.713167e-01
1.714727e-01
1.716287e-01
1.717847e-01
1.719408e-01
1.720968e-01
1.722529e-01
1.724091e-01
1.725652e-01
1.727214e-01
1.728776e-01
1.730339e-01
1.731901e-01
1.733464e-01
1.735028e-01
1.736591e-01
1.738155e-01
1.739719e-01
1.741283e-01
1.742848e-01
1.744412e-01
1.745978e-01
1.747543e-01
1.749109e-01
1.750674e-01
1.752241e-01
1.753807e-01
1.755374e-01
1.756940e-01
1.758508e-01
1.760075e-01
1.761643e-01
1.763211e-01
1.764779e-01
1.766347e-01
1.767916e-01
1.769485e-01
1.771054e-01
1.772624e-01
1.774194e-01
1.775764e-01
1.777334e-01
1.778904e-01
1.780475e-01
1.782046e-01
1.783617e-01
1.785189e-01
1.786761e-01
1.788333e-01
1.789905e-01
1.791477e-01
1.793050e-01
1.794623e-01
1.796196e-01
1.797770e-01
1.799344e-01
1.800918e-01
1.802492e-01
1.804066e-01
1.805641e-01
1.807216e-01
1.808791e-01
1.810366e-01
1.811942e-01
1.813518e-01
1.815094e-01
1.816670e-01
1.818247e-01
1.819824e-01
1.821401e-01
1.822978e-01
1.824556e-01
1.826134e-01
1.827712e-01
1.829290e-01
1.830868e-01
1.832447e-01
1.834026e-01
1.835605e-01
1.837185e-01
1.838764e-01
1.840344e-01
1.841924e-01
1.843504e-01
1.845085e-01
1.846666e-01
1.848247e-01
1.849828e-01
1.851409e-01
1.852991e-01
1.854573e-01
1.856155e-01
1.857737e-01
1.859320e-01
1.860902e-01
1.862485e-01
1.864069e-01
1.865652e-01
1.867236e-01
1.868820e-01
1.870404e-01
1.871988e-01
1.873572e-01
1.875157e-01
1.876742e-01
1.878327e-01
1.879912e-01
1.881498e-01
1.883084e-01
1.884670e-01
1.886256e-01
1.887842e-01
1.889429e-01
1.891016e-01
1.892603e-01
1.894190e-01
1.895777e-01
1.897365e-01
1.898953e-01
1.900541e-01
1.902129e-01
1.903718e-01
1.905306e-01
1.906895e-01
1.908484e-01
1.910073e-01
1.911663e-01
1.913252e-01
1.914842e-01
1.916432e-01
1.918023e-01
1.919613e-01
1.921204e-01
1.922795e-01
1.924386e-01
1.925977e-01
1.927568e-01
1.929160e-01
1.930752e-01
1.932344e-01
1.933936e-01
1.935528e-01
1.937121e-01
1.938713e-01
1.940306e-01
1.941899e-01
1.943493e-01
1.945086e-01
1.946680e-01
1.948274e-01
1.949868e-01
1.951462e-01
1.953057e-01
1.954651e-01
1.956246e-01
1.957841e-01
1.959436e-01
1.961031e-01
1.962627e-01
1.964223e-01
1.965818e-01
1.967415e-01
1.969011e-01
1.970607e-01
1.972204e-01
1.973800e-01
1.975397e-01
1.976994e-01
1.978592e-01
1.980189e-01
1.981787e-01
1.983385e-01
1.984983e-01
1.986581e-01
1.988179e-01
1.989777e-01
1.991376e-01
1.992975e-01
1.994574e-01
1.996173e-01
1.997772e-01
1.999372e-01
2.000971e-01
2.002571e-01
2.004171e-01
2.005771e-01
2.007371e-01
2.008972e-01
2.010573e-01
2.012173e-01
2.013774e-01
2.015375e-01
2.016976e-01
2.018578e-01
2.020179e-01
2.021781e-01
2.023383e-01
2.024985e-01
2.026587e-01
2.028190e-01
2.029792e-01
2.031395e-01
2.032997e-01
2.034600e-01
2.036203e-01
2.037807e-01
2.039410e-01
2.041014e-01
2.042617e-01
2.044221e-01
2.045825e-01
2.047429e-01
2.049033e-01
2.050638e-01
2.052242e-01
2.053847e-01
2.055452e-01
2.057057e-01
2.058662e-01
2.060267e-01
2.061873e-01
2.063478e-01
2.065084e-01
2.066690e-01
2.068296e-01
2.069902e-01
2.071508e-01
2.073114e-01
2.074721e-01
2.076328e-01
2.077934e-01
2.079541e-01
2.081148e-01
2.082755e-01
2.084363e-01
2.085970e-01
2.087578e-01
2.089185e-01
2.090793e-01
2.092401e-01
2.094009e-01
2.095618e-01
2.097226e-01
2.098834e-01
2.100443e-01
2.102052e-01
2.103660e-01
2.105269e-01
2.106878e-01
2.108488e-01
2.110097e-01
[truncated: 78,612 more chars]
