# Supplementary material for: Wide-Field Motion Integration in Fly VS Cells: Insights from an Inverse Approach
Source: PLoS Comput Biol. 2010 Sep 30;6(9):e1000932. doi: 10.1371/journal.pcbi.1000932 (PMC2947983; doi:10.1371/journal.pcbi.1000932)
Supplement: Dataset S1 — The passive and active optimized model to reproduce Figures 2 and 3 of the manuscript. (11.65 MB ZIP) [file pcbi.1000932.s001.zip › models/emd_traces/emd_trace_v28_null_inh_16.dat]

7.622293e-01
7.619028e-01
7.615760e-01
7.612492e-01
7.609221e-01
7.605950e-01
7.602677e-01
7.599402e-01
7.596126e-01
7.592848e-01
7.589569e-01
7.586289e-01
7.583007e-01
7.579723e-01
7.576438e-01
7.573152e-01
7.569864e-01
7.566575e-01
7.563285e-01
7.559993e-01
7.556699e-01
7.553404e-01
7.550108e-01
7.546810e-01
7.543511e-01
7.540211e-01
7.536909e-01
7.533606e-01
7.530301e-01
7.526995e-01
7.523688e-01
7.520379e-01
7.517069e-01
7.513758e-01
7.510445e-01
7.507131e-01
7.503815e-01
7.500498e-01
7.497180e-01
7.493861e-01
7.490540e-01
7.487218e-01
7.483894e-01
7.480569e-01
7.477243e-01
7.473916e-01
7.470587e-01
7.467257e-01
7.463925e-01
7.460593e-01
7.457259e-01
7.453924e-01
7.450587e-01
7.447250e-01
7.443910e-01
7.440570e-01
7.437229e-01
7.433886e-01
7.430542e-01
7.427196e-01
7.423850e-01
7.420502e-01
7.417153e-01
7.413803e-01
7.410451e-01
7.407099e-01
7.403745e-01
7.400390e-01
7.397033e-01
7.393676e-01
7.390317e-01
7.386957e-01
7.383596e-01
7.380233e-01
7.376870e-01
7.373505e-01
7.370139e-01
7.366772e-01
7.363404e-01
7.360035e-01
7.356664e-01
7.353292e-01
7.349919e-01
7.346545e-01
7.343170e-01
7.339794e-01
7.336416e-01
7.333038e-01
7.329658e-01
7.326277e-01
7.322895e-01
7.319512e-01
7.316128e-01
7.312743e-01
7.309356e-01
7.305969e-01
7.302580e-01
7.299191e-01
7.295800e-01
7.292408e-01
7.289015e-01
7.285621e-01
7.282226e-01
7.278830e-01
7.275433e-01
7.272034e-01
7.268635e-01
7.265235e-01
7.261833e-01
7.258431e-01
7.255027e-01
7.251622e-01
7.248217e-01
7.244810e-01
7.241403e-01
7.237994e-01
7.234584e-01
7.231173e-01
7.227762e-01
7.224349e-01
7.220935e-01
7.217520e-01
7.214105e-01
7.210688e-01
7.207270e-01
7.203852e-01
7.200432e-01
7.197011e-01
7.193590e-01
7.190167e-01
7.186743e-01
7.183319e-01
7.179893e-01
7.176467e-01
7.173040e-01
7.169611e-01
7.166182e-01
7.162752e-01
7.159321e-01
7.155889e-01
7.152456e-01
7.149022e-01
7.145587e-01
7.142151e-01
7.138714e-01
7.135277e-01
7.131838e-01
7.128399e-01
7.124959e-01
7.121517e-01
7.118075e-01
7.114632e-01
7.111188e-01
7.107744e-01
7.104298e-01
7.100852e-01
7.097404e-01
7.093956e-01
7.090507e-01
7.087057e-01
7.083606e-01
7.080155e-01
7.076702e-01
7.073249e-01
7.069795e-01
7.066340e-01
7.062884e-01
7.059427e-01
7.055970e-01
7.052511e-01
7.049052e-01
7.045592e-01
7.042132e-01
7.038670e-01
7.035208e-01
7.031744e-01
7.028280e-01
7.024816e-01
7.021350e-01
7.017884e-01
7.014417e-01
7.010949e-01
7.007480e-01
7.004011e-01
7.000540e-01
6.997069e-01
6.993598e-01
6.990125e-01
6.986652e-01
6.983178e-01
6.979703e-01
6.976228e-01
6.972751e-01
6.969274e-01
6.965797e-01
6.962318e-01
6.958839e-01
6.955359e-01
6.951879e-01
6.948397e-01
6.944915e-01
6.941432e-01
6.937949e-01
6.934465e-01
6.930980e-01
6.927494e-01
6.924008e-01
6.920521e-01
6.917033e-01
6.913545e-01
6.910056e-01
6.906566e-01
6.903076e-01
6.899585e-01
6.896093e-01
6.892601e-01
6.889108e-01
6.885614e-01
6.882120e-01
6.878625e-01
6.875129e-01
6.871633e-01
6.868136e-01
6.864638e-01
6.861140e-01
6.857641e-01
6.854142e-01
6.850642e-01
6.847141e-01
6.843640e-01
6.840138e-01
6.836635e-01
6.833132e-01
6.829629e-01
6.826124e-01
6.822619e-01
6.819114e-01
6.815608e-01
6.812101e-01
6.808594e-01
6.805086e-01
6.801577e-01
6.798068e-01
6.794558e-01
6.791048e-01
6.787538e-01
6.784026e-01
6.780514e-01
6.777002e-01
6.773489e-01
6.769975e-01
6.766461e-01
6.762947e-01
6.759431e-01
6.755916e-01
6.752399e-01
6.748883e-01
6.745365e-01
6.741848e-01
6.738329e-01
6.734810e-01
6.731291e-01
6.727771e-01
6.724251e-01
6.720730e-01
6.717208e-01
6.713686e-01
6.710164e-01
6.706641e-01
6.703118e-01
6.699594e-01
6.696069e-01
6.692544e-01
6.689019e-01
6.685493e-01
6.681967e-01
6.678440e-01
6.674913e-01
6.671385e-01
6.667857e-01
6.664328e-01
6.660799e-01
6.657270e-01
6.653740e-01
6.650209e-01
6.646678e-01
6.643147e-01
6.639615e-01
6.636083e-01
6.632551e-01
6.629018e-01
6.625484e-01
6.621950e-01
6.618416e-01
6.614881e-01
6.611346e-01
6.607811e-01
6.604275e-01
6.600738e-01
6.597201e-01
6.593664e-01
6.590127e-01
6.586589e-01
6.583050e-01
6.579512e-01
6.575973e-01
6.572433e-01
6.568893e-01
6.565353e-01
6.561812e-01
6.558271e-01
6.554730e-01
6.551188e-01
6.547646e-01
6.544104e-01
6.540561e-01
6.537018e-01
6.533474e-01
6.529930e-01
6.526386e-01
6.522842e-01
6.519297e-01
6.515752e-01
6.512206e-01
6.508660e-01
6.505114e-01
6.501567e-01
6.498021e-01
6.494473e-01
6.490926e-01
6.487378e-01
6.483830e-01
6.480282e-01
6.476733e-01
6.473184e-01
6.469634e-01
6.466085e-01
6.462535e-01
6.458985e-01
6.455434e-01
6.451883e-01
6.448332e-01
6.444781e-01
6.441229e-01
6.437678e-01
6.434125e-01
6.430573e-01
6.427020e-01
6.423467e-01
6.419914e-01
6.416361e-01
6.412807e-01
6.409253e-01
6.405699e-01
6.402144e-01
6.398589e-01
6.395034e-01
6.391479e-01
6.387924e-01
6.384368e-01
6.380812e-01
6.377256e-01
6.373700e-01
6.370143e-01
6.366586e-01
6.363029e-01
6.359472e-01
6.355914e-01
6.352357e-01
6.348799e-01
6.345241e-01
6.341682e-01
6.338124e-01
6.334565e-01
6.331006e-01
6.327447e-01
6.323888e-01
6.320329e-01
6.316769e-01
6.313209e-01
6.309649e-01
6.306089e-01
6.302529e-01
6.298968e-01
6.295407e-01
6.291847e-01
6.288286e-01
6.284724e-01
6.281163e-01
6.277602e-01
6.274040e-01
6.270478e-01
6.266916e-01
6.263354e-01
6.259792e-01
6.256230e-01
6.252667e-01
6.249104e-01
6.245542e-01
6.241979e-01
6.238416e-01
6.234852e-01
6.231289e-01
6.227726e-01
6.224162e-01
6.220599e-01
6.217035e-01
6.213471e-01
6.209907e-01
6.206343e-01
6.202779e-01
6.199215e-01
6.195650e-01
6.192086e-01
6.188521e-01
6.184957e-01
6.181392e-01
6.177827e-01
6.174262e-01
6.170697e-01
6.167132e-01
6.163567e-01
6.160002e-01
6.156436e-01
6.152871e-01
6.149306e-01
6.145740e-01
6.142174e-01
6.138609e-01
6.135043e-01
6.131478e-01
6.127912e-01
6.124346e-01
6.120780e-01
6.117214e-01
6.113648e-01
6.110082e-01
6.106516e-01
6.102950e-01
6.099384e-01
6.095818e-01
6.092252e-01
6.088686e-01
6.085119e-01
6.081553e-01
6.077987e-01
6.074421e-01
6.070854e-01
6.067288e-01
6.063722e-01
6.060155e-01
6.056589e-01
6.053023e-01
6.049457e-01
6.045890e-01
6.042324e-01
6.038758e-01
6.035191e-01
6.031625e-01
6.028059e-01
6.024493e-01
6.020926e-01
6.017360e-01
6.013794e-01
6.010228e-01
6.006662e-01
6.003096e-01
5.999530e-01
5.995964e-01
5.992398e-01
5.988832e-01
5.985266e-01
5.981700e-01
5.978134e-01
5.974568e-01
5.971003e-01
5.967437e-01
5.963871e-01
5.960306e-01
5.956740e-01
5.953175e-01
5.949610e-01
5.946044e-01
5.942479e-01
5.938914e-01
5.935349e-01
5.931784e-01
5.928219e-01
5.924654e-01
5.921089e-01
5.917525e-01
5.913960e-01
5.910395e-01
5.906831e-01
5.903267e-01
5.899702e-01
5.896138e-01
5.892574e-01
5.889010e-01
5.885446e-01
5.881883e-01
5.878319e-01
5.874756e-01
5.871192e-01
5.867629e-01
5.864066e-01
5.860503e-01
5.856940e-01
5.853377e-01
5.849814e-01
5.846252e-01
5.842689e-01
5.839127e-01
5.835565e-01
5.832003e-01
5.828441e-01
5.824879e-01
5.821318e-01
5.817756e-01
5.814195e-01
5.810634e-01
5.807073e-01
5.803512e-01
5.799951e-01
5.796391e-01
5.792830e-01
5.789270e-01
5.785710e-01
5.782150e-01
5.778590e-01
5.775031e-01
5.771471e-01
5.767912e-01
5.764353e-01
5.760794e-01
5.757236e-01
5.753677e-01
5.750119e-01
5.746561e-01
5.743003e-01
5.739445e-01
5.735888e-01
5.732330e-01
5.728773e-01
5.725216e-01
5.721659e-01
5.718103e-01
5.714546e-01
5.710990e-01
5.707434e-01
5.703879e-01
5.700323e-01
5.696768e-01
5.693213e-01
5.689658e-01
5.686103e-01
5.682549e-01
5.678995e-01
5.675441e-01
5.671887e-01
5.668333e-01
5.664780e-01
5.661227e-01
5.657674e-01
5.654122e-01
5.650569e-01
5.647017e-01
5.643465e-01
5.639914e-01
5.636362e-01
5.632811e-01
5.629260e-01
5.625710e-01
5.622159e-01
5.618609e-01
5.615060e-01
5.611510e-01
5.607961e-01
5.604412e-01
5.600863e-01
5.597314e-01
5.593766e-01
5.590218e-01
5.586671e-01
5.583123e-01
5.579576e-01
5.576029e-01
5.572483e-01
5.568936e-01
5.565390e-01
5.561845e-01
5.558299e-01
5.554754e-01
5.551209e-01
5.547665e-01
5.544121e-01
5.540577e-01
5.537033e-01
5.533490e-01
5.529947e-01
5.526404e-01
5.522862e-01
5.519320e-01
5.515778e-01
5.512237e-01
5.508695e-01
5.505155e-01
5.501614e-01
5.498074e-01
5.494534e-01
5.490995e-01
5.487455e-01
5.483917e-01
5.480378e-01
5.476840e-01
5.473302e-01
5.469764e-01
5.466227e-01
5.462690e-01
5.459154e-01
5.455618e-01
5.452082e-01
5.448547e-01
5.445011e-01
5.441477e-01
5.437942e-01
5.434408e-01
5.430875e-01
5.427341e-01
5.423808e-01
5.420276e-01
5.416743e-01
5.413212e-01
5.409680e-01
5.406149e-01
5.402618e-01
5.399088e-01
5.395558e-01
5.392028e-01
5.388499e-01
5.384970e-01
5.381441e-01
5.377913e-01
5.374386e-01
5.370858e-01
5.367331e-01
5.363805e-01
5.360279e-01
5.356753e-01
5.353227e-01
5.349703e-01
5.346178e-01
5.342654e-01
5.339130e-01
5.335607e-01
5.332084e-01
5.328561e-01
5.325039e-01
5.321517e-01
5.317996e-01
5.314475e-01
5.310955e-01
5.307435e-01
5.303915e-01
5.300396e-01
5.296877e-01
5.293358e-01
5.289841e-01
5.286323e-01
5.282806e-01
5.279289e-01
5.275773e-01
5.272257e-01
5.268742e-01
5.265227e-01
5.261713e-01
5.258199e-01
5.254685e-01
5.251172e-01
5.247659e-01
5.244147e-01
5.240635e-01
5.237124e-01
5.233613e-01
5.230103e-01
5.226593e-01
5.223083e-01
5.219574e-01
5.216066e-01
5.212557e-01
5.209050e-01
5.205543e-01
5.202036e-01
5.198530e-01
5.195024e-01
5.191519e-01
5.188014e-01
5.184509e-01
5.181006e-01
5.177502e-01
5.173999e-01
5.170497e-01
5.166995e-01
5.163494e-01
5.159993e-01
5.156492e-01
5.152992e-01
5.149493e-01
5.145994e-01
5.142495e-01
5.138997e-01
5.135500e-01
5.132003e-01
5.128506e-01
5.125010e-01
5.121515e-01
5.118020e-01
5.114525e-01
5.111032e-01
5.107538e-01
5.104045e-01
5.100553e-01
5.097061e-01
5.093570e-01
5.090079e-01
5.086588e-01
5.083099e-01
5.079609e-01
5.076121e-01
5.072632e-01
5.069145e-01
5.065658e-01
5.062171e-01
5.058685e-01
5.055199e-01
5.051714e-01
5.048230e-01
5.044746e-01
5.041263e-01
5.037780e-01
5.034297e-01
5.030816e-01
5.027334e-01
5.023854e-01
5.020374e-01
5.016894e-01
5.013415e-01
5.009937e-01
5.006459e-01
5.002982e-01
4.999505e-01
4.996029e-01
4.992553e-01
4.989078e-01
4.985603e-01
4.982130e-01
4.978656e-01
4.975183e-01
4.971711e-01
4.968239e-01
4.964768e-01
4.961298e-01
4.957828e-01
4.954359e-01
4.950890e-01
4.947422e-01
4.943954e-01
4.940487e-01
4.937021e-01
4.933555e-01
4.930090e-01
4.926625e-01
4.923161e-01
4.919698e-01
4.916235e-01
4.912772e-01
4.909311e-01
4.905850e-01
4.902389e-01
4.898929e-01
4.895470e-01
4.892012e-01
4.888554e-01
4.885096e-01
4.881639e-01
4.878183e-01
4.874728e-01
4.871273e-01
4.867818e-01
4.864364e-01
4.860911e-01
4.857459e-01
4.854007e-01
4.850556e-01
4.847105e-01
4.843655e-01
4.840206e-01
4.836757e-01
4.833309e-01
4.829861e-01
4.826415e-01
4.822968e-01
4.819523e-01
4.816078e-01
4.812634e-01
4.809190e-01
4.805747e-01
4.802305e-01
4.798863e-01
4.795422e-01
4.791981e-01
4.788542e-01
4.785102e-01
4.781664e-01
4.778226e-01
4.774789e-01
4.771352e-01
4.767917e-01
4.764481e-01
4.761047e-01
4.757613e-01
4.754180e-01
4.750747e-01
4.747315e-01
4.743884e-01
4.740453e-01
4.737024e-01
4.733594e-01
4.730166e-01
4.726738e-01
4.723311e-01
4.719884e-01
4.716458e-01
4.713033e-01
4.709609e-01
4.706185e-01
4.702762e-01
4.699339e-01
4.695918e-01
4.692497e-01
4.689076e-01
4.685657e-01
4.682238e-01
4.678819e-01
4.675402e-01
4.671985e-01
4.668569e-01
4.665153e-01
4.661738e-01
4.658324e-01
4.654911e-01
4.651498e-01
4.648086e-01
4.644675e-01
4.641264e-01
4.637854e-01
4.634445e-01
4.631037e-01
4.627629e-01
4.624222e-01
4.620816e-01
4.617410e-01
4.614005e-01
4.610601e-01
4.607197e-01
4.603795e-01
4.600393e-01
4.596991e-01
4.593591e-01
4.590191e-01
4.586792e-01
4.583393e-01
4.579996e-01
4.576599e-01
4.573203e-01
4.569807e-01
4.566413e-01
4.563019e-01
4.559625e-01
4.556233e-01
4.552841e-01
4.549450e-01
4.546060e-01
4.542670e-01
4.539281e-01
4.535893e-01
4.532506e-01
4.529119e-01
4.525734e-01
4.522349e-01
4.518964e-01
4.515581e-01
4.512198e-01
4.508816e-01
4.505435e-01
4.502054e-01
4.498674e-01
4.495295e-01
4.491917e-01
4.488540e-01
4.485163e-01
4.481787e-01
4.478412e-01
4.475037e-01
4.471664e-01
4.468291e-01
4.464919e-01
4.461548e-01
4.458177e-01
4.454807e-01
4.451438e-01
4.448070e-01
4.444703e-01
4.441336e-01
4.437970e-01
4.434605e-01
4.431241e-01
4.427877e-01
4.424514e-01
4.421153e-01
4.417791e-01
4.414431e-01
4.411071e-01
4.407713e-01
4.404355e-01
4.400997e-01
4.397641e-01
4.394285e-01
4.390931e-01
4.387577e-01
4.384223e-01
4.380871e-01
4.377519e-01
4.374169e-01
4.370819e-01
4.367470e-01
4.364121e-01
4.360774e-01
4.357427e-01
4.354081e-01
4.350736e-01
4.347391e-01
4.344048e-01
4.340705e-01
4.337363e-01
4.334022e-01
4.330682e-01
4.327343e-01
4.324004e-01
4.320666e-01
4.317329e-01
4.313993e-01
4.310658e-01
4.307324e-01
4.303990e-01
4.300657e-01
4.297325e-01
4.293994e-01
4.290664e-01
4.287334e-01
4.284006e-01
4.280678e-01
4.277351e-01
4.274025e-01
4.270699e-01
4.267375e-01
4.264051e-01
4.260729e-01
4.257407e-01
4.254086e-01
4.250765e-01
4.247446e-01
4.244127e-01
4.240810e-01
4.237493e-01
4.234177e-01
4.230862e-01
4.227547e-01
4.224234e-01
4.220921e-01
4.217610e-01
4.214299e-01
4.210989e-01
4.207680e-01
4.204372e-01
4.201064e-01
4.197758e-01
4.194452e-01
4.191147e-01
4.187843e-01
4.184540e-01
4.181238e-01
4.177937e-01
4.174636e-01
4.171336e-01
4.168038e-01
4.164740e-01
4.161443e-01
4.158147e-01
4.154852e-01
4.151557e-01
4.148264e-01
4.144971e-01
4.141680e-01
4.138389e-01
4.135099e-01
4.131810e-01
4.128522e-01
4.125234e-01
4.121948e-01
4.118663e-01
4.115378e-01
4.112094e-01
4.108811e-01
4.105529e-01
4.102248e-01
4.098968e-01
4.095689e-01
4.092411e-01
4.089133e-01
4.085857e-01
4.082581e-01
4.079306e-01
4.076033e-01
4.072760e-01
4.069488e-01
4.066217e-01
4.062946e-01
4.059677e-01
4.056409e-01
4.053141e-01
4.049875e-01
4.046609e-01
4.043344e-01
4.040080e-01
4.036817e-01
4.033555e-01
4.030294e-01
4.027034e-01
4.023775e-01
4.020517e-01
4.017259e-01
4.014003e-01
4.010747e-01
4.007492e-01
4.004239e-01
4.000986e-01
3.997734e-01
3.994483e-01
3.991233e-01
3.987984e-01
3.984736e-01
3.981489e-01
3.978242e-01
3.974997e-01
3.971753e-01
3.968509e-01
3.965267e-01
3.962025e-01
3.958784e-01
3.955545e-01
3.952306e-01
3.949068e-01
3.945831e-01
3.942595e-01
3.939360e-01
3.936126e-01
3.932893e-01
3.929661e-01
3.926430e-01
3.923200e-01
3.919970e-01
3.916742e-01
3.913514e-01
3.910288e-01
3.907062e-01
3.903838e-01
3.900614e-01
3.897392e-01
3.894170e-01
3.890949e-01
3.887730e-01
3.884511e-01
3.881293e-01
3.878076e-01
3.874860e-01
3.871645e-01
3.868431e-01
3.865218e-01
3.862006e-01
3.858795e-01
3.855585e-01
3.852376e-01
3.849168e-01
3.845961e-01
3.842754e-01
3.839549e-01
3.836345e-01
3.833142e-01
3.829939e-01
3.826738e-01
3.823538e-01
3.820338e-01
3.817140e-01
3.813942e-01
3.810746e-01
3.807550e-01
3.804356e-01
3.801163e-01
3.797970e-01
3.794779e-01
3.791588e-01
3.788398e-01
3.785210e-01
3.782022e-01
3.778836e-01
3.775650e-01
3.772466e-01
3.769282e-01
3.766100e-01
3.762918e-01
3.759737e-01
3.756558e-01
3.753379e-01
3.750202e-01
3.747025e-01
3.743849e-01
3.740675e-01
3.737501e-01
3.734329e-01
3.731157e-01
3.727987e-01
3.724817e-01
3.721648e-01
3.718481e-01
3.715314e-01
3.712149e-01
3.708984e-01
3.705821e-01
3.702658e-01
3.699497e-01
3.696336e-01
3.693177e-01
3.690019e-01
3.686861e-01
3.683705e-01
3.680549e-01
3.677395e-01
3.674242e-01
3.671089e-01
3.667938e-01
3.664788e-01
3.661639e-01
3.658490e-01
3.655343e-01
3.652197e-01
3.649052e-01
3.645908e-01
3.642765e-01
3.639623e-01
3.636482e-01
3.633342e-01
3.630203e-01
3.627065e-01
3.623928e-01
3.620792e-01
3.617657e-01
3.614524e-01
3.611391e-01
3.608259e-01
3.605128e-01
3.601999e-01
3.598870e-01
3.595743e-01
3.592616e-01
3.589491e-01
3.586366e-01
3.583243e-01
3.580121e-01
3.576999e-01
3.573879e-01
3.570760e-01
3.567642e-01
3.564525e-01
3.561409e-01
3.558294e-01
3.555180e-01
3.552067e-01
3.548955e-01
3.545845e-01
3.542735e-01
3.539626e-01
3.536519e-01
3.533412e-01
3.530307e-01
3.527202e-01
3.524099e-01
3.520997e-01
3.517895e-01
3.514795e-01
3.511696e-01
3.508598e-01
3.505501e-01
3.502405e-01
3.499311e-01
3.496217e-01
3.493124e-01
3.490032e-01
3.486942e-01
3.483852e-01
3.480764e-01
3.477677e-01
3.474590e-01
3.471505e-01
3.468421e-01
3.465338e-01
3.462256e-01
3.459175e-01
3.456096e-01
3.453017e-01
3.449939e-01
3.446863e-01
3.443787e-01
3.440713e-01
3.437639e-01
3.434567e-01
3.431496e-01
3.428426e-01
3.425357e-01
3.422289e-01
3.419222e-01
3.416157e-01
3.413092e-01
3.410028e-01
3.406966e-01
3.403905e-01
3.400844e-01
3.397785e-01
3.394727e-01
3.391670e-01
3.388614e-01
3.385560e-01
3.382506e-01
3.379453e-01
3.376402e-01
3.373351e-01
3.370302e-01
3.367254e-01
3.364207e-01
3.361161e-01
3.358116e-01
3.355072e-01
3.352030e-01
3.348988e-01
3.345948e-01
3.342908e-01
3.339870e-01
3.336833e-01
3.333797e-01
3.330762e-01
3.327728e-01
3.324695e-01
3.321664e-01
3.318633e-01
3.315604e-01
3.312576e-01
3.309549e-01
3.306523e-01
3.303498e-01
3.300474e-01
3.297451e-01
3.294430e-01
3.291409e-01
3.288390e-01
3.285372e-01
3.282355e-01
3.279339e-01
3.276324e-01
3.273310e-01
3.270298e-01
3.267286e-01
3.264276e-01
3.261267e-01
3.258259e-01
3.255252e-01
3.252246e-01
3.249241e-01
3.246238e-01
3.243235e-01
3.240234e-01
3.237234e-01
3.234235e-01
3.231237e-01
3.228240e-01
3.225244e-01
3.222250e-01
3.219257e-01
3.216264e-01
3.213273e-01
3.210283e-01
3.207295e-01
3.204307e-01
3.201320e-01
3.198335e-01
3.195351e-01
3.192368e-01
3.189386e-01
3.186405e-01
3.183425e-01
3.180447e-01
3.177469e-01
3.174493e-01
3.171518e-01
3.168544e-01
3.165571e-01
3.162600e-01
3.159629e-01
3.156660e-01
3.153692e-01
3.150725e-01
3.147759e-01
3.144794e-01
3.141830e-01
3.138868e-01
3.135907e-01
3.132947e-01
3.129988e-01
3.127030e-01
3.124073e-01
3.121118e-01
3.118164e-01
3.115210e-01
3.112258e-01
3.109308e-01
3.106358e-01
3.103409e-01
3.100462e-01
3.097516e-01
3.094571e-01
3.091627e-01
3.088684e-01
3.085743e-01
3.082803e-01
3.079863e-01
3.076925e-01
3.073989e-01
3.071053e-01
3.068118e-01
3.065185e-01
3.062253e-01
3.059322e-01
3.056392e-01
3.053463e-01
3.050536e-01
3.047610e-01
3.044685e-01
3.041761e-01
3.038838e-01
3.035916e-01
3.032996e-01
3.030077e-01
3.027159e-01
3.024242e-01
3.021326e-01
3.018412e-01
3.015498e-01
3.012586e-01
3.009675e-01
3.006766e-01
3.003857e-01
3.000950e-01
2.998043e-01
2.995138e-01
2.992235e-01
2.989332e-01
2.986431e-01
2.983530e-01
2.980631e-01
2.977733e-01
2.974837e-01
2.971941e-01
2.969047e-01
2.966154e-01
2.963262e-01
2.960371e-01
2.957482e-01
2.954593e-01
2.951706e-01
2.948820e-01
2.945935e-01
2.943052e-01
2.940169e-01
2.937288e-01
2.934408e-01
2.931530e-01
2.928652e-01
2.925776e-01
2.922901e-01
2.920027e-01
2.917154e-01
2.914282e-01
2.911412e-01
2.908543e-01
2.905675e-01
2.902808e-01
2.899943e-01
2.897079e-01
2.894215e-01
2.891354e-01
2.888493e-01
2.885633e-01
2.882775e-01
2.879918e-01
2.877062e-01
2.874208e-01
2.871354e-01
2.868502e-01
2.865651e-01
2.862801e-01
2.859953e-01
2.857106e-01
2.854259e-01
2.851415e-01
2.848571e-01
2.845728e-01
2.842887e-01
2.840047e-01
2.837208e-01
2.834371e-01
2.831535e-01
2.828699e-01
2.825865e-01
2.823033e-01
2.820201e-01
2.817371e-01
2.814542e-01
2.811714e-01
2.808888e-01
2.806062e-01
2.803238e-01
2.800415e-01
2.797594e-01
2.794773e-01
2.791954e-01
2.789136e-01
2.786319e-01
2.783504e-01
2.780690e-01
2.777877e-01
2.775065e-01
2.772254e-01
2.769445e-01
2.766637e-01
2.763830e-01
2.761024e-01
2.758220e-01
2.755417e-01
2.752615e-01
2.749814e-01
2.747015e-01
2.744217e-01
2.741420e-01
2.738624e-01
2.735829e-01
2.733036e-01
2.730244e-01
2.727453e-01
2.724664e-01
2.721876e-01
2.719089e-01
2.716303e-01
2.713518e-01
2.710735e-01
2.707953e-01
2.705172e-01
2.702392e-01
2.699614e-01
2.696837e-01
2.694061e-01
2.691287e-01
2.688513e-01
2.685741e-01
2.682971e-01
2.680201e-01
2.677433e-01
2.674666e-01
2.671900e-01
2.669135e-01
2.666372e-01
2.663610e-01
2.660849e-01
2.658090e-01
2.655331e-01
2.652574e-01
2.649819e-01
2.647064e-01
2.644311e-01
2.641559e-01
2.638808e-01
2.636059e-01
2.633310e-01
2.630564e-01
2.627818e-01
2.625073e-01
2.622330e-01
2.619588e-01
2.616848e-01
2.614108e-01
2.611370e-01
2.608633e-01
2.605898e-01
2.603164e-01
2.600431e-01
2.597699e-01
2.594968e-01
2.592239e-01
2.589511e-01
2.586784e-01
2.584059e-01
2.581335e-01
2.578612e-01
2.575890e-01
2.573170e-01
2.570451e-01
2.567733e-01
2.565017e-01
2.562301e-01
2.559587e-01
2.556875e-01
2.554163e-01
2.551453e-01
2.548744e-01
2.546037e-01
2.543330e-01
2.540625e-01
2.537921e-01
2.535219e-01
2.532518e-01
2.529818e-01
2.527119e-01
2.524422e-01
2.521726e-01
2.519031e-01
2.516337e-01
2.513645e-01
2.510954e-01
2.508265e-01
2.505576e-01
2.502889e-01
2.500203e-01
2.497519e-01
2.494835e-01
2.492154e-01
2.489473e-01
2.486793e-01
2.484115e-01
2.481439e-01
2.478763e-01
2.476089e-01
2.473416e-01
2.470744e-01
2.468074e-01
2.465405e-01
2.462737e-01
2.460071e-01
2.457405e-01
2.454741e-01
2.452079e-01
2.449418e-01
2.446758e-01
2.444099e-01
2.441441e-01
2.438785e-01
2.436130e-01
2.433477e-01
2.430825e-01
2.428174e-01
2.425524e-01
2.422876e-01
2.420229e-01
2.417583e-01
2.414939e-01
2.412295e-01
2.409654e-01
2.407013e-01
2.404374e-01
2.401736e-01
2.399099e-01
2.396464e-01
2.393830e-01
2.391197e-01
2.388566e-01
2.385936e-01
2.383307e-01
2.380679e-01
2.378053e-01
2.375428e-01
2.372805e-01
2.370183e-01
2.367562e-01
2.364942e-01
2.362324e-01
2.359707e-01
2.357091e-01
2.354476e-01
2.351863e-01
2.349252e-01
2.346641e-01
2.344032e-01
2.341424e-01
2.338818e-01
2.336212e-01
2.333608e-01
2.331006e-01
2.328405e-01
2.325805e-01
2.323206e-01
2.320609e-01
2.318013e-01
2.315418e-01
2.312825e-01
2.310233e-01
2.307642e-01
2.305052e-01
2.302464e-01
2.299878e-01
2.297292e-01
2.294708e-01
2.292125e-01
2.289544e-01
2.286963e-01
2.284385e-01
2.281807e-01
2.279231e-01
2.276656e-01
2.274082e-01
2.271510e-01
2.268939e-01
2.266370e-01
2.263802e-01
2.261235e-01
2.258669e-01
2.256105e-01
2.253542e-01
2.250980e-01
2.248420e-01
2.245861e-01
2.243303e-01
2.240747e-01
2.238192e-01
2.235638e-01
2.233086e-01
2.230535e-01
2.227985e-01
2.225437e-01
2.222890e-01
2.220345e-01
2.217800e-01
2.215257e-01
2.212716e-01
2.210175e-01
2.207636e-01
2.205099e-01
2.202562e-01
2.200027e-01
2.197494e-01
2.194962e-01
2.192431e-01
2.189901e-01
2.187373e-01
2.184846e-01
2.182320e-01
2.179796e-01
2.177273e-01
2.174751e-01
2.172231e-01
2.169712e-01
2.167195e-01
2.164678e-01
2.162164e-01
2.159650e-01
2.157138e-01
2.154627e-01
2.152118e-01
2.149609e-01
2.147103e-01
2.144597e-01
2.142093e-01
2.139590e-01
2.137089e-01
2.134589e-01
2.132090e-01
2.129593e-01
2.127097e-01
2.124602e-01
2.122109e-01
2.119617e-01
2.117126e-01
2.114637e-01
2.112149e-01
2.109662e-01
2.107177e-01
2.104693e-01
2.102210e-01
2.099729e-01
2.097249e-01
2.094771e-01
2.092294e-01
2.089818e-01
2.087344e-01
2.084871e-01
2.082399e-01
2.079928e-01
2.077459e-01
2.074992e-01
2.072526e-01
2.070061e-01
2.067597e-01
2.065135e-01
2.062674e-01
2.060214e-01
2.057756e-01
2.055300e-01
2.052844e-01
2.050390e-01
2.047937e-01
2.045486e-01
2.043036e-01
2.040587e-01
2.038140e-01
2.035694e-01
2.033250e-01
2.030807e-01
2.028365e-01
2.025924e-01
2.023485e-01
2.021047e-01
2.018611e-01
2.016176e-01
2.013742e-01
2.011310e-01
2.008879e-01
2.006450e-01
2.004022e-01
2.001595e-01
1.999169e-01
1.996745e-01
1.994323e-01
1.991901e-01
1.989481e-01
1.987063e-01
1.984646e-01
1.982230e-01
1.979815e-01
1.977402e-01
1.974990e-01
1.972580e-01
1.970171e-01
1.967763e-01
1.965357e-01
1.962952e-01
1.960549e-01
1.958147e-01
1.955746e-01
1.953346e-01
1.950948e-01
1.948552e-01
1.946157e-01
1.943763e-01
1.941370e-01
1.938979e-01
1.936589e-01
1.934201e-01
1.931814e-01
1.929428e-01
1.927044e-01
1.924661e-01
1.922280e-01
1.919899e-01
1.917521e-01
1.915143e-01
1.912767e-01
1.910393e-01
1.908020e-01
1.905648e-01
1.903277e-01
1.900908e-01
1.898540e-01
1.896174e-01
1.893809e-01
1.891446e-01
1.889083e-01
1.886723e-01
1.884363e-01
1.882005e-01
1.879649e-01
1.877293e-01
1.874940e-01
1.872587e-01
1.870236e-01
1.867886e-01
1.865538e-01
1.863191e-01
1.860845e-01
1.858501e-01
1.856159e-01
1.853817e-01
1.851477e-01
1.849139e-01
1.846801e-01
1.844465e-01
1.842131e-01
1.839798e-01
1.837466e-01
1.835136e-01
1.832807e-01
1.830480e-01
1.828154e-01
1.825829e-01
1.823506e-01
1.821184e-01
1.818863e-01
1.816544e-01
1.814226e-01
1.811910e-01
1.809595e-01
1.807281e-01
1.804969e-01
1.802658e-01
1.800349e-01
1.798041e-01
1.795734e-01
1.793429e-01
1.791125e-01
1.788823e-01
1.786522e-01
1.784222e-01
1.781924e-01
1.779627e-01
1.777332e-01
1.775038e-01
1.772745e-01
1.770454e-01
1.768164e-01
1.765876e-01
1.763589e-01
1.761303e-01
1.759019e-01
1.756736e-01
1.754455e-01
1.752175e-01
1.749896e-01
1.747619e-01
1.745343e-01
1.743069e-01
1.740796e-01
1.738524e-01
1.736254e-01
1.733985e-01
1.731718e-01
1.729452e-01
1.727187e-01
1.724924e-01
1.722662e-01
1.720402e-01
1.718143e-01
1.715885e-01
1.713629e-01
1.711374e-01
1.709121e-01
1.706869e-01
1.704618e-01
1.702369e-01
1.700121e-01
1.697875e-01
1.695630e-01
1.693387e-01
1.691145e-01
1.688904e-01
1.686665e-01
1.684427e-01
1.682190e-01
1.679955e-01
1.677722e-01
1.675490e-01
1.673259e-01
1.671029e-01
1.668801e-01
1.666575e-01
1.664350e-01
1.662126e-01
1.659904e-01
1.657683e-01
1.655463e-01
1.653245e-01
1.651028e-01
1.648813e-01
1.646599e-01
1.644387e-01
1.642176e-01
1.639966e-01
1.637758e-01
1.635551e-01
1.633346e-01
1.631142e-01
1.628940e-01
1.626738e-01
1.624539e-01
1.622340e-01
1.620144e-01
1.617948e-01
1.615754e-01
1.613562e-01
1.611370e-01
1.609181e-01
1.606992e-01
1.604805e-01
1.602620e-01
1.600436e-01
1.598253e-01
1.596072e-01
1.593892e-01
1.591714e-01
1.589537e-01
1.587361e-01
1.585187e-01
1.583014e-01
1.580843e-01
1.578673e-01
1.576505e-01
1.574338e-01
1.572172e-01
1.570008e-01
1.567845e-01
1.565684e-01
1.563524e-01
1.561365e-01
1.559208e-01
1.557053e-01
1.554898e-01
1.552746e-01
1.550594e-01
1.548444e-01
1.546296e-01
1.544149e-01
1.542003e-01
1.539859e-01
1.537716e-01
1.535575e-01
1.533435e-01
1.531296e-01
1.529159e-01
1.527023e-01
1.524889e-01
1.522756e-01
1.520625e-01
1.518495e-01
1.516367e-01
1.514240e-01
1.512114e-01
1.509990e-01
1.507867e-01
1.505746e-01
1.503626e-01
1.501507e-01
1.499390e-01
1.497274e-01
1.495160e-01
1.493047e-01
1.490936e-01
1.488826e-01
1.486718e-01
1.484611e-01
1.482505e-01
1.480401e-01
1.478298e-01
1.476197e-01
1.474097e-01
1.471998e-01
1.469901e-01
1.467806e-01
1.465712e-01
1.463619e-01
1.461528e-01
1.459438e-01
1.457350e-01
1.455263e-01
1.453177e-01
1.451093e-01
1.449010e-01
1.446929e-01
1.444849e-01
1.442771e-01
1.440694e-01
1.438619e-01
1.436545e-01
1.434472e-01
1.432401e-01
1.430331e-01
1.428263e-01
1.426196e-01
1.424131e-01
1.422067e-01
1.420004e-01
1.417943e-01
1.415884e-01
1.413825e-01
1.411769e-01
1.409713e-01
1.407659e-01
1.405607e-01
1.403556e-01
1.401506e-01
1.399458e-01
1.397412e-01
1.395366e-01
1.393323e-01
1.391280e-01
1.389239e-01
1.387200e-01
1.385162e-01
1.383125e-01
1.381090e-01
1.379057e-01
1.377024e-01
1.374994e-01
1.372964e-01
1.370936e-01
1.368910e-01
1.366885e-01
1.364861e-01
1.362839e-01
1.360819e-01
1.358799e-01
1.356782e-01
1.354765e-01
1.352750e-01
1.350737e-01
1.348725e-01
1.346714e-01
1.344705e-01
1.342698e-01
1.340692e-01
1.338687e-01
1.336684e-01
1.334682e-01
1.332681e-01
1.330682e-01
1.328685e-01
1.326689e-01
1.324694e-01
1.322701e-01
1.320709e-01
1.318719e-01
1.316730e-01
1.314743e-01
1.312757e-01
1.310772e-01
1.308789e-01
1.306808e-01
1.304828e-01
1.302849e-01
1.300872e-01
1.298896e-01
1.296922e-01
1.294949e-01
1.292978e-01
1.291008e-01
1.289039e-01
1.287072e-01
1.285107e-01
1.283142e-01
1.281180e-01
1.279219e-01
1.277259e-01
1.275301e-01
1.273344e-01
1.271388e-01
1.269434e-01
1.267482e-01
1.265531e-01
1.263581e-01
1.261633e-01
1.259686e-01
1.257741e-01
1.255797e-01
1.253855e-01
1.251914e-01
1.249975e-01
1.248037e-01
1.246100e-01
1.244165e-01
1.242232e-01
1.240300e-01
1.238369e-01
1.236440e-01
1.234512e-01
1.232586e-01
1.230661e-01
1.228738e-01
1.226816e-01
1.224895e-01
1.222976e-01
1.221059e-01
1.219143e-01
1.217228e-01
1.215315e-01
1.213403e-01
1.211493e-01
1.209584e-01
1.207677e-01
1.205771e-01
1.203867e-01
1.201964e-01
1.200062e-01
1.198162e-01
1.196264e-01
1.194367e-01
1.192471e-01
1.190577e-01
1.188684e-01
1.186793e-01
1.184903e-01
1.183015e-01
1.181128e-01
1.179242e-01
1.177358e-01
1.175476e-01
1.173595e-01
1.171715e-01
1.169837e-01
1.167961e-01
1.166086e-01
1.164212e-01
1.162340e-01
1.160469e-01
1.158599e-01
1.156732e-01
1.154865e-01
1.153000e-01
1.151137e-01
1.149275e-01
1.147414e-01
1.145555e-01
1.143698e-01
1.141842e-01
1.139987e-01
1.138134e-01
1.136282e-01
1.134432e-01
1.132583e-01
1.130736e-01
1.128890e-01
1.127045e-01
1.125202e-01
1.123361e-01
1.121521e-01
1.119682e-01
1.117845e-01
1.116010e-01
1.114176e-01
1.112343e-01
1.110512e-01
1.108682e-01
1.106854e-01
1.105027e-01
1.103202e-01
1.101378e-01
1.099556e-01
1.097735e-01
1.095915e-01
1.094097e-01
1.092281e-01
1.090466e-01
1.088652e-01
1.086840e-01
1.085029e-01
1.083220e-01
1.081412e-01
1.079606e-01
1.077801e-01
1.075998e-01
1.074196e-01
1.072396e-01
1.070597e-01
1.068800e-01
1.067004e-01
1.065209e-01
1.063416e-01
1.061625e-01
1.059835e-01
1.058046e-01
1.056259e-01
1.054474e-01
1.052689e-01
1.050907e-01
1.049125e-01
1.047346e-01
1.045567e-01
1.043791e-01
1.042015e-01
1.040241e-01
1.038469e-01
1.036698e-01
1.034929e-01
1.033161e-01
1.031394e-01
1.029629e-01
1.027866e-01
1.026104e-01
1.024343e-01
1.022584e-01
1.020826e-01
1.019070e-01
1.017315e-01
1.015562e-01
1.013811e-01
1.012060e-01
1.010311e-01
1.008564e-01
1.006818e-01
1.005074e-01
1.003331e-01
1.001590e-01
9.998496e-02
9.981111e-02
9.963741e-02
9.946386e-02
9.929046e-02
9.911720e-02
9.894409e-02
9.877113e-02
9.859831e-02
9.842565e-02
9.825313e-02
9.808076e-02
9.790853e-02
9.773646e-02
9.756453e-02
9.739275e-02
9.722112e-02
9.704963e-02
9.687829e-02
9.670710e-02
9.653606e-02
9.636517e-02
9.619442e-02
9.602382e-02
9.585337e-02
9.568307e-02
9.551291e-02
9.534291e-02
9.517305e-02
9.500333e-02
9.483377e-02
9.466435e-02
9.449509e-02
9.432596e-02
9.415699e-02
9.398817e-02
9.381949e-02
9.365096e-02
9.348258e-02
9.331435e-02
9.314626e-02
9.297833e-02
9.281054e-02
9.264290e-02
9.247540e-02
9.230806e-02
9.214086e-02
9.197381e-02
9.180691e-02
9.164016e-02
9.147355e-02
9.130709e-02
9.114078e-02
9.097462e-02
9.080861e-02
9.064275e-02
9.047703e-02
9.031146e-02
9.014604e-02
8.998077e-02
8.981564e-02
8.965067e-02
8.948584e-02
8.932116e-02
8.915663e-02
8.899224e-02
8.882801e-02
8.866392e-02
8.849998e-02
8.833619e-02
8.817255e-02
8.800905e-02
8.784570e-02
8.768251e-02
8.751946e-02
8.735655e-02
8.719380e-02
8.703120e-02
8.686874e-02
8.670643e-02
8.654427e-02
8.638226e-02
8.622039e-02
8.605868e-02
8.589711e-02
8.573569e-02
8.557442e-02
8.541330e-02
8.525232e-02
8.509150e-02
8.493082e-02
8.477029e-02
8.460991e-02
8.444968e-02
8.428959e-02
8.412966e-02
8.396987e-02
8.381023e-02
8.365074e-02
8.349140e-02
8.333221e-02
8.317316e-02
8.301427e-02
8.285552e-02
8.269692e-02
8.253847e-02
8.238016e-02
8.222201e-02
8.206400e-02
8.190614e-02
8.174844e-02
8.159088e-02
8.143346e-02
8.127620e-02
8.111908e-02
8.096212e-02
8.080530e-02
8.064863e-02
8.049211e-02
8.033574e-02
8.017951e-02
8.002344e-02
7.986751e-02
7.971173e-02
7.955610e-02
7.940062e-02
7.924529e-02
7.909010e-02
7.893507e-02
7.878018e-02
7.862544e-02
7.847085e-02
7.831641e-02
7.816212e-02
7.800798e-02
7.785398e-02
7.770014e-02
7.754644e-02
7.739289e-02
7.723949e-02
7.708624e-02
7.693313e-02
7.678018e-02
7.662737e-02
7.647471e-02
7.632221e-02
7.616985e-02
7.601763e-02
7.586557e-02
7.571366e-02
7.556189e-02
7.541028e-02
7.525881e-02
7.510749e-02
7.495632e-02
7.480530e-02
7.465442e-02
7.450370e-02
7.435312e-02
7.420270e-02
7.405242e-02
7.390229e-02
7.375231e-02
7.360248e-02
7.345279e-02
7.330326e-02
7.315387e-02
7.300464e-02
7.285555e-02
7.270661e-02
7.255782e-02
7.240918e-02
7.226068e-02
7.211234e-02
7.196414e-02
7.181610e-02
7.166820e-02
7.152045e-02
7.137285e-02
7.122540e-02
7.107810e-02
7.093094e-02
7.078394e-02
7.063708e-02
7.049038e-02
7.034382e-02
7.019741e-02
7.005115e-02
6.990504e-02
6.975907e-02
6.961326e-02
6.946759e-02
6.932208e-02
6.917671e-02
6.903149e-02
6.888642e-02
6.874150e-02
6.859673e-02
6.845210e-02
6.830763e-02
6.816330e-02
6.801913e-02
6.787510e-02
6.773122e-02
6.758749e-02
6.744391e-02
6.730048e-02
6.715719e-02
6.701406e-02
6.687107e-02
6.672824e-02
6.658555e-02
6.644301e-02
6.630062e-02
6.615838e-02
6.601629e-02
6.587434e-02
6.573255e-02
6.559090e-02
6.544941e-02
6.530806e-02
6.516686e-02
6.502581e-02
6.488491e-02
6.474416e-02
6.460355e-02
6.446310e-02
6.432279e-02
6.418264e-02
6.404263e-02
6.390277e-02
6.376306e-02
6.362350e-02
6.348409e-02
6.334483e-02
6.320571e-02
6.306675e-02
6.292793e-02
6.278927e-02
6.265075e-02
6.251238e-02
6.237416e-02
6.223609e-02
6.209816e-02
6.196039e-02
6.182277e-02
6.168529e-02
6.154796e-02
6.141079e-02
6.127376e-02
6.113688e-02
6.100015e-02
6.086357e-02
6.072713e-02
6.059085e-02
6.045471e-02
6.031873e-02
6.018289e-02
6.004720e-02
5.991166e-02
5.977627e-02
5.964103e-02
5.950594e-02
5.937100e-02
5.923620e-02
5.910156e-02
5.896706e-02
5.883271e-02
5.869851e-02
5.856446e-02
5.843056e-02
5.829681e-02
5.816321e-02
5.802976e-02
5.789645e-02
5.776330e-02
5.763029e-02
5.749743e-02
5.736472e-02
5.723216e-02
5.709975e-02
5.696749e-02
5.683537e-02
5.670341e-02
5.657159e-02
5.643993e-02
5.630841e-02
5.617704e-02
5.604582e-02
5.591475e-02
5.578383e-02
5.565306e-02
5.552243e-02
5.539196e-02
5.526163e-02
5.513145e-02
5.500143e-02
5.487155e-02
5.474182e-02
5.461223e-02
5.448280e-02
5.435352e-02
5.422438e-02
5.409540e-02
5.396656e-02
5.383787e-02
5.370933e-02
5.358094e-02
5.345270e-02
5.332461e-02
5.319667e-02
5.306887e-02
5.294123e-02
5.281373e-02
5.268638e-02
5.255918e-02
5.243213e-02
5.230523e-02
5.217848e-02
5.205188e-02
5.192542e-02
5.179912e-02
5.167296e-02
5.154695e-02
5.142109e-02
5.129538e-02
5.116982e-02
5.104441e-02
5.091914e-02
5.079403e-02
5.066906e-02
5.054425e-02
5.041958e-02
5.029506e-02
5.017069e-02
5.004647e-02
4.992240e-02
4.979847e-02
4.967470e-02
4.955107e-02
4.942759e-02
4.930426e-02
4.918108e-02
4.905805e-02
4.893517e-02
4.881244e-02
4.868985e-02
4.856742e-02
4.844513e-02
4.832299e-02
4.820100e-02
4.807916e-02
4.795747e-02
4.783593e-02
4.771454e-02
4.759329e-02
4.747219e-02
4.735125e-02
4.723045e-02
4.710980e-02
4.698930e-02
4.686894e-02
4.674874e-02
4.662868e-02
4.650878e-02
4.638902e-02
4.626941e-02
4.614995e-02
4.603064e-02
4.591148e-02
4.579246e-02
4.567360e-02
4.555488e-02
4.543631e-02
4.531789e-02
4.519962e-02
4.508150e-02
4.496353e-02
4.484570e-02
4.472803e-02
4.461050e-02
4.449312e-02
4.437589e-02
4.425881e-02
4.414188e-02
4.402509e-02
4.390846e-02
4.379197e-02
4.367563e-02
4.355945e-02
4.344340e-02
4.332751e-02
4.321177e-02
4.309617e-02
4.298073e-02
4.286543e-02
4.275028e-02
4.263528e-02
4.252043e-02
4.240573e-02
4.229117e-02
4.217677e-02
4.206251e-02
4.194840e-02
4.183444e-02
4.172063e-02
4.160696e-02
4.149345e-02
4.138008e-02
4.126687e-02
4.115380e-02
4.104088e-02
4.092810e-02
4.081548e-02
4.070301e-02
4.059068e-02
4.047850e-02
4.036647e-02
4.025459e-02
4.014286e-02
4.003127e-02
3.991984e-02
3.980855e-02
3.969741e-02
3.958642e-02
3.947558e-02
3.936488e-02
3.925434e-02
3.914394e-02
3.903369e-02
3.892359e-02
3.881364e-02
3.870384e-02
3.859418e-02
3.848468e-02
3.837532e-02
3.826611e-02
3.815705e-02
3.804813e-02
3.793937e-02
3.783075e-02
3.772229e-02
3.761397e-02
3.750579e-02
3.739777e-02
3.728990e-02
3.718217e-02
3.707459e-02
3.696716e-02
3.685988e-02
3.675275e-02
3.664576e-02
3.653892e-02
3.643223e-02
3.632569e-02
3.621930e-02
3.611306e-02
3.600696e-02
3.590101e-02
3.579521e-02
3.568956e-02
3.558406e-02
3.547870e-02
3.537350e-02
3.526844e-02
3.516353e-02
3.505877e-02
3.495415e-02
3.484969e-02
3.474537e-02
3.464120e-02
3.453718e-02
3.443330e-02
3.432958e-02
3.422600e-02
3.412257e-02
3.401929e-02
3.391615e-02
3.381317e-02
3.371033e-02
3.360764e-02
3.350510e-02
3.340271e-02
3.330046e-02
3.319836e-02
3.309642e-02
3.299461e-02
3.289296e-02
3.279145e-02
3.269010e-02
3.258889e-02
3.248783e-02
3.238691e-02
3.228615e-02
3.218553e-02
3.208506e-02
3.198474e-02
3.188456e-02
3.178453e-02
3.168466e-02
3.158493e-02
3.148534e-02
3.138591e-02
3.128662e-02
3.118748e-02
3.108849e-02
3.098964e-02
3.089095e-02
3.079240e-02
3.069400e-02
3.059575e-02
3.049764e-02
3.039968e-02
3.030187e-02
3.020421e-02
3.010670e-02
3.000933e-02
2.991211e-02
2.981504e-02
2.971812e-02
2.962134e-02
2.952471e-02
2.942823e-02
2.933190e-02
2.923572e-02
2.913968e-02
2.904379e-02
2.894804e-02
2.885245e-02
2.875700e-02
2.866170e-02
2.856655e-02
2.847155e-02
2.837669e-02
2.828198e-02
2.818742e-02
2.809300e-02
2.799873e-02
2.790461e-02
2.781064e-02
2.771682e-02
2.762314e-02
2.752961e-02
2.743623e-02
2.734299e-02
2.724990e-02
2.715696e-02
2.706417e-02
2.697152e-02
2.687902e-02
2.678667e-02
2.669447e-02
2.660241e-02
2.651050e-02
2.641874e-02
2.632713e-02
2.623566e-02
2.614434e-02
2.605317e-02
2.596214e-02
2.587126e-02
2.578053e-02
2.568995e-02
2.559951e-02
2.550922e-02
2.541908e-02
2.532908e-02
2.523924e-02
2.514954e-02
2.505998e-02
2.497057e-02
2.488131e-02
2.479220e-02
2.470324e-02
2.461442e-02
2.452575e-02
2.443722e-02
2.434885e-02
2.426062e-02
2.417253e-02
2.408460e-02
2.399681e-02
2.390916e-02
2.382167e-02
2.373432e-02
2.364712e-02
2.356006e-02
2.347316e-02
2.338639e-02
2.329978e-02
2.321331e-02
2.312699e-02
2.304082e-02
2.295479e-02
2.286891e-02
2.278318e-02
2.269759e-02
2.261215e-02
2.252686e-02
2.244172e-02
2.235672e-02
2.227186e-02
2.218716e-02
2.210260e-02
2.201819e-02
2.193392e-02
2.184980e-02
2.176583e-02
2.168200e-02
2.159833e-02
2.151479e-02
2.143141e-02
2.134817e-02
2.126507e-02
2.118213e-02
2.109933e-02
2.101668e-02
2.093417e-02
2.085181e-02
2.076960e-02
2.068753e-02
2.060561e-02
2.052383e-02
2.044221e-02
2.036072e-02
2.027939e-02
2.019820e-02
2.011716e-02
2.003626e-02
1.995551e-02
1.987491e-02
1.979445e-02
1.971414e-02
1.963398e-02
1.955396e-02
1.947409e-02
1.939436e-02
1.931478e-02
1.923535e-02
1.915606e-02
1.907692e-02
1.899793e-02
1.891908e-02
1.884038e-02
1.876182e-02
1.868341e-02
1.860515e-02
1.852703e-02
1.844906e-02
1.837123e-02
1.829355e-02
1.821602e-02
1.813863e-02
1.806139e-02
1.798429e-02
1.790734e-02
1.783054e-02
1.775388e-02
1.767737e-02
1.760100e-02
1.752478e-02
1.744871e-02
1.737278e-02
1.729700e-02
1.722136e-02
1.714587e-02
1.707053e-02
1.699533e-02
1.692027e-02
1.684537e-02
1.677060e-02
1.669599e-02
1.662152e-02
1.654719e-02
1.647301e-02
1.639898e-02
1.632509e-02
1.625135e-02
1.617775e-02
1.610430e-02
1.603100e-02
1.595784e-02
1.588482e-02
1.581196e-02
1.573923e-02
1.566665e-02
1.559422e-02
1.552194e-02
1.544979e-02
1.537780e-02
1.530595e-02
1.523424e-02
1.516268e-02
1.509127e-02
1.502000e-02
1.494888e-02
1.487790e-02
1.480707e-02
1.473638e-02
1.466584e-02
1.459544e-02
1.452519e-02
1.445508e-02
1.438512e-02
1.431530e-02
1.424563e-02
1.417611e-02
1.410673e-02
1.403749e-02
1.396840e-02
1.389945e-02
1.383065e-02
1.376200e-02
1.369349e-02
1.362512e-02
1.355690e-02
1.348883e-02
1.342090e-02
1.335311e-02
1.328547e-02
1.321798e-02
1.315063e-02
1.308342e-02
1.301636e-02
1.294944e-02
1.288267e-02
1.281605e-02
1.274957e-02
1.268323e-02
1.261704e-02
1.255099e-02
1.248509e-02
1.241933e-02
1.235372e-02
1.228825e-02
1.222293e-02
1.215775e-02
1.209271e-02
1.202782e-02
1.196308e-02
1.189848e-02
1.183402e-02
1.176971e-02
1.170554e-02
1.164152e-02
1.157764e-02
1.151391e-02
1.145032e-02
1.138687e-02
1.132357e-02
1.126042e-02
1.119741e-02
1.113454e-02
1.107182e-02
1.100924e-02
1.094680e-02
1.088451e-02
1.082237e-02
1.076037e-02
1.069851e-02
1.063680e-02
1.057523e-02
1.051380e-02
1.045252e-02
1.039138e-02
1.033039e-02
1.026954e-02
1.020884e-02
1.014828e-02
1.008786e-02
1.002759e-02
9.967464e-03
9.907479e-03
9.847639e-03
9.787943e-03
9.728391e-03
9.668982e-03
9.609718e-03
9.550597e-03
9.491620e-03
9.432787e-03
9.374098e-03
9.315552e-03
9.257150e-03
9.198892e-03
9.140778e-03
9.082808e-03
9.024981e-03
8.967297e-03
8.909758e-03
8.852362e-03
8.795110e-03
8.738001e-03
8.681036e-03
8.624214e-03
8.567536e-03
8.511001e-03
8.454610e-03
8.398362e-03
8.342258e-03
8.286297e-03
8.230480e-03
8.174806e-03
8.119275e-03
8.063888e-03
8.008644e-03
7.953543e-03
7.898585e-03
7.843771e-03
7.789100e-03
7.734573e-03
7.680188e-03
7.625947e-03
7.571849e-03
7.517894e-03
7.464082e-03
7.410413e-03
7.356887e-03
7.303504e-03
7.250265e-03
7.197168e-03
7.144214e-03
7.091404e-03
7.038736e-03
6.986211e-03
6.933829e-03
6.881590e-03
6.829494e-03
6.777541e-03
6.725730e-03
6.674062e-03
6.622537e-03
6.571155e-03
6.519916e-03
6.468819e-03
6.417865e-03
6.367054e-03
6.316385e-03
6.265859e-03
6.215476e-03
6.165235e-03
6.115136e-03
6.065181e-03
6.015367e-03
5.965697e-03
5.916169e-03
5.866783e-03
5.817539e-03
5.768438e-03
5.719480e-03
5.670664e-03
5.621990e-03
5.573458e-03
5.525069e-03
5.476822e-03
5.428718e-03
5.380755e-03
5.332935e-03
5.285257e-03
5.237721e-03
5.190328e-03
5.143076e-03
5.095967e-03
5.048999e-03
5.002174e-03
4.955491e-03
4.908949e-03
4.862550e-03
4.816293e-03
4.770177e-03
4.724204e-03
4.678372e-03
4.632683e-03
4.587135e-03
4.541729e-03
4.496465e-03
4.451343e-03
4.406362e-03
4.361523e-03
4.316826e-03
4.272271e-03
4.227857e-03
4.183585e-03
4.139454e-03
4.095465e-03
4.051618e-03
4.007912e-03
3.964348e-03
3.920925e-03
3.877644e-03
3.834505e-03
3.791506e-03
3.748649e-03
3.705934e-03
3.663360e-03
3.620927e-03
3.578636e-03
3.536485e-03
3.494477e-03
3.452609e-03
3.410883e-03
3.369297e-03
3.327853e-03
3.286551e-03
3.245389e-03
3.204368e-03
3.163489e-03
3.122750e-03
3.082153e-03
3.041697e-03
3.001381e-03
2.961207e-03
2.921173e-03
2.881281e-03
2.841529e-03
2.801918e-03
2.762449e-03
2.723119e-03
2.683931e-03
2.644884e-03
2.605977e-03
2.567211e-03
2.528585e-03
2.490101e-03
2.451757e-03
2.413553e-03
2.375490e-03
2.337568e-03
2.299786e-03
2.262145e-03
2.224645e-03
2.187285e-03
2.150065e-03
2.112986e-03
2.076047e-03
2.039248e-03
2.002590e-03
1.966072e-03
1.929695e-03
1.893458e-03
1.857361e-03
1.821404e-03
1.785587e-03
1.749911e-03
1.714375e-03
1.678979e-03
1.643723e-03
1.608607e-03
1.573631e-03
1.538795e-03
1.504099e-03
1.469544e-03
1.435128e-03
1.400852e-03
1.366716e-03
1.332720e-03
1.298863e-03
1.265147e-03
1.231570e-03
1.198133e-03
1.164836e-03
1.131679e-03
1.098661e-03
1.065783e-03
1.033044e-03
1.000445e-03
9.679862e-04
9.356666e-04
9.034865e-04
8.714458e-04
8.395447e-04
8.077831e-04
7.761608e-04
7.446780e-04
7.133346e-04
6.821305e-04
6.510658e-04
6.201404e-04
5.893542e-04
5.587073e-04
5.281996e-04
4.978311e-04
4.676018e-04
4.375117e-04
4.075606e-04
3.777487e-04
3.480758e-04
3.185419e-04
2.891471e-04
2.598913e-04
2.307744e-04
2.017964e-04
1.729574e-04
1.442572e-04
1.156959e-04
8.727341e-05
5.898971e-05
3.084479e-05
2.838614e-06
0
0
0
0
0
0
0
0
0
0
0
0
0
0
0
0
0
0
0
0
0
0
0
0
0
0
0
0
0
0
0
0
0
0
0
0
0
0
0
0
0
0
0
0
0
0
0
0
0
0
0
0
0
0
0
0
0
0
0
0
0
0
0
0
0
0
0
0
0
0
0
0
0
0
0
0
0
0
0
0
0
0
0
0
0
0
0
0
0
0
0
0
0
0
0
0
0
0
0
0
0
0
0
0
0
0
0
0
0
0
0
0
0
0
0
0
0
0
0
0
0
0
0
0
0
0
0
0
0
0
0
0
0
0
0
0
0
0
0
0
0
0
0
0
0
0
0
0
0
0
0
0
0
0
0
0
0
0
0
0
0
0
0
0
0
0
0
0
0
0
0
0
0
0
0
0
0
0
0
0
0
0
0
0
0
0
0
0
0
0
0
0
0
0
0
0
0
0
0
0
0
0
0
0
0
0
0
0
0
0
0
0
0
0
0
0
0
0
0
0
0
0
0
0
0
0
0
0
0
0
0
0
0
0
0
0
0
0
0
0
0
0
0
0
0
0
0
0
0
0
0
0
0
0
0
0
0
0
0
0
0
0
0
0
0
0
0
0
0
0
0
0
0
0
0
0
0
0
0
0
0
0
0
0
0
0
0
0
0
0
0
0
0
0
0
0
0
0
0
0
0
0
0
0
0
0
0
0
0
0
0
0
0
0
0
0
0
0
0
0
0
0
0
0
0
0
0
0
0
0
0
0
0
0
0
0
0
0
0
0
0
0
0
0
0
0
0
0
0
0
0
0
0
0
0
0
0
0
0
0
0
0
0
0
0
0
0
0
0
0
0
0
0
0
0
0
0
0
0
0
0
0
0
0
0
0
0
0
0
0
0
0
0
0
0
0
0
0
0
0
0
0
0
0
0
0
0
0
0
0
0
0
0
0
0
1.730687e-05
4.439553e-05
7.160874e-05
9.894647e-05
1.264087e-04
1.539953e-04
1.817063e-04
2.095417e-04
2.375013e-04
2.655853e-04
2.937934e-04
3.221258e-04
3.505823e-04
3.791629e-04
4.078675e-04
4.366962e-04
4.656489e-04
4.947254e-04
5.239259e-04
5.532503e-04
5.826985e-04
6.122704e-04
6.419661e-04
6.717854e-04
7.017285e-04
7.317951e-04
7.619853e-04
7.922990e-04
8.227362e-04
8.532969e-04
8.839809e-04
9.147883e-04
9.457191e-04
9.767731e-04
1.007950e-03
1.039251e-03
1.070674e-03
1.102221e-03
1.133891e-03
1.165684e-03
1.197599e-03
1.229638e-03
1.261800e-03
1.294084e-03
1.326492e-03
1.359022e-03
1.391675e-03
1.424450e-03
1.457348e-03
1.490369e-03
1.523512e-03
1.556778e-03
1.590167e-03
1.623677e-03
1.657311e-03
1.691066e-03
1.724944e-03
1.758944e-03
1.793067e-03
1.827311e-03
1.861678e-03
1.896167e-03
1.930778e-03
1.965510e-03
2.000365e-03
2.035342e-03
2.070441e-03
2.105661e-03
2.141004e-03
2.176468e-03
2.212053e-03
2.247761e-03
2.283590e-03
2.319541e-03
2.355613e-03
2.391807e-03
2.428122e-03
2.464559e-03
2.501117e-03
2.537796e-03
2.574597e-03
2.611519e-03
2.648562e-03
2.685726e-03
2.723011e-03
2.760418e-03
2.797945e-03
2.835594e-03
2.873363e-03
2.911254e-03
2.949265e-03
2.987397e-03
3.025650e-03
3.064023e-03
3.102517e-03
3.141132e-03
3.179868e-03
3.218724e-03
3.257700e-03
3.296797e-03
3.336015e-03
3.375352e-03
3.414811e-03
3.454389e-03
3.494088e-03
3.533907e-03
3.573846e-03
3.613905e-03
3.654084e-03
3.694383e-03
3.734803e-03
3.775342e-03
3.816001e-03
3.856780e-03
3.897679e-03
3.938697e-03
3.979836e-03
4.021094e-03
4.062471e-03
4.103968e-03
4.145585e-03
4.187321e-03
4.229177e-03
4.271152e-03
4.313247e-03
4.355461e-03
4.397794e-03
4.440246e-03
4.482817e-03
4.525508e-03
4.568318e-03
4.611247e-03
4.654295e-03
4.697462e-03
4.740747e-03
4.784152e-03
4.827675e-03
4.871318e-03
4.915079e-03
4.958959e-03
5.002957e-03
5.047074e-03
5.091310e-03
5.135664e-03
5.180136e-03
5.224727e-03
5.269437e-03
5.314264e-03
5.359210e-03
5.404275e-03
5.449457e-03
5.494758e-03
5.540177e-03
5.585714e-03
5.631369e-03
5.677142e-03
5.723032e-03
5.769041e-03
5.815168e-03
5.861412e-03
5.907774e-03
5.954254e-03
6.000852e-03
6.047567e-03
6.094400e-03
6.141350e-03
6.188418e-03
6.235603e-03
6.282905e-03
6.330325e-03
6.377863e-03
6.425517e-03
6.473289e-03
6.521178e-03
6.569184e-03
6.617307e-03
6.665547e-03
6.713904e-03
6.762378e-03
6.810969e-03
6.859677e-03
6.908501e-03
6.957443e-03
7.006501e-03
7.055675e-03
7.104967e-03
7.154374e-03
7.203899e-03
7.253540e-03
7.303297e-03
7.353171e-03
7.403161e-03
7.453267e-03
7.503490e-03
7.553829e-03
7.604284e-03
7.654855e-03
7.705542e-03
7.756345e-03
7.807264e-03
7.858299e-03
7.909450e-03
7.960717e-03
8.012099e-03
8.063597e-03
8.115211e-03
8.166941e-03
8.218786e-03
8.270747e-03
8.322823e-03
8.375015e-03
8.427322e-03
8.479744e-03
8.532282e-03
8.584935e-03
8.637703e-03
8.690587e-03
8.743585e-03
8.796699e-03
8.849928e-03
8.903271e-03
8.956730e-03
9.010303e-03
9.063992e-03
9.117795e-03
9.171713e-03
9.225746e-03
9.279893e-03
9.334155e-03
9.388531e-03
9.443022e-03
9.497628e-03
9.552347e-03
9.607182e-03
9.662130e-03
9.717193e-03
9.772370e-03
9.827661e-03
9.883067e-03
9.938586e-03
9.994220e-03
1.004997e-02
1.010583e-02
1.016180e-02
1.021789e-02
1.027410e-02
1.033041e-02
1.038684e-02
1.044339e-02
1.050005e-02
1.055682e-02
1.061370e-02
1.067070e-02
1.072781e-02
1.078504e-02
1.084237e-02
1.089983e-02
1.095739e-02
1.101507e-02
1.107286e-02
1.113076e-02
1.118878e-02
1.124691e-02
1.130516e-02
1.136351e-02
1.142198e-02
1.148056e-02
1.153926e-02
1.159806e-02
1.165698e-02
1.171602e-02
1.177516e-02
1.183442e-02
1.189379e-02
1.195327e-02
1.201287e-02
1.207257e-02
1.213239e-02
1.219232e-02
1.225237e-02
1.231252e-02
1.237279e-02
1.243317e-02
1.249366e-02
1.255427e-02
1.261498e-02
1.267581e-02
1.273675e-02
1.279780e-02
1.285896e-02
1.292024e-02
1.298162e-02
1.304312e-02
1.310473e-02
1.316645e-02
1.322828e-02
1.329022e-02
1.335228e-02
1.341444e-02
1.347672e-02
1.353911e-02
1.360161e-02
1.366422e-02
1.372694e-02
1.378977e-02
1.385271e-02
1.391577e-02
1.397893e-02
1.404221e-02
1.410559e-02
1.416909e-02
1.423270e-02
1.429641e-02
1.436024e-02
1.442418e-02
1.448823e-02
1.455239e-02
1.461666e-02
1.468104e-02
1.474553e-02
1.481013e-02
1.487484e-02
1.493966e-02
1.500459e-02
1.506963e-02
1.513478e-02
1.520004e-02
1.526541e-02
1.533089e-02
1.539648e-02
1.546218e-02
1.552799e-02
1.559390e-02
1.565993e-02
1.572607e-02
1.579231e-02
1.585867e-02
1.592513e-02
1.599171e-02
1.605839e-02
1.612518e-02
1.619209e-02
1.625910e-02
1.632622e-02
1.639345e-02
1.646078e-02
1.652823e-02
1.659578e-02
1.666345e-02
1.673122e-02
1.679910e-02
1.686709e-02
1.693519e-02
1.700340e-02
1.707171e-02
1.714014e-02
1.720867e-02
1.727731e-02
1.734606e-02
1.741491e-02
1.748388e-02
1.755295e-02
1.762213e-02
1.769142e-02
1.776082e-02
1.783032e-02
1.789993e-02
1.796965e-02
1.803948e-02
1.810942e-02
1.817946e-02
1.824961e-02
1.831987e-02
1.839024e-02
1.846071e-02
1.853129e-02
1.860198e-02
1.867277e-02
1.874368e-02
1.881469e-02
1.888580e-02
1.895703e-02
1.902836e-02
1.909979e-02
1.917134e-02
1.924299e-02
1.931475e-02
1.938661e-02
1.945858e-02
1.953066e-02
1.960285e-02
1.967514e-02
1.974754e-02
1.982004e-02
1.989265e-02
1.996537e-02
2.003819e-02
2.011112e-02
2.018416e-02
2.025730e-02
2.033055e-02
2.040390e-02
2.047736e-02
2.055093e-02
2.062460e-02
2.069838e-02
2.077226e-02
2.084625e-02
2.092034e-02
2.099455e-02
2.106885e-02
2.114326e-02
2.121778e-02
2.129240e-02
2.136713e-02
2.144196e-02
2.151690e-02
2.159194e-02
2.166709e-02
2.174235e-02
2.181770e-02
2.189317e-02
2.196874e-02
2.204441e-02
2.212019e-02
2.219607e-02
2.227206e-02
2.234815e-02
2.242435e-02
2.250065e-02
2.257705e-02
2.265356e-02
2.273018e-02
2.280690e-02
2.288372e-02
2.296065e-02
2.303768e-02
2.311482e-02
2.319206e-02
2.326940e-02
2.334685e-02
2.342440e-02
2.350206e-02
2.357982e-02
2.365768e-02
2.373565e-02
2.381372e-02
2.389189e-02
2.397017e-02
2.404855e-02
2.412704e-02
2.420563e-02
2.428432e-02
2.436311e-02
2.444201e-02
2.452101e-02
2.460012e-02
2.467932e-02
2.475863e-02
2.483805e-02
2.491756e-02
2.499718e-02
2.507691e-02
2.515673e-02
2.523666e-02
2.531669e-02
2.539682e-02
2.547706e-02
2.555739e-02
2.563784e-02
2.571838e-02
2.579902e-02
2.587977e-02
2.596062e-02
2.604157e-02
2.612262e-02
2.620378e-02
2.628504e-02
2.636640e-02
2.644786e-02
2.652942e-02
2.661109e-02
2.669286e-02
2.677472e-02
2.685669e-02
2.693877e-02
2.702094e-02
2.710321e-02
2.718559e-02
2.726807e-02
2.735065e-02
2.743333e-02
2.751611e-02
2.759899e-02
2.768197e-02
2.776506e-02
2.784824e-02
2.793153e-02
2.801492e-02
2.809841e-02
2.818199e-02
2.826568e-02
2.834947e-02
2.843337e-02
2.851736e-02
2.860145e-02
2.868564e-02
2.876993e-02
2.885433e-02
2.893882e-02
2.902341e-02
2.910811e-02
2.919290e-02
2.927779e-02
2.936279e-02
2.944788e-02
2.953307e-02
2.961837e-02
2.970376e-02
2.978925e-02
2.987485e-02
2.996054e-02
3.004633e-02
3.013222e-02
3.021821e-02
3.030430e-02
3.039049e-02
3.047678e-02
3.056317e-02
3.064965e-02
3.073624e-02
3.082293e-02
3.090971e-02
3.099659e-02
3.108357e-02
3.117065e-02
3.125783e-02
3.134511e-02
3.143249e-02
3.151997e-02
3.160754e-02
3.169521e-02
3.178298e-02
3.187085e-02
3.195882e-02
3.204689e-02
3.213505e-02
3.222331e-02
3.231167e-02
3.240013e-02
3.248869e-02
3.257734e-02
3.266610e-02
3.275495e-02
3.284389e-02
3.293294e-02
3.302208e-02
3.311132e-02
3.320066e-02
3.329010e-02
3.337963e-02
3.346926e-02
3.355899e-02
3.364882e-02
3.373874e-02
3.382876e-02
3.391888e-02
3.400909e-02
3.409940e-02
3.418981e-02
3.428031e-02
3.437092e-02
3.446162e-02
3.455241e-02
3.464330e-02
3.473429e-02
3.482538e-02
3.491656e-02
3.500784e-02
3.509921e-02
3.519068e-02
3.528225e-02
3.537391e-02
3.546567e-02
3.555752e-02
3.564948e-02
3.574152e-02
3.583367e-02
3.592591e-02
3.601824e-02
3.611067e-02
3.620320e-02
3.629582e-02
3.638854e-02
3.648135e-02
3.657426e-02
3.666726e-02
3.676036e-02
3.685356e-02
3.694685e-02
3.704023e-02
3.713371e-02
3.722729e-02
3.732096e-02
3.741472e-02
3.750859e-02
3.760254e-02
3.769659e-02
3.779073e-02
3.788497e-02
3.797931e-02
3.807374e-02
3.816826e-02
3.826288e-02
3.835759e-02
3.845239e-02
3.854730e-02
3.864229e-02
3.873738e-02
3.883256e-02
3.892784e-02
3.902321e-02
3.911867e-02
3.921423e-02
3.930989e-02
3.940563e-02
3.950147e-02
3.959741e-02
3.969343e-02
3.978955e-02
3.988577e-02
3.998208e-02
4.007848e-02
4.017497e-02
4.027156e-02
4.036824e-02
4.046501e-02
4.056188e-02
4.065884e-02
4.075589e-02
4.085304e-02
4.095028e-02
4.104761e-02
4.114503e-02
4.124255e-02
4.134016e-02
4.143786e-02
4.153566e-02
4.163354e-02
4.173152e-02
4.182960e-02
4.192776e-02
4.202602e-02
4.212436e-02
4.222280e-02
4.232134e-02
4.241996e-02
4.251868e-02
4.261749e-02
4.271639e-02
4.281538e-02
4.291446e-02
4.301363e-02
4.311290e-02
4.321226e-02
4.331171e-02
4.341125e-02
4.351088e-02
4.361061e-02
4.371042e-02
4.381033e-02
4.391032e-02
4.401041e-02
4.411059e-02
4.421086e-02
4.431122e-02
4.441167e-02
4.451221e-02
4.461285e-02
4.471357e-02
4.481438e-02
4.491529e-02
4.501628e-02
4.511737e-02
4.521855e-02
4.531981e-02
4.542117e-02
4.552261e-02
4.562415e-02
4.572578e-02
4.582749e-02
4.592930e-02
4.603120e-02
4.613318e-02
4.623526e-02
4.633743e-02
4.643968e-02
4.654203e-02
4.664446e-02
4.674698e-02
4.684960e-02
4.695230e-02
4.705509e-02
4.715797e-02
4.726094e-02
4.736400e-02
4.746715e-02
4.757039e-02
4.767371e-02
4.777713e-02
4.788063e-02
4.798423e-02
4.808791e-02
4.819168e-02
4.829553e-02
4.839948e-02
4.850352e-02
4.860764e-02
4.871185e-02
4.881615e-02
4.892054e-02
4.902502e-02
4.912958e-02
4.923424e-02
4.933898e-02
4.944381e-02
4.954872e-02
4.965373e-02
4.975882e-02
4.986400e-02
4.996927e-02
5.007462e-02
5.018006e-02
5.028559e-02
5.039121e-02
5.049692e-02
5.060271e-02
5.070859e-02
5.081455e-02
5.092061e-02
5.102675e-02
5.113297e-02
5.123929e-02
5.134569e-02
5.145218e-02
5.155875e-02
5.166541e-02
5.177216e-02
5.187899e-02
5.198591e-02
5.209292e-02
5.220001e-02
5.230719e-02
5.241446e-02
5.252181e-02
5.262925e-02
5.273678e-02
5.284439e-02
5.295208e-02
5.305986e-02
5.316773e-02
5.327569e-02
5.338372e-02
5.349185e-02
5.360006e-02
5.370836e-02
5.381674e-02
5.392520e-02
5.403376e-02
5.414239e-02
5.425112e-02
5.435992e-02
5.446882e-02
5.457780e-02
5.468686e-02
5.479601e-02
5.490524e-02
5.501456e-02
5.512396e-02
5.523345e-02
5.534302e-02
5.545267e-02
5.556241e-02
5.567224e-02
5.578215e-02
5.589214e-02
5.600222e-02
5.611238e-02
5.622263e-02
5.633296e-02
5.644337e-02
5.655387e-02
5.666445e-02
5.677512e-02
5.688587e-02
5.699670e-02
5.710762e-02
5.721862e-02
5.732970e-02
5.744087e-02
5.755212e-02
5.766345e-02
5.777487e-02
5.788637e-02
5.799795e-02
5.810962e-02
5.822137e-02
5.833320e-02
5.844512e-02
5.855712e-02
5.866920e-02
5.878136e-02
5.889361e-02
5.900594e-02
5.911835e-02
5.923084e-02
5.934342e-02
5.945608e-02
5.956882e-02
5.968164e-02
5.979455e-02
5.990753e-02
6.002060e-02
6.013376e-02
6.024699e-02
6.036030e-02
6.047370e-02
6.058718e-02
6.070074e-02
6.081438e-02
6.092811e-02
6.104191e-02
6.115580e-02
6.126977e-02
6.138382e-02
6.149795e-02
6.161216e-02
6.172645e-02
6.184082e-02
6.195528e-02
6.206981e-02
6.218443e-02
6.229913e-02
6.241391e-02
6.252876e-02
6.264370e-02
6.275872e-02
6.287382e-02
6.298901e-02
6.310427e-02
6.321961e-02
6.333503e-02
6.345053e-02
6.356611e-02
6.368178e-02
6.379752e-02
6.391334e-02
6.402924e-02
6.414522e-02
6.426128e-02
6.437743e-02
6.449365e-02
6.460995e-02
6.472633e-02
6.484279e-02
6.495932e-02
6.507594e-02
6.519264e-02
6.530941e-02
6.542627e-02
6.554320e-02
6.566022e-02
6.577731e-02
6.589448e-02
6.601173e-02
6.612906e-02
6.624647e-02
6.636395e-02
6.648152e-02
6.659916e-02
6.671688e-02
6.683468e-02
6.695256e-02
6.707052e-02
6.718855e-02
6.730667e-02
6.742486e-02
6.754313e-02
6.766147e-02
6.777990e-02
6.789840e-02
6.801698e-02
6.813564e-02
6.825437e-02
6.837319e-02
6.849208e-02
6.861104e-02
6.873009e-02
6.884921e-02
6.896841e-02
6.908769e-02
6.920704e-02
6.932647e-02
6.944598e-02
6.956557e-02
6.968523e-02
6.980497e-02
6.992478e-02
7.004468e-02
7.016464e-02
7.028469e-02
7.040481e-02
7.052501e-02
7.064528e-02
7.076564e-02
7.088606e-02
7.100657e-02
7.112714e-02
7.124780e-02
7.136853e-02
7.148934e-02
7.161022e-02
7.173118e-02
7.185222e-02
7.197333e-02
7.209451e-02
7.221577e-02
7.233711e-02
7.245852e-02
7.258001e-02
7.270157e-02
7.282321e-02
7.294492e-02
7.306671e-02
7.318858e-02
7.331051e-02
7.343253e-02
7.355462e-02
7.367678e-02
7.379902e-02
7.392133e-02
7.404371e-02
7.416618e-02
7.428871e-02
7.441132e-02
7.453401e-02
7.465677e-02
7.477960e-02
7.490250e-02
7.502549e-02
7.514854e-02
7.527167e-02
7.539487e-02
7.551815e-02
7.564150e-02
7.576492e-02
7.588842e-02
7.601199e-02
7.613564e-02
7.625936e-02
7.638315e-02
7.650701e-02
7.663095e-02
7.675496e-02
7.687905e-02
7.700320e-02
7.712743e-02
7.725174e-02
7.737611e-02
7.750056e-02
7.762508e-02
7.774968e-02
7.787435e-02
7.799909e-02
7.812390e-02
7.824878e-02
7.837374e-02
7.849877e-02
7.862387e-02
7.874904e-02
7.887429e-02
7.899960e-02
7.912499e-02
7.925046e-02
7.937599e-02
7.950159e-02
7.962727e-02
7.975302e-02
7.987884e-02
8.000473e-02
8.013069e-02
8.025673e-02
8.038283e-02
8.050901e-02
8.063526e-02
8.076157e-02
8.088796e-02
8.101442e-02
8.114096e-02
8.126756e-02
8.139423e-02
8.152098e-02
8.164779e-02
8.177468e-02
8.190163e-02
8.202866e-02
8.215576e-02
8.228292e-02
8.241016e-02
8.253747e-02
8.266485e-02
8.279229e-02
8.291981e-02
8.304740e-02
8.317506e-02
8.330278e-02
8.343058e-02
8.355845e-02
8.368639e-02
8.381439e-02
8.394247e-02
8.407061e-02
8.419883e-02
8.432711e-02
8.445546e-02
8.458389e-02
8.471238e-02
8.484094e-02
8.496957e-02
8.509826e-02
8.522703e-02
8.535587e-02
8.548477e-02
8.561374e-02
8.574279e-02
8.587190e-02
8.600107e-02
8.613032e-02
8.625964e-02
8.638902e-02
8.651847e-02
8.664799e-02
8.677758e-02
8.690724e-02
8.703696e-02
8.716675e-02
8.729661e-02
8.742654e-02
8.755653e-02
8.768660e-02
8.781673e-02
8.794692e-02
8.807719e-02
8.820752e-02
8.833792e-02
8.846839e-02
8.859892e-02
8.872952e-02
8.886019e-02
8.899092e-02
8.912173e-02
8.925259e-02
8.938353e-02
8.951453e-02
8.964560e-02
8.977674e-02
8.990794e-02
9.003921e-02
9.017054e-02
9.030194e-02
9.043341e-02
9.056494e-02
9.069654e-02
9.082820e-02
9.095994e-02
9.109173e-02
9.122360e-02
9.135552e-02
9.148752e-02
9.161958e-02
9.175170e-02
9.188390e-02
9.201615e-02
9.214847e-02
9.228086e-02
9.241331e-02
9.254583e-02
9.267841e-02
9.281106e-02
9.294377e-02
9.307655e-02
9.320939e-02
9.334230e-02
9.347527e-02
9.360831e-02
9.374141e-02
9.387458e-02
9.400781e-02
9.414110e-02
9.427446e-02
9.440788e-02
9.454137e-02
9.467492e-02
9.480853e-02
9.494221e-02
9.507596e-02
9.520976e-02
9.534363e-02
9.547757e-02
9.561157e-02
9.574563e-02
9.587975e-02
9.601394e-02
9.614820e-02
9.628251e-02
9.641689e-02
9.655133e-02
9.668584e-02
9.682040e-02
9.695503e-02
9.708973e-02
9.722448e-02
9.735930e-02
9.749419e-02
9.762913e-02
9.776414e-02
9.789921e-02
9.803434e-02
9.816954e-02
9.830479e-02
9.844011e-02
9.857549e-02
9.871094e-02
9.884644e-02
9.898201e-02
9.911764e-02
9.925333e-02
9.938908e-02
9.952490e-02
9.966078e-02
9.979671e-02
9.993271e-02
1.000688e-01
1.002049e-01
1.003411e-01
1.004773e-01
1.006136e-01
1.007500e-01
1.008864e-01
1.010229e-01
1.011595e-01
1.012961e-01
1.014328e-01
1.015695e-01
1.017063e-01
1.018431e-01
1.019800e-01
1.021170e-01
1.022541e-01
1.023912e-01
1.025283e-01
1.026655e-01
1.028028e-01
1.029401e-01
1.030775e-01
1.032150e-01
1.033525e-01
1.034901e-01
1.036277e-01
1.037654e-01
1.039032e-01
1.040410e-01
1.041788e-01
1.043168e-01
1.044548e-01
1.045928e-01
1.047309e-01
1.048691e-01
1.050073e-01
1.051456e-01
1.052840e-01
1.054224e-01
1.055608e-01
1.056994e-01
1.058379e-01
1.059766e-01
1.061153e-01
1.062540e-01
1.063929e-01
1.065317e-01
1.066707e-01
1.068096e-01
1.069487e-01
1.070878e-01
1.072270e-01
1.073662e-01
1.075055e-01
1.076448e-01
1.077842e-01
1.079237e-01
1.080632e-01
1.082027e-01
1.083424e-01
1.084820e-01
1.086218e-01
1.087616e-01
1.089014e-01
1.090413e-01
1.091813e-01
1.093213e-01
1.094614e-01
1.096016e-01
1.097418e-01
1.098820e-01
1.100223e-01
1.101627e-01
1.103031e-01
1.104436e-01
1.105841e-01
1.107247e-01
1.108654e-01
1.110061e-01
1.111468e-01
1.112876e-01
1.114285e-01
1.115694e-01
1.117104e-01
1.118515e-01
1.119925e-01
1.121337e-01
1.122749e-01
1.124162e-01
1.125575e-01
1.126989e-01
1.128403e-01
1.129818e-01
1.131233e-01
1.132649e-01
1.134065e-01
1.135482e-01
1.136900e-01
1.138318e-01
1.139737e-01
1.141156e-01
1.142576e-01
1.143996e-01
1.145417e-01
1.146838e-01
1.148260e-01
1.149683e-01
1.151106e-01
1.152529e-01
1.153953e-01
1.155378e-01
1.156803e-01
1.158229e-01
1.159655e-01
1.161082e-01
1.162509e-01
1.163937e-01
1.165365e-01
1.166794e-01
1.168224e-01
1.169654e-01
1.171084e-01
1.172515e-01
1.173947e-01
1.175379e-01
1.176812e-01
1.178245e-01
1.179679e-01
1.181113e-01
1.182548e-01
1.183983e-01
1.185419e-01
1.186855e-01
1.188292e-01
1.189729e-01
1.191167e-01
1.192606e-01
1.194045e-01
1.195484e-01
1.196924e-01
1.198365e-01
1.199806e-01
1.201247e-01
1.202689e-01
1.204132e-01
1.205575e-01
1.207019e-01
1.208463e-01
1.209907e-01
1.211352e-01
1.212798e-01
1.214244e-01
1.215691e-01
1.217138e-01
1.218586e-01
1.220034e-01
1.221483e-01
1.222932e-01
1.224382e-01
1.225832e-01
1.227283e-01
1.228734e-01
1.230186e-01
1.231638e-01
1.233091e-01
1.234544e-01
1.235998e-01
1.237452e-01
1.238907e-01
1.240362e-01
1.241818e-01
1.243274e-01
1.244731e-01
1.246188e-01
1.247646e-01
1.249104e-01
1.250563e-01
1.252022e-01
1.253482e-01
1.254942e-01
1.256403e-01
1.257864e-01
1.259326e-01
1.260788e-01
1.262250e-01
1.263714e-01
1.265177e-01
1.266641e-01
1.268106e-01
1.269571e-01
1.271037e-01
1.272503e-01
1.273969e-01
1.275436e-01
1.276904e-01
1.278372e-01
1.279840e-01
1.281309e-01
1.282779e-01
1.284249e-01
1.285719e-01
1.287190e-01
1.288661e-01
1.290133e-01
1.291605e-01
1.293078e-01
1.294551e-01
1.296025e-01
1.297499e-01
1.298974e-01
1.300449e-01
1.301925e-01
1.303401e-01
1.304877e-01
1.306354e-01
1.307832e-01
1.309310e-01
1.310788e-01
1.312267e-01
1.313747e-01
1.315226e-01
1.316707e-01
1.318187e-01
1.319669e-01
1.321150e-01
1.322632e-01
1.324115e-01
1.325598e-01
1.327081e-01
1.328565e-01
1.330050e-01
1.331535e-01
1.333020e-01
1.334506e-01
1.335992e-01
1.337479e-01
1.338966e-01
1.340453e-01
1.341941e-01
1.343430e-01
1.344919e-01
1.346408e-01
1.347898e-01
1.349388e-01
1.350879e-01
1.352370e-01
1.353862e-01
1.355354e-01
1.356847e-01
1.358340e-01
1.359833e-01
1.361327e-01
1.362821e-01
1.364316e-01
1.365811e-01
1.367307e-01
1.368803e-01
1.370299e-01
1.371796e-01
1.373293e-01
1.374791e-01
1.376289e-01
1.377788e-01
1.379287e-01
1.380787e-01
1.382287e-01
1.383787e-01
1.385288e-01
1.386789e-01
1.388291e-01
1.389793e-01
1.391296e-01
1.392799e-01
1.394302e-01
1.395806e-01
1.397310e-01
1.398815e-01
1.400320e-01
1.401825e-01
1.403331e-01
1.404838e-01
1.406345e-01
1.407852e-01
1.409359e-01
1.410868e-01
1.412376e-01
1.413885e-01
1.415394e-01
1.416904e-01
1.418414e-01
1.419925e-01
1.421436e-01
1.422947e-01
1.424459e-01
1.425971e-01
1.427484e-01
1.428997e-01
1.430510e-01
1.432024e-01
1.433538e-01
1.435053e-01
1.436568e-01
1.438084e-01
1.439600e-01
1.441116e-01
1.442633e-01
1.444150e-01
1.445667e-01
1.447185e-01
1.448703e-01
1.450222e-01
1.451741e-01
1.453261e-01
1.454781e-01
1.456301e-01
1.457822e-01
1.459343e-01
1.460864e-01
1.462386e-01
1.463909e-01
1.465431e-01
1.466954e-01
1.468478e-01
1.470002e-01
1.471526e-01
1.473051e-01
1.474576e-01
1.476101e-01
1.477627e-01
1.479153e-01
1.480680e-01
1.482207e-01
1.483734e-01
1.485262e-01
1.486790e-01
1.488319e-01
1.489848e-01
1.491377e-01
1.492907e-01
1.494437e-01
1.495967e-01
1.497498e-01
1.499029e-01
1.500561e-01
1.502093e-01
1.503625e-01
1.505158e-01
1.506691e-01
1.508224e-01
1.509758e-01
1.511292e-01
1.512827e-01
1.514362e-01
1.515897e-01
1.517433e-01
1.518969e-01
1.520505e-01
1.522042e-01
1.523579e-01
1.525117e-01
1.526655e-01
1.528193e-01
1.529732e-01
1.531271e-01
1.532810e-01
1.534350e-01
1.535890e-01
1.537430e-01
1.538971e-01
1.540512e-01
1.542054e-01
1.543596e-01
1.545138e-01
1.546681e-01
1.548224e-01
1.549767e-01
1.551311e-01
1.552855e-01
1.554399e-01
1.555944e-01
1.557489e-01
1.559034e-01
1.560580e-01
1.562126e-01
1.563673e-01
1.565219e-01
1.566767e-01
1.568314e-01
1.569862e-01
1.571410e-01
1.572959e-01
1.574508e-01
1.576057e-01
1.577607e-01
1.579157e-01
1.580707e-01
1.582257e-01
1.583808e-01
1.585360e-01
1.586911e-01
1.588463e-01
1.590016e-01
1.591568e-01
1.593121e-01
1.594675e-01
1.596228e-01
1.597782e-01
1.599337e-01
1.600891e-01
1.602446e-01
1.604002e-01
1.605557e-01
1.607113e-01
1.608670e-01
1.610226e-01
1.611783e-01
1.613341e-01
1.614898e-01
1.616456e-01
1.618014e-01
1.619573e-01
1.621132e-01
1.622691e-01
1.624251e-01
1.625811e-01
1.627371e-01
1.628931e-01
1.630492e-01
1.632053e-01
1.633615e-01
1.635177e-01
1.636739e-01
1.638301e-01
1.639864e-01
1.641427e-01
1.642990e-01
1.644554e-01
1.646118e-01
1.647682e-01
1.649247e-01
1.650812e-01
1.652377e-01
1.653943e-01
1.655509e-01
1.657075e-01
1.658641e-01
1.660208e-01
1.661775e-01
1.663343e-01
1.664910e-01
1.666478e-01
1.668047e-01
1.669615e-01
1.671184e-01
1.672753e-01
1.674323e-01
1.675893e-01
1.677463e-01
1.679033e-01
1.680604e-01
1.682175e-01
1.683746e-01
1.685318e-01
1.686889e-01
1.688462e-01
1.690034e-01
1.691607e-01
1.693180e-01
1.694753e-01
1.696327e-01
1.697901e-01
1.699475e-01
1.701049e-01
1.702624e-01
1.704199e-01
1.705775e-01
1.707350e-01
1.708926e-01
1.710502e-01
1.712079e-01
1.713656e-01
1.715233e-01
1.716810e-01
1.718387e-01
1.719965e-01
1.721544e-01
1.723122e-01
1.724701e-01
1.726280e-01
1.727859e-01
1.729438e-01
1.731018e-01
1.732598e-01
1.734179e-01
1.735759e-01
1.737340e-01
1.738921e-01
1.740503e-01
1.742085e-01
1.743667e-01
1.745249e-01
1.746831e-01
1.748414e-01
1.749997e-01
1.751580e-01
1.753164e-01
1.754748e-01
1.756332e-01
1.757916e-01
1.759501e-01
1.761086e-01
1.762671e-01
1.764256e-01
1.765842e-01
1.767428e-01
1.769014e-01
1.770601e-01
1.772187e-01
1.773774e-01
1.775361e-01
1.776949e-01
1.778537e-01
1.780124e-01
1.781713e-01
1.783301e-01
1.784890e-01
1.786479e-01
1.788068e-01
1.789657e-01
1.791247e-01
1.792837e-01
1.794427e-01
1.796018e-01
1.797608e-01
1.799199e-01
1.800791e-01
1.802382e-01
1.803974e-01
1.805565e-01
1.807158e-01
1.808750e-01
1.810343e-01
1.811935e-01
1.813529e-01
1.815122e-01
1.816715e-01
1.818309e-01
1.819903e-01
1.821497e-01
1.823092e-01
1.824687e-01
1.826282e-01
1.827877e-01
1.829472e-01
1.831068e-01
1.832664e-01
1.834260e-01
1.835856e-01
1.837453e-01
1.839050e-01
1.840647e-01
1.842244e-01
1.843841e-01
1.845439e-01
1.847037e-01
1.848635e-01
1.850233e-01
1.851832e-01
1.853431e-01
1.855030e-01
1.856629e-01
1.858228e-01
1.859828e-01
1.861428e-01
1.863028e-01
1.864628e-01
1.866229e-01
1.867830e-01
1.869430e-01
1.871032e-01
1.872633e-01
1.874235e-01
1.875836e-01
1.877438e-01
1.879041e-01
1.880643e-01
1.882246e-01
1.883848e-01
1.885451e-01
1.887055e-01
1.888658e-01
1.890262e-01
1.891866e-01
1.893470e-01
1.895074e-01
1.896678e-01
1.898283e-01
1.899888e-01
1.901493e-01
1.903098e-01
1.904703e-01
1.906309e-01
1.907915e-01
1.909521e-01
1.911127e-01
1.912734e-01
1.914340e-01
1.915947e-01
1.917554e-01
1.919161e-01
1.920768e-01
1.922376e-01
1.923984e-01
1.925592e-01
1.927200e-01
1.928808e-01
1.930417e-01
1.932025e-01
1.933634e-01
1.935243e-01
1.936852e-01
1.938462e-01
1.940071e-01
1.941681e-01
1.943291e-01
1.944901e-01
1.946511e-01
1.948122e-01
1.949733e-01
1.951343e-01
1.952954e-01
1.954566e-01
1.956177e-01
1.957789e-01
1.959400e-01
1.961012e-01
1.962624e-01
1.964236e-01
1.965849e-01
1.967461e-01
1.969074e-01
1.970687e-01
1.972300e-01
1.973913e-01
1.975527e-01
1.977140e-01
1.978754e-01
1.980368e-01
1.981982e-01
1.983596e-01
1.985210e-01
1.986825e-01
1.988440e-01
1.990054e-01
1.991670e-01
1.993285e-01
1.994900e-01
1.996515e-01
1.998131e-01
1.999747e-01
2.001363e-01
2.002979e-01
2.004595e-01
2.006212e-01
2.007828e-01
2.009445e-01
2.011062e-01
2.012679e-01
2.014296e-01
2.015913e-01
2.017531e-01
2.019148e-01
2.020766e-01
2.022384e-01
2.024002e-01
2.025620e-01
2.027238e-01
2.028857e-01
2.030475e-01
2.032094e-01
2.033713e-01
2.035332e-01
2.036951e-01
2.038571e-01
2.040190e-01
2.041810e-01
2.043429e-01
2.045049e-01
2.046669e-01
2.048289e-01
2.049909e-01
2.051530e-01
2.053150e-01
2.054771e-01
2.056392e-01
2.058013e-01
2.059634e-01
2.061255e-01
2.062876e-01
2.064498e-01
2.066119e-01
2.067741e-01
2.069362e-01
2.070984e-01
2.072606e-01
2.074229e-01
2.075851e-01
2.077473e-01
2.079096e-01
2.080718e-01
2.082341e-01
2.083964e-01
2.085587e-01
2.087210e-01
2.088833e-01
2.090457e-01
2.092080e-01
2.093704e-01
2.095327e-01
2.096951e-01
2.098575e-01
2.100199e-01
2.101823e-01
2.103447e-01
2.105072e-01
2.106696e-01
2.108321e-01
2.109946e-01
2.111570e-01
2.113195e-01
2.114820e-01
2.116445e-01
2.118070e-01
2.119696e-01
2.121321e-01
2.122947e-01
2.124572e-01
2.126198e-01
2.127824e-01
2.129450e-01
2.131076e-01
2.132702e-01
2.134328e-01
2.135954e-01
2.137581e-01
2.139207e-01
2.140834e-01
2.142460e-01
2.144087e-01
2.145714e-01
2.147341e-01
2.148968e-01
2.150595e-01
2.152222e-01
2.153849e-01
2.155477e-01
2.157104e-01
2.158732e-01
2.160359e-01
2.161987e-01
2.163615e-01
2.165243e-01
2.166871e-01
2.168499e-01
2.170127e-01
2.171755e-01
2.173383e-01
2.175012e-01
2.176640e-01
2.178269e-01
2.179897e-01
2.181526e-01
2.183155e-01
2.184784e-01
2.186412e-01
2.188041e-01
2.189670e-01
2.191300e-01
2.192929e-01
2.194558e-01
2.196187e-01
2.197817e-01
2.199446e-01
2.201076e-01
2.202705e-01
2.204335e-01
2.205965e-01
2.207594e-01
2.209224e-01
2.210854e-01
2.212484e-01
2.214114e-01
2.215744e-01
2.217374e-01
2.219005e-01
2.220635e-01
2.222265e-01
2.223896e-01
2.225526e-01
2.227157e-01
2.228787e-01
2.230418e-01
2.232048e-01
2.233679e-01
2.235310e-01
2.236941e-01
2.238572e-01
2.240203e-01
2.241834e-01
2.243465e-01
2.245096e-01
2.246727e-01
2.248358e-01
2.249989e-01
2.251620e-01
2.253252e-01
2.254883e-01
2.256515e-01
2.258146e-01
2.259777e-01
2.261409e-01
2.263041e-01
2.264672e-01
2.266304e-01
2.267935e-01
2.269567e-01
2.271199e-01
2.272831e-01
2.274462e-01
2.276094e-01
2.277726e-01
2.279358e-01
2.280990e-01
2.282622e-01
2.284254e-01
2.285886e-01
2.287518e-01
2.289150e-01
2.290783e-01
2.292415e-01
2.294047e-01
2.295679e-01
2.297311e-01
2.298944e-01
2.300576e-01
2.302208e-01
2.303841e-01
2.305473e-01
2.307105e-01
2.308738e-01
2.310370e-01
2.312003e-01
2.313635e-01
2.315268e-01
2.316900e-01
2.318533e-01
2.320165e-01
2.321798e-01
2.323430e-01
2.325063e-01
2.326695e-01
2.328328e-01
2.329961e-01
2.331593e-01
2.333226e-01
2.334859e-01
2.336491e-01
2.338124e-01
2.339757e-01
2.341389e-01
2.343022e-01
2.344655e-01
2.346287e-01
2.347920e-01
2.349553e-01
2.351185e-01
2.352818e-01
2.354451e-01
2.356084e-01
2.357716e-01
2.359349e-01
2.360982e-01
2.362614e-01
2.364247e-01
2.365880e-01
2.367512e-01
2.369145e-01
2.370778e-01
2.372410e-01
2.374043e-01
2.375676e-01
2.377308e-01
2.378941e-01
2.380574e-01
2.382206e-01
2.383839e-01
2.385472e-01
2.387104e-01
2.388737e-01
2.390369e-01
2.392002e-01
2.393634e-01
2.395267e-01
2.396899e-01
2.398532e-01
2.400164e-01
2.401797e-01
2.403429e-01
2.405062e-01
2.406694e-01
2.408326e-01
2.409959e-01
2.411591e-01
2.413223e-01
2.414855e-01
2.416488e-01
2.418120e-01
2.419752e-01
2.421384e-01
2.423016e-01
2.424648e-01
2.426281e-01
2.427913e-01
2.429545e-01
2.431177e-01
2.432809e-01
2.434440e-01
2.436072e-01
2.437704e-01
2.439336e-01
2.440968e-01
2.442599e-01
2.444231e-01
2.445863e-01
2.447494e-01
2.449126e-01
2.450758e-01
2.452389e-01
2.454021e-01
2.455652e-01
2.457283e-01
2.458915e-01
2.460546e-01
2.462177e-01
2.463808e-01
2.465440e-01
2.467071e-01
2.468702e-01
2.470333e-01
2.471964e-01
2.473595e-01
2.475225e-01
2.476856e-01
2.478487e-01
2.480118e-01
2.481748e-01
2.483379e-01
2.485009e-01
2.486640e-01
2.488270e-01
2.489901e-01
2.491531e-01
2.493161e-01
2.494792e-01
2.496422e-01
2.498052e-01
2.499682e-01
2.501312e-01
2.502942e-01
2.504571e-01
2.506201e-01
2.507831e-01
2.509461e-01
2.511090e-01
2.512720e-01
2.514349e-01
2.515978e-01
2.517608e-01
2.519237e-01
2.520866e-01
2.522495e-01
2.524124e-01
2.525753e-01
2.527382e-01
2.529011e-01
2.530640e-01
2.532268e-01
2.533897e-01
2.535525e-01
2.537154e-01
2.538782e-01
2.540410e-01
2.542039e-01
2.543667e-01
2.545295e-01
2.546923e-01
2.548551e-01
2.550178e-01
2.551806e-01
2.553434e-01
2.555061e-01
2.556689e-01
2.558316e-01
2.559943e-01
2.561571e-01
2.563198e-01
2.564825e-01
2.566452e-01
2.568078e-01
2.569705e-01
2.571332e-01
2.572958e-01
2.574585e-01
2.576211e-01
2.577838e-01
2.579464e-01
2.581090e-01
2.582716e-01
2.584342e-01
2.585968e-01
2.587593e-01
2.589219e-01
2.590844e-01
2.592470e-01
2.594095e-01
2.595720e-01
2.597345e-01
2.598970e-01
2.600595e-01
2.602220e-01
2.603845e-01
2.605469e-01
2.607094e-01
2.608718e-01
2.610342e-01
2.611967e-01
2.613591e-01
2.615215e-01
2.616838e-01
2.618462e-01
2.620086e-01
2.621709e-01
2.623333e-01
2.624956e-01
2.626579e-01
2.628202e-01
2.629825e-01
2.631448e-01
2.633070e-01
2.634693e-01
2.636315e-01
2.637938e-01
2.639560e-01
2.641182e-01
2.642804e-01
2.644426e-01
2.646048e-01
2.647669e-01
2.649291e-01
2.650912e-01
2.652533e-01
2.654154e-01
2.655775e-01
2.657396e-01
2.659017e-01
2.660637e-01
2.662258e-01
2.663878e-01
2.665498e-01
2.667118e-01
2.668738e-01
2.670358e-01
2.671978e-01
2.673597e-01
2.675217e-01
2.676836e-01
2.678455e-01
2.680074e-01
2.681693e-01
2.683312e-01
2.684930e-01
2.686548e-01
2.688167e-01
2.689785e-01
2.691403e-01
2.693021e-01
2.694638e-01
2.696256e-01
2.697873e-01
2.699491e-01
2.701108e-01
2.702725e-01
2.704342e-01
2.705958e-01
2.707575e-01
2.709191e-01
2.710808e-01
2.712424e-01
2.714040e-01
2.715655e-01
2.717271e-01
2.718886e-01
2.720502e-01
2.722117e-01
2.723732e-01
2.725347e-01
2.726961e-01
2.728576e-01
2.730190e-01
2.731805e-01
2.733419e-01
2.735033e-01
2.736646e-01
2.738260e-01
2.739873e-01
2.741487e-01
2.743100e-01
2.744713e-01
2.746325e-01
2.747938e-01
2.749550e-01
2.751163e-01
2.752775e-01
2.754387e-01
2.755998e-01
2.757610e-01
2.759221e-01
2.760833e-01
2.762444e-01
2.764055e-01
2.765665e-01
2.767276e-01
2.768886e-01
2.770496e-01
2.772107e-01
2.773716e-01
2.775326e-01
2.776936e-01
2.778545e-01
2.780154e-01
2.781763e-01
2.783372e-01
2.784980e-01
2.786589e-01
2.788197e-01
2.789805e-01
2.791413e-01
2.793021e-01
2.794628e-01
2.796235e-01
2.797842e-01
2.799449e-01
2.801056e-01
2.802663e-01
2.804269e-01
2.805875e-01
2.807481e-01
2.809087e-01
2.810693e-01
2.812298e-01
2.813903e-01
2.815508e-01
2.817113e-01
2.818718e-01
2.820322e-01
2.821926e-01
2.823530e-01
2.825134e-01
2.826738e-01
2.828341e-01
2.829945e-01
2.831548e-01
2.833150e-01
2.834753e-01
2.836355e-01
2.837958e-01
2.839560e-01
2.841162e-01
2.842763e-01
2.844365e-01
2.845966e-01
2.847567e-01
2.849168e-01
2.850768e-01
2.852368e-01
2.853969e-01
2.855569e-01
2.857168e-01
2.858768e-01
2.860367e-01
2.861966e-01
2.863565e-01
2.865164e-01
2.866762e-01
2.868360e-01
2.869958e-01
2.871556e-01
2.873154e-01
2.874751e-01
2.876348e-01
2.877945e-01
2.879542e-01
2.881138e-01
2.882735e-01
2.884331e-01
2.885927e-01
2.887522e-01
2.889117e-01
2.890713e-01
2.892308e-01
2.893902e-01
2.895497e-01
2.897091e-01
2.898685e-01
2.900279e-01
2.901872e-01
2.903465e-01
2.905059e-01
2.906651e-01
2.908244e-01
2.909836e-01
2.911428e-01
2.913020e-01
2.914612e-01
2.916203e-01
2.917795e-01
2.919386e-01
2.920976e-01
2.922567e-01
2.924157e-01
2.925747e-01
2.927337e-01
2.928926e-01
2.930516e-01
2.932105e-01
2.933693e-01
2.935282e-01
2.936870e-01
2.938458e-01
2.940046e-01
2.941634e-01
2.943221e-01
2.944808e-01
2.946395e-01
2.947981e-01
2.949568e-01
2.951154e-01
2.952740e-01
2.954325e-01
2.955910e-01
2.957496e-01
2.959080e-01
2.960665e-01
2.962249e-01
2.963833e-01
2.965417e-01
2.967001e-01
2.968584e-01
2.970167e-01
2.971750e-01
2.973332e-01
2.974914e-01
2.976496e-01
2.978078e-01
2.979659e-01
2.981240e-01
2.982821e-01
2.984402e-01
2.985982e-01
2.987562e-01
2.989142e-01
2.990722e-01
2.992301e-01
2.993880e-01
2.995459e-01
2.997038e-01
2.998616e-01
3.000194e-01
3.001771e-01
3.003349e-01
3.004926e-01
3.006503e-01
3.008079e-01
3.009656e-01
3.011232e-01
3.012807e-01
3.014383e-01
3.015958e-01
3.017533e-01
3.019108e-01
3.020682e-01
3.022256e-01
3.023830e-01
3.025404e-01
3.026977e-01
3.028550e-01
3.030122e-01
3.031695e-01
3.033267e-01
3.034839e-01
3.036410e-01
3.037982e-01
3.039552e-01
3.041123e-01
3.042694e-01
3.044264e-01
3.045833e-01
3.047403e-01
3.048972e-01
3.050541e-01
3.052110e-01
3.053678e-01
3.055246e-01
3.056814e-01
3.058381e-01
3.059948e-01
3.061515e-01
3.063082e-01
3.064648e-01
3.066214e-01
3.067780e-01
3.069345e-01
3.070910e-01
3.072475e-01
3.074039e-01
3.075604e-01
3.077167e-01
3.078731e-01
3.080294e-01
3.081857e-01
3.083420e-01
3.084982e-01
3.086544e-01
3.088106e-01
3.089667e-01
3.091228e-01
3.092789e-01
3.094350e-01
3.095910e-01
3.097470e-01
3.099029e-01
3.100588e-01
3.102147e-01
3.103706e-01
3.105264e-01
3.106822e-01
3.108380e-01
3.109937e-01
3.111494e-01
3.113051e-01
3.114607e-01
3.116163e-01
3.117719e-01
3.119275e-01
3.120830e-01
3.122384e-01
3.123939e-01
3.125493e-01
3.127047e-01
3.128600e-01
3.130154e-01
3.131706e-01
3.133259e-01
3.134811e-01
3.136363e-01
3.137914e-01
3.139466e-01
3.141016e-01
3.142567e-01
3.144117e-01
3.145667e-01
3.147217e-01
3.148766e-01
3.150315e-01
3.151863e-01
3.153411e-01
3.154959e-01
3.156507e-01
3.158054e-01
3.159601e-01
3.161147e-01
3.162694e-01
3.164239e-01
3.165785e-01
3.167330e-01
3.168875e-01
3.170419e-01
3.171963e-01
3.173507e-01
3.175051e-01
3.176594e-01
3.178137e-01
3.179679e-01
3.181221e-01
3.182763e-01
3.184304e-01
3.185845e-01
3.187386e-01
3.188926e-01
3.190466e-01
3.192006e-01
3.193545e-01
3.195084e-01
3.196622e-01
3.198161e-01
3.199699e-01
3.201236e-01
3.202773e-01
3.204310e-01
3.205846e-01
3.207383e-01
3.208918e-01
3.210454e-01
3.211989e-01
3.213523e-01
3.215058e-01
3.216591e-01
3.218125e-01
3.219658e-01
3.221191e-01
3.222724e-01
3.224256e-01
3.225787e-01
3.227319e-01
3.228850e-01
3.230380e-01
3.231911e-01
3.233441e-01
3.234970e-01
3.236499e-01
3.238028e-01
3.239556e-01
3.241085e-01
3.242612e-01
3.244140e-01
3.245666e-01
3.247193e-01
3.248719e-01
3.250245e-01
3.251771e-01
3.253296e-01
3.254820e-01
3.256345e-01
3.257869e-01
3.259392e-01
3.260915e-01
3.262438e-01
3.263960e-01
3.265482e-01
3.267004e-01
3.268525e-01
3.270046e-01
3.271567e-01
3.273087e-01
3.274607e-01
3.276126e-01
3.277645e-01
3.279164e-01
3.280682e-01
3.282200e-01
3.283717e-01
3.285234e-01
3.286751e-01
3.288267e-01
3.289783e-01
3.291298e-01
3.292813e-01
3.294328e-01
3.295842e-01
3.297356e-01
3.298870e-01
3.300383e-01
3.301895e-01
3.303408e-01
3.304920e-01
3.306431e-01
3.307942e-01
3.309453e-01
3.310963e-01
3.312473e-01
3.313983e-01
3.315492e-01
3.317000e-01
3.318509e-01
3.320017e-01
3.321524e-01
3.323031e-01
3.324538e-01
3.326044e-01
3.327550e-01
3.329055e-01
3.330560e-01
3.332065e-01
3.333569e-01
3.335073e-01
3.336577e-01
3.338080e-01
3.339582e-01
3.341084e-01
3.342586e-01
3.344087e-01
3.345588e-01
3.347089e-01
3.348589e-01
3.350089e-01
3.351588e-01
3.353087e-01
3.354585e-01
3.356083e-01
3.357581e-01
3.359078e-01
3.360575e-01
3.362071e-01
3.363567e-01
3.365063e-01
3.366558e-01
3.368052e-01
3.369547e-01
3.371040e-01
3.372534e-01
3.374027e-01
3.375519e-01
3.377011e-01
3.378503e-01
3.379994e-01
3.381485e-01
3.382976e-01
3.384465e-01
3.385955e-01
3.387444e-01
3.388933e-01
3.390421e-01
3.391909e-01
3.393396e-01
3.394883e-01
3.396370e-01
3.397856e-01
3.399341e-01
3.400826e-01
3.402311e-01
3.403795e-01
3.405279e-01
3.406763e-01
3.408246e-01
3.409728e-01
3.411210e-01
3.412692e-01
3.414173e-01
3.415654e-01
3.417134e-01
3.418614e-01
3.420094e-01
3.421573e-01
3.423051e-01
3.424529e-01
3.426007e-01
3.427484e-01
3.428961e-01
3.430437e-01
3.431913e-01
3.433389e-01
3.434864e-01
3.436338e-01
3.437812e-01
3.439286e-01
3.440759e-01
3.442232e-01
3.443704e-01
3.445176e-01
3.446647e-01
3.448118e-01
3.449588e-01
3.451058e-01
3.452528e-01
3.453997e-01
3.455466e-01
3.456934e-01
3.458401e-01
3.459869e-01
3.461335e-01
3.462802e-01
3.464268e-01
3.465733e-01
3.467198e-01
3.468662e-01
3.470126e-01
3.471590e-01
3.473053e-01
3.474515e-01
3.475977e-01
3.477439e-01
3.478900e-01
3.480361e-01
3.481821e-01
3.483281e-01
3.484740e-01
3.486199e-01
3.487657e-01
3.489115e-01
3.490573e-01
3.492030e-01
3.493486e-01
3.494942e-01
3.496397e-01
3.497852e-01
3.499307e-01
3.500761e-01
3.502215e-01
3.503668e-01
3.505120e-01
3.506573e-01
3.508024e-01
3.509475e-01
3.510926e-01
3.512376e-01
3.513826e-01
3.515275e-01
3.516724e-01
3.518172e-01
3.519620e-01
3.521068e-01
3.522514e-01
3.523961e-01
3.525407e-01
3.526852e-01
3.528297e-01
3.529741e-01
3.531185e-01
3.532628e-01
3.534071e-01
3.535514e-01
3.536956e-01
3.538397e-01
3.539838e-01
3.541279e-01
3.542719e-01
3.544158e-01
3.545597e-01
3.547035e-01
3.548473e-01
3.549911e-01
3.551348e-01
3.552784e-01
3.554220e-01
3.555656e-01
3.557091e-01
3.558525e-01
3.559959e-01
3.561393e-01
3.562826e-01
3.564258e-01
3.565690e-01
3.567122e-01
3.568552e-01
3.569983e-01
3.571413e-01
3.572842e-01
3.574271e-01
3.575700e-01
3.577128e-01
3.578555e-01
3.579982e-01
3.581408e-01
3.582834e-01
3.584259e-01
3.585684e-01
3.587109e-01
3.588532e-01
3.589956e-01
3.591378e-01
3.592801e-01
3.594222e-01
3.595644e-01
3.597064e-01
3.598485e-01
3.599904e-01
3.601323e-01
3.602742e-01
3.604160e-01
3.605578e-01
3.606995e-01
3.608411e-01
3.609828e-01
3.611243e-01
3.612658e-01
3.614073e-01
3.615486e-01
3.616900e-01
3.618313e-01
3.619725e-01
3.621137e-01
3.622548e-01
3.623959e-01
3.625369e-01
3.626779e-01
3.628188e-01
3.629597e-01
3.631005e-01
3.632413e-01
3.633820e-01
3.635226e-01
3.636632e-01
3.638038e-01
3.639443e-01
3.640847e-01
3.642251e-01
3.643654e-01
3.645057e-01
3.646459e-01
3.647861e-01
3.649262e-01
3.650663e-01
3.652063e-01
3.653463e-01
3.654862e-01
3.656260e-01
3.657658e-01
3.659056e-01
3.660452e-01
3.661849e-01
3.663245e-01
3.664640e-01
3.666034e-01
3.667429e-01
3.668822e-01
3.670215e-01
3.671608e-01
3.673000e-01
3.674391e-01
3.675782e-01
3.677172e-01
3.678562e-01
3.679951e-01
3.681340e-01
3.682728e-01
3.684115e-01
3.685502e-01
3.686889e-01
3.688275e-01
3.689660e-01
3.691045e-01
3.692429e-01
3.693813e-01
3.695196e-01
3.696578e-01
3.697960e-01
3.699342e-01
3.700723e-01
3.702103e-01
3.703483e-01
3.704862e-01
3.706241e-01
3.707619e-01
3.708996e-01
3.710373e-01
3.711750e-01
3.713125e-01
3.714501e-01
3.715875e-01
3.717250e-01
3.718623e-01
3.719996e-01
3.721368e-01
3.722740e-01
3.724112e-01
3.725482e-01
3.726853e-01
3.728222e-01
3.729591e-01
3.730960e-01
3.732327e-01
3.733695e-01
3.735061e-01
3.736428e-01
3.737793e-01
3.739158e-01
3.740523e-01
3.741886e-01
3.743250e-01
3.744612e-01
3.745974e-01
3.747336e-01
3.748697e-01
3.750057e-01
3.751417e-01
3.752776e-01
3.754135e-01
3.755493e-01
3.756851e-01
3.758207e-01
3.759564e-01
3.760919e-01
3.762275e-01
3.763629e-01
3.764983e-01
3.766337e-01
3.767689e-01
3.769042e-01
3.770393e-01
3.771744e-01
3.773095e-01
3.774445e-01
3.775794e-01
3.777142e-01
3.778491e-01
3.779838e-01
3.781185e-01
3.782531e-01
3.783877e-01
3.785222e-01
3.786567e-01
3.787911e-01
3.789254e-01
3.790597e-01
3.791939e-01
3.793280e-01
3.794621e-01
3.795962e-01
3.797302e-01
3.798641e-01
3.799979e-01
3.801317e-01
3.802655e-01
3.803991e-01
3.805328e-01
3.806663e-01
3.807998e-01
3.809332e-01
3.810666e-01
3.811999e-01
3.813332e-01
3.814664e-01
3.815995e-01
3.817326e-01
3.818656e-01
3.819986e-01
3.821314e-01
3.822643e-01
3.823970e-01
3.825298e-01
3.826624e-01
3.827950e-01
3.829275e-01
3.830600e-01
3.831924e-01
3.833247e-01
3.834570e-01
3.835892e-01
3.837214e-01
3.838535e-01
3.839855e-01
3.841175e-01
3.842494e-01
3.843812e-01
3.845130e-01
3.846448e-01
3.847764e-01
3.849080e-01
3.850396e-01
3.851710e-01
3.853025e-01
3.854338e-01
3.855651e-01
3.856963e-01
3.858275e-01
3.859586e-01
3.860896e-01
3.862206e-01
3.863515e-01
3.864824e-01
3.866132e-01
3.867439e-01
3.868746e-01
3.870052e-01
3.871357e-01
3.872662e-01
3.873966e-01
3.875270e-01
3.876573e-01
3.877875e-01
3.879177e-01
3.880478e-01
3.881778e-01
3.883078e-01
3.884377e-01
3.885675e-01
3.886973e-01
3.888270e-01
3.889567e-01
3.890863e-01
3.892158e-01
3.893453e-01
3.894747e-01
3.896040e-01
3.897333e-01
3.898625e-01
3.899916e-01
3.901207e-01
3.902497e-01
3.903787e-01
3.905076e-01
3.906364e-01
3.907652e-01
3.908939e-01
3.910225e-01
3.911511e-01
3.912796e-01
3.914080e-01
3.915364e-01
3.916647e-01
3.917929e-01
3.919211e-01
3.920492e-01
3.921773e-01
3.923053e-01
3.924332e-01
3.925611e-01
3.926888e-01
3.928166e-01
3.929442e-01
3.930718e-01
3.931994e-01
3.933268e-01
3.934542e-01
3.935816e-01
3.937088e-01
3.938360e-01
3.939632e-01
3.940902e-01
3.942172e-01
3.943442e-01
3.944711e-01
3.945979e-01
3.947246e-01
3.948513e-01
3.949779e-01
3.951045e-01
3.952309e-01
3.953573e-01
3.954837e-01
3.956100e-01
3.957362e-01
3.958623e-01
3.959884e-01
3.961144e-01
3.962404e-01
3.963663e-01
3.964921e-01
3.966178e-01
3.967435e-01
3.968691e-01
3.969947e-01
3.971202e-01
3.972456e-01
3.973709e-01
3.974962e-01
3.976214e-01
3.977466e-01
3.978717e-01
3.979967e-01
3.981216e-01
3.982465e-01
3.983713e-01
3.984960e-01
3.986207e-01
3.987453e-01
3.988699e-01
3.989943e-01
3.991188e-01
3.992431e-01
3.993674e-01
3.994916e-01
3.996157e-01
3.997398e-01
3.998638e-01
3.999877e-01
4.001116e-01
4.002354e-01
4.003591e-01
4.004827e-01
4.006063e-01
4.007299e-01
4.008533e-01
4.009767e-01
4.011000e-01
4.012233e-01
4.013464e-01
4.014696e-01
4.015926e-01
4.017156e-01
4.018385e-01
4.019613e-01
4.020841e-01
4.022068e-01
4.023294e-01
4.024520e-01
4.025745e-01
4.026969e-01
4.028193e-01
4.029415e-01
4.030638e-01
4.031859e-01
4.033080e-01
4.034300e-01
4.035519e-01
4.036738e-01
4.037956e-01
4.039173e-01
4.040390e-01
4.041606e-01
4.042821e-01
4.044036e-01
4.045249e-01
4.046462e-01
4.047675e-01
4.048887e-01
4.050098e-01
4.051308e-01
4.052518e-01
4.053726e-01
4.054935e-01
4.056142e-01
4.057349e-01
4.058555e-01
4.059761e-01
4.060965e-01
4.062169e-01
4.063372e-01
4.064575e-01
4.065777e-01
4.066978e-01
4.068179e-01
4.069378e-01
4.070577e-01
4.071776e-01
4.072973e-01
4.074170e-01
4.075367e-01
4.076562e-01
4.077757e-01
4.078951e-01
4.080144e-01
4.081337e-01
4.082529e-01
4.083720e-01
4.084911e-01
4.086100e-01
4.087289e-01
4.088478e-01
4.089665e-01
4.090852e-01
4.092039e-01
4.093224e-01
4.094409e-01
4.095593e-01
4.096776e-01
4.097959e-01
4.099141e-01
4.100322e-01
4.101503e-01
4.102682e-01
4.103861e-01
4.105040e-01
4.106217e-01
4.107394e-01
4.108570e-01
4.109746e-01
4.110920e-01
4.112094e-01
4.113268e-01
4.114440e-01
4.115612e-01
4.116783e-01
4.117953e-01
4.119123e-01
4.120292e-01
4.121460e-01
4.122627e-01
4.123794e-01
4.124960e-01
4.126125e-01
4.127290e-01
4.128453e-01
4.129616e-01
4.130779e-01
4.131940e-01
4.133101e-01
4.134261e-01
4.135421e-01
4.136579e-01
4.137737e-01
4.138894e-01
4.140051e-01
4.141206e-01
4.142361e-01
4.143516e-01
4.144669e-01
4.145822e-01
4.146974e-01
4.148125e-01
4.149276e-01
4.150425e-01
4.151575e-01
4.152723e-01
4.153870e-01
4.155017e-01
4.156163e-01
4.157309e-01
4.158453e-01
4.159597e-01
4.160740e-01
4.161883e-01
4.163024e-01
4.164165e-01
4.165305e-01
4.166445e-01
4.167583e-01
4.168721e-01
4.169858e-01
4.170995e-01
4.172130e-01
4.173265e-01
4.174399e-01
4.175533e-01
4.176665e-01
4.177797e-01
4.178928e-01
4.180059e-01
4.181188e-01
4.182317e-01
4.183445e-01
4.184573e-01
4.185699e-01
4.186825e-01
4.187950e-01
4.189075e-01
4.190198e-01
4.191321e-01
4.192443e-01
4.193565e-01
4.194685e-01
4.195805e-01
4.196924e-01
4.198042e-01
4.199160e-01
4.200277e-01
4.201393e-01
4.202508e-01
4.203622e-01
4.204736e-01
4.205849e-01
4.206961e-01
4.208073e-01
4.209183e-01
4.210293e-01
4.211402e-01
4.212511e-01
4.213618e-01
4.214725e-01
4.215831e-01
4.216937e-01
4.218041e-01
4.219145e-01
4.220248e-01
4.221350e-01
4.222452e-01
4.223553e-01
4.224652e-01
4.225752e-01
4.226850e-01
4.227948e-01
4.229045e-01
4.230141e-01
4.231236e-01
4.232331e-01
4.233424e-01
4.234517e-01
4.235610e-01
4.236701e-01
4.237792e-01
4.238882e-01
4.239971e-01
4.241059e-01
4.242147e-01
4.243233e-01
4.244319e-01
4.245405e-01
4.246489e-01
4.247573e-01
4.248656e-01
4.249738e-01
4.250819e-01
4.251900e-01
4.252980e-01
4.254059e-01
4.255137e-01
4.256214e-01
4.257291e-01
4.258367e-01
4.259442e-01
4.260516e-01
4.261590e-01
4.262662e-01
4.263734e-01
4.264805e-01
4.265876e-01
4.266945e-01
4.268014e-01
4.269082e-01
4.270150e-01
4.271216e-01
4.272282e-01
4.273346e-01
4.274411e-01
4.275474e-01
4.276536e-01
4.277598e-01
4.278659e-01
4.279719e-01
4.280778e-01
4.281837e-01
4.282895e-01
4.283952e-01
4.285008e-01
4.286063e-01
4.287118e-01
4.288172e-01
4.289225e-01
4.290277e-01
4.291328e-01
4.292379e-01
4.293428e-01
4.294477e-01
4.295526e-01
4.296573e-01
4.297620e-01
4.298665e-01
4.299710e-01
4.300755e-01
4.301798e-01
4.302841e-01
4.303883e-01
4.304924e-01
4.305964e-01
4.307003e-01
4.308042e-01
4.309079e-01
4.310116e-01
4.311153e-01
4.312188e-01
4.313223e-01
4.314256e-01
4.315289e-01
4.316322e-01
4.317353e-01
4.318383e-01
4.319413e-01
4.320442e-01
4.321470e-01
4.322498e-01
4.323524e-01
4.324550e-01
4.325575e-01
4.326599e-01
4.327622e-01
4.328644e-01
4.329666e-01
4.330687e-01
4.331707e-01
4.332726e-01
4.333744e-01
4.334762e-01
4.335779e-01
4.336795e-01
4.337810e-01
4.338824e-01
4.339838e-01
4.340850e-01
4.341862e-01
4.342873e-01
4.343884e-01
4.344893e-01
4.345902e-01
4.346909e-01
4.347916e-01
4.348923e-01
4.349928e-01
4.350932e-01
4.351936e-01
4.352939e-01
4.353941e-01
4.354942e-01
4.355943e-01
4.356942e-01
4.357941e-01
4.358939e-01
4.359936e-01
4.360932e-01
4.361928e-01
4.362922e-01
4.363916e-01
4.364909e-01
4.365901e-01
4.366893e-01
4.367883e-01
4.368873e-01
4.369862e-01
4.370850e-01
4.371837e-01
4.372823e-01
4.373809e-01
4.374794e-01
4.375778e-01
4.376761e-01
4.377743e-01
4.378724e-01
4.379705e-01
4.380685e-01
4.381664e-01
4.382642e-01
4.383619e-01
4.384595e-01
4.385571e-01
4.386546e-01
4.387520e-01
4.388493e-01
4.389465e-01
4.390436e-01
4.391407e-01
4.392377e-01
4.393345e-01
4.394313e-01
4.395281e-01
4.396247e-01
4.397213e-01
4.398177e-01
4.399141e-01
4.400104e-01
4.401066e-01
4.402028e-01
4.402988e-01
4.403948e-01
4.404907e-01
4.405865e-01
4.406822e-01
4.407778e-01
4.408734e-01
4.409688e-01
4.410642e-01
4.411595e-01
4.412547e-01
4.413498e-01
4.414449e-01
4.415398e-01
4.416347e-01
4.417295e-01
4.418242e-01
4.419188e-01
4.420133e-01
4.421078e-01
4.422021e-01
4.422964e-01
4.423906e-01
4.424847e-01
4.425787e-01
4.426727e-01
4.427665e-01
4.428603e-01
4.429540e-01
4.430476e-01
4.431411e-01
4.432345e-01
4.433279e-01
4.434211e-01
4.435143e-01
4.436074e-01
4.437004e-01
4.437933e-01
4.438861e-01
4.439789e-01
4.440715e-01
4.441641e-01
4.442566e-01
4.443490e-01
4.444413e-01
4.445335e-01
4.446257e-01
4.447177e-01
4.448097e-01
4.449016e-01
4.449934e-01
4.450851e-01
4.451767e-01
4.452683e-01
4.453597e-01
4.454511e-01
4.455424e-01
4.456336e-01
4.457247e-01
4.458157e-01
4.459067e-01
4.459975e-01
4.460883e-01
4.461790e-01
4.462696e-01
4.463601e-01
4.464505e-01
4.465409e-01
4.466311e-01
4.467213e-01
4.468113e-01
4.469013e-01
4.469912e-01
4.470811e-01
4.471708e-01
4.472604e-01
4.473500e-01
4.474395e-01
4.475288e-01
4.476181e-01
4.477073e-01
4.477965e-01
4.478855e-01
4.479744e-01
4.480633e-01
4.481521e-01
4.482408e-01
4.483294e-01
4.484179e-01
4.485063e-01
4.485946e-01
4.486829e-01
4.487711e-01
4.488591e-01
4.489471e-01
4.490350e-01
4.491228e-01
4.492106e-01
4.492982e-01
4.493857e-01
4.494732e-01
4.495606e-01
4.496479e-01
4.497351e-01
4.498222e-01
4.499092e-01
4.499961e-01
4.500830e-01
4.501697e-01
4.502564e-01
4.503430e-01
4.504295e-01
4.505159e-01
4.506022e-01
4.506885e-01
4.507746e-01
4.508607e-01
4.509466e-01
4.510325e-01
4.511183e-01
4.512040e-01
4.512896e-01
4.513751e-01
4.514606e-01
4.515459e-01
4.516312e-01
4.517164e-01
4.518014e-01
4.518864e-01
4.519713e-01
4.520562e-01
4.521409e-01
4.522255e-01
4.523101e-01
4.523945e-01
4.524789e-01
4.525632e-01
4.526474e-01
4.527315e-01
4.528155e-01
4.528994e-01
4.529833e-01
4.530670e-01
4.531507e-01
4.532343e-01
4.533178e-01
4.534012e-01
4.534845e-01
4.535677e-01
4.536508e-01
4.537338e-01
4.538168e-01
4.538996e-01
4.539824e-01
4.540651e-01
4.541477e-01
4.542302e-01
4.543126e-01
4.543949e-01
4.544772e-01
4.545593e-01
4.546413e-01
4.547233e-01
4.548052e-01
4.548870e-01
4.549687e-01
4.550503e-01
4.551318e-01
4.552132e-01
4.552945e-01
4.553758e-01
4.554569e-01
4.555380e-01
4.556190e-01
4.556999e-01
4.557807e-01
4.558614e-01
4.559420e-01
4.560225e-01
4.561029e-01
4.561833e-01
4.562635e-01
4.563437e-01
4.564238e-01
4.565037e-01
4.565836e-01
4.566634e-01
4.567431e-01
4.568228e-01
4.569023e-01
4.569817e-01
4.570611e-01
4.571403e-01
4.572195e-01
4.572986e-01
4.573776e-01
4.574565e-01
4.575353e-01
4.576140e-01
4.576926e-01
4.577711e-01
4.578496e-01
4.579279e-01
4.580062e-01
4.580844e-01
4.581624e-01
4.582404e-01
4.583183e-01
4.583961e-01
4.584738e-01
4.585514e-01
4.586290e-01
4.587064e-01
4.587838e-01
4.588610e-01
4.589382e-01
4.590153e-01
4.590922e-01
4.591691e-01
4.592459e-01
4.593226e-01
4.593992e-01
4.594758e-01
4.595522e-01
4.596285e-01
4.597048e-01
4.597809e-01
4.598570e-01
4.599330e-01
4.600089e-01
4.600847e-01
4.601604e-01
4.602360e-01
4.603115e-01
4.603869e-01
4.604622e-01
4.605375e-01
4.606126e-01
4.606877e-01
4.607626e-01
4.608375e-01
4.609123e-01
4.609870e-01
4.610616e-01
4.611361e-01
4.612105e-01
4.612848e-01
4.613590e-01
4.614332e-01
4.615072e-01
4.615812e-01
4.616550e-01
4.617288e-01
4.618024e-01
4.618760e-01
4.619495e-01
4.620229e-01
4.620962e-01
4.621694e-01
4.622425e-01
4.623156e-01
4.623885e-01
4.624613e-01
4.625341e-01
4.626067e-01
4.626793e-01
4.627517e-01
4.628241e-01
4.628964e-01
4.629686e-01
4.630407e-01
4.631127e-01
4.631846e-01
4.632564e-01
4.633281e-01
4.633998e-01
4.634713e-01
4.635427e-01
4.636141e-01
4.636854e-01
4.637565e-01
4.638276e-01
4.638986e-01
4.639695e-01
4.640402e-01
4.641109e-01
4.641815e-01
4.642521e-01
4.643225e-01
4.643928e-01
4.644630e-01
4.645332e-01
4.646032e-01
4.646732e-01
4.647430e-01
4.648128e-01
4.648824e-01
4.649520e-01
4.650215e-01
4.650909e-01
4.651602e-01
4.652294e-01
4.652985e-01
4.653675e-01
4.654364e-01
4.655053e-01
4.655740e-01
4.656426e-01
4.657112e-01
4.657796e-01
4.658480e-01
4.659162e-01
4.659844e-01
4.660525e-01
4.661204e-01
4.661883e-01
4.662561e-01
4.663238e-01
4.663914e-01
4.664589e-01
4.665263e-01
4.665937e-01
4.666609e-01
4.667280e-01
4.667950e-01
4.668620e-01
4.669288e-01
4.669956e-01
4.670622e-01
4.671288e-01
4.671953e-01
4.672617e-01
4.673279e-01
4.673941e-01
4.674602e-01
4.675262e-01
4.675921e-01
4.676579e-01
4.677236e-01
4.677892e-01
4.678548e-01
4.679202e-01
4.679855e-01
4.680508e-01
4.681159e-01
4.681810e-01
4.682459e-01
4.683108e-01
4.683755e-01
4.684402e-01
4.685048e-01
4.685692e-01
4.686336e-01
4.686979e-01
4.687621e-01
4.688262e-01
4.688902e-01
4.689541e-01
4.690179e-01
4.690816e-01
4.691453e-01
4.692088e-01
4.692722e-01
4.693356e-01
4.693988e-01
4.694619e-01
4.695250e-01
4.695879e-01
4.696508e-01
4.697136e-01
4.697762e-01
4.698388e-01
4.699013e-01
4.699636e-01
4.700259e-01
4.700881e-01
4.701502e-01
4.702122e-01
4.702741e-01
4.703359e-01
4.703976e-01
4.704592e-01
4.705208e-01
4.705822e-01
4.706435e-01
4.707047e-01
4.707659e-01
4.708269e-01
4.708879e-01
4.709487e-01
4.710094e-01
4.710701e-01
4.711307e-01
4.711911e-01
4.712515e-01
4.713118e-01
4.713719e-01
4.714320e-01
4.714920e-01
4.715519e-01
4.716117e-01
4.716714e-01
4.717310e-01
4.717905e-01
4.718499e-01
4.719092e-01
4.719684e-01
4.720275e-01
4.720865e-01
4.721454e-01
4.722043e-01
4.722630e-01
4.723216e-01
4.723802e-01
4.724386e-01
4.724969e-01
4.725552e-01
4.726133e-01
4.726714e-01
4.727293e-01
4.727872e-01
4.728450e-01
4.729026e-01
4.729602e-01
4.730177e-01
4.730750e-01
4.731323e-01
4.731895e-01
4.732466e-01
4.733036e-01
4.733605e-01
4.734173e-01
4.734740e-01
4.735306e-01
4.735871e-01
4.736435e-01
4.736998e-01
4.737560e-01
4.738121e-01
4.738681e-01
4.739240e-01
4.739799e-01
4.740356e-01
4.740912e-01
4.741467e-01
4.742022e-01
4.742575e-01
4.743128e-01
4.743679e-01
4.744229e-01
4.744779e-01
4.745327e-01
4.745875e-01
4.746422e-01
4.746967e-01
4.747512e-01
4.748055e-01
4.748598e-01
4.749140e-01
4.749680e-01
4.750220e-01
4.750759e-01
4.751297e-01
4.751834e-01
4.752369e-01
4.752904e-01
4.753438e-01
4.753971e-01
4.754503e-01
4.755034e-01
4.755564e-01
4.756093e-01
4.756621e-01
4.757148e-01
4.757674e-01
4.758199e-01
4.758723e-01
4.759246e-01
4.759768e-01
4.760289e-01
4.760810e-01
4.761329e-01
4.761847e-01
4.762364e-01
4.762881e-01
4.763396e-01
4.763910e-01
4.764423e-01
4.764936e-01
4.765447e-01
4.765957e-01
4.766467e-01
4.766975e-01
4.767483e-01
4.767989e-01
4.768495e-01
4.768999e-01
4.769503e-01
4.770005e-01
4.770507e-01
4.771007e-01
4.771507e-01
4.772005e-01
4.772503e-01
4.773000e-01
4.773495e-01
4.773990e-01
4.774483e-01
4.774976e-01
4.775468e-01
4.775958e-01
4.776448e-01
4.776937e-01
4.777425e-01
4.777911e-01
4.778397e-01
4.778882e-01
4.779366e-01
4.779849e-01
4.780330e-01
4.780811e-01
4.781291e-01
4.781770e-01
4.782248e-01
4.782725e-01
4.783201e-01
4.783676e-01
4.784149e-01
4.784622e-01
4.785094e-01
4.785565e-01
4.786035e-01
4.786504e-01
4.786972e-01
4.787439e-01
4.787905e-01
4.788370e-01
4.788834e-01
4.789297e-01
4.789759e-01
4.790220e-01
4.790680e-01
4.791139e-01
4.791598e-01
4.792055e-01
4.792511e-01
4.792966e-01
4.793420e-01
4.793873e-01
4.794325e-01
4.794776e-01
4.795227e-01
4.795676e-01
4.796124e-01
4.796571e-01
4.797017e-01
4.797462e-01
4.797907e-01
4.798350e-01
4.798792e-01
4.799233e-01
4.799673e-01
4.800113e-01
4.800551e-01
4.800988e-01
4.801424e-01
4.801859e-01
4.802294e-01
4.802727e-01
4.803159e-01
4.803590e-01
4.804021e-01
4.804450e-01
4.804878e-01
4.805305e-01
4.805732e-01
4.806157e-01
4.806581e-01
4.807005e-01
4.807427e-01
4.807848e-01
4.808268e-01
4.808688e-01
4.809106e-01
4.809523e-01
4.809940e-01
4.810355e-01
4.810769e-01
4.811182e-01
4.811595e-01
4.812006e-01
4.812416e-01
4.812826e-01
4.813234e-01
4.813641e-01
4.814048e-01
4.814453e-01
4.814857e-01
4.815260e-01
4.815663e-01
4.816064e-01
4.816464e-01
4.816864e-01
4.817262e-01
4.817659e-01
4.818056e-01
4.818451e-01
4.818845e-01
4.819238e-01
4.819631e-01
4.820022e-01
4.820412e-01
4.820802e-01
4.821190e-01
4.821577e-01
4.821963e-01
4.822349e-01
4.822733e-01
4.823116e-01
4.823499e-01
4.823880e-01
4.824260e-01
4.824639e-01
4.825018e-01
4.825395e-01
4.825771e-01
4.826146e-01
4.826521e-01
4.826894e-01
4.827266e-01
4.827637e-01
4.828007e-01
4.828377e-01
4.828745e-01
4.829112e-01
4.829478e-01
4.829843e-01
4.830208e-01
4.830571e-01
4.830933e-01
4.831294e-01
4.831654e-01
4.832013e-01
4.832372e-01
4.832729e-01
4.833085e-01
4.833440e-01
4.833794e-01
4.834147e-01
4.834499e-01
4.834850e-01
4.835201e-01
4.835550e-01
4.835898e-01
4.836245e-01
4.836591e-01
4.836936e-01
4.837280e-01
4.837623e-01
4.837965e-01
4.838306e-01
4.838646e-01
4.838985e-01
4.839323e-01
4.839660e-01
4.839996e-01
4.840331e-01
4.840665e-01
4.840998e-01
4.841330e-01
4.841661e-01
4.841991e-01
4.842319e-01
4.842647e-01
4.842974e-01
4.843300e-01
4.843625e-01
4.843949e-01
4.844272e-01
4.844593e-01
4.844914e-01
4.845234e-01
4.845553e-01
4.845871e-01
4.846187e-01
4.846503e-01
4.846818e-01
4.847132e-01
4.847444e-01
4.847756e-01
4.848067e-01
4.848376e-01
4.848685e-01
4.848993e-01
4.849299e-01
4.849605e-01
4.849910e-01
4.850213e-01
4.850516e-01
4.850817e-01
4.851118e-01
4.851418e-01
4.851716e-01
4.852014e-01
4.852310e-01
4.852606e-01
4.852900e-01
4.853194e-01
4.853486e-01
4.853777e-01
4.854068e-01
4.854357e-01
4.854646e-01
4.854933e-01
4.855219e-01
4.855505e-01
4.855789e-01
4.856072e-01
4.856355e-01
4.856636e-01
4.856916e-01
4.857196e-01
4.857474e-01
4.857751e-01
4.858027e-01
4.858302e-01
4.858577e-01
4.858850e-01
4.859122e-01
4.859393e-01
4.859663e-01
4.859932e-01
4.860200e-01
4.860467e-01
4.860734e-01
4.860999e-01
4.861263e-01
4.861526e-01
4.861788e-01
4.862049e-01
4.862308e-01
4.862567e-01
4.862825e-01
4.863082e-01
4.863338e-01
4.863593e-01
4.863847e-01
4.864100e-01
4.864351e-01
4.864602e-01
4.864852e-01
4.865101e-01
4.865348e-01
4.865595e-01
4.865841e-01
4.866085e-01
4.866329e-01
4.866572e-01
4.866813e-01
4.867054e-01
4.867294e-01
4.867532e-01
4.867770e-01
4.868006e-01
4.868242e-01
4.868476e-01
4.868710e-01
4.868942e-01
4.869173e-01
4.869404e-01
4.869633e-01
4.869862e-01
4.870089e-01
4.870315e-01
4.870541e-01
4.870765e-01
4.870988e-01
4.871210e-01
4.871432e-01
4.871652e-01
4.871871e-01
4.872089e-01
4.872306e-01
4.872522e-01
4.872737e-01
4.872951e-01
4.873164e-01
4.873377e-01
4.873588e-01
4.873798e-01
4.874006e-01
4.874214e-01
4.874421e-01
4.874627e-01
4.874832e-01
4.875036e-01
4.875239e-01
4.875441e-01
4.875641e-01
4.875841e-01
4.876040e-01
4.876238e-01
4.876434e-01
4.876630e-01
4.876825e-01
4.877018e-01
4.877211e-01
4.877402e-01
4.877593e-01
4.877783e-01
4.877971e-01
4.878159e-01
4.878345e-01
4.878530e-01
4.878715e-01
4.878898e-01
4.879081e-01
4.879262e-01
4.879442e-01
4.879622e-01
4.879800e-01
4.879977e-01
4.880153e-01
4.880329e-01
4.880503e-01
4.880676e-01
4.880848e-01
4.881019e-01
4.881189e-01
4.881358e-01
4.881526e-01
4.881693e-01
4.881859e-01
4.882024e-01
4.882188e-01
4.882351e-01
4.882513e-01
4.882674e-01
4.882834e-01
4.882993e-01
4.883151e-01
4.883307e-01
4.883463e-01
4.883618e-01
4.883772e-01
4.883924e-01
4.884076e-01
4.884226e-01
4.884376e-01
4.884525e-01
4.884672e-01
4.884819e-01
4.884964e-01
4.885109e-01
4.885252e-01
4.885395e-01
4.885536e-01
4.885676e-01
4.885816e-01
4.885954e-01
4.886091e-01
4.886228e-01
4.886363e-01
4.886497e-01
4.886630e-01
4.886762e-01
4.886894e-01
4.887024e-01
4.887153e-01
4.887281e-01
4.887408e-01
4.887534e-01
4.887659e-01
4.887783e-01
4.887906e-01
4.888028e-01
4.888148e-01
4.888268e-01
4.888387e-01
4.888505e-01
4.888622e-01
4.888737e-01
4.888852e-01
4.888966e-01
4.889079e-01
4.889190e-01
4.889301e-01
4.889410e-01
4.889519e-01
4.889627e-01
4.889733e-01
4.889839e-01
4.889943e-01
4.890046e-01
4.890149e-01
4.890250e-01
4.890351e-01
4.890450e-01
4.890548e-01
4.890645e-01
4.890742e-01
4.890837e-01
4.890931e-01
4.891024e-01
4.891116e-01
4.891207e-01
4.891297e-01
4.891387e-01
4.891475e-01
4.891562e-01
4.891648e-01
4.891732e-01
4.891816e-01
4.891899e-01
4.891981e-01
4.892062e-01
4.892142e-01
4.892221e-01
4.892298e-01
4.892375e-01
4.892451e-01
4.892525e-01
4.892599e-01
4.892672e-01
4.892743e-01
4.892814e-01
4.892883e-01
4.892952e-01
4.893019e-01
4.893086e-01
4.893151e-01
4.893215e-01
4.893279e-01
4.893341e-01
4.893402e-01
4.893463e-01
4.893522e-01
4.893580e-01
4.893637e-01
4.893694e-01
4.893749e-01
4.893803e-01
4.893856e-01
4.893908e-01
4.893959e-01
4.894009e-01
4.894058e-01
4.894106e-01
4.894153e-01
4.894199e-01
4.894244e-01
4.894287e-01
4.894330e-01
4.894372e-01
4.894413e-01
4.894452e-01
4.894491e-01
4.894529e-01
4.894565e-01
4.894601e-01
4.894636e-01
4.894669e-01
4.894702e-01
4.894733e-01
4.894764e-01
4.894793e-01
4.894822e-01
4.894849e-01
4.894875e-01
4.894901e-01
4.894925e-01
4.894948e-01
4.894970e-01
4.894992e-01
4.895012e-01
4.895031e-01
4.895049e-01
4.895066e-01
4.895082e-01
4.895097e-01
4.895111e-01
4.895124e-01
4.895136e-01
4.895147e-01
4.895157e-01
4.895166e-01
4.895174e-01
4.895181e-01
4.895187e-01
4.895191e-01
4.895195e-01
4.895198e-01
4.895200e-01
4.895200e-01
4.895200e-01
4.895198e-01
4.895196e-01
4.895193e-01
4.895188e-01
4.895183e-01
4.895176e-01
4.895169e-01
4.895160e-01
4.895150e-01
4.895140e-01
4.895128e-01
4.895115e-01
4.895102e-01
4.895087e-01
4.895071e-01
4.895054e-01
4.895036e-01
4.895018e-01
4.894998e-01
4.894977e-01
4.894955e-01
4.894932e-01
4.894908e-01
4.894883e-01
4.894857e-01
4.894830e-01
4.894802e-01
4.894772e-01
4.894742e-01
4.894711e-01
4.894679e-01
4.894646e-01
4.894611e-01
4.894576e-01
4.894540e-01
4.894502e-01
4.894464e-01
4.894425e-01
4.894384e-01
4.894343e-01
4.894300e-01
4.894257e-01
4.894212e-01
4.894167e-01
4.894120e-01
4.894072e-01
4.894024e-01
4.893974e-01
4.893923e-01
4.893872e-01
4.893819e-01
4.893765e-01
4.893710e-01
4.893654e-01
4.893598e-01
4.893540e-01
4.893481e-01
4.893421e-01
4.893360e-01
4.893298e-01
4.893235e-01
4.893171e-01
4.893106e-01
4.893040e-01
4.892972e-01
4.892904e-01
4.892835e-01
4.892765e-01
4.892694e-01
4.892621e-01
4.892548e-01
4.892474e-01
4.892399e-01
4.892322e-01
4.892245e-01
4.892166e-01
4.892087e-01
4.892006e-01
4.891925e-01
4.891842e-01
4.891759e-01
4.891674e-01
4.891589e-01
4.891502e-01
4.891415e-01
4.891326e-01
4.891236e-01
4.891145e-01
4.891054e-01
4.890961e-01
4.890867e-01
4.890772e-01
4.890677e-01
4.890580e-01
4.890482e-01
4.890383e-01
4.890283e-01
4.890182e-01
4.890080e-01
4.889977e-01
4.889873e-01
4.889768e-01
4.889662e-01
4.889555e-01
4.889447e-01
4.889337e-01
4.889227e-01
4.889116e-01
4.889004e-01
4.888890e-01
4.888776e-01
4.888661e-01
4.888545e-01
4.888427e-01
4.888309e-01
4.888189e-01
4.888069e-01
4.887948e-01
4.887825e-01
4.887702e-01
4.887577e-01
4.887452e-01
4.887325e-01
4.887197e-01
4.887069e-01
4.886939e-01
4.886809e-01
4.886677e-01
4.886544e-01
4.886410e-01
4.886276e-01
4.886140e-01
4.886003e-01
4.885865e-01
4.885726e-01
4.885587e-01
4.885446e-01
4.885304e-01
4.885161e-01
4.885017e-01
4.884872e-01
4.884726e-01
4.884579e-01
4.884431e-01
4.884282e-01
4.884132e-01
4.883981e-01
4.883829e-01
4.883675e-01
4.883521e-01
4.883366e-01
4.883210e-01
4.883053e-01
4.882894e-01
4.882735e-01
4.882575e-01
4.882414e-01
4.882251e-01
4.882088e-01
4.881924e-01
4.881758e-01
4.881592e-01
4.881424e-01
4.881256e-01
4.881086e-01
4.880916e-01
4.880744e-01
4.880572e-01
4.880398e-01
4.880224e-01
4.880048e-01
4.879871e-01
4.879694e-01
4.879515e-01
4.879336e-01
4.879155e-01
4.878973e-01
4.878790e-01
4.878607e-01
4.878422e-01
4.878236e-01
4.878049e-01
4.877861e-01
4.877673e-01
4.877483e-01
4.877292e-01
4.877100e-01
4.876907e-01
4.876713e-01
4.876518e-01
4.876322e-01
4.876125e-01
4.875927e-01
4.875728e-01
4.875528e-01
4.875327e-01
4.875125e-01
4.874922e-01
4.874718e-01
4.874513e-01
4.874306e-01
4.874099e-01
4.873891e-01
4.873682e-01
4.873472e-01
4.873260e-01
4.873048e-01
4.872835e-01
4.872621e-01
4.872405e-01
4.872189e-01
4.871972e-01
4.871753e-01
4.871534e-01
4.871314e-01
4.871092e-01
4.870870e-01
4.870646e-01
4.870422e-01
4.870197e-01
4.869970e-01
4.869743e-01
4.869514e-01
4.869285e-01
4.869054e-01
4.868822e-01
4.868590e-01
4.868356e-01
4.868122e-01
4.867886e-01
4.867650e-01
4.867412e-01
4.867173e-01
4.866934e-01
4.866693e-01
4.866451e-01
4.866209e-01
4.865965e-01
4.865720e-01
4.865474e-01
4.865228e-01
4.864980e-01
4.864731e-01
4.864481e-01
4.864231e-01
4.863979e-01
4.863726e-01
4.863472e-01
4.863217e-01
4.862961e-01
4.862704e-01
4.862447e-01
4.862188e-01
4.861928e-01
4.861667e-01
4.861405e-01
4.861142e-01
4.860878e-01
4.860613e-01
4.860347e-01
4.860080e-01
4.859812e-01
4.859543e-01
4.859273e-01
4.859002e-01
4.858730e-01
4.858457e-01
4.858183e-01
4.857908e-01
4.857632e-01
4.857355e-01
4.857077e-01
4.856797e-01
4.856517e-01
4.856236e-01
4.855954e-01
4.855671e-01
4.855387e-01
4.855102e-01
4.854815e-01
4.854528e-01
4.854240e-01
4.853951e-01
4.853661e-01
4.853369e-01
4.853077e-01
4.852784e-01
4.852490e-01
4.852195e-01
4.851898e-01
4.851601e-01
4.851303e-01
4.851003e-01
4.850703e-01
4.850402e-01
4.850100e-01
4.849796e-01
4.849492e-01
4.849187e-01
4.848880e-01
4.848573e-01
4.848265e-01
4.847955e-01
4.847645e-01
4.847334e-01
4.847021e-01
4.846708e-01
4.846394e-01
4.846078e-01
4.845762e-01
4.845445e-01
4.845126e-01
4.844807e-01
4.844487e-01
4.844165e-01
4.843843e-01
4.843519e-01
4.843195e-01
4.842870e-01
4.842543e-01
4.842216e-01
4.841887e-01
4.841558e-01
4.841228e-01
4.840896e-01
4.840564e-01
4.840230e-01
4.839896e-01
4.839560e-01
4.839224e-01
4.838887e-01
4.838548e-01
4.838209e-01
4.837868e-01
4.837527e-01
4.837184e-01
4.836841e-01
4.836497e-01
4.836151e-01
4.835805e-01
4.835457e-01
4.835109e-01
4.834759e-01
4.834409e-01
4.834058e-01
4.833705e-01
4.833352e-01
4.832997e-01
4.832642e-01
4.832285e-01
4.831928e-01
4.831570e-01
4.831210e-01
4.830850e-01
4.830488e-01
4.830126e-01
4.829762e-01
4.829398e-01
4.829033e-01
4.828666e-01
4.828299e-01
4.827930e-01
4.827561e-01
4.827191e-01
4.826819e-01
4.826447e-01
4.826074e-01
4.825699e-01
4.825324e-01
4.824947e-01
4.824570e-01
4.824192e-01
4.823812e-01
4.823432e-01
4.823051e-01
4.822668e-01
4.822285e-01
4.821901e-01
4.821515e-01
4.821129e-01
4.820742e-01
4.820353e-01
4.819964e-01
4.819574e-01
4.819183e-01
4.818790e-01
4.818397e-01
4.818003e-01
4.817608e-01
4.817211e-01
4.816814e-01
4.816416e-01
4.816017e-01
4.815616e-01
4.815215e-01
4.814813e-01
4.814410e-01
4.814006e-01
4.813600e-01
4.813194e-01
4.812787e-01
4.812379e-01
4.811970e-01
4.811560e-01
4.811149e-01
4.810737e-01
4.810324e-01
4.809909e-01
4.809494e-01
4.809078e-01
4.808661e-01
4.808243e-01
4.807824e-01
4.807404e-01
4.806983e-01
4.806561e-01
4.806138e-01
4.805714e-01
4.805289e-01
4.804863e-01
4.804437e-01
4.804009e-01
4.803580e-01
4.803150e-01
4.802719e-01
4.802287e-01
4.801854e-01
4.801421e-01
4.800986e-01
4.800550e-01
4.800113e-01
4.799675e-01
4.799237e-01
4.798797e-01
4.798356e-01
4.797915e-01
4.797472e-01
4.797028e-01
4.796584e-01
4.796138e-01
4.795691e-01
4.795244e-01
4.794795e-01
4.794346e-01
4.793895e-01
4.793444e-01
4.792991e-01
4.792538e-01
4.792083e-01
4.791628e-01
4.791171e-01
4.790714e-01
4.790255e-01
4.789796e-01
4.789336e-01
4.788874e-01
4.788412e-01
4.787949e-01
4.787484e-01
4.787019e-01
4.786553e-01
4.786086e-01
4.785618e-01
4.785148e-01
4.784678e-01
4.784207e-01
4.783735e-01
4.783262e-01
4.782788e-01
4.782313e-01
4.781837e-01
4.781360e-01
4.780882e-01
4.780403e-01
4.779923e-01
4.779442e-01
4.778960e-01
4.778477e-01
4.777994e-01
4.777509e-01
4.777023e-01
4.776536e-01
4.776049e-01
4.775560e-01
4.775070e-01
4.774580e-01
4.774088e-01
4.773595e-01
4.773102e-01
4.772607e-01
4.772112e-01
4.771615e-01
4.771118e-01
4.770619e-01
4.770120e-01
4.769620e-01
4.769118e-01
4.768616e-01
4.768113e-01
4.767608e-01
4.767103e-01
4.766597e-01
4.766090e-01
4.765582e-01
4.765072e-01
4.764562e-01
4.764051e-01
4.763539e-01
4.763026e-01
4.762512e-01
4.761997e-01
4.761481e-01
4.760965e-01
4.760447e-01
4.759928e-01
4.759408e-01
4.758887e-01
4.758366e-01
4.757843e-01
4.757319e-01
4.756795e-01
4.756269e-01
4.755743e-01
4.755215e-01
4.754687e-01
4.754157e-01
4.753627e-01
4.753095e-01
4.752563e-01
4.752030e-01
4.751496e-01
4.750960e-01
4.750424e-01
4.749887e-01
4.749349e-01
4.748810e-01
4.748270e-01
4.747729e-01
4.747187e-01
4.746644e-01
4.746100e-01
4.745555e-01
4.745009e-01
4.744463e-01
4.743915e-01
4.743366e-01
4.742816e-01
4.742266e-01
4.741714e-01
4.741162e-01
4.740608e-01
4.740054e-01
4.739498e-01
4.738942e-01
4.738385e-01
4.737826e-01
4.737267e-01
4.736707e-01
4.736146e-01
4.735583e-01
4.735020e-01
4.734456e-01
4.733891e-01
4.733325e-01
4.732758e-01
4.732191e-01
4.731622e-01
4.731052e-01
4.730481e-01
4.729910e-01
4.729337e-01
4.728763e-01
4.728189e-01
4.727613e-01
4.727037e-01
4.726459e-01
4.725881e-01
4.725302e-01
4.724721e-01
4.724140e-01
4.723558e-01
4.722975e-01
4.722391e-01
4.721806e-01
4.721220e-01
4.720633e-01
4.720045e-01
4.719456e-01
4.718866e-01
4.718275e-01
4.717684e-01
4.717091e-01
4.716497e-01
4.715903e-01
4.715307e-01
4.714711e-01
4.714113e-01
4.713515e-01
4.712916e-01
4.712316e-01
4.711714e-01
4.711112e-01
4.710509e-01
4.709905e-01
4.709300e-01
4.708694e-01
4.708087e-01
4.707479e-01
4.706871e-01
4.706261e-01
4.705650e-01
4.705039e-01
4.704426e-01
4.703813e-01
4.703198e-01
4.702583e-01
4.701967e-01
4.701349e-01
4.700731e-01
4.700112e-01
4.699492e-01
4.698871e-01
4.698249e-01
4.697626e-01
4.697002e-01
4.696377e-01
4.695751e-01
4.695125e-01
4.694497e-01
4.693869e-01
4.693239e-01
4.692609e-01
4.691977e-01
4.691345e-01
4.690712e-01
4.690077e-01
4.689442e-01
4.688806e-01
4.688169e-01
4.687531e-01
4.686892e-01
4.686252e-01
4.685612e-01
4.684970e-01
4.684327e-01
4.683684e-01
4.683039e-01
4.682394e-01
4.681747e-01
4.681100e-01
4.680452e-01
4.679803e-01
4.679152e-01
4.678501e-01
4.677849e-01
4.677196e-01
4.676543e-01
4.675888e-01
4.675232e-01
4.674575e-01
4.673918e-01
4.673259e-01
4.672600e-01
4.671939e-01
4.671278e-01
4.670616e-01
4.669953e-01
4.669289e-01
4.668624e-01
4.667958e-01
4.667291e-01
4.666623e-01
4.665954e-01
4.665284e-01
4.664614e-01
4.663942e-01
4.663270e-01
4.662596e-01
4.661922e-01
4.661247e-01
4.660571e-01
4.659894e-01
4.659216e-01
4.658537e-01
4.657857e-01
4.657176e-01
4.656494e-01
4.655812e-01
4.655128e-01
4.654443e-01
4.653758e-01
4.653072e-01
4.652384e-01
4.651696e-01
4.651007e-01
4.650317e-01
4.649626e-01
4.648934e-01
4.648241e-01
4.647548e-01
4.646853e-01
4.646157e-01
4.645461e-01
4.644764e-01
4.644065e-01
4.643366e-01
4.642666e-01
4.641965e-01
4.641263e-01
4.640560e-01
4.639856e-01
4.639151e-01
4.638446e-01
4.637739e-01
4.637031e-01
4.636323e-01
4.635614e-01
4.634903e-01
4.634192e-01
4.633480e-01
4.632767e-01
4.632053e-01
4.631338e-01
4.630623e-01
4.629906e-01
4.629188e-01
4.628470e-01
4.627750e-01
4.627030e-01
4.626309e-01
4.625587e-01
4.624864e-01
4.624140e-01
4.623415e-01
4.622689e-01
4.621962e-01
4.621235e-01
4.620506e-01
4.619777e-01
4.619047e-01
4.618315e-01
4.617583e-01
4.616850e-01
4.616116e-01
4.615381e-01
4.614645e-01
4.613909e-01
4.613171e-01
4.612433e-01
4.611693e-01
4.610953e-01
4.610212e-01
4.609470e-01
4.608727e-01
4.607983e-01
4.607238e-01
4.606492e-01
4.605745e-01
4.604998e-01
4.604249e-01
4.603500e-01
4.602750e-01
4.601999e-01
4.601247e-01
4.600494e-01
4.599740e-01
4.598985e-01
4.598229e-01
4.597473e-01
4.596715e-01
4.595957e-01
4.595198e-01
4.594437e-01
4.593676e-01
4.592914e-01
4.592151e-01
4.591388e-01
4.590623e-01
4.589857e-01
4.589091e-01
4.588324e-01
4.587555e-01
4.586786e-01
4.586016e-01
4.585245e-01
4.584473e-01
4.583701e-01
4.582927e-01
4.582153e-01
4.581377e-01
4.580601e-01
4.579824e-01
4.579046e-01
4.578267e-01
4.577487e-01
4.576706e-01
4.575924e-01
4.575142e-01
4.574358e-01
4.573574e-01
4.572789e-01
4.572003e-01
4.571216e-01
4.570428e-01
4.569639e-01
4.568849e-01
4.568059e-01
4.567267e-01
4.566475e-01
4.565682e-01
4.564888e-01
4.564093e-01
4.563297e-01
4.562500e-01
4.561702e-01
4.560904e-01
4.560104e-01
4.559304e-01
4.558503e-01
4.557701e-01
4.556898e-01
4.556094e-01
4.555289e-01
4.554484e-01
4.553677e-01
4.552870e-01
4.552061e-01
4.551252e-01
4.550442e-01
4.549631e-01
4.548820e-01
4.548007e-01
4.547193e-01
4.546379e-01
4.545564e-01
4.544747e-01
4.543930e-01
4.543112e-01
4.542294e-01
4.541474e-01
4.540653e-01
4.539832e-01
4.539010e-01
4.538186e-01
4.537362e-01
4.536537e-01
4.535712e-01
4.534885e-01
4.534057e-01
4.533229e-01
4.532400e-01
4.531569e-01
4.530738e-01
4.529906e-01
4.529074e-01
4.528240e-01
4.527405e-01
4.526570e-01
4.525734e-01
4.524896e-01
4.524058e-01
4.523219e-01
4.522380e-01
4.521539e-01
4.520698e-01
4.519855e-01
4.519012e-01
4.518168e-01
4.517323e-01
4.516477e-01
4.515630e-01
4.514783e-01
4.513934e-01
4.513085e-01
4.512235e-01
4.511384e-01
4.510532e-01
4.509679e-01
4.508825e-01
4.507971e-01
4.507115e-01
4.506259e-01
4.505402e-01
4.504544e-01
4.503685e-01
4.502826e-01
4.501965e-01
4.501104e-01
4.500241e-01
4.499378e-01
4.498514e-01
4.497649e-01
4.496784e-01
4.495917e-01
4.495050e-01
4.494181e-01
4.493312e-01
4.492442e-01
4.491571e-01
4.490700e-01
4.489827e-01
4.488954e-01
4.488079e-01
4.487204e-01
4.486328e-01
4.485452e-01
4.484574e-01
4.483695e-01
4.482816e-01
4.481936e-01
4.481055e-01
4.480173e-01
4.479290e-01
4.478406e-01
4.477522e-01
4.476636e-01
4.475750e-01
4.474863e-01
4.473975e-01
4.473086e-01
4.472197e-01
4.471306e-01
4.470415e-01
4.469523e-01
4.468630e-01
4.467736e-01
4.466841e-01
4.465946e-01
4.465049e-01
4.464152e-01
4.463254e-01
4.462355e-01
4.461455e-01
4.460555e-01
4.459653e-01
4.458751e-01
4.457848e-01
4.456944e-01
4.456039e-01
4.455133e-01
4.454227e-01
4.453319e-01
4.452411e-01
4.451502e-01
4.450592e-01
4.449681e-01
4.448770e-01
4.447857e-01
4.446944e-01
4.446030e-01
4.445115e-01
4.444199e-01
4.443283e-01
4.442365e-01
4.441447e-01
4.440528e-01
4.439608e-01
4.438687e-01
4.437766e-01
4.436843e-01
4.435920e-01
4.434996e-01
4.434071e-01
4.433145e-01
4.432219e-01
4.431291e-01
4.430363e-01
4.429434e-01
4.428504e-01
4.427573e-01
4.426642e-01
4.425709e-01
4.424776e-01
4.423842e-01
4.422907e-01
4.421971e-01
4.421035e-01
4.420097e-01
4.419159e-01
4.418220e-01
4.417280e-01
4.416339e-01
4.415398e-01
4.414455e-01
4.413512e-01
4.412568e-01
4.411623e-01
4.410678e-01
4.409731e-01
4.408784e-01
4.407836e-01
4.406887e-01
4.405937e-01
4.404987e-01
4.404035e-01
4.403083e-01
4.402130e-01
4.401176e-01
4.400221e-01
4.399266e-01
4.398309e-01
4.397352e-01
4.396394e-01
4.395436e-01
4.394476e-01
4.393516e-01
4.392554e-01
4.391592e-01
4.390629e-01
4.389666e-01
4.388701e-01
4.387736e-01
4.386770e-01
4.385803e-01
4.384835e-01
4.383867e-01
4.382897e-01
4.381927e-01
4.380956e-01
4.379984e-01
4.379012e-01
4.378038e-01
4.377064e-01
4.376089e-01
4.375113e-01
4.374136e-01
4.373159e-01
4.372181e-01
4.371201e-01
4.370222e-01
4.369241e-01
4.368259e-01
4.367277e-01
4.366294e-01
4.365310e-01
4.364325e-01
4.363340e-01
4.362353e-01
4.361366e-01
4.360378e-01
4.359390e-01
4.358400e-01
4.357410e-01
4.356418e-01
4.355426e-01
4.354434e-01
4.353440e-01
4.352446e-01
4.351451e-01
4.350455e-01
4.349458e-01
4.348460e-01
4.347462e-01
4.346463e-01
4.345463e-01
4.344462e-01
4.343461e-01
4.342458e-01
4.341455e-01
4.340451e-01
4.339446e-01
4.338441e-01
4.337435e-01
4.336427e-01
4.335420e-01
4.334411e-01
4.333401e-01
4.332391e-01
4.331380e-01
4.330368e-01
4.329355e-01
4.328342e-01
4.327328e-01
4.326313e-01
4.325297e-01
4.324280e-01
4.323263e-01
4.322245e-01
4.321226e-01
4.320206e-01
4.319186e-01
4.318164e-01
4.317142e-01
4.316119e-01
4.315096e-01
4.314071e-01
4.313046e-01
4.312020e-01
4.310993e-01
4.309965e-01
4.308937e-01
4.307908e-01
4.306878e-01
4.305847e-01
4.304816e-01
4.303783e-01
4.302750e-01
4.301716e-01
4.300682e-01
4.299646e-01
4.298610e-01
4.297573e-01
4.296536e-01
4.295497e-01
4.294458e-01
4.293418e-01
4.292377e-01
4.291335e-01
4.290293e-01
4.289250e-01
4.288206e-01
4.287161e-01
4.286116e-01
4.285069e-01
4.284022e-01
4.282974e-01
4.281926e-01
4.280877e-01
4.279826e-01
4.278776e-01
4.277724e-01
4.276671e-01
4.275618e-01
4.274564e-01
4.273510e-01
4.272454e-01
4.271398e-01
4.270341e-01
4.269283e-01
4.268224e-01
4.267165e-01
4.266105e-01
4.265044e-01
4.263983e-01
4.262920e-01
4.261857e-01
4.260793e-01
4.259728e-01
4.258663e-01
4.257597e-01
4.256530e-01
4.255462e-01
4.254394e-01
4.253324e-01
4.252254e-01
4.251184e-01
4.250112e-01
4.249040e-01
4.247967e-01
4.246893e-01
4.245819e-01
4.244743e-01
4.243667e-01
4.242590e-01
4.241513e-01
4.240434e-01
4.239355e-01
4.238276e-01
4.237195e-01
4.236114e-01
4.235032e-01
4.233949e-01
4.232865e-01
4.231781e-01
4.230696e-01
4.229610e-01
4.228523e-01
4.227436e-01
4.226348e-01
4.225259e-01
4.224169e-01
4.223079e-01
4.221988e-01
4.220896e-01
4.219804e-01
4.218710e-01
4.217616e-01
4.216521e-01
4.215426e-01
4.214330e-01
4.213233e-01
4.212135e-01
4.211036e-01
4.209937e-01
4.208837e-01
4.207736e-01
4.206635e-01
4.205533e-01
4.204430e-01
4.203326e-01
4.202221e-01
4.201116e-01
4.200010e-01
4.198904e-01
4.197796e-01
4.196688e-01
4.195579e-01
4.194470e-01
4.193359e-01
4.192248e-01
4.191136e-01
4.190024e-01
4.188911e-01
4.187797e-01
4.186682e-01
4.185566e-01
4.184450e-01
4.183333e-01
4.182216e-01
4.181097e-01
4.179978e-01
4.178858e-01
4.177738e-01
4.176616e-01
4.175494e-01
4.174371e-01
4.173248e-01
4.172124e-01
4.170999e-01
4.169873e-01
4.168747e-01
4.167620e-01
4.166492e-01
4.165363e-01
4.164234e-01
4.163104e-01
4.161973e-01
4.160842e-01
4.159709e-01
4.158576e-01
4.157443e-01
4.156308e-01
4.155173e-01
4.154038e-01
4.152901e-01
4.151764e-01
4.150626e-01
4.149487e-01
4.148348e-01
4.147208e-01
4.146067e-01
4.144925e-01
4.143783e-01
4.142640e-01
4.141497e-01
4.140352e-01
4.139207e-01
4.138061e-01
4.136915e-01
4.135767e-01
4.134620e-01
4.133471e-01
4.132321e-01
4.131171e-01
4.130021e-01
4.128869e-01
4.127717e-01
4.126564e-01
4.125410e-01
4.124256e-01
4.123101e-01
4.121945e-01
4.120789e-01
4.119632e-01
4.118474e-01
4.117315e-01
4.116156e-01
4.114996e-01
4.113835e-01
4.112674e-01
4.111512e-01
4.110349e-01
4.109186e-01
4.108021e-01
4.106856e-01
4.105691e-01
4.104525e-01
4.103358e-01
4.102190e-01
4.101022e-01
4.099853e-01
4.098683e-01
4.097512e-01
4.096341e-01
4.095169e-01
4.093997e-01
4.092823e-01
4.091649e-01
4.090475e-01
4.089300e-01
4.088124e-01
4.086947e-01
4.085769e-01
4.084591e-01
4.083412e-01
4.082233e-01
4.081053e-01
4.079872e-01
4.078690e-01
4.077508e-01
4.076325e-01
4.075142e-01
4.073957e-01
4.072772e-01
4.071587e-01
4.070400e-01
4.069213e-01
4.068026e-01
4.066837e-01
4.065648e-01
4.064458e-01
4.063268e-01
4.062077e-01
4.060885e-01
4.059692e-01
4.058499e-01
4.057305e-01
4.056111e-01
4.054916e-01
4.053720e-01
4.052523e-01
4.051326e-01
4.050128e-01
4.048929e-01
4.047730e-01
4.046530e-01
4.045329e-01
4.044128e-01
4.042926e-01
4.041723e-01
4.040520e-01
4.039316e-01
4.038111e-01
4.036906e-01
4.035700e-01
4.034493e-01
4.033286e-01
4.032078e-01
4.030869e-01
4.029660e-01
4.028450e-01
4.027239e-01
4.026028e-01
4.024816e-01
4.023603e-01
4.022390e-01
4.021176e-01
4.019961e-01
4.018746e-01
4.017530e-01
4.016313e-01
4.015096e-01
4.013877e-01
4.012659e-01
4.011439e-01
4.010219e-01
4.008999e-01
4.007777e-01
4.006555e-01
4.005333e-01
4.004110e-01
4.002886e-01
4.001661e-01
4.000436e-01
3.999210e-01
3.997983e-01
3.996756e-01
3.995528e-01
3.994299e-01
3.993070e-01
3.991840e-01
3.990610e-01
3.989379e-01
3.988147e-01
3.986914e-01
3.985681e-01
3.984448e-01
3.983213e-01
3.981978e-01
3.980742e-01
3.979506e-01
3.978269e-01
3.977031e-01
3.975793e-01
3.974554e-01
3.973314e-01
3.972074e-01
3.970833e-01
3.969592e-01
3.968350e-01
3.967107e-01
3.965863e-01
3.964619e-01
3.963374e-01
3.962129e-01
3.960883e-01
3.959636e-01
3.958389e-01
3.957141e-01
3.955892e-01
3.954643e-01
3.953393e-01
3.952143e-01
3.950892e-01
3.949640e-01
3.948387e-01
3.947134e-01
3.945881e-01
3.944626e-01
3.943371e-01
3.942116e-01
3.940860e-01
3.939603e-01
3.938345e-01
3.937087e-01
3.935828e-01
3.934569e-01
3.933309e-01
3.932048e-01
3.930787e-01
3.929525e-01
3.928263e-01
3.926999e-01
3.925736e-01
3.924471e-01
3.923206e-01
3.921941e-01
3.920674e-01
3.919407e-01
3.918140e-01
3.916872e-01
3.915603e-01
3.914334e-01
3.913063e-01
3.911793e-01
3.910522e-01
3.909250e-01
3.907977e-01
3.906704e-01
3.905430e-01
3.904156e-01
3.902881e-01
3.901605e-01
3.900329e-01
3.899052e-01
3.897775e-01
3.896497e-01
3.895218e-01
3.893939e-01
3.892659e-01
3.891379e-01
3.890097e-01
3.888816e-01
3.887533e-01
3.886250e-01
3.884967e-01
3.883683e-01
3.882398e-01
3.881112e-01
3.879826e-01
3.878540e-01
3.877253e-01
3.875965e-01
3.874676e-01
3.873387e-01
3.872098e-01
3.870807e-01
3.869517e-01
3.868225e-01
3.866933e-01
3.865640e-01
3.864347e-01
3.863053e-01
3.861759e-01
3.860464e-01
3.859168e-01
3.857872e-01
3.856575e-01
3.855278e-01
3.853979e-01
3.852681e-01
3.851382e-01
3.850082e-01
3.848781e-01
3.847480e-01
3.846179e-01
3.844876e-01
3.843574e-01
3.842270e-01
3.840966e-01
3.839662e-01
3.838356e-01
3.837051e-01
3.835744e-01
3.834437e-01
3.833130e-01
3.831822e-01
3.830513e-01
3.829203e-01
3.827894e-01
3.826583e-01
3.825272e-01
3.823960e-01
3.822648e-01
3.821335e-01
3.820022e-01
3.818708e-01
3.817393e-01
3.816078e-01
3.814762e-01
3.813446e-01
3.812129e-01
3.810812e-01
3.809494e-01
3.808175e-01
3.806856e-01
3.805536e-01
3.804216e-01
3.802895e-01
3.801573e-01
3.800251e-01
3.798928e-01
3.797605e-01
3.796281e-01
3.794957e-01
3.793632e-01
3.792306e-01
3.790980e-01
3.789653e-01
3.788326e-01
3.786998e-01
3.785670e-01
3.784341e-01
3.783011e-01
3.781681e-01
3.780350e-01
3.779019e-01
3.777687e-01
3.776355e-01
3.775022e-01
3.773689e-01
3.772354e-01
3.771020e-01
3.769685e-01
3.768349e-01
3.767012e-01
3.765676e-01
3.764338e-01
3.763000e-01
3.761661e-01
3.760322e-01
3.758983e-01
3.757642e-01
3.756302e-01
3.754960e-01
3.753618e-01
3.752276e-01
3.750933e-01
3.749589e-01
3.748245e-01
3.746900e-01
3.745555e-01
3.744209e-01
3.742863e-01
3.741516e-01
3.740168e-01
3.738820e-01
3.737472e-01
3.736123e-01
3.734773e-01
3.733423e-01
3.732072e-01
3.730721e-01
3.729369e-01
3.728016e-01
3.726663e-01
3.725310e-01
3.723956e-01
3.722601e-01
3.721246e-01
3.719890e-01
3.718534e-01
3.717177e-01
3.715820e-01
3.714462e-01
3.713104e-01
3.711745e-01
3.710385e-01
3.709025e-01
3.707665e-01
3.706304e-01
3.704942e-01
3.703580e-01
3.702217e-01
3.700854e-01
3.699490e-01
3.698126e-01
3.696761e-01
3.695396e-01
3.694030e-01
3.692663e-01
3.691296e-01
3.689929e-01
3.688561e-01
3.687192e-01
3.685823e-01
3.684453e-01
3.683083e-01
3.681713e-01
3.680341e-01
3.678970e-01
3.677597e-01
3.676225e-01
3.674851e-01
3.673477e-01
3.672103e-01
3.670728e-01
3.669353e-01
3.667977e-01
3.666600e-01
3.665223e-01
3.663846e-01
3.662468e-01
3.661089e-01
3.659710e-01
3.658331e-01
3.656950e-01
3.655570e-01
3.654189e-01
3.652807e-01
3.651425e-01
3.650042e-01
3.648659e-01
3.647275e-01
3.645891e-01
3.644506e-01
3.643121e-01
3.641735e-01
3.640349e-01
3.638962e-01
3.637575e-01
3.636187e-01
3.634799e-01
3.633410e-01
3.632021e-01
3.630631e-01
3.629241e-01
3.627850e-01
3.626458e-01
3.625066e-01
3.623674e-01
3.622281e-01
3.620888e-01
3.619494e-01
3.618100e-01
3.616705e-01
3.615309e-01
3.613913e-01
3.612517e-01
3.611120e-01
3.609723e-01
3.608325e-01
3.606926e-01
3.605528e-01
3.604128e-01
3.602728e-01
3.601328e-01
3.599927e-01
3.598526e-01
3.597124e-01
3.595722e-01
3.594319e-01
3.592915e-01
3.591512e-01
3.590107e-01
3.588702e-01
3.587297e-01
3.585891e-01
3.584485e-01
3.583078e-01
3.581671e-01
3.580263e-01
3.578855e-01
3.577446e-01
3.576037e-01
3.574628e-01
3.573217e-01
3.571807e-01
3.570396e-01
3.568984e-01
3.567572e-01
3.566159e-01
3.564746e-01
3.563333e-01
3.561919e-01
3.560504e-01
3.559089e-01
3.557674e-01
3.556258e-01
3.554841e-01
3.553424e-01
3.552007e-01
3.550589e-01
3.549171e-01
3.547752e-01
3.546333e-01
3.544913e-01
3.543493e-01
3.542072e-01
3.540651e-01
3.539230e-01
3.537807e-01
3.536385e-01
3.534962e-01
3.533538e-01
3.532114e-01
3.530690e-01
3.529265e-01
3.527840e-01
3.526414e-01
3.524988e-01
3.523561e-01
3.522134e-01
3.520706e-01
3.519278e-01
3.517849e-01
3.516420e-01
3.514991e-01
3.513561e-01
3.512130e-01
3.510699e-01
3.509268e-01
3.507836e-01
3.506404e-01
3.504971e-01
3.503538e-01
3.502104e-01
3.500670e-01
3.499235e-01
3.497800e-01
3.496365e-01
3.494929e-01
3.493493e-01
3.492056e-01
3.490618e-01
3.489181e-01
3.487743e-01
3.486304e-01
3.484865e-01
3.483425e-01
3.481985e-01
3.480545e-01
3.479104e-01
3.477663e-01
3.476221e-01
3.474779e-01
3.473336e-01
3.471893e-01
3.470449e-01
3.469006e-01
3.467561e-01
3.466116e-01
3.464671e-01
3.463225e-01
3.461779e-01
3.460332e-01
3.458885e-01
3.457438e-01
3.455990e-01
3.454542e-01
3.453093e-01
3.451643e-01
3.450194e-01
3.448744e-01
3.447293e-01
3.445842e-01
3.444391e-01
3.442939e-01
3.441487e-01
3.440034e-01
3.438581e-01
3.437127e-01
3.435673e-01
3.434219e-01
3.432764e-01
3.431309e-01
3.429853e-01
3.428397e-01
3.426940e-01
3.425483e-01
3.424026e-01
3.422568e-01
3.421110e-01
3.419651e-01
3.418192e-01
3.416733e-01
3.415273e-01
3.413812e-01
3.412351e-01
3.410890e-01
3.409429e-01
3.407967e-01
3.406504e-01
3.405041e-01
3.403578e-01
3.402114e-01
3.400650e-01
3.399186e-01
3.397721e-01
3.396255e-01
3.394790e-01
3.393323e-01
3.391857e-01
3.390390e-01
3.388922e-01
3.387455e-01
3.385986e-01
3.384518e-01
3.383049e-01
3.381579e-01
3.380109e-01
3.378639e-01
3.377168e-01
3.375697e-01
3.374226e-01
3.372754e-01
3.371282e-01
3.369809e-01
3.368336e-01
3.366862e-01
3.365389e-01
3.363914e-01
3.362440e-01
3.360964e-01
3.359489e-01
3.358013e-01
3.356537e-01
3.355060e-01
3.353583e-01
3.352106e-01
3.350628e-01
3.349149e-01
3.347671e-01
3.346192e-01
3.344712e-01
3.343232e-01
3.341752e-01
3.340272e-01
3.338791e-01
3.337309e-01
3.335827e-01
3.334345e-01
3.332863e-01
3.331380e-01
3.329896e-01
3.328413e-01
3.326929e-01
3.325444e-01
3.323959e-01
3.322474e-01
3.320988e-01
3.319502e-01
3.318016e-01
3.316529e-01
3.315042e-01
3.313554e-01
3.312067e-01
3.310578e-01
3.309090e-01
3.307600e-01
3.306111e-01
3.304621e-01
3.303131e-01
3.301640e-01
3.300150e-01
3.298658e-01
3.297167e-01
3.295675e-01
3.294182e-01
3.292689e-01
3.291196e-01
3.289703e-01
3.288209e-01
3.286714e-01
3.285220e-01
3.283725e-01
3.282229e-01
3.280734e-01
3.279238e-01
3.277741e-01
3.276244e-01
3.274747e-01
3.273249e-01
3.271751e-01
3.270253e-01
3.268755e-01
3.267256e-01
3.265756e-01
3.264256e-01
3.262756e-01
3.261256e-01
3.259755e-01
3.258254e-01
3.256752e-01
3.255250e-01
3.253748e-01
3.252246e-01
3.250743e-01
3.249239e-01
3.247736e-01
3.246232e-01
3.244727e-01
3.243223e-01
3.241718e-01
3.240212e-01
3.238706e-01
3.237200e-01
3.235694e-01
3.234187e-01
3.232680e-01
3.231172e-01
3.229664e-01
3.228156e-01
3.226648e-01
3.225139e-01
3.223630e-01
3.222120e-01
3.220610e-01
3.219100e-01
3.217589e-01
3.216078e-01
3.214567e-01
3.213055e-01
3.211543e-01
3.210031e-01
3.208518e-01
3.207006e-01
3.205492e-01
3.203979e-01
3.202465e-01
3.200950e-01
3.199436e-01
3.197921e-01
3.196405e-01
3.194890e-01
3.193374e-01
3.191857e-01
3.190341e-01
3.188824e-01
3.187307e-01
3.185789e-01
3.184271e-01
3.182753e-01
3.181234e-01
3.179715e-01
3.178196e-01
3.176676e-01
3.175156e-01
3.173636e-01
3.172116e-01
3.170595e-01
3.169074e-01
3.167552e-01
3.166030e-01
3.164508e-01
3.162986e-01
3.161463e-01
3.159940e-01
3.158416e-01
3.156892e-01
3.155368e-01
3.153844e-01
3.152319e-01
3.150794e-01
3.149269e-01
3.147743e-01
3.146217e-01
3.144691e-01
3.143165e-01
3.141638e-01
3.140110e-01
3.138583e-01
3.137055e-01
3.135527e-01
3.133999e-01
3.132470e-01
3.130941e-01
3.129412e-01
3.127882e-01
3.126352e-01
3.124822e-01
3.123291e-01
3.121760e-01
3.120229e-01
3.118698e-01
3.117166e-01
3.115634e-01
3.114101e-01
3.112569e-01
3.111036e-01
3.109502e-01
3.107969e-01
3.106435e-01
3.104901e-01
3.103366e-01
3.101832e-01
3.100297e-01
3.098761e-01
3.097226e-01
3.095690e-01
3.094154e-01
3.092617e-01
3.091080e-01
3.089543e-01
3.088006e-01
3.086468e-01
3.084930e-01
3.083392e-01
3.081854e-01
3.080315e-01
3.078776e-01
3.077236e-01
3.075697e-01
3.074157e-01
3.072616e-01
3.071076e-01
3.069535e-01
3.067994e-01
3.066453e-01
3.064911e-01
3.063369e-01
3.061827e-01
3.060285e-01
3.058742e-01
3.057199e-01
3.055655e-01
3.054112e-01
3.052568e-01
3.051024e-01
3.049480e-01
3.047935e-01
3.046390e-01
3.044845e-01
3.043299e-01
3.041754e-01
3.040207e-01
3.038661e-01
3.037115e-01
3.035568e-01
3.034021e-01
3.032473e-01
3.030926e-01
3.029378e-01
3.027830e-01
3.026281e-01
3.024733e-01
3.023184e-01
3.021634e-01
3.020085e-01
3.018535e-01
3.016985e-01
3.015435e-01
3.013884e-01
3.012334e-01
3.010783e-01
3.009231e-01
3.007680e-01
3.006128e-01
3.004576e-01
3.003024e-01
3.001471e-01
2.999918e-01
2.998365e-01
2.996812e-01
2.995258e-01
2.993704e-01
2.992150e-01
2.990596e-01
2.989041e-01
2.987487e-01
2.985932e-01
2.984376e-01
2.982821e-01
2.981265e-01
2.979709e-01
2.978152e-01
2.976596e-01
2.975039e-01
2.973482e-01
2.971925e-01
2.970367e-01
2.968809e-01
2.967251e-01
2.965693e-01
2.964135e-01
2.962576e-01
2.961017e-01
2.959458e-01
2.957898e-01
2.956339e-01
2.954779e-01
2.953219e-01
2.951658e-01
2.950098e-01
2.948537e-01
2.946976e-01
2.945414e-01
2.943853e-01
2.942291e-01
2.940729e-01
2.939167e-01
2.937605e-01
2.936042e-01
2.934479e-01
2.932916e-01
2.931352e-01
2.929789e-01
2.928225e-01
2.926661e-01
2.925097e-01
2.923532e-01
2.921968e-01
2.920403e-01
2.918837e-01
2.917272e-01
2.915706e-01
2.914141e-01
2.912575e-01
2.911008e-01
2.909442e-01
2.907875e-01
2.906308e-01
2.904741e-01
2.903174e-01
2.901606e-01
2.900039e-01
2.898471e-01
2.896902e-01
2.895334e-01
2.893765e-01
2.892197e-01
2.890628e-01
2.889058e-01
2.887489e-01
2.885919e-01
2.884349e-01
2.882779e-01
2.881209e-01
2.879639e-01
2.878068e-01
2.876497e-01
2.874926e-01
2.873355e-01
2.871783e-01
2.870211e-01
2.868640e-01
2.867067e-01
2.865495e-01
2.863923e-01
2.862350e-01
2.860777e-01
2.859204e-01
2.857631e-01
2.856057e-01
2.854484e-01
2.852910e-01
2.851336e-01
2.849761e-01
2.848187e-01
2.846612e-01
2.845037e-01
2.843462e-01
2.841887e-01
2.840312e-01
2.838736e-01
2.837160e-01
2.835584e-01
2.834008e-01
2.832432e-01
2.830855e-01
2.829279e-01
2.827702e-01
2.826125e-01
2.824547e-01
2.822970e-01
2.821392e-01
2.819815e-01
2.818237e-01
2.816658e-01
2.815080e-01
2.813502e-01
2.811923e-01
2.810344e-01
2.808765e-01
2.807186e-01
2.805606e-01
2.804027e-01
2.802447e-01
2.800867e-01
2.799287e-01
2.797707e-01
2.796126e-01
2.794545e-01
2.792965e-01
2.791384e-01
2.789803e-01
2.788221e-01
2.786640e-01
2.785058e-01
2.783476e-01
2.781894e-01
2.780312e-01
2.778730e-01
2.777147e-01
2.775565e-01
2.773982e-01
2.772399e-01
2.770816e-01
2.769233e-01
2.767649e-01
2.766066e-01
2.764482e-01
2.762898e-01
2.761314e-01
2.759730e-01
2.758145e-01
2.756561e-01
2.754976e-01
2.753391e-01
2.751806e-01
2.750221e-01
2.748636e-01
2.747050e-01
2.745465e-01
2.743879e-01
2.742293e-01
2.740707e-01
2.739121e-01
2.737534e-01
2.735948e-01
2.734361e-01
2.732774e-01
2.731187e-01
2.729600e-01
2.728013e-01
2.726426e-01
2.724838e-01
2.723250e-01
2.721662e-01
2.720075e-01
2.718486e-01
2.716898e-01
2.715310e-01
2.713721e-01
2.712133e-01
2.710544e-01
2.708955e-01
2.707366e-01
2.705777e-01
2.704187e-01
2.702598e-01
2.701008e-01
2.699419e-01
2.697829e-01
2.696239e-01
2.694649e-01
2.693058e-01
2.691468e-01
2.689877e-01
2.688287e-01
2.686696e-01
2.685105e-01
2.683514e-01
2.681923e-01
2.680332e-01
2.678740e-01
2.677149e-01
2.675557e-01
2.673965e-01
2.672373e-01
2.670781e-01
2.669189e-01
2.667597e-01
2.666004e-01
2.664412e-01
2.662819e-01
2.661227e-01
2.659634e-01
2.658041e-01
2.656448e-01
2.654854e-01
2.653261e-01
2.651668e-01
2.650074e-01
2.648480e-01
2.646887e-01
2.645293e-01
2.643699e-01
2.642105e-01
2.640511e-01
2.638916e-01
2.637322e-01
2.635727e-01
2.634133e-01
2.632538e-01
2.630943e-01
2.629348e-01
2.627753e-01
2.626158e-01
2.624563e-01
2.622967e-01
2.621372e-01
2.619776e-01
2.618180e-01
2.616585e-01
2.614989e-01
2.613393e-01
2.611797e-01
2.610201e-01
2.608604e-01
2.607008e-01
2.605411e-01
2.603815e-01
2.602218e-01
2.600622e-01
2.599025e-01
2.597428e-01
2.595831e-01
2.594234e-01
2.592636e-01
2.591039e-01
2.589442e-01
2.587844e-01
2.586247e-01
2.584649e-01
2.583051e-01
2.581454e-01
2.579856e-01
2.578258e-01
2.576660e-01
2.575062e-01
2.573463e-01
2.571865e-01
2.570267e-01
2.568668e-01
2.567070e-01
2.565471e-01
2.563872e-01
2.562273e-01
2.560675e-01
2.559076e-01
2.557477e-01
2.555878e-01
2.554278e-01
2.552679e-01
2.551080e-01
2.549480e-01
2.547881e-01
2.546281e-01
2.544682e-01
2.543082e-01
2.541482e-01
2.539883e-01
2.538283e-01
2.536683e-01
2.535083e-01
2.533483e-01
2.531883e-01
2.530282e-01
2.528682e-01
2.527082e-01
2.525481e-01
2.523881e-01
2.522280e-01
2.520680e-01
2.519079e-01
2.517478e-01
2.515878e-01
2.514277e-01
2.512676e-01
2.511075e-01
2.509474e-01
2.507873e-01
2.506272e-01
2.504671e-01
2.503069e-01
2.501468e-01
2.499867e-01
2.498265e-01
2.496664e-01
2.495062e-01
2.493461e-01
2.491859e-01
2.490258e-01
2.488656e-01
2.487054e-01
2.485452e-01
2.483851e-01
2.482249e-01
2.480647e-01
2.479045e-01
2.477443e-01
2.475841e-01
2.474239e-01
2.472637e-01
2.471034e-01
2.469432e-01
2.467830e-01
2.466228e-01
2.464625e-01
2.463023e-01
2.461421e-01
2.459818e-01
2.458216e-01
2.456613e-01
2.455011e-01
2.453408e-01
2.451805e-01
2.450203e-01
2.448600e-01
2.446997e-01
2.445395e-01
2.443792e-01
2.442189e-01
2.440586e-01
2.438983e-01
2.437380e-01
2.435777e-01
2.434174e-01
2.432571e-01
2.430968e-01
2.429365e-01
2.427762e-01
2.426159e-01
2.424556e-01
2.422953e-01
2.421350e-01
2.419747e-01
2.418144e-01
2.416540e-01
2.414937e-01
2.413334e-01
2.411731e-01
2.410127e-01
2.408524e-01
2.406921e-01
2.405317e-01
2.403714e-01
2.402111e-01
2.400507e-01
2.398904e-01
2.397301e-01
2.395697e-01
2.394094e-01
2.392490e-01
2.390887e-01
2.389284e-01
2.387680e-01
2.386077e-01
2.384473e-01
2.382870e-01
2.381266e-01
2.379663e-01
2.378059e-01
2.376456e-01
2.374852e-01
2.373249e-01
2.371645e-01
2.370042e-01
2.368438e-01
2.366835e-01
2.365231e-01
2.363628e-01
2.362024e-01
2.360421e-01
2.358818e-01
2.357214e-01
2.355611e-01
2.354007e-01
2.352404e-01
2.350800e-01
2.349197e-01
2.347593e-01
2.345990e-01
2.344386e-01
2.342783e-01
2.341180e-01
2.339576e-01
2.337973e-01
2.336370e-01
2.334766e-01
2.333163e-01
2.331560e-01
2.329956e-01
2.328353e-01
2.326750e-01
2.325146e-01
2.323543e-01
2.321940e-01
2.320337e-01
2.318734e-01
2.317130e-01
2.315527e-01
2.313924e-01
2.312321e-01
2.310718e-01
2.309115e-01
2.307512e-01
2.305909e-01
2.304306e-01
2.302703e-01
2.301100e-01
2.299497e-01
2.297894e-01
2.296291e-01
2.294689e-01
2.293086e-01
2.291483e-01
2.289880e-01
2.288278e-01
2.286675e-01
2.285072e-01
2.283470e-01
2.281867e-01
2.280265e-01
2.278662e-01
2.277060e-01
2.275457e-01
2.273855e-01
2.272253e-01
2.270650e-01
2.269048e-01
2.267446e-01
2.265844e-01
2.264242e-01
2.262640e-01
2.261038e-01
2.259436e-01
2.257834e-01
2.256232e-01
2.254630e-01
2.253028e-01
2.251426e-01
2.249824e-01
2.248223e-01
2.246621e-01
2.245020e-01
2.243418e-01
2.241817e-01
2.240215e-01
2.238614e-01
2.237012e-01
2.235411e-01
2.233810e-01
2.232209e-01
2.230608e-01
2.229007e-01
2.227406e-01
2.225805e-01
2.224204e-01
2.222603e-01
2.221002e-01
2.219401e-01
2.217801e-01
2.216200e-01
2.214600e-01
2.212999e-01
2.211399e-01
2.209798e-01
2.208198e-01
2.206598e-01
2.204998e-01
2.203398e-01
2.201798e-01
2.200198e-01
2.198598e-01
2.196998e-01
2.195398e-01
2.193799e-01
2.192199e-01
2.190599e-01
2.189000e-01
2.187401e-01
2.185801e-01
2.184202e-01
2.182603e-01
2.181004e-01
2.179405e-01
2.177806e-01
2.176207e-01
2.174608e-01
2.173009e-01
2.171411e-01
2.169812e-01
2.168214e-01
2.166615e-01
2.165017e-01
2.163419e-01
2.161821e-01
2.160223e-01
2.158625e-01
2.157027e-01
2.155429e-01
2.153831e-01
2.152234e-01
2.150636e-01
2.149039e-01
2.147441e-01
2.145844e-01
2.144247e-01
2.142650e-01
2.141053e-01
2.139456e-01
2.137859e-01
2.136262e-01
2.134666e-01
2.133069e-01
2.131472e-01
2.129876e-01
2.128280e-01
2.126684e-01
2.125088e-01
2.123492e-01
2.121896e-01
2.120300e-01
2.118704e-01
2.117109e-01
2.115513e-01
2.113918e-01
2.112323e-01
2.110727e-01
2.109132e-01
2.107537e-01
2.105943e-01
2.104348e-01
2.102753e-01
2.101159e-01
2.099564e-01
2.097970e-01
2.096376e-01
2.094782e-01
2.093188e-01
2.091594e-01
2.090000e-01
2.088406e-01
2.086813e-01
2.085219e-01
2.083626e-01
2.082033e-01
2.080440e-01
2.078847e-01
2.077254e-01
2.075661e-01
2.074068e-01
2.072476e-01
2.070884e-01
2.069291e-01
2.067699e-01
2.066107e-01
2.064515e-01
2.062923e-01
2.061332e-01
2.059740e-01
2.058149e-01
2.056558e-01
2.054966e-01
2.053375e-01
2.051784e-01
2.050194e-01
2.048603e-01
2.047012e-01
2.045422e-01
2.043832e-01
2.042242e-01
2.040652e-01
2.039062e-01
2.037472e-01
2.035882e-01
2.034293e-01
2.032704e-01
2.031114e-01
2.029525e-01
2.027936e-01
2.026348e-01
2.024759e-01
2.023170e-01
2.021582e-01
2.019994e-01
2.018406e-01
2.016818e-01
2.015230e-01
2.013642e-01
2.012055e-01
2.010467e-01
2.008880e-01
2.007293e-01
2.005706e-01
2.004119e-01
2.002532e-01
2.000946e-01
1.999360e-01
1.997773e-01
1.996187e-01
1.994601e-01
1.993016e-01
1.991430e-01
1.989844e-01
1.988259e-01
1.986674e-01
1.985089e-01
1.983504e-01
1.981919e-01
1.980335e-01
1.978750e-01
1.977166e-01
1.975582e-01
1.973998e-01
1.972414e-01
1.970831e-01
1.969247e-01
1.967664e-01
1.966081e-01
1.964498e-01
1.962915e-01
1.961332e-01
1.959750e-01
1.958168e-01
1.956585e-01
1.955003e-01
1.953422e-01
1.951840e-01
1.950259e-01
1.948677e-01
1.947096e-01
1.945515e-01
1.943934e-01
1.942354e-01
1.940773e-01
1.939193e-01
1.937613e-01
1.936033e-01
1.934453e-01
1.932873e-01
1.931294e-01
1.929715e-01
1.928136e-01
1.926557e-01
1.924978e-01
1.923399e-01
1.921821e-01
1.920243e-01
1.918665e-01
1.917087e-01
1.915509e-01
1.913932e-01
1.912355e-01
1.910777e-01
1.909201e-01
1.907624e-01
1.906047e-01
1.904471e-01
1.902895e-01
1.901319e-01
1.899743e-01
1.898167e-01
1.896592e-01
1.895017e-01
1.893442e-01
1.891867e-01
1.890292e-01
1.888718e-01
1.887143e-01
1.885569e-01
1.883995e-01
1.882422e-01
1.880848e-01
1.879275e-01
1.877702e-01
1.876129e-01
1.874556e-01
1.872984e-01
1.871411e-01
1.869839e-01
1.868267e-01
1.866695e-01
1.865124e-01
1.863553e-01
1.861982e-01
1.860411e-01
1.858840e-01
1.857269e-01
1.855699e-01
1.854129e-01
1.852559e-01
1.850989e-01
1.849420e-01
1.847851e-01
1.846282e-01
1.844713e-01
1.843144e-01
1.841576e-01
1.840008e-01
1.838440e-01
1.836872e-01
1.835304e-01
1.833737e-01
1.832170e-01
1.830603e-01
1.829036e-01
1.827470e-01
1.825903e-01
1.824337e-01
1.822771e-01
1.821206e-01
1.819640e-01
1.818075e-01
1.816510e-01
1.814945e-01
1.813381e-01
1.811817e-01
1.810252e-01
1.808689e-01
1.807125e-01
1.805562e-01
1.803998e-01
1.802435e-01
1.800873e-01
1.799310e-01
1.797748e-01
1.796186e-01
1.794624e-01
1.793063e-01
1.791501e-01
1.789940e-01
1.788379e-01
1.786818e-01
1.785258e-01
1.783698e-01
1.782138e-01
1.780578e-01
1.779019e-01
1.777459e-01
1.775900e-01
1.774342e-01
1.772783e-01
1.771225e-01
1.769667e-01
1.768109e-01
1.766551e-01
1.764994e-01
1.763437e-01
1.761880e-01
1.760324e-01
1.758767e-01
1.757211e-01
1.755655e-01
1.754100e-01
1.752544e-01
1.750989e-01
1.749434e-01
1.747880e-01
1.746325e-01
1.744771e-01
1.743217e-01
1.741663e-01
1.740110e-01
1.738557e-01
1.737004e-01
1.735451e-01
1.733899e-01
1.732347e-01
1.730795e-01
1.729243e-01
1.727692e-01
1.726141e-01
1.724590e-01
1.723040e-01
1.721489e-01
1.719939e-01
1.718389e-01
1.716840e-01
1.715291e-01
1.713742e-01
1.712193e-01
1.710644e-01
1.709096e-01
1.707548e-01
1.706000e-01
1.704453e-01
1.702906e-01
1.701359e-01
1.699812e-01
1.698266e-01
1.696720e-01
1.695174e-01
1.693628e-01
1.692083e-01
1.690538e-01
1.688993e-01
1.687449e-01
1.685905e-01
1.684361e-01
1.682817e-01
1.681274e-01
1.679731e-01
1.678188e-01
1.676645e-01
1.675103e-01
1.673561e-01
1.672019e-01
1.670478e-01
1.668937e-01
1.667396e-01
1.665855e-01
1.664315e-01
1.662775e-01
1.661235e-01
1.659696e-01
1.658157e-01
1.656618e-01
1.655079e-01
1.653541e-01
1.652003e-01
1.650465e-01
1.648928e-01
1.647390e-01
1.645853e-01
1.644317e-01
1.642781e-01
1.641245e-01
1.639709e-01
1.638173e-01
1.636638e-01
1.635103e-01
1.633569e-01
1.632035e-01
1.630501e-01
1.628967e-01
1.627434e-01
1.625901e-01
1.624368e-01
1.622835e-01
1.621303e-01
1.619771e-01
1.618240e-01
1.616708e-01
1.615177e-01
1.613647e-01
1.612116e-01
1.610586e-01
1.609057e-01
1.607527e-01
1.605998e-01
1.604469e-01
1.602941e-01
1.601412e-01
1.599884e-01
1.598357e-01
1.596830e-01
1.595303e-01
1.593776e-01
1.592249e-01
1.590723e-01
1.589198e-01
1.587672e-01
1.586147e-01
1.584622e-01
1.583098e-01
1.581574e-01
1.580050e-01
1.578526e-01
1.577003e-01
1.575480e-01
1.573957e-01
1.572435e-01
1.570913e-01
1.569391e-01
1.567870e-01
1.566349e-01
1.564828e-01
1.563308e-01
1.561788e-01
1.560268e-01
1.558749e-01
1.557230e-01
1.555711e-01
1.554193e-01
1.552675e-01
1.551157e-01
1.549639e-01
1.548122e-01
1.546606e-01
1.545089e-01
1.543573e-01
1.542057e-01
1.540542e-01
1.539027e-01
1.537512e-01
1.535997e-01
1.534483e-01
1.532969e-01
1.531456e-01
1.529943e-01
1.528430e-01
1.526918e-01
1.525405e-01
1.523894e-01
1.522382e-01
1.520871e-01
1.519360e-01
1.517850e-01
1.516340e-01
1.514830e-01
1.513321e-01
1.511812e-01
1.510303e-01
1.508795e-01
1.507287e-01
1.505779e-01
1.504272e-01
1.502765e-01
1.501258e-01
1.499752e-01
1.498246e-01
1.496740e-01
1.495235e-01
1.493730e-01
1.492226e-01
1.490721e-01
1.489217e-01
1.487714e-01
1.486211e-01
1.484708e-01
1.483206e-01
1.481704e-01
1.480202e-01
1.478701e-01
1.477200e-01
1.475699e-01
1.474199e-01
1.472699e-01
1.471199e-01
1.469700e-01
1.468201e-01
1.466703e-01
1.465204e-01
1.463707e-01
1.462209e-01
1.460712e-01
1.459216e-01
1.457719e-01
1.456223e-01
1.454728e-01
1.453232e-01
1.451738e-01
1.450243e-01
1.448749e-01
1.447255e-01
1.445762e-01
1.444269e-01
1.442776e-01
1.441284e-01
1.439792e-01
1.438301e-01
1.436809e-01
1.435319e-01
1.433828e-01
1.432338e-01
1.430849e-01
1.429359e-01
1.427870e-01
1.426382e-01
1.424894e-01
1.423406e-01
1.421919e-01
1.420432e-01
1.418945e-01
1.417459e-01
1.415973e-01
1.414487e-01
1.413002e-01
1.411517e-01
1.410033e-01
1.408549e-01
1.407066e-01
1.405582e-01
1.404100e-01
1.402617e-01
1.401135e-01
1.399654e-01
1.398172e-01
1.396691e-01
1.395211e-01
1.393731e-01
1.392251e-01
1.390772e-01
1.389293e-01
1.387814e-01
1.386336e-01
1.384859e-01
1.383381e-01
1.381904e-01
1.380428e-01
1.378952e-01
1.377476e-01
1.376001e-01
1.374526e-01
1.373051e-01
1.371577e-01
1.370103e-01
1.368630e-01
1.367157e-01
1.365684e-01
1.364212e-01
1.362740e-01
1.361269e-01
1.359798e-01
1.358327e-01
1.356857e-01
1.355388e-01
1.353918e-01
1.352449e-01
1.350981e-01
1.349513e-01
1.348045e-01
1.346578e-01
1.345111e-01
1.343644e-01
1.342178e-01
1.340713e-01
1.339247e-01
1.337783e-01
1.336318e-01
1.334854e-01
1.333391e-01
1.331927e-01
1.330465e-01
1.329002e-01
1.327540e-01
1.326079e-01
1.324618e-01
1.323157e-01
1.321697e-01
1.320237e-01
1.318778e-01
1.317319e-01
1.315860e-01
1.314402e-01
1.312944e-01
1.311487e-01
1.310030e-01
1.308574e-01
1.307117e-01
1.305662e-01
1.304207e-01
1.302752e-01
1.301298e-01
1.299844e-01
1.298390e-01
1.296937e-01
1.295485e-01
1.294032e-01
1.292581e-01
1.291129e-01
1.289678e-01
1.288228e-01
1.286778e-01
1.285328e-01
1.283879e-01
1.282430e-01
1.280982e-01
1.279534e-01
1.278087e-01
1.276640e-01
1.275193e-01
1.273747e-01
1.272302e-01
1.270856e-01
1.269412e-01
1.267967e-01
1.266523e-01
1.265080e-01
1.263637e-01
1.262194e-01
1.260752e-01
1.259310e-01
1.257869e-01
1.256428e-01
1.254988e-01
1.253548e-01
1.252109e-01
1.250670e-01
1.249231e-01
1.247793e-01
1.246355e-01
1.244918e-01
1.243481e-01
1.242045e-01
1.240609e-01
1.239174e-01
1.237739e-01
1.236304e-01
1.234870e-01
1.233436e-01
1.232003e-01
1.230571e-01
1.229138e-01
1.227707e-01
1.226275e-01
1.224844e-01
1.223414e-01
1.221984e-01
1.220554e-01
1.219125e-01
1.217697e-01
1.216269e-01
1.214841e-01
1.213414e-01
1.211987e-01
1.210561e-01
1.209135e-01
1.207710e-01
1.206285e-01
1.204860e-01
1.203436e-01
1.202013e-01
1.200590e-01
1.199167e-01
1.197745e-01
1.196324e-01
1.194903e-01
1.193482e-01
1.192062e-01
1.190642e-01
1.189223e-01
1.187804e-01
1.186386e-01
1.184968e-01
1.183551e-01
1.182134e-01
1.180717e-01
1.179301e-01
1.177886e-01
1.176471e-01
1.175056e-01
1.173642e-01
1.172229e-01
1.170816e-01
1.169403e-01
1.167991e-01
1.166579e-01
1.165168e-01
1.163758e-01
1.162347e-01
1.160938e-01
1.159529e-01
1.158120e-01
1.156712e-01
1.155304e-01
1.153897e-01
1.152490e-01
1.151083e-01
1.149678e-01
1.148272e-01
1.146867e-01
1.145463e-01
1.144059e-01
1.142656e-01
1.141253e-01
1.139851e-01
1.138449e-01
1.137047e-01
1.135646e-01
1.134246e-01
1.132846e-01
1.131447e-01
1.130048e-01
1.128649e-01
1.127251e-01
1.125854e-01
1.124457e-01
1.123061e-01
1.121665e-01
1.120269e-01
1.118874e-01
1.117480e-01
1.116086e-01
1.114692e-01
1.113299e-01
1.111907e-01
1.110515e-01
1.109124e-01
1.107733e-01
1.106342e-01
1.104952e-01
1.103563e-01
1.102174e-01
1.100786e-01
1.099398e-01
1.098010e-01
1.096624e-01
1.095237e-01
1.093851e-01
1.092466e-01
1.091081e-01
1.089697e-01
1.088313e-01
1.086930e-01
1.085547e-01
1.084165e-01
1.082783e-01
1.081402e-01
1.080021e-01
1.078641e-01
1.077261e-01
1.075882e-01
1.074503e-01
1.073125e-01
1.071748e-01
1.070370e-01
1.068994e-01
1.067618e-01
1.066242e-01
1.064867e-01
1.063493e-01
1.062119e-01
1.060745e-01
1.059372e-01
1.058000e-01
1.056628e-01
1.055257e-01
1.053886e-01
1.052516e-01
1.051146e-01
1.049777e-01
1.048408e-01
1.047040e-01
1.045672e-01
1.044305e-01
1.042938e-01
1.041572e-01
1.040207e-01
1.038842e-01
1.037477e-01
1.036113e-01
1.034750e-01
1.033387e-01
1.032025e-01
1.030663e-01
1.029302e-01
1.027941e-01
1.026581e-01
1.025221e-01
1.023862e-01
1.022503e-01
1.021145e-01
1.019788e-01
1.018431e-01
1.017075e-01
1.015719e-01
1.014363e-01
1.013009e-01
1.011654e-01
1.010301e-01
1.008947e-01
1.007595e-01
1.006243e-01
1.004891e-01
1.003540e-01
1.002190e-01
1.000840e-01
9.994906e-02
9.981418e-02
9.967936e-02
9.954459e-02
9.940987e-02
9.927521e-02
9.914061e-02
9.900606e-02
9.887157e-02
9.873713e-02
9.860274e-02
9.846842e-02
9.833414e-02
9.819993e-02
9.806576e-02
9.793166e-02
9.779761e-02
9.766361e-02
9.752967e-02
9.739579e-02
9.726196e-02
9.712819e-02
9.699448e-02
9.686082e-02
9.672721e-02
9.659367e-02
9.646017e-02
9.632674e-02
9.619336e-02
9.606004e-02
9.592677e-02
9.579356e-02
9.566041e-02
9.552731e-02
9.539427e-02
9.526129e-02
9.512836e-02
9.499549e-02
9.486268e-02
9.472992e-02
9.459722e-02
9.446458e-02
9.433199e-02
9.419947e-02
9.406699e-02
9.393458e-02
9.380222e-02
9.366992e-02
9.353768e-02
9.340550e-02
9.327337e-02
9.314130e-02
9.300929e-02
9.287733e-02
9.274544e-02
9.261360e-02
9.248181e-02
9.235009e-02
9.221842e-02
9.208682e-02
9.195527e-02
9.182377e-02
9.169234e-02
9.156096e-02
9.142965e-02
9.129839e-02
9.116718e-02
9.103604e-02
9.090496e-02
9.077393e-02
9.064296e-02
9.051205e-02
9.038120e-02
9.025041e-02
9.011968e-02
8.998900e-02
8.985839e-02
8.972783e-02
8.959733e-02
8.946689e-02
8.933651e-02
8.920619e-02
8.907593e-02
8.894573e-02
8.881558e-02
8.868550e-02
8.855548e-02
8.842551e-02
8.829560e-02
8.816576e-02
8.803597e-02
8.790624e-02
8.777658e-02
8.764697e-02
8.751742e-02
8.738793e-02
8.725850e-02
8.712913e-02
8.699982e-02
8.687057e-02
8.674139e-02
8.661226e-02
8.648319e-02
8.635418e-02
8.622523e-02
8.609634e-02
8.596752e-02
8.583875e-02
8.571004e-02
8.558140e-02
8.545281e-02
8.532429e-02
8.519582e-02
8.506742e-02
8.493908e-02
8.481079e-02
8.468257e-02
8.455441e-02
8.442631e-02
8.429827e-02
8.417030e-02
8.404238e-02
8.391453e-02
8.378673e-02
8.365900e-02
8.353133e-02
8.340372e-02
8.327617e-02
8.314869e-02
8.302126e-02
8.289390e-02
8.276660e-02
8.263936e-02
8.251218e-02
8.238506e-02
8.225801e-02
8.213101e-02
8.200408e-02
8.187721e-02
8.175041e-02
8.162366e-02
8.149698e-02
8.137036e-02
8.124380e-02
8.111730e-02
8.099087e-02
8.086450e-02
8.073819e-02
8.061194e-02
8.048576e-02
8.035964e-02
8.023358e-02
8.010758e-02
7.998165e-02
7.985578e-02
7.972997e-02
7.960423e-02
7.947855e-02
7.935293e-02
7.922737e-02
7.910188e-02
7.897645e-02
7.885109e-02
7.872578e-02
7.860054e-02
7.847537e-02
7.835025e-02
7.822520e-02
7.810022e-02
7.797530e-02
7.785044e-02
7.772564e-02
7.760091e-02
7.747624e-02
7.735164e-02
7.722710e-02
7.710263e-02
7.697821e-02
7.685387e-02
7.672958e-02
7.660536e-02
7.648121e-02
7.635711e-02
7.623309e-02
7.610912e-02
7.598523e-02
7.586139e-02
7.573762e-02
7.561392e-02
7.549028e-02
7.536670e-02
7.524319e-02
7.511974e-02
7.499636e-02
7.487304e-02
7.474979e-02
7.462660e-02
7.450348e-02
7.438042e-02
7.425743e-02
7.413450e-02
7.401164e-02
7.388884e-02
7.376611e-02
7.364345e-02
7.352084e-02
7.339831e-02
7.327584e-02
7.315343e-02
7.303109e-02
7.290882e-02
7.278661e-02
7.266447e-02
7.254239e-02
7.242038e-02
7.229844e-02
7.217656e-02
7.205474e-02
7.193300e-02
7.181132e-02
7.168970e-02
7.156815e-02
7.144667e-02
7.132525e-02
7.120390e-02
7.108262e-02
7.096140e-02
7.084025e-02
7.071916e-02
7.059814e-02
7.047719e-02
7.035631e-02
7.023549e-02
7.011474e-02
6.999405e-02
6.987343e-02
6.975288e-02
6.963240e-02
6.951198e-02
6.939163e-02
6.927134e-02
6.915113e-02
6.903098e-02
6.891090e-02
6.879088e-02
6.867093e-02
6.855105e-02
6.843124e-02
6.831149e-02
6.819182e-02
6.807220e-02
6.795266e-02
6.783319e-02
6.771378e-02
6.759444e-02
6.747517e-02
6.735596e-02
6.723682e-02
6.711776e-02
6.699875e-02
6.687982e-02
6.676096e-02
6.664216e-02
6.652343e-02
6.640477e-02
6.628618e-02
6.616765e-02
6.604920e-02
6.593081e-02
6.581249e-02
6.569424e-02
6.557606e-02
6.545795e-02
6.533990e-02
6.522193e-02
6.510402e-02
6.498618e-02
6.486841e-02
6.475071e-02
6.463308e-02
6.451551e-02
6.439802e-02
6.428060e-02
6.416324e-02
6.404595e-02
6.392873e-02
6.381159e-02
6.369451e-02
6.357750e-02
6.346056e-02
6.334369e-02
6.322688e-02
6.311015e-02
6.299349e-02
6.287690e-02
6.276037e-02
6.264392e-02
6.252753e-02
6.241122e-02
6.229498e-02
6.217880e-02
6.206270e-02
6.194666e-02
6.183070e-02
6.171480e-02
6.159898e-02
6.148322e-02
6.136754e-02
6.125193e-02
6.113638e-02
6.102091e-02
6.090551e-02
6.079017e-02
6.067491e-02
6.055972e-02
6.044460e-02
6.032955e-02
6.021457e-02
6.009966e-02
5.998482e-02
5.987006e-02
5.975536e-02
5.964073e-02
5.952618e-02
5.941170e-02
5.929728e-02
5.918294e-02
5.906867e-02
5.895447e-02
5.884034e-02
5.872629e-02
5.861230e-02
5.849839e-02
5.838455e-02
5.827077e-02
5.815707e-02
5.804345e-02
5.792989e-02
5.781640e-02
5.770299e-02
5.758965e-02
5.747638e-02
5.736318e-02
5.725005e-02
5.713700e-02
5.702402e-02
5.691111e-02
5.679827e-02
5.668550e-02
5.657281e-02
5.646019e-02
5.634764e-02
5.623516e-02
5.612275e-02
5.601042e-02
5.589816e-02
5.578597e-02
5.567385e-02
5.556181e-02
5.544984e-02
5.533794e-02
5.522612e-02
5.511436e-02
5.500268e-02
5.489108e-02
5.477954e-02
5.466808e-02
5.455669e-02
5.444538e-02
5.433413e-02
5.422297e-02
5.411187e-02
5.400085e-02
5.388990e-02
5.377902e-02
5.366822e-02
5.355749e-02
5.344683e-02
5.333624e-02
5.322574e-02
5.311530e-02
5.300494e-02
5.289465e-02
5.278443e-02
5.267429e-02
5.256422e-02
5.245423e-02
5.234431e-02
5.223446e-02
5.212469e-02
5.201499e-02
5.190536e-02
5.179581e-02
5.168633e-02
5.157693e-02
5.146760e-02
5.135835e-02
5.124917e-02
5.114006e-02
5.103103e-02
5.092207e-02
5.081319e-02
5.070438e-02
5.059565e-02
5.048699e-02
5.037840e-02
5.026989e-02
5.016146e-02
5.005310e-02
4.994481e-02
4.983660e-02
4.972846e-02
4.962040e-02
4.951242e-02
4.940451e-02
4.929667e-02
4.918891e-02
4.908122e-02
4.897361e-02
4.886608e-02
4.875861e-02
4.865123e-02
4.854392e-02
4.843668e-02
4.832953e-02
4.822244e-02
4.811543e-02
4.800850e-02
4.790164e-02
4.779486e-02
4.768816e-02
4.758153e-02
4.747497e-02
4.736849e-02
4.726209e-02
4.715577e-02
4.704951e-02
4.694334e-02
4.683724e-02
4.673122e-02
4.662527e-02
4.651940e-02
4.641361e-02
4.630789e-02
4.620225e-02
4.609668e-02
4.599119e-02
4.588578e-02
4.578044e-02
4.567518e-02
4.557000e-02
4.546489e-02
4.535986e-02
4.525491e-02
4.515003e-02
4.504523e-02
4.494051e-02
4.483586e-02
4.473129e-02
4.462680e-02
4.452238e-02
4.441805e-02
4.431378e-02
4.420960e-02
4.410549e-02
4.400146e-02
4.389751e-02
4.379363e-02
4.368983e-02
4.358611e-02
4.348247e-02
4.337890e-02
4.327541e-02
4.317200e-02
4.306867e-02
4.296541e-02
4.286223e-02
4.275913e-02
4.265610e-02
4.255316e-02
4.245029e-02
4.234750e-02
4.224479e-02
4.214215e-02
4.203960e-02
4.193712e-02
4.183472e-02
4.173239e-02
4.163015e-02
4.152798e-02
4.142589e-02
4.132388e-02
4.122195e-02
4.112010e-02
4.101832e-02
4.091663e-02
4.081501e-02
4.071347e-02
4.061201e-02
4.051062e-02
4.040932e-02
4.030809e-02
4.020695e-02
4.010588e-02
4.000489e-02
3.990398e-02
3.980315e-02
3.970239e-02
3.960172e-02
3.950112e-02
3.940061e-02
3.930017e-02
3.919981e-02
3.909953e-02
3.899933e-02
3.889921e-02
3.879917e-02
3.869921e-02
3.859933e-02
3.849952e-02
3.839980e-02
3.830016e-02
3.820059e-02
3.810110e-02
3.800170e-02
3.790237e-02
3.780313e-02
3.770396e-02
3.760487e-02
3.750586e-02
3.740694e-02
3.730809e-02
3.720932e-02
3.711063e-02
3.701202e-02
3.691349e-02
3.681505e-02
3.671668e-02
3.661839e-02
3.652018e-02
3.642205e-02
3.632401e-02
3.622604e-02
3.612815e-02
3.603034e-02
3.593262e-02
3.583497e-02
3.573741e-02
3.563992e-02
3.554252e-02
3.544519e-02
3.534795e-02
3.525079e-02
3.515371e-02
3.505670e-02
3.495978e-02
3.486294e-02
3.476619e-02
3.466951e-02
3.457291e-02
3.447639e-02
3.437996e-02
3.428361e-02
3.418733e-02
3.409114e-02
3.399503e-02
3.389900e-02
3.380305e-02
3.370719e-02
3.361140e-02
3.351570e-02
3.342007e-02
3.332453e-02
3.322907e-02
3.313369e-02
3.303840e-02
3.294318e-02
3.284805e-02
3.275300e-02
3.265803e-02
3.256314e-02
3.246833e-02
3.237360e-02
3.227896e-02
3.218440e-02
3.208992e-02
3.199552e-02
3.190121e-02
3.180697e-02
3.171282e-02
3.161875e-02
3.152477e-02
3.143086e-02
3.133704e-02
3.124330e-02
3.114964e-02
3.105606e-02
3.096257e-02
3.086916e-02
3.077583e-02
3.068259e-02
3.058942e-02
3.049634e-02
3.040334e-02
3.031043e-02
3.021759e-02
3.012484e-02
3.003218e-02
2.993959e-02
2.984709e-02
2.975467e-02
2.966233e-02
2.957008e-02
2.947791e-02
2.938582e-02
2.929382e-02
2.920190e-02
2.911006e-02
2.901830e-02
2.892663e-02
2.883504e-02
2.874354e-02
2.865211e-02
2.856078e-02
2.846952e-02
2.837835e-02
2.828726e-02
2.819625e-02
2.810533e-02
2.801450e-02
2.792374e-02
2.783307e-02
2.774248e-02
2.765198e-02
2.756156e-02
2.747122e-02
2.738097e-02
2.729080e-02
2.720072e-02
2.711072e-02
2.702080e-02
2.693097e-02
2.684122e-02
2.675156e-02
2.666198e-02
2.657248e-02
2.648307e-02
2.639374e-02
2.630450e-02
2.621534e-02
2.612626e-02
2.603727e-02
2.594837e-02
2.585954e-02
2.577081e-02
2.568215e-02
2.559358e-02
2.550510e-02
2.541670e-02
2.532839e-02
2.524016e-02
2.515201e-02
2.506395e-02
2.497597e-02
2.488808e-02
2.480028e-02
2.471256e-02
2.462492e-02
2.453737e-02
2.444990e-02
2.436252e-02
2.427522e-02
2.418801e-02
2.410089e-02
2.401385e-02
2.392689e-02
2.384002e-02
2.375323e-02
2.366653e-02
2.357992e-02
2.349339e-02
2.340695e-02
2.332059e-02
2.323431e-02
2.314813e-02
2.306202e-02
2.297601e-02
2.289008e-02
2.280423e-02
2.271847e-02
2.263280e-02
2.254721e-02
2.246171e-02
2.237629e-02
2.229096e-02
2.220572e-02
2.212056e-02
2.203549e-02
2.195050e-02
2.186560e-02
2.178078e-02
2.169605e-02
2.161141e-02
2.152685e-02
2.144238e-02
2.135800e-02
2.127370e-02
2.118949e-02
2.110537e-02
2.102133e-02
2.093737e-02
2.085351e-02
2.076973e-02
2.068604e-02
2.060243e-02
2.051891e-02
2.043548e-02
2.035213e-02
2.026887e-02
2.018570e-02
2.010261e-02
2.001961e-02
1.993670e-02
1.985387e-02
1.977113e-02
1.968848e-02
1.960591e-02
1.952343e-02
1.944104e-02
1.935874e-02
1.927652e-02
1.919439e-02
1.911234e-02
1.903039e-02
1.894852e-02
1.886674e-02
1.878504e-02
1.870344e-02
1.862192e-02
1.854048e-02
1.845914e-02
1.837788e-02
1.829671e-02
1.821563e-02
1.813463e-02
1.805372e-02
1.797290e-02
1.789217e-02
1.781152e-02
1.773097e-02
1.765050e-02
1.757012e-02
1.748982e-02
1.740962e-02
1.732950e-02
1.724947e-02
1.716952e-02
1.708967e-02
1.700990e-02
1.693022e-02
1.685063e-02
1.677113e-02
1.669171e-02
1.661239e-02
1.653315e-02
1.645400e-02
1.637494e-02
1.629596e-02
1.621708e-02
1.613828e-02
1.605957e-02
1.598095e-02
1.590242e-02
1.582398e-02
1.574562e-02
1.566735e-02
1.558918e-02
1.551109e-02
1.543309e-02
1.535517e-02
1.527735e-02
1.519961e-02
1.512197e-02
1.504441e-02
1.496694e-02
1.488956e-02
1.481227e-02
1.473507e-02
1.465796e-02
1.458093e-02
1.450400e-02
1.442715e-02
1.435039e-02
1.427372e-02
1.419715e-02
1.412066e-02
1.404425e-02
1.396794e-02
1.389172e-02
1.381559e-02
1.373954e-02
1.366359e-02
1.358772e-02
1.351195e-02
1.343626e-02
1.336066e-02
1.328516e-02
1.320974e-02
1.313441e-02
1.305917e-02
1.298402e-02
1.290896e-02
1.283399e-02
1.275911e-02
1.268432e-02
1.260962e-02
1.253501e-02
1.246048e-02
1.238605e-02
1.231171e-02
1.223746e-02
1.216330e-02
1.208922e-02
1.201524e-02
1.194135e-02
1.186755e-02
1.179384e-02
1.172021e-02
1.164668e-02
1.157324e-02
1.149989e-02
1.142663e-02
1.135346e-02
1.128037e-02
1.120738e-02
1.113448e-02
1.106167e-02
1.098895e-02
1.091632e-02
1.084379e-02
1.077134e-02
1.069898e-02
1.062671e-02
1.055454e-02
1.048245e-02
1.041045e-02
1.033855e-02
1.026674e-02
1.019501e-02
1.012338e-02
1.005184e-02
9.980386e-03
9.909026e-03
9.837756e-03
9.766577e-03
9.695490e-03
9.624493e-03
9.553587e-03
9.482772e-03
9.412048e-03
9.341415e-03
9.270874e-03
9.200423e-03
9.130063e-03
9.059795e-03
8.989618e-03
8.919532e-03
8.849537e-03
8.779633e-03
8.709821e-03
8.640100e-03
8.570471e-03
8.500933e-03
8.431486e-03
8.362131e-03
8.292867e-03
8.223694e-03
8.154614e-03
8.085624e-03
8.016727e-03
7.947920e-03
7.879206e-03
7.810583e-03
7.742052e-03
7.673613e-03
7.605265e-03
7.537009e-03
7.468845e-03
7.400773e-03
7.332792e-03
7.264904e-03
7.197107e-03
7.129402e-03
7.061789e-03
6.994269e-03
6.926840e-03
6.859503e-03
6.792258e-03
6.725106e-03
6.658045e-03
6.591077e-03
6.524201e-03
6.457417e-03
6.390725e-03
6.324126e-03
6.257619e-03
6.191204e-03
6.124881e-03
6.058651e-03
5.992513e-03
5.926468e-03
5.860515e-03
5.794655e-03
5.728887e-03
5.663211e-03
5.597628e-03
5.532138e-03
5.466740e-03
5.401435e-03
5.336223e-03
5.271103e-03
5.206076e-03
5.141141e-03
5.076300e-03
5.011551e-03
4.946895e-03
4.882332e-03
4.817862e-03
4.753484e-03
4.689200e-03
4.625008e-03
4.560910e-03
4.496904e-03
4.432991e-03
4.369172e-03
4.305445e-03
4.241812e-03
4.178272e-03
4.114824e-03
4.051471e-03
3.988210e-03
3.925042e-03
3.861968e-03
3.798987e-03
3.736099e-03
3.673305e-03
3.610604e-03
3.547996e-03
3.485482e-03
3.423061e-03
3.360733e-03
3.298499e-03
3.236359e-03
3.174312e-03
3.112358e-03
3.050499e-03
2.988732e-03
2.927060e-03
2.865481e-03
2.803995e-03
2.742604e-03
2.681306e-03
2.620102e-03
2.558991e-03
2.497975e-03
2.437052e-03
2.376223e-03
2.315488e-03
2.254847e-03
2.194300e-03
2.133846e-03
2.073487e-03
2.013222e-03
1.953050e-03
1.892973e-03
1.832990e-03
1.773101e-03
1.713306e-03
1.653605e-03
1.593998e-03
1.534485e-03
1.475067e-03
1.415743e-03
1.356513e-03
1.297377e-03
1.238336e-03
1.179389e-03
1.120536e-03
1.061778e-03
1.003114e-03
9.445446e-04
8.860696e-04
8.276890e-04
7.694029e-04
7.112114e-04
6.531144e-04
5.951119e-04
5.372040e-04
4.793907e-04
4.216721e-04
3.640481e-04
3.065188e-04
2.490842e-04
1.917443e-04
1.344991e-04
7.734874e-05
2.029314e-05
0
0
0
0
0
0
0
0
0
0
0
0
0
0
0
0
0
0
0
0
0
0
0
0
0
0
0
0
0
0
0
0
0
0
0
0
0
0
0
0
0
0
0
0
0
0
0
0
0
0
0
0
0
0
0
0
0
0
0
0
0
0
0
0
0
0
0
0
0
0
0
0
0
0
0
0
0
0
0
0
0
0
0
0
0
0
0
0
0
0
0
0
0
0
0
0
0
0
0
0
0
0
0
0
0
0
0
0
0
0
0
0
0
0
0
0
0
0
0
0
0
0
0
0
0
0
0
0
0
0
0
0
0
0
0
0
0
0
0
0
0
0
0
0
0
0
0
0
0
0
0
0
0
0
0
0
0
0
0
0
0
0
0
0
0
0
0
0
0
0
0
0
0
0
0
0
0
0
0
0
0
0
0
0
0
0
0
0
0
0
0
0
0
0
0
0
0
0
0
0
0
0
0
0
0
0
0
0
0
0
0
0
0
0
0
0
0
0
0
0
0
0
0
0
0
0
0
0
0
0
0
0
0
0
0
0
0
0
0
0
0
0
0
0
0
0
0
0
0
0
0
0
0
0
0
0
0
0
0
0
0
0
0
0
0
0
0
0
0
0
0
0
0
0
0
0
0
0
0
0
0
0
0
0
0
0
0
0
0
0
0
0
0
0
0
0
0
0
0
0
0
0
0
0
0
0
0
0
0
0
0
0
0
0
0
0
0
0
0
0
0
0
0
0
0
0
0
0
0
0
0
0
0
0
0
0
0
0
0
0
0
0
0
0
0
0
0
0
0
0
0
0
0
0
0
0
0
0
0
0
0
0
0
0
0
0
0
0
0
0
0
0
0
0
0
0
0
0
0
0
0
0
0
0
0
0
0
0
0
0
0
0
0
0
0
0
0
0
0
0
0
0
0
0
0
0
0
0
0
0
0
0
0
0
0
0
0
0
0
0
0
0
0
0
0
0
0
0
0
0
0
0
0
0
0
0
0
0
0
0
0
0
0
0
0
0
0
0
0
0
0
0
0
0
0
0
0
0
0
0
0
0
0
0
0
0
0
0
0
0
0
0
0
0
0
0
0
0
0
0
0
0
0
0
0
0
0
0
0
0
0
0
0
0
0
0
0
0
0
0
0
0
0
0
0
0
0
0
0
0
0
0
0
0
0
0
0
0
0
0
0
0
0
0
0
0
0
0
0
0
0
0
0
0
0
0
0
0
0
0
0
0
0
0
0
0
0
0
0
0
0
0
0
0
0
0
0
0
0
0
0
0
0
0
0
0
0
0
0
0
0
0
0
0
0
0
0
0
0
0
0
0
0
0
0
0
0
0
0
0
0
0
0
0
0
0
0
0
0
0
0
0
0
0
0
0
0
0
0
0
0
0
0
0
0
0
0
0
0
0
0
0
0
0
0
0
0
0
0
0
0
0
0
0
0
0
0
0
0
0
0
0
0
0
0
0
0
0
0
0
0
0
0
0
0
0
0
0
0
0
0
0
0
0
0
0
0
0
0
0
0
0
0
0
0
0
0
0
0
0
0
0
0
0
0
0
0
0
0
0
0
0
0
0
0
0
0
0
0
0
0
0
0
0
0
0
0
0
0
0
0
0
0
0
0
0
0
0
0
0
0
0
0
0
0
0
0
0
0
0
0
0
0
0
0
0
0
0
0
0
0
0
0
0
0
0
0
0
0
0
0
0
0
0
0
0
0
0
0
0
0
0
0
0
0
0
0
0
0
0
0
0
0
0
0
0
0
0
0
0
0
0
0
0
0
0
0
0
0
0
0
0
0
0
0
0
0
0
0
0
0
0
0
0
0
0
0
0
0
0
0
0
0
0
0
0
0
0
0
0
0
0
0
0
0
0
0
0
0
0
0
0
0
0
0
0
0
0
0
0
0
0
0
0
0
0
0
0
0
0
0
0
0
0
0
0
0
0
0
0
0
0
0
0
0
0
0
0
0
0
0
0
0
0
0
0
0
0
0
0
0
0
0
0
0
0
0
0
0
0
0
0
0
0
0
0
0
0
0
0
0
0
0
0
0
0
0
0
0
0
0
0
0
0
0
0
0
0
0
0
0
0
0
0
0
0
0
0
0
0
0
0
0
0
0
0
0
0
0
0
0
0
0
0
0
0
0
0
0
0
0
0
0
0
0
0
0
0
0
0
0
0
0
0
0
0
0
0
0
0
0
0
0
0
0
0
0
0
0
0
0
0
0
0
0
0
0
0
0
0
0
0
0
0
0
0
0
0
0
0
0
0
0
0
0
0
0
0
0
0
0
0
0
0
0
0
0
0
0
0
0
0
0
0
0
0
0
0
0
0
0
0
0
0
0
0
0
0
0
0
0
0
0
0
0
0
0
0
0
0
0
0
0
0
0
0
0
0
0
0
0
0
0
0
0
0
0
0
0
0
0
0
0
0
0
0
0
0
0
0
0
0
0
0
0
0
0
0
0
0
0
0
0
0
0
0
0
0
0
0
0
0
0
0
0
0
0
0
0
0
0
0
0
0
0
0
0
0
0
0
0
0
0
0
0
0
0
0
0
0
0
0
0
0
0
0
0
0
0
0
0
0
0
0
0
0
0
6.848432e-06
6.394876e-05
1.211442e-04
1.784348e-04
2.358205e-04
2.933013e-04
3.508771e-04
4.085480e-04
4.663139e-04
5.241747e-04
5.821306e-04
6.401813e-04
6.983270e-04
7.565676e-04
8.149031e-04
8.733334e-04
9.318585e-04
9.904785e-04
1.049193e-03
1.108003e-03
1.166907e-03
1.225906e-03
1.284999e-03
1.344188e-03
1.403471e-03
1.462848e-03
1.522320e-03
1.581887e-03
1.641548e-03
1.701304e-03
1.761155e-03
1.821099e-03
1.881139e-03
1.941272e-03
2.001500e-03
2.061823e-03
2.122240e-03
2.182751e-03
2.243357e-03
2.304056e-03
2.364850e-03
2.425739e-03
2.486721e-03
2.547798e-03
2.608969e-03
2.670234e-03
2.731593e-03
2.793046e-03
2.854594e-03
2.916235e-03
2.977971e-03
3.039800e-03
3.101724e-03
3.163741e-03
3.225852e-03
3.288058e-03
3.350357e-03
3.412750e-03
3.475236e-03
3.537817e-03
3.600491e-03
3.663260e-03
3.726121e-03
3.789077e-03
3.852126e-03
3.915269e-03
3.978506e-03
4.041836e-03
4.105260e-03
4.168777e-03
4.232388e-03
4.296093e-03
4.359891e-03
4.423782e-03
4.487767e-03
4.551845e-03
4.616017e-03
4.680282e-03
4.744640e-03
4.809092e-03
4.873636e-03
4.938275e-03
5.003006e-03
5.067831e-03
5.132748e-03
5.197759e-03
5.262864e-03
5.328061e-03
5.393351e-03
5.458734e-03
5.524211e-03
5.589780e-03
5.655443e-03
5.721198e-03
5.787046e-03
5.852987e-03
5.919021e-03
5.985148e-03
6.051368e-03
6.117681e-03
6.184086e-03
6.250584e-03
6.317175e-03
6.383858e-03
6.450634e-03
6.517503e-03
6.584465e-03
6.651519e-03
6.718665e-03
6.785904e-03
6.853236e-03
6.920660e-03
6.988177e-03
7.055786e-03
7.123487e-03
7.191281e-03
7.259167e-03
7.327146e-03
7.395216e-03
7.463379e-03
7.531635e-03
7.599982e-03
7.668422e-03
7.736954e-03
7.805578e-03
7.874294e-03
7.943102e-03
8.012003e-03
8.080995e-03
8.150079e-03
8.219255e-03
8.288524e-03
8.357884e-03
8.427336e-03
8.496880e-03
8.566516e-03
8.636243e-03
8.706063e-03
8.775974e-03
8.845977e-03
8.916071e-03
8.986258e-03
9.056536e-03
9.126905e-03
9.197366e-03
9.267919e-03
9.338563e-03
9.409299e-03
9.480126e-03
9.551045e-03
9.622055e-03
9.693157e-03
9.764349e-03
9.835634e-03
9.907009e-03
9.978476e-03
1.005003e-02
1.012168e-02
1.019342e-02
1.026526e-02
1.033718e-02
1.040919e-02
1.048130e-02
1.055349e-02
1.062578e-02
1.069816e-02
1.077063e-02
1.084319e-02
1.091584e-02
1.098858e-02
1.106141e-02
1.113434e-02
1.120735e-02
1.128046e-02
1.135365e-02
1.142694e-02
1.150032e-02
1.157379e-02
1.164735e-02
1.172099e-02
1.179473e-02
1.186856e-02
1.194249e-02
1.201650e-02
1.209060e-02
1.216479e-02
1.223907e-02
1.231345e-02
1.238791e-02
1.246246e-02
1.253711e-02
1.261184e-02
1.268667e-02
1.276158e-02
1.283659e-02
1.291168e-02
1.298687e-02
1.306214e-02
1.313751e-02
1.321296e-02
1.328851e-02
1.336414e-02
1.343987e-02
1.351568e-02
1.359159e-02
1.366758e-02
1.374367e-02
1.381984e-02
1.389611e-02
1.397246e-02
1.404891e-02
1.412544e-02
1.420206e-02
1.427877e-02
1.435558e-02
1.443247e-02
1.450945e-02
1.458652e-02
1.466368e-02
1.474093e-02
1.481827e-02
1.489570e-02
1.497321e-02
1.505082e-02
1.512852e-02
1.520630e-02
1.528418e-02
1.536214e-02
1.544019e-02
1.551834e-02
1.559657e-02
1.567489e-02
1.575330e-02
1.583180e-02
1.591038e-02
1.598906e-02
1.606782e-02
1.614668e-02
1.622562e-02
1.630465e-02
1.638377e-02
1.646298e-02
1.654228e-02
1.662167e-02
1.670114e-02
1.678071e-02
1.686036e-02
1.694010e-02
1.701993e-02
1.709985e-02
1.717985e-02
1.725995e-02
1.734013e-02
1.742040e-02
1.750076e-02
1.758121e-02
1.766175e-02
1.774237e-02
1.782309e-02
1.790389e-02
1.798478e-02
1.806575e-02
1.814682e-02
1.822797e-02
1.830921e-02
1.839054e-02
1.847196e-02
1.855347e-02
1.863506e-02
1.871674e-02
1.879851e-02
1.888037e-02
1.896231e-02
1.904435e-02
1.912647e-02
1.920867e-02
1.929097e-02
1.937335e-02
1.945582e-02
1.953838e-02
1.962103e-02
1.970376e-02
1.978658e-02
1.986949e-02
1.995248e-02
2.003557e-02
2.011874e-02
2.020199e-02
2.028534e-02
2.036877e-02
2.045229e-02
2.053590e-02
2.061959e-02
2.070337e-02
2.078724e-02
2.087119e-02
2.095523e-02
2.103936e-02
2.112358e-02
2.120788e-02
2.129227e-02
2.137674e-02
2.146131e-02
2.154596e-02
2.163069e-02
2.171551e-02
2.180042e-02
2.188542e-02
2.197050e-02
2.205567e-02
2.214093e-02
2.222627e-02
2.231170e-02
2.239721e-02
2.248282e-02
2.256850e-02
2.265428e-02
2.274014e-02
2.282608e-02
2.291212e-02
2.299824e-02
2.308444e-02
2.317073e-02
2.325711e-02
2.334357e-02
2.343012e-02
2.351676e-02
2.360348e-02
2.369029e-02
2.377718e-02
2.386416e-02
2.395123e-02
2.403838e-02
2.412561e-02
2.421294e-02
2.430034e-02
2.438784e-02
2.447542e-02
2.456308e-02
2.465083e-02
2.473867e-02
2.482659e-02
2.491459e-02
2.500269e-02
2.509086e-02
2.517913e-02
2.526747e-02
2.535591e-02
2.544443e-02
2.553303e-02
2.562172e-02
2.571049e-02
2.579935e-02
2.588829e-02
2.597732e-02
2.606644e-02
2.615564e-02
2.624492e-02
2.633429e-02
2.642374e-02
2.651328e-02
2.660290e-02
2.669261e-02
2.678241e-02
2.687228e-02
2.696224e-02
2.705229e-02
2.714242e-02
2.723264e-02
2.732294e-02
2.741332e-02
2.750379e-02
2.759434e-02
2.768498e-02
2.777570e-02
2.786651e-02
2.795740e-02
2.804838e-02
2.813943e-02
2.823058e-02
2.832180e-02
2.841312e-02
2.850451e-02
2.859599e-02
2.868755e-02
2.877920e-02
2.887093e-02
2.896275e-02
2.905464e-02
2.914663e-02
2.923869e-02
2.933084e-02
2.942308e-02
2.951539e-02
2.960779e-02
2.970028e-02
2.979285e-02
2.988550e-02
2.997823e-02
3.007105e-02
3.016395e-02
3.025694e-02
3.035000e-02
3.044316e-02
3.053639e-02
3.062971e-02
3.072311e-02
3.081659e-02
3.091016e-02
3.100381e-02
3.109754e-02
3.119136e-02
3.128526e-02
3.137924e-02
3.147330e-02
3.156745e-02
3.166168e-02
3.175600e-02
3.185039e-02
3.194487e-02
3.203943e-02
3.213407e-02
3.222880e-02
3.232361e-02
3.241850e-02
3.251347e-02
3.260853e-02
3.270367e-02
3.279889e-02
3.289419e-02
3.298958e-02
3.308505e-02
3.318060e-02
3.327623e-02
3.337194e-02
3.346774e-02
3.356362e-02
3.365958e-02
3.375562e-02
3.385174e-02
3.394795e-02
3.404424e-02
3.414061e-02
3.423706e-02
3.433359e-02
3.443021e-02
3.452690e-02
3.462368e-02
3.472054e-02
3.481748e-02
3.491450e-02
3.501161e-02
3.510879e-02
3.520606e-02
3.530341e-02
3.540084e-02
3.549835e-02
3.559594e-02
3.569362e-02
3.579137e-02
3.588921e-02
3.598712e-02
3.608512e-02
3.618320e-02
3.628136e-02
3.637960e-02
3.647792e-02
3.657632e-02
3.667481e-02
3.677337e-02
3.687202e-02
3.697074e-02
3.706955e-02
3.716844e-02
3.726740e-02
3.736645e-02
3.746558e-02
3.756479e-02
3.766408e-02
3.776345e-02
3.786290e-02
3.796243e-02
3.806204e-02
3.816173e-02
3.826150e-02
3.836135e-02
3.846128e-02
3.856129e-02
3.866139e-02
3.876156e-02
3.886181e-02
3.896214e-02
3.906255e-02
3.916304e-02
3.926361e-02
3.936426e-02
3.946499e-02
3.956580e-02
3.966669e-02
3.976766e-02
3.986871e-02
3.996984e-02
4.007105e-02
4.017233e-02
4.027370e-02
4.037515e-02
4.047667e-02
4.057828e-02
4.067996e-02
4.078172e-02
4.088356e-02
4.098549e-02
4.108749e-02
4.118957e-02
4.129172e-02
4.139396e-02
4.149628e-02
4.159867e-02
4.170115e-02
4.180370e-02
4.190633e-02
4.200904e-02
4.211183e-02
4.221470e-02
4.231764e-02
4.242067e-02
4.252377e-02
4.262695e-02
4.273021e-02
4.283355e-02
4.293697e-02
4.304046e-02
4.314404e-02
4.324769e-02
4.335142e-02
4.345523e-02
4.355911e-02
4.366308e-02
4.376712e-02
4.387124e-02
4.397544e-02
4.407971e-02
4.418407e-02
4.428850e-02
4.439301e-02
4.449760e-02
4.460226e-02
4.470700e-02
4.481182e-02
4.491672e-02
4.502170e-02
4.512675e-02
4.523188e-02
4.533709e-02
4.544237e-02
4.554774e-02
4.565317e-02
4.575869e-02
4.586429e-02
4.596996e-02
4.607571e-02
4.618153e-02
4.628743e-02
4.639341e-02
4.649947e-02
4.660560e-02
4.671181e-02
4.681810e-02
4.692446e-02
4.703090e-02
4.713742e-02
4.724402e-02
4.735069e-02
4.745743e-02
4.756426e-02
4.767116e-02
4.777813e-02
4.788519e-02
4.799232e-02
4.809952e-02
4.820680e-02
4.831416e-02
4.842160e-02
4.852911e-02
4.863669e-02
4.874436e-02
4.885210e-02
4.895991e-02
4.906780e-02
4.917577e-02
4.928381e-02
4.939193e-02
4.950012e-02
4.960839e-02
4.971674e-02
4.982516e-02
4.993366e-02
5.004223e-02
5.015088e-02
5.025960e-02
5.036840e-02
5.047727e-02
5.058622e-02
5.069525e-02
5.080435e-02
5.091352e-02
5.102277e-02
5.113210e-02
5.124150e-02
5.135097e-02
5.146052e-02
5.157015e-02
5.167985e-02
5.178963e-02
5.189948e-02
5.200940e-02
5.211940e-02
5.222947e-02
5.233962e-02
5.244985e-02
5.256015e-02
5.267052e-02
5.278097e-02
5.289149e-02
5.300208e-02
5.311275e-02
5.322350e-02
5.333432e-02
5.344521e-02
5.355618e-02
5.366722e-02
5.377834e-02
5.388953e-02
5.400079e-02
5.411213e-02
5.422354e-02
5.433502e-02
5.444658e-02
5.455822e-02
5.466992e-02
5.478170e-02
5.489356e-02
5.500549e-02
5.511749e-02
5.522956e-02
5.534171e-02
5.545393e-02
5.556623e-02
5.567860e-02
5.579104e-02
5.590355e-02
5.601614e-02
5.612880e-02
5.624154e-02
5.635434e-02
5.646723e-02
5.658018e-02
5.669321e-02
5.680630e-02
5.691948e-02
5.703272e-02
5.714604e-02
5.725943e-02
5.737289e-02
5.748643e-02
5.760004e-02
5.771372e-02
5.782747e-02
5.794130e-02
5.805520e-02
5.816917e-02
5.828321e-02
5.839733e-02
5.851151e-02
5.862577e-02
5.874011e-02
5.885451e-02
5.896899e-02
5.908353e-02
5.919815e-02
5.931285e-02
5.942761e-02
5.954245e-02
5.965735e-02
5.977233e-02
5.988738e-02
6.000251e-02
6.011770e-02
6.023297e-02
6.034830e-02
6.046371e-02
6.057919e-02
6.069474e-02
6.081036e-02
6.092606e-02
6.104182e-02
6.115766e-02
6.127357e-02
6.138955e-02
6.150560e-02
6.162172e-02
6.173791e-02
6.185417e-02
6.197050e-02
6.208691e-02
6.220338e-02
6.231993e-02
6.243655e-02
6.255323e-02
6.266999e-02
6.278682e-02
6.290372e-02
6.302069e-02
6.313773e-02
6.325484e-02
6.337202e-02
6.348927e-02
6.360659e-02
6.372398e-02
6.384144e-02
6.395897e-02
6.407657e-02
6.419424e-02
6.431198e-02
6.442979e-02
6.454768e-02
6.466563e-02
6.478365e-02
6.490174e-02
6.501990e-02
6.513813e-02
6.525643e-02
6.537479e-02
6.549323e-02
6.561174e-02
6.573032e-02
6.584896e-02
6.596768e-02
6.608646e-02
6.620532e-02
6.632424e-02
6.644323e-02
6.656229e-02
6.668142e-02
6.680062e-02
6.691989e-02
6.703923e-02
6.715863e-02
6.727811e-02
6.739765e-02
6.751726e-02
6.763694e-02
6.775669e-02
6.787651e-02
6.799640e-02
6.811635e-02
6.823637e-02
6.835647e-02
6.847663e-02
6.859685e-02
6.871715e-02
6.883751e-02
6.895795e-02
6.907845e-02
6.919902e-02
6.931965e-02
6.944036e-02
6.956113e-02
6.968197e-02
6.980288e-02
6.992385e-02
7.004490e-02
7.016601e-02
7.028719e-02
7.040843e-02
7.052975e-02
7.065113e-02
7.077258e-02
7.089409e-02
7.101568e-02
7.113733e-02
7.125904e-02
7.138083e-02
7.150268e-02
7.162460e-02
7.174659e-02
7.186864e-02
7.199076e-02
7.211295e-02
7.223520e-02
7.235752e-02
7.247991e-02
7.260236e-02
7.272488e-02
7.284747e-02
7.297012e-02
7.309284e-02
7.321563e-02
7.333848e-02
7.346140e-02
7.358439e-02
7.370744e-02
7.383056e-02
7.395374e-02
7.407699e-02
7.420031e-02
7.432369e-02
7.444714e-02
7.457065e-02
7.469423e-02
7.481788e-02
7.494159e-02
7.506537e-02
7.518921e-02
7.531312e-02
7.543709e-02
7.556113e-02
7.568524e-02
7.580941e-02
7.593365e-02
7.605795e-02
7.618231e-02
7.630675e-02
7.643124e-02
7.655581e-02
7.668043e-02
7.680512e-02
7.692988e-02
7.705470e-02
7.717959e-02
7.730454e-02
7.742956e-02
7.755464e-02
7.767979e-02
7.780500e-02
7.793027e-02
7.805561e-02
7.818102e-02
7.830649e-02
7.843202e-02
7.855762e-02
7.868328e-02
7.880900e-02
7.893479e-02
7.906065e-02
7.918657e-02
7.931255e-02
7.943860e-02
7.956471e-02
7.969088e-02
7.981712e-02
7.994342e-02
8.006979e-02
8.019622e-02
8.032271e-02
8.044927e-02
8.057589e-02
8.070257e-02
8.082932e-02
8.095613e-02
8.108300e-02
8.120994e-02
8.133694e-02
8.146400e-02
8.159113e-02
8.171832e-02
8.184557e-02
8.197289e-02
8.210027e-02
8.222771e-02
8.235521e-02
8.248278e-02
8.261041e-02
8.273810e-02
8.286586e-02
8.299368e-02
8.312156e-02
8.324950e-02
8.337751e-02
8.350557e-02
8.363370e-02
8.376190e-02
8.389015e-02
8.401847e-02
8.414685e-02
8.427529e-02
8.440379e-02
8.453236e-02
8.466098e-02
8.478967e-02
8.491842e-02
8.504724e-02
8.517611e-02
8.530505e-02
8.543404e-02
8.556310e-02
8.569222e-02
8.582141e-02
8.595065e-02
8.607995e-02
8.620932e-02
8.633875e-02
8.646824e-02
8.659779e-02
8.672740e-02
8.685707e-02
8.698680e-02
8.711660e-02
8.724645e-02
8.737637e-02
8.750635e-02
8.763638e-02
8.776648e-02
8.789664e-02
8.802686e-02
8.815714e-02
8.828748e-02
8.841788e-02
8.854834e-02
8.867887e-02
8.880945e-02
8.894009e-02
8.907079e-02
8.920156e-02
8.933238e-02
8.946326e-02
8.959421e-02
8.972521e-02
8.985627e-02
8.998739e-02
9.011858e-02
9.024982e-02
9.038112e-02
9.051248e-02
9.064390e-02
9.077538e-02
9.090692e-02
9.103852e-02
9.117018e-02
9.130190e-02
9.143368e-02
9.156551e-02
9.169741e-02
9.182936e-02
9.196138e-02
9.209345e-02
9.222558e-02
9.235777e-02
9.249002e-02
9.262233e-02
9.275470e-02
9.288712e-02
9.301961e-02
9.315215e-02
9.328475e-02
9.341741e-02
9.355013e-02
9.368291e-02
9.381574e-02
9.394864e-02
9.408159e-02
9.421460e-02
9.434767e-02
9.448079e-02
9.461398e-02
9.474722e-02
9.488052e-02
9.501388e-02
9.514729e-02
9.528077e-02
9.541430e-02
9.554789e-02
9.568153e-02
9.581524e-02
9.594900e-02
9.608282e-02
9.621669e-02
9.635063e-02
9.648462e-02
9.661867e-02
9.675277e-02
9.688694e-02
9.702115e-02
9.715543e-02
9.728976e-02
9.742416e-02
9.755860e-02
9.769311e-02
9.782767e-02
9.796228e-02
9.809696e-02
9.823169e-02
9.836648e-02
9.850132e-02
9.863622e-02
9.877118e-02
9.890619e-02
9.904126e-02
9.917638e-02
9.931157e-02
9.944680e-02
9.958210e-02
9.971745e-02
9.985285e-02
9.998831e-02
1.001238e-01
1.002594e-01
1.003950e-01
1.005307e-01
1.006665e-01
1.008023e-01
1.009381e-01
1.010740e-01
1.012100e-01
1.013460e-01
1.014821e-01
1.016182e-01
1.017544e-01
1.018906e-01
1.020269e-01
1.021633e-01
1.022997e-01
1.024361e-01
1.025726e-01
1.027092e-01
1.028458e-01
1.029825e-01
1.031192e-01
1.032560e-01
1.033929e-01
1.035298e-01
1.036667e-01
1.038037e-01
1.039408e-01
1.040779e-01
1.042151e-01
1.043523e-01
1.044896e-01
1.046269e-01
1.047643e-01
1.049017e-01
1.050392e-01
1.051767e-01
1.053143e-01
1.054520e-01
1.055897e-01
1.057275e-01
1.058653e-01
1.060032e-01
1.061411e-01
1.062790e-01
1.064171e-01
1.065552e-01
1.066933e-01
1.068315e-01
1.069697e-01
1.071080e-01
1.072464e-01
1.073848e-01
1.075232e-01
1.076617e-01
1.078003e-01
1.079389e-01
1.080776e-01
1.082163e-01
1.083550e-01
1.084939e-01
1.086327e-01
1.087717e-01
1.089106e-01
1.090497e-01
1.091888e-01
1.093279e-01
1.094671e-01
1.096063e-01
1.097456e-01
1.098850e-01
1.100244e-01
1.101638e-01
1.103033e-01
1.104429e-01
1.105825e-01
1.107221e-01
1.108618e-01
1.110016e-01
1.111414e-01
1.112813e-01
1.114212e-01
1.115611e-01
1.117012e-01
1.118412e-01
1.119813e-01
1.121215e-01
1.122617e-01
1.124020e-01
1.125423e-01
1.126827e-01
1.128231e-01
1.129636e-01
1.131041e-01
1.132447e-01
1.133853e-01
1.135260e-01
1.136667e-01
1.138075e-01
1.139483e-01
1.140892e-01
1.142301e-01
1.143711e-01
1.145122e-01
1.146532e-01
1.147944e-01
1.149355e-01
1.150768e-01
1.152181e-01
1.153594e-01
1.155008e-01
1.156422e-01
1.157837e-01
1.159252e-01
1.160668e-01
1.162084e-01
1.163501e-01
1.164918e-01
1.166336e-01
1.167754e-01
1.169173e-01
1.170592e-01
1.172012e-01
1.173432e-01
1.174853e-01
1.176274e-01
1.177696e-01
1.179118e-01
1.180540e-01
1.181964e-01
1.183387e-01
1.184811e-01
1.186236e-01
1.187661e-01
1.189087e-01
1.190513e-01
1.191939e-01
1.193366e-01
1.194794e-01
1.196222e-01
1.197650e-01
1.199079e-01
1.200509e-01
1.201939e-01
1.203369e-01
1.204800e-01
1.206231e-01
1.207663e-01
1.209095e-01
1.210528e-01
1.211961e-01
1.213395e-01
1.214829e-01
1.216264e-01
1.217699e-01
1.219135e-01
1.220571e-01
1.222007e-01
1.223444e-01
1.224882e-01
1.226320e-01
1.227758e-01
1.229197e-01
1.230637e-01
1.232076e-01
1.233517e-01
1.234958e-01
1.236399e-01
1.237840e-01
1.239283e-01
1.240725e-01
1.242168e-01
1.243612e-01
1.245056e-01
1.246501e-01
1.247945e-01
1.249391e-01
1.250837e-01
1.252283e-01
1.253730e-01
1.255177e-01
1.256625e-01
1.258073e-01
1.259522e-01
1.260971e-01
1.262420e-01
1.263870e-01
1.265321e-01
1.266772e-01
1.268223e-01
1.269675e-01
1.271127e-01
1.272580e-01
1.274033e-01
1.275486e-01
1.276941e-01
1.278395e-01
1.279850e-01
1.281305e-01
1.282761e-01
1.284218e-01
1.285674e-01
1.287131e-01
1.288589e-01
1.290047e-01
1.291506e-01
1.292965e-01
1.294424e-01
1.295884e-01
1.297344e-01
1.298805e-01
1.300266e-01
1.301728e-01
1.303190e-01
1.304652e-01
1.306115e-01
1.307579e-01
1.309042e-01
1.310507e-01
1.311971e-01
1.313437e-01
1.314902e-01
1.316368e-01
1.317834e-01
1.319301e-01
1.320769e-01
1.322236e-01
1.323704e-01
1.325173e-01
1.326642e-01
1.328112e-01
1.329581e-01
1.331052e-01
1.332522e-01
1.333994e-01
1.335465e-01
1.336937e-01
1.338410e-01
1.339882e-01
1.341356e-01
1.342829e-01
1.344304e-01
1.345778e-01
1.347253e-01
1.348728e-01
1.350204e-01
1.351681e-01
1.353157e-01
1.354634e-01
1.356112e-01
1.357590e-01
1.359068e-01
1.360547e-01
1.362026e-01
1.363505e-01
1.364985e-01
1.366466e-01
1.367947e-01
1.369428e-01
1.370910e-01
1.372392e-01
1.373874e-01
1.375357e-01
1.376840e-01
1.378324e-01
1.379808e-01
1.381293e-01
1.382778e-01
1.384263e-01
1.385749e-01
1.387235e-01
1.388721e-01
1.390208e-01
1.391696e-01
1.393183e-01
1.394672e-01
1.396160e-01
1.397649e-01
1.399139e-01
1.400628e-01
1.402119e-01
1.403609e-01
1.405100e-01
1.406591e-01
1.408083e-01
1.409575e-01
1.411068e-01
1.412561e-01
1.414054e-01
1.415548e-01
1.417042e-01
1.418537e-01
1.420032e-01
1.421527e-01
1.423023e-01
1.424519e-01
1.426015e-01
1.427512e-01
1.429010e-01
1.430507e-01
1.432005e-01
1.433504e-01
1.435003e-01
1.436502e-01
1.438002e-01
1.439502e-01
1.441002e-01
1.442503e-01
1.444004e-01
1.445505e-01
1.447007e-01
1.448510e-01
1.450012e-01
1.451515e-01
1.453019e-01
1.454523e-01
1.456027e-01
1.457531e-01
1.459036e-01
1.460542e-01
1.462047e-01
1.463554e-01
1.465060e-01
1.466567e-01
1.468074e-01
1.469582e-01
1.471090e-01
1.472598e-01
1.474107e-01
1.475616e-01
1.477125e-01
1.478635e-01
1.480145e-01
1.481656e-01
1.483167e-01
1.484678e-01
1.486190e-01
1.487702e-01
1.489214e-01
1.490727e-01
1.492240e-01
1.493754e-01
1.495267e-01
1.496782e-01
1.498296e-01
1.499811e-01
1.501327e-01
1.502842e-01
1.504358e-01
1.505875e-01
1.507391e-01
1.508908e-01
1.510426e-01
1.511944e-01
1.513462e-01
1.514980e-01
1.516499e-01
1.518019e-01
1.519538e-01
1.521058e-01
1.522578e-01
1.524099e-01
1.525620e-01
1.527141e-01
1.528663e-01
1.530185e-01
1.531708e-01
1.533230e-01
1.534754e-01
1.536277e-01
1.537801e-01
1.539325e-01
1.540849e-01
1.542374e-01
1.543899e-01
1.545425e-01
1.546951e-01
1.548477e-01
1.550004e-01
1.551531e-01
1.553058e-01
1.554585e-01
1.556113e-01
1.557642e-01
1.559170e-01
1.560699e-01
1.562228e-01
1.563758e-01
1.565288e-01
1.566818e-01
1.568349e-01
1.569880e-01
1.571411e-01
1.572943e-01
1.574475e-01
1.576007e-01
1.577540e-01
1.579072e-01
1.580606e-01
1.582139e-01
1.583673e-01
1.585208e-01
1.586742e-01
1.588277e-01
1.589812e-01
1.591348e-01
1.592884e-01
1.594420e-01
1.595957e-01
1.597493e-01
1.599031e-01
1.600568e-01
1.602106e-01
1.603644e-01
1.605183e-01
1.606721e-01
1.608260e-01
1.609800e-01
1.611340e-01
1.612880e-01
1.614420e-01
1.615961e-01
1.617502e-01
1.619043e-01
1.620585e-01
1.622127e-01
1.623669e-01
1.625212e-01
1.626755e-01
1.628298e-01
1.629841e-01
1.631385e-01
1.632929e-01
1.634474e-01
1.636018e-01
1.637563e-01
1.639109e-01
1.640655e-01
1.642201e-01
1.643747e-01
1.645293e-01
1.646840e-01
1.648387e-01
1.649935e-01
1.651483e-01
1.653031e-01
1.654579e-01
1.656128e-01
1.657677e-01
1.659226e-01
1.660776e-01
1.662326e-01
1.663876e-01
1.665427e-01
1.666977e-01
1.668528e-01
1.670080e-01
1.671632e-01
1.673183e-01
1.674736e-01
1.676288e-01
1.677841e-01
1.679394e-01
1.680948e-01
1.682501e-01
1.684055e-01
1.685610e-01
1.687164e-01
1.688719e-01
1.690274e-01
1.691830e-01
1.693386e-01
1.694942e-01
1.696498e-01
1.698054e-01
1.699611e-01
1.701169e-01
1.702726e-01
1.704284e-01
1.705842e-01
1.707400e-01
1.708958e-01
1.710517e-01
1.712076e-01
1.713636e-01
1.715196e-01
1.716755e-01
1.718316e-01
1.719876e-01
1.721437e-01
1.722998e-01
1.724559e-01
1.726121e-01
1.727683e-01
1.729245e-01
1.730807e-01
1.732370e-01
1.733933e-01
1.735496e-01
1.737060e-01
1.738623e-01
1.740187e-01
1.741752e-01
1.743316e-01
1.744881e-01
1.746446e-01
1.748011e-01
1.749577e-01
1.751143e-01
1.752709e-01
1.754275e-01
1.755842e-01
1.757409e-01
1.758976e-01
1.760544e-01
1.762111e-01
1.763679e-01
1.765248e-01
1.766816e-01
1.768385e-01
1.769954e-01
1.771523e-01
1.773092e-01
1.774662e-01
1.776232e-01
1.777802e-01
1.779373e-01
1.780944e-01
1.782515e-01
1.784086e-01
1.785657e-01
1.787229e-01
1.788801e-01
1.790373e-01
1.791946e-01
1.793519e-01
1.795092e-01
1.796665e-01
1.798238e-01
1.799812e-01
1.801386e-01
1.802960e-01
1.804535e-01
1.806109e-01
1.807684e-01
1.809259e-01
1.810835e-01
1.812410e-01
1.813986e-01
1.815562e-01
1.817139e-01
1.818715e-01
1.820292e-01
1.821869e-01
1.823447e-01
1.825024e-01
1.826602e-01
1.828180e-01
1.829758e-01
1.831337e-01
1.832915e-01
1.834494e-01
1.836073e-01
1.837653e-01
1.839232e-01
1.840812e-01
1.842392e-01
1.843972e-01
1.845553e-01
1.847134e-01
1.848715e-01
1.850296e-01
1.851877e-01
1.853459e-01
1.855041e-01
1.856623e-01
1.858205e-01
1.859788e-01
1.861370e-01
1.862953e-01
1.864537e-01
1.866120e-01
1.867704e-01
1.869287e-01
1.870871e-01
1.872456e-01
1.874040e-01
1.875625e-01
1.877210e-01
1.878795e-01
1.880380e-01
1.881966e-01
1.883551e-01
1.885137e-01
1.886724e-01
1.888310e-01
1.889896e-01
1.891483e-01
1.893070e-01
1.894657e-01
1.896245e-01
1.897832e-01
1.899420e-01
1.901008e-01
1.902596e-01
1.904185e-01
1.905774e-01
1.907362e-01
1.908951e-01
1.910541e-01
1.912130e-01
1.913720e-01
1.915310e-01
1.916900e-01
1.918490e-01
1.920080e-01
1.921671e-01
1.923262e-01
1.924853e-01
1.926444e-01
1.928035e-01
1.929627e-01
1.931219e-01
1.932810e-01
1.934403e-01
1.935995e-01
1.937587e-01
1.939180e-01
1.940773e-01
1.942366e-01
1.943960e-01
1.945553e-01
1.947147e-01
1.948740e-01
1.950335e-01
1.951929e-01
1.953523e-01
1.955118e-01
1.956712e-01
1.958307e-01
1.959902e-01
1.961498e-01
1.963093e-01
1.964689e-01
1.966285e-01
1.967881e-01
1.969477e-01
1.971073e-01
1.972670e-01
1.974267e-01
1.975863e-01
1.977461e-01
1.979058e-01
1.980655e-01
1.982253e-01
1.983850e-01
1.985448e-01
1.987047e-01
1.988645e-01
1.990243e-01
1.991842e-01
1.993441e-01
1.995039e-01
1.996639e-01
1.998238e-01
1.999837e-01
2.001437e-01
2.003037e-01
2.004637e-01
2.006237e-01
2.007837e-01
2.009437e-01
2.011038e-01
2.012639e-01
2.014239e-01
2.015840e-01
2.017442e-01
2.019043e-01
2.020645e-01
2.022246e-01
2.023848e-01
2.025450e-01
2.027052e-01
2.028654e-01
2.030257e-01
2.031859e-01
2.033462e-01
2.035065e-01
2.036668e-01
2.038271e-01
2.039875e-01
2.041478e-01
2.043082e-01
2.044686e-01
2.046290e-01
2.047894e-01
2.049498e-01
2.051102e-01
2.052707e-01
2.054311e-01
2.055916e-01
2.057521e-01
2.059126e-01
2.060731e-01
2.062337e-01
2.063942e-01
2.065548e-01
2.067154e-01
2.068760e-01
2.070366e-01
2.071972e-01
2.073578e-01
2.075185e-01
2.076791e-01
2.078398e-01
2.080005e-01
2.081612e-01
2.083219e-01
2.084826e-01
2.086434e-01
2.088041e-01
2.089649e-01
2.091257e-01
2.092864e-01
2.094473e-01
2.096081e-01
2.097689e-01
2.099297e-01
2.100906e-01
2.102515e-01
2.104123e-01
2.105732e-01
2.107341e-01
2.108950e-01
2.110560e-01
2.112169e-01
2.113779e-01
2.115388e-01
2.116998e-01
2.118608e-01
2.120218e-01
2.121828e-01
2.123438e-01
2.125049e-01
2.126659e-01
2.128270e-01
2.129880e-01
2.131491e-01
2.133102e-01
2.134713e-01
2.136324e-01
2.137935e-01
2.139547e-01
2.141158e-01
2.142770e-01
2.144381e-01
2.145993e-01
2.147605e-01
2.149217e-01
2.150829e-01
2.152441e-01
2.154054e-01
2.155666e-01
2.157279e-01
2.158891e-01
2.160504e-01
2.162117e-01
2.163730e-01
2.165343e-01
2.166956e-01
2.168569e-01
2.170182e-01
2.171796e-01
2.173409e-01
2.175023e-01
2.176636e-01
2.178250e-01
2.179864e-01
2.181478e-01
2.183092e-01
2.184706e-01
2.186321e-01
2.187935e-01
2.189549e-01
2.191164e-01
2.192778e-01
2.194393e-01
2.196008e-01
2.197623e-01
2.199238e-01
2.200853e-01
2.202468e-01
2.204083e-01
2.205698e-01
2.207314e-01
2.208929e-01
2.210545e-01
2.212160e-01
2.213776e-01
2.215392e-01
2.217008e-01
2.218624e-01
2.220240e-01
2.221856e-01
2.223472e-01
2.225088e-01
2.226705e-01
2.228321e-01
2.229938e-01
2.231554e-01
2.233171e-01
2.234787e-01
2.236404e-01
2.238021e-01
2.239638e-01
2.241255e-01
2.242872e-01
2.244489e-01
2.246106e-01
2.247723e-01
2.249341e-01
2.250958e-01
2.252576e-01
2.254193e-01
2.255811e-01
2.257428e-01
2.259046e-01
2.260664e-01
2.262282e-01
2.263899e-01
2.265517e-01
2.267135e-01
2.268753e-01
2.270372e-01
2.271990e-01
2.273608e-01
2.275226e-01
2.276845e-01
2.278463e-01
2.280082e-01
2.281700e-01
2.283319e-01
2.284937e-01
2.286556e-01
2.288175e-01
2.289793e-01
2.291412e-01
2.293031e-01
2.294650e-01
2.296269e-01
2.297888e-01
2.299507e-01
2.301126e-01
2.302745e-01
2.304364e-01
2.305984e-01
2.307603e-01
2.309222e-01
2.310842e-01
2.312461e-01
2.314080e-01
2.315700e-01
2.317319e-01
2.318939e-01
2.320559e-01
2.322178e-01
2.323798e-01
2.325418e-01
2.327037e-01
2.328657e-01
2.330277e-01
2.331897e-01
2.333517e-01
2.335137e-01
2.336757e-01
2.338377e-01
2.339997e-01
2.341617e-01
2.343237e-01
2.344857e-01
2.346477e-01
2.348097e-01
2.349717e-01
2.351338e-01
2.352958e-01
2.354578e-01
2.356198e-01
2.357819e-01
2.359439e-01
2.361059e-01
2.362680e-01
2.364300e-01
2.365921e-01
2.367541e-01
2.369161e-01
2.370782e-01
2.372402e-01
2.374023e-01
2.375643e-01
2.377264e-01
2.378885e-01
2.380505e-01
2.382126e-01
2.383746e-01
2.385367e-01
2.386988e-01
2.388608e-01
2.390229e-01
2.391849e-01
2.393470e-01
2.395091e-01
2.396712e-01
2.398332e-01
2.399953e-01
2.401574e-01
2.403194e-01
2.404815e-01
2.406436e-01
2.408056e-01
2.409677e-01
2.411298e-01
2.412919e-01
2.414539e-01
2.416160e-01
2.417781e-01
2.419402e-01
2.421022e-01
2.422643e-01
2.424264e-01
2.425885e-01
2.427505e-01
2.429126e-01
2.430747e-01
2.432367e-01
2.433988e-01
2.435609e-01
2.437229e-01
2.438850e-01
2.440471e-01
2.442091e-01
2.443712e-01
2.445333e-01
2.446953e-01
2.448574e-01
2.450195e-01
2.451815e-01
2.453436e-01
2.455056e-01
2.456677e-01
2.458297e-01
2.459918e-01
2.461538e-01
2.463159e-01
2.464779e-01
2.466400e-01
2.468020e-01
2.469641e-01
2.471261e-01
2.472881e-01
2.474502e-01
2.476122e-01
2.477742e-01
2.479362e-01
2.480983e-01
2.482603e-01
2.484223e-01
2.485843e-01
2.487463e-01
2.489083e-01
2.490703e-01
2.492324e-01
2.493944e-01
2.495564e-01
2.497183e-01
2.498803e-01
2.500423e-01
2.502043e-01
2.503663e-01
2.505283e-01
2.506902e-01
2.508522e-01
2.510142e-01
2.511761e-01
2.513381e-01
2.515001e-01
2.516620e-01
2.518240e-01
2.519859e-01
2.521479e-01
2.523098e-01
2.524717e-01
2.526336e-01
2.527956e-01
2.529575e-01
2.531194e-01
2.532813e-01
2.534432e-01
2.536051e-01
2.537670e-01
2.539289e-01
2.540908e-01
2.542527e-01
2.544145e-01
2.545764e-01
2.547383e-01
2.549001e-01
2.550620e-01
2.552239e-01
2.553857e-01
2.555475e-01
2.557094e-01
2.558712e-01
2.560330e-01
2.561948e-01
2.563566e-01
2.565185e-01
2.566803e-01
2.568420e-01
2.570038e-01
2.571656e-01
2.573274e-01
2.574892e-01
2.576509e-01
2.578127e-01
2.579744e-01
2.581362e-01
2.582979e-01
2.584596e-01
2.586214e-01
2.587831e-01
2.589448e-01
2.591065e-01
2.592682e-01
2.594299e-01
2.595916e-01
2.597532e-01
2.599149e-01
2.600766e-01
2.602382e-01
2.603999e-01
2.605615e-01
2.607231e-01
2.608848e-01
2.610464e-01
2.612080e-01
2.613696e-01
2.615312e-01
2.616928e-01
2.618544e-01
2.620159e-01
2.621775e-01
2.623390e-01
2.625006e-01
2.626621e-01
2.628236e-01
2.629852e-01
2.631467e-01
2.633082e-01
2.634697e-01
2.636312e-01
2.637926e-01
2.639541e-01
2.641156e-01
2.642770e-01
2.644385e-01
2.645999e-01
2.647613e-01
2.649227e-01
2.650841e-01
2.652455e-01
2.654069e-01
2.655683e-01
2.657297e-01
2.658910e-01
2.660524e-01
2.662137e-01
2.663750e-01
2.665364e-01
2.666977e-01
2.668590e-01
2.670203e-01
2.671815e-01
2.673428e-01
2.675041e-01
2.676653e-01
2.678266e-01
2.679878e-01
2.681490e-01
2.683102e-01
2.684714e-01
2.686326e-01
2.687938e-01
2.689550e-01
2.691161e-01
2.692773e-01
2.694384e-01
2.695995e-01
2.697606e-01
2.699217e-01
2.700828e-01
2.702439e-01
2.704050e-01
2.705660e-01
2.707270e-01
2.708881e-01
2.710491e-01
2.712101e-01
2.713711e-01
2.715321e-01
2.716931e-01
2.718540e-01
2.720150e-01
2.721759e-01
2.723368e-01
2.724978e-01
2.726587e-01
2.728195e-01
2.729804e-01
2.731413e-01
2.733021e-01
2.734630e-01
2.736238e-01
2.737846e-01
2.739454e-01
2.741062e-01
2.742670e-01
2.744278e-01
2.745885e-01
2.747492e-01
2.749100e-01
2.750707e-01
2.752314e-01
2.753921e-01
2.755527e-01
2.757134e-01
2.758740e-01
2.760347e-01
2.761953e-01
2.763559e-01
2.765165e-01
2.766771e-01
2.768376e-01
2.769982e-01
2.771587e-01
2.773192e-01
2.774797e-01
2.776402e-01
2.778007e-01
2.779612e-01
2.781216e-01
2.782820e-01
2.784425e-01
2.786029e-01
2.787633e-01
2.789236e-01
2.790840e-01
2.792443e-01
2.794047e-01
2.795650e-01
2.797253e-01
2.798856e-01
2.800459e-01
2.802061e-01
2.803664e-01
2.805266e-01
2.806868e-01
2.808470e-01
2.810072e-01
2.811673e-01
2.813275e-01
2.814876e-01
2.816477e-01
2.818078e-01
2.819679e-01
2.821280e-01
2.822881e-01
2.824481e-01
2.826081e-01
2.827681e-01
2.829281e-01
2.830881e-01
2.832480e-01
2.834080e-01
2.835679e-01
2.837278e-01
2.838877e-01
2.840476e-01
2.842074e-01
2.843673e-01
2.845271e-01
2.846869e-01
2.848467e-01
2.850065e-01
2.851662e-01
2.853260e-01
2.854857e-01
2.856454e-01
2.858051e-01
2.859647e-01
2.861244e-01
2.862840e-01
2.864436e-01
2.866032e-01
2.867628e-01
2.869224e-01
2.870819e-01
2.872415e-01
2.874010e-01
2.875605e-01
2.877199e-01
2.878794e-01
2.880388e-01
2.881982e-01
2.883576e-01
2.885170e-01
2.886764e-01
2.888357e-01
2.889951e-01
2.891544e-01
2.893137e-01
2.894729e-01
2.896322e-01
2.897914e-01
2.899506e-01
2.901098e-01
2.902690e-01
2.904281e-01
2.905873e-01
2.907464e-01
2.909055e-01
2.910646e-01
2.912236e-01
2.913827e-01
2.915417e-01
2.917007e-01
2.918597e-01
2.920186e-01
2.921776e-01
2.923365e-01
2.924954e-01
2.926543e-01
2.928131e-01
2.929720e-01
2.931308e-01
2.932896e-01
2.934484e-01
2.936071e-01
2.937659e-01
2.939246e-01
2.940833e-01
2.942419e-01
2.944006e-01
2.945592e-01
2.947178e-01
2.948764e-01
2.950350e-01
2.951936e-01
2.953521e-01
2.955106e-01
2.956691e-01
2.958276e-01
2.959860e-01
2.961444e-01
2.963028e-01
2.964612e-01
2.966196e-01
2.967779e-01
2.969362e-01
2.970945e-01
2.972528e-01
2.974110e-01
2.975692e-01
2.977274e-01
2.978856e-01
2.980438e-01
2.982019e-01
2.983600e-01
2.985181e-01
2.986762e-01
2.988343e-01
2.989923e-01
2.991503e-01
2.993083e-01
2.994662e-01
2.996242e-01
2.997821e-01
2.999400e-01
3.000978e-01
3.002557e-01
3.004135e-01
3.005713e-01
3.007290e-01
3.008868e-01
3.010445e-01
3.012022e-01
3.013599e-01
3.015176e-01
3.016752e-01
3.018328e-01
3.019904e-01
3.021479e-01
3.023055e-01
3.024630e-01
3.026205e-01
3.027780e-01
3.029354e-01
3.030928e-01
3.032502e-01
3.034076e-01
3.035649e-01
3.037222e-01
3.038795e-01
3.040368e-01
3.041940e-01
3.043513e-01
3.045085e-01
3.046656e-01
3.048228e-01
3.049799e-01
3.051370e-01
3.052941e-01
3.054511e-01
3.056081e-01
3.057651e-01
3.059221e-01
3.060790e-01
3.062360e-01
3.063929e-01
3.065497e-01
3.067066e-01
3.068634e-01
3.070202e-01
3.071769e-01
3.073337e-01
3.074904e-01
3.076471e-01
3.078037e-01
3.079604e-01
3.081170e-01
3.082736e-01
3.084301e-01
3.085867e-01
3.087432e-01
3.088996e-01
3.090561e-01
3.092125e-01
3.093689e-01
3.095253e-01
3.096816e-01
3.098379e-01
3.099942e-01
3.101505e-01
3.103067e-01
3.104629e-01
3.106191e-01
3.107753e-01
3.109314e-01
3.110875e-01
3.112436e-01
3.113996e-01
3.115556e-01
3.117116e-01
3.118676e-01
3.120235e-01
3.121794e-01
3.123353e-01
3.124912e-01
3.126470e-01
3.128028e-01
3.129586e-01
3.131143e-01
3.132700e-01
3.134257e-01
3.135813e-01
3.137370e-01
3.138926e-01
3.140481e-01
3.142037e-01
3.143592e-01
3.145147e-01
3.146701e-01
3.148255e-01
3.149809e-01
3.151363e-01
3.152916e-01
3.154470e-01
3.156022e-01
3.157575e-01
3.159127e-01
3.160679e-01
3.162231e-01
3.163782e-01
3.165333e-01
3.166884e-01
3.168434e-01
3.169984e-01
3.171534e-01
3.173084e-01
3.174633e-01
3.176182e-01
3.177731e-01
3.179279e-01
3.180827e-01
3.182375e-01
3.183922e-01
3.185469e-01
3.187016e-01
3.188563e-01
3.190109e-01
3.191655e-01
3.193201e-01
3.194746e-01
3.196291e-01
3.197836e-01
3.199380e-01
3.200924e-01
3.202468e-01
3.204011e-01
3.205555e-01
3.207097e-01
3.208640e-01
3.210182e-01
3.211724e-01
3.213266e-01
3.214807e-01
3.216348e-01
3.217888e-01
3.219429e-01
3.220969e-01
3.222509e-01
3.224048e-01
3.225587e-01
3.227126e-01
3.228664e-01
3.230202e-01
3.231740e-01
3.233277e-01
3.234815e-01
3.236351e-01
3.237888e-01
3.239424e-01
3.240960e-01
3.242495e-01
3.244031e-01
3.245565e-01
3.247100e-01
3.248634e-01
3.250168e-01
3.251702e-01
3.253235e-01
3.254768e-01
3.256300e-01
3.257832e-01
3.259364e-01
3.260896e-01
3.262427e-01
3.263958e-01
3.265489e-01
3.267019e-01
3.268549e-01
3.270078e-01
3.271607e-01
3.273136e-01
3.274665e-01
3.276193e-01
3.277721e-01
3.279248e-01
3.280776e-01
3.282302e-01
3.283829e-01
3.285355e-01
3.286881e-01
3.288406e-01
3.289931e-01
3.291456e-01
3.292981e-01
3.294505e-01
3.296028e-01
3.297552e-01
3.299075e-01
3.300598e-01
3.302120e-01
3.303642e-01
3.305164e-01
3.306685e-01
3.308206e-01
3.309726e-01
3.311247e-01
3.312767e-01
3.314286e-01
3.315805e-01
3.317324e-01
3.318843e-01
3.320361e-01
3.321878e-01
3.323396e-01
3.324913e-01
3.326429e-01
3.327946e-01
3.329462e-01
3.330977e-01
3.332493e-01
3.334007e-01
3.335522e-01
3.337036e-01
3.338550e-01
3.340063e-01
3.341576e-01
3.343089e-01
3.344601e-01
3.346113e-01
3.347625e-01
3.349136e-01
3.350647e-01
3.352158e-01
3.353668e-01
3.355177e-01
3.356687e-01
3.358196e-01
3.359704e-01
3.361213e-01
3.362721e-01
3.364228e-01
3.365735e-01
3.367242e-01
3.368748e-01
3.370254e-01
3.371760e-01
3.373265e-01
3.374770e-01
3.376275e-01
3.377779e-01
3.379283e-01
3.380786e-01
3.382289e-01
3.383792e-01
3.385294e-01
3.386796e-01
3.388297e-01
3.389798e-01
3.391299e-01
3.392799e-01
3.394299e-01
3.395799e-01
3.397298e-01
3.398797e-01
3.400295e-01
3.401793e-01
3.403291e-01
3.404788e-01
3.406285e-01
3.407781e-01
3.409277e-01
3.410773e-01
3.412268e-01
3.413763e-01
3.415257e-01
3.416751e-01
3.418245e-01
3.419738e-01
3.421231e-01
3.422724e-01
3.424216e-01
3.425707e-01
3.427199e-01
3.428690e-01
3.430180e-01
3.431670e-01
3.433160e-01
3.434649e-01
3.436138e-01
3.437627e-01
3.439115e-01
3.440602e-01
3.442090e-01
3.443577e-01
3.445063e-01
3.446549e-01
3.448035e-01
3.449520e-01
3.451005e-01
3.452489e-01
3.453973e-01
3.455457e-01
3.456940e-01
3.458423e-01
3.459905e-01
3.461387e-01
3.462869e-01
3.464350e-01
3.465831e-01
3.467311e-01
3.468791e-01
3.470270e-01
3.471749e-01
3.473228e-01
3.474706e-01
3.476184e-01
3.477662e-01
3.479139e-01
3.480615e-01
3.482091e-01
3.483567e-01
3.485042e-01
3.486517e-01
3.487992e-01
3.489466e-01
3.490939e-01
3.492412e-01
3.493885e-01
3.495357e-01
3.496829e-01
3.498301e-01
3.499772e-01
3.501243e-01
3.502713e-01
3.504183e-01
3.505652e-01
3.507121e-01
3.508589e-01
3.510057e-01
3.511525e-01
3.512992e-01
3.514459e-01
3.515925e-01
3.517391e-01
3.518857e-01
3.520322e-01
3.521786e-01
3.523250e-01
3.524714e-01
3.526177e-01
3.527640e-01
3.529102e-01
3.530564e-01
3.532026e-01
3.533487e-01
3.534948e-01
3.536408e-01
3.537868e-01
3.539327e-01
3.540786e-01
3.542244e-01
3.543702e-01
3.545160e-01
3.546617e-01
3.548073e-01
3.549530e-01
3.550985e-01
3.552441e-01
3.553895e-01
3.555350e-01
3.556804e-01
3.558257e-01
3.559710e-01
3.561163e-01
3.562615e-01
3.564067e-01
3.565518e-01
3.566969e-01
3.568419e-01
3.569869e-01
3.571318e-01
3.572767e-01
3.574216e-01
3.575664e-01
3.577112e-01
3.578559e-01
3.580005e-01
3.581452e-01
3.582897e-01
3.584343e-01
3.585787e-01
3.587232e-01
3.588676e-01
3.590119e-01
3.591562e-01
3.593005e-01
3.594447e-01
3.595888e-01
3.597329e-01
3.598770e-01
3.600210e-01
3.601650e-01
3.603089e-01
3.604528e-01
3.605966e-01
3.607404e-01
3.608842e-01
3.610279e-01
3.611715e-01
3.613151e-01
3.614586e-01
3.616022e-01
3.617456e-01
3.618890e-01
3.620324e-01
3.621757e-01
3.623190e-01
3.624622e-01
3.626053e-01
3.627485e-01
3.628915e-01
3.630346e-01
3.631775e-01
3.633205e-01
3.634634e-01
3.636062e-01
3.637490e-01
3.638917e-01
3.640344e-01
3.641770e-01
3.643196e-01
3.644622e-01
3.646047e-01
3.647471e-01
3.648895e-01
3.650319e-01
3.651742e-01
3.653164e-01
3.654586e-01
3.656008e-01
3.657429e-01
3.658849e-01
3.660270e-01
3.661689e-01
3.663108e-01
3.664527e-01
3.665945e-01
3.667363e-01
3.668780e-01
3.670196e-01
3.671613e-01
3.673028e-01
3.674443e-01
3.675858e-01
3.677272e-01
3.678686e-01
3.680099e-01
3.681512e-01
3.682924e-01
3.684335e-01
3.685747e-01
3.687157e-01
3.688567e-01
3.689977e-01
3.691386e-01
3.692795e-01
3.694203e-01
3.695611e-01
3.697018e-01
3.698424e-01
3.699830e-01
3.701236e-01
3.702641e-01
3.704046e-01
3.705450e-01
3.706853e-01
3.708257e-01
3.709659e-01
3.711061e-01
3.712463e-01
3.713864e-01
3.715264e-01
3.716664e-01
3.718064e-01
3.719463e-01
3.720861e-01
3.722259e-01
3.723657e-01
3.725054e-01
3.726450e-01
3.727846e-01
3.729241e-01
3.730636e-01
3.732030e-01
3.733424e-01
3.734817e-01
3.736210e-01
3.737603e-01
3.738994e-01
3.740385e-01
3.741776e-01
3.743166e-01
3.744556e-01
3.745945e-01
3.747334e-01
3.748722e-01
3.750109e-01
3.751496e-01
3.752883e-01
3.754269e-01
3.755654e-01
3.757039e-01
3.758423e-01
3.759807e-01
3.761191e-01
3.762573e-01
3.763956e-01
3.765337e-01
3.766718e-01
3.768099e-01
3.769479e-01
3.770859e-01
3.772238e-01
3.773616e-01
3.774994e-01
3.776372e-01
3.777749e-01
3.779125e-01
3.780501e-01
3.781876e-01
3.783251e-01
3.784625e-01
3.785999e-01
3.787372e-01
3.788745e-01
3.790117e-01
3.791488e-01
3.792859e-01
3.794230e-01
3.795599e-01
3.796969e-01
3.798338e-01
3.799706e-01
3.801073e-01
3.802441e-01
3.803807e-01
3.805173e-01
3.806539e-01
3.807904e-01
3.809268e-01
3.810632e-01
3.811995e-01
3.813358e-01
3.814720e-01
3.816082e-01
3.817443e-01
3.818804e-01
3.820164e-01
3.821523e-01
3.822882e-01
3.824240e-01
3.825598e-01
3.826955e-01
3.828312e-01
3.829668e-01
3.831024e-01
3.832379e-01
3.833733e-01
3.835087e-01
3.836440e-01
3.837793e-01
3.839145e-01
3.840497e-01
3.841848e-01
3.843198e-01
3.844548e-01
3.845898e-01
3.847246e-01
3.848595e-01
3.849942e-01
3.851289e-01
3.852636e-01
3.853982e-01
3.855327e-01
3.856672e-01
3.858017e-01
3.859360e-01
3.860703e-01
3.862046e-01
3.863388e-01
3.864729e-01
3.866070e-01
3.867411e-01
3.868750e-01
3.870089e-01
3.871428e-01
3.872766e-01
3.874103e-01
3.875440e-01
3.876776e-01
3.878112e-01
3.879447e-01
3.880782e-01
3.882116e-01
3.883449e-01
3.884782e-01
3.886114e-01
3.887446e-01
3.888777e-01
3.890107e-01
3.891437e-01
3.892767e-01
3.894095e-01
3.895423e-01
3.896751e-01
3.898078e-01
3.899404e-01
3.900730e-01
3.902055e-01
3.903380e-01
3.904704e-01
3.906027e-01
3.907350e-01
3.908673e-01
3.909994e-01
3.911315e-01
3.912636e-01
3.913956e-01
3.915275e-01
3.916594e-01
3.917912e-01
3.919230e-01
3.920547e-01
3.921863e-01
3.923179e-01
3.924494e-01
3.925809e-01
3.927123e-01
3.928436e-01
3.929749e-01
3.931061e-01
3.932373e-01
3.933684e-01
3.934994e-01
3.936304e-01
3.937613e-01
3.938922e-01
3.940230e-01
3.941537e-01
3.942844e-01
3.944150e-01
3.945456e-01
3.946761e-01
3.948065e-01
3.949369e-01
3.950672e-01
3.951974e-01
3.953276e-01
3.954578e-01
3.955879e-01
3.957179e-01
3.958478e-01
3.959777e-01
3.961075e-01
3.962373e-01
3.963670e-01
3.964967e-01
3.966263e-01
3.967558e-01
3.968853e-01
3.970147e-01
3.971440e-01
3.972733e-01
3.974025e-01
3.975317e-01
3.976608e-01
3.977898e-01
3.979188e-01
3.980477e-01
3.981765e-01
3.983053e-01
3.984340e-01
3.985627e-01
3.986913e-01
3.988199e-01
3.989483e-01
3.990768e-01
3.992051e-01
3.993334e-01
3.994616e-01
3.995898e-01
3.997179e-01
3.998459e-01
3.999739e-01
4.001018e-01
4.002297e-01
4.003575e-01
4.004852e-01
4.006129e-01
4.007405e-01
4.008680e-01
4.009955e-01
4.011229e-01
4.012503e-01
4.013776e-01
4.015048e-01
4.016320e-01
4.017591e-01
4.018861e-01
4.020131e-01
4.021400e-01
4.022668e-01
4.023936e-01
4.025203e-01
4.026470e-01
4.027736e-01
4.029001e-01
4.030266e-01
4.031530e-01
4.032793e-01
4.034056e-01
4.035318e-01
4.036580e-01
4.037841e-01
4.039101e-01
4.040360e-01
4.041619e-01
4.042878e-01
4.044135e-01
4.045392e-01
4.046648e-01
4.047904e-01
4.049159e-01
4.050414e-01
4.051667e-01
4.052921e-01
4.054173e-01
4.055425e-01
4.056676e-01
4.057927e-01
4.059176e-01
4.060426e-01
4.061674e-01
4.062922e-01
4.064170e-01
4.065416e-01
4.066662e-01
4.067908e-01
4.069152e-01
4.070396e-01
4.071640e-01
4.072882e-01
4.074124e-01
4.075366e-01
4.076607e-01
4.077847e-01
4.079086e-01
4.080325e-01
4.081563e-01
4.082801e-01
4.084037e-01
4.085274e-01
4.086509e-01
4.087744e-01
4.088978e-01
4.090212e-01
4.091445e-01
4.092677e-01
4.093908e-01
4.095139e-01
4.096369e-01
4.097599e-01
4.098828e-01
4.100056e-01
4.101284e-01
4.102511e-01
4.103737e-01
4.104962e-01
4.106187e-01
4.107412e-01
4.108635e-01
4.109858e-01
4.111080e-01
4.112302e-01
4.113523e-01
4.114743e-01
4.115963e-01
4.117181e-01
4.118400e-01
4.119617e-01
4.120834e-01
4.122050e-01
4.123266e-01
4.124481e-01
4.125695e-01
4.126908e-01
4.128121e-01
4.129333e-01
4.130545e-01
4.131756e-01
4.132966e-01
4.134175e-01
4.135384e-01
4.136592e-01
4.137799e-01
4.139006e-01
4.140212e-01
4.141417e-01
4.142622e-01
4.143826e-01
4.145029e-01
4.146232e-01
4.147434e-01
4.148635e-01
4.149836e-01
4.151036e-01
4.152235e-01
4.153434e-01
4.154631e-01
4.155829e-01
4.157025e-01
4.158221e-01
4.159416e-01
4.160610e-01
4.161804e-01
4.162997e-01
4.164190e-01
4.165381e-01
4.166572e-01
4.167762e-01
4.168952e-01
4.170141e-01
4.171329e-01
4.172517e-01
4.173703e-01
4.174890e-01
4.176075e-01
4.177260e-01
4.178444e-01
4.179627e-01
4.180810e-01
4.181992e-01
4.183173e-01
4.184354e-01
4.185533e-01
4.186713e-01
4.187891e-01
4.189069e-01
4.190246e-01
4.191422e-01
4.192598e-01
4.193773e-01
4.194947e-01
4.196121e-01
4.197294e-01
4.198466e-01
4.199637e-01
4.200808e-01
4.201978e-01
4.203147e-01
4.204316e-01
4.205484e-01
4.206651e-01
4.207818e-01
4.208983e-01
4.210148e-01
4.211313e-01
4.212476e-01
4.213639e-01
4.214802e-01
4.215963e-01
4.217124e-01
4.218284e-01
4.219444e-01
4.220602e-01
4.221760e-01
4.222918e-01
4.224074e-01
4.225230e-01
4.226385e-01
4.227540e-01
4.228693e-01
4.229846e-01
4.230999e-01
4.232150e-01
4.233301e-01
4.234451e-01
4.235601e-01
4.236749e-01
4.237897e-01
4.239045e-01
4.240191e-01
4.241337e-01
4.242482e-01
4.243626e-01
4.244770e-01
4.245913e-01
4.247055e-01
4.248197e-01
4.249337e-01
4.250478e-01
4.251617e-01
4.252755e-01
4.253893e-01
4.255030e-01
4.256167e-01
4.257303e-01
4.258438e-01
4.259572e-01
4.260705e-01
4.261838e-01
4.262970e-01
4.264101e-01
4.265232e-01
4.266362e-01
4.267491e-01
4.268619e-01
4.269747e-01
4.270874e-01
4.272000e-01
4.273126e-01
4.274251e-01
4.275375e-01
4.276498e-01
4.277620e-01
4.278742e-01
4.279863e-01
4.280984e-01
4.282103e-01
4.283222e-01
4.284340e-01
4.285458e-01
4.286574e-01
4.287690e-01
4.288805e-01
4.289920e-01
4.291033e-01
4.292146e-01
4.293259e-01
4.294370e-01
4.295481e-01
4.296591e-01
4.297700e-01
4.298809e-01
4.299916e-01
4.301023e-01
4.302130e-01
4.303235e-01
4.304340e-01
4.305444e-01
4.306547e-01
4.307650e-01
4.308752e-01
4.309853e-01
4.310953e-01
4.312053e-01
4.313152e-01
4.314250e-01
4.315347e-01
4.316444e-01
4.317539e-01
4.318634e-01
4.319729e-01
4.320822e-01
4.321915e-01
4.323007e-01
4.324098e-01
4.325189e-01
4.326279e-01
4.327368e-01
4.328456e-01
4.329544e-01
4.330631e-01
4.331717e-01
4.332802e-01
4.333886e-01
4.334970e-01
4.336053e-01
4.337135e-01
4.338217e-01
4.339298e-01
4.340378e-01
4.341457e-01
4.342535e-01
4.343613e-01
4.344690e-01
4.345766e-01
4.346841e-01
4.347916e-01
4.348990e-01
4.350063e-01
4.351135e-01
4.352207e-01
4.353278e-01
4.354348e-01
4.355417e-01
4.356486e-01
4.357554e-01
4.358621e-01
4.359687e-01
4.360752e-01
4.361817e-01
4.362881e-01
4.363944e-01
4.365006e-01
4.366068e-01
4.367129e-01
4.368189e-01
4.369248e-01
4.370307e-01
4.371365e-01
4.372422e-01
4.373478e-01
4.374533e-01
4.375588e-01
4.376642e-01
4.377695e-01
4.378747e-01
4.379799e-01
4.380850e-01
4.381900e-01
4.382949e-01
4.383998e-01
4.385045e-01
4.386092e-01
4.387139e-01
4.388184e-01
4.389228e-01
4.390272e-01
4.391315e-01
4.392358e-01
4.393399e-01
4.394440e-01
4.395480e-01
4.396519e-01
4.397557e-01
4.398595e-01
4.399632e-01
4.400668e-01
4.401703e-01
4.402737e-01
4.403771e-01
4.404804e-01
4.405836e-01
4.406867e-01
4.407898e-01
4.408927e-01
4.409956e-01
4.410985e-01
4.412012e-01
4.413039e-01
4.414064e-01
4.415089e-01
4.416114e-01
4.417137e-01
4.418160e-01
4.419182e-01
4.420203e-01
4.421223e-01
4.422242e-01
4.423261e-01
4.424279e-01
4.425296e-01
4.426312e-01
4.427328e-01
4.428343e-01
4.429357e-01
4.430370e-01
4.431382e-01
4.432394e-01
4.433404e-01
4.434414e-01
4.435423e-01
4.436432e-01
4.437439e-01
4.438446e-01
4.439452e-01
4.440457e-01
4.441462e-01
4.442465e-01
4.443468e-01
4.444470e-01
4.445471e-01
4.446471e-01
4.447471e-01
4.448470e-01
4.449468e-01
4.450465e-01
4.451461e-01
4.452457e-01
4.453452e-01
4.454445e-01
4.455439e-01
4.456431e-01
4.457422e-01
4.458413e-01
4.459403e-01
4.460392e-01
4.461381e-01
4.462368e-01
4.463355e-01
4.464341e-01
4.465326e-01
4.466310e-01
4.467293e-01
4.468276e-01
4.469258e-01
4.470239e-01
4.471219e-01
4.472199e-01
4.473177e-01
4.474155e-01
4.475132e-01
4.476108e-01
4.477083e-01
4.478058e-01
4.479032e-01
4.480005e-01
4.480977e-01
4.481948e-01
4.482918e-01
4.483888e-01
4.484857e-01
4.485825e-01
4.486792e-01
4.487758e-01
4.488724e-01
4.489689e-01
4.490653e-01
4.491616e-01
4.492578e-01
4.493539e-01
4.494500e-01
4.495460e-01
4.496419e-01
4.497377e-01
4.498334e-01
4.499291e-01
4.500247e-01
4.501202e-01
4.502156e-01
4.503109e-01
4.504061e-01
4.505013e-01
4.505964e-01
4.506914e-01
4.507863e-01
4.508811e-01
4.509759e-01
4.510705e-01
4.511651e-01
4.512596e-01
4.513540e-01
4.514484e-01
4.515426e-01
4.516368e-01
4.517309e-01
4.518249e-01
4.519188e-01
4.520126e-01
4.521064e-01
4.522000e-01
4.522936e-01
4.523871e-01
4.524806e-01
4.525739e-01
4.526672e-01
4.527603e-01
4.528534e-01
4.529464e-01
4.530393e-01
4.531322e-01
4.532249e-01
4.533176e-01
4.534102e-01
4.535027e-01
4.535951e-01
4.536874e-01
4.537797e-01
4.538719e-01
4.539639e-01
4.540560e-01
4.541479e-01
4.542397e-01
4.543315e-01
4.544231e-01
4.545147e-01
4.546062e-01
4.546976e-01
4.547889e-01
4.548802e-01
4.549713e-01
4.550624e-01
4.551534e-01
4.552443e-01
4.553351e-01
4.554259e-01
4.555165e-01
4.556071e-01
4.556976e-01
4.557880e-01
4.558783e-01
4.559685e-01
4.560587e-01
4.561488e-01
4.562387e-01
4.563286e-01
4.564184e-01
4.565082e-01
4.565978e-01
4.566874e-01
4.567768e-01
4.568662e-01
4.569555e-01
4.570447e-01
4.571339e-01
4.572229e-01
4.573119e-01
4.574007e-01
4.574895e-01
4.575782e-01
4.576669e-01
4.577554e-01
4.578438e-01
4.579322e-01
4.580205e-01
4.581087e-01
4.581968e-01
4.582848e-01
4.583727e-01
4.584606e-01
4.585484e-01
4.586360e-01
4.587236e-01
4.588111e-01
4.588986e-01
4.589859e-01
4.590731e-01
4.591603e-01
4.592474e-01
4.593344e-01
4.594213e-01
4.595081e-01
4.595948e-01
4.596815e-01
4.597681e-01
4.598545e-01
4.599409e-01
4.600272e-01
4.601134e-01
4.601996e-01
4.602856e-01
4.603716e-01
4.604575e-01
4.605432e-01
4.606289e-01
4.607146e-01
4.608001e-01
4.608855e-01
4.609709e-01
4.610562e-01
4.611413e-01
4.612264e-01
4.613114e-01
4.613964e-01
4.614812e-01
4.615659e-01
4.616506e-01
4.617352e-01
4.618197e-01
4.619041e-01
4.619884e-01
4.620726e-01
4.621567e-01
4.622408e-01
4.623248e-01
4.624086e-01
4.624924e-01
4.625761e-01
4.626598e-01
4.627433e-01
4.628267e-01
4.629101e-01
4.629933e-01
4.630765e-01
4.631596e-01
4.632426e-01
4.633255e-01
4.634084e-01
4.634911e-01
4.635738e-01
4.636563e-01
4.637388e-01
4.638212e-01
4.639035e-01
4.639857e-01
4.640679e-01
4.641499e-01
4.642319e-01
4.643137e-01
4.643955e-01
4.644772e-01
4.645588e-01
4.646403e-01
4.647217e-01
4.648031e-01
4.648843e-01
4.649655e-01
4.650466e-01
4.651275e-01
4.652084e-01
4.652892e-01
4.653700e-01
4.654506e-01
4.655311e-01
4.656116e-01
4.656920e-01
4.657722e-01
4.658524e-01
4.659325e-01
4.660125e-01
4.660925e-01
4.661723e-01
4.662521e-01
4.663317e-01
4.664113e-01
4.664908e-01
4.665702e-01
4.666495e-01
4.667287e-01
4.668078e-01
4.668868e-01
4.669658e-01
4.670446e-01
4.671234e-01
4.672021e-01
4.672807e-01
4.673592e-01
4.674376e-01
4.675159e-01
4.675942e-01
4.676723e-01
4.677504e-01
4.678283e-01
4.679062e-01
4.679840e-01
4.680617e-01
4.681393e-01
4.682168e-01
4.682943e-01
4.683716e-01
4.684489e-01
4.685260e-01
4.686031e-01
4.686801e-01
4.687570e-01
4.688338e-01
4.689105e-01
4.689871e-01
4.690637e-01
4.691401e-01
4.692165e-01
4.692927e-01
4.693689e-01
4.694450e-01
4.695210e-01
4.695969e-01
4.696727e-01
4.697485e-01
4.698241e-01
4.698996e-01
4.699751e-01
4.700505e-01
4.701257e-01
4.702009e-01
4.702760e-01
4.703510e-01
4.704259e-01
4.705008e-01
4.705755e-01
4.706501e-01
4.707247e-01
4.707992e-01
4.708735e-01
4.709478e-01
4.710220e-01
4.710961e-01
4.711701e-01
4.712440e-01
4.713179e-01
4.713916e-01
4.714653e-01
4.715388e-01
4.716123e-01
4.716857e-01
4.717589e-01
4.718321e-01
4.719052e-01
4.719783e-01
4.720512e-01
4.721240e-01
4.721967e-01
4.722694e-01
4.723420e-01
4.724144e-01
4.724868e-01
4.725591e-01
4.726313e-01
4.727034e-01
4.727754e-01
4.728473e-01
4.729191e-01
4.729909e-01
4.730625e-01
4.731341e-01
4.732055e-01
4.732769e-01
4.733482e-01
4.734194e-01
4.734905e-01
4.735615e-01
4.736324e-01
4.737032e-01
4.737740e-01
4.738446e-01
4.739151e-01
4.739856e-01
4.740560e-01
4.741262e-01
4.741964e-01
4.742665e-01
4.743365e-01
4.744064e-01
4.744762e-01
4.745459e-01
4.746156e-01
4.746851e-01
4.747546e-01
4.748239e-01
4.748932e-01
4.749623e-01
4.750314e-01
4.751004e-01
4.751693e-01
4.752381e-01
4.753068e-01
4.753754e-01
4.754439e-01
4.755124e-01
4.755807e-01
4.756490e-01
4.757171e-01
4.757852e-01
4.758532e-01
4.759210e-01
4.759888e-01
4.760565e-01
4.761241e-01
4.761916e-01
4.762590e-01
4.763264e-01
4.763936e-01
4.764607e-01
4.765278e-01
4.765947e-01
4.766616e-01
4.767283e-01
4.767950e-01
4.768616e-01
4.769281e-01
4.769945e-01
4.770608e-01
4.771270e-01
4.771931e-01
4.772591e-01
4.773251e-01
4.773909e-01
4.774566e-01
4.775223e-01
4.775879e-01
4.776533e-01
4.777187e-01
4.777840e-01
4.778492e-01
4.779142e-01
4.779792e-01
4.780442e-01
4.781090e-01
4.781737e-01
4.782383e-01
4.783028e-01
4.783673e-01
4.784316e-01
4.784959e-01
4.785600e-01
4.786241e-01
4.786881e-01
4.787519e-01
4.788157e-01
4.788794e-01
4.789430e-01
4.790065e-01
4.790699e-01
4.791332e-01
4.791965e-01
4.792596e-01
4.793226e-01
4.793856e-01
4.794484e-01
4.795112e-01
4.795738e-01
4.796364e-01
4.796989e-01
4.797612e-01
4.798235e-01
4.798857e-01
4.799478e-01
4.800098e-01
4.800717e-01
4.801335e-01
4.801952e-01
4.802569e-01
4.803184e-01
4.803798e-01
4.804412e-01
4.805024e-01
4.805636e-01
4.806246e-01
4.806856e-01
4.807465e-01
4.808072e-01
4.808679e-01
4.809285e-01
4.809890e-01
4.810494e-01
4.811097e-01
4.811699e-01
4.812300e-01
4.812901e-01
4.813500e-01
4.814098e-01
4.814695e-01
4.815292e-01
4.815887e-01
4.816482e-01
4.817075e-01
4.817668e-01
4.818260e-01
4.818850e-01
4.819440e-01
4.820029e-01
4.820617e-01
4.821204e-01
4.821790e-01
4.822375e-01
4.822959e-01
4.823542e-01
4.824124e-01
4.824706e-01
4.825286e-01
4.825865e-01
4.826444e-01
4.827021e-01
4.827597e-01
4.828173e-01
4.828748e-01
4.829321e-01
4.829894e-01
4.830466e-01
4.831036e-01
4.831606e-01
4.832175e-01
4.832743e-01
4.833310e-01
4.833876e-01
4.834441e-01
4.835005e-01
4.835568e-01
4.836130e-01
4.836691e-01
4.837252e-01
4.837811e-01
4.838369e-01
4.838927e-01
4.839483e-01
4.840039e-01
4.840593e-01
4.841147e-01
4.841699e-01
4.842251e-01
4.842802e-01
4.843352e-01
4.843900e-01
4.844448e-01
4.844995e-01
4.845541e-01
4.846086e-01
4.846630e-01
4.847173e-01
4.847715e-01
4.848256e-01
4.848796e-01
4.849335e-01
4.849874e-01
4.850411e-01
4.850947e-01
4.851483e-01
4.852017e-01
4.852550e-01
4.853083e-01
4.853614e-01
4.854145e-01
4.854675e-01
4.855203e-01
4.855731e-01
4.856258e-01
4.856783e-01
4.857308e-01
4.857832e-01
4.858355e-01
4.858877e-01
4.859397e-01
4.859917e-01
4.860436e-01
4.860954e-01
4.861471e-01
4.861988e-01
4.862503e-01
4.863017e-01
4.863530e-01
4.864042e-01
4.864553e-01
4.865064e-01
4.865573e-01
4.866081e-01
4.866589e-01
4.867095e-01
4.867601e-01
4.868105e-01
4.868609e-01
4.869111e-01
4.869613e-01
4.870113e-01
4.870613e-01
4.871112e-01
4.871609e-01
4.872106e-01
4.872602e-01
4.873097e-01
4.873591e-01
4.874084e-01
4.874575e-01
4.875066e-01
4.875556e-01
4.876045e-01
4.876533e-01
4.877020e-01
4.877506e-01
4.877991e-01
4.878476e-01
4.878959e-01
4.879441e-01
4.879922e-01
4.880402e-01
4.880882e-01
4.881360e-01
4.881837e-01
4.882314e-01
4.882789e-01
4.883263e-01
4.883737e-01
4.884209e-01
4.884681e-01
4.885151e-01
4.885621e-01
4.886089e-01
4.886557e-01
4.887023e-01
4.887489e-01
4.887954e-01
4.888417e-01
4.888880e-01
4.889342e-01
4.889803e-01
4.890262e-01
4.890721e-01
4.891179e-01
4.891636e-01
4.892092e-01
4.892547e-01
4.893000e-01
4.893453e-01
4.893905e-01
4.894356e-01
4.894806e-01
4.895255e-01
4.895703e-01
4.896150e-01
4.896596e-01
4.897042e-01
4.897486e-01
4.897929e-01
4.898371e-01
4.898812e-01
4.899252e-01
4.899692e-01
4.900130e-01
4.900567e-01
4.901003e-01
4.901439e-01
4.901873e-01
4.902306e-01
4.902739e-01
4.903170e-01
4.903601e-01
4.904030e-01
4.904458e-01
4.904886e-01
4.905312e-01
4.905738e-01
4.906162e-01
4.906586e-01
4.907008e-01
4.907430e-01
4.907850e-01
4.908270e-01
4.908689e-01
4.909106e-01
4.909523e-01
4.909939e-01
4.910353e-01
4.910767e-01
4.911180e-01
4.911591e-01
4.912002e-01
4.912412e-01
4.912821e-01
4.913228e-01
4.913635e-01
4.914041e-01
4.914446e-01
4.914850e-01
4.915252e-01
4.915654e-01
4.916055e-01
4.916455e-01
4.916854e-01
4.917252e-01
4.917649e-01
4.918045e-01
4.918440e-01
4.918834e-01
4.919227e-01
4.919619e-01
4.920010e-01
4.920400e-01
4.920789e-01
4.921177e-01
4.921564e-01
4.921950e-01
4.922335e-01
4.922719e-01
4.923102e-01
4.923484e-01
4.923865e-01
4.924245e-01
4.924624e-01
4.925003e-01
4.925380e-01
4.925756e-01
4.926131e-01
4.926505e-01
4.926878e-01
4.927251e-01
4.927622e-01
4.927992e-01
4.928361e-01
4.928729e-01
4.929097e-01
4.929463e-01
4.929828e-01
4.930192e-01
4.930556e-01
4.930918e-01
4.931279e-01
4.931640e-01
4.931999e-01
4.932357e-01
4.932714e-01
4.933071e-01
4.933426e-01
4.933780e-01
4.934134e-01
4.934486e-01
4.934837e-01
4.935188e-01
4.935537e-01
4.935886e-01
4.936233e-01
4.936579e-01
4.936925e-01
4.937269e-01
4.937612e-01
4.937955e-01
4.938296e-01
4.938637e-01
4.938976e-01
4.939314e-01
4.939652e-01
4.939988e-01
4.940324e-01
4.940658e-01
4.940992e-01
4.941324e-01
4.941655e-01
4.941986e-01
4.942315e-01
4.942644e-01
4.942971e-01
4.943298e-01
4.943623e-01
4.943948e-01
4.944271e-01
4.944594e-01
4.944915e-01
4.945236e-01
4.945555e-01
4.945873e-01
4.946191e-01
4.946507e-01
4.946823e-01
4.947137e-01
4.947451e-01
4.947763e-01
4.948075e-01
4.948385e-01
4.948695e-01
4.949003e-01
4.949311e-01
4.949617e-01
4.949923e-01
4.950227e-01
4.950531e-01
4.950833e-01
4.951135e-01
4.951435e-01
4.951735e-01
4.952033e-01
4.952330e-01
4.952627e-01
4.952922e-01
4.953217e-01
4.953510e-01
4.953803e-01
4.954094e-01
4.954385e-01
4.954674e-01
4.954963e-01
4.955250e-01
4.955537e-01
4.955822e-01
4.956107e-01
4.956390e-01
4.956672e-01
4.956954e-01
4.957234e-01
4.957514e-01
4.957792e-01
4.958070e-01
4.958346e-01
4.958622e-01
4.958896e-01
4.959169e-01
4.959442e-01
4.959713e-01
4.959984e-01
4.960253e-01
4.960521e-01
4.960789e-01
4.961055e-01
4.961321e-01
4.961585e-01
4.961848e-01
4.962111e-01
4.962372e-01
4.962632e-01
4.962892e-01
4.963150e-01
4.963408e-01
4.963664e-01
4.963919e-01
4.964174e-01
4.964427e-01
4.964679e-01
4.964930e-01
4.965181e-01
4.965430e-01
4.965678e-01
4.965926e-01
4.966172e-01
4.966417e-01
4.966661e-01
4.966905e-01
4.967147e-01
4.967388e-01
4.967629e-01
4.967868e-01
4.968106e-01
4.968343e-01
4.968579e-01
4.968815e-01
4.969049e-01
4.969282e-01
4.969514e-01
4.969745e-01
4.969976e-01
4.970205e-01
4.970433e-01
4.970660e-01
4.970886e-01
4.971111e-01
4.971335e-01
4.971558e-01
4.971781e-01
4.972002e-01
4.972222e-01
4.972441e-01
4.972659e-01
4.972876e-01
4.973092e-01
4.973307e-01
4.973521e-01
4.973734e-01
4.973946e-01
4.974157e-01
4.974367e-01
4.974576e-01
4.974784e-01
4.974991e-01
4.975197e-01
4.975402e-01
4.975606e-01
4.975809e-01
4.976011e-01
4.976212e-01
4.976411e-01
4.976610e-01
4.976808e-01
4.977005e-01
4.977201e-01
4.977396e-01
4.977589e-01
4.977782e-01
4.977974e-01
4.978165e-01
4.978355e-01
4.978543e-01
4.978731e-01
4.978918e-01
4.979104e-01
4.979288e-01
4.979472e-01
4.979655e-01
4.979836e-01
4.980017e-01
4.980197e-01
4.980375e-01
4.980553e-01
4.980730e-01
4.980905e-01
4.981080e-01
4.981254e-01
4.981426e-01
4.981598e-01
4.981768e-01
4.981938e-01
4.982106e-01
4.982274e-01
4.982440e-01
4.982606e-01
4.982770e-01
4.982934e-01
4.983096e-01
4.983258e-01
4.983418e-01
4.983577e-01
4.983736e-01
4.983893e-01
4.984050e-01
4.984205e-01
4.984359e-01
4.984513e-01
4.984665e-01
4.984816e-01
4.984967e-01
4.985116e-01
4.985264e-01
4.985411e-01
4.985558e-01
4.985703e-01
4.985847e-01
4.985990e-01
4.986132e-01
4.986273e-01
4.986414e-01
4.986553e-01
4.986691e-01
4.986828e-01
4.986964e-01
4.987099e-01
4.987233e-01
4.987366e-01
4.987498e-01
4.987629e-01
4.987759e-01
4.987888e-01
4.988016e-01
4.988143e-01
4.988269e-01
4.988394e-01
4.988518e-01
4.988641e-01
4.988763e-01
4.988884e-01
4.989003e-01
4.989122e-01
4.989240e-01
4.989357e-01
4.989473e-01
4.989587e-01
4.989701e-01
4.989814e-01
4.989926e-01
4.990036e-01
4.990146e-01
4.990255e-01
4.990362e-01
4.990469e-01
4.990575e-01
4.990679e-01
4.990783e-01
4.990885e-01
4.990987e-01
4.991087e-01
4.991187e-01
4.991285e-01
4.991383e-01
4.991479e-01
4.991575e-01
4.991669e-01
4.991763e-01
4.991855e-01
4.991947e-01
4.992037e-01
4.992126e-01
4.992215e-01
4.992302e-01
4.992388e-01
4.992473e-01
4.992558e-01
4.992641e-01
4.992723e-01
4.992804e-01
4.992885e-01
4.992964e-01
4.993042e-01
4.993119e-01
4.993195e-01
4.993270e-01
4.993345e-01
4.993418e-01
4.993490e-01
4.993561e-01
4.993631e-01
4.993700e-01
4.993768e-01
4.993835e-01
4.993901e-01
4.993966e-01
4.994030e-01
4.994093e-01
4.994154e-01
4.994215e-01
4.994275e-01
4.994334e-01
4.994392e-01
4.994449e-01
4.994504e-01
4.994559e-01
4.994613e-01
4.994666e-01
4.994717e-01
4.994768e-01
4.994818e-01
4.994866e-01
4.994914e-01
4.994961e-01
4.995006e-01
4.995051e-01
4.995095e-01
4.995137e-01
4.995179e-01
4.995219e-01
4.995259e-01
4.995297e-01
4.995335e-01
4.995371e-01
4.995406e-01
4.995441e-01
4.995474e-01
4.995507e-01
4.995538e-01
4.995568e-01
4.995598e-01
4.995626e-01
4.995653e-01
4.995680e-01
4.995705e-01
4.995729e-01
4.995752e-01
4.995774e-01
4.995796e-01
4.995816e-01
4.995835e-01
4.995853e-01
4.995870e-01
4.995886e-01
4.995901e-01
4.995915e-01
4.995928e-01
4.995940e-01
4.995951e-01
4.995961e-01
4.995970e-01
4.995978e-01
4.995985e-01
4.995991e-01
4.995996e-01
4.996000e-01
4.996003e-01
4.996004e-01
4.996005e-01
4.996005e-01
4.996004e-01
4.996002e-01
4.995998e-01
4.995994e-01
4.995989e-01
4.995982e-01
4.995975e-01
4.995967e-01
4.995957e-01
4.995947e-01
4.995936e-01
4.995923e-01
4.995910e-01
4.995895e-01
4.995880e-01
4.995863e-01
4.995846e-01
4.995827e-01
4.995808e-01
4.995787e-01
4.995765e-01
4.995743e-01
4.995719e-01
4.995695e-01
4.995669e-01
4.995642e-01
4.995615e-01
4.995586e-01
4.995556e-01
4.995525e-01
4.995494e-01
4.995461e-01
4.995427e-01
4.995392e-01
4.995356e-01
4.995319e-01
4.995282e-01
4.995243e-01
4.995203e-01
4.995162e-01
4.995120e-01
4.995077e-01
4.995033e-01
4.994988e-01
4.994942e-01
4.994895e-01
4.994847e-01
4.994798e-01
4.994748e-01
4.994696e-01
4.994644e-01
4.994591e-01
4.994537e-01
4.994482e-01
4.994426e-01
4.994368e-01
4.994310e-01
4.994251e-01
4.994191e-01
4.994129e-01
4.994067e-01
4.994004e-01
4.993939e-01
4.993874e-01
4.993808e-01
4.993740e-01
4.993672e-01
4.993602e-01
4.993532e-01
4.993460e-01
4.993388e-01
4.993314e-01
4.993240e-01
4.993164e-01
4.993088e-01
4.993010e-01
4.992932e-01
4.992852e-01
4.992771e-01
4.992690e-01
4.992607e-01
4.992524e-01
4.992439e-01
4.992353e-01
4.992266e-01
4.992179e-01
4.992090e-01
4.992000e-01
4.991909e-01
4.991818e-01
4.991725e-01
4.991631e-01
4.991536e-01
4.991440e-01
4.991343e-01
4.991245e-01
4.991146e-01
4.991046e-01
4.990946e-01
4.990844e-01
4.990741e-01
4.990637e-01
4.990532e-01
4.990425e-01
4.990318e-01
4.990210e-01
4.990101e-01
4.989991e-01
4.989880e-01
4.989768e-01
4.989655e-01
4.989541e-01
4.989425e-01
4.989309e-01
4.989192e-01
4.989074e-01
4.988955e-01
4.988834e-01
4.988713e-01
4.988591e-01
4.988467e-01
4.988343e-01
4.988218e-01
4.988091e-01
4.987964e-01
4.987836e-01
4.987706e-01
4.987576e-01
4.987444e-01
4.987312e-01
4.987179e-01
4.987044e-01
4.986909e-01
4.986772e-01
4.986635e-01
4.986496e-01
4.986357e-01
4.986216e-01
4.986074e-01
4.985932e-01
4.985788e-01
4.985644e-01
4.985498e-01
4.985351e-01
4.985204e-01
4.985055e-01
4.984905e-01
4.984755e-01
4.984603e-01
4.984450e-01
4.984296e-01
4.984142e-01
4.983986e-01
4.983829e-01
4.983671e-01
4.983512e-01
4.983353e-01
4.983192e-01
4.983030e-01
4.982867e-01
4.982703e-01
4.982538e-01
4.982372e-01
4.982206e-01
4.982038e-01
4.981869e-01
4.981699e-01
4.981528e-01
4.981356e-01
4.981183e-01
4.981009e-01
4.980834e-01
4.980658e-01
4.980481e-01
4.980303e-01
4.980124e-01
4.979943e-01
4.979762e-01
4.979580e-01
4.979397e-01
4.979213e-01
4.979028e-01
4.978842e-01
4.978655e-01
4.978466e-01
4.978277e-01
4.978087e-01
4.977896e-01
4.977704e-01
4.977510e-01
4.977316e-01
4.977121e-01
4.976925e-01
4.976727e-01
4.976529e-01
4.976330e-01
4.976129e-01
4.975928e-01
4.975726e-01
4.975523e-01
4.975318e-01
4.975113e-01
4.974906e-01
4.974699e-01
4.974491e-01
4.974281e-01
4.974071e-01
4.973859e-01
4.973647e-01
4.973434e-01
4.973219e-01
4.973004e-01
4.972787e-01
4.972570e-01
4.972351e-01
4.972132e-01
4.971911e-01
4.971690e-01
4.971467e-01
4.971244e-01
4.971019e-01
4.970794e-01
4.970567e-01
4.970340e-01
4.970111e-01
4.969881e-01
4.969651e-01
4.969419e-01
4.969187e-01
4.968953e-01
4.968718e-01
4.968483e-01
4.968246e-01
4.968009e-01
4.967770e-01
4.967530e-01
4.967290e-01
4.967048e-01
4.966805e-01
4.966562e-01
4.966317e-01
4.966071e-01
4.965825e-01
4.965577e-01
4.965328e-01
4.965078e-01
4.964828e-01
4.964576e-01
4.964323e-01
4.964069e-01
4.963815e-01
4.963559e-01
4.963302e-01
4.963044e-01
4.962786e-01
4.962526e-01
4.962265e-01
4.962003e-01
4.961741e-01
4.961477e-01
4.961212e-01
4.960946e-01
4.960679e-01
4.960412e-01
4.960143e-01
4.959873e-01
4.959602e-01
4.959330e-01
4.959057e-01
4.958784e-01
4.958509e-01
4.958233e-01
4.957956e-01
4.957678e-01
4.957399e-01
4.957120e-01
4.956839e-01
4.956557e-01
4.956274e-01
4.955990e-01
4.955705e-01
4.955419e-01
4.955132e-01
4.954845e-01
4.954556e-01
4.954266e-01
4.953975e-01
4.953683e-01
4.953390e-01
4.953096e-01
4.952801e-01
4.952506e-01
4.952209e-01
4.951911e-01
4.951612e-01
4.951312e-01
4.951011e-01
4.950709e-01
4.950406e-01
4.950102e-01
4.949797e-01
4.949492e-01
4.949185e-01
4.948877e-01
4.948568e-01
4.948258e-01
4.947947e-01
4.947635e-01
4.947322e-01
4.947008e-01
4.946694e-01
4.946378e-01
4.946061e-01
4.945743e-01
4.945424e-01
4.945104e-01
4.944783e-01
4.944461e-01
4.944138e-01
4.943815e-01
4.943490e-01
4.943164e-01
4.942837e-01
4.942509e-01
4.942180e-01
4.941850e-01
4.941520e-01
4.941188e-01
4.940855e-01
4.940521e-01
4.940186e-01
4.939850e-01
4.939513e-01
4.939176e-01
4.938837e-01
4.938497e-01
4.938156e-01
4.937814e-01
4.937471e-01
4.937128e-01
4.936783e-01
4.936437e-01
4.936090e-01
4.935743e-01
4.935394e-01
4.935044e-01
4.934693e-01
4.934341e-01
4.933989e-01
4.933635e-01
4.933280e-01
4.932924e-01
4.932568e-01
4.932210e-01
4.931851e-01
4.931492e-01
4.931131e-01
4.930769e-01
4.930406e-01
4.930043e-01
4.929678e-01
4.929312e-01
4.928946e-01
4.928578e-01
4.928209e-01
4.927840e-01
4.927469e-01
4.927098e-01
4.926725e-01
4.926351e-01
4.925977e-01
4.925601e-01
4.925225e-01
4.924847e-01
4.924469e-01
4.924089e-01
4.923708e-01
4.923327e-01
4.922944e-01
4.922561e-01
4.922176e-01
4.921791e-01
4.921404e-01
4.921017e-01
4.920629e-01
4.920239e-01
4.919849e-01
4.919457e-01
4.919065e-01
4.918672e-01
4.918277e-01
4.917882e-01
4.917485e-01
4.917088e-01
4.916690e-01
4.916290e-01
4.915890e-01
4.915489e-01
4.915087e-01
4.914683e-01
4.914279e-01
4.913874e-01
4.913468e-01
4.913060e-01
4.912652e-01
4.912243e-01
4.911833e-01
4.911422e-01
4.911010e-01
4.910597e-01
4.910182e-01
4.909767e-01
4.909351e-01
4.908934e-01
4.908516e-01
4.908097e-01
4.907677e-01
4.907256e-01
4.906834e-01
4.906411e-01
4.905987e-01
4.905562e-01
4.905137e-01
4.904710e-01
4.904282e-01
4.903853e-01
4.903423e-01
4.902992e-01
4.902561e-01
4.902128e-01
4.901694e-01
4.901259e-01
4.900824e-01
4.900387e-01
4.899949e-01
4.899510e-01
4.899071e-01
4.898630e-01
4.898189e-01
4.897746e-01
4.897302e-01
4.896858e-01
4.896412e-01
4.895966e-01
4.895518e-01
4.895070e-01
4.894621e-01
4.894170e-01
4.893719e-01
4.893266e-01
4.892813e-01
4.892359e-01
4.891903e-01
4.891447e-01
4.890990e-01
4.890532e-01
4.890072e-01
4.889612e-01
4.889151e-01
4.888689e-01
4.888226e-01
4.887762e-01
4.887297e-01
4.886831e-01
4.886364e-01
4.885896e-01
4.885427e-01
4.884957e-01
4.884486e-01
4.884014e-01
4.883541e-01
4.883067e-01
4.882592e-01
4.882117e-01
4.881640e-01
4.881162e-01
4.880683e-01
4.880204e-01
4.879723e-01
4.879242e-01
4.878759e-01
4.878275e-01
4.877791e-01
4.877305e-01
4.876819e-01
4.876331e-01
4.875843e-01
4.875354e-01
4.874863e-01
4.874372e-01
4.873880e-01
4.873386e-01
4.872892e-01
4.872397e-01
4.871901e-01
4.871403e-01
4.870905e-01
4.870406e-01
4.869906e-01
4.869405e-01
4.868903e-01
4.868400e-01
4.867896e-01
4.867391e-01
4.866885e-01
4.866379e-01
4.865871e-01
4.865362e-01
4.864852e-01
4.864342e-01
4.863830e-01
4.863317e-01
4.862804e-01
4.862289e-01
4.861774e-01
4.861257e-01
4.860740e-01
4.860221e-01
4.859702e-01
4.859181e-01
4.858660e-01
4.858138e-01
4.857615e-01
4.857090e-01
4.856565e-01
4.856039e-01
4.855512e-01
4.854984e-01
4.854455e-01
4.853925e-01
4.853394e-01
4.852862e-01
4.852329e-01
4.851795e-01
4.851260e-01
4.850725e-01
4.850188e-01
4.849650e-01
4.849112e-01
4.848572e-01
4.848031e-01
4.847490e-01
4.846947e-01
4.846404e-01
4.845860e-01
4.845314e-01
4.844768e-01
4.844221e-01
4.843672e-01
4.843123e-01
4.842573e-01
4.842022e-01
4.841470e-01
4.840917e-01
4.840363e-01
4.839808e-01
4.839252e-01
4.838695e-01
4.838137e-01
4.837579e-01
4.837019e-01
4.836458e-01
4.835896e-01
4.835334e-01
4.834770e-01
4.834206e-01
4.833640e-01
4.833074e-01
4.832507e-01
4.831938e-01
4.831369e-01
4.830799e-01
4.830228e-01
4.829656e-01
4.829082e-01
4.828508e-01
4.827933e-01
4.827357e-01
4.826781e-01
4.826203e-01
4.825624e-01
4.825044e-01
4.824463e-01
4.823882e-01
4.823299e-01
4.822716e-01
4.822131e-01
4.821546e-01
4.820959e-01
4.820372e-01
4.819784e-01
4.819194e-01
4.818604e-01
4.818013e-01
4.817421e-01
4.816828e-01
4.816234e-01
4.815639e-01
4.815043e-01
4.814446e-01
4.813849e-01
4.813250e-01
4.812650e-01
4.812050e-01
4.811448e-01
4.810846e-01
4.810242e-01
4.809638e-01
4.809032e-01
4.808426e-01
4.807819e-01
4.807211e-01
4.806602e-01
4.805992e-01
4.805381e-01
4.804769e-01
4.804156e-01
4.803542e-01
4.802927e-01
4.802311e-01
4.801695e-01
4.801077e-01
4.800459e-01
4.799839e-01
4.799219e-01
4.798597e-01
4.797975e-01
4.797352e-01
4.796728e-01
4.796102e-01
4.795476e-01
4.794849e-01
4.794221e-01
4.793593e-01
4.792963e-01
4.792332e-01
4.791700e-01
4.791068e-01
4.790434e-01
4.789800e-01
4.789164e-01
4.788528e-01
4.787890e-01
4.787252e-01
4.786613e-01
4.785973e-01
4.785332e-01
4.784690e-01
4.784047e-01
4.783403e-01
4.782758e-01
4.782113e-01
4.781466e-01
4.780818e-01
4.780170e-01
4.779520e-01
4.778870e-01
4.778219e-01
4.777566e-01
4.776913e-01
4.776259e-01
4.775604e-01
4.774948e-01
4.774291e-01
4.773633e-01
4.772974e-01
4.772315e-01
4.771654e-01
4.770992e-01
4.770330e-01
4.769666e-01
4.769002e-01
4.768337e-01
4.767671e-01
4.767003e-01
4.766335e-01
4.765666e-01
4.764996e-01
4.764326e-01
4.763654e-01
4.762981e-01
4.762307e-01
4.761633e-01
4.760957e-01
4.760281e-01
4.759604e-01
4.758925e-01
4.758246e-01
4.757566e-01
4.756885e-01
4.756203e-01
4.755520e-01
4.754836e-01
4.754152e-01
4.753466e-01
4.752779e-01
4.752092e-01
4.751403e-01
4.750714e-01
4.750024e-01
4.749333e-01
4.748641e-01
4.747948e-01
4.747254e-01
4.746559e-01
4.745863e-01
4.745166e-01
4.744469e-01
4.743770e-01
4.743071e-01
4.742370e-01
4.741669e-01
4.740967e-01
4.740263e-01
4.739559e-01
4.738854e-01
4.738149e-01
4.737442e-01
4.736734e-01
4.736025e-01
4.735316e-01
4.734605e-01
4.733894e-01
4.733182e-01
4.732468e-01
4.731754e-01
4.731039e-01
4.730323e-01
4.729606e-01
4.728889e-01
4.728170e-01
4.727450e-01
4.726730e-01
4.726008e-01
4.725286e-01
4.724563e-01
4.723839e-01
4.723114e-01
4.722388e-01
4.721661e-01
4.720933e-01
4.720204e-01
4.719475e-01
4.718744e-01
4.718013e-01
4.717280e-01
4.716547e-01
4.715813e-01
4.715078e-01
4.714342e-01
4.713605e-01
4.712867e-01
4.712128e-01
4.711389e-01
4.710648e-01
4.709907e-01
4.709164e-01
4.708421e-01
4.707677e-01
4.706932e-01
4.706186e-01
4.705439e-01
4.704691e-01
4.703943e-01
4.703193e-01
4.702443e-01
4.701691e-01
4.700939e-01
4.700186e-01
4.699432e-01
4.698677e-01
4.697921e-01
4.697164e-01
4.696406e-01
4.695648e-01
4.694888e-01
4.694128e-01
4.693367e-01
4.692605e-01
4.691841e-01
4.691077e-01
4.690313e-01
4.689547e-01
4.688780e-01
4.688013e-01
4.687244e-01
4.686475e-01
4.685705e-01
4.684933e-01
4.684161e-01
4.683388e-01
4.682615e-01
4.681840e-01
4.681064e-01
4.680288e-01
4.679510e-01
4.678732e-01
4.677953e-01
4.677173e-01
4.676392e-01
4.675610e-01
4.674827e-01
4.674043e-01
4.673259e-01
4.672473e-01
4.671687e-01
4.670900e-01
4.670112e-01
4.669323e-01
4.668533e-01
4.667742e-01
4.666950e-01
4.666158e-01
4.665364e-01
4.664570e-01
4.663775e-01
4.662979e-01
4.662182e-01
4.661384e-01
4.660585e-01
4.659785e-01
4.658985e-01
4.658183e-01
4.657381e-01
4.656578e-01
4.655774e-01
4.654969e-01
4.654163e-01
4.653356e-01
4.652549e-01
4.651740e-01
4.650931e-01
4.650121e-01
4.649309e-01
4.648497e-01
4.647684e-01
4.646871e-01
4.646056e-01
4.645240e-01
4.644424e-01
4.643607e-01
4.642789e-01
4.641969e-01
4.641149e-01
4.640329e-01
4.639507e-01
4.638684e-01
4.637861e-01
4.637037e-01
4.636211e-01
4.635385e-01
4.634558e-01
4.633731e-01
4.632902e-01
4.632072e-01
4.631242e-01
4.630410e-01
4.629578e-01
4.628745e-01
4.627911e-01
4.627076e-01
4.626241e-01
4.625404e-01
4.624567e-01
4.623728e-01
4.622889e-01
4.622049e-01
4.621208e-01
4.620366e-01
4.619524e-01
4.618680e-01
4.617836e-01
4.616990e-01
4.616144e-01
4.615297e-01
4.614449e-01
4.613601e-01
4.612751e-01
4.611900e-01
4.611049e-01
4.610197e-01
4.609344e-01
4.608490e-01
4.607635e-01
4.606779e-01
4.605923e-01
4.605065e-01
4.604207e-01
4.603348e-01
4.602488e-01
4.601627e-01
4.600765e-01
4.599903e-01
4.599039e-01
4.598175e-01
4.597310e-01
4.596444e-01
4.595577e-01
4.594709e-01
4.593840e-01
4.592971e-01
4.592101e-01
4.591229e-01
4.590357e-01
4.589484e-01
4.588611e-01
4.587736e-01
4.586861e-01
4.585984e-01
4.585107e-01
4.584229e-01
4.583350e-01
4.582470e-01
4.581590e-01
4.580708e-01
4.579826e-01
4.578943e-01
4.578059e-01
4.577174e-01
4.576288e-01
4.575401e-01
4.574514e-01
4.573626e-01
4.572736e-01
4.571846e-01
4.570956e-01
4.570064e-01
4.569171e-01
4.568278e-01
4.567384e-01
4.566488e-01
4.565593e-01
4.564696e-01
4.563798e-01
4.562900e-01
4.562000e-01
4.561100e-01
4.560199e-01
4.559297e-01
4.558394e-01
4.557491e-01
4.556586e-01
4.555681e-01
4.554775e-01
4.553868e-01
4.552960e-01
4.552052e-01
4.551142e-01
4.550232e-01
4.549321e-01
4.548409e-01
4.547496e-01
4.546582e-01
4.545667e-01
4.544752e-01
4.543836e-01
4.542919e-01
4.542001e-01
4.541082e-01
4.540163e-01
4.539242e-01
4.538321e-01
4.537399e-01
4.536476e-01
4.535552e-01
4.534627e-01
4.533702e-01
4.532776e-01
4.531849e-01
4.530921e-01
4.529992e-01
4.529062e-01
4.528132e-01
4.527201e-01
4.526268e-01
4.525335e-01
4.524402e-01
4.523467e-01
4.522532e-01
4.521595e-01
4.520658e-01
4.519720e-01
4.518782e-01
4.517842e-01
4.516901e-01
4.515960e-01
4.515018e-01
4.514075e-01
4.513131e-01
4.512187e-01
4.511242e-01
4.510295e-01
4.509348e-01
4.508400e-01
4.507452e-01
4.506502e-01
4.505552e-01
4.504601e-01
4.503649e-01
4.502696e-01
4.501742e-01
4.500788e-01
4.499832e-01
4.498876e-01
4.497919e-01
4.496961e-01
4.496003e-01
4.495043e-01
4.494083e-01
4.493122e-01
4.492160e-01
4.491198e-01
4.490234e-01
4.489270e-01
4.488305e-01
4.487339e-01
4.486372e-01
4.485404e-01
4.484436e-01
4.483467e-01
4.482497e-01
4.481526e-01
4.480554e-01
4.479582e-01
4.478608e-01
4.477634e-01
4.476659e-01
4.475683e-01
4.474707e-01
4.473730e-01
4.472751e-01
4.471772e-01
4.470793e-01
4.469812e-01
4.468830e-01
4.467848e-01
4.466865e-01
4.465881e-01
4.464897e-01
4.463911e-01
4.462925e-01
4.461938e-01
4.460950e-01
4.459961e-01
4.458972e-01
4.457981e-01
4.456990e-01
4.455998e-01
4.455005e-01
4.454012e-01
4.453018e-01
4.452022e-01
4.451026e-01
4.450030e-01
4.449032e-01
4.448034e-01
4.447035e-01
4.446035e-01
4.445034e-01
4.444032e-01
4.443030e-01
4.442027e-01
4.441023e-01
4.440018e-01
4.439012e-01
4.438006e-01
4.436999e-01
4.435991e-01
4.434982e-01
4.433973e-01
4.432962e-01
4.431951e-01
4.430939e-01
4.429926e-01
4.428913e-01
4.427899e-01
4.426883e-01
4.425868e-01
4.424851e-01
4.423833e-01
4.422815e-01
4.421796e-01
4.420776e-01
4.419755e-01
4.418734e-01
4.417712e-01
4.416689e-01
4.415665e-01
4.414640e-01
4.413615e-01
4.412588e-01
4.411561e-01
4.410534e-01
4.409505e-01
4.408476e-01
4.407446e-01
4.406415e-01
4.405383e-01
4.404351e-01
4.403317e-01
4.402283e-01
4.401248e-01
4.400213e-01
4.399176e-01
4.398139e-01
4.397101e-01
4.396062e-01
4.395023e-01
4.393982e-01
4.392941e-01
4.391899e-01
4.390857e-01
4.389813e-01
4.388769e-01
4.387724e-01
4.386678e-01
4.385632e-01
4.384584e-01
4.383536e-01
4.382487e-01
4.381438e-01
4.380387e-01
4.379336e-01
4.378284e-01
4.377231e-01
4.376178e-01
4.375123e-01
4.374068e-01
4.373013e-01
4.371956e-01
4.370898e-01
4.369840e-01
4.368781e-01
4.367722e-01
4.366661e-01
4.365600e-01
4.364538e-01
4.363475e-01
4.362411e-01
4.361347e-01
4.360282e-01
4.359216e-01
4.358150e-01
4.357082e-01
4.356014e-01
4.354945e-01
4.353875e-01
4.352805e-01
4.351734e-01
4.350662e-01
4.349589e-01
4.348515e-01
4.347441e-01
4.346366e-01
4.345290e-01
4.344214e-01
4.343136e-01
4.342058e-01
4.340979e-01
4.339900e-01
4.338819e-01
4.337738e-01
4.336656e-01
4.335574e-01
4.334490e-01
4.333406e-01
4.332321e-01
4.331236e-01
4.330149e-01
4.329062e-01
4.327974e-01
4.326885e-01
4.325796e-01
4.324706e-01
4.323615e-01
4.322523e-01
4.321430e-01
4.320337e-01
4.319243e-01
4.318149e-01
4.317053e-01
4.315957e-01
4.314860e-01
4.313762e-01
4.312664e-01
4.311564e-01
4.310465e-01
4.309364e-01
4.308262e-01
4.307160e-01
4.306057e-01
4.304953e-01
4.303849e-01
4.302744e-01
4.301638e-01
4.300531e-01
4.299424e-01
4.298316e-01
4.297207e-01
4.296097e-01
4.294987e-01
4.293876e-01
4.292764e-01
4.291651e-01
4.290538e-01
4.289424e-01
4.288309e-01
4.287193e-01
4.286077e-01
4.284960e-01
4.283842e-01
4.282723e-01
4.281604e-01
4.280484e-01
4.279363e-01
4.278242e-01
4.277120e-01
4.275997e-01
4.274873e-01
4.273749e-01
4.272624e-01
4.271498e-01
4.270371e-01
4.269244e-01
4.268116e-01
4.266987e-01
4.265857e-01
4.264727e-01
4.263596e-01
4.262464e-01
4.261332e-01
4.260199e-01
4.259065e-01
4.257930e-01
4.256795e-01
4.255659e-01
4.254522e-01
4.253384e-01
4.252246e-01
4.251107e-01
4.249967e-01
4.248827e-01
4.247686e-01
4.246544e-01
4.245401e-01
4.244258e-01
4.243114e-01
4.241969e-01
4.240824e-01
4.239677e-01
4.238530e-01
4.237383e-01
4.236234e-01
4.235085e-01
4.233936e-01
4.232785e-01
4.231634e-01
4.230482e-01
4.229329e-01
4.228176e-01
4.227022e-01
4.225867e-01
4.224711e-01
4.223555e-01
4.222398e-01
4.221240e-01
4.220082e-01
4.218923e-01
4.217763e-01
4.216603e-01
4.215441e-01
4.214279e-01
4.213117e-01
4.211953e-01
4.210789e-01
4.209624e-01
4.208459e-01
4.207293e-01
4.206126e-01
4.204958e-01
4.203790e-01
4.202621e-01
4.201451e-01
4.200281e-01
4.199110e-01
4.197938e-01
4.196765e-01
4.195592e-01
4.194418e-01
4.193243e-01
4.192068e-01
4.190892e-01
4.189715e-01
4.188538e-01
4.187360e-01
4.186181e-01
4.185001e-01
4.183821e-01
4.182640e-01
4.181458e-01
4.180276e-01
4.179093e-01
4.177909e-01
4.176725e-01
4.175540e-01
4.174354e-01
4.173167e-01
4.171980e-01
4.170792e-01
4.169604e-01
4.168414e-01
4.167224e-01
4.166034e-01
4.164842e-01
4.163650e-01
4.162457e-01
4.161264e-01
4.160070e-01
4.158875e-01
4.157680e-01
4.156483e-01
4.155287e-01
4.154089e-01
4.152891e-01
4.151692e-01
4.150492e-01
4.149292e-01
4.148091e-01
4.146889e-01
4.145687e-01
4.144484e-01
4.143280e-01
4.142076e-01
4.140871e-01
4.139665e-01
4.138458e-01
4.137251e-01
4.136044e-01
4.134835e-01
4.133626e-01
4.132416e-01
4.131206e-01
4.129994e-01
4.128783e-01
4.127570e-01
4.126357e-01
4.125143e-01
4.123928e-01
4.122713e-01
4.121497e-01
4.120281e-01
4.119063e-01
4.117845e-01
4.116627e-01
4.115407e-01
4.114188e-01
4.112967e-01
4.111746e-01
4.110524e-01
4.109301e-01
4.108078e-01
4.106854e-01
4.105629e-01
4.104404e-01
4.103178e-01
4.101951e-01
4.100724e-01
4.099496e-01
4.098267e-01
4.097038e-01
4.095808e-01
4.094578e-01
4.093346e-01
4.092114e-01
4.090882e-01
4.089648e-01
4.088415e-01
4.087180e-01
4.085945e-01
4.084709e-01
4.083472e-01
4.082235e-01
4.080997e-01
4.079759e-01
4.078519e-01
4.077280e-01
4.076039e-01
4.074798e-01
4.073556e-01
4.072314e-01
4.071071e-01
4.069827e-01
4.068582e-01
4.067337e-01
4.066092e-01
4.064845e-01
4.063598e-01
4.062350e-01
4.061102e-01
4.059853e-01
4.058604e-01
4.057353e-01
4.056102e-01
4.054851e-01
4.053599e-01
4.052346e-01
4.051092e-01
4.049838e-01
4.048583e-01
4.047328e-01
4.046072e-01
4.044815e-01
4.043558e-01
4.042300e-01
4.041041e-01
4.039782e-01
4.038522e-01
4.037261e-01
4.036000e-01
4.034738e-01
4.033475e-01
4.032212e-01
4.030949e-01
4.029684e-01
4.028419e-01
4.027153e-01
4.025887e-01
4.024620e-01
4.023353e-01
4.022084e-01
4.020815e-01
4.019546e-01
4.018276e-01
4.017005e-01
4.015734e-01
4.014462e-01
4.013189e-01
4.011916e-01
4.010642e-01
4.009367e-01
4.008092e-01
4.006816e-01
4.005540e-01
4.004263e-01
4.002985e-01
4.001707e-01
4.000428e-01
3.999148e-01
3.997868e-01
3.996587e-01
3.995306e-01
3.994024e-01
3.992741e-01
3.991458e-01
3.990174e-01
3.988889e-01
3.987604e-01
3.986318e-01
3.985032e-01
3.983745e-01
3.982457e-01
3.981169e-01
3.979880e-01
3.978591e-01
3.977300e-01
3.976010e-01
3.974718e-01
3.973426e-01
3.972134e-01
3.970841e-01
3.969547e-01
3.968252e-01
3.966957e-01
3.965662e-01
3.964365e-01
3.963069e-01
3.961771e-01
3.960473e-01
3.959174e-01
3.957875e-01
3.956575e-01
3.955275e-01
3.953973e-01
3.952672e-01
3.951369e-01
3.950066e-01
3.948763e-01
3.947459e-01
3.946154e-01
3.944848e-01
3.943542e-01
3.942236e-01
3.940929e-01
3.939621e-01
3.938313e-01
3.937004e-01
3.935694e-01
3.934384e-01
3.933073e-01
3.931762e-01
3.930450e-01
3.929137e-01
3.927824e-01
3.926510e-01
3.925196e-01
3.923881e-01
3.922565e-01
3.921249e-01
3.919932e-01
3.918615e-01
3.917297e-01
3.915979e-01
3.914659e-01
3.913340e-01
3.912019e-01
3.910698e-01
3.909377e-01
3.908055e-01
3.906732e-01
3.905409e-01
3.904085e-01
3.902761e-01
3.901436e-01
3.900110e-01
3.898784e-01
3.897457e-01
3.896130e-01
3.894802e-01
3.893473e-01
3.892144e-01
3.890815e-01
3.889484e-01
3.888153e-01
3.886822e-01
3.885490e-01
3.884157e-01
3.882824e-01
3.881490e-01
3.880156e-01
3.878821e-01
3.877486e-01
3.876150e-01
3.874813e-01
3.873476e-01
3.872138e-01
3.870800e-01
3.869461e-01
3.868121e-01
3.866781e-01
3.865440e-01
3.864099e-01
3.862757e-01
3.861415e-01
3.860072e-01
3.858729e-01
3.857384e-01
3.856040e-01
3.854695e-01
3.853349e-01
3.852002e-01
3.850656e-01
3.849308e-01
3.847960e-01
3.846611e-01
3.845262e-01
3.843912e-01
3.842562e-01
3.841211e-01
3.839860e-01
3.838508e-01
3.837155e-01
3.835802e-01
3.834448e-01
3.833094e-01
3.831739e-01
3.830384e-01
3.829028e-01
3.827672e-01
3.826315e-01
3.824957e-01
3.823599e-01
3.822240e-01
3.820881e-01
3.819521e-01
3.818161e-01
3.816800e-01
3.815438e-01
3.814076e-01
3.812714e-01
3.811351e-01
3.809987e-01
3.808623e-01
3.807258e-01
3.805893e-01
3.804527e-01
3.803160e-01
3.801793e-01
3.800426e-01
3.799058e-01
3.797689e-01
3.796320e-01
3.794950e-01
3.793580e-01
3.792209e-01
3.790838e-01
3.789466e-01
3.788094e-01
3.786721e-01
3.785347e-01
3.783973e-01
3.782598e-01
3.781223e-01
3.779848e-01
3.778471e-01
3.777095e-01
3.775717e-01
3.774340e-01
3.772961e-01
3.771582e-01
3.770203e-01
3.768823e-01
3.767443e-01
3.766062e-01
3.764680e-01
3.763298e-01
3.761915e-01
3.760532e-01
3.759148e-01
3.757764e-01
3.756379e-01
3.754994e-01
3.753608e-01
3.752222e-01
3.750835e-01
3.749448e-01
3.748060e-01
3.746672e-01
3.745283e-01
3.743893e-01
3.742503e-01
3.741113e-01
3.739722e-01
3.738330e-01
3.736938e-01
3.735545e-01
3.734152e-01
3.732758e-01
3.731364e-01
3.729970e-01
3.728574e-01
3.727179e-01
3.725782e-01
3.724386e-01
3.722988e-01
3.721590e-01
3.720192e-01
3.718793e-01
3.717394e-01
3.715994e-01
3.714594e-01
3.713193e-01
3.711791e-01
3.710390e-01
3.708987e-01
3.707584e-01
3.706181e-01
3.704777e-01
3.703372e-01
3.701967e-01
3.700562e-01
3.699156e-01
3.697749e-01
3.696342e-01
3.694935e-01
3.693527e-01
3.692118e-01
3.690709e-01
3.689300e-01
3.687890e-01
3.686479e-01
3.685068e-01
3.683657e-01
3.682245e-01
3.680832e-01
3.679419e-01
3.678006e-01
3.676592e-01
3.675177e-01
3.673762e-01
3.672347e-01
3.670931e-01
3.669514e-01
3.668097e-01
3.666680e-01
3.665262e-01
3.663843e-01
3.662424e-01
3.661005e-01
3.659585e-01
3.658164e-01
3.656744e-01
3.655322e-01
3.653900e-01
3.652478e-01
3.651055e-01
3.649632e-01
3.648208e-01
3.646783e-01
3.645359e-01
3.643933e-01
3.642507e-01
3.641081e-01
3.639654e-01
3.638227e-01
3.636799e-01
3.635371e-01
3.633942e-01
3.632513e-01
3.631084e-01
3.629653e-01
3.628223e-01
3.626792e-01
3.625360e-01
3.623928e-01
3.622496e-01
3.621063e-01
3.619629e-01
3.618195e-01
3.616761e-01
3.615326e-01
3.613890e-01
3.612455e-01
3.611018e-01
3.609581e-01
3.608144e-01
3.606706e-01
3.605268e-01
3.603830e-01
3.602390e-01
3.600951e-01
3.599511e-01
3.598070e-01
3.596629e-01
3.595188e-01
3.593746e-01
3.592303e-01
3.590860e-01
3.589417e-01
3.587973e-01
3.586529e-01
3.585084e-01
3.583639e-01
3.582193e-01
3.580747e-01
3.579301e-01
3.577854e-01
3.576406e-01
3.574958e-01
3.573510e-01
3.572061e-01
3.570612e-01
3.569162e-01
3.567712e-01
3.566261e-01
3.564810e-01
3.563358e-01
3.561906e-01
3.560454e-01
3.559001e-01
3.557547e-01
3.556094e-01
3.554639e-01
3.553184e-01
3.551729e-01
3.550274e-01
3.548818e-01
3.547361e-01
3.545904e-01
3.544447e-01
3.542989e-01
3.541530e-01
3.540072e-01
3.538612e-01
3.537153e-01
3.535693e-01
3.534232e-01
3.532771e-01
3.531310e-01
3.529848e-01
3.528386e-01
3.526923e-01
3.525460e-01
3.523996e-01
3.522532e-01
3.521067e-01
3.519603e-01
3.518137e-01
3.516671e-01
3.515205e-01
3.513738e-01
3.512271e-01
3.510804e-01
3.509336e-01
3.507868e-01
3.506399e-01
3.504929e-01
3.503460e-01
3.501990e-01
3.500519e-01
3.499048e-01
3.497577e-01
3.496105e-01
3.494633e-01
3.493160e-01
3.491687e-01
3.490213e-01
3.488739e-01
3.487265e-01
3.485790e-01
3.484315e-01
3.482839e-01
3.481363e-01
3.479887e-01
3.478410e-01
3.476933e-01
3.475455e-01
3.473977e-01
3.472498e-01
3.471019e-01
3.469540e-01
3.468060e-01
3.466580e-01
3.465099e-01
3.463618e-01
3.462136e-01
3.460654e-01
3.459172e-01
3.457689e-01
3.456206e-01
3.454723e-01
3.453239e-01
3.451754e-01
3.450270e-01
3.448784e-01
3.447299e-01
3.445813e-01
3.444326e-01
3.442840e-01
3.441352e-01
3.439865e-01
3.438377e-01
3.436888e-01
3.435400e-01
3.433910e-01
3.432421e-01
3.430931e-01
3.429440e-01
3.427949e-01
3.426458e-01
3.424967e-01
3.423475e-01
3.421982e-01
3.420489e-01
3.418996e-01
3.417502e-01
3.416008e-01
3.414514e-01
3.413019e-01
3.411524e-01
3.410028e-01
3.408532e-01
3.407036e-01
3.405539e-01
3.404042e-01
3.402545e-01
3.401047e-01
3.399548e-01
3.398050e-01
3.396551e-01
3.395051e-01
3.393551e-01
3.392051e-01
3.390550e-01
3.389049e-01
3.387548e-01
3.386046e-01
3.384544e-01
3.383041e-01
3.381538e-01
3.380035e-01
3.378531e-01
3.377027e-01
3.375523e-01
3.374018e-01
3.372513e-01
3.371007e-01
3.369501e-01
3.367995e-01
3.366488e-01
3.364981e-01
3.363473e-01
3.361966e-01
3.360457e-01
3.358949e-01
3.357440e-01
3.355931e-01
3.354421e-01
3.352911e-01
3.351400e-01
3.349889e-01
3.348378e-01
3.346867e-01
3.345355e-01
3.343842e-01
3.342330e-01
3.340817e-01
3.339303e-01
3.337790e-01
3.336276e-01
3.334761e-01
3.333246e-01
3.331731e-01
3.330215e-01
3.328700e-01
3.327183e-01
3.325667e-01
3.324150e-01
3.322632e-01
3.321114e-01
3.319596e-01
3.318078e-01
3.316559e-01
3.315040e-01
3.313521e-01
3.312001e-01
3.310480e-01
3.308960e-01
3.307439e-01
3.305918e-01
3.304396e-01
3.302874e-01
3.301352e-01
3.299829e-01
3.298306e-01
3.296783e-01
3.295259e-01
3.293735e-01
3.292211e-01
3.290686e-01
3.289161e-01
3.287635e-01
3.286109e-01
3.284583e-01
3.283057e-01
3.281530e-01
3.280003e-01
3.278475e-01
3.276948e-01
3.275419e-01
3.273891e-01
3.272362e-01
3.270833e-01
3.269303e-01
3.267773e-01
3.266243e-01
3.264713e-01
3.263182e-01
3.261651e-01
3.260119e-01
3.258587e-01
3.257055e-01
3.255522e-01
3.253990e-01
3.252456e-01
3.250923e-01
3.249389e-01
3.247855e-01
3.246320e-01
3.244785e-01
3.243250e-01
3.241715e-01
3.240179e-01
3.238643e-01
3.237106e-01
3.235569e-01
3.234032e-01
3.232495e-01
3.230957e-01
3.229419e-01
3.227881e-01
3.226342e-01
3.224803e-01
3.223263e-01
3.221724e-01
3.220184e-01
3.218643e-01
3.217103e-01
3.215562e-01
3.214020e-01
3.212479e-01
3.210937e-01
3.209395e-01
3.207852e-01
3.206309e-01
3.204766e-01
3.203223e-01
3.201679e-01
3.200135e-01
3.198591e-01
3.197046e-01
3.195501e-01
3.193955e-01
3.192410e-01
3.190864e-01
3.189318e-01
3.187771e-01
3.186224e-01
3.184677e-01
3.183130e-01
3.181582e-01
3.180034e-01
3.178485e-01
3.176937e-01
3.175388e-01
3.173839e-01
3.172289e-01
3.170739e-01
3.169189e-01
3.167638e-01
3.166088e-01
3.164537e-01
3.162985e-01
3.161434e-01
3.159882e-01
3.158330e-01
3.156777e-01
3.155224e-01
3.153671e-01
3.152118e-01
3.150564e-01
3.149010e-01
3.147456e-01
3.145901e-01
3.144346e-01
3.142791e-01
3.141236e-01
3.139680e-01
3.138124e-01
3.136568e-01
3.135011e-01
3.133454e-01
3.131897e-01
3.130340e-01
3.128782e-01
3.127224e-01
3.125666e-01
3.124107e-01
3.122549e-01
3.120989e-01
3.119430e-01
3.117870e-01
3.116311e-01
3.114750e-01
3.113190e-01
3.111629e-01
3.110068e-01
3.108507e-01
3.106945e-01
3.105383e-01
3.103821e-01
3.102259e-01
3.100696e-01
3.099133e-01
3.097570e-01
3.096007e-01
3.094443e-01
3.092879e-01
3.091315e-01
3.089750e-01
3.088185e-01
3.086620e-01
3.085055e-01
3.083489e-01
3.081923e-01
3.080357e-01
3.078791e-01
3.077224e-01
3.075657e-01
3.074090e-01
3.072523e-01
3.070955e-01
3.069387e-01
3.067819e-01
3.066250e-01
3.064682e-01
3.063113e-01
3.061543e-01
3.059974e-01
3.058404e-01
3.056834e-01
3.055264e-01
3.053693e-01
3.052123e-01
3.050552e-01
3.048980e-01
3.047409e-01
3.045837e-01
3.044265e-01
3.042693e-01
3.041120e-01
3.039548e-01
3.037975e-01
3.036401e-01
3.034828e-01
3.033254e-01
3.031680e-01
3.030106e-01
3.028531e-01
3.026957e-01
3.025382e-01
3.023807e-01
3.022231e-01
3.020656e-01
3.019080e-01
3.017504e-01
3.015927e-01
3.014351e-01
3.012774e-01
3.011197e-01
3.009619e-01
3.008042e-01
3.006464e-01
3.004886e-01
3.003308e-01
3.001729e-01
3.000151e-01
2.998572e-01
2.996992e-01
2.995413e-01
2.993833e-01
2.992254e-01
2.990673e-01
2.989093e-01
2.987513e-01
2.985932e-01
2.984351e-01
2.982770e-01
2.981188e-01
2.979607e-01
2.978025e-01
2.976443e-01
2.974860e-01
2.973278e-01
2.971695e-01
2.970112e-01
2.968529e-01
2.966945e-01
2.965362e-01
2.963778e-01
2.962194e-01
2.960609e-01
2.959025e-01
2.957440e-01
2.955855e-01
2.954270e-01
2.952685e-01
2.951099e-01
2.949513e-01
2.947927e-01
2.946341e-01
2.944755e-01
2.943168e-01
2.941581e-01
2.939994e-01
2.938407e-01
2.936820e-01
2.935232e-01
2.933644e-01
2.932056e-01
2.930468e-01
2.928879e-01
2.927291e-01
2.925702e-01
2.924113e-01
2.922523e-01
2.920934e-01
2.919344e-01
2.917754e-01
2.916164e-01
2.914574e-01
2.912984e-01
2.911393e-01
2.909802e-01
2.908211e-01
2.906620e-01
2.905028e-01
2.903437e-01
2.901845e-01
2.900253e-01
2.898661e-01
2.897068e-01
2.895476e-01
2.893883e-01
2.892290e-01
2.890697e-01
2.889103e-01
2.887510e-01
2.885916e-01
2.884322e-01
2.882728e-01
2.881134e-01
2.879540e-01
2.877945e-01
2.876350e-01
2.874755e-01
2.873160e-01
2.871565e-01
2.869969e-01
2.868373e-01
2.866777e-01
2.865181e-01
2.863585e-01
2.861989e-01
2.860392e-01
2.858795e-01
2.857198e-01
2.855601e-01
2.854004e-01
2.852406e-01
2.850809e-01
2.849211e-01
2.847613e-01
2.846015e-01
2.844416e-01
2.842818e-01
2.841219e-01
2.839620e-01
2.838021e-01
2.836422e-01
2.834823e-01
2.833223e-01
2.831624e-01
2.830024e-01
2.828424e-01
2.826824e-01
2.825223e-01
2.823623e-01
2.822022e-01
2.820422e-01
2.818821e-01
2.817219e-01
2.815618e-01
2.814017e-01
2.812415e-01
2.810813e-01
2.809211e-01
2.807609e-01
2.806007e-01
2.804405e-01
2.802802e-01
2.801200e-01
2.799597e-01
2.797994e-01
2.796391e-01
2.794787e-01
2.793184e-01
2.791580e-01
2.789977e-01
2.788373e-01
2.786769e-01
2.785165e-01
2.783560e-01
2.781956e-01
2.780351e-01
2.778746e-01
2.777142e-01
2.775537e-01
2.773931e-01
2.772326e-01
2.770721e-01
2.769115e-01
2.767509e-01
2.765903e-01
2.764297e-01
2.762691e-01
2.761085e-01
2.759479e-01
2.757872e-01
2.756265e-01
2.754658e-01
2.753052e-01
2.751444e-01
2.749837e-01
2.748230e-01
2.746622e-01
2.745015e-01
2.743407e-01
2.741799e-01
2.740191e-01
2.738583e-01
2.736975e-01
2.735366e-01
2.733758e-01
2.732149e-01
2.730540e-01
2.728931e-01
2.727322e-01
2.725713e-01
2.724104e-01
2.722495e-01
2.720885e-01
2.719276e-01
2.717666e-01
2.716056e-01
2.714446e-01
2.712836e-01
2.711226e-01
2.709615e-01
2.708005e-01
2.706394e-01
2.704784e-01
2.703173e-01
2.701562e-01
2.699951e-01
2.698340e-01
2.696729e-01
2.695117e-01
2.693506e-01
2.691894e-01
2.690283e-01
2.688671e-01
2.687059e-01
2.685447e-01
2.683835e-01
2.682223e-01
2.680610e-01
2.678998e-01
2.677385e-01
2.675773e-01
2.674160e-01
2.672547e-01
2.670934e-01
2.669321e-01
2.667708e-01
2.666095e-01
2.664481e-01
2.662868e-01
2.661254e-01
2.659641e-01
2.658027e-01
2.656413e-01
2.654799e-01
2.653185e-01
2.651571e-01
2.649957e-01
2.648343e-01
2.646728e-01
2.645114e-01
2.643499e-01
2.641885e-01
2.640270e-01
2.638655e-01
2.637040e-01
2.635425e-01
2.633810e-01
2.632195e-01
2.630580e-01
2.628964e-01
2.627349e-01
2.625733e-01
2.624118e-01
2.622502e-01
2.620886e-01
2.619271e-01
2.617655e-01
2.616039e-01
2.614423e-01
2.612806e-01
2.611190e-01
2.609574e-01
2.607957e-01
2.606341e-01
2.604724e-01
2.603108e-01
2.601491e-01
2.599874e-01
2.598258e-01
2.596641e-01
2.595024e-01
2.593407e-01
2.591790e-01
2.590172e-01
2.588555e-01
2.586938e-01
2.585320e-01
2.583703e-01
2.582085e-01
2.580468e-01
2.578850e-01
2.577232e-01
2.575615e-01
2.573997e-01
2.572379e-01
2.570761e-01
2.569143e-01
2.567525e-01
2.565907e-01
2.564288e-01
2.562670e-01
2.561052e-01
2.559433e-01
2.557815e-01
2.556197e-01
2.554578e-01
2.552959e-01
2.551341e-01
2.549722e-01
2.548103e-01
2.546484e-01
2.544866e-01
2.543247e-01
2.541628e-01
2.540009e-01
2.538390e-01
2.536770e-01
2.535151e-01
2.533532e-01
2.531913e-01
2.530294e-01
2.528674e-01
2.527055e-01
2.525435e-01
2.523816e-01
2.522196e-01
2.520577e-01
2.518957e-01
2.517338e-01
2.515718e-01
2.514098e-01
2.512478e-01
2.510859e-01
2.509239e-01
2.507619e-01
2.505999e-01
2.504379e-01
2.502759e-01
2.501139e-01
2.499519e-01
2.497899e-01
2.496279e-01
2.494659e-01
2.493038e-01
2.491418e-01
2.489798e-01
2.488178e-01
2.486557e-01
2.484937e-01
2.483317e-01
2.481696e-01
2.480076e-01
2.478456e-01
2.476835e-01
2.475215e-01
2.473594e-01
2.471974e-01
2.470353e-01
2.468732e-01
2.467112e-01
2.465491e-01
2.463871e-01
2.462250e-01
2.460629e-01
2.459009e-01
2.457388e-01
2.455767e-01
2.454147e-01
2.452526e-01
2.450905e-01
2.449284e-01
2.447663e-01
2.446043e-01
2.444422e-01
2.442801e-01
2.441180e-01
2.439559e-01
2.437938e-01
2.436318e-01
2.434697e-01
2.433076e-01
2.431455e-01
2.429834e-01
2.428213e-01
2.426592e-01
2.424971e-01
2.423350e-01
2.421730e-01
2.420109e-01
2.418488e-01
2.416867e-01
2.415246e-01
2.413625e-01
2.412004e-01
2.410383e-01
2.408762e-01
2.407141e-01
2.405520e-01
2.403900e-01
2.402279e-01
2.400658e-01
2.399037e-01
2.397416e-01
2.395795e-01
2.394174e-01
2.392553e-01
2.390933e-01
2.389312e-01
2.387691e-01
2.386070e-01
2.384449e-01
2.382829e-01
2.381208e-01
2.379587e-01
2.377966e-01
2.376346e-01
2.374725e-01
2.373104e-01
2.371483e-01
2.369863e-01
2.368242e-01
2.366621e-01
2.365001e-01
2.363380e-01
2.361760e-01
2.360139e-01
2.358519e-01
2.356898e-01
2.355278e-01
2.353657e-01
2.352037e-01
2.350416e-01
2.348796e-01
2.347176e-01
2.345555e-01
2.343935e-01
2.342315e-01
2.340695e-01
2.339074e-01
2.337454e-01
2.335834e-01
2.334214e-01
2.332594e-01
2.330974e-01
2.329354e-01
2.327734e-01
2.326114e-01
2.324494e-01
2.322874e-01
2.321254e-01
2.319634e-01
2.318015e-01
2.316395e-01
2.314775e-01
2.313156e-01
2.311536e-01
2.309916e-01
2.308297e-01
2.306677e-01
2.305058e-01
2.303439e-01
2.301819e-01
2.300200e-01
2.298581e-01
2.296961e-01
2.295342e-01
2.293723e-01
2.292104e-01
2.290485e-01
2.288866e-01
2.287247e-01
2.285628e-01
2.284010e-01
2.282391e-01
2.280772e-01
2.279153e-01
2.277535e-01
2.275916e-01
2.274298e-01
2.272679e-01
2.271061e-01
2.269443e-01
2.267824e-01
2.266206e-01
2.264588e-01
2.262970e-01
2.261352e-01
2.259734e-01
2.258116e-01
2.256498e-01
2.254880e-01
2.253263e-01
2.251645e-01
2.250027e-01
2.248410e-01
2.246792e-01
2.245175e-01
2.243558e-01
2.241940e-01
2.240323e-01
2.238706e-01
2.237089e-01
2.235472e-01
2.233855e-01
2.232238e-01
2.230622e-01
2.229005e-01
2.227388e-01
2.225772e-01
2.224155e-01
2.222539e-01
2.220923e-01
2.219306e-01
2.217690e-01
2.216074e-01
2.214458e-01
2.212842e-01
2.211226e-01
2.209611e-01
2.207995e-01
2.206379e-01
2.204764e-01
2.203148e-01
2.201533e-01
2.199918e-01
2.198303e-01
2.196688e-01
2.195073e-01
2.193458e-01
2.191843e-01
2.190228e-01
2.188613e-01
2.186999e-01
2.185384e-01
2.183770e-01
2.182156e-01
2.180542e-01
2.178927e-01
2.177313e-01
2.175700e-01
2.174086e-01
2.172472e-01
2.170858e-01
2.169245e-01
2.167631e-01
2.166018e-01
2.164405e-01
2.162792e-01
2.161179e-01
2.159566e-01
2.157953e-01
2.156340e-01
2.154728e-01
2.153115e-01
2.151503e-01
2.149890e-01
2.148278e-01
2.146666e-01
2.145054e-01
2.143442e-01
2.141830e-01
2.140219e-01
2.138607e-01
2.136996e-01
2.135384e-01
2.133773e-01
2.132162e-01
2.130551e-01
2.128940e-01
2.127329e-01
2.125718e-01
2.124108e-01
2.122497e-01
2.120887e-01
2.119277e-01
2.117667e-01
2.116057e-01
2.114447e-01
2.112837e-01
2.111228e-01
2.109618e-01
2.108009e-01
2.106399e-01
2.104790e-01
2.103181e-01
2.101572e-01
2.099964e-01
2.098355e-01
2.096747e-01
2.095138e-01
2.093530e-01
2.091922e-01
2.090314e-01
2.088706e-01
2.087098e-01
2.085490e-01
2.083883e-01
2.082276e-01
2.080668e-01
2.079061e-01
2.077454e-01
2.075848e-01
2.074241e-01
2.072634e-01
2.071028e-01
2.069422e-01
2.067815e-01
2.066209e-01
2.064604e-01
2.062998e-01
2.061392e-01
2.059787e-01
2.058181e-01
2.056576e-01
2.054971e-01
2.053366e-01
2.051762e-01
2.050157e-01
2.048553e-01
2.046948e-01
2.045344e-01
2.043740e-01
2.042136e-01
2.040532e-01
2.038929e-01
2.037325e-01
2.035722e-01
2.034119e-01
2.032516e-01
2.030913e-01
2.029311e-01
2.027708e-01
2.026106e-01
2.024503e-01
2.022901e-01
2.021299e-01
2.019698e-01
2.018096e-01
2.016495e-01
2.014893e-01
2.013292e-01
2.011691e-01
2.010091e-01
2.008490e-01
2.006889e-01
2.005289e-01
2.003689e-01
2.002089e-01
2.000489e-01
1.998889e-01
1.997290e-01
1.995691e-01
1.994091e-01
1.992492e-01
1.990894e-01
1.989295e-01
1.987696e-01
1.986098e-01
1.984500e-01
1.982902e-01
1.981304e-01
1.979706e-01
1.978109e-01
1.976512e-01
1.974915e-01
1.973318e-01
1.971721e-01
1.970124e-01
1.968528e-01
1.966932e-01
1.965335e-01
1.963740e-01
1.962144e-01
1.960548e-01
1.958953e-01
1.957358e-01
1.955763e-01
1.954168e-01
1.952573e-01
1.950979e-01
1.949385e-01
1.947790e-01
1.946197e-01
1.944603e-01
1.943009e-01
1.941416e-01
1.939823e-01
1.938230e-01
1.936637e-01
1.935045e-01
1.933452e-01
1.931860e-01
1.930268e-01
1.928676e-01
1.927084e-01
1.925493e-01
1.923902e-01
1.922311e-01
1.920720e-01
1.919129e-01
1.917539e-01
1.915948e-01
1.914358e-01
1.912769e-01
1.911179e-01
1.909589e-01
1.908000e-01
1.906411e-01
1.904822e-01
1.903233e-01
1.901645e-01
1.900057e-01
1.898469e-01
1.896881e-01
1.895293e-01
1.893706e-01
1.892118e-01
1.890531e-01
1.888945e-01
1.887358e-01
1.885772e-01
1.884185e-01
1.882599e-01
1.881014e-01
1.879428e-01
1.877843e-01
1.876258e-01
1.874673e-01
1.873088e-01
1.871503e-01
1.869919e-01
1.868335e-01
1.866751e-01
1.865168e-01
1.863584e-01
1.862001e-01
1.860418e-01
1.858835e-01
1.857253e-01
1.855670e-01
1.854088e-01
1.852506e-01
1.850925e-01
1.849343e-01
1.847762e-01
1.846181e-01
1.844600e-01
1.843020e-01
1.841439e-01
1.839859e-01
1.838279e-01
1.836700e-01
1.835120e-01
1.833541e-01
1.831962e-01
1.830384e-01
1.828805e-01
1.827227e-01
1.825649e-01
1.824071e-01
1.822494e-01
1.820916e-01
1.819339e-01
1.817762e-01
1.816186e-01
1.814609e-01
1.813033e-01
1.811457e-01
1.809882e-01
1.808306e-01
1.806731e-01
1.805156e-01
1.803581e-01
1.802007e-01
1.800433e-01
1.798859e-01
1.797285e-01
1.795712e-01
1.794138e-01
1.792565e-01
1.790993e-01
1.789420e-01
1.787848e-01
1.786276e-01
1.784704e-01
1.783133e-01
1.781561e-01
1.779990e-01
1.778420e-01
1.776849e-01
1.775279e-01
1.773709e-01
1.772139e-01
1.770570e-01
1.769000e-01
1.767431e-01
1.765863e-01
1.764294e-01
1.762726e-01
1.761158e-01
1.759590e-01
1.758023e-01
1.756456e-01
1.754889e-01
1.753322e-01
1.751756e-01
1.750190e-01
1.748624e-01
1.747058e-01
1.745493e-01
1.743928e-01
1.742363e-01
1.740798e-01
1.739234e-01
1.737670e-01
1.736106e-01
1.734543e-01
1.732980e-01
1.731417e-01
1.729854e-01
1.728292e-01
1.726730e-01
1.725168e-01
1.723606e-01
1.722045e-01
1.720484e-01
1.718923e-01
1.717363e-01
1.715802e-01
1.714243e-01
1.712683e-01
1.711124e-01
1.709564e-01
1.708006e-01
1.706447e-01
1.704889e-01
1.703331e-01
1.701773e-01
1.700216e-01
1.698659e-01
1.697102e-01
1.695545e-01
1.693989e-01
1.692433e-01
1.690877e-01
1.689322e-01
1.687767e-01
1.686212e-01
1.684657e-01
1.683103e-01
1.681549e-01
1.679995e-01
1.678442e-01
1.676889e-01
1.675336e-01
1.673784e-01
1.672231e-01
1.670679e-01
1.669128e-01
1.667576e-01
1.666025e-01
1.664475e-01
1.662924e-01
1.661374e-01
1.659824e-01
1.658275e-01
1.656725e-01
1.655176e-01
1.653628e-01
1.652079e-01
1.650531e-01
1.648983e-01
1.647436e-01
1.645889e-01
1.644342e-01
1.642795e-01
1.641249e-01
1.639703e-01
1.638158e-01
1.636612e-01
1.635067e-01
1.633523e-01
1.631978e-01
1.630434e-01
1.628890e-01
1.627347e-01
1.625804e-01
1.624261e-01
1.622718e-01
1.621176e-01
1.619634e-01
1.618093e-01
1.616551e-01
1.615010e-01
1.613470e-01
1.611929e-01
1.610389e-01
1.608850e-01
1.607310e-01
1.605771e-01
1.604233e-01
1.602694e-01
1.601156e-01
1.599618e-01
1.598081e-01
1.596544e-01
1.595007e-01
1.593470e-01
1.591934e-01
1.590398e-01
1.588863e-01
1.587328e-01
1.585793e-01
1.584258e-01
1.582724e-01
1.581190e-01
1.579657e-01
1.578124e-01
1.576591e-01
1.575058e-01
1.573526e-01
1.571994e-01
1.570463e-01
1.568931e-01
1.567400e-01
1.565870e-01
1.564340e-01
1.562810e-01
1.561280e-01
1.559751e-01
1.558222e-01
1.556694e-01
1.555166e-01
1.553638e-01
1.552110e-01
1.550583e-01
1.549056e-01
1.547530e-01
1.546004e-01
1.544478e-01
1.542952e-01
1.541427e-01
1.539903e-01
1.538378e-01
1.536854e-01
1.535330e-01
1.533807e-01
1.532284e-01
1.530761e-01
1.529239e-01
1.527717e-01
1.526195e-01
1.524674e-01
1.523153e-01
1.521633e-01
1.520113e-01
1.518593e-01
1.517073e-01
1.515554e-01
1.514035e-01
1.512517e-01
1.510999e-01
1.509481e-01
1.507964e-01
1.506447e-01
1.504930e-01
1.503414e-01
1.501898e-01
1.500382e-01
1.498867e-01
1.497352e-01
1.495838e-01
1.494324e-01
1.492810e-01
1.491296e-01
1.489783e-01
1.488271e-01
1.486758e-01
1.485247e-01
1.483735e-01
1.482224e-01
1.480713e-01
1.479203e-01
1.477692e-01
1.476183e-01
1.474673e-01
1.473164e-01
1.471656e-01
1.470148e-01
1.468640e-01
1.467132e-01
1.465625e-01
1.464119e-01
1.462612e-01
1.461106e-01
1.459601e-01
1.458095e-01
1.456591e-01
1.455086e-01
1.453582e-01
1.452078e-01
1.450575e-01
1.449072e-01
1.447569e-01
1.446067e-01
1.444566e-01
1.443064e-01
1.441563e-01
1.440062e-01
1.438562e-01
1.437062e-01
1.435563e-01
1.434064e-01
1.432565e-01
1.431067e-01
1.429569e-01
1.428071e-01
1.426574e-01
1.425077e-01
1.423581e-01
1.422085e-01
1.420589e-01
1.419094e-01
1.417599e-01
1.416105e-01
1.414611e-01
1.413117e-01
1.411624e-01
1.410131e-01
1.408639e-01
1.407147e-01
1.405655e-01
1.404164e-01
1.402673e-01
1.401183e-01
1.399693e-01
1.398203e-01
1.396714e-01
1.395225e-01
1.393737e-01
1.392249e-01
1.390761e-01
1.389274e-01
1.387787e-01
1.386301e-01
1.384815e-01
1.383329e-01
1.381844e-01
1.380359e-01
1.378875e-01
1.377391e-01
1.375907e-01
1.374424e-01
1.372941e-01
1.371459e-01
1.369977e-01
1.368496e-01
1.367015e-01
1.365534e-01
1.364054e-01
1.362574e-01
1.361094e-01
1.359615e-01
1.358137e-01
1.356659e-01
1.355181e-01
1.353704e-01
1.352227e-01
1.350750e-01
1.349274e-01
1.347799e-01
1.346323e-01
1.344849e-01
1.343374e-01
1.341900e-01
1.340427e-01
1.338954e-01
1.337481e-01
1.336009e-01
1.334537e-01
1.333065e-01
1.331595e-01
1.330124e-01
1.328654e-01
1.327184e-01
1.325715e-01
1.324246e-01
1.322778e-01
1.321310e-01
1.319842e-01
1.318375e-01
1.316908e-01
1.315442e-01
1.313976e-01
1.312511e-01
1.311046e-01
1.309582e-01
1.308118e-01
1.306654e-01
1.305191e-01
1.303728e-01
1.302266e-01
1.300804e-01
1.299343e-01
1.297882e-01
1.296421e-01
1.294961e-01
1.293501e-01
1.292042e-01
1.290583e-01
1.289125e-01
1.287667e-01
1.286210e-01
1.284753e-01
1.283296e-01
1.281840e-01
1.280384e-01
1.278929e-01
1.277474e-01
1.276020e-01
1.274566e-01
1.273113e-01
1.271660e-01
1.270208e-01
1.268755e-01
1.267304e-01
1.265853e-01
1.264402e-01
1.262952e-01
1.261502e-01
1.260053e-01
1.258604e-01
1.257156e-01
1.255708e-01
1.254260e-01
1.252813e-01
1.251366e-01
1.249920e-01
1.248475e-01
1.247030e-01
1.245585e-01
1.244141e-01
1.242697e-01
1.241253e-01
1.239811e-01
1.238368e-01
1.236926e-01
1.235485e-01
1.234044e-01
1.232603e-01
1.231163e-01
1.229723e-01
1.228284e-01
1.226846e-01
1.225407e-01
1.223970e-01
1.222532e-01
1.221096e-01
1.219659e-01
1.218224e-01
1.216788e-01
1.215353e-01
1.213919e-01
1.212485e-01
1.211051e-01
1.209618e-01
1.208186e-01
1.206754e-01
1.205322e-01
1.203891e-01
1.202461e-01
1.201030e-01
1.199601e-01
1.198172e-01
1.196743e-01
1.195315e-01
1.193887e-01
1.192460e-01
1.191033e-01
1.189607e-01
1.188181e-01
1.186755e-01
1.185331e-01
1.183906e-01
1.182482e-01
1.181059e-01
1.179636e-01
1.178214e-01
1.176792e-01
1.175370e-01
1.173950e-01
1.172529e-01
1.171109e-01
1.169690e-01
1.168271e-01
1.166852e-01
1.165434e-01
1.164017e-01
1.162600e-01
1.161183e-01
1.159767e-01
1.158352e-01
1.156937e-01
1.155522e-01
1.154108e-01
1.152695e-01
1.151282e-01
1.149869e-01
1.148457e-01
1.147046e-01
1.145635e-01
1.144224e-01
1.142814e-01
1.141405e-01
1.139996e-01
1.138587e-01
1.137179e-01
1.135772e-01
1.134365e-01
1.132958e-01
1.131552e-01
1.130147e-01
1.128742e-01
1.127337e-01
1.125933e-01
1.124530e-01
1.123127e-01
1.121725e-01
1.120323e-01
1.118921e-01
1.117520e-01
1.116120e-01
1.114720e-01
1.113321e-01
1.111922e-01
1.110524e-01
1.109126e-01
1.107729e-01
1.106332e-01
1.104936e-01
1.103540e-01
1.102145e-01
1.100750e-01
1.099356e-01
1.097962e-01
1.096569e-01
1.095176e-01
1.093784e-01
1.092393e-01
1.091002e-01
1.089611e-01
1.088221e-01
1.086832e-01
1.085443e-01
1.084054e-01
1.082667e-01
1.081279e-01
1.079892e-01
1.078506e-01
1.077120e-01
1.075735e-01
1.074350e-01
1.072966e-01
1.071582e-01
1.070199e-01
1.068817e-01
1.067434e-01
1.066053e-01
1.064672e-01
1.063291e-01
1.061912e-01
1.060532e-01
1.059153e-01
1.057775e-01
1.056397e-01
1.055020e-01
1.053643e-01
1.052267e-01
1.050891e-01
1.049516e-01
1.048142e-01
1.046767e-01
1.045394e-01
1.044021e-01
1.042649e-01
1.041277e-01
1.039905e-01
1.038535e-01
1.037164e-01
1.035795e-01
1.034426e-01
1.033057e-01
1.031689e-01
1.030321e-01
1.028954e-01
1.027588e-01
1.026222e-01
1.024857e-01
1.023492e-01
1.022128e-01
1.020764e-01
1.019401e-01
1.018038e-01
1.016676e-01
1.015315e-01
1.013954e-01
1.012594e-01
1.011234e-01
1.009875e-01
1.008516e-01
1.007158e-01
1.005800e-01
1.004443e-01
1.003087e-01
1.001731e-01
1.000375e-01
9.990206e-02
9.976664e-02
9.963127e-02
9.949596e-02
9.936070e-02
9.922550e-02
9.909036e-02
9.895527e-02
9.882024e-02
9.868527e-02
9.855035e-02
9.841549e-02
9.828068e-02
9.814594e-02
9.801124e-02
9.787661e-02
9.774203e-02
9.760751e-02
9.747304e-02
9.733864e-02
9.720429e-02
9.706999e-02
9.693576e-02
9.680158e-02
9.666745e-02
9.653339e-02
9.639938e-02
9.626543e-02
9.613154e-02
9.599770e-02
9.586392e-02
9.573020e-02
9.559654e-02
9.546293e-02
9.532938e-02
9.519589e-02
9.506246e-02
9.492909e-02
9.479577e-02
9.466251e-02
9.452931e-02
9.439617e-02
9.426308e-02
9.413006e-02
9.399709e-02
9.386418e-02
9.373133e-02
9.359853e-02
9.346580e-02
9.333312e-02
9.320051e-02
9.306795e-02
9.293545e-02
9.280300e-02
9.267062e-02
9.253830e-02
9.240603e-02
9.227383e-02
9.214168e-02
9.200959e-02
9.187756e-02
9.174559e-02
9.161368e-02
9.148183e-02
9.135003e-02
9.121830e-02
9.108662e-02
9.095501e-02
9.082345e-02
9.069196e-02
9.056052e-02
9.042915e-02
9.029783e-02
9.016657e-02
9.003537e-02
8.990424e-02
8.977316e-02
8.964214e-02
8.951118e-02
8.938029e-02
8.924945e-02
8.911867e-02
8.898795e-02
8.885730e-02
8.872670e-02
8.859616e-02
8.846569e-02
8.833527e-02
8.820492e-02
8.807462e-02
8.794439e-02
8.781422e-02
8.768410e-02
8.755405e-02
8.742406e-02
8.729413e-02
8.716426e-02
8.703445e-02
8.690471e-02
8.677502e-02
8.664540e-02
8.651583e-02
8.638633e-02
8.625689e-02
8.612751e-02
8.599819e-02
8.586893e-02
8.573974e-02
8.561060e-02
8.548153e-02
8.535252e-02
8.522357e-02
8.509468e-02
8.496586e-02
8.483709e-02
8.470839e-02
8.457975e-02
8.445117e-02
8.432266e-02
8.419420e-02
8.406581e-02
8.393748e-02
8.380921e-02
8.368101e-02
8.355286e-02
8.342478e-02
8.329677e-02
8.316881e-02
8.304092e-02
8.291309e-02
8.278532e-02
8.265761e-02
8.252997e-02
8.240239e-02
8.227488e-02
8.214742e-02
8.202003e-02
8.189270e-02
8.176544e-02
8.163824e-02
8.151110e-02
8.138402e-02
8.125701e-02
8.113006e-02
8.100318e-02
8.087635e-02
8.074960e-02
8.062290e-02
8.049627e-02
8.036970e-02
8.024320e-02
8.011676e-02
7.999038e-02
7.986407e-02
7.973782e-02
7.961163e-02
7.948551e-02
7.935945e-02
7.923346e-02
7.910753e-02
7.898167e-02
7.885587e-02
7.873013e-02
7.860446e-02
7.847885e-02
7.835330e-02
7.822783e-02
7.810241e-02
7.797706e-02
7.785178e-02
7.772655e-02
7.760140e-02
7.747631e-02
7.735128e-02
7.722632e-02
7.710142e-02
7.697659e-02
7.685182e-02
7.672712e-02
7.660248e-02
7.647791e-02
7.635341e-02
7.622896e-02
7.610459e-02
7.598028e-02
7.585603e-02
7.573185e-02
7.560774e-02
7.548369e-02
7.535971e-02
7.523579e-02
7.511194e-02
7.498815e-02
7.486443e-02
7.474077e-02
7.461718e-02
7.449366e-02
7.437021e-02
7.424681e-02
7.412349e-02
7.400023e-02
7.387704e-02
7.375391e-02
7.363085e-02
7.350786e-02
7.338493e-02
7.326207e-02
7.313927e-02
7.301655e-02
7.289388e-02
7.277129e-02
7.264876e-02
7.252630e-02
7.240391e-02
7.228158e-02
7.215932e-02
7.203712e-02
7.191499e-02
7.179293e-02
7.167094e-02
7.154901e-02
7.142715e-02
7.130536e-02
7.118364e-02
7.106198e-02
7.094039e-02
7.081887e-02
7.069741e-02
7.057602e-02
7.045470e-02
7.033345e-02
7.021227e-02
7.009115e-02
6.997010e-02
6.984912e-02
6.972820e-02
6.960736e-02
6.948658e-02
6.936587e-02
6.924522e-02
6.912465e-02
6.900414e-02
6.888370e-02
6.876333e-02
6.864303e-02
6.852280e-02
6.840263e-02
6.828254e-02
6.816251e-02
6.804255e-02
6.792266e-02
6.780283e-02
6.768308e-02
6.756339e-02
6.744377e-02
6.732423e-02
6.720475e-02
6.708534e-02
6.696599e-02
6.684672e-02
6.672752e-02
6.660838e-02
6.648932e-02
6.637032e-02
6.625139e-02
6.613253e-02
6.601375e-02
6.589503e-02
6.577638e-02
6.565780e-02
6.553928e-02
6.542084e-02
6.530247e-02
6.518417e-02
6.506593e-02
6.494777e-02
6.482968e-02
6.471165e-02
6.459370e-02
6.447581e-02
6.435800e-02
6.424026e-02
6.412258e-02
6.400498e-02
6.388744e-02
6.376998e-02
6.365258e-02
6.353526e-02
6.341801e-02
6.330083e-02
6.318371e-02
6.306667e-02
6.294970e-02
6.283280e-02
6.271597e-02
6.259921e-02
6.248252e-02
6.236590e-02
6.224935e-02
6.213287e-02
6.201647e-02
6.190013e-02
6.178387e-02
6.166768e-02
6.155155e-02
6.143550e-02
6.131952e-02
6.120361e-02
6.108778e-02
6.097201e-02
6.085631e-02
6.074069e-02
6.062514e-02
6.050966e-02
6.039425e-02
6.027891e-02
6.016364e-02
6.004845e-02
5.993333e-02
5.981827e-02
5.970329e-02
5.958839e-02
5.947355e-02
5.935879e-02
5.924409e-02
5.912947e-02
5.901493e-02
5.890045e-02
5.878605e-02
5.867171e-02
5.855746e-02
5.844327e-02
5.832915e-02
5.821511e-02
5.810114e-02
5.798724e-02
5.787342e-02
5.775966e-02
5.764598e-02
5.753238e-02
5.741884e-02
5.730538e-02
5.719199e-02
5.707867e-02
5.696543e-02
5.685226e-02
5.673916e-02
5.662614e-02
5.651318e-02
5.640030e-02
5.628750e-02
5.617477e-02
5.606211e-02
5.594952e-02
5.583701e-02
5.572457e-02
5.561220e-02
5.549991e-02
5.538769e-02
5.527554e-02
5.516347e-02
5.505147e-02
5.493955e-02
5.482770e-02
5.471592e-02
5.460422e-02
5.449259e-02
5.438103e-02
5.426955e-02
5.415814e-02
5.404680e-02
5.393554e-02
5.382436e-02
5.371325e-02
5.360221e-02
5.349124e-02
5.338036e-02
5.326954e-02
5.315880e-02
5.304813e-02
5.293754e-02
5.282702e-02
5.271658e-02
5.260621e-02
5.249592e-02
5.238570e-02
5.227555e-02
5.216549e-02
5.205549e-02
5.194557e-02
5.183572e-02
5.172595e-02
5.161626e-02
5.150664e-02
5.139709e-02
5.128762e-02
5.117823e-02
5.106891e-02
5.095966e-02
5.085049e-02
5.074140e-02
5.063238e-02
5.052344e-02
5.041457e-02
5.030578e-02
5.019706e-02
5.008842e-02
4.997985e-02
4.987136e-02
4.976295e-02
4.965461e-02
4.954635e-02
4.943816e-02
4.933005e-02
4.922201e-02
4.911405e-02
4.900617e-02
4.889836e-02
4.879063e-02
4.868298e-02
4.857540e-02
4.846789e-02
4.836047e-02
4.825312e-02
4.814584e-02
4.803864e-02
4.793152e-02
4.782448e-02
4.771751e-02
4.761062e-02
4.750380e-02
4.739706e-02
4.729040e-02
4.718382e-02
4.707731e-02
4.697088e-02
4.686452e-02
4.675824e-02
4.665204e-02
4.654592e-02
4.643987e-02
4.633390e-02
4.622801e-02
4.612219e-02
4.601645e-02
4.591079e-02
4.580521e-02
4.569970e-02
4.559427e-02
4.548892e-02
4.538364e-02
4.527845e-02
4.517333e-02
4.506828e-02
4.496332e-02
4.485843e-02
4.475362e-02
4.464889e-02
4.454424e-02
4.443966e-02
4.433516e-02
4.423074e-02
4.412640e-02
4.402213e-02
4.391795e-02
4.381384e-02
4.370981e-02
4.360586e-02
4.350198e-02
4.339819e-02
4.329447e-02
4.319083e-02
4.308727e-02
4.298378e-02
4.288038e-02
4.277705e-02
4.267381e-02
4.257064e-02
4.246755e-02
4.236454e-02
4.226160e-02
4.215875e-02
4.205597e-02
4.195328e-02
4.185066e-02
4.174812e-02
4.164566e-02
4.154328e-02
4.144097e-02
4.133875e-02
4.123661e-02
4.113454e-02
4.103255e-02
4.093065e-02
4.082882e-02
4.072707e-02
4.062540e-02
4.052381e-02
4.042230e-02
4.032087e-02
4.021952e-02
4.011825e-02
4.001705e-02
3.991594e-02
3.981491e-02
3.971395e-02
3.961308e-02
3.951228e-02
3.941157e-02
3.931094e-02
3.921038e-02
3.910991e-02
3.900951e-02
3.890920e-02
3.880896e-02
3.870880e-02
3.860873e-02
3.850874e-02
3.840882e-02
3.830899e-02
3.820923e-02
3.810956e-02
3.800996e-02
3.791045e-02
3.781102e-02
3.771167e-02
3.761239e-02
3.751320e-02
3.741409e-02
3.731506e-02
3.721611e-02
3.711724e-02
3.701846e-02
3.691975e-02
3.682112e-02
3.672258e-02
3.662411e-02
3.652573e-02
3.642742e-02
3.632920e-02
3.623106e-02
3.613300e-02
3.603502e-02
3.593713e-02
3.583931e-02
3.574157e-02
3.564392e-02
3.554635e-02
3.544886e-02
3.535145e-02
3.525412e-02
3.515687e-02
3.505971e-02
3.496262e-02
3.486562e-02
3.476870e-02
3.467186e-02
3.457510e-02
3.447843e-02
3.438183e-02
3.428532e-02
3.418889e-02
3.409254e-02
3.399627e-02
3.390009e-02
3.380399e-02
3.370797e-02
3.361203e-02
3.351617e-02
3.342040e-02
3.332471e-02
3.322910e-02
3.313357e-02
3.303812e-02
3.294276e-02
3.284748e-02
3.275228e-02
3.265717e-02
3.256213e-02
3.246718e-02
3.237231e-02
3.227753e-02
3.218282e-02
3.208820e-02
3.199367e-02
3.189921e-02
3.180484e-02
3.171055e-02
3.161634e-02
3.152222e-02
3.142818e-02
3.133422e-02
3.124035e-02
3.114656e-02
3.105285e-02
3.095922e-02
3.086568e-02
3.077222e-02
3.067885e-02
3.058555e-02
3.049234e-02
3.039922e-02
3.030618e-02
3.021322e-02
3.012034e-02
3.002755e-02
2.993484e-02
2.984221e-02
2.974967e-02
2.965722e-02
2.956484e-02
2.947255e-02
2.938034e-02
2.928822e-02
2.919618e-02
2.910423e-02
2.901236e-02
2.892057e-02
2.882886e-02
2.873724e-02
2.864571e-02
2.855426e-02
2.846289e-02
2.837161e-02
2.828041e-02
2.818929e-02
2.809826e-02
2.800732e-02
2.791645e-02
2.782568e-02
2.773498e-02
2.764437e-02
2.755385e-02
2.746341e-02
2.737305e-02
2.728278e-02
2.719260e-02
2.710250e-02
2.701248e-02
2.692255e-02
2.683270e-02
2.674294e-02
2.665326e-02
2.656367e-02
2.647416e-02
2.638474e-02
2.629540e-02
2.620614e-02
2.611698e-02
2.602789e-02
2.593889e-02
2.584998e-02
2.576115e-02
2.567241e-02
2.558375e-02
2.549518e-02
2.540670e-02
2.531829e-02
2.522998e-02
2.514175e-02
2.505360e-02
2.496554e-02
2.487757e-02
2.478968e-02
2.470188e-02
2.461416e-02
2.452653e-02
2.443898e-02
2.435152e-02
2.426415e-02
2.417686e-02
2.408966e-02
2.400254e-02
2.391551e-02
2.382856e-02
2.374170e-02
2.365493e-02
2.356824e-02
2.348164e-02
2.339513e-02
2.330870e-02
2.322236e-02
2.313610e-02
2.304993e-02
2.296385e-02
2.287785e-02
2.279194e-02
2.270611e-02
2.262037e-02
2.253472e-02
2.244916e-02
2.236368e-02
2.227828e-02
2.219298e-02
2.210776e-02
2.202263e-02
2.193758e-02
2.185262e-02
2.176775e-02
2.168296e-02
2.159826e-02
2.151365e-02
2.142913e-02
2.134469e-02
2.126034e-02
2.117607e-02
2.109189e-02
2.100780e-02
2.092380e-02
2.083988e-02
2.075606e-02
2.067231e-02
2.058866e-02
2.050509e-02
2.042161e-02
2.033822e-02
2.025491e-02
2.017170e-02
2.008857e-02
2.000552e-02
1.992257e-02
1.983970e-02
1.975692e-02
1.967422e-02
1.959162e-02
1.950910e-02
1.942667e-02
1.934433e-02
1.926207e-02
1.917991e-02
1.909783e-02
1.901584e-02
1.893393e-02
1.885212e-02
1.877039e-02
1.868875e-02
1.860720e-02
1.852574e-02
1.844436e-02
1.836307e-02
1.828187e-02
1.820076e-02
1.811974e-02
1.803880e-02
1.795796e-02
1.787720e-02
1.779653e-02
1.771595e-02
1.763545e-02
1.755505e-02
1.747473e-02
1.739451e-02
1.731437e-02
1.723432e-02
1.715435e-02
1.707448e-02
1.699469e-02
1.691500e-02
1.683539e-02
1.675587e-02
1.667644e-02
1.659710e-02
1.651785e-02
1.643868e-02
1.635961e-02
1.628062e-02
1.620173e-02
1.612292e-02
1.604420e-02
1.596557e-02
1.588703e-02
1.580858e-02
1.573021e-02
1.565194e-02
1.557376e-02
1.549566e-02
1.541766e-02
1.533974e-02
1.526191e-02
1.518417e-02
1.510653e-02
1.502897e-02
1.495150e-02
1.487412e-02
1.479683e-02
1.471963e-02
1.464251e-02
1.456549e-02
1.448856e-02
1.441172e-02
1.433496e-02
1.425830e-02
1.418173e-02
1.410524e-02
1.402885e-02
1.395255e-02
1.387633e-02
1.380021e-02
1.372417e-02
1.364823e-02
1.357237e-02
1.349661e-02
1.342093e-02
1.334535e-02
1.326986e-02
1.319445e-02
1.311914e-02
1.304391e-02
1.296878e-02
1.289374e-02
1.281878e-02
1.274392e-02
1.266915e-02
1.259447e-02
1.251988e-02
1.244538e-02
1.237096e-02
1.229664e-02
1.222241e-02
1.214828e-02
1.207423e-02
1.200027e-02
1.192640e-02
1.185263e-02
1.177894e-02
1.170534e-02
1.163184e-02
1.155843e-02
1.148510e-02
1.141187e-02
1.133873e-02
1.126568e-02
1.119272e-02
1.111985e-02
1.104708e-02
1.097439e-02
1.090179e-02
1.082929e-02
1.075688e-02
1.068455e-02
1.061232e-02
1.054018e-02
1.046814e-02
1.039618e-02
1.032431e-02
1.025254e-02
1.018085e-02
1.010926e-02
1.003776e-02
9.966352e-03
9.895035e-03
9.823808e-03
9.752674e-03
9.681630e-03
9.610679e-03
9.539818e-03
9.469050e-03
9.398373e-03
9.327788e-03
9.257294e-03
9.186893e-03
9.116583e-03
9.046364e-03
8.976238e-03
8.906203e-03
8.836260e-03
8.766409e-03
8.696651e-03
8.626983e-03
8.557408e-03
8.487925e-03
8.418534e-03
8.349235e-03
8.280028e-03
8.210913e-03
8.141891e-03
8.072960e-03
8.004122e-03
7.935376e-03
7.866722e-03
7.798160e-03
7.729691e-03
7.661314e-03
7.593029e-03
7.524837e-03
7.456737e-03
7.388730e-03
7.320815e-03
7.252992e-03
7.185262e-03
7.117625e-03
7.050080e-03
6.982628e-03
6.915268e-03
6.848001e-03
6.780826e-03
6.713745e-03
6.646756e-03
6.579860e-03
6.513056e-03
6.446346e-03
6.379728e-03
6.313203e-03
6.246771e-03
6.180432e-03
6.114185e-03
6.048032e-03
5.981972e-03
5.916005e-03
5.850130e-03
5.784349e-03
5.718661e-03
5.653066e-03
5.587564e-03
5.522156e-03
5.456840e-03
5.391618e-03
5.326489e-03
5.261453e-03
5.196511e-03
5.131662e-03
5.066906e-03
5.002244e-03
4.937675e-03
4.873199e-03
4.808817e-03
4.744528e-03
4.680333e-03
4.616232e-03
4.552224e-03
4.488309e-03
4.424488e-03
4.360761e-03
4.297127e-03
4.233588e-03
4.170141e-03
4.106789e-03
4.043530e-03
3.980365e-03
3.917294e-03
3.854317e-03
3.791433e-03
3.728644e-03
3.665948e-03
3.603346e-03
3.540838e-03
3.478424e-03
3.416105e-03
3.353879e-03
3.291747e-03
3.229709e-03
3.167766e-03
3.105916e-03
3.044161e-03
2.982500e-03
2.920933e-03
2.859460e-03
2.798082e-03
2.736797e-03
2.675607e-03
2.614512e-03
2.553510e-03
2.492604e-03
2.431791e-03
2.371073e-03
2.310449e-03
2.249920e-03
2.189485e-03
2.129145e-03
2.068899e-03
2.008748e-03
1.948692e-03
1.888730e-03
1.828863e-03
1.769090e-03
1.709412e-03
1.649829e-03
1.590340e-03
1.530946e-03
1.471647e-03
1.412443e-03
1.353333e-03
1.294319e-03
1.235399e-03
1.176574e-03
1.117844e-03
1.059209e-03
1.000669e-03
9.422242e-04
8.838741e-04
8.256191e-04
7.674591e-04
7.093941e-04
6.514243e-04
5.935496e-04
5.357700e-04
4.780856e-04
4.204963e-04
3.630023e-04
3.056035e-04
2.482999e-04
1.910917e-04
1.339787e-04
7.696103e-05
2.003872e-05
0
0
0
0
0
0
0
0
0
0
0
0
0
0
0
0
0
0
0
0
0
0
0
0
0
0
0
0
0
0
0
0
0
0
0
0
0
0
0
0
0
0
0
0
0
0
0
0
0
0
0
0
0
0
0
0
0
0
0
0
0
0
0
0
0
0
0
0
0
0
0
0
0
0
0
0
0
0
0
0
0
0
0
0
0
0
0
0
0
0
0
0
0
0
0
0
0
0
0
0
0
0
0
0
0
0
0
0
0
0
0
0
0
0
0
0
0
0
0
0
0
0
0
0
0
0
0
0
0
0
0
0
0
0
0
0
0
0
0
0
0
0
0
0
0
0
0
0
0
0
0
0
0
0
0
0
0
0
0
0
0
0
0
0
0
0
0
0
0
0
0
0
0
0
0
0
0
0
0
0
0
0
0
0
0
0
0
0
0
0
0
0
0
0
0
0
0
0
0
0
0
0
0
0
0
0
0
0
0
0
0
0
0
0
0
0
0
0
0
0
0
0
0
0
0
0
0
0
0
0
0
0
0
0
0
0
0
0
0
0
0
0
0
0
0
0
0
0
0
0
0
0
0
0
0
0
0
0
0
0
0
0
0
0
0
0
0
0
0
0
0
0
0
0
0
0
0
0
0
0
0
0
0
0
0
0
0
0
0
0
0
0
0
0
0
0
0
0
0
0
0
0
0
0
0
0
0
0
0
0
0
0
0
0
0
0
0
0
0
0
0
0
0
0
0
0
0
0
0
0
0
0
0
0
0
0
0
0
0
0
0
0
0
0
0
0
0
0
0
0
0
0
0
0
0
0
0
0
0
0
0
0
0
0
0
0
0
0
0
0
0
0
0
0
0
0
0
0
0
0
0
0
0
0
0
0
0
0
0
0
0
0
0
0
0
0
0
0
0
0
0
0
0
0
0
0
0
0
0
0
0
0
0
0
0
0
0
0
0
0
0
0
0
0
0
0
0
0
0
0
0
0
0
0
0
0
0
0
0
0
0
0
0
0
0
0
0
0
0
0
0
0
0
0
0
0
0
0
0
0
0
0
0
0
0
0
0
0
0
0
0
0
0
0
0
0
0
0
0
0
0
0
0
0
0
0
0
0
0
0
0
0
0
0
0
0
0
0
0
0
0
0
0
0
0
0
0
0
0
0
0
0
0
0
0
0
0
0
0
0
0
0
0
0
0
0
0
0
0
0
0
0
0
0
0
0
0
0
0
0
0
0
0
0
0
0
0
0
0
0
0
0
0
0
0
0
0
0
0
0
0
0
0
0
0
0
0
0
0
0
0
0
0
0
0
0
0
0
0
0
0
0
0
0
0
0
0
0
0
0
0
0
0
0
0
0
0
0
0
0
0
0
0
0
0
0
0
0
0
0
0
0
0
0
0
0
0
0
0
0
0
0
0
0
0
0
0
0
0
0
0
0
0
0
0
0
0
0
0
0
0
0
0
0
0
0
0
0
0
0
0
0
0
0
0
0
0
0
0
0
0
0
0
0
0
0
0
0
0
0
0
0
0
0
0
0
0
0
0
0
0
0
0
0
0
0
0
0
0
0
0
0
0
0
0
0
0
0
0
0
0
0
0
0
0
0
0
0
0
0
0
0
0
0
0
0
0
0
0
0
0
0
0
0
0
0
0
0
0
0
0
0
0
0
0
0
0
0
0
0
0
0
0
0
0
0
0
0
0
0
0
0
0
0
0
0
0
0
0
0
0
0
0
0
0
0
0
0
0
0
0
0
0
0
0
0
0
0
0
0
0
0
0
0
0
0
0
0
0
0
0
0
0
0
0
0
0
0
0
0
0
0
0
0
0
0
0
0
0
0
0
0
0
0
0
0
0
0
0
0
0
0
0
0
0
0
0
0
0
0
0
0
0
0
0
0
0
0
0
0
0
0
0
0
0
0
0
0
0
0
0
0
0
0
0
0
0
0
0
0
0
0
0
0
0
0
0
0
0
0
0
0
0
0
0
0
0
0
0
0
0
0
0
0
0
0
0
0
0
0
0
0
0
0
0
0
0
0
0
0
0
0
0
0
0
0
0
0
0
0
0
0
0
0
0
0
0
0
0
0
0
0
0
0
0
0
0
0
0
0
0
0
0
0
0
0
0
0
0
0
0
0
0
0
0
0
0
0
0
0
0
0
0
0
0
0
0
0
0
0
0
0
0
0
0
0
0
0
0
0
0
0
0
0
0
0
0
0
0
0
0
0
0
0
0
0
0
0
0
0
0
0
0
0
0
0
0
0
0
0
0
0
0
0
0
0
0
0
0
0
0
0
0
0
0
0
0
0
0
0
0
0
0
0
0
0
0
0
0
0
0
0
0
0
0
0
0
0
0
0
0
0
0
0
0
0
0
0
0
0
0
0
0
0
0
0
0
0
0
0
0
0
0
0
0
0
0
0
0
0
0
0
0
0
0
0
0
0
0
0
0
0
0
0
0
0
0
0
0
0
0
0
0
0
0
0
0
0
0
0
0
0
0
0
0
0
0
0
0
0
0
0
0
0
0
0
0
0
0
0
0
0
0
0
0
0
0
0
0
0
0
0
0
0
0
0
0
0
0
0
6.825082e-06
6.372479e-05
1.207198e-04
1.778102e-04
2.349959e-04
2.922769e-04
3.496531e-04
4.071245e-04
4.646912e-04
5.223530e-04
5.801100e-04
6.379622e-04
6.959094e-04
7.539518e-04
8.120892e-04
8.703217e-04
9.286492e-04
9.870718e-04
1.045589e-03
1.104202e-03
1.162909e-03
1.221711e-03
1.280609e-03
1.339601e-03
1.398688e-03
1.457869e-03
1.517146e-03
1.576517e-03
1.635983e-03
1.695544e-03
1.755199e-03
1.814950e-03
1.874794e-03
1.934734e-03
1.994768e-03
2.054896e-03
2.115120e-03
2.175437e-03
2.235850e-03
2.296356e-03
2.356957e-03
2.417653e-03
2.478443e-03
2.539328e-03
2.600306e-03
2.661379e-03
2.722547e-03
2.783809e-03
2.845165e-03
2.906615e-03
2.968159e-03
3.029798e-03
3.091531e-03
3.153358e-03
3.215279e-03
3.277295e-03
3.339404e-03
3.401607e-03
3.463905e-03
3.526296e-03
3.588781e-03
3.651361e-03
3.714034e-03
3.776801e-03
3.839662e-03
3.902617e-03
3.965666e-03
4.028809e-03
4.092045e-03
4.155375e-03
4.218799e-03
4.282316e-03
4.345928e-03
4.409632e-03
4.473431e-03
4.537323e-03
4.601309e-03
4.665388e-03
4.729561e-03
4.793827e-03
4.858187e-03
4.922640e-03
4.987186e-03
5.051826e-03
5.116560e-03
5.181387e-03
5.246307e-03
5.311320e-03
5.376427e-03
5.441627e-03
5.506920e-03
5.572306e-03
5.637786e-03
5.703358e-03
5.769024e-03
5.834783e-03
5.900635e-03
5.966580e-03
6.032618e-03
6.098749e-03
6.164973e-03
6.231289e-03
6.297699e-03
6.364202e-03
6.430797e-03
6.497486e-03
6.564267e-03
6.631141e-03
6.698107e-03
6.765167e-03
6.832319e-03
6.899564e-03
6.966901e-03
7.034331e-03
7.101854e-03
7.169469e-03
7.237177e-03
7.304977e-03
7.372870e-03
7.440855e-03
7.508933e-03
7.577103e-03
7.645365e-03
7.713720e-03
7.782167e-03
7.850707e-03
7.919338e-03
7.988062e-03
8.056878e-03
8.125787e-03
8.194787e-03
8.263880e-03
8.333065e-03
8.402341e-03
8.471710e-03
8.541171e-03
8.610724e-03
8.680369e-03
8.750106e-03
8.819934e-03
8.889855e-03
8.959868e-03
9.029972e-03
9.100168e-03
9.170456e-03
9.240836e-03
9.311307e-03
9.381870e-03
9.452525e-03
9.523271e-03
9.594109e-03
9.665039e-03
9.736060e-03
9.807172e-03
9.878377e-03
9.949672e-03
1.002106e-02
1.009254e-02
1.016411e-02
1.023577e-02
1.030752e-02
1.037937e-02
1.045130e-02
1.052333e-02
1.059544e-02
1.066765e-02
1.073995e-02
1.081234e-02
1.088483e-02
1.095740e-02
1.103006e-02
1.110282e-02
1.117567e-02
1.124860e-02
1.132163e-02
1.139475e-02
1.146796e-02
1.154126e-02
1.161465e-02
1.168813e-02
1.176171e-02
1.183537e-02
1.190913e-02
1.198297e-02
1.205691e-02
1.213093e-02
1.220505e-02
1.227926e-02
1.235356e-02
1.242795e-02
1.250242e-02
1.257699e-02
1.265165e-02
1.272640e-02
1.280125e-02
1.287618e-02
1.295120e-02
1.302631e-02
1.310151e-02
1.317680e-02
1.325218e-02
1.332766e-02
1.340322e-02
1.347887e-02
1.355461e-02
1.363045e-02
1.370637e-02
1.378238e-02
1.385848e-02
1.393468e-02
1.401096e-02
1.408733e-02
1.416379e-02
1.424034e-02
1.431699e-02
1.439372e-02
1.447054e-02
1.454745e-02
1.462445e-02
1.470154e-02
1.477872e-02
1.485599e-02
1.493334e-02
1.501079e-02
1.508833e-02
1.516596e-02
1.524367e-02
1.532148e-02
1.539937e-02
1.547736e-02
1.555543e-02
1.563359e-02
1.571184e-02
1.579018e-02
1.586861e-02
1.594713e-02
1.602574e-02
1.610444e-02
1.618322e-02
1.626210e-02
1.634106e-02
1.642012e-02
1.649926e-02
1.657849e-02
1.665781e-02
1.673722e-02
1.681671e-02
1.689630e-02
1.697597e-02
1.705574e-02
1.713559e-02
1.721553e-02
1.729556e-02
1.737568e-02
1.745588e-02
1.753618e-02
1.761656e-02
1.769703e-02
1.777759e-02
1.785824e-02
1.793898e-02
1.801980e-02
1.810071e-02
1.818172e-02
1.826281e-02
1.834398e-02
1.842525e-02
1.850660e-02
1.858804e-02
1.866957e-02
1.875119e-02
1.883290e-02
1.891469e-02
1.899657e-02
1.907854e-02
1.916060e-02
1.924275e-02
1.932498e-02
1.940730e-02
1.948971e-02
1.957221e-02
1.965479e-02
1.973746e-02
1.982022e-02
1.990307e-02
1.998600e-02
2.006902e-02
2.015213e-02
2.023533e-02
2.031861e-02
2.040198e-02
2.048544e-02
2.056899e-02
2.065262e-02
2.073634e-02
2.082015e-02
2.090404e-02
2.098802e-02
2.107209e-02
2.115625e-02
2.124049e-02
2.132482e-02
2.140924e-02
2.149374e-02
2.157833e-02
2.166301e-02
2.174777e-02
2.183262e-02
2.191756e-02
2.200259e-02
2.208770e-02
2.217290e-02
2.225818e-02
2.234355e-02
2.242901e-02
2.251455e-02
2.260018e-02
2.268590e-02
2.277170e-02
2.285759e-02
2.294357e-02
2.302963e-02
2.311578e-02
2.320202e-02
2.328834e-02
2.337475e-02
2.346124e-02
2.354782e-02
2.363448e-02
2.372124e-02
2.380807e-02
2.389500e-02
2.398201e-02
2.406910e-02
2.415628e-02
2.424355e-02
2.433090e-02
2.441834e-02
2.450587e-02
2.459348e-02
2.468117e-02
2.476896e-02
2.485682e-02
2.494478e-02
2.503281e-02
2.512094e-02
2.520915e-02
2.529744e-02
2.538582e-02
2.547429e-02
2.556284e-02
2.565147e-02
2.574019e-02
2.582900e-02
2.591789e-02
2.600687e-02
2.609593e-02
2.618508e-02
2.627431e-02
2.636363e-02
2.645303e-02
2.654252e-02
2.663209e-02
2.672174e-02
2.681149e-02
2.690131e-02
2.699122e-02
2.708122e-02
2.717130e-02
2.726146e-02
2.735171e-02
2.744205e-02
2.753247e-02
2.762297e-02
2.771356e-02
2.780423e-02
2.789498e-02
2.798583e-02
2.807675e-02
2.816776e-02
2.825885e-02
2.835003e-02
2.844129e-02
2.853264e-02
2.862407e-02
2.871558e-02
2.880718e-02
2.889887e-02
2.899063e-02
2.908248e-02
2.917442e-02
2.926643e-02
2.935854e-02
2.945072e-02
2.954299e-02
2.963534e-02
2.972778e-02
2.982030e-02
2.991291e-02
3.000559e-02
3.009836e-02
3.019122e-02
3.028416e-02
3.037718e-02
3.047028e-02
3.056347e-02
3.065674e-02
3.075010e-02
3.084353e-02
3.093706e-02
3.103066e-02
3.112435e-02
3.121812e-02
3.131197e-02
3.140591e-02
3.149993e-02
3.159403e-02
3.168822e-02
3.178248e-02
3.187683e-02
3.197127e-02
3.206579e-02
3.216038e-02
3.225507e-02
3.234983e-02
3.244468e-02
3.253961e-02
3.263462e-02
3.272972e-02
3.282489e-02
3.292015e-02
3.301549e-02
3.311092e-02
3.320643e-02
3.330201e-02
3.339769e-02
3.349344e-02
3.358927e-02
3.368519e-02
3.378119e-02
3.387727e-02
3.397344e-02
3.406968e-02
3.416601e-02
3.426242e-02
3.435891e-02
3.445548e-02
3.455214e-02
3.464887e-02
3.474569e-02
3.484259e-02
3.493957e-02
3.503664e-02
3.513378e-02
3.523101e-02
3.532832e-02
3.542571e-02
3.552318e-02
3.562073e-02
3.571836e-02
3.581607e-02
3.591387e-02
3.601175e-02
3.610971e-02
3.620774e-02
3.630586e-02
3.640407e-02
3.650235e-02
3.660071e-02
3.669915e-02
3.679768e-02
3.689629e-02
3.699497e-02
3.709374e-02
3.719259e-02
3.729152e-02
3.739053e-02
3.748962e-02
3.758879e-02
3.768804e-02
3.778737e-02
3.788678e-02
3.798627e-02
3.808585e-02
3.818550e-02
3.828523e-02
3.838505e-02
3.848494e-02
3.858491e-02
3.868497e-02
3.878510e-02
3.888532e-02
3.898561e-02
3.908599e-02
3.918644e-02
3.928698e-02
3.938759e-02
3.948828e-02
3.958906e-02
3.968991e-02
3.979084e-02
3.989186e-02
3.999295e-02
4.009412e-02
4.019537e-02
4.029670e-02
4.039811e-02
4.049960e-02
4.060117e-02
4.070282e-02
4.080455e-02
4.090636e-02
4.100824e-02
4.111021e-02
4.121225e-02
4.131438e-02
4.141658e-02
4.151886e-02
4.162122e-02
4.172366e-02
4.182618e-02
4.192878e-02
4.203146e-02
4.213421e-02
4.223705e-02
4.233996e-02
4.244295e-02
4.254602e-02
4.264917e-02
4.275240e-02
4.285570e-02
4.295908e-02
4.306255e-02
4.316609e-02
4.326971e-02
4.337340e-02
4.347718e-02
4.358103e-02
4.368497e-02
4.378898e-02
4.389306e-02
4.399723e-02
4.410147e-02
4.420580e-02
4.431020e-02
4.441468e-02
4.451923e-02
4.462386e-02
4.472858e-02
4.483337e-02
4.493823e-02
4.504318e-02
4.514820e-02
4.525330e-02
4.535847e-02
4.546373e-02
4.556906e-02
4.567447e-02
4.577996e-02
4.588552e-02
4.599116e-02
4.609688e-02
4.620268e-02
4.630855e-02
4.641450e-02
4.652053e-02
4.662663e-02
4.673281e-02
4.683907e-02
4.694540e-02
4.705181e-02
4.715830e-02
4.726487e-02
4.737151e-02
4.747823e-02
4.758502e-02
4.769189e-02
4.779884e-02
4.790587e-02
4.801297e-02
4.812015e-02
4.822740e-02
4.833473e-02
4.844214e-02
4.854962e-02
4.865718e-02
4.876481e-02
4.887252e-02
4.898031e-02
4.908818e-02
4.919611e-02
4.930413e-02
4.941222e-02
4.952039e-02
4.962863e-02
4.973695e-02
4.984534e-02
4.995381e-02
5.006236e-02
5.017098e-02
5.027968e-02
5.038845e-02
5.049730e-02
5.060622e-02
5.071522e-02
5.082429e-02
5.093344e-02
5.104267e-02
5.115197e-02
5.126134e-02
5.137079e-02
5.148032e-02
5.158992e-02
5.169959e-02
5.180934e-02
5.191917e-02
5.202907e-02
5.213904e-02
5.224909e-02
5.235922e-02
5.246942e-02
5.257969e-02
5.269004e-02
5.280046e-02
5.291096e-02
5.302153e-02
5.313218e-02
5.324290e-02
5.335369e-02
5.346456e-02
5.357551e-02
5.368653e-02
5.379762e-02
5.390878e-02
5.402002e-02
5.413134e-02
5.424273e-02
5.435419e-02
5.446573e-02
5.457734e-02
5.468902e-02
5.480078e-02
5.491261e-02
5.502451e-02
5.513649e-02
5.524855e-02
5.536067e-02
5.547287e-02
5.558514e-02
5.569749e-02
5.580991e-02
5.592240e-02
5.603497e-02
5.614761e-02
5.626032e-02
5.637311e-02
5.648597e-02
5.659890e-02
5.671190e-02
5.682498e-02
5.693813e-02
5.705136e-02
5.716465e-02
5.727802e-02
5.739147e-02
5.750498e-02
5.761857e-02
5.773223e-02
5.784596e-02
5.795977e-02
5.807365e-02
5.818760e-02
5.830162e-02
5.841572e-02
5.852988e-02
5.864412e-02
5.875843e-02
5.887282e-02
5.898728e-02
5.910180e-02
5.921640e-02
5.933108e-02
5.944582e-02
5.956064e-02
5.967553e-02
5.979049e-02
5.990552e-02
6.002062e-02
6.013580e-02
6.025104e-02
6.036636e-02
6.048175e-02
6.059721e-02
6.071274e-02
6.082835e-02
6.094402e-02
6.105977e-02
6.117559e-02
6.129148e-02
6.140744e-02
6.152347e-02
6.163957e-02
6.175575e-02
6.187199e-02
6.198831e-02
6.210469e-02
6.222115e-02
6.233768e-02
6.245428e-02
6.257095e-02
6.268769e-02
6.280450e-02
6.292138e-02
6.303833e-02
6.315536e-02
6.327245e-02
6.338961e-02
6.350685e-02
6.362415e-02
6.374153e-02
6.385897e-02
6.397649e-02
6.409407e-02
6.421172e-02
6.432945e-02
6.444724e-02
6.456511e-02
6.468304e-02
6.480105e-02
6.491912e-02
6.503727e-02
6.515548e-02
6.527376e-02
6.539212e-02
6.551054e-02
6.562903e-02
6.574759e-02
6.586622e-02
6.598492e-02
6.610369e-02
6.622253e-02
6.634144e-02
6.646042e-02
6.657946e-02
6.669858e-02
6.681777e-02
6.693702e-02
6.705634e-02
6.717573e-02
6.729519e-02
6.741472e-02
6.753432e-02
6.765399e-02
6.777372e-02
6.789353e-02
6.801340e-02
6.813334e-02
6.825335e-02
6.837343e-02
6.849357e-02
6.861379e-02
6.873407e-02
6.885442e-02
6.897484e-02
6.909533e-02
6.921588e-02
6.933651e-02
6.945720e-02
6.957796e-02
6.969878e-02
6.981968e-02
6.994064e-02
7.006167e-02
7.018277e-02
7.030394e-02
7.042517e-02
7.054647e-02
7.066784e-02
7.078928e-02
7.091078e-02
7.103235e-02
7.115399e-02
7.127570e-02
7.139747e-02
7.151931e-02
7.164122e-02
7.176319e-02
7.188523e-02
7.200734e-02
7.212952e-02
7.225176e-02
7.237407e-02
7.249644e-02
7.261889e-02
7.274139e-02
7.286397e-02
7.298661e-02
7.310932e-02
7.323210e-02
7.335494e-02
7.347785e-02
7.360082e-02
7.372386e-02
7.384697e-02
7.397015e-02
7.409339e-02
7.421669e-02
7.434006e-02
7.446350e-02
7.458701e-02
7.471057e-02
7.483421e-02
7.495791e-02
7.508168e-02
7.520551e-02
7.532941e-02
7.545338e-02
7.557741e-02
7.570150e-02
7.582566e-02
7.594989e-02
7.607418e-02
7.619854e-02
7.632296e-02
7.644745e-02
7.657200e-02
7.669662e-02
7.682130e-02
7.694605e-02
7.707086e-02
7.719574e-02
7.732069e-02
7.744569e-02
7.757077e-02
7.769590e-02
7.782111e-02
7.794637e-02
7.807170e-02
7.819710e-02
7.832256e-02
7.844808e-02
7.857367e-02
7.869933e-02
7.882505e-02
7.895083e-02
7.907667e-02
7.920258e-02
7.932856e-02
7.945460e-02
7.958070e-02
7.970687e-02
7.983310e-02
7.995939e-02
8.008575e-02
8.021217e-02
8.033866e-02
8.046521e-02
8.059182e-02
8.071850e-02
8.084524e-02
8.097204e-02
8.109891e-02
8.122584e-02
8.135283e-02
8.147989e-02
8.160701e-02
8.173419e-02
8.186144e-02
8.198874e-02
8.211612e-02
8.224355e-02
8.237105e-02
8.249861e-02
8.262623e-02
8.275392e-02
8.288167e-02
8.300948e-02
8.313736e-02
8.326529e-02
8.339329e-02
8.352136e-02
8.364948e-02
8.377767e-02
8.390592e-02
8.403423e-02
8.416260e-02
8.429104e-02
8.441953e-02
8.454809e-02
8.467671e-02
8.480540e-02
8.493414e-02
8.506295e-02
8.519182e-02
8.532075e-02
8.544974e-02
8.557880e-02
8.570791e-02
8.583709e-02
8.596633e-02
8.609563e-02
8.622499e-02
8.635441e-02
8.648390e-02
8.661344e-02
8.674305e-02
8.687272e-02
8.700245e-02
8.713224e-02
8.726209e-02
8.739200e-02
8.752197e-02
8.765201e-02
8.778210e-02
8.791225e-02
8.804247e-02
8.817275e-02
8.830308e-02
8.843348e-02
8.856394e-02
8.869446e-02
8.882503e-02
8.895567e-02
8.908637e-02
8.921713e-02
8.934795e-02
8.947883e-02
8.960977e-02
8.974077e-02
8.987183e-02
9.000295e-02
9.013413e-02
9.026537e-02
9.039667e-02
9.052802e-02
9.065944e-02
9.079092e-02
9.092246e-02
9.105405e-02
9.118571e-02
9.131742e-02
9.144920e-02
9.158103e-02
9.171293e-02
9.184488e-02
9.197689e-02
9.210896e-02
9.224109e-02
9.237328e-02
9.250553e-02
9.263783e-02
9.277020e-02
9.290262e-02
9.303510e-02
9.316765e-02
9.330024e-02
9.343290e-02
9.356562e-02
9.369840e-02
9.383123e-02
9.396412e-02
9.409707e-02
9.423008e-02
9.436315e-02
9.449627e-02
9.462945e-02
9.476269e-02
9.489599e-02
9.502935e-02
9.516276e-02
9.529624e-02
9.542977e-02
9.556335e-02
9.569700e-02
9.583070e-02
9.596446e-02
9.609828e-02
9.623216e-02
9.636609e-02
9.650008e-02
9.663413e-02
9.676823e-02
9.690239e-02
9.703661e-02
9.717089e-02
9.730522e-02
9.743961e-02
9.757406e-02
9.770856e-02
9.784312e-02
9.797774e-02
9.811241e-02
9.824714e-02
9.838193e-02
9.851677e-02
9.865167e-02
9.878663e-02
9.892164e-02
9.905671e-02
9.919184e-02
9.932702e-02
9.946226e-02
9.959755e-02
9.973290e-02
9.986831e-02
1.000038e-01
1.001393e-01
1.002749e-01
1.004105e-01
1.005462e-01
1.006819e-01
1.008177e-01
1.009536e-01
1.010895e-01
1.012254e-01
1.013615e-01
1.014975e-01
1.016337e-01
1.017698e-01
1.019061e-01
1.020424e-01
1.021787e-01
1.023151e-01
1.024516e-01
1.025881e-01
1.027247e-01
1.028613e-01
1.029980e-01
1.031347e-01
1.032715e-01
1.034083e-01
1.035452e-01
1.036822e-01
1.038192e-01
1.039563e-01
1.040934e-01
1.042305e-01
1.043678e-01
1.045050e-01
1.046424e-01
1.047798e-01
1.049172e-01
1.050547e-01
1.051922e-01
1.053298e-01
1.054675e-01
1.056052e-01
1.057430e-01
1.058808e-01
1.060187e-01
1.061566e-01
1.062946e-01
1.064326e-01
1.065707e-01
1.067088e-01
1.068470e-01
1.069852e-01
1.071235e-01
1.072619e-01
1.074003e-01
1.075388e-01
1.076773e-01
1.078158e-01
1.079544e-01
1.080931e-01
1.082318e-01
1.083706e-01
1.085094e-01
1.086483e-01
1.087872e-01
1.089262e-01
1.090653e-01
1.092043e-01
1.093435e-01
1.094827e-01
1.096219e-01
1.097612e-01
1.099006e-01
1.100400e-01
1.101794e-01
1.103189e-01
1.104585e-01
1.105981e-01
1.107377e-01
1.108774e-01
1.110172e-01
1.111570e-01
1.112969e-01
1.114368e-01
1.115768e-01
1.117168e-01
1.118569e-01
1.119970e-01
1.121372e-01
1.122774e-01
1.124177e-01
1.125580e-01
1.126984e-01
1.128388e-01
1.129793e-01
1.131198e-01
1.132604e-01
1.134010e-01
1.135417e-01
1.136824e-01
1.138232e-01
1.139640e-01
1.141049e-01
1.142459e-01
1.143868e-01
1.145279e-01
1.146690e-01
1.148101e-01
1.149513e-01
1.150925e-01
1.152338e-01
1.153751e-01
1.155165e-01
1.156579e-01
1.157994e-01
1.159410e-01
1.160825e-01
1.162242e-01
1.163659e-01
1.165076e-01
1.166494e-01
1.167912e-01
1.169331e-01
1.170750e-01
1.172170e-01
1.173590e-01
1.175011e-01
1.176432e-01
1.177854e-01
1.179276e-01
1.180699e-01
1.182122e-01
1.183546e-01
1.184970e-01
1.186395e-01
1.187820e-01
1.189245e-01
1.190671e-01
1.192098e-01
1.193525e-01
1.194953e-01
1.196381e-01
1.197809e-01
1.199238e-01
1.200668e-01
1.202098e-01
1.203528e-01
1.204959e-01
1.206391e-01
1.207822e-01
1.209255e-01
1.210688e-01
1.212121e-01
1.213555e-01
1.214989e-01
1.216424e-01
1.217859e-01
1.219295e-01
1.220731e-01
1.222167e-01
1.223604e-01
1.225042e-01
1.226480e-01
1.227919e-01
1.229358e-01
1.230797e-01
1.232237e-01
1.233677e-01
1.235118e-01
1.236559e-01
1.238001e-01
1.239443e-01
1.240886e-01
1.242329e-01
1.243773e-01
1.245217e-01
1.246662e-01
1.248107e-01
1.249552e-01
1.250998e-01
1.252444e-01
1.253891e-01
1.255339e-01
1.256786e-01
1.258235e-01
1.259683e-01
1.261132e-01
1.262582e-01
1.264032e-01
1.265483e-01
1.266934e-01
1.268385e-01
1.269837e-01
1.271289e-01
1.272742e-01
1.274195e-01
1.275649e-01
1.277103e-01
1.278558e-01
1.280013e-01
1.281468e-01
1.282924e-01
1.284380e-01
1.285837e-01
1.287295e-01
1.288752e-01
1.290210e-01
1.291669e-01
1.293128e-01
1.294588e-01
1.296047e-01
1.297508e-01
1.298969e-01
1.300430e-01
1.301892e-01
1.303354e-01
1.304816e-01
1.306279e-01
1.307743e-01
1.309207e-01
1.310671e-01
1.312136e-01
1.313601e-01
1.315067e-01
1.316533e-01
1.317999e-01
1.319466e-01
1.320933e-01
1.322401e-01
1.323869e-01
1.325338e-01
1.326807e-01
1.328277e-01
1.329747e-01
1.331217e-01
1.332688e-01
1.334159e-01
1.335631e-01
1.337103e-01
1.338575e-01
1.340048e-01
1.341522e-01
1.342995e-01
1.344470e-01
1.345944e-01
1.347419e-01
1.348895e-01
1.350371e-01
1.351847e-01
1.353324e-01
1.354801e-01
1.356279e-01
1.357757e-01
1.359235e-01
1.360714e-01
1.362193e-01
1.363673e-01
1.365153e-01
1.366633e-01
1.368114e-01
1.369595e-01
1.371077e-01
1.372559e-01
1.374042e-01
1.375525e-01
1.377008e-01
1.378492e-01
1.379976e-01
1.381461e-01
1.382946e-01
1.384431e-01
1.385917e-01
1.387403e-01
1.388890e-01
1.390377e-01
1.391865e-01
1.393352e-01
1.394841e-01
1.396329e-01
1.397818e-01
1.399308e-01
1.400798e-01
1.402288e-01
1.403779e-01
1.405270e-01
1.406761e-01
1.408253e-01
1.409745e-01
1.411238e-01
1.412731e-01
1.414225e-01
1.415718e-01
1.417213e-01
1.418707e-01
1.420202e-01
1.421698e-01
1.423194e-01
1.424690e-01
1.426186e-01
1.427683e-01
1.429181e-01
1.430679e-01
1.432177e-01
1.433675e-01
1.435174e-01
1.436674e-01
1.438173e-01
1.439673e-01
1.441174e-01
1.442675e-01
1.444176e-01
1.445678e-01
1.447180e-01
1.448682e-01
1.450185e-01
1.451688e-01
1.453191e-01
1.454695e-01
1.456200e-01
1.457704e-01
1.459209e-01
1.460715e-01
1.462221e-01
1.463727e-01
1.465233e-01
1.466740e-01
1.468248e-01
1.469755e-01
1.471264e-01
1.472772e-01
1.474281e-01
1.475790e-01
1.477299e-01
1.478809e-01
1.480320e-01
1.481830e-01
1.483341e-01
1.484853e-01
1.486365e-01
1.487877e-01
1.489389e-01
1.490902e-01
1.492415e-01
1.493929e-01
1.495443e-01
1.496957e-01
1.498472e-01
1.499987e-01
1.501502e-01
1.503018e-01
1.504534e-01
1.506051e-01
1.507568e-01
1.509085e-01
1.510602e-01
1.512120e-01
1.513639e-01
1.515157e-01
1.516676e-01
1.518196e-01
1.519715e-01
1.521235e-01
1.522756e-01
1.524276e-01
1.525798e-01
1.527319e-01
1.528841e-01
1.530363e-01
1.531886e-01
1.533408e-01
1.534932e-01
1.536455e-01
1.537979e-01
1.539503e-01
1.541028e-01
1.542553e-01
1.544078e-01
1.545604e-01
1.547130e-01
1.548656e-01
1.550183e-01
1.551710e-01
1.553237e-01
1.554765e-01
1.556293e-01
1.557821e-01
1.559350e-01
1.560879e-01
1.562408e-01
1.563938e-01
1.565468e-01
1.566998e-01
1.568529e-01
1.570060e-01
1.571592e-01
1.573123e-01
1.574655e-01
1.576188e-01
1.577720e-01
1.579254e-01
1.580787e-01
1.582321e-01
1.583855e-01
1.585389e-01
1.586924e-01
1.588459e-01
1.589994e-01
1.591530e-01
1.593066e-01
1.594602e-01
1.596139e-01
1.597676e-01
1.599213e-01
1.600751e-01
1.602289e-01
1.603827e-01
1.605365e-01
1.606904e-01
1.608444e-01
1.609983e-01
1.611523e-01
1.613063e-01
1.614604e-01
1.616144e-01
1.617686e-01
1.619227e-01
1.620769e-01
1.622311e-01
1.623853e-01
1.625396e-01
1.626939e-01
1.628482e-01
1.630026e-01
1.631570e-01
1.633114e-01
1.634659e-01
1.636203e-01
1.637749e-01
1.639294e-01
1.640840e-01
1.642386e-01
1.643932e-01
1.645479e-01
1.647026e-01
1.648573e-01
1.650121e-01
1.651669e-01
1.653217e-01
1.654766e-01
1.656315e-01
1.657864e-01
1.659413e-01
1.660963e-01
1.662513e-01
1.664063e-01
1.665614e-01
1.667165e-01
1.668716e-01
1.670267e-01
1.671819e-01
1.673371e-01
1.674924e-01
1.676476e-01
1.678029e-01
1.679582e-01
1.681136e-01
1.682690e-01
1.684244e-01
1.685798e-01
1.687353e-01
1.688908e-01
1.690463e-01
1.692019e-01
1.693575e-01
1.695131e-01
1.696687e-01
1.698244e-01
1.699801e-01
1.701358e-01
1.702916e-01
1.704474e-01
1.706032e-01
1.707590e-01
1.709149e-01
1.710708e-01
1.712267e-01
1.713826e-01
1.715386e-01
1.716946e-01
1.718507e-01
1.720067e-01
1.721628e-01
1.723189e-01
1.724751e-01
1.726312e-01
1.727874e-01
1.729437e-01
1.730999e-01
1.732562e-01
1.734125e-01
1.735688e-01
1.737252e-01
1.738816e-01
1.740380e-01
1.741944e-01
1.743509e-01
1.745074e-01
1.746639e-01
1.748204e-01
1.749770e-01
1.751336e-01
1.752902e-01
1.754469e-01
1.756036e-01
1.757603e-01
1.759170e-01
1.760738e-01
1.762305e-01
1.763873e-01
1.765442e-01
1.767010e-01
1.768579e-01
1.770148e-01
1.771718e-01
1.773287e-01
1.774857e-01
1.776427e-01
1.777998e-01
1.779568e-01
1.781139e-01
1.782710e-01
1.784281e-01
1.785853e-01
1.787425e-01
1.788997e-01
1.790569e-01
1.792142e-01
1.793715e-01
1.795288e-01
1.796861e-01
1.798435e-01
1.800009e-01
1.801583e-01
1.803157e-01
1.804732e-01
1.806306e-01
1.807881e-01
1.809457e-01
1.811032e-01
1.812608e-01
1.814184e-01
1.815760e-01
1.817337e-01
1.818913e-01
1.820490e-01
1.822068e-01
1.823645e-01
1.825223e-01
1.826800e-01
1.828379e-01
1.829957e-01
1.831535e-01
1.833114e-01
1.834693e-01
1.836273e-01
1.837852e-01
1.839432e-01
1.841012e-01
1.842592e-01
1.844172e-01
1.845753e-01
1.847334e-01
1.848915e-01
1.850496e-01
1.852078e-01
1.853659e-01
1.855241e-01
1.856824e-01
1.858406e-01
1.859989e-01
1.861571e-01
1.863154e-01
1.864738e-01
1.866321e-01
1.867905e-01
1.869489e-01
1.871073e-01
1.872657e-01
1.874242e-01
1.875827e-01
1.877412e-01
1.878997e-01
1.880582e-01
1.882168e-01
1.883754e-01
1.885340e-01
1.886926e-01
1.888513e-01
1.890099e-01
1.891686e-01
1.893273e-01
1.894861e-01
1.896448e-01
1.898036e-01
1.899624e-01
1.901212e-01
1.902800e-01
1.904389e-01
1.905978e-01
1.907567e-01
1.909156e-01
1.910745e-01
1.912335e-01
1.913924e-01
1.915514e-01
1.917104e-01
1.918695e-01
1.920285e-01
1.921876e-01
1.923467e-01
1.925058e-01
1.926649e-01
1.928241e-01
1.929832e-01
1.931424e-01
1.933016e-01
1.934609e-01
1.936201e-01
1.937794e-01
1.939387e-01
1.940980e-01
1.942573e-01
1.944166e-01
1.945760e-01
1.947354e-01
1.948948e-01
1.950542e-01
1.952136e-01
1.953730e-01
1.955325e-01
1.956920e-01
1.958515e-01
1.960110e-01
1.961706e-01
1.963301e-01
1.964897e-01
1.966493e-01
1.968089e-01
1.969685e-01
1.971282e-01
1.972879e-01
1.974475e-01
1.976072e-01
1.977670e-01
1.979267e-01
1.980864e-01
1.982462e-01
1.984060e-01
1.985658e-01
1.987256e-01
1.988854e-01
1.990453e-01
1.992052e-01
1.993651e-01
1.995250e-01
1.996849e-01
1.998448e-01
2.000048e-01
2.001647e-01
2.003247e-01
2.004847e-01
2.006448e-01
2.008048e-01
2.009648e-01
2.011249e-01
2.012850e-01
2.014451e-01
2.016052e-01
2.017653e-01
2.019255e-01
2.020856e-01
2.022458e-01
2.024060e-01
2.025662e-01
2.027264e-01
2.028867e-01
2.030469e-01
2.032072e-01
2.033675e-01
2.035278e-01
2.036881e-01
2.038484e-01
2.040088e-01
2.041691e-01
2.043295e-01
2.044899e-01
2.046503e-01
2.048107e-01
2.049712e-01
2.051316e-01
2.052921e-01
2.054525e-01
2.056130e-01
2.057735e-01
2.059341e-01
2.060946e-01
2.062551e-01
2.064157e-01
2.065763e-01
2.067369e-01
2.068975e-01
2.070581e-01
2.072187e-01
2.073793e-01
2.075400e-01
2.077007e-01
2.078614e-01
2.080220e-01
2.081828e-01
2.083435e-01
2.085042e-01
2.086650e-01
2.088257e-01
2.089865e-01
2.091473e-01
2.093081e-01
2.094689e-01
2.096297e-01
2.097906e-01
2.099514e-01
2.101123e-01
2.102732e-01
2.104340e-01
2.105949e-01
2.107559e-01
2.109168e-01
2.110777e-01
2.112387e-01
2.113996e-01
2.115606e-01
2.117216e-01
2.118826e-01
2.120436e-01
2.122046e-01
2.123656e-01
2.125267e-01
2.126877e-01
2.128488e-01
2.130099e-01
2.131710e-01
2.133321e-01
2.134932e-01
2.136543e-01
2.138154e-01
2.139766e-01
2.141377e-01
2.142989e-01
2.144601e-01
2.146213e-01
2.147825e-01
2.149437e-01
2.151049e-01
2.152661e-01
2.154274e-01
2.155886e-01
2.157499e-01
2.159112e-01
2.160724e-01
2.162337e-01
2.163950e-01
2.165563e-01
2.167177e-01
2.168790e-01
2.170403e-01
2.172017e-01
2.173630e-01
2.175244e-01
2.176858e-01
2.178472e-01
2.180086e-01
2.181700e-01
2.183314e-01
2.184928e-01
2.186543e-01
2.188157e-01
2.189771e-01
2.191386e-01
2.193001e-01
2.194616e-01
2.196230e-01
2.197845e-01
2.199460e-01
2.201076e-01
2.202691e-01
2.204306e-01
2.205922e-01
2.207537e-01
2.209153e-01
2.210768e-01
2.212384e-01
2.214000e-01
2.215616e-01
2.217231e-01
2.218848e-01
2.220464e-01
2.222080e-01
2.223696e-01
2.225312e-01
2.226929e-01
2.228545e-01
2.230162e-01
2.231779e-01
2.233395e-01
2.235012e-01
2.236629e-01
2.238246e-01
2.239863e-01
2.241480e-01
2.243097e-01
2.244714e-01
2.246331e-01
2.247949e-01
2.249566e-01
2.251184e-01
2.252801e-01
2.254419e-01
2.256036e-01
2.257654e-01
2.259272e-01
2.260890e-01
2.262508e-01
2.264126e-01
2.265744e-01
2.267362e-01
2.268980e-01
2.270598e-01
2.272216e-01
2.273835e-01
2.275453e-01
2.277071e-01
2.278690e-01
2.280308e-01
2.281927e-01
2.283546e-01
2.285164e-01
2.286783e-01
2.288402e-01
2.290021e-01
2.291640e-01
2.293259e-01
2.294878e-01
2.296497e-01
2.298116e-01
2.299735e-01
2.301354e-01
2.302973e-01
2.304593e-01
2.306212e-01
2.307831e-01
2.309451e-01
2.311070e-01
2.312690e-01
2.314309e-01
2.315929e-01
2.317548e-01
2.319168e-01
2.320788e-01
2.322407e-01
2.324027e-01
2.325647e-01
2.327267e-01
2.328887e-01
2.330506e-01
2.332126e-01
2.333746e-01
2.335366e-01
2.336986e-01
2.338606e-01
2.340227e-01
2.341847e-01
2.343467e-01
2.345087e-01
2.346707e-01
2.348327e-01
2.349948e-01
2.351568e-01
2.353188e-01
2.354809e-01
2.356429e-01
2.358049e-01
2.359670e-01
2.361290e-01
2.362911e-01
2.364531e-01
2.366152e-01
2.367772e-01
2.369393e-01
2.371013e-01
2.372634e-01
2.374254e-01
2.375875e-01
2.377496e-01
2.379116e-01
2.380737e-01
2.382357e-01
2.383978e-01
2.385599e-01
2.387219e-01
2.388840e-01
2.390461e-01
2.392082e-01
2.393702e-01
2.395323e-01
2.396944e-01
2.398565e-01
2.400185e-01
2.401806e-01
2.403427e-01
2.405048e-01
2.406669e-01
2.408289e-01
2.409910e-01
2.411531e-01
2.413152e-01
2.414772e-01
2.416393e-01
2.418014e-01
2.419635e-01
2.421256e-01
2.422876e-01
2.424497e-01
2.426118e-01
2.427739e-01
2.429360e-01
2.430980e-01
2.432601e-01
2.434222e-01
2.435843e-01
2.437463e-01
2.439084e-01
2.440705e-01
2.442326e-01
2.443946e-01
2.445567e-01
2.447188e-01
2.448808e-01
2.450429e-01
2.452050e-01
2.453670e-01
2.455291e-01
2.456911e-01
2.458532e-01
2.460153e-01
2.461773e-01
2.463394e-01
2.465014e-01
2.466635e-01
2.468255e-01
2.469876e-01
2.471496e-01
2.473117e-01
2.474737e-01
2.476357e-01
2.477978e-01
2.479598e-01
2.481218e-01
2.482838e-01
2.484459e-01
2.486079e-01
2.487699e-01
2.489319e-01
2.490939e-01
2.492559e-01
2.494180e-01
2.495800e-01
2.497420e-01
2.499040e-01
2.500659e-01
2.502279e-01
2.503899e-01
2.505519e-01
2.507139e-01
2.508759e-01
2.510378e-01
2.511998e-01
2.513618e-01
2.515237e-01
2.516857e-01
2.518476e-01
2.520096e-01
2.521715e-01
2.523335e-01
2.524954e-01
2.526573e-01
2.528193e-01
2.529812e-01
2.531431e-01
2.533050e-01
2.534669e-01
2.536288e-01
2.537907e-01
2.539526e-01
2.541145e-01
2.542764e-01
2.544383e-01
2.546002e-01
2.547620e-01
2.549239e-01
2.550858e-01
2.552476e-01
2.554095e-01
2.555713e-01
2.557332e-01
2.558950e-01
2.560568e-01
2.562186e-01
2.563805e-01
2.565423e-01
2.567041e-01
2.568659e-01
2.570277e-01
2.571894e-01
2.573512e-01
2.575130e-01
2.576748e-01
2.578365e-01
2.579983e-01
2.581600e-01
2.583218e-01
2.584835e-01
2.586452e-01
2.588069e-01
2.589687e-01
2.591304e-01
2.592921e-01
2.594538e-01
2.596155e-01
2.597771e-01
2.599388e-01
2.601005e-01
2.602621e-01
2.604238e-01
2.605854e-01
2.607471e-01
2.609087e-01
2.610703e-01
2.612319e-01
2.613935e-01
2.615551e-01
2.617167e-01
2.618783e-01
2.620399e-01
2.622014e-01
2.623630e-01
2.625245e-01
2.626861e-01
2.628476e-01
2.630091e-01
2.631706e-01
2.633321e-01
2.634936e-01
2.636551e-01
2.638166e-01
2.639781e-01
2.641396e-01
2.643010e-01
2.644624e-01
2.646239e-01
2.647853e-01
2.649467e-01
2.651081e-01
2.652695e-01
2.654309e-01
2.655923e-01
2.657537e-01
2.659150e-01
2.660764e-01
2.662377e-01
2.663991e-01
2.665604e-01
2.667217e-01
2.668830e-01
2.670443e-01
2.672056e-01
2.673669e-01
2.675281e-01
2.676894e-01
2.678506e-01
2.680118e-01
2.681731e-01
2.683343e-01
2.684955e-01
2.686567e-01
2.688178e-01
2.689790e-01
2.691402e-01
2.693013e-01
2.694624e-01
2.696236e-01
2.697847e-01
2.699458e-01
2.701069e-01
2.702680e-01
2.704290e-01
2.705901e-01
2.707511e-01
2.709122e-01
2.710732e-01
2.712342e-01
2.713952e-01
2.715562e-01
2.717172e-01
2.718781e-01
2.720391e-01
2.722000e-01
2.723609e-01
2.725219e-01
2.726828e-01
2.728437e-01
2.730045e-01
2.731654e-01
2.733262e-01
2.734871e-01
2.736479e-01
2.738087e-01
2.739695e-01
2.741303e-01
2.742911e-01
2.744519e-01
2.746126e-01
2.747734e-01
2.749341e-01
2.750948e-01
2.752555e-01
2.754162e-01
2.755769e-01
2.757375e-01
2.758982e-01
2.760588e-01
2.762194e-01
2.763800e-01
2.765406e-01
2.767012e-01
2.768617e-01
2.770223e-01
2.771828e-01
2.773433e-01
2.775039e-01
2.776643e-01
2.778248e-01
2.779853e-01
2.781457e-01
2.783062e-01
2.784666e-01
2.786270e-01
2.787874e-01
2.789478e-01
2.791081e-01
2.792685e-01
2.794288e-01
2.795891e-01
2.797494e-01
2.799097e-01
2.800700e-01
2.802303e-01
2.803905e-01
2.805507e-01
2.807109e-01
2.808711e-01
2.810313e-01
2.811915e-01
2.813516e-01
2.815118e-01
2.816719e-01
2.818320e-01
2.819921e-01
2.821521e-01
2.823122e-01
2.824722e-01
2.826322e-01
2.827923e-01
2.829522e-01
2.831122e-01
2.832722e-01
2.834321e-01
2.835920e-01
2.837519e-01
2.839118e-01
2.840717e-01
2.842316e-01
2.843914e-01
2.845512e-01
2.847110e-01
2.848708e-01
2.850306e-01
2.851903e-01
2.853501e-01
2.855098e-01
2.856695e-01
2.858292e-01
2.859889e-01
2.861485e-01
2.863081e-01
2.864678e-01
2.866274e-01
2.867869e-01
2.869465e-01
2.871060e-01
2.872656e-01
2.874251e-01
2.875846e-01
2.877440e-01
2.879035e-01
2.880629e-01
2.882223e-01
2.883817e-01
2.885411e-01
2.887005e-01
2.888598e-01
2.890192e-01
2.891785e-01
2.893377e-01
2.894970e-01
2.896563e-01
2.898155e-01
2.899747e-01
2.901339e-01
2.902931e-01
2.904522e-01
2.906114e-01
2.907705e-01
2.909296e-01
2.910886e-01
2.912477e-01
2.914067e-01
2.915657e-01
2.917247e-01
2.918837e-01
2.920427e-01
2.922016e-01
2.923605e-01
2.925194e-01
2.926783e-01
2.928372e-01
2.929960e-01
2.931548e-01
2.933136e-01
2.934724e-01
2.936311e-01
2.937899e-01
2.939486e-01
2.941073e-01
2.942660e-01
2.944246e-01
2.945832e-01
2.947419e-01
2.949004e-01
2.950590e-01
2.952176e-01
2.953761e-01
2.955346e-01
2.956931e-01
2.958515e-01
2.960100e-01
2.961684e-01
2.963268e-01
2.964852e-01
2.966435e-01
2.968019e-01
2.969602e-01
2.971185e-01
2.972767e-01
2.974350e-01
2.975932e-01
2.977514e-01
2.979096e-01
2.980677e-01
2.982259e-01
2.983840e-01
2.985421e-01
2.987001e-01
2.988582e-01
2.990162e-01
2.991742e-01
2.993322e-01
2.994901e-01
2.996481e-01
2.998060e-01
2.999638e-01
3.001217e-01
3.002795e-01
3.004374e-01
3.005952e-01
3.007529e-01
3.009107e-01
3.010684e-01
3.012261e-01
3.013838e-01
3.015414e-01
3.016990e-01
3.018566e-01
3.020142e-01
3.021718e-01
3.023293e-01
3.024868e-01
3.026443e-01
3.028018e-01
3.029592e-01
3.031166e-01
3.032740e-01
3.034314e-01
3.035887e-01
3.037460e-01
3.039033e-01
3.040606e-01
3.042178e-01
3.043750e-01
3.045322e-01
3.046894e-01
3.048465e-01
3.050036e-01
3.051607e-01
3.053178e-01
3.054748e-01
3.056319e-01
3.057888e-01
3.059458e-01
3.061028e-01
3.062597e-01
3.064166e-01
3.065734e-01
3.067303e-01
3.068871e-01
3.070439e-01
3.072006e-01
3.073573e-01
3.075141e-01
3.076707e-01
3.078274e-01
3.079840e-01
3.081406e-01
3.082972e-01
3.084538e-01
3.086103e-01
3.087668e-01
3.089232e-01
3.090797e-01
3.092361e-01
3.093925e-01
3.095489e-01
3.097052e-01
3.098615e-01
3.100178e-01
3.101741e-01
3.103303e-01
3.104865e-01
3.106427e-01
3.107988e-01
3.109549e-01
3.111110e-01
3.112671e-01
3.114231e-01
3.115791e-01
3.117351e-01
3.118911e-01
3.120470e-01
3.122029e-01
3.123588e-01
3.125146e-01
3.126704e-01
3.128262e-01
3.129820e-01
3.131377e-01
3.132934e-01
3.134491e-01
3.136048e-01
3.137604e-01
3.139160e-01
3.140715e-01
3.142271e-01
3.143826e-01
3.145380e-01
3.146935e-01
3.148489e-01
3.150043e-01
3.151596e-01
3.153150e-01
3.154703e-01
3.156256e-01
3.157808e-01
3.159360e-01
3.160912e-01
3.162463e-01
3.164015e-01
3.165566e-01
3.167116e-01
3.168667e-01
3.170217e-01
3.171767e-01
3.173316e-01
3.174865e-01
3.176414e-01
3.177963e-01
3.179511e-01
3.181059e-01
3.182607e-01
3.184154e-01
3.185701e-01
3.187248e-01
3.188794e-01
3.190340e-01
3.191886e-01
3.193432e-01
3.194977e-01
3.196522e-01
3.198067e-01
3.199611e-01
3.201155e-01
3.202699e-01
3.204242e-01
3.205785e-01
3.207328e-01
3.208870e-01
3.210412e-01
3.211954e-01
3.213496e-01
3.215037e-01
3.216578e-01
3.218118e-01
3.219659e-01
3.221198e-01
3.222738e-01
3.224277e-01
3.225816e-01
3.227355e-01
3.228893e-01
3.230431e-01
3.231969e-01
3.233506e-01
3.235043e-01
3.236580e-01
3.238116e-01
3.239653e-01
3.241188e-01
3.242724e-01
3.244259e-01
3.245794e-01
3.247328e-01
3.248862e-01
3.250396e-01
3.251929e-01
3.253462e-01
3.254995e-01
3.256528e-01
3.258060e-01
3.259592e-01
3.261123e-01
3.262654e-01
3.264185e-01
3.265715e-01
3.267245e-01
3.268775e-01
3.270305e-01
3.271834e-01
3.273363e-01
3.274891e-01
3.276419e-01
3.277947e-01
3.279474e-01
3.281001e-01
3.282528e-01
3.284054e-01
3.285580e-01
3.287106e-01
3.288632e-01
3.290157e-01
3.291681e-01
3.293206e-01
3.294730e-01
3.296253e-01
3.297776e-01
3.299299e-01
3.300822e-01
3.302344e-01
3.303866e-01
3.305388e-01
3.306909e-01
3.308430e-01
3.309950e-01
3.311470e-01
3.312990e-01
3.314509e-01
3.316028e-01
3.317547e-01
3.319065e-01
3.320583e-01
3.322101e-01
3.323618e-01
3.325135e-01
3.326652e-01
3.328168e-01
3.329684e-01
3.331199e-01
3.332715e-01
3.334229e-01
3.335744e-01
3.337258e-01
3.338771e-01
3.340285e-01
3.341798e-01
3.343310e-01
3.344822e-01
3.346334e-01
3.347846e-01
3.349357e-01
3.350868e-01
3.352378e-01
3.353888e-01
3.355398e-01
3.356907e-01
3.358416e-01
3.359924e-01
3.361432e-01
3.362940e-01
3.364447e-01
3.365954e-01
3.367461e-01
3.368967e-01
3.370473e-01
3.371979e-01
3.373484e-01
3.374989e-01
3.376493e-01
3.377997e-01
3.379501e-01
3.381004e-01
3.382507e-01
3.384009e-01
3.385511e-01
3.387013e-01
3.388514e-01
3.390015e-01
3.391516e-01
3.393016e-01
3.394516e-01
3.396015e-01
3.397514e-01
3.399013e-01
3.400511e-01
3.402009e-01
3.403506e-01
3.405004e-01
3.406500e-01
3.407996e-01
3.409492e-01
3.410988e-01
3.412483e-01
3.413978e-01
3.415472e-01
3.416966e-01
3.418459e-01
3.419953e-01
3.421445e-01
3.422938e-01
3.424430e-01
3.425921e-01
3.427412e-01
3.428903e-01
3.430393e-01
3.431883e-01
3.433373e-01
3.434862e-01
3.436351e-01
3.437839e-01
3.439327e-01
3.440815e-01
3.442302e-01
3.443789e-01
3.445275e-01
3.446761e-01
3.448246e-01
3.449731e-01
3.451216e-01
3.452700e-01
3.454184e-01
3.455668e-01
3.457151e-01
3.458633e-01
3.460116e-01
3.461597e-01
3.463079e-01
3.464560e-01
3.466040e-01
3.467521e-01
3.469000e-01
3.470480e-01
3.471959e-01
3.473437e-01
3.474915e-01
3.476393e-01
3.477870e-01
3.479347e-01
3.480823e-01
3.482299e-01
3.483775e-01
3.485250e-01
3.486725e-01
3.488199e-01
3.489673e-01
3.491146e-01
3.492619e-01
3.494092e-01
3.495564e-01
3.497036e-01
3.498507e-01
3.499978e-01
3.501448e-01
3.502918e-01
3.504388e-01
3.505857e-01
3.507326e-01
3.508794e-01
3.510262e-01
3.511730e-01
3.513197e-01
3.514663e-01
3.516129e-01
3.517595e-01
3.519060e-01
3.520525e-01
3.521990e-01
3.523454e-01
3.524917e-01
3.526380e-01
3.527843e-01
3.529305e-01
3.530767e-01
3.532228e-01
3.533689e-01
3.535150e-01
3.536610e-01
3.538069e-01
3.539528e-01
3.540987e-01
3.542445e-01
3.543903e-01
3.545360e-01
3.546817e-01
3.548274e-01
3.549730e-01
3.551185e-01
3.552640e-01
3.554095e-01
3.555549e-01
3.557003e-01
3.558456e-01
3.559909e-01
3.561362e-01
3.562814e-01
3.564265e-01
3.565716e-01
3.567167e-01
3.568617e-01
3.570067e-01
3.571516e-01
3.572965e-01
3.574413e-01
3.575861e-01
3.577308e-01
3.578755e-01
3.580202e-01
3.581648e-01
3.583093e-01
3.584538e-01
3.585983e-01
3.587427e-01
3.588871e-01
3.590314e-01
3.591757e-01
3.593199e-01
3.594641e-01
3.596083e-01
3.597524e-01
3.598964e-01
3.600404e-01
3.601844e-01
3.603283e-01
3.604721e-01
3.606159e-01
3.607597e-01
3.609034e-01
3.610471e-01
3.611907e-01
3.613343e-01
3.614778e-01
3.616213e-01
3.617647e-01
3.619081e-01
3.620515e-01
3.621948e-01
3.623380e-01
3.624812e-01
3.626244e-01
3.627675e-01
3.629105e-01
3.630535e-01
3.631965e-01
3.633394e-01
3.634823e-01
3.636251e-01
3.637678e-01
3.639106e-01
3.640532e-01
3.641958e-01
3.643384e-01
3.644809e-01
3.646234e-01
3.647658e-01
3.649082e-01
3.650505e-01
3.651928e-01
3.653351e-01
3.654772e-01
3.656194e-01
3.657615e-01
3.659035e-01
3.660455e-01
3.661874e-01
3.663293e-01
3.664712e-01
3.666129e-01
3.667547e-01
3.668964e-01
3.670380e-01
3.671796e-01
3.673212e-01
3.674626e-01
3.676041e-01
3.677455e-01
3.678868e-01
3.680281e-01
3.681694e-01
3.683106e-01
3.684517e-01
3.685928e-01
3.687338e-01
3.688748e-01
3.690158e-01
3.691567e-01
3.692975e-01
3.694383e-01
3.695791e-01
3.697197e-01
3.698604e-01
3.700010e-01
3.701415e-01
3.702820e-01
3.704224e-01
3.705628e-01
3.707032e-01
3.708435e-01
3.709837e-01
3.711239e-01
3.712640e-01
3.714041e-01
3.715441e-01
3.716841e-01
3.718240e-01
3.719639e-01
3.721037e-01
3.722435e-01
3.723832e-01
3.725229e-01
3.726625e-01
3.728021e-01
3.729416e-01
3.730810e-01
3.732204e-01
3.733598e-01
3.734991e-01
3.736384e-01
3.737776e-01
3.739167e-01
3.740558e-01
3.741949e-01
3.743339e-01
3.744728e-01
3.746117e-01
3.747505e-01
3.748893e-01
3.750280e-01
3.751667e-01
3.753053e-01
3.754439e-01
3.755824e-01
3.757209e-01
3.758593e-01
3.759977e-01
3.761360e-01
3.762742e-01
3.764124e-01
3.765506e-01
3.766887e-01
3.768267e-01
3.769647e-01
3.771026e-01
3.772405e-01
3.773783e-01
3.775161e-01
3.776538e-01
3.777915e-01
3.779291e-01
3.780667e-01
3.782042e-01
3.783416e-01
3.784790e-01
3.786164e-01
3.787537e-01
3.788909e-01
3.790281e-01
3.791652e-01
3.793023e-01
3.794393e-01
3.795762e-01
3.797132e-01
3.798500e-01
3.799868e-01
3.801235e-01
3.802602e-01
3.803969e-01
3.805335e-01
3.806700e-01
3.808065e-01
3.809429e-01
3.810792e-01
3.812155e-01
3.813518e-01
3.814880e-01
3.816241e-01
3.817602e-01
3.818962e-01
3.820322e-01
3.821681e-01
3.823040e-01
3.824398e-01
3.825755e-01
3.827112e-01
3.828469e-01
3.829825e-01
3.831180e-01
3.832535e-01
3.833889e-01
3.835242e-01
3.836596e-01
3.837948e-01
3.839300e-01
3.840651e-01
3.842002e-01
3.843352e-01
3.844702e-01
3.846051e-01
3.847400e-01
3.848748e-01
3.850095e-01
3.851442e-01
3.852788e-01
3.854134e-01
3.855479e-01
3.856824e-01
3.858168e-01
3.859511e-01
3.860854e-01
3.862196e-01
3.863538e-01
3.864879e-01
3.866220e-01
3.867560e-01
3.868899e-01
3.870238e-01
3.871576e-01
3.872914e-01
3.874251e-01
3.875588e-01
3.876924e-01
3.878259e-01
3.879594e-01
3.880928e-01
3.882262e-01
3.883595e-01
3.884928e-01
3.886260e-01
3.887591e-01
3.888922e-01
3.890252e-01
3.891581e-01
3.892911e-01
3.894239e-01
3.895567e-01
3.896894e-01
3.898221e-01
3.899547e-01
3.900872e-01
3.902197e-01
3.903522e-01
3.904845e-01
3.906169e-01
3.907491e-01
3.908813e-01
3.910135e-01
3.911455e-01
3.912776e-01
3.914095e-01
3.915414e-01
3.916733e-01
3.918051e-01
3.919368e-01
3.920685e-01
3.922001e-01
3.923316e-01
3.924631e-01
3.925945e-01
3.927259e-01
3.928572e-01
3.929885e-01
3.931197e-01
3.932508e-01
3.933819e-01
3.935129e-01
3.936438e-01
3.937747e-01
3.939056e-01
3.940363e-01
3.941670e-01
3.942977e-01
3.944283e-01
3.945588e-01
3.946893e-01
3.948197e-01
3.949500e-01
3.950803e-01
3.952105e-01
3.953407e-01
3.954708e-01
3.956009e-01
3.957309e-01
3.958608e-01
3.959906e-01
3.961204e-01
3.962502e-01
3.963799e-01
3.965095e-01
3.966390e-01
3.967685e-01
3.968980e-01
3.970273e-01
3.971567e-01
3.972859e-01
3.974151e-01
3.975442e-01
3.976733e-01
3.978023e-01
3.979312e-01
3.980601e-01
3.981889e-01
3.983177e-01
3.984464e-01
3.985750e-01
3.987036e-01
3.988321e-01
3.989606e-01
3.990889e-01
3.992173e-01
3.993455e-01
3.994737e-01
3.996019e-01
3.997299e-01
3.998579e-01
3.999859e-01
4.001138e-01
4.002416e-01
4.003694e-01
4.004971e-01
4.006247e-01
4.007523e-01
4.008798e-01
4.010072e-01
4.011346e-01
4.012619e-01
4.013892e-01
4.015164e-01
4.016435e-01
4.017706e-01
4.018976e-01
4.020245e-01
4.021514e-01
4.022782e-01
4.024050e-01
4.025317e-01
4.026583e-01
4.027849e-01
4.029114e-01
4.030378e-01
4.031642e-01
4.032905e-01
4.034167e-01
4.035429e-01
4.036690e-01
4.037951e-01
4.039211e-01
4.040470e-01
4.041728e-01
4.042986e-01
4.044244e-01
4.045500e-01
4.046756e-01
4.048012e-01
4.049266e-01
4.050520e-01
4.051774e-01
4.053027e-01
4.054279e-01
4.055530e-01
4.056781e-01
4.058031e-01
4.059281e-01
4.060530e-01
4.061778e-01
4.063026e-01
4.064273e-01
4.065519e-01
4.066765e-01
4.068010e-01
4.069254e-01
4.070498e-01
4.071741e-01
4.072983e-01
4.074225e-01
4.075466e-01
4.076706e-01
4.077946e-01
4.079185e-01
4.080424e-01
4.081662e-01
4.082899e-01
4.084135e-01
4.085371e-01
4.086606e-01
4.087841e-01
4.089075e-01
4.090308e-01
4.091540e-01
4.092772e-01
4.094003e-01
4.095234e-01
4.096464e-01
4.097693e-01
4.098922e-01
4.100149e-01
4.101377e-01
4.102603e-01
4.103829e-01
4.105054e-01
4.106279e-01
4.107503e-01
4.108726e-01
4.109949e-01
4.111170e-01
4.112392e-01
4.113612e-01
4.114832e-01
4.116051e-01
4.117270e-01
4.118488e-01
4.119705e-01
4.120921e-01
4.122137e-01
4.123352e-01
4.124567e-01
4.125781e-01
4.126994e-01
4.128206e-01
4.129418e-01
4.130629e-01
4.131840e-01
4.133049e-01
4.134259e-01
4.135467e-01
4.136675e-01
4.137882e-01
4.139088e-01
4.140294e-01
4.141499e-01
4.142703e-01
4.143907e-01
4.145110e-01
4.146312e-01
4.147514e-01
4.148714e-01
4.149915e-01
4.151114e-01
4.152313e-01
4.153511e-01
4.154709e-01
4.155906e-01
4.157102e-01
4.158297e-01
4.159492e-01
4.160686e-01
4.161879e-01
4.163072e-01
4.164264e-01
4.165455e-01
4.166646e-01
4.167836e-01
4.169025e-01
4.170213e-01
4.171401e-01
4.172588e-01
4.173775e-01
4.174961e-01
4.176146e-01
4.177330e-01
4.178514e-01
4.179697e-01
4.180879e-01
4.182061e-01
4.183241e-01
4.184422e-01
4.185601e-01
4.186780e-01
4.187958e-01
4.189135e-01
4.190312e-01
4.191488e-01
4.192663e-01
4.193838e-01
4.195012e-01
4.196185e-01
4.197357e-01
4.198529e-01
4.199700e-01
4.200871e-01
4.202040e-01
4.203209e-01
4.204378e-01
4.205545e-01
4.206712e-01
4.207878e-01
4.209043e-01
4.210208e-01
4.211372e-01
4.212535e-01
4.213698e-01
4.214860e-01
4.216021e-01
4.217182e-01
4.218341e-01
4.219500e-01
4.220659e-01
4.221816e-01
4.222973e-01
4.224129e-01
4.225285e-01
4.226440e-01
4.227594e-01
4.228747e-01
4.229900e-01
4.231051e-01
4.232203e-01
4.233353e-01
4.234503e-01
4.235652e-01
4.236800e-01
4.237948e-01
4.239095e-01
4.240241e-01
4.241386e-01
4.242531e-01
4.243675e-01
4.244818e-01
4.245961e-01
4.247102e-01
4.248244e-01
4.249384e-01
4.250524e-01
4.251662e-01
4.252801e-01
4.253938e-01
4.255075e-01
4.256211e-01
4.257346e-01
4.258481e-01
4.259615e-01
4.260748e-01
4.261880e-01
4.263012e-01
4.264143e-01
4.265273e-01
4.266402e-01
4.267531e-01
4.268659e-01
4.269786e-01
4.270913e-01
4.272039e-01
4.273164e-01
4.274288e-01
4.275412e-01
4.276535e-01
4.277657e-01
4.278778e-01
4.279899e-01
4.281019e-01
4.282138e-01
4.283256e-01
4.284374e-01
4.285491e-01
4.286607e-01
4.287723e-01
4.288838e-01
4.289952e-01
4.291065e-01
4.292178e-01
4.293289e-01
4.294400e-01
4.295511e-01
4.296620e-01
4.297729e-01
4.298837e-01
4.299945e-01
4.301051e-01
4.302157e-01
4.303262e-01
4.304367e-01
4.305470e-01
4.306573e-01
4.307675e-01
4.308777e-01
4.309877e-01
4.310977e-01
4.312076e-01
4.313175e-01
4.314272e-01
4.315369e-01
4.316465e-01
4.317561e-01
4.318655e-01
4.319749e-01
4.320843e-01
4.321935e-01
4.323027e-01
4.324117e-01
4.325208e-01
4.326297e-01
4.327386e-01
4.328473e-01
4.329561e-01
4.330647e-01
4.331733e-01
4.332817e-01
4.333902e-01
4.334985e-01
4.336067e-01
4.337149e-01
4.338230e-01
4.339311e-01
4.340390e-01
4.341469e-01
4.342547e-01
4.343624e-01
4.344701e-01
4.345776e-01
4.346851e-01
4.347926e-01
4.348999e-01
4.350072e-01
4.351144e-01
4.352215e-01
4.353285e-01
4.354355e-01
4.355424e-01
4.356492e-01
4.357559e-01
4.358626e-01
4.359692e-01
4.360757e-01
4.361821e-01
4.362884e-01
4.363947e-01
4.365009e-01
4.366070e-01
4.367131e-01
4.368190e-01
4.369249e-01
4.370307e-01
4.371365e-01
4.372421e-01
4.373477e-01
4.374532e-01
4.375586e-01
4.376640e-01
4.377692e-01
4.378744e-01
4.379796e-01
4.380846e-01
4.381896e-01
4.382944e-01
4.383992e-01
4.385040e-01
4.386086e-01
4.387132e-01
4.388177e-01
4.389221e-01
4.390264e-01
4.391307e-01
4.392349e-01
4.393390e-01
4.394430e-01
4.395470e-01
4.396508e-01
4.397546e-01
4.398583e-01
4.399620e-01
4.400655e-01
4.401690e-01
4.402724e-01
4.403757e-01
4.404790e-01
4.405821e-01
4.406852e-01
4.407882e-01
4.408911e-01
4.409940e-01
4.410968e-01
4.411995e-01
4.413021e-01
4.414046e-01
4.415071e-01
4.416094e-01
4.417117e-01
4.418139e-01
4.419161e-01
4.420181e-01
4.421201e-01
4.422220e-01
4.423239e-01
4.424256e-01
4.425273e-01
4.426288e-01
4.427304e-01
4.428318e-01
4.429331e-01
4.430344e-01
4.431356e-01
4.432367e-01
4.433377e-01
4.434387e-01
4.435395e-01
4.436403e-01
4.437410e-01
4.438417e-01
4.439422e-01
4.440427e-01
4.441431e-01
4.442434e-01
4.443436e-01
4.444438e-01
4.445438e-01
4.446438e-01
4.447437e-01
4.448436e-01
4.449433e-01
4.450430e-01
4.451426e-01
4.452421e-01
4.453415e-01
4.454409e-01
4.455401e-01
4.456393e-01
4.457384e-01
4.458374e-01
4.459364e-01
4.460353e-01
4.461340e-01
4.462327e-01
4.463314e-01
4.464299e-01
4.465284e-01
4.466267e-01
4.467250e-01
4.468233e-01
4.469214e-01
4.470194e-01
4.471174e-01
4.472153e-01
4.473131e-01
4.474109e-01
4.475085e-01
4.476061e-01
4.477036e-01
4.478010e-01
4.478983e-01
4.479955e-01
4.480927e-01
4.481898e-01
4.482868e-01
4.483837e-01
4.484805e-01
4.485773e-01
4.486739e-01
4.487705e-01
4.488670e-01
4.489635e-01
4.490598e-01
4.491561e-01
4.492523e-01
4.493483e-01
4.494444e-01
4.495403e-01
4.496362e-01
4.497319e-01
4.498276e-01
4.499232e-01
4.500187e-01
4.501142e-01
4.502095e-01
4.503048e-01
4.504000e-01
4.504951e-01
4.505901e-01
4.506851e-01
4.507800e-01
4.508747e-01
4.509694e-01
4.510641e-01
4.511586e-01
4.512530e-01
4.513474e-01
4.514417e-01
4.515359e-01
4.516300e-01
4.517240e-01
4.518180e-01
4.519119e-01
4.520057e-01
4.520994e-01
4.521930e-01
4.522865e-01
4.523800e-01
4.524733e-01
4.525666e-01
4.526598e-01
4.527530e-01
4.528460e-01
4.529389e-01
4.530318e-01
4.531246e-01
4.532173e-01
4.533099e-01
4.534025e-01
4.534949e-01
4.535873e-01
4.536796e-01
4.537718e-01
4.538639e-01
4.539559e-01
4.540479e-01
4.541398e-01
4.542315e-01
4.543232e-01
4.544148e-01
4.545064e-01
4.545978e-01
4.546892e-01
4.547805e-01
4.548717e-01
4.549628e-01
4.550538e-01
4.551447e-01
4.552356e-01
4.553264e-01
4.554171e-01
4.555077e-01
4.555982e-01
4.556886e-01
4.557790e-01
4.558692e-01
4.559594e-01
4.560495e-01
4.561395e-01
4.562295e-01
4.563193e-01
4.564091e-01
4.564987e-01
4.565883e-01
4.566778e-01
4.567672e-01
4.568566e-01
4.569458e-01
4.570350e-01
4.571241e-01
4.572131e-01
4.573020e-01
4.573908e-01
4.574795e-01
4.575682e-01
4.576568e-01
4.577452e-01
4.578336e-01
4.579219e-01
4.580102e-01
4.580983e-01
4.581864e-01
4.582743e-01
4.583622e-01
4.584500e-01
4.585377e-01
4.586254e-01
4.587129e-01
4.588004e-01
4.588877e-01
4.589750e-01
4.590622e-01
4.591493e-01
4.592363e-01
4.593233e-01
4.594101e-01
4.594969e-01
4.595836e-01
4.596702e-01
4.597567e-01
4.598431e-01
4.599295e-01
4.600157e-01
4.601019e-01
4.601880e-01
4.602740e-01
4.603599e-01
4.604457e-01
4.605314e-01
4.606171e-01
4.607026e-01
4.607881e-01
4.608735e-01
4.609588e-01
4.610440e-01
4.611291e-01
4.612142e-01
4.612991e-01
4.613840e-01
4.614688e-01
4.615535e-01
4.616381e-01
4.617226e-01
4.618070e-01
4.618914e-01
4.619756e-01
4.620598e-01
4.621439e-01
4.622279e-01
4.623118e-01
4.623956e-01
4.624794e-01
4.625630e-01
4.626466e-01
4.627301e-01
4.628135e-01
4.628968e-01
4.629800e-01
4.630631e-01
4.631461e-01
4.632291e-01
4.633120e-01
4.633947e-01
4.634774e-01
4.635600e-01
4.636425e-01
4.637250e-01
4.638073e-01
4.638896e-01
4.639717e-01
4.640538e-01
4.641358e-01
4.642177e-01
4.642995e-01
4.643812e-01
4.644628e-01
4.645444e-01
4.646259e-01
4.647072e-01
4.647885e-01
4.648697e-01
4.649508e-01
4.650318e-01
4.651128e-01
4.651936e-01
4.652744e-01
4.653550e-01
4.654356e-01
4.655161e-01
4.655965e-01
4.656768e-01
4.657570e-01
4.658372e-01
4.659172e-01
4.659972e-01
4.660770e-01
4.661568e-01
4.662365e-01
4.663161e-01
4.663956e-01
4.664751e-01
4.665544e-01
4.666336e-01
4.667128e-01
4.667919e-01
4.668709e-01
4.669497e-01
4.670285e-01
4.671073e-01
4.671859e-01
4.672644e-01
4.673429e-01
4.674212e-01
4.674995e-01
4.675777e-01
4.676558e-01
4.677338e-01
4.678117e-01
4.678895e-01
4.679672e-01
4.680449e-01
4.681224e-01
4.681999e-01
4.682773e-01
4.683546e-01
4.684318e-01
4.685089e-01
4.685859e-01
4.686628e-01
4.687397e-01
4.688164e-01
4.688931e-01
4.689696e-01
4.690461e-01
4.691225e-01
4.691988e-01
4.692750e-01
4.693511e-01
4.694272e-01
4.695031e-01
4.695790e-01
4.696547e-01
4.697304e-01
4.698060e-01
4.698815e-01
4.699569e-01
4.700322e-01
4.701074e-01
4.701825e-01
4.702576e-01
4.703325e-01
4.704074e-01
4.704821e-01
4.705568e-01
4.706314e-01
4.707059e-01
4.707803e-01
4.708546e-01
4.709289e-01
4.710030e-01
4.710770e-01
4.711510e-01
4.712249e-01
4.712986e-01
4.713723e-01
4.714459e-01
4.715194e-01
4.715928e-01
4.716661e-01
4.717394e-01
4.718125e-01
4.718855e-01
4.719585e-01
4.720314e-01
4.721041e-01
4.721768e-01
4.722494e-01
4.723219e-01
4.723943e-01
4.724666e-01
4.725389e-01
4.726110e-01
4.726830e-01
4.727550e-01
4.728269e-01
4.728986e-01
4.729703e-01
4.730419e-01
4.731134e-01
4.731848e-01
4.732561e-01
4.733273e-01
4.733985e-01
4.734695e-01
4.735405e-01
4.736113e-01
4.736821e-01
4.737527e-01
4.738233e-01
4.738938e-01
4.739642e-01
4.740345e-01
4.741047e-01
4.741749e-01
4.742449e-01
4.743148e-01
4.743847e-01
4.744544e-01
4.745241e-01
4.745937e-01
4.746631e-01
4.747325e-01
4.748018e-01
4.748710e-01
4.749401e-01
4.750092e-01
4.750781e-01
4.751469e-01
4.752157e-01
4.752843e-01
4.753529e-01
4.754213e-01
4.754897e-01
4.755580e-01
4.756262e-01
4.756943e-01
4.757623e-01
4.758302e-01
4.758980e-01
4.759657e-01
4.760334e-01
4.761009e-01
4.761684e-01
4.762357e-01
4.763030e-01
4.763702e-01
4.764372e-01
4.765042e-01
4.765711e-01
4.766379e-01
4.767046e-01
4.767712e-01
4.768378e-01
4.769042e-01
4.769705e-01
4.770368e-01
4.771029e-01
4.771690e-01
4.772349e-01
4.773008e-01
4.773666e-01
4.774323e-01
4.774979e-01
4.775634e-01
4.776288e-01
4.776941e-01
4.777593e-01
4.778244e-01
4.778894e-01
4.779544e-01
4.780192e-01
4.780840e-01
4.781486e-01
4.782132e-01
4.782777e-01
4.783421e-01
4.784063e-01
4.784705e-01
4.785346e-01
4.785986e-01
4.786625e-01
4.787264e-01
4.787901e-01
4.788537e-01
4.789173e-01
4.789807e-01
4.790440e-01
4.791073e-01
4.791705e-01
4.792335e-01
4.792965e-01
4.793594e-01
4.794222e-01
4.794849e-01
4.795475e-01
4.796100e-01
4.796724e-01
4.797347e-01
4.797969e-01
4.798590e-01
4.799211e-01
4.799830e-01
4.800449e-01
4.801066e-01
4.801683e-01
4.802298e-01
4.802913e-01
4.803527e-01
4.804140e-01
4.804751e-01
4.805362e-01
4.805972e-01
4.806581e-01
4.807189e-01
4.807797e-01
4.808403e-01
4.809008e-01
4.809612e-01
4.810216e-01
4.810818e-01
4.811420e-01
4.812020e-01
4.812620e-01
4.813218e-01
4.813816e-01
4.814413e-01
4.815009e-01
4.815604e-01
4.816197e-01
4.816790e-01
4.817382e-01
4.817973e-01
4.818564e-01
4.819153e-01
4.819741e-01
4.820328e-01
4.820915e-01
4.821500e-01
4.822084e-01
4.822668e-01
4.823250e-01
4.823832e-01
4.824412e-01
4.824992e-01
4.825571e-01
4.826149e-01
4.826725e-01
4.827301e-01
4.827876e-01
4.828450e-01
4.829023e-01
4.829595e-01
4.830166e-01
4.830736e-01
4.831306e-01
4.831874e-01
4.832441e-01
4.833007e-01
4.833573e-01
4.834137e-01
4.834701e-01
4.835263e-01
4.835825e-01
4.836385e-01
4.836945e-01
4.837504e-01
4.838061e-01
4.838618e-01
4.839174e-01
4.839729e-01
4.840283e-01
4.840836e-01
4.841388e-01
4.841939e-01
4.842489e-01
4.843038e-01
4.843586e-01
4.844133e-01
4.844680e-01
4.845225e-01
4.845769e-01
4.846313e-01
4.846855e-01
4.847396e-01
4.847937e-01
4.848476e-01
4.849015e-01
4.849553e-01
4.850089e-01
4.850625e-01
4.851160e-01
4.851693e-01
4.852226e-01
4.852758e-01
4.853289e-01
4.853819e-01
4.854348e-01
4.854876e-01
4.855403e-01
4.855929e-01
4.856454e-01
4.856978e-01
4.857501e-01
4.858023e-01
4.858545e-01
4.859065e-01
4.859584e-01
4.860103e-01
4.860620e-01
4.861136e-01
4.861652e-01
4.862166e-01
4.862680e-01
4.863192e-01
4.863704e-01
4.864215e-01
4.864724e-01
4.865233e-01
4.865741e-01
4.866247e-01
4.866753e-01
4.867258e-01
4.867762e-01
4.868265e-01
4.868767e-01
4.869268e-01
4.869768e-01
4.870267e-01
4.870765e-01
4.871262e-01
4.871758e-01
4.872253e-01
4.872747e-01
4.873240e-01
4.873733e-01
4.874224e-01
4.874714e-01
4.875203e-01
4.875692e-01
4.876179e-01
4.876665e-01
4.877151e-01
4.877635e-01
4.878119e-01
4.878601e-01
4.879083e-01
4.879563e-01
4.880043e-01
4.880522e-01
4.880999e-01
4.881476e-01
4.881952e-01
4.882426e-01
4.882900e-01
4.883373e-01
4.883845e-01
4.884316e-01
4.884785e-01
4.885254e-01
4.885722e-01
4.886189e-01
4.886655e-01
4.887120e-01
4.887584e-01
4.888047e-01
4.888509e-01
4.888970e-01
4.889430e-01
4.889889e-01
4.890348e-01
4.890805e-01
4.891261e-01
4.891716e-01
4.892170e-01
4.892624e-01
4.893076e-01
4.893527e-01
4.893978e-01
4.894427e-01
4.894875e-01
4.895323e-01
4.895769e-01
4.896215e-01
4.896659e-01
4.897102e-01
4.897545e-01
4.897986e-01
4.898427e-01
4.898867e-01
4.899305e-01
4.899743e-01
4.900179e-01
4.900615e-01
4.901050e-01
4.901483e-01
4.901916e-01
4.902348e-01
4.902778e-01
4.903208e-01
4.903637e-01
4.904065e-01
4.904491e-01
4.904917e-01
4.905342e-01
4.905766e-01
4.906189e-01
4.906611e-01
4.907032e-01
4.907452e-01
4.907870e-01
4.908288e-01
4.908705e-01
4.909121e-01
4.909536e-01
4.909950e-01
4.910363e-01
4.910775e-01
4.911186e-01
4.911597e-01
4.912006e-01
4.912414e-01
4.912821e-01
4.913227e-01
4.913632e-01
4.914036e-01
4.914439e-01
4.914842e-01
4.915243e-01
4.915643e-01
4.916042e-01
4.916440e-01
4.916838e-01
4.917234e-01
4.917629e-01
4.918024e-01
4.918417e-01
4.918809e-01
4.919200e-01
4.919591e-01
4.919980e-01
4.920369e-01
4.920756e-01
4.921142e-01
4.921528e-01
4.921912e-01
4.922295e-01
4.922678e-01
4.923059e-01
4.923440e-01
4.923819e-01
4.924198e-01
4.924575e-01
4.924952e-01
4.925327e-01
4.925702e-01
4.926075e-01
4.926448e-01
4.926819e-01
4.927190e-01
4.927559e-01
4.927928e-01
4.928295e-01
4.928662e-01
4.929028e-01
4.929392e-01
4.929756e-01
4.930118e-01
4.930480e-01
4.930841e-01
4.931200e-01
4.931559e-01
4.931916e-01
4.932273e-01
4.932629e-01
4.932983e-01
4.933337e-01
4.933690e-01
4.934041e-01
4.934392e-01
4.934742e-01
4.935090e-01
4.935438e-01
4.935785e-01
4.936130e-01
4.936475e-01
4.936819e-01
4.937162e-01
4.937503e-01
4.937844e-01
4.938184e-01
4.938523e-01
4.938860e-01
4.939197e-01
4.939533e-01
4.939868e-01
4.940201e-01
4.940534e-01
4.940866e-01
4.941197e-01
4.941526e-01
4.941855e-01
4.942183e-01
4.942510e-01
4.942835e-01
4.943160e-01
4.943484e-01
4.943807e-01
4.944129e-01
4.944449e-01
4.944769e-01
4.945088e-01
4.945406e-01
4.945723e-01
4.946038e-01
4.946353e-01
4.946667e-01
4.946980e-01
4.947292e-01
4.947602e-01
4.947912e-01
4.948221e-01
4.948529e-01
4.948836e-01
4.949141e-01
4.949446e-01
4.949750e-01
4.950053e-01
4.950355e-01
4.950655e-01
4.950955e-01
4.951254e-01
4.951552e-01
4.951849e-01
4.952144e-01
4.952439e-01
4.952733e-01
4.953026e-01
4.953318e-01
4.953608e-01
4.953898e-01
4.954187e-01
4.954475e-01
4.954761e-01
4.955047e-01
4.955332e-01
4.955616e-01
4.955899e-01
4.956180e-01
4.956461e-01
4.956741e-01
4.957020e-01
4.957297e-01
4.957574e-01
4.957850e-01
4.958125e-01
4.958398e-01
4.958671e-01
4.958943e-01
4.959214e-01
4.959483e-01
4.959752e-01
4.960020e-01
4.960286e-01
4.960552e-01
4.960817e-01
4.961081e-01
4.961343e-01
4.961605e-01
4.961866e-01
4.962125e-01
4.962384e-01
4.962642e-01
4.962898e-01
4.963154e-01
4.963409e-01
4.963662e-01
4.963915e-01
4.964166e-01
4.964417e-01
4.964667e-01
4.964915e-01
4.965163e-01
4.965410e-01
4.965655e-01
4.965900e-01
4.966143e-01
4.966386e-01
4.966627e-01
4.966868e-01
4.967108e-01
4.967346e-01
4.967584e-01
4.967820e-01
4.968056e-01
4.968290e-01
4.968524e-01
4.968756e-01
4.968988e-01
4.969218e-01
4.969448e-01
4.969676e-01
4.969904e-01
4.970130e-01
4.970356e-01
4.970580e-01
4.970803e-01
4.971026e-01
4.971247e-01
4.971468e-01
4.971687e-01
4.971905e-01
4.972123e-01
4.972339e-01
4.972554e-01
4.972769e-01
4.972982e-01
4.973194e-01
4.973406e-01
4.973616e-01
4.973825e-01
4.974034e-01
4.974241e-01
4.974447e-01
4.974652e-01
4.974857e-01
4.975060e-01
4.975262e-01
4.975463e-01
4.975664e-01
4.975863e-01
4.976061e-01
4.976258e-01
4.976454e-01
4.976649e-01
4.976844e-01
4.977037e-01
4.977229e-01
4.977420e-01
4.977610e-01
4.977799e-01
4.977987e-01
4.978174e-01
4.978360e-01
4.978545e-01
4.978729e-01
4.978912e-01
4.979094e-01
4.979275e-01
4.979455e-01
4.979634e-01
4.979812e-01
4.979989e-01
4.980165e-01
4.980340e-01
4.980514e-01
4.980687e-01
4.980859e-01
4.981030e-01
4.981199e-01
4.981368e-01
4.981536e-01
4.981703e-01
4.981869e-01
4.982034e-01
4.982197e-01
4.982360e-01
4.982522e-01
4.982683e-01
4.982842e-01
4.983001e-01
4.983159e-01
4.983315e-01
4.983471e-01
4.983626e-01
4.983779e-01
4.983932e-01
4.984084e-01
4.984234e-01
4.984384e-01
4.984532e-01
4.984680e-01
4.984826e-01
4.984972e-01
4.985116e-01
4.985260e-01
4.985402e-01
4.985544e-01
4.985684e-01
4.985824e-01
4.985962e-01
4.986100e-01
4.986236e-01
4.986371e-01
4.986506e-01
4.986639e-01
4.986771e-01
4.986903e-01
4.987033e-01
4.987162e-01
4.987291e-01
4.987418e-01
4.987544e-01
4.987669e-01
4.987794e-01
4.987917e-01
4.988039e-01
4.988160e-01
4.988280e-01
4.988399e-01
4.988518e-01
4.988635e-01
4.988751e-01
4.988866e-01
4.988980e-01
4.989093e-01
4.989205e-01
4.989316e-01
4.989426e-01
4.989535e-01
4.989643e-01
4.989750e-01
4.989856e-01
4.989961e-01
4.990065e-01
4.990168e-01
4.990269e-01
4.990370e-01
4.990470e-01
4.990569e-01
4.990667e-01
4.990764e-01
4.990859e-01
4.990954e-01
4.991048e-01
4.991140e-01
4.991232e-01
4.991323e-01
4.991413e-01
4.991501e-01
4.991589e-01
4.991675e-01
4.991761e-01
4.991846e-01
4.991929e-01
4.992012e-01
4.992093e-01
4.992174e-01
4.992253e-01
4.992332e-01
4.992409e-01
4.992486e-01
4.992561e-01
4.992636e-01
4.992709e-01
4.992781e-01
4.992853e-01
4.992923e-01
4.992992e-01
4.993061e-01
4.993128e-01
4.993194e-01
4.993259e-01
4.993324e-01
4.993387e-01
4.993449e-01
4.993510e-01
4.993570e-01
4.993630e-01
4.993688e-01
4.993745e-01
4.993801e-01
4.993856e-01
4.993910e-01
4.993963e-01
4.994015e-01
4.994066e-01
4.994116e-01
4.994165e-01
4.994213e-01
4.994260e-01
4.994306e-01
4.994351e-01
4.994395e-01
4.994438e-01
4.994479e-01
4.994520e-01
4.994560e-01
4.994599e-01
4.994637e-01
4.994673e-01
4.994709e-01
4.994744e-01
4.994778e-01
4.994810e-01
4.994842e-01
4.994873e-01
4.994902e-01
4.994931e-01
4.994958e-01
4.994985e-01
4.995010e-01
4.995035e-01
4.995059e-01
4.995081e-01
4.995103e-01
4.995123e-01
4.995142e-01
4.995161e-01
4.995178e-01
4.995195e-01
4.995210e-01
4.995224e-01
4.995238e-01
4.995250e-01
4.995261e-01
4.995272e-01
4.995281e-01
4.995289e-01
4.995296e-01
4.995303e-01
4.995308e-01
4.995312e-01
4.995315e-01
4.995317e-01
4.995318e-01
4.995318e-01
4.995317e-01
4.995316e-01
4.995313e-01
4.995309e-01
4.995304e-01
4.995298e-01
4.995291e-01
4.995283e-01
4.995273e-01
4.995263e-01
4.995252e-01
4.995240e-01
4.995227e-01
4.995213e-01
4.995198e-01
4.995181e-01
4.995164e-01
4.995146e-01
4.995127e-01
4.995106e-01
4.995085e-01
4.995063e-01
4.995040e-01
4.995015e-01
4.994990e-01
4.994963e-01
4.994936e-01
4.994908e-01
4.994878e-01
4.994848e-01
4.994816e-01
4.994784e-01
4.994750e-01
4.994716e-01
4.994680e-01
4.994644e-01
4.994606e-01
4.994568e-01
4.994528e-01
4.994487e-01
4.994446e-01
4.994403e-01
4.994359e-01
4.994315e-01
4.994269e-01
4.994222e-01
4.994174e-01
4.994126e-01
4.994076e-01
4.994025e-01
4.993973e-01
4.993920e-01
4.993866e-01
4.993811e-01
4.993756e-01
4.993699e-01
4.993641e-01
4.993582e-01
4.993522e-01
4.993461e-01
4.993399e-01
4.993336e-01
4.993272e-01
4.993207e-01
4.993141e-01
4.993073e-01
4.993005e-01
4.992936e-01
4.992866e-01
4.992795e-01
4.992723e-01
4.992650e-01
4.992575e-01
4.992500e-01
4.992424e-01
4.992347e-01
4.992268e-01
4.992189e-01
4.992109e-01
4.992027e-01
4.991945e-01
4.991862e-01
4.991777e-01
4.991692e-01
4.991605e-01
4.991518e-01
4.991429e-01
4.991340e-01
4.991249e-01
4.991158e-01
4.991065e-01
4.990972e-01
4.990877e-01
4.990782e-01
4.990685e-01
4.990588e-01
4.990489e-01
4.990389e-01
4.990289e-01
4.990187e-01
4.990084e-01
4.989981e-01
4.989876e-01
4.989770e-01
4.989663e-01
4.989556e-01
4.989447e-01
4.989337e-01
4.989226e-01
4.989114e-01
4.989001e-01
4.988888e-01
4.988773e-01
4.988657e-01
4.988540e-01
4.988422e-01
4.988303e-01
4.988183e-01
4.988062e-01
4.987940e-01
4.987817e-01
4.987693e-01
4.987568e-01
4.987442e-01
4.987315e-01
4.987187e-01
4.987058e-01
4.986928e-01
4.986796e-01
4.986664e-01
4.986531e-01
4.986397e-01
4.986262e-01
4.986126e-01
4.985988e-01
4.985850e-01
4.985711e-01
4.985571e-01
4.985429e-01
4.985287e-01
4.985144e-01
4.984999e-01
4.984854e-01
4.984708e-01
4.984560e-01
4.984412e-01
4.984263e-01
4.984112e-01
4.983961e-01
4.983808e-01
4.983655e-01
4.983500e-01
4.983345e-01
4.983188e-01
4.983031e-01
4.982872e-01
4.982713e-01
4.982552e-01
4.982391e-01
4.982228e-01
4.982065e-01
4.981900e-01
4.981734e-01
4.981568e-01
4.981400e-01
4.981232e-01
4.981062e-01
4.980891e-01
4.980720e-01
4.980547e-01
4.980373e-01
4.980198e-01
4.980023e-01
4.979846e-01
4.979668e-01
4.979489e-01
4.979310e-01
4.979129e-01
4.978947e-01
4.978764e-01
4.978580e-01
4.978395e-01
4.978210e-01
4.978023e-01
4.977835e-01
4.977646e-01
4.977456e-01
4.977265e-01
4.977073e-01
4.976880e-01
4.976686e-01
4.976491e-01
4.976295e-01
4.976098e-01
4.975900e-01
4.975701e-01
4.975501e-01
4.975300e-01
4.975098e-01
4.974895e-01
4.974691e-01
4.974486e-01
4.974280e-01
4.974073e-01
4.973865e-01
4.973656e-01
4.973446e-01
4.973235e-01
4.973022e-01
4.972809e-01
4.972595e-01
4.972380e-01
4.972164e-01
4.971947e-01
4.971728e-01
4.971509e-01
4.971289e-01
4.971068e-01
4.970846e-01
4.970622e-01
4.970398e-01
4.970173e-01
4.969947e-01
4.969719e-01
4.969491e-01
4.969262e-01
4.969032e-01
4.968800e-01
4.968568e-01
4.968335e-01
4.968100e-01
4.967865e-01
4.967629e-01
4.967391e-01
4.967153e-01
4.966914e-01
4.966673e-01
4.966432e-01
4.966189e-01
4.965946e-01
4.965702e-01
4.965456e-01
4.965210e-01
4.964962e-01
4.964714e-01
4.964465e-01
4.964214e-01
4.963963e-01
4.963710e-01
4.963457e-01
4.963202e-01
4.962947e-01
4.962690e-01
4.962433e-01
4.962174e-01
4.961915e-01
4.961654e-01
4.961393e-01
4.961130e-01
4.960867e-01
4.960602e-01
4.960337e-01
4.960070e-01
4.959803e-01
4.959534e-01
4.959265e-01
4.958994e-01
4.958723e-01
4.958450e-01
4.958177e-01
4.957902e-01
4.957626e-01
4.957350e-01
4.957072e-01
4.956794e-01
4.956514e-01
4.956234e-01
4.955952e-01
4.955670e-01
4.955386e-01
4.955101e-01
4.954816e-01
4.954529e-01
4.954242e-01
4.953953e-01
4.953663e-01
4.953373e-01
4.953081e-01
4.952789e-01
4.952495e-01
4.952200e-01
4.951905e-01
4.951608e-01
4.951311e-01
4.951012e-01
4.950712e-01
4.950412e-01
4.950110e-01
4.949807e-01
4.949504e-01
4.949199e-01
4.948894e-01
4.948587e-01
4.948279e-01
4.947971e-01
4.947661e-01
4.947351e-01
4.947039e-01
4.946726e-01
4.946413e-01
4.946098e-01
4.945783e-01
4.945466e-01
4.945148e-01
4.944830e-01
4.944510e-01
4.944190e-01
4.943868e-01
4.943545e-01
4.943222e-01
4.942897e-01
4.942572e-01
4.942245e-01
4.941917e-01
4.941589e-01
4.941259e-01
4.940929e-01
4.940597e-01
4.940264e-01
4.939931e-01
4.939596e-01
4.939261e-01
4.938924e-01
4.938587e-01
4.938248e-01
4.937909e-01
4.937568e-01
4.937227e-01
4.936884e-01
4.936540e-01
4.936196e-01
4.935850e-01
4.935504e-01
4.935156e-01
4.934808e-01
4.934458e-01
4.934108e-01
4.933756e-01
4.933404e-01
4.933050e-01
4.932696e-01
4.932341e-01
4.931984e-01
4.931627e-01
4.931268e-01
4.930909e-01
4.930548e-01
4.930187e-01
4.929825e-01
4.929461e-01
4.929097e-01
4.928731e-01
4.928365e-01
4.927998e-01
4.927629e-01
4.927260e-01
4.926890e-01
4.926518e-01
4.926146e-01
4.925773e-01
4.925398e-01
4.925023e-01
4.924647e-01
4.924269e-01
4.923891e-01
4.923512e-01
4.923132e-01
4.922750e-01
4.922368e-01
4.921985e-01
4.921601e-01
4.921215e-01
4.920829e-01
4.920442e-01
4.920054e-01
4.919665e-01
4.919275e-01
4.918883e-01
4.918491e-01
4.918098e-01
4.917704e-01
4.917309e-01
4.916913e-01
4.916516e-01
4.916118e-01
4.915719e-01
4.915319e-01
4.914918e-01
4.914516e-01
4.914113e-01
4.913709e-01
4.913304e-01
4.912898e-01
4.912491e-01
4.912083e-01
4.911674e-01
4.911264e-01
4.910853e-01
4.910442e-01
4.910029e-01
4.909615e-01
4.909200e-01
4.908784e-01
4.908368e-01
4.907950e-01
4.907531e-01
4.907111e-01
4.906691e-01
4.906269e-01
4.905846e-01
4.905423e-01
4.904998e-01
4.904572e-01
4.904146e-01
4.903718e-01
4.903290e-01
4.902860e-01
4.902429e-01
4.901998e-01
4.901565e-01
4.901132e-01
4.900697e-01
4.900262e-01
4.899826e-01
4.899388e-01
4.898950e-01
4.898510e-01
4.898070e-01
4.897629e-01
4.897186e-01
4.896743e-01
4.896299e-01
4.895854e-01
4.895407e-01
4.894960e-01
4.894512e-01
4.894063e-01
4.893613e-01
4.893162e-01
4.892710e-01
4.892256e-01
4.891802e-01
4.891347e-01
4.890891e-01
4.890434e-01
4.889976e-01
4.889517e-01
4.889058e-01
4.888597e-01
4.888135e-01
4.887672e-01
4.887208e-01
4.886743e-01
4.886278e-01
4.885811e-01
4.885343e-01
4.884874e-01
4.884405e-01
4.883934e-01
4.883463e-01
4.882990e-01
4.882516e-01
4.882042e-01
4.881566e-01
4.881090e-01
4.880612e-01
4.880134e-01
4.879655e-01
4.879174e-01
4.878693e-01
4.878210e-01
4.877727e-01
4.877243e-01
4.876758e-01
4.876271e-01
4.875784e-01
4.875296e-01
4.874807e-01
4.874317e-01
4.873826e-01
4.873334e-01
4.872841e-01
4.872347e-01
4.871852e-01
4.871356e-01
4.870859e-01
4.870361e-01
4.869862e-01
4.869363e-01
4.868862e-01
4.868360e-01
4.867857e-01
4.867354e-01
4.866849e-01
4.866343e-01
4.865837e-01
4.865329e-01
4.864821e-01
4.864311e-01
4.863801e-01
4.863290e-01
4.862777e-01
4.862264e-01
4.861750e-01
4.861234e-01
4.860718e-01
4.860201e-01
4.859683e-01
4.859164e-01
4.858643e-01
4.858122e-01
4.857600e-01
4.857077e-01
4.856553e-01
4.856029e-01
4.855503e-01
4.854976e-01
4.854448e-01
4.853919e-01
4.853389e-01
4.852859e-01
4.852327e-01
4.851795e-01
4.851261e-01
4.850726e-01
4.850191e-01
4.849654e-01
4.849117e-01
4.848579e-01
4.848039e-01
4.847499e-01
4.846958e-01
4.846416e-01
4.845872e-01
4.845328e-01
4.844783e-01
4.844237e-01
4.843690e-01
4.843142e-01
4.842593e-01
4.842043e-01
4.841492e-01
4.840941e-01
4.840388e-01
4.839834e-01
4.839279e-01
4.838724e-01
4.838167e-01
4.837610e-01
4.837051e-01
4.836492e-01
4.835931e-01
4.835370e-01
4.834808e-01
4.834244e-01
4.833680e-01
4.833115e-01
4.832549e-01
4.831982e-01
4.831413e-01
4.830844e-01
4.830275e-01
4.829704e-01
4.829132e-01
4.828559e-01
4.827985e-01
4.827410e-01
4.826835e-01
4.826258e-01
4.825681e-01
4.825102e-01
4.824523e-01
4.823942e-01
4.823361e-01
4.822778e-01
4.822195e-01
4.821611e-01
4.821026e-01
4.820440e-01
4.819852e-01
4.819264e-01
4.818675e-01
4.818085e-01
4.817495e-01
4.816903e-01
4.816310e-01
4.815716e-01
4.815122e-01
4.814526e-01
4.813929e-01
4.813332e-01
4.812733e-01
4.812134e-01
4.811534e-01
4.810932e-01
4.810330e-01
4.809727e-01
4.809123e-01
4.808518e-01
4.807912e-01
4.807305e-01
4.806697e-01
4.806088e-01
4.805478e-01
4.804867e-01
4.804256e-01
4.803643e-01
4.803030e-01
4.802415e-01
4.801800e-01
4.801183e-01
4.800566e-01
4.799948e-01
4.799328e-01
4.798708e-01
4.798087e-01
4.797465e-01
4.796842e-01
4.796218e-01
4.795593e-01
4.794967e-01
4.794341e-01
4.793713e-01
4.793084e-01
4.792455e-01
4.791824e-01
4.791193e-01
4.790561e-01
4.789927e-01
4.789293e-01
4.788658e-01
4.788022e-01
4.787385e-01
4.786747e-01
4.786108e-01
4.785468e-01
4.784827e-01
4.784185e-01
4.783543e-01
4.782899e-01
4.782254e-01
4.781609e-01
4.780963e-01
4.780315e-01
4.779667e-01
4.779018e-01
4.778368e-01
4.777717e-01
4.777064e-01
4.776412e-01
4.775758e-01
4.775103e-01
4.774447e-01
4.773790e-01
4.773133e-01
4.772474e-01
4.771815e-01
4.771154e-01
4.770493e-01
4.769831e-01
4.769168e-01
4.768504e-01
4.767839e-01
4.767173e-01
4.766506e-01
4.765838e-01
4.765169e-01
4.764499e-01
4.763829e-01
4.763157e-01
4.762485e-01
4.761812e-01
4.761137e-01
4.760462e-01
4.759786e-01
4.759109e-01
4.758431e-01
4.757752e-01
4.757072e-01
4.756391e-01
4.755709e-01
4.755027e-01
4.754343e-01
4.753659e-01
4.752973e-01
4.752287e-01
4.751600e-01
4.750912e-01
4.750222e-01
4.749532e-01
4.748842e-01
4.748150e-01
4.747457e-01
4.746763e-01
4.746069e-01
4.745373e-01
4.744677e-01
4.743979e-01
4.743281e-01
4.742582e-01
4.741882e-01
4.741180e-01
4.740479e-01
4.739776e-01
4.739072e-01
4.738367e-01
4.737661e-01
4.736955e-01
4.736247e-01
4.735539e-01
4.734830e-01
4.734120e-01
4.733408e-01
4.732696e-01
4.731983e-01
4.731269e-01
4.730555e-01
4.729839e-01
4.729122e-01
4.728405e-01
4.727686e-01
4.726967e-01
4.726247e-01
4.725526e-01
4.724803e-01
4.724080e-01
4.723357e-01
4.722632e-01
4.721906e-01
4.721179e-01
4.720452e-01
4.719723e-01
4.718994e-01
4.718264e-01
4.717532e-01
4.716800e-01
4.716067e-01
4.715333e-01
4.714599e-01
4.713863e-01
4.713126e-01
4.712389e-01
4.711650e-01
4.710911e-01
4.710170e-01
4.709429e-01
4.708687e-01
4.707944e-01
4.707200e-01
4.706456e-01
4.705710e-01
4.704963e-01
4.704216e-01
4.703467e-01
4.702718e-01
4.701968e-01
4.701217e-01
4.700465e-01
4.699712e-01
4.698958e-01
4.698203e-01
4.697447e-01
4.696691e-01
4.695933e-01
4.695175e-01
4.694416e-01
4.693656e-01
4.692895e-01
4.692133e-01
4.691370e-01
4.690606e-01
4.689842e-01
4.689076e-01
4.688310e-01
4.687542e-01
4.686774e-01
4.686005e-01
4.685235e-01
4.684464e-01
4.683692e-01
4.682920e-01
4.682146e-01
4.681372e-01
4.680596e-01
4.679820e-01
4.679043e-01
4.678265e-01
4.677486e-01
4.676706e-01
4.675925e-01
4.675143e-01
4.674361e-01
4.673578e-01
4.672793e-01
4.672008e-01
4.671222e-01
4.670435e-01
4.669647e-01
4.668858e-01
4.668069e-01
4.667278e-01
4.666487e-01
4.665694e-01
4.664901e-01
4.664107e-01
4.663312e-01
4.662516e-01
4.661719e-01
4.660922e-01
4.660123e-01
4.659324e-01
4.658524e-01
4.657722e-01
4.656920e-01
4.656117e-01
4.655314e-01
4.654509e-01
4.653703e-01
4.652897e-01
4.652089e-01
4.651281e-01
4.650472e-01
4.649662e-01
4.648851e-01
4.648039e-01
4.647227e-01
4.646413e-01
4.645599e-01
4.644783e-01
4.643967e-01
4.643150e-01
4.642332e-01
4.641513e-01
4.640694e-01
4.639873e-01
4.639052e-01
4.638229e-01
4.637406e-01
4.636582e-01
4.635757e-01
4.634931e-01
4.634104e-01
4.633277e-01
4.632448e-01
4.631619e-01
4.630789e-01
4.629958e-01
4.629126e-01
4.628293e-01
4.627459e-01
4.626624e-01
4.625789e-01
4.624953e-01
4.624115e-01
4.623277e-01
4.622438e-01
4.621599e-01
4.620758e-01
4.619916e-01
4.619074e-01
4.618231e-01
4.617386e-01
4.616541e-01
4.615695e-01
4.614849e-01
4.614001e-01
4.613152e-01
4.612303e-01
4.611453e-01
4.610602e-01
4.609750e-01
4.608897e-01
4.608043e-01
4.607189e-01
4.606333e-01
4.605477e-01
4.604620e-01
4.603762e-01
4.602903e-01
4.602043e-01
4.601182e-01
4.600321e-01
4.599458e-01
4.598595e-01
4.597731e-01
4.596866e-01
4.596000e-01
4.595134e-01
4.594266e-01
4.593398e-01
4.592529e-01
4.591658e-01
4.590787e-01
4.589916e-01
4.589043e-01
4.588169e-01
4.587295e-01
4.586420e-01
4.585544e-01
4.584667e-01
4.583789e-01
4.582910e-01
4.582031e-01
4.581150e-01
4.580269e-01
4.579387e-01
4.578504e-01
4.577620e-01
4.576736e-01
4.575850e-01
4.574964e-01
4.574076e-01
4.573188e-01
4.572299e-01
4.571410e-01
4.570519e-01
4.569628e-01
4.568735e-01
4.567842e-01
4.566948e-01
4.566053e-01
4.565157e-01
4.564261e-01
4.563363e-01
4.562465e-01
4.561566e-01
4.560666e-01
4.559765e-01
4.558864e-01
4.557961e-01
4.557058e-01
4.556154e-01
4.555249e-01
4.554343e-01
4.553436e-01
4.552528e-01
4.551620e-01
4.550711e-01
4.549801e-01
4.548890e-01
4.547978e-01
4.547065e-01
4.546152e-01
4.545237e-01
4.544322e-01
4.543406e-01
4.542489e-01
4.541572e-01
4.540653e-01
4.539734e-01
4.538814e-01
4.537893e-01
4.536971e-01
4.536048e-01
4.535125e-01
4.534200e-01
4.533275e-01
4.532349e-01
4.531422e-01
4.530494e-01
4.529566e-01
4.528636e-01
4.527706e-01
4.526775e-01
4.525843e-01
4.524911e-01
4.523977e-01
4.523043e-01
4.522107e-01
4.521171e-01
4.520234e-01
4.519297e-01
4.518358e-01
4.517419e-01
4.516479e-01
4.515538e-01
4.514596e-01
4.513653e-01
4.512710e-01
4.511765e-01
4.510820e-01
4.509874e-01
4.508927e-01
4.507980e-01
4.507031e-01
4.506082e-01
4.505132e-01
4.504181e-01
4.503229e-01
4.502276e-01
4.501323e-01
4.500369e-01
4.499414e-01
4.498458e-01
4.497501e-01
4.496543e-01
4.495585e-01
4.494626e-01
4.493666e-01
4.492705e-01
4.491743e-01
4.490781e-01
4.489818e-01
4.488854e-01
4.487889e-01
4.486923e-01
4.485956e-01
4.484989e-01
4.484021e-01
4.483052e-01
4.482082e-01
4.481111e-01
4.480140e-01
4.479168e-01
4.478194e-01
4.477221e-01
4.476246e-01
4.475270e-01
4.474294e-01
4.473317e-01
4.472339e-01
4.471360e-01
4.470381e-01
4.469400e-01
4.468419e-01
4.467437e-01
4.466454e-01
4.465470e-01
4.464486e-01
4.463501e-01
4.462515e-01
4.461528e-01
4.460540e-01
4.459552e-01
4.458562e-01
4.457572e-01
4.456581e-01
4.455590e-01
4.454597e-01
4.453604e-01
4.452610e-01
4.451615e-01
4.450619e-01
4.449622e-01
4.448625e-01
4.447627e-01
4.446628e-01
4.445628e-01
4.444628e-01
4.443626e-01
4.442624e-01
4.441621e-01
4.440618e-01
4.439613e-01
4.438608e-01
4.437601e-01
4.436595e-01
4.435587e-01
4.434578e-01
4.433569e-01
4.432559e-01
4.431548e-01
4.430536e-01
4.429524e-01
4.428510e-01
4.427496e-01
4.426481e-01
4.425466e-01
4.424449e-01
4.423432e-01
4.422414e-01
4.421395e-01
4.420375e-01
4.419355e-01
4.418333e-01
4.417311e-01
4.416289e-01
4.415265e-01
4.414241e-01
4.413215e-01
4.412189e-01
4.411163e-01
4.410135e-01
4.409107e-01
4.408078e-01
4.407048e-01
4.406017e-01
4.404985e-01
4.403953e-01
4.402920e-01
4.401886e-01
4.400852e-01
4.399816e-01
4.398780e-01
4.397743e-01
4.396705e-01
4.395667e-01
4.394627e-01
4.393587e-01
4.392546e-01
4.391505e-01
4.390462e-01
4.389419e-01
4.388375e-01
4.387330e-01
4.386285e-01
4.385238e-01
4.384191e-01
4.383143e-01
4.382095e-01
4.381045e-01
4.379995e-01
4.378944e-01
4.377892e-01
4.376840e-01
4.375786e-01
4.374732e-01
4.373677e-01
4.372622e-01
4.371565e-01
4.370508e-01
4.369450e-01
4.368391e-01
4.367332e-01
4.366272e-01
4.365211e-01
4.364149e-01
4.363086e-01
4.362023e-01
4.360959e-01
4.359894e-01
4.358828e-01
4.357762e-01
4.356695e-01
4.355627e-01
4.354558e-01
4.353488e-01
4.352418e-01
4.351347e-01
4.350275e-01
4.349203e-01
4.348130e-01
4.347055e-01
4.345981e-01
4.344905e-01
4.343829e-01
4.342752e-01
4.341674e-01
4.340595e-01
4.339516e-01
4.338436e-01
4.337355e-01
4.336273e-01
4.335190e-01
4.334107e-01
4.333023e-01
4.331939e-01
4.330853e-01
4.329767e-01
4.328680e-01
4.327592e-01
4.326504e-01
4.325415e-01
4.324325e-01
4.323234e-01
4.322142e-01
4.321050e-01
4.319957e-01
4.318863e-01
4.317769e-01
4.316674e-01
4.315578e-01
4.314481e-01
4.313383e-01
4.312285e-01
4.311186e-01
4.310086e-01
4.308986e-01
4.307884e-01
4.306782e-01
4.305680e-01
4.304576e-01
4.303472e-01
4.302367e-01
4.301261e-01
4.300155e-01
4.299048e-01
4.297940e-01
4.296831e-01
4.295722e-01
4.294611e-01
4.293500e-01
4.292389e-01
4.291276e-01
4.290163e-01
4.289049e-01
4.287935e-01
4.286819e-01
4.285703e-01
4.284586e-01
4.283469e-01
4.282350e-01
4.281231e-01
4.280112e-01
4.278991e-01
4.277870e-01
4.276748e-01
4.275625e-01
4.274502e-01
4.273377e-01
4.272252e-01
4.271127e-01
4.270000e-01
4.268873e-01
4.267745e-01
4.266617e-01
4.265487e-01
4.264357e-01
4.263227e-01
4.262095e-01
4.260963e-01
4.259830e-01
4.258696e-01
4.257562e-01
4.256427e-01
4.255291e-01
4.254154e-01
4.253017e-01
4.251879e-01
4.250740e-01
4.249600e-01
4.248460e-01
4.247319e-01
4.246178e-01
4.245035e-01
4.243892e-01
4.242748e-01
4.241604e-01
4.240458e-01
4.239312e-01
4.238166e-01
4.237018e-01
4.235870e-01
4.234721e-01
4.233571e-01
4.232421e-01
4.231270e-01
4.230118e-01
4.228966e-01
4.227813e-01
4.226659e-01
4.225504e-01
4.224349e-01
4.223193e-01
4.222036e-01
4.220879e-01
4.219720e-01
4.218561e-01
4.217402e-01
4.216242e-01
4.215081e-01
4.213919e-01
4.212756e-01
4.211593e-01
4.210429e-01
4.209265e-01
4.208099e-01
4.206933e-01
4.205767e-01
4.204599e-01
4.203431e-01
4.202262e-01
4.201093e-01
4.199923e-01
4.198752e-01
4.197580e-01
4.196408e-01
4.195235e-01
4.194061e-01
4.192886e-01
4.191711e-01
4.190535e-01
4.189359e-01
4.188182e-01
4.187004e-01
4.185825e-01
4.184646e-01
4.183466e-01
4.182285e-01
4.181103e-01
4.179921e-01
4.178738e-01
4.177555e-01
4.176371e-01
4.175186e-01
4.174000e-01
4.172814e-01
4.171627e-01
4.170439e-01
4.169251e-01
4.168062e-01
4.166872e-01
4.165681e-01
4.164490e-01
4.163298e-01
4.162106e-01
4.160913e-01
4.159719e-01
4.158524e-01
4.157329e-01
4.156133e-01
4.154936e-01
4.153739e-01
4.152541e-01
4.151342e-01
4.150143e-01
4.148943e-01
4.147742e-01
4.146540e-01
4.145338e-01
4.144135e-01
4.142932e-01
4.141728e-01
4.140523e-01
4.139317e-01
4.138111e-01
4.136904e-01
4.135696e-01
4.134488e-01
4.133279e-01
4.132070e-01
4.130859e-01
4.129648e-01
4.128437e-01
4.127224e-01
4.126011e-01
4.124798e-01
4.123583e-01
4.122368e-01
4.121152e-01
4.119936e-01
4.118719e-01
4.117501e-01
4.116283e-01
4.115064e-01
4.113844e-01
4.112624e-01
4.111402e-01
4.110181e-01
4.108958e-01
4.107735e-01
4.106511e-01
4.105287e-01
4.104062e-01
4.102836e-01
4.101610e-01
4.100383e-01
4.099155e-01
4.097926e-01
4.096697e-01
4.095468e-01
4.094237e-01
4.093006e-01
4.091774e-01
4.090542e-01
4.089309e-01
4.088075e-01
4.086841e-01
4.085606e-01
4.084370e-01
4.083134e-01
4.081897e-01
4.080659e-01
4.079421e-01
4.078182e-01
4.076942e-01
4.075702e-01
4.074461e-01
4.073219e-01
4.071977e-01
4.070734e-01
4.069490e-01
4.068246e-01
4.067001e-01
4.065756e-01
4.064510e-01
4.063263e-01
4.062015e-01
4.060767e-01
4.059518e-01
4.058269e-01
4.057019e-01
4.055768e-01
4.054517e-01
4.053265e-01
4.052012e-01
4.050759e-01
4.049505e-01
4.048250e-01
4.046995e-01
4.045739e-01
4.044482e-01
4.043225e-01
4.041967e-01
4.040709e-01
4.039450e-01
4.038190e-01
4.036930e-01
4.035669e-01
4.034407e-01
4.033145e-01
4.031882e-01
4.030618e-01
4.029354e-01
4.028089e-01
4.026824e-01
4.025557e-01
4.024291e-01
4.023023e-01
4.021755e-01
4.020487e-01
4.019217e-01
4.017947e-01
4.016677e-01
4.015406e-01
4.014134e-01
4.012861e-01
4.011588e-01
4.010314e-01
4.009040e-01
4.007765e-01
4.006489e-01
4.005213e-01
4.003936e-01
4.002659e-01
4.001381e-01
4.000102e-01
3.998823e-01
3.997543e-01
3.996262e-01
3.994981e-01
3.993699e-01
3.992416e-01
3.991133e-01
3.989850e-01
3.988565e-01
3.987280e-01
3.985995e-01
3.984708e-01
3.983422e-01
3.982134e-01
3.980846e-01
3.979557e-01
3.978268e-01
3.976978e-01
3.975688e-01
3.974396e-01
3.973105e-01
3.971812e-01
3.970519e-01
3.969226e-01
3.967931e-01
3.966636e-01
3.965341e-01
3.964045e-01
3.962748e-01
3.961451e-01
3.960153e-01
3.958855e-01
3.957555e-01
3.956256e-01
3.954955e-01
3.953654e-01
3.952353e-01
3.951051e-01
3.949748e-01
3.948445e-01
3.947141e-01
3.945836e-01
3.944531e-01
3.943225e-01
3.941919e-01
3.940612e-01
3.939304e-01
3.937996e-01
3.936687e-01
3.935378e-01
3.934068e-01
3.932757e-01
3.931446e-01
3.930134e-01
3.928822e-01
3.927509e-01
3.926195e-01
3.924881e-01
3.923566e-01
3.922251e-01
3.920935e-01
3.919618e-01
3.918301e-01
3.916983e-01
3.915665e-01
3.914346e-01
3.913027e-01
3.911706e-01
3.910386e-01
3.909064e-01
3.907743e-01
3.906420e-01
3.905097e-01
3.903773e-01
3.902449e-01
3.901124e-01
3.899799e-01
3.898473e-01
3.897146e-01
3.895819e-01
3.894491e-01
3.893163e-01
3.891834e-01
3.890505e-01
3.889175e-01
3.887844e-01
3.886513e-01
3.885181e-01
3.883848e-01
3.882515e-01
3.881182e-01
3.879848e-01
3.878513e-01
3.877178e-01
3.875842e-01
3.874505e-01
3.873168e-01
3.871831e-01
3.870492e-01
3.869154e-01
3.867814e-01
3.866474e-01
3.865134e-01
3.863793e-01
3.862451e-01
3.861109e-01
3.859766e-01
3.858423e-01
3.857079e-01
3.855735e-01
3.854390e-01
3.853044e-01
3.851698e-01
3.850351e-01
3.849004e-01
3.847656e-01
3.846307e-01
3.844958e-01
3.843609e-01
3.842259e-01
3.840908e-01
3.839557e-01
3.838205e-01
3.836853e-01
3.835500e-01
3.834146e-01
3.832792e-01
3.831438e-01
3.830082e-01
3.828727e-01
3.827370e-01
3.826013e-01
3.824656e-01
3.823298e-01
3.821940e-01
3.820580e-01
3.819221e-01
3.817861e-01
3.816500e-01
3.815139e-01
3.813777e-01
3.812414e-01
3.811051e-01
3.809688e-01
3.808324e-01
3.806959e-01
3.805594e-01
3.804228e-01
3.802862e-01
3.801495e-01
3.800128e-01
3.798760e-01
3.797392e-01
3.796023e-01
3.794653e-01
3.793283e-01
3.791913e-01
3.790541e-01
3.789170e-01
3.787797e-01
3.786425e-01
3.785051e-01
3.783677e-01
3.782303e-01
3.780928e-01
3.779553e-01
3.778177e-01
3.776800e-01
3.775423e-01
3.774045e-01
3.772667e-01
3.771288e-01
3.769909e-01
3.768529e-01
3.767149e-01
3.765768e-01
3.764387e-01
3.763005e-01
3.761623e-01
3.760240e-01
3.758856e-01
3.757472e-01
3.756088e-01
3.754702e-01
3.753317e-01
3.751931e-01
3.750544e-01
3.749157e-01
3.747769e-01
3.746381e-01
3.744992e-01
3.743603e-01
3.742213e-01
3.740823e-01
3.739432e-01
3.738040e-01
3.736648e-01
3.735256e-01
3.733863e-01
3.732469e-01
3.731075e-01
3.729681e-01
3.728286e-01
3.726890e-01
3.725494e-01
3.724098e-01
3.722701e-01
3.721303e-01
3.719905e-01
3.718506e-01
3.717107e-01
3.715707e-01
3.714307e-01
3.712906e-01
3.711505e-01
3.710103e-01
3.708701e-01
3.707298e-01
3.705895e-01
3.704491e-01
3.703087e-01
3.701682e-01
3.700277e-01
3.698871e-01
3.697465e-01
3.696058e-01
3.694651e-01
3.693243e-01
3.691835e-01
3.690426e-01
3.689016e-01
3.687607e-01
3.686196e-01
3.684785e-01
3.683374e-01
3.681962e-01
3.680550e-01
3.679137e-01
3.677724e-01
3.676310e-01
3.674895e-01
3.673481e-01
3.672065e-01
3.670649e-01
3.669233e-01
3.667816e-01
3.666399e-01
3.664981e-01
3.663563e-01
3.662144e-01
3.660725e-01
3.659305e-01
3.657885e-01
3.656464e-01
3.655043e-01
3.653621e-01
3.652199e-01
3.650776e-01
3.649353e-01
3.647929e-01
3.646505e-01
3.645080e-01
3.643655e-01
3.642230e-01
3.640803e-01
3.639377e-01
3.637950e-01
3.636522e-01
3.635094e-01
3.633666e-01
3.632237e-01
3.630807e-01
3.629377e-01
3.627947e-01
3.626516e-01
3.625084e-01
3.623652e-01
3.622220e-01
3.620787e-01
3.619354e-01
3.617920e-01
3.616486e-01
3.615051e-01
3.613616e-01
3.612180e-01
3.610744e-01
3.609308e-01
3.607870e-01
3.606433e-01
3.604995e-01
3.603556e-01
3.602117e-01
3.600678e-01
3.599238e-01
3.597798e-01
3.596357e-01
3.594915e-01
3.593474e-01
3.592031e-01
3.590589e-01
3.589146e-01
3.587702e-01
3.586258e-01
3.584813e-01
3.583368e-01
3.581923e-01
3.580477e-01
3.579030e-01
3.577584e-01
3.576136e-01
3.574688e-01
3.573240e-01
3.571791e-01
3.570342e-01
3.568893e-01
3.567443e-01
3.565992e-01
3.564541e-01
3.563090e-01
3.561638e-01
3.560186e-01
3.558733e-01
3.557280e-01
3.555826e-01
3.554372e-01
3.552917e-01
3.551462e-01
3.550007e-01
3.548551e-01
3.547094e-01
3.545638e-01
3.544180e-01
3.542723e-01
3.541264e-01
3.539806e-01
3.538347e-01
3.536887e-01
3.535427e-01
3.533967e-01
3.532506e-01
3.531045e-01
3.529583e-01
3.528121e-01
3.526658e-01
3.525195e-01
3.523732e-01
3.522268e-01
3.520804e-01
3.519339e-01
3.517874e-01
3.516408e-01
3.514942e-01
3.513476e-01
3.512009e-01
3.510541e-01
3.509074e-01
3.507605e-01
3.506137e-01
3.504668e-01
3.503198e-01
3.501728e-01
3.500258e-01
3.498787e-01
3.497316e-01
3.495844e-01
3.494372e-01
3.492899e-01
3.491426e-01
3.489953e-01
3.488479e-01
3.487005e-01
3.485530e-01
3.484055e-01
3.482580e-01
3.481104e-01
3.479628e-01
3.478151e-01
3.476674e-01
3.475196e-01
3.473718e-01
3.472240e-01
3.470761e-01
3.469282e-01
3.467802e-01
3.466322e-01
3.464841e-01
3.463361e-01
3.461879e-01
3.460398e-01
3.458915e-01
3.457433e-01
3.455950e-01
3.454466e-01
3.452983e-01
3.451498e-01
3.450014e-01
3.448529e-01
3.447043e-01
3.445558e-01
3.444071e-01
3.442585e-01
3.441098e-01
3.439610e-01
3.438122e-01
3.436634e-01
3.435145e-01
3.433656e-01
3.432167e-01
3.430677e-01
3.429187e-01
3.427696e-01
3.426205e-01
3.424713e-01
3.423222e-01
3.421729e-01
3.420237e-01
3.418744e-01
3.417250e-01
3.415756e-01
3.414262e-01
3.412767e-01
3.411272e-01
3.409777e-01
3.408281e-01
3.406785e-01
3.405288e-01
3.403791e-01
3.402294e-01
3.400796e-01
3.399298e-01
3.397799e-01
3.396300e-01
3.394801e-01
3.393301e-01
3.391801e-01
3.390301e-01
3.388800e-01
3.387299e-01
3.385797e-01
3.384295e-01
3.382793e-01
3.381290e-01
3.379787e-01
3.378283e-01
3.376779e-01
3.375275e-01
3.373770e-01
3.372265e-01
3.370760e-01
3.369254e-01
3.367748e-01
3.366241e-01
3.364734e-01
3.363227e-01
3.361719e-01
3.360211e-01
3.358703e-01
3.357194e-01
3.355685e-01
3.354175e-01
3.352665e-01
3.351155e-01
3.349644e-01
3.348133e-01
3.346622e-01
3.345110e-01
3.343598e-01
3.342085e-01
3.340573e-01
3.339059e-01
3.337546e-01
3.336032e-01
3.334517e-01
3.333003e-01
3.331488e-01
3.329972e-01
3.328457e-01
3.326940e-01
3.325424e-01
3.323907e-01
3.322390e-01
3.320872e-01
3.319354e-01
3.317836e-01
3.316317e-01
3.314798e-01
3.313279e-01
3.311759e-01
3.310239e-01
3.308719e-01
3.307198e-01
3.305677e-01
3.304156e-01
3.302634e-01
3.301112e-01
3.299589e-01
3.298066e-01
3.296543e-01
3.295020e-01
3.293496e-01
3.291971e-01
3.290447e-01
3.288922e-01
3.287397e-01
3.285871e-01
3.284345e-01
3.282819e-01
3.281292e-01
3.279765e-01
3.278238e-01
3.276710e-01
3.275182e-01
3.273653e-01
3.272125e-01
3.270596e-01
3.269066e-01
3.267537e-01
3.266007e-01
3.264476e-01
3.262945e-01
3.261414e-01
3.259883e-01
3.258351e-01
3.256819e-01
3.255287e-01
3.253754e-01
3.252221e-01
3.250688e-01
3.249154e-01
3.247620e-01
3.246086e-01
3.244551e-01
3.243016e-01
3.241481e-01
3.239945e-01
3.238409e-01
3.236873e-01
3.235336e-01
3.233799e-01
3.232262e-01
3.230724e-01
3.229186e-01
3.227648e-01
3.226109e-01
3.224570e-01
3.223031e-01
3.221492e-01
3.219952e-01
3.218411e-01
3.216871e-01
3.215330e-01
3.213789e-01
3.212248e-01
3.210706e-01
3.209164e-01
3.207621e-01
3.206079e-01
3.204536e-01
3.202992e-01
3.201449e-01
3.199905e-01
3.198361e-01
3.196816e-01
3.195271e-01
3.193726e-01
3.192180e-01
3.190635e-01
3.189089e-01
3.187542e-01
3.185996e-01
3.184449e-01
3.182901e-01
3.181354e-01
3.179806e-01
3.178257e-01
3.176709e-01
3.175160e-01
3.173611e-01
3.172062e-01
3.170512e-01
3.168962e-01
3.167412e-01
3.165861e-01
3.164310e-01
3.162759e-01
3.161207e-01
3.159656e-01
3.158103e-01
3.156551e-01
3.154998e-01
3.153445e-01
3.151892e-01
3.150339e-01
3.148785e-01
3.147231e-01
3.145676e-01
3.144122e-01
3.142567e-01
3.141011e-01
3.139456e-01
3.137900e-01
3.136344e-01
3.134787e-01
3.133231e-01
3.131674e-01
3.130116e-01
3.128559e-01
3.127001e-01
3.125443e-01
3.123885e-01
3.122326e-01
3.120767e-01
3.119208e-01
3.117648e-01
3.116088e-01
3.114528e-01
3.112968e-01
3.111407e-01
3.109847e-01
3.108285e-01
3.106724e-01
3.105162e-01
3.103600e-01
3.102038e-01
3.100476e-01
3.098913e-01
3.097350e-01
3.095786e-01
3.094223e-01
3.092659e-01
3.091095e-01
3.089530e-01
3.087966e-01
3.086401e-01
3.084836e-01
3.083270e-01
3.081704e-01
3.080138e-01
3.078572e-01
3.077006e-01
3.075439e-01
3.073872e-01
3.072305e-01
3.070737e-01
3.069169e-01
3.067601e-01
3.066033e-01
3.064464e-01
3.062895e-01
3.061326e-01
3.059757e-01
3.058187e-01
3.056618e-01
3.055047e-01
3.053477e-01
3.051906e-01
3.050336e-01
3.048764e-01
3.047193e-01
3.045622e-01
3.044050e-01
3.042478e-01
3.040905e-01
3.039333e-01
3.037760e-01
3.036187e-01
3.034613e-01
3.033040e-01
3.031466e-01
3.029892e-01
3.028317e-01
3.026743e-01
3.025168e-01
3.023593e-01
3.022018e-01
3.020442e-01
3.018867e-01
3.017291e-01
3.015714e-01
3.014138e-01
3.012561e-01
3.010984e-01
3.009407e-01
3.007830e-01
3.006252e-01
3.004674e-01
3.003096e-01
3.001518e-01
2.999939e-01
2.998360e-01
2.996781e-01
2.995202e-01
2.993623e-01
2.992043e-01
2.990463e-01
2.988883e-01
2.987302e-01
2.985722e-01
2.984141e-01
2.982560e-01
2.980978e-01
2.979397e-01
2.977815e-01
2.976233e-01
2.974651e-01
2.973069e-01
2.971486e-01
2.969903e-01
2.968320e-01
2.966737e-01
2.965153e-01
2.963570e-01
2.961986e-01
2.960402e-01
2.958817e-01
2.957233e-01
2.955648e-01
2.954063e-01
2.952478e-01
2.950892e-01
2.949306e-01
2.947721e-01
2.946135e-01
2.944548e-01
2.942962e-01
2.941375e-01
2.939788e-01
2.938201e-01
2.936614e-01
2.935026e-01
2.933439e-01
2.931851e-01
2.930263e-01
2.928674e-01
2.927086e-01
2.925497e-01
2.923908e-01
2.922319e-01
2.920730e-01
2.919140e-01
2.917550e-01
2.915960e-01
2.914370e-01
2.912780e-01
2.911189e-01
2.909599e-01
2.908008e-01
2.906417e-01
2.904825e-01
2.903234e-01
2.901642e-01
2.900050e-01
2.898458e-01
2.896866e-01
2.895273e-01
2.893681e-01
2.892088e-01
2.890495e-01
2.888902e-01
2.887308e-01
2.885715e-01
2.884121e-01
2.882527e-01
2.880933e-01
2.879339e-01
2.877744e-01
2.876149e-01
2.874555e-01
2.872960e-01
2.871364e-01
2.869769e-01
2.868173e-01
2.866578e-01
2.864982e-01
2.863386e-01
2.861789e-01
2.860193e-01
2.858596e-01
2.856999e-01
2.855402e-01
2.853805e-01
2.852208e-01
2.850610e-01
2.849013e-01
2.847415e-01
2.845817e-01
2.844219e-01
2.842620e-01
2.841022e-01
2.839423e-01
2.837824e-01
2.836225e-01
2.834626e-01
2.833026e-01
2.831427e-01
2.829827e-01
2.828227e-01
2.826627e-01
2.825027e-01
2.823427e-01
2.821826e-01
2.820226e-01
2.818625e-01
2.817024e-01
2.815423e-01
2.813821e-01
2.812220e-01
2.810618e-01
2.809016e-01
2.807415e-01
2.805812e-01
2.804210e-01
2.802608e-01
2.801005e-01
2.799403e-01
2.797800e-01
2.796197e-01
2.794594e-01
2.792990e-01
2.791387e-01
2.789783e-01
2.788180e-01
2.786576e-01
2.784972e-01
2.783367e-01
2.781763e-01
2.780159e-01
2.778554e-01
2.776949e-01
2.775344e-01
2.773739e-01
2.772134e-01
2.770529e-01
2.768923e-01
2.767318e-01
2.765712e-01
2.764106e-01
2.762500e-01
2.760894e-01
2.759288e-01
2.757681e-01
2.756075e-01
2.754468e-01
2.752861e-01
2.751254e-01
2.749647e-01
2.748040e-01
2.746433e-01
2.744825e-01
2.743217e-01
2.741610e-01
2.740002e-01
2.738394e-01
2.736786e-01
2.735177e-01
2.733569e-01
2.731960e-01
2.730352e-01
2.728743e-01
2.727134e-01
2.725525e-01
2.723916e-01
2.722307e-01
2.720697e-01
2.719088e-01
2.717478e-01
2.715869e-01
2.714259e-01
2.712649e-01
2.711039e-01
2.709429e-01
2.707818e-01
2.706208e-01
2.704597e-01
2.702987e-01
2.701376e-01
2.699765e-01
2.698154e-01
2.696543e-01
2.694932e-01
2.693320e-01
2.691709e-01
2.690097e-01
2.688486e-01
2.686874e-01
2.685262e-01
2.683650e-01
2.682038e-01
2.680426e-01
2.678813e-01
2.677201e-01
2.675589e-01
2.673976e-01
2.672363e-01
2.670750e-01
2.669137e-01
2.667524e-01
2.665911e-01
2.664298e-01
2.662685e-01
2.661071e-01
2.659458e-01
2.657844e-01
2.656231e-01
2.654617e-01
2.653003e-01
2.651389e-01
2.649775e-01
2.648161e-01
2.646547e-01
2.644932e-01
2.643318e-01
2.641703e-01
2.640089e-01
2.638474e-01
2.636859e-01
2.635244e-01
2.633629e-01
2.632014e-01
2.630399e-01
2.628784e-01
2.627169e-01
2.625553e-01
2.623938e-01
2.622322e-01
2.620707e-01
2.619091e-01
2.617475e-01
2.615859e-01
2.614243e-01
2.612627e-01
2.611011e-01
2.609395e-01
2.607779e-01
2.606162e-01
2.604546e-01
2.602929e-01
2.601313e-01
2.599696e-01
2.598080e-01
2.596463e-01
2.594846e-01
2.593229e-01
2.591612e-01
2.589995e-01
2.588378e-01
2.586761e-01
2.585143e-01
2.583526e-01
2.581909e-01
2.580291e-01
2.578674e-01
2.577056e-01
2.575438e-01
2.573821e-01
2.572203e-01
2.570585e-01
2.568967e-01
2.567349e-01
2.565731e-01
2.564113e-01
2.562495e-01
2.560877e-01
2.559258e-01
2.557640e-01
2.556022e-01
2.554403e-01
2.552785e-01
2.551166e-01
2.549548e-01
2.547929e-01
2.546310e-01
2.544692e-01
2.543073e-01
2.541454e-01
2.539835e-01
2.538216e-01
2.536597e-01
2.534978e-01
2.533359e-01
2.531740e-01
2.530121e-01
2.528501e-01
2.526882e-01
2.525263e-01
2.523644e-01
2.522024e-01
2.520405e-01
2.518785e-01
2.517166e-01
2.515546e-01
2.513927e-01
2.512307e-01
2.510687e-01
2.509067e-01
2.507448e-01
2.505828e-01
2.504208e-01
2.502588e-01
2.500968e-01
2.499348e-01
2.497728e-01
2.496108e-01
2.494488e-01
2.492868e-01
2.491248e-01
2.489628e-01
2.488008e-01
2.486388e-01
2.484768e-01
2.483147e-01
2.481527e-01
2.479907e-01
2.478287e-01
2.476666e-01
2.475046e-01
2.473425e-01
2.471805e-01
2.470185e-01
2.468564e-01
2.466944e-01
2.465323e-01
2.463703e-01
2.462082e-01
2.460462e-01
2.458841e-01
2.457221e-01
2.455600e-01
2.453979e-01
2.452359e-01
2.450738e-01
2.449117e-01
2.447497e-01
2.445876e-01
2.444255e-01
2.442635e-01
2.441014e-01
2.439393e-01
2.437772e-01
2.436152e-01
2.434531e-01
2.432910e-01
2.431289e-01
2.429669e-01
2.428048e-01
2.426427e-01
2.424806e-01
2.423186e-01
2.421565e-01
2.419944e-01
2.418323e-01
2.416702e-01
2.415082e-01
2.413461e-01
2.411840e-01
2.410219e-01
2.408598e-01
2.406978e-01
2.405357e-01
2.403736e-01
2.402115e-01
2.400494e-01
2.398874e-01
2.397253e-01
2.395632e-01
2.394011e-01
2.392391e-01
2.390770e-01
2.389149e-01
2.387529e-01
2.385908e-01
2.384287e-01
2.382667e-01
2.381046e-01
2.379425e-01
2.377805e-01
2.376184e-01
2.374563e-01
2.372943e-01
2.371322e-01
2.369702e-01
2.368081e-01
2.366461e-01
2.364840e-01
2.363220e-01
2.361599e-01
2.359979e-01
2.358358e-01
2.356738e-01
2.355118e-01
2.353497e-01
2.351877e-01
2.350257e-01
2.348636e-01
2.347016e-01
2.345396e-01
2.343776e-01
2.342156e-01
2.340536e-01
2.338915e-01
2.337295e-01
2.335675e-01
2.334055e-01
2.332435e-01
2.330815e-01
2.329196e-01
2.327576e-01
2.325956e-01
2.324336e-01
2.322716e-01
2.321097e-01
2.319477e-01
2.317857e-01
2.316238e-01
2.314618e-01
2.312999e-01
2.311379e-01
2.309760e-01
2.308140e-01
2.306521e-01
2.304901e-01
2.303282e-01
2.301663e-01
2.300044e-01
2.298425e-01
2.296806e-01
2.295187e-01
2.293568e-01
2.291949e-01
2.290330e-01
2.288711e-01
2.287092e-01
2.285473e-01
2.283855e-01
2.282236e-01
2.280617e-01
2.278999e-01
2.277380e-01
2.275762e-01
2.274143e-01
2.272525e-01
2.270907e-01
2.269289e-01
2.267670e-01
2.266052e-01
2.264434e-01
2.262816e-01
2.261198e-01
2.259581e-01
2.257963e-01
2.256345e-01
2.254727e-01
2.253110e-01
2.251492e-01
2.249875e-01
2.248257e-01
2.246640e-01
2.245023e-01
2.243406e-01
2.241788e-01
2.240171e-01
2.238554e-01
2.236937e-01
2.235320e-01
2.233704e-01
2.232087e-01
2.230470e-01
2.228854e-01
2.227237e-01
2.225621e-01
2.224004e-01
2.222388e-01
2.220772e-01
2.219156e-01
2.217540e-01
2.215924e-01
2.214308e-01
2.212692e-01
2.211076e-01
2.209461e-01
2.207845e-01
2.206230e-01
2.204614e-01
2.202999e-01
2.201384e-01
2.199769e-01
2.198154e-01
2.196539e-01
2.194924e-01
2.193309e-01
2.191694e-01
2.190080e-01
2.188465e-01
2.186851e-01
2.185236e-01
2.183622e-01
2.182008e-01
2.180394e-01
2.178780e-01
2.177166e-01
2.175552e-01
2.173938e-01
2.172325e-01
2.170711e-01
2.169098e-01
2.167484e-01
2.165871e-01
2.164258e-01
2.162645e-01
2.161032e-01
2.159419e-01
2.157807e-01
2.156194e-01
2.154581e-01
2.152969e-01
2.151357e-01
2.149744e-01
2.148132e-01
2.146520e-01
2.144908e-01
2.143297e-01
2.141685e-01
2.140073e-01
2.138462e-01
2.136851e-01
2.135239e-01
2.133628e-01
2.132017e-01
2.130406e-01
2.128796e-01
2.127185e-01
2.125574e-01
2.123964e-01
2.122353e-01
2.120743e-01
2.119133e-01
2.117523e-01
2.115913e-01
2.114304e-01
2.112694e-01
2.111084e-01
2.109475e-01
2.107866e-01
2.106257e-01
2.104648e-01
2.103039e-01
2.101430e-01
2.099821e-01
2.098213e-01
2.096604e-01
2.094996e-01
2.093388e-01
2.091780e-01
2.090172e-01
2.088564e-01
2.086956e-01
2.085349e-01
2.083742e-01
2.082134e-01
2.080527e-01
2.078920e-01
2.077313e-01
2.075707e-01
2.074100e-01
2.072494e-01
2.070887e-01
2.069281e-01
2.067675e-01
2.066069e-01
2.064463e-01
2.062858e-01
2.061252e-01
2.059647e-01
2.058042e-01
2.056437e-01
2.054832e-01
2.053227e-01
2.051622e-01
2.050018e-01
2.048413e-01
2.046809e-01
2.045205e-01
2.043601e-01
2.041997e-01
2.040394e-01
2.038790e-01
2.037187e-01
2.035584e-01
2.033981e-01
2.032378e-01
2.030775e-01
2.029173e-01
2.027570e-01
2.025968e-01
2.024366e-01
2.022764e-01
2.021162e-01
2.019560e-01
2.017959e-01
2.016358e-01
2.014756e-01
2.013155e-01
2.011555e-01
2.009954e-01
2.008353e-01
2.006753e-01
2.005153e-01
2.003553e-01
2.001953e-01
2.000353e-01
1.998754e-01
1.997154e-01
1.995555e-01
1.993956e-01
1.992357e-01
1.990758e-01
1.989160e-01
1.987561e-01
1.985963e-01
1.984365e-01
1.982767e-01
1.981169e-01
1.979572e-01
1.977974e-01
1.976377e-01
1.974780e-01
1.973183e-01
1.971587e-01
1.969990e-01
1.968394e-01
1.966798e-01
1.965202e-01
1.963606e-01
1.962010e-01
1.960415e-01
1.958820e-01
1.957225e-01
1.955630e-01
1.954035e-01
1.952440e-01
1.950846e-01
1.949252e-01
1.947658e-01
1.946064e-01
1.944470e-01
1.942877e-01
1.941284e-01
1.939691e-01
1.938098e-01
1.936505e-01
1.934913e-01
1.933320e-01
1.931728e-01
1.930136e-01
1.928545e-01
1.926953e-01
1.925362e-01
1.923771e-01
1.922180e-01
1.920589e-01
1.918998e-01
1.917408e-01
1.915818e-01
1.914228e-01
1.912638e-01
1.911049e-01
1.909459e-01
1.907870e-01
1.906281e-01
1.904692e-01
1.903104e-01
1.901515e-01
1.899927e-01
1.898339e-01
1.896751e-01
1.895164e-01
1.893577e-01
1.891989e-01
1.890402e-01
1.888816e-01
1.887229e-01
1.885643e-01
1.884057e-01
1.882471e-01
1.880885e-01
1.879300e-01
1.877715e-01
1.876129e-01
1.874545e-01
1.872960e-01
1.871376e-01
1.869791e-01
1.868207e-01
1.866624e-01
1.865040e-01
1.863457e-01
1.861874e-01
1.860291e-01
1.858708e-01
1.857126e-01
1.855543e-01
1.853961e-01
1.852380e-01
1.850798e-01
1.849217e-01
1.847636e-01
1.846055e-01
1.844474e-01
1.842894e-01
1.841313e-01
1.839733e-01
1.838154e-01
1.836574e-01
1.834995e-01
1.833416e-01
1.831837e-01
1.830258e-01
1.828680e-01
1.827102e-01
1.825524e-01
1.823946e-01
1.822369e-01
1.820792e-01
1.819215e-01
1.817638e-01
1.816061e-01
1.814485e-01
1.812909e-01
1.811333e-01
1.809758e-01
1.808182e-01
1.806607e-01
1.805032e-01
1.803458e-01
1.801883e-01
1.800309e-01
1.798735e-01
1.797162e-01
1.795588e-01
1.794015e-01
1.792442e-01
1.790870e-01
1.789297e-01
1.787725e-01
1.786153e-01
1.784582e-01
1.783010e-01
1.781439e-01
1.779868e-01
1.778298e-01
1.776727e-01
1.775157e-01
1.773587e-01
1.772017e-01
1.770448e-01
1.768879e-01
1.767310e-01
1.765741e-01
1.764173e-01
1.762605e-01
1.761037e-01
1.759469e-01
1.757902e-01
1.756335e-01
1.754768e-01
1.753202e-01
1.751635e-01
1.750069e-01
1.748504e-01
1.746938e-01
1.745373e-01
1.743808e-01
1.742243e-01
1.740679e-01
1.739114e-01
1.737551e-01
1.735987e-01
1.734424e-01
1.732860e-01
1.731298e-01
1.729735e-01
1.728173e-01
1.726611e-01
1.725049e-01
1.723487e-01
1.721926e-01
1.720365e-01
1.718805e-01
1.717244e-01
1.715684e-01
1.714124e-01
1.712565e-01
1.711005e-01
1.709446e-01
1.707888e-01
1.706329e-01
1.704771e-01
1.703213e-01
1.701656e-01
1.700098e-01
1.698541e-01
1.696985e-01
1.695428e-01
1.693872e-01
1.692316e-01
1.690760e-01
1.689205e-01
1.687650e-01
1.686095e-01
1.684541e-01
1.682987e-01
1.681433e-01
1.679879e-01
1.678326e-01
1.676773e-01
1.675220e-01
1.673668e-01
1.672116e-01
1.670564e-01
1.669012e-01
1.667461e-01
1.665910e-01
1.664359e-01
1.662809e-01
1.661259e-01
1.659709e-01
1.658160e-01
1.656610e-01
1.655062e-01
1.653513e-01
1.651965e-01
1.650417e-01
1.648869e-01
1.647322e-01
1.645775e-01
1.644228e-01
1.642681e-01
1.641135e-01
1.639589e-01
1.638044e-01
1.636499e-01
1.634954e-01
1.633409e-01
1.631865e-01
1.630321e-01
1.628777e-01
1.627234e-01
1.625691e-01
1.624148e-01
1.622605e-01
1.621063e-01
1.619522e-01
1.617980e-01
1.616439e-01
1.614898e-01
1.613357e-01
1.611817e-01
1.610277e-01
1.608738e-01
1.607198e-01
1.605659e-01
1.604121e-01
1.602582e-01
1.601044e-01
1.599507e-01
1.597969e-01
1.596432e-01
1.594896e-01
1.593359e-01
1.591823e-01
1.590288e-01
1.588752e-01
1.587217e-01
1.585682e-01
1.584148e-01
1.582614e-01
1.581080e-01
1.579547e-01
1.578013e-01
1.576481e-01
1.574948e-01
1.573416e-01
1.571884e-01
1.570353e-01
1.568822e-01
1.567291e-01
1.565760e-01
1.564230e-01
1.562701e-01
1.561171e-01
1.559642e-01
1.558113e-01
1.556585e-01
1.555057e-01
1.553529e-01
1.552002e-01
1.550474e-01
1.548948e-01
1.547421e-01
1.545895e-01
1.544370e-01
1.542844e-01
1.541319e-01
1.539795e-01
1.538270e-01
1.536746e-01
1.535223e-01
1.533699e-01
1.532176e-01
1.530654e-01
1.529132e-01
1.527610e-01
1.526088e-01
1.524567e-01
1.523046e-01
1.521526e-01
1.520006e-01
1.518486e-01
1.516966e-01
1.515447e-01
1.513929e-01
1.512410e-01
1.510892e-01
1.509375e-01
1.507857e-01
1.506341e-01
1.504824e-01
1.503308e-01
1.501792e-01
1.500276e-01
1.498761e-01
1.497247e-01
1.495732e-01
1.494218e-01
1.492705e-01
1.491191e-01
1.489678e-01
1.488166e-01
1.486654e-01
1.485142e-01
1.483630e-01
1.482119e-01
1.480608e-01
1.479098e-01
1.477588e-01
1.476078e-01
1.474569e-01
1.473060e-01
1.471552e-01
1.470044e-01
1.468536e-01
1.467028e-01
1.465521e-01
1.464015e-01
1.462509e-01
1.461003e-01
1.459497e-01
1.457992e-01
1.456487e-01
1.454983e-01
1.453479e-01
1.451975e-01
1.450472e-01
1.448969e-01
1.447467e-01
1.445965e-01
1.444463e-01
1.442962e-01
1.441461e-01
1.439960e-01
1.438460e-01
1.436960e-01
1.435461e-01
1.433962e-01
1.432463e-01
1.430965e-01
1.429467e-01
1.427970e-01
1.426472e-01
1.424976e-01
1.423480e-01
1.421984e-01
1.420488e-01
1.418993e-01
1.417498e-01
1.416004e-01
1.414510e-01
1.413017e-01
1.411523e-01
1.410031e-01
1.408538e-01
1.407046e-01
1.405555e-01
1.404064e-01
1.402573e-01
1.401083e-01
1.399593e-01
1.398103e-01
1.396614e-01
1.395125e-01
1.393637e-01
1.392149e-01
1.390661e-01
1.389174e-01
1.387688e-01
1.386201e-01
1.384715e-01
1.383230e-01
1.381745e-01
1.380260e-01
1.378776e-01
1.377292e-01
1.375808e-01
1.374325e-01
1.372843e-01
1.371361e-01
1.369879e-01
1.368397e-01
1.366916e-01
1.365436e-01
1.363956e-01
1.362476e-01
1.360997e-01
1.359518e-01
1.358039e-01
1.356561e-01
1.355083e-01
1.353606e-01
1.352129e-01
1.350653e-01
1.349177e-01
1.347701e-01
1.346226e-01
1.344752e-01
1.343277e-01
1.341803e-01
1.340330e-01
1.338857e-01
1.337384e-01
1.335912e-01
1.334440e-01
1.332969e-01
1.331498e-01
1.330028e-01
1.328558e-01
1.327088e-01
1.325619e-01
1.324150e-01
1.322682e-01
1.321214e-01
1.319747e-01
1.318280e-01
1.316813e-01
1.315347e-01
1.313881e-01
1.312416e-01
1.310951e-01
1.309487e-01
1.308023e-01
1.306559e-01
1.305096e-01
1.303633e-01
1.302171e-01
1.300709e-01
1.299248e-01
1.297787e-01
1.296327e-01
1.294867e-01
1.293407e-01
1.291948e-01
1.290489e-01
1.289031e-01
1.287573e-01
1.286116e-01
1.284659e-01
1.283202e-01
1.281746e-01
1.280291e-01
1.278836e-01
1.277381e-01
1.275927e-01
1.274473e-01
1.273020e-01
1.271567e-01
1.270115e-01
1.268663e-01
1.267211e-01
1.265760e-01
1.264309e-01
1.262859e-01
1.261410e-01
1.259960e-01
1.258512e-01
1.257063e-01
1.255615e-01
1.254168e-01
1.252721e-01
1.251275e-01
1.249829e-01
1.248383e-01
1.246938e-01
1.245493e-01
1.244049e-01
1.242605e-01
1.241162e-01
1.239719e-01
1.238277e-01
1.236835e-01
1.235394e-01
1.233953e-01
1.232512e-01
1.231072e-01
1.229633e-01
1.228194e-01
1.226755e-01
1.225317e-01
1.223879e-01
1.222442e-01
1.221005e-01
1.219569e-01
1.218133e-01
1.216698e-01
1.215263e-01
1.213829e-01
1.212395e-01
1.210962e-01
1.209529e-01
1.208096e-01
1.206664e-01
1.205233e-01
1.203802e-01
1.202371e-01
1.200941e-01
1.199512e-01
1.198082e-01
1.196654e-01
1.195226e-01
1.193798e-01
1.192371e-01
1.190944e-01
1.189518e-01
1.188092e-01
1.186667e-01
1.185242e-01
1.183818e-01
1.182394e-01
1.180971e-01
1.179548e-01
1.178126e-01
1.176704e-01
1.175283e-01
1.173862e-01
1.172441e-01
1.171022e-01
1.169602e-01
1.168183e-01
1.166765e-01
1.165347e-01
1.163930e-01
1.162513e-01
1.161096e-01
1.159680e-01
1.158265e-01
1.156850e-01
1.155436e-01
1.154022e-01
1.152608e-01
1.151195e-01
1.149783e-01
1.148371e-01
1.146959e-01
1.145548e-01
1.144138e-01
1.142728e-01
1.141319e-01
1.139910e-01
1.138501e-01
1.137093e-01
1.135686e-01
1.134279e-01
1.132873e-01
1.131467e-01
1.130061e-01
1.128656e-01
1.127252e-01
1.125848e-01
1.124445e-01
1.123042e-01
1.121640e-01
1.120238e-01
1.118836e-01
1.117436e-01
1.116035e-01
1.114636e-01
1.113236e-01
1.111838e-01
1.110439e-01
1.109042e-01
1.107644e-01
1.106248e-01
1.104852e-01
1.103456e-01
1.102061e-01
1.100666e-01
1.099272e-01
1.097878e-01
1.096485e-01
1.095093e-01
1.093701e-01
1.092309e-01
1.090918e-01
1.089528e-01
1.088138e-01
1.086749e-01
1.085360e-01
1.083971e-01
1.082584e-01
1.081196e-01
1.079809e-01
1.078423e-01
1.077038e-01
1.075652e-01
1.074268e-01
1.072884e-01
1.071500e-01
1.070117e-01
1.068734e-01
1.067352e-01
1.065971e-01
1.064590e-01
1.063210e-01
1.061830e-01
1.060450e-01
1.059071e-01
1.057693e-01
1.056315e-01
1.054938e-01
1.053562e-01
1.052186e-01
1.050810e-01
1.049435e-01
1.048060e-01
1.046686e-01
1.045313e-01
1.043940e-01
1.042568e-01
1.041196e-01
1.039825e-01
1.038454e-01
1.037084e-01
1.035714e-01
1.034345e-01
1.032977e-01
1.031609e-01
1.030241e-01
1.028874e-01
1.027508e-01
1.026142e-01
1.024777e-01
1.023412e-01
1.022048e-01
1.020684e-01
1.019321e-01
1.017959e-01
1.016597e-01
1.015236e-01
1.013875e-01
1.012514e-01
1.011155e-01
1.009795e-01
1.008437e-01
1.007079e-01
1.005721e-01
1.004364e-01
1.003008e-01
1.001652e-01
1.000297e-01
9.989420e-02
9.975879e-02
9.962343e-02
9.948812e-02
9.935287e-02
9.921768e-02
9.908254e-02
9.894746e-02
9.881244e-02
9.867747e-02
9.854256e-02
9.840771e-02
9.827291e-02
9.813817e-02
9.800348e-02
9.786885e-02
9.773428e-02
9.759977e-02
9.746531e-02
9.733091e-02
9.719657e-02
9.706228e-02
9.692805e-02
9.679388e-02
9.665976e-02
9.652570e-02
9.639170e-02
9.625776e-02
9.612387e-02
9.599004e-02
9.585627e-02
9.572256e-02
9.558890e-02
9.545530e-02
9.532176e-02
9.518828e-02
9.505485e-02
9.492149e-02
9.478818e-02
9.465492e-02
9.452173e-02
9.438859e-02
9.425552e-02
9.412250e-02
9.398954e-02
9.385663e-02
9.372379e-02
9.359100e-02
9.345827e-02
9.332560e-02
9.319299e-02
9.306044e-02
9.292795e-02
9.279551e-02
9.266314e-02
9.253082e-02
9.239856e-02
9.226636e-02
9.213422e-02
9.200214e-02
9.187011e-02
9.173815e-02
9.160625e-02
9.147440e-02
9.134261e-02
9.121089e-02
9.107922e-02
9.094761e-02
9.081606e-02
9.068457e-02
9.055314e-02
9.042177e-02
9.029046e-02
9.015921e-02
9.002802e-02
8.989689e-02
8.976582e-02
8.963481e-02
8.950386e-02
8.937297e-02
8.924214e-02
8.911137e-02
8.898066e-02
8.885001e-02
8.871942e-02
8.858889e-02
8.845842e-02
8.832801e-02
8.819766e-02
8.806737e-02
8.793714e-02
8.780698e-02
8.767687e-02
8.754683e-02
8.741684e-02
8.728692e-02
8.715706e-02
8.702726e-02
8.689751e-02
8.676784e-02
8.663822e-02
8.650866e-02
8.637916e-02
8.624973e-02
8.612036e-02
8.599104e-02
8.586179e-02
8.573260e-02
8.560348e-02
8.547441e-02
8.534541e-02
8.521646e-02
8.508758e-02
8.495876e-02
8.483001e-02
8.470131e-02
8.457268e-02
8.444410e-02
8.431560e-02
8.418715e-02
8.405876e-02
8.393044e-02
8.380218e-02
8.367398e-02
8.354584e-02
8.341777e-02
8.328976e-02
8.316181e-02
8.303392e-02
8.290610e-02
8.277834e-02
8.265064e-02
8.252300e-02
8.239543e-02
8.226792e-02
8.214047e-02
8.201309e-02
8.188577e-02
8.175851e-02
8.163131e-02
8.150418e-02
8.137711e-02
8.125011e-02
8.112316e-02
8.099629e-02
8.086947e-02
8.074272e-02
8.061603e-02
8.048940e-02
8.036284e-02
8.023634e-02
8.010991e-02
7.998354e-02
7.985723e-02
7.973099e-02
7.960481e-02
7.947870e-02
7.935265e-02
7.922666e-02
7.910074e-02
7.897488e-02
7.884908e-02
7.872335e-02
7.859769e-02
7.847208e-02
7.834655e-02
7.822107e-02
7.809567e-02
7.797032e-02
7.784504e-02
7.771983e-02
7.759468e-02
7.746959e-02
7.734457e-02
7.721962e-02
7.709473e-02
7.696990e-02
7.684514e-02
7.672044e-02
7.659581e-02
7.647125e-02
7.634675e-02
7.622231e-02
7.609794e-02
7.597364e-02
7.584940e-02
7.572523e-02
7.560112e-02
7.547708e-02
7.535310e-02
7.522919e-02
7.510534e-02
7.498156e-02
7.485785e-02
7.473420e-02
7.461062e-02
7.448710e-02
7.436365e-02
7.424026e-02
7.411694e-02
7.399369e-02
7.387051e-02
7.374739e-02
7.362433e-02
7.350134e-02
7.337842e-02
7.325557e-02
7.313278e-02
7.301006e-02
7.288740e-02
7.276481e-02
7.264229e-02
7.251984e-02
7.239745e-02
7.227513e-02
7.215287e-02
7.203068e-02
7.190856e-02
7.178651e-02
7.166452e-02
7.154260e-02
7.142075e-02
7.129896e-02
7.117724e-02
7.105559e-02
7.093401e-02
7.081249e-02
7.069104e-02
7.056966e-02
7.044834e-02
7.032710e-02
7.020592e-02
7.008481e-02
6.996376e-02
6.984279e-02
6.972188e-02
6.960104e-02
6.948027e-02
6.935956e-02
6.923892e-02
6.911836e-02
6.899785e-02
6.887742e-02
6.875706e-02
6.863676e-02
6.851653e-02
6.839638e-02
6.827628e-02
6.815626e-02
6.803631e-02
6.791642e-02
6.779661e-02
6.767686e-02
6.755718e-02
6.743757e-02
6.731802e-02
6.719855e-02
6.707915e-02
6.695981e-02
6.684054e-02
6.672134e-02
6.660222e-02
6.648316e-02
6.636417e-02
6.624524e-02
6.612639e-02
6.600761e-02
6.588889e-02
6.577025e-02
6.565168e-02
6.553317e-02
6.541473e-02
6.529637e-02
6.517807e-02
6.505984e-02
6.494169e-02
6.482360e-02
6.470558e-02
6.458763e-02
6.446975e-02
6.435195e-02
6.423421e-02
6.411654e-02
6.399894e-02
6.388141e-02
6.376395e-02
6.364657e-02
6.352925e-02
6.341200e-02
6.329482e-02
6.317772e-02
6.306068e-02
6.294371e-02
6.282682e-02
6.270999e-02
6.259324e-02
6.247656e-02
6.235994e-02
6.224340e-02
6.212693e-02
6.201053e-02
6.189420e-02
6.177794e-02
6.166176e-02
6.154564e-02
6.142959e-02
6.131362e-02
6.119772e-02
6.108188e-02
6.096612e-02
6.085043e-02
6.073482e-02
6.061927e-02
6.050379e-02
6.038839e-02
6.027306e-02
6.015780e-02
6.004261e-02
5.992749e-02
5.981245e-02
5.969747e-02
5.958257e-02
5.946774e-02
5.935298e-02
5.923830e-02
5.912368e-02
5.900914e-02
5.889467e-02
5.878027e-02
5.866594e-02
5.855169e-02
5.843751e-02
5.832340e-02
5.820936e-02
5.809540e-02
5.798151e-02
5.786769e-02
5.775394e-02
5.764027e-02
5.752666e-02
5.741313e-02
5.729968e-02
5.718629e-02
5.707298e-02
5.695974e-02
5.684658e-02
5.673349e-02
5.662047e-02
5.650752e-02
5.639465e-02
5.628185e-02
5.616912e-02
5.605647e-02
5.594389e-02
5.583138e-02
5.571895e-02
5.560658e-02
5.549430e-02
5.538208e-02
5.526994e-02
5.515788e-02
5.504588e-02
5.493396e-02
5.482212e-02
5.471035e-02
5.459865e-02
5.448702e-02
5.437547e-02
5.426400e-02
5.415259e-02
5.404127e-02
5.393001e-02
5.381883e-02
5.370772e-02
5.359669e-02
5.348573e-02
5.337485e-02
5.326404e-02
5.315330e-02
5.304264e-02
5.293206e-02
5.282155e-02
5.271111e-02
5.260074e-02
5.249046e-02
5.238024e-02
5.227010e-02
5.216004e-02
5.205005e-02
5.194014e-02
5.183030e-02
5.172053e-02
5.161084e-02
5.150123e-02
5.139169e-02
5.128222e-02
5.117283e-02
5.106352e-02
5.095428e-02
5.084511e-02
5.073603e-02
5.062701e-02
5.051807e-02
5.040921e-02
5.030042e-02
5.019171e-02
5.008308e-02
4.997452e-02
4.986603e-02
4.975762e-02
4.964929e-02
4.954103e-02
4.943285e-02
4.932474e-02
4.921671e-02
4.910876e-02
4.900088e-02
4.889308e-02
4.878535e-02
4.867770e-02
4.857013e-02
4.846263e-02
4.835521e-02
4.824787e-02
4.814060e-02
4.803341e-02
4.792629e-02
4.781925e-02
4.771229e-02
4.760540e-02
4.749859e-02
4.739186e-02
4.728520e-02
4.717862e-02
4.707212e-02
4.696569e-02
4.685934e-02
4.675307e-02
4.664687e-02
4.654075e-02
4.643471e-02
4.632875e-02
4.622286e-02
4.611705e-02
4.601132e-02
4.590566e-02
4.580008e-02
4.569458e-02
4.558915e-02
4.548381e-02
4.537854e-02
4.527335e-02
4.516823e-02
4.506319e-02
4.495823e-02
4.485335e-02
4.474855e-02
4.464382e-02
4.453917e-02
4.443460e-02
4.433011e-02
4.422569e-02
4.412136e-02
4.401710e-02
4.391292e-02
4.380881e-02
4.370479e-02
4.360084e-02
4.349697e-02
4.339318e-02
4.328947e-02
4.318583e-02
4.308228e-02
4.297880e-02
4.287540e-02
4.277208e-02
4.266884e-02
4.256567e-02
4.246259e-02
4.235958e-02
4.225665e-02
4.215380e-02
4.205103e-02
4.194834e-02
4.184573e-02
4.174319e-02
4.164074e-02
4.153836e-02
4.143607e-02
4.133385e-02
4.123171e-02
4.112965e-02
4.102767e-02
4.092576e-02
4.082394e-02
4.072220e-02
4.062053e-02
4.051895e-02
4.041744e-02
4.031602e-02
4.021467e-02
4.011340e-02
4.001222e-02
3.991111e-02
3.981008e-02
3.970913e-02
3.960826e-02
3.950747e-02
3.940676e-02
3.930613e-02
3.920558e-02
3.910511e-02
3.900472e-02
3.890441e-02
3.880418e-02
3.870403e-02
3.860396e-02
3.850397e-02
3.840407e-02
3.830424e-02
3.820449e-02
3.810482e-02
3.800523e-02
3.790572e-02
3.780629e-02
3.770695e-02
3.760768e-02
3.750849e-02
3.740939e-02
3.731036e-02
3.721142e-02
3.711255e-02
3.701377e-02
3.691507e-02
3.681645e-02
3.671791e-02
3.661945e-02
3.652107e-02
3.642277e-02
3.632455e-02
3.622642e-02
3.612836e-02
3.603039e-02
3.593250e-02
3.583468e-02
3.573695e-02
3.563930e-02
3.554174e-02
3.544425e-02
3.534685e-02
3.524952e-02
3.515228e-02
3.505512e-02
3.495804e-02
3.486104e-02
3.476413e-02
3.466729e-02
3.457054e-02
3.447387e-02
3.437728e-02
3.428077e-02
3.418435e-02
3.408800e-02
3.399174e-02
3.389556e-02
3.379947e-02
3.370345e-02
3.360752e-02
3.351166e-02
3.341590e-02
3.332021e-02
3.322460e-02
3.312908e-02
3.303364e-02
3.293828e-02
3.284301e-02
3.274781e-02
3.265270e-02
3.255767e-02
3.246273e-02
3.236786e-02
3.227308e-02
3.217839e-02
3.208377e-02
3.198924e-02
3.189479e-02
3.180042e-02
3.170614e-02
3.161193e-02
3.151781e-02
3.142378e-02
3.132983e-02
3.123596e-02
3.114217e-02
3.104847e-02
3.095485e-02
3.086131e-02
3.076785e-02
3.067448e-02
3.058120e-02
3.048799e-02
3.039487e-02
3.030183e-02
3.020888e-02
3.011601e-02
3.002322e-02
2.993052e-02
2.983790e-02
2.974536e-02
2.965291e-02
2.956054e-02
2.946825e-02
2.937605e-02
2.928393e-02
2.919190e-02
2.909994e-02
2.900808e-02
2.891630e-02
2.882460e-02
2.873298e-02
2.864145e-02
2.855000e-02
2.845864e-02
2.836736e-02
2.827617e-02
2.818506e-02
2.809403e-02
2.800309e-02
2.791223e-02
2.782146e-02
2.773077e-02
2.764017e-02
2.754965e-02
2.745921e-02
2.736886e-02
2.727860e-02
2.718841e-02
2.709832e-02
2.700831e-02
2.691838e-02
2.682853e-02
2.673878e-02
2.664910e-02
2.655952e-02
2.647001e-02
2.638059e-02
2.629126e-02
2.620201e-02
2.611285e-02
2.602377e-02
2.593478e-02
2.584587e-02
2.575704e-02
2.566831e-02
2.557965e-02
2.549109e-02
2.540260e-02
2.531421e-02
2.522590e-02
2.513767e-02
2.504953e-02
2.496147e-02
2.487351e-02
2.478562e-02
2.469782e-02
2.461011e-02
2.452248e-02
2.443494e-02
2.434749e-02
2.426012e-02
2.417283e-02
2.408563e-02
2.399852e-02
2.391149e-02
2.382455e-02
2.373770e-02
2.365093e-02
2.356425e-02
2.347765e-02
2.339114e-02
2.330472e-02
2.321838e-02
2.313213e-02
2.304596e-02
2.295988e-02
2.287389e-02
2.278798e-02
2.270216e-02
2.261643e-02
2.253078e-02
2.244522e-02
2.235974e-02
2.227436e-02
2.218905e-02
2.210384e-02
2.201871e-02
2.193367e-02
2.184871e-02
2.176385e-02
2.167907e-02
2.159437e-02
2.150976e-02
2.142524e-02
2.134081e-02
2.125646e-02
2.117220e-02
2.108803e-02
2.100394e-02
2.091994e-02
2.083603e-02
2.075221e-02
2.066847e-02
2.058482e-02
2.050126e-02
2.041778e-02
2.033439e-02
2.025109e-02
2.016788e-02
2.008475e-02
2.000171e-02
1.991876e-02
1.983590e-02
1.975312e-02
1.967043e-02
1.958783e-02
1.950532e-02
1.942289e-02
1.934056e-02
1.925831e-02
1.917614e-02
1.909407e-02
1.901208e-02
1.893018e-02
1.884837e-02
1.876665e-02
1.868501e-02
1.860346e-02
1.852201e-02
1.844063e-02
1.835935e-02
1.827816e-02
1.819705e-02
1.811603e-02
1.803510e-02
1.795426e-02
1.787350e-02
1.779284e-02
1.771226e-02
1.763177e-02
1.755137e-02
1.747106e-02
1.739084e-02
1.731070e-02
1.723065e-02
1.715070e-02
1.707083e-02
1.699105e-02
1.691135e-02
1.683175e-02
1.675224e-02
1.667281e-02
1.659347e-02
1.651423e-02
1.643507e-02
1.635600e-02
1.627701e-02
1.619812e-02
1.611932e-02
1.604060e-02
1.596198e-02
1.588344e-02
1.580499e-02
1.572663e-02
1.564837e-02
1.557019e-02
1.549209e-02
1.541409e-02
1.533618e-02
1.525836e-02
1.518062e-02
1.510298e-02
1.502542e-02
1.494796e-02
1.487058e-02
1.479330e-02
1.471610e-02
1.463899e-02
1.456198e-02
1.448505e-02
1.440821e-02
1.433146e-02
1.425480e-02
1.417823e-02
1.410175e-02
1.402536e-02
1.394906e-02
1.387285e-02
1.379673e-02
1.372070e-02
1.364476e-02
1.356891e-02
1.349315e-02
1.341748e-02
1.334190e-02
1.326641e-02
1.319101e-02
1.311570e-02
1.304048e-02
1.296535e-02
1.289031e-02
1.281536e-02
1.274051e-02
1.266574e-02
1.259106e-02
1.251647e-02
1.244197e-02
1.236757e-02
1.229325e-02
1.221903e-02
1.214489e-02
1.207085e-02
1.199689e-02
1.192303e-02
1.184926e-02
1.177558e-02
1.170198e-02
1.162848e-02
1.155507e-02
1.148176e-02
1.140853e-02
1.133539e-02
1.126235e-02
1.118939e-02
1.111653e-02
1.104375e-02
1.097107e-02
1.089848e-02
1.082598e-02
1.075357e-02
1.068125e-02
1.060902e-02
1.053689e-02
1.046484e-02
1.039289e-02
1.032103e-02
1.024926e-02
1.017758e-02
1.010599e-02
1.003450e-02
9.963090e-03
9.891776e-03
9.820554e-03
9.749423e-03
9.678384e-03
9.607436e-03
9.536580e-03
9.465816e-03
9.395143e-03
9.324561e-03
9.254072e-03
9.183674e-03
9.113368e-03
9.043154e-03
8.973031e-03
8.903001e-03
8.833062e-03
8.763215e-03
8.693460e-03
8.623797e-03
8.554226e-03
8.484746e-03
8.415359e-03
8.346064e-03
8.276861e-03
8.207750e-03
8.138732e-03
8.069805e-03
8.000971e-03
7.932228e-03
7.863578e-03
7.795021e-03
7.726555e-03
7.658182e-03
7.589901e-03
7.521713e-03
7.453617e-03
7.385614e-03
7.317703e-03
7.249884e-03
7.182158e-03
7.114524e-03
7.046983e-03
6.979535e-03
6.912179e-03
6.844916e-03
6.777745e-03
6.710668e-03
6.643682e-03
6.576790e-03
6.509991e-03
6.443284e-03
6.376670e-03
6.310149e-03
6.243721e-03
6.177385e-03
6.111143e-03
6.044993e-03
5.978937e-03
5.912974e-03
5.847103e-03
5.781326e-03
5.715642e-03
5.650051e-03
5.584553e-03
5.519148e-03
5.453836e-03
5.388618e-03
5.323493e-03
5.258461e-03
5.193522e-03
5.128677e-03
5.063925e-03
4.999266e-03
4.934701e-03
4.870229e-03
4.805851e-03
4.741566e-03
4.677375e-03
4.613277e-03
4.549273e-03
4.485362e-03
4.421545e-03
4.357821e-03
4.294192e-03
4.230656e-03
4.167213e-03
4.103864e-03
4.040609e-03
3.977448e-03
3.914381e-03
3.851407e-03
3.788527e-03
3.725742e-03
3.663050e-03
3.600452e-03
3.537948e-03
3.475537e-03
3.413221e-03
3.350999e-03
3.288871e-03
3.226837e-03
3.164897e-03
3.103052e-03
3.041300e-03
2.979643e-03
2.918079e-03
2.856610e-03
2.795236e-03
2.733955e-03
2.672769e-03
2.611677e-03
2.550679e-03
2.489776e-03
2.428967e-03
2.368253e-03
2.307633e-03
2.247107e-03
2.186676e-03
2.126340e-03
2.066098e-03
2.005950e-03
1.945897e-03
1.885939e-03
1.826075e-03
1.766306e-03
1.706632e-03
1.647053e-03
1.587568e-03
1.528177e-03
1.468882e-03
1.409681e-03
1.350576e-03
1.291565e-03
1.232649e-03
1.173827e-03
1.115101e-03
1.056470e-03
9.979332e-04
9.394918e-04
8.811453e-04
8.228939e-04
7.647375e-04
7.066762e-04
6.487100e-04
5.908388e-04
5.330629e-04
4.753820e-04
4.177964e-04
3.603060e-04
3.029108e-04
2.456108e-04
1.884061e-04
1.312967e-04
7.428266e-05
1.736393e-05
0
0
0
0
0
0
0
0
0
0
0
0
0
0
0
0
0
0
0
0
0
0
0
0
0
0
0
0
0
0
0
0
0
0
0
0
0
0
0
0
0
0
0
0
0
0
0
0
0
0
0
0
0
0
0
0
0
0
0
0
0
0
0
0
0
0
0
0
0
0
0
0
0
0
0
0
0
0
0
0
0
0
0
0
0
0
0
0
0
0
0
0
0
0
0
0
0
0
0
0
0
0
0
0
0
0
0
0
0
0
0
0
0
0
0
0
0
0
0
0
0
0
0
0
0
0
0
0
0
0
0
0
0
0
0
0
0
0
0
0
0
0
0
0
0
0
0
0
0
0
0
0
0
0
0
0
0
0
0
0
0
0
0
0
0
0
0
0
0
0
0
0
0
0
0
0
0
0
0
0
0
0
0
0
0
0
0
0
0
0
0
0
0
0
0
0
0
0
0
0
0
0
0
0
0
0
0
0
0
0
0
0
0
0
0
0
0
0
0
0
0
0
0
0
0
0
0
0
0
0
0
0
0
0
0
0
0
0
0
0
0
0
0
0
0
0
0
0
0
0
0
0
0
0
0
0
0
0
0
0
0
0
0
0
0
0
0
0
0
0
0
0
0
0
0
0
0
0
0
0
0
0
0
0
0
0
0
0
0
0
0
0
0
0
0
0
0
0
0
0
0
0
0
0
0
0
0
0
0
0
0
0
0
0
0
0
0
0
0
0
0
0
0
0
0
0
0
0
0
0
0
0
0
0
0
0
0
0
0
0
0
0
0
0
0
0
0
0
0
0
0
0
0
0
0
0
0
0
0
0
0
0
0
0
0
0
0
0
0
0
0
0
0
0
0
0
0
0
0
0
0
0
0
0
0
0
0
0
0
0
0
0
0
0
0
0
0
0
0
0
0
0
0
0
0
0
0
0
0
0
0
0
0
0
0
0
0
0
0
0
0
0
0
0
0
0
0
0
0
0
0
0
0
0
0
0
0
0
0
0
0
0
0
0
0
0
0
0
0
0
0
0
0
0
0
0
0
0
0
0
0
0
0
0
0
0
0
0
0
0
0
0
0
0
0
0
0
0
0
0
0
0
0
0
0
0
0
0
0
0
0
0
0
0
0
0
0
0
0
0
0
0
0
0
0
0
0
0
0
0
0
0
0
0
0
0
0
0
0
0
0
0
0
0
0
0
0
0
0
0
0
0
0
0
0
0
0
0
0
0
0
0
0
0
0
0
0
0
0
0
0
0
0
0
0
0
0
0
0
0
0
0
0
0
0
0
0
0
0
0
0
0
0
0
0
0
0
0
0
0
0
0
0
0
0
0
0
0
0
0
0
0
0
0
0
0
0
0
0
0
0
0
0
0
0
0
0
0
0
0
0
0
0
0
0
0
0
0
0
0
0
0
0
0
0
0
0
0
0
0
0
0
0
0
0
0
0
0
0
0
0
0
0
0
0
0
0
0
0
0
0
0
0
0
0
0
0
0
0
0
0
0
0
0
0
0
0
0
0
0
0
0
0
0
0
0
0
0
0
0
0
0
0
0
0
0
0
0
0
0
0
0
0
0
0
0
0
0
0
0
0
0
0
0
0
0
0
0
0
0
0
0
0
0
0
0
0
0
0
0
0
0
0
0
0
0
0
0
0
0
0
0
0
0
0
0
0
0
0
0
0
0
0
0
0
0
0
0
0
0
0
0
0
0
0
0
0
0
0
0
0
0
0
0
0
0
0
0
0
0
0
0
0
0
0
0
0
0
0
0
0
0
0
0
0
0
0
0
0
0
0
0
0
0
0
0
0
0
0
0
0
0
0
0
0
0
0
0
0
0
0
0
0
0
0
0
0
0
0
0
0
0
0
0
0
0
0
0
0
0
0
0
0
0
0
0
0
0
0
0
0
0
0
0
0
0
0
0
0
0
0
0
0
0
0
0
0
0
0
0
0
0
0
0
0
0
0
0
0
0
0
0
0
0
0
0
0
0
0
0
0
0
0
0
0
0
0
0
0
0
0
0
0
0
0
0
0
0
0
0
0
0
0
0
0
0
0
0
0
0
0
0
0
0
0
0
0
0
0
0
0
0
0
0
0
0
0
0
0
0
0
0
0
0
0
0
0
0
0
0
0
0
0
0
0
0
0
0
0
0
0
0
0
0
0
0
0
0
0
0
0
0
0
0
0
0
0
0
0
0
0
0
0
0
0
0
0
0
0
0
0
0
0
0
0
0
0
0
0
0
0
0
0
0
0
0
0
0
0
0
0
0
0
0
0
0
0
0
0
0
0
0
0
0
0
0
0
0
0
0
0
0
0
0
0
0
0
0
0
0
0
0
0
0
0
0
0
0
0
0
0
0
0
0
0
0
0
0
0
0
0
0
0
0
0
0
0
0
0
0
0
0
0
0
0
0
0
0
0
0
0
0
0
0
0
0
0
0
0
0
0
0
0
0
0
0
0
0
0
0
0
0
0
0
0
0
0
0
0
0
0
0
0
0
0
0
0
0
0
0
0
0
0
0
0
0
0
0
0
0
0
0
0
0
0
0
0
0
0
0
0
0
0
0
0
0
0
0
0
0
6.825245e-06
6.372631e-05
1.207227e-04
1.778144e-04
2.350015e-04
2.922838e-04
3.496613e-04
4.071341e-04
4.647021e-04
5.223653e-04
5.801237e-04
6.379771e-04
6.959258e-04
7.539695e-04
8.121082e-04
8.703421e-04
9.286709e-04
9.870948e-04
1.045614e-03
1.104227e-03
1.162936e-03
1.221740e-03
1.280638e-03
1.339632e-03
1.398720e-03
1.457903e-03
1.517181e-03
1.576553e-03
1.636021e-03
1.695583e-03
1.755240e-03
1.814991e-03
1.874837e-03
1.934778e-03
1.994813e-03
2.054943e-03
2.115168e-03
2.175487e-03
2.235900e-03
2.296408e-03
2.357011e-03
2.417708e-03
2.478499e-03
2.539385e-03
2.600365e-03
2.661439e-03
2.722608e-03
2.783871e-03
2.845228e-03
2.906680e-03
2.968226e-03
3.029866e-03
3.091600e-03
3.153428e-03
3.215351e-03
3.277367e-03
3.339478e-03
3.401682e-03
3.463981e-03
3.526374e-03
3.588860e-03
3.651441e-03
3.714116e-03
3.776884e-03
3.839746e-03
3.902703e-03
3.965753e-03
4.028896e-03
4.092134e-03
4.155465e-03
4.218890e-03
4.282409e-03
4.346022e-03
4.409728e-03
4.473528e-03
4.537421e-03
4.601408e-03
4.665488e-03
4.729662e-03
4.793930e-03
4.858291e-03
4.922745e-03
4.987293e-03
5.051934e-03
5.116669e-03
5.181497e-03
5.246418e-03
5.311433e-03
5.376541e-03
5.441742e-03
5.507036e-03
5.572424e-03
5.637905e-03
5.703479e-03
5.769146e-03
5.834906e-03
5.900759e-03
5.966705e-03
6.032744e-03
6.098876e-03
6.165101e-03
6.231420e-03
6.297831e-03
6.364334e-03
6.430931e-03
6.497621e-03
6.564403e-03
6.631278e-03
6.698246e-03
6.765307e-03
6.832460e-03
6.899706e-03
6.967045e-03
7.034476e-03
7.102000e-03
7.169616e-03
7.237325e-03
7.305127e-03
7.373021e-03
7.441007e-03
7.509086e-03
7.577257e-03
7.645521e-03
7.713877e-03
7.782325e-03
7.850866e-03
7.919499e-03
7.988224e-03
8.057041e-03
8.125951e-03
8.194952e-03
8.264046e-03
8.333232e-03
8.402510e-03
8.471880e-03
8.541342e-03
8.610896e-03
8.680542e-03
8.750280e-03
8.820110e-03
8.890032e-03
8.960046e-03
9.030151e-03
9.100348e-03
9.170637e-03
9.241018e-03
9.311491e-03
9.382055e-03
9.452711e-03
9.523458e-03
9.594298e-03
9.665228e-03
9.736251e-03
9.807364e-03
9.878570e-03
9.949867e-03
1.002125e-02
1.009273e-02
1.016431e-02
1.023597e-02
1.030772e-02
1.037957e-02
1.045150e-02
1.052353e-02
1.059565e-02
1.066786e-02
1.074016e-02
1.081255e-02
1.088504e-02
1.095761e-02
1.103028e-02
1.110303e-02
1.117588e-02
1.124882e-02
1.132185e-02
1.139497e-02
1.146818e-02
1.154148e-02
1.161487e-02
1.168836e-02
1.176193e-02
1.183560e-02
1.190935e-02
1.198320e-02
1.205713e-02
1.213116e-02
1.220528e-02
1.227949e-02
1.235379e-02
1.242818e-02
1.250266e-02
1.257723e-02
1.265189e-02
1.272664e-02
1.280148e-02
1.287642e-02
1.295144e-02
1.302655e-02
1.310175e-02
1.317705e-02
1.325243e-02
1.332790e-02
1.340347e-02
1.347912e-02
1.355486e-02
1.363070e-02
1.370662e-02
1.378263e-02
1.385874e-02
1.393493e-02
1.401122e-02
1.408759e-02
1.416405e-02
1.424060e-02
1.431725e-02
1.439398e-02
1.447080e-02
1.454771e-02
1.462471e-02
1.470180e-02
1.477898e-02
1.485625e-02
1.493361e-02
1.501106e-02
1.508860e-02
1.516623e-02
1.524394e-02
1.532175e-02
1.539965e-02
1.547763e-02
1.555571e-02
1.563387e-02
1.571212e-02
1.579046e-02
1.586890e-02
1.594742e-02
1.602602e-02
1.610472e-02
1.618351e-02
1.626239e-02
1.634135e-02
1.642041e-02
1.649955e-02
1.657878e-02
1.665810e-02
1.673751e-02
1.681701e-02
1.689660e-02
1.697627e-02
1.705604e-02
1.713589e-02
1.721583e-02
1.729586e-02
1.737598e-02
1.745619e-02
1.753648e-02
1.761687e-02
1.769734e-02
1.777790e-02
1.785855e-02
1.793929e-02
1.802011e-02
1.810103e-02
1.818203e-02
1.826312e-02
1.834430e-02
1.842556e-02
1.850692e-02
1.858836e-02
1.866989e-02
1.875151e-02
1.883322e-02
1.891501e-02
1.899690e-02
1.907887e-02
1.916093e-02
1.924307e-02
1.932531e-02
1.940763e-02
1.949004e-02
1.957253e-02
1.965512e-02
1.973779e-02
1.982055e-02
1.990340e-02
1.998633e-02
2.006936e-02
2.015247e-02
2.023566e-02
2.031895e-02
2.040232e-02
2.048578e-02
2.056933e-02
2.065296e-02
2.073668e-02
2.082049e-02
2.090439e-02
2.098837e-02
2.107244e-02
2.115660e-02
2.124084e-02
2.132517e-02
2.140959e-02
2.149409e-02
2.157869e-02
2.166336e-02
2.174813e-02
2.183298e-02
2.191792e-02
2.200295e-02
2.208806e-02
2.217326e-02
2.225854e-02
2.234391e-02
2.242937e-02
2.251492e-02
2.260055e-02
2.268627e-02
2.277207e-02
2.285796e-02
2.294394e-02
2.303000e-02
2.311615e-02
2.320239e-02
2.328871e-02
2.337512e-02
2.346161e-02
2.354819e-02
2.363486e-02
2.372161e-02
2.380845e-02
2.389538e-02
2.398239e-02
2.406948e-02
2.415667e-02
2.424393e-02
2.433129e-02
2.441873e-02
2.450625e-02
2.459387e-02
2.468156e-02
2.476934e-02
2.485721e-02
2.494517e-02
2.503321e-02
2.512133e-02
2.520954e-02
2.529784e-02
2.538622e-02
2.547468e-02
2.556323e-02
2.565187e-02
2.574059e-02
2.582940e-02
2.591829e-02
2.600727e-02
2.609633e-02
2.618548e-02
2.627471e-02
2.636403e-02
2.645344e-02
2.654292e-02
2.663250e-02
2.672215e-02
2.681190e-02
2.690172e-02
2.699163e-02
2.708163e-02
2.717171e-02
2.726188e-02
2.735213e-02
2.744246e-02
2.753288e-02
2.762339e-02
2.771398e-02
2.780465e-02
2.789541e-02
2.798625e-02
2.807717e-02
[truncated: 77,754 more chars]
