# Supplementary material for: Wide-Field Motion Integration in Fly VS Cells: Insights from an Inverse Approach
Source: PLoS Comput Biol. 2010 Sep 30;6(9):e1000932. doi: 10.1371/journal.pcbi.1000932 (PMC2947983; doi:10.1371/journal.pcbi.1000932)
Supplement: Dataset S1 — The passive and active optimized model to reproduce Figures 2 and 3 of the manuscript. (11.65 MB ZIP) [file pcbi.1000932.s001.zip › models/emd_traces/emd_trace_v28_null_inh_8.dat]

3.829870e-16
2.454969e-04
4.908715e-04
7.361238e-04
9.812544e-04
1.226263e-03
1.471151e-03
1.715917e-03
1.960563e-03
2.205088e-03
2.449493e-03
2.693778e-03
2.937943e-03
3.181988e-03
3.425914e-03
3.669722e-03
3.913410e-03
4.156980e-03
4.400432e-03
4.643766e-03
4.886982e-03
5.130080e-03
5.373062e-03
5.615926e-03
5.858674e-03
6.101305e-03
6.343820e-03
6.586219e-03
6.828502e-03
7.070670e-03
7.312723e-03
7.554660e-03
7.796483e-03
8.038192e-03
8.279786e-03
8.521266e-03
8.762632e-03
9.003885e-03
9.245025e-03
9.486051e-03
9.726965e-03
9.967766e-03
1.020846e-02
1.044903e-02
1.068950e-02
1.092985e-02
1.117009e-02
1.141022e-02
1.165024e-02
1.189015e-02
1.212995e-02
1.236964e-02
1.260922e-02
1.284869e-02
1.308805e-02
1.332730e-02
1.356644e-02
1.380547e-02
1.404439e-02
1.428321e-02
1.452191e-02
1.476051e-02
1.499900e-02
1.523739e-02
1.547567e-02
1.571383e-02
1.595190e-02
1.618985e-02
1.642770e-02
1.666545e-02
1.690309e-02
1.714062e-02
1.737804e-02
1.761536e-02
1.785258e-02
1.808969e-02
1.832670e-02
1.856360e-02
1.880040e-02
1.903709e-02
1.927368e-02
1.951017e-02
1.974655e-02
1.998283e-02
2.021901e-02
2.045509e-02
2.069106e-02
2.092693e-02
2.116270e-02
2.139836e-02
2.163393e-02
2.186939e-02
2.210475e-02
2.234001e-02
2.257517e-02
2.281023e-02
2.304519e-02
2.328004e-02
2.351480e-02
2.374946e-02
2.398402e-02
2.421848e-02
2.445284e-02
2.468710e-02
2.492126e-02
2.515532e-02
2.538929e-02
2.562315e-02
2.585692e-02
2.609059e-02
2.632417e-02
2.655764e-02
2.679102e-02
2.702430e-02
2.725748e-02
2.749057e-02
2.772356e-02
2.795646e-02
2.818925e-02
2.842196e-02
2.865456e-02
2.888707e-02
2.911949e-02
2.935181e-02
2.958403e-02
2.981616e-02
3.004820e-02
3.028014e-02
3.051199e-02
3.074374e-02
3.097540e-02
3.120696e-02
3.143844e-02
3.166981e-02
3.190110e-02
3.213229e-02
3.236339e-02
3.259440e-02
3.282531e-02
3.305613e-02
3.328686e-02
3.351750e-02
3.374804e-02
3.397850e-02
3.420886e-02
3.443913e-02
3.466931e-02
3.489940e-02
3.512940e-02
3.535931e-02
3.558913e-02
3.581885e-02
3.604849e-02
3.627804e-02
3.650749e-02
3.673686e-02
3.696614e-02
3.719533e-02
3.742443e-02
3.765344e-02
3.788237e-02
3.811120e-02
3.833994e-02
3.856860e-02
3.879717e-02
3.902565e-02
3.925405e-02
3.948235e-02
3.971057e-02
3.993870e-02
4.016675e-02
4.039470e-02
4.062258e-02
4.085036e-02
4.107806e-02
4.130567e-02
4.153319e-02
4.176063e-02
4.198798e-02
4.221525e-02
4.244243e-02
4.266953e-02
4.289654e-02
4.312347e-02
4.335031e-02
4.357707e-02
4.380374e-02
4.403033e-02
4.425683e-02
4.448325e-02
4.470958e-02
4.493583e-02
4.516200e-02
4.538808e-02
4.561408e-02
4.584000e-02
4.606583e-02
4.629159e-02
4.651725e-02
4.674284e-02
4.696834e-02
4.719376e-02
4.741910e-02
4.764436e-02
4.786953e-02
4.809462e-02
4.831963e-02
4.854456e-02
4.876941e-02
4.899417e-02
4.921886e-02
4.944346e-02
4.966799e-02
4.989243e-02
5.011679e-02
5.034107e-02
5.056527e-02
5.078939e-02
5.101343e-02
5.123740e-02
5.146128e-02
5.168508e-02
5.190880e-02
5.213244e-02
5.235601e-02
5.257949e-02
5.280290e-02
5.302622e-02
5.324947e-02
5.347264e-02
5.369573e-02
5.391874e-02
5.414168e-02
5.436453e-02
5.458731e-02
5.481001e-02
5.503263e-02
5.525518e-02
5.547764e-02
5.570004e-02
5.592235e-02
5.614458e-02
5.636674e-02
5.658883e-02
5.681083e-02
5.703276e-02
5.725461e-02
5.747639e-02
5.769809e-02
5.791971e-02
5.814126e-02
5.836273e-02
5.858413e-02
5.880545e-02
5.902670e-02
5.924787e-02
5.946896e-02
5.968998e-02
5.991092e-02
6.013179e-02
6.035259e-02
6.057331e-02
6.079396e-02
6.101453e-02
6.123502e-02
6.145545e-02
6.167579e-02
6.189607e-02
6.211627e-02
6.233640e-02
6.255645e-02
6.277643e-02
6.299634e-02
6.321617e-02
6.343593e-02
6.365562e-02
6.387523e-02
6.409477e-02
6.431424e-02
6.453364e-02
6.475296e-02
6.497221e-02
6.519139e-02
6.541049e-02
6.562953e-02
6.584849e-02
6.606738e-02
6.628620e-02
6.650494e-02
6.672362e-02
6.694222e-02
6.716075e-02
6.737922e-02
6.759760e-02
6.781592e-02
6.803417e-02
6.825235e-02
6.847045e-02
6.868849e-02
6.890645e-02
6.912435e-02
6.934217e-02
6.955992e-02
6.977761e-02
6.999522e-02
7.021276e-02
7.043023e-02
7.064764e-02
7.086497e-02
7.108224e-02
7.129943e-02
7.151655e-02
7.173361e-02
7.195060e-02
7.216751e-02
7.238436e-02
7.260114e-02
7.281785e-02
7.303449e-02
7.325107e-02
7.346757e-02
7.368401e-02
7.390037e-02
7.411667e-02
7.433290e-02
7.454907e-02
7.476516e-02
7.498119e-02
7.519715e-02
7.541304e-02
7.562886e-02
7.584462e-02
7.606031e-02
7.627593e-02
7.649148e-02
7.670697e-02
7.692239e-02
7.713774e-02
7.735302e-02
7.756824e-02
7.778339e-02
7.799848e-02
7.821349e-02
7.842844e-02
7.864333e-02
7.885815e-02
7.907290e-02
7.928758e-02
7.950220e-02
7.971676e-02
7.993124e-02
8.014566e-02
8.036002e-02
8.057431e-02
8.078853e-02
8.100269e-02
8.121678e-02
8.143081e-02
8.164477e-02
8.185867e-02
8.207250e-02
8.228627e-02
8.249997e-02
8.271360e-02
8.292717e-02
8.314068e-02
8.335412e-02
8.356750e-02
8.378081e-02
8.399406e-02
8.420724e-02
8.442036e-02
8.463341e-02
8.484640e-02
8.505933e-02
8.527219e-02
8.548498e-02
8.569772e-02
8.591039e-02
8.612299e-02
8.633553e-02
8.654801e-02
8.676043e-02
8.697278e-02
8.718506e-02
8.739729e-02
8.760945e-02
8.782154e-02
8.803358e-02
8.824555e-02
8.845746e-02
8.866930e-02
8.888108e-02
8.909280e-02
8.930446e-02
8.951605e-02
8.972758e-02
8.993905e-02
9.015045e-02
9.036179e-02
9.057307e-02
9.078429e-02
9.099544e-02
9.120654e-02
9.141757e-02
9.162853e-02
9.183944e-02
9.205028e-02
9.226107e-02
9.247179e-02
9.268245e-02
9.289304e-02
9.310358e-02
9.331405e-02
9.352446e-02
9.373481e-02
9.394510e-02
9.415533e-02
9.436549e-02
9.457559e-02
9.478564e-02
9.499562e-02
9.520554e-02
9.541540e-02
9.562520e-02
9.583493e-02
9.604461e-02
9.625422e-02
9.646378e-02
9.667327e-02
9.688271e-02
9.709208e-02
9.730139e-02
9.751064e-02
9.771983e-02
9.792896e-02
9.813803e-02
9.834704e-02
9.855599e-02
9.876488e-02
9.897370e-02
9.918247e-02
9.939118e-02
9.959983e-02
9.980841e-02
1.000169e-01
1.002254e-01
1.004338e-01
1.006422e-01
1.008505e-01
1.010587e-01
1.012669e-01
1.014750e-01
1.016830e-01
1.018910e-01
1.020989e-01
1.023068e-01
1.025146e-01
1.027224e-01
1.029301e-01
1.031377e-01
1.033453e-01
1.035528e-01
1.037602e-01
1.039676e-01
1.041750e-01
1.043823e-01
1.045895e-01
1.047966e-01
1.050037e-01
1.052108e-01
1.054178e-01
1.056247e-01
1.058316e-01
1.060384e-01
1.062451e-01
1.064518e-01
1.066584e-01
1.068650e-01
1.070715e-01
1.072780e-01
1.074844e-01
1.076907e-01
1.078970e-01
1.081032e-01
1.083094e-01
1.085155e-01
1.087215e-01
1.089275e-01
1.091335e-01
1.093393e-01
1.095452e-01
1.097509e-01
1.099566e-01
1.101623e-01
1.103679e-01
1.105734e-01
1.107788e-01
1.109843e-01
1.111896e-01
1.113949e-01
1.116001e-01
1.118053e-01
1.120104e-01
1.122155e-01
1.124205e-01
1.126255e-01
1.128304e-01
1.130352e-01
1.132400e-01
1.134447e-01
1.136494e-01
1.138540e-01
1.140585e-01
1.142630e-01
1.144674e-01
1.146718e-01
1.148761e-01
1.150804e-01
1.152846e-01
1.154887e-01
1.156928e-01
1.158969e-01
1.161008e-01
1.163048e-01
1.165086e-01
1.167124e-01
1.169162e-01
1.171199e-01
1.173235e-01
1.175271e-01
1.177306e-01
1.179341e-01
1.181375e-01
1.183408e-01
1.185441e-01
1.187474e-01
1.189505e-01
1.191537e-01
1.193567e-01
1.195598e-01
1.197627e-01
1.199656e-01
1.201684e-01
1.203712e-01
1.205740e-01
1.207766e-01
1.209792e-01
1.211818e-01
1.213843e-01
1.215868e-01
1.217891e-01
1.219915e-01
1.221938e-01
1.223960e-01
1.225981e-01
1.228003e-01
1.230023e-01
1.232043e-01
1.234062e-01
1.236081e-01
1.238100e-01
1.240117e-01
1.242134e-01
1.244151e-01
1.246167e-01
1.248183e-01
1.250198e-01
1.252212e-01
1.254226e-01
1.256239e-01
1.258252e-01
1.260264e-01
1.262275e-01
1.264286e-01
1.266297e-01
1.268307e-01
1.270316e-01
1.272325e-01
1.274333e-01
1.276341e-01
1.278348e-01
1.280354e-01
1.282360e-01
1.284366e-01
1.286370e-01
1.288375e-01
1.290378e-01
1.292382e-01
1.294384e-01
1.296386e-01
1.298388e-01
1.300389e-01
1.302389e-01
1.304389e-01
1.306388e-01
1.308387e-01
1.310385e-01
1.312383e-01
1.314380e-01
1.316377e-01
1.318373e-01
1.320368e-01
1.322363e-01
1.324357e-01
1.326351e-01
1.328344e-01
1.330337e-01
1.332329e-01
1.334320e-01
1.336311e-01
1.338302e-01
1.340291e-01
1.342281e-01
1.344270e-01
1.346258e-01
1.348245e-01
1.350232e-01
1.352219e-01
1.354205e-01
1.356190e-01
1.358175e-01
1.360160e-01
1.362143e-01
1.364127e-01
1.366109e-01
1.368091e-01
1.370073e-01
1.372054e-01
1.374034e-01
1.376014e-01
1.377994e-01
1.379972e-01
1.381951e-01
1.383928e-01
1.385905e-01
1.387882e-01
1.389858e-01
1.391833e-01
1.393808e-01
1.395783e-01
1.397756e-01
1.399730e-01
1.401702e-01
1.403675e-01
1.405646e-01
1.407617e-01
1.409588e-01
1.411558e-01
1.413527e-01
1.415496e-01
1.417464e-01
1.419432e-01
1.421399e-01
1.423366e-01
1.425332e-01
1.427297e-01
1.429262e-01
1.431227e-01
1.433191e-01
1.435154e-01
1.437117e-01
1.439079e-01
1.441040e-01
1.443002e-01
1.444962e-01
1.446922e-01
1.448882e-01
1.450840e-01
1.452799e-01
1.454757e-01
1.456714e-01
1.458670e-01
1.460627e-01
1.462582e-01
1.464537e-01
1.466492e-01
1.468446e-01
1.470399e-01
1.472352e-01
1.474304e-01
1.476256e-01
1.478207e-01
1.480157e-01
1.482107e-01
1.484057e-01
1.486006e-01
1.487954e-01
1.489902e-01
1.491849e-01
1.493796e-01
1.495742e-01
1.497688e-01
1.499633e-01
1.501577e-01
1.503521e-01
1.505465e-01
1.507408e-01
1.509350e-01
1.511292e-01
1.513233e-01
1.515173e-01
1.517114e-01
1.519053e-01
1.520992e-01
1.522930e-01
1.524868e-01
1.526806e-01
1.528742e-01
1.530679e-01
1.532614e-01
1.534549e-01
1.536484e-01
1.538418e-01
1.540351e-01
1.542284e-01
1.544216e-01
1.546148e-01
1.548079e-01
1.550010e-01
1.551940e-01
1.553870e-01
1.555799e-01
1.557727e-01
1.559655e-01
1.561582e-01
1.563509e-01
1.565435e-01
1.567361e-01
1.569286e-01
1.571210e-01
1.573134e-01
1.575058e-01
1.576981e-01
1.578903e-01
1.580825e-01
1.582746e-01
1.584666e-01
1.586586e-01
1.588506e-01
1.590425e-01
1.592343e-01
1.594261e-01
1.596178e-01
1.598095e-01
1.600011e-01
1.601927e-01
1.603842e-01
1.605756e-01
1.607670e-01
1.609584e-01
1.611496e-01
1.613409e-01
1.615320e-01
1.617231e-01
1.619142e-01
1.621052e-01
1.622961e-01
1.624870e-01
1.626779e-01
1.628686e-01
1.630594e-01
1.632500e-01
1.634406e-01
1.636312e-01
1.638217e-01
1.640121e-01
1.642025e-01
1.643928e-01
1.645831e-01
1.647733e-01
1.649635e-01
1.651536e-01
1.653436e-01
1.655336e-01
1.657235e-01
1.659134e-01
1.661032e-01
1.662930e-01
1.664827e-01
1.666724e-01
1.668620e-01
1.670515e-01
1.672410e-01
1.674304e-01
1.676198e-01
1.678091e-01
1.679983e-01
1.681875e-01
1.683767e-01
1.685658e-01
1.687548e-01
1.689438e-01
1.691327e-01
1.693215e-01
1.695103e-01
1.696991e-01
1.698878e-01
1.700764e-01
1.702650e-01
1.704535e-01
1.706420e-01
1.708304e-01
1.710187e-01
1.712070e-01
1.713952e-01
1.715834e-01
1.717715e-01
1.719596e-01
1.721476e-01
1.723355e-01
1.725234e-01
1.727113e-01
1.728990e-01
1.730868e-01
1.732744e-01
1.734620e-01
1.736496e-01
1.738371e-01
1.740245e-01
1.742119e-01
1.743992e-01
1.745865e-01
1.747737e-01
1.749608e-01
1.751479e-01
1.753349e-01
1.755219e-01
1.757088e-01
1.758957e-01
1.760825e-01
1.762693e-01
1.764559e-01
1.766426e-01
1.768291e-01
1.770157e-01
1.772021e-01
1.773885e-01
1.775749e-01
1.777612e-01
1.779474e-01
1.781335e-01
1.783197e-01
1.785057e-01
1.786917e-01
1.788776e-01
1.790635e-01
1.792494e-01
1.794351e-01
1.796208e-01
1.798065e-01
1.799921e-01
1.801776e-01
1.803631e-01
1.805485e-01
1.807338e-01
1.809191e-01
1.811044e-01
1.812896e-01
1.814747e-01
1.816598e-01
1.818448e-01
1.820297e-01
1.822146e-01
1.823995e-01
1.825842e-01
1.827689e-01
1.829536e-01
1.831382e-01
1.833228e-01
1.835072e-01
1.836917e-01
1.838760e-01
1.840603e-01
1.842446e-01
1.844288e-01
1.846129e-01
1.847970e-01
1.849810e-01
1.851650e-01
1.853488e-01
1.855327e-01
1.857165e-01
1.859002e-01
1.860838e-01
1.862675e-01
1.864510e-01
1.866345e-01
1.868179e-01
1.870013e-01
1.871846e-01
1.873678e-01
1.875510e-01
1.877341e-01
1.879172e-01
1.881002e-01
1.882832e-01
1.884661e-01
1.886489e-01
1.888317e-01
1.890144e-01
1.891971e-01
1.893797e-01
1.895622e-01
1.897447e-01
1.899271e-01
1.901094e-01
1.902917e-01
1.904740e-01
1.906562e-01
1.908383e-01
1.910203e-01
1.912023e-01
1.913843e-01
1.915662e-01
1.917480e-01
1.919297e-01
1.921114e-01
1.922931e-01
1.924747e-01
1.926562e-01
1.928376e-01
1.930190e-01
1.932004e-01
1.933817e-01
1.935629e-01
1.937440e-01
1.939251e-01
1.941062e-01
1.942872e-01
1.944681e-01
1.946489e-01
1.948297e-01
1.950105e-01
1.951912e-01
1.953718e-01
1.955523e-01
1.957328e-01
1.959133e-01
1.960936e-01
1.962739e-01
1.964542e-01
1.966344e-01
1.968145e-01
1.969946e-01
1.971746e-01
1.973545e-01
1.975344e-01
1.977143e-01
1.978940e-01
1.980737e-01
1.982534e-01
1.984330e-01
1.986125e-01
1.987919e-01
1.989713e-01
1.991507e-01
1.993300e-01
1.995092e-01
1.996883e-01
1.998674e-01
2.000465e-01
2.002254e-01
2.004043e-01
2.005832e-01
2.007620e-01
2.009407e-01
2.011193e-01
2.012980e-01
2.014765e-01
2.016550e-01
2.018334e-01
2.020117e-01
2.021900e-01
2.023683e-01
2.025464e-01
2.027245e-01
2.029026e-01
2.030806e-01
2.032585e-01
2.034363e-01
2.036141e-01
2.037919e-01
2.039695e-01
2.041471e-01
2.043247e-01
2.045022e-01
2.046796e-01
2.048570e-01
2.050343e-01
2.052115e-01
2.053887e-01
2.055658e-01
2.057428e-01
2.059198e-01
2.060967e-01
2.062736e-01
2.064504e-01
2.066271e-01
2.068038e-01
2.069804e-01
2.071570e-01
2.073334e-01
2.075099e-01
2.076862e-01
2.078625e-01
2.080387e-01
2.082149e-01
2.083910e-01
2.085671e-01
2.087430e-01
2.089190e-01
2.090948e-01
2.092706e-01
2.094463e-01
2.096220e-01
2.097976e-01
2.099731e-01
2.101486e-01
2.103240e-01
2.104993e-01
2.106746e-01
2.108498e-01
2.110250e-01
2.112001e-01
2.113751e-01
2.115501e-01
2.117250e-01
2.118998e-01
2.120746e-01
2.122493e-01
2.124239e-01
2.125985e-01
2.127730e-01
2.129475e-01
2.131219e-01
2.132962e-01
2.134704e-01
2.136446e-01
2.138188e-01
2.139928e-01
2.141668e-01
2.143408e-01
2.145146e-01
2.146884e-01
2.148622e-01
2.150359e-01
2.152095e-01
2.153830e-01
2.155565e-01
2.157299e-01
2.159033e-01
2.160766e-01
2.162498e-01
2.164230e-01
2.165960e-01
2.167691e-01
2.169420e-01
2.171149e-01
2.172878e-01
2.174605e-01
2.176332e-01
2.178059e-01
2.179785e-01
2.181510e-01
2.183234e-01
2.184958e-01
2.186681e-01
2.188403e-01
2.190125e-01
2.191846e-01
2.193567e-01
2.195287e-01
2.197006e-01
2.198724e-01
2.200442e-01
2.202160e-01
2.203876e-01
2.205592e-01
2.207307e-01
2.209022e-01
2.210736e-01
2.212449e-01
2.214162e-01
2.215873e-01
2.217585e-01
2.219295e-01
2.221005e-01
2.222715e-01
2.224423e-01
2.226131e-01
2.227838e-01
2.229545e-01
2.231251e-01
2.232956e-01
2.234661e-01
2.236365e-01
2.238068e-01
2.239771e-01
2.241473e-01
2.243174e-01
2.244875e-01
2.246575e-01
2.248274e-01
2.249972e-01
2.251670e-01
2.253368e-01
2.255064e-01
2.256760e-01
2.258455e-01
2.260150e-01
2.261844e-01
2.263537e-01
2.265230e-01
2.266922e-01
2.268613e-01
2.270303e-01
2.271993e-01
2.273682e-01
2.275371e-01
2.277059e-01
2.278746e-01
2.280432e-01
2.282118e-01
2.283803e-01
2.285488e-01
2.287172e-01
2.288855e-01
2.290537e-01
2.292219e-01
2.293900e-01
2.295580e-01
2.297260e-01
2.298939e-01
2.300617e-01
2.302295e-01
2.303972e-01
2.305648e-01
2.307324e-01
2.308998e-01
2.310673e-01
2.312346e-01
2.314019e-01
2.315691e-01
2.317363e-01
2.319033e-01
2.320703e-01
2.322373e-01
2.324042e-01
2.325710e-01
2.327377e-01
2.329044e-01
2.330709e-01
2.332375e-01
2.334039e-01
2.335703e-01
2.337366e-01
2.339029e-01
2.340691e-01
2.342352e-01
2.344012e-01
2.345672e-01
2.347331e-01
2.348989e-01
2.350647e-01
2.352304e-01
2.353960e-01
2.355616e-01
2.357270e-01
2.358924e-01
2.360578e-01
2.362231e-01
2.363883e-01
2.365534e-01
2.367185e-01
2.368835e-01
2.370484e-01
2.372132e-01
2.373780e-01
2.375427e-01
2.377074e-01
2.378720e-01
2.380365e-01
2.382009e-01
2.383652e-01
2.385295e-01
2.386938e-01
2.388579e-01
2.390220e-01
2.391860e-01
2.393499e-01
2.395138e-01
2.396776e-01
2.398413e-01
2.400050e-01
2.401686e-01
2.403321e-01
2.404955e-01
2.406589e-01
2.408222e-01
2.409854e-01
2.411486e-01
2.413116e-01
2.414747e-01
2.416376e-01
2.418005e-01
2.419633e-01
2.421260e-01
2.422887e-01
2.424512e-01
2.426137e-01
2.427762e-01
2.429386e-01
2.431009e-01
2.432631e-01
2.434252e-01
2.435873e-01
2.437493e-01
2.439113e-01
2.440731e-01
2.442349e-01
2.443966e-01
2.445583e-01
2.447199e-01
2.448814e-01
2.450428e-01
2.452042e-01
2.453655e-01
2.455267e-01
2.456878e-01
2.458489e-01
2.460099e-01
2.461708e-01
2.463317e-01
2.464924e-01
2.466531e-01
2.468138e-01
2.469743e-01
2.471348e-01
2.472952e-01
2.474556e-01
2.476159e-01
2.477761e-01
2.479362e-01
2.480962e-01
2.482562e-01
2.484161e-01
2.485759e-01
2.487357e-01
2.488954e-01
2.490550e-01
2.492145e-01
2.493740e-01
2.495334e-01
2.496927e-01
2.498519e-01
2.500111e-01
2.501702e-01
2.503292e-01
2.504882e-01
2.506470e-01
2.508058e-01
2.509645e-01
2.511232e-01
2.512818e-01
2.514403e-01
2.515987e-01
2.517571e-01
2.519153e-01
2.520735e-01
2.522317e-01
2.523897e-01
2.525477e-01
2.527056e-01
2.528635e-01
2.530212e-01
2.531789e-01
2.533365e-01
2.534940e-01
2.536515e-01
2.538089e-01
2.539662e-01
2.541234e-01
2.542806e-01
2.544377e-01
2.545947e-01
2.547516e-01
2.549085e-01
2.550652e-01
2.552220e-01
2.553786e-01
2.555351e-01
2.556916e-01
2.558480e-01
2.560044e-01
2.561606e-01
2.563168e-01
2.564729e-01
2.566289e-01
2.567849e-01
2.569408e-01
2.570966e-01
2.572523e-01
2.574079e-01
2.575635e-01
2.577190e-01
2.578744e-01
2.580298e-01
2.581851e-01
2.583402e-01
2.584954e-01
2.586504e-01
2.588054e-01
2.589603e-01
2.591151e-01
2.592698e-01
2.594245e-01
2.595790e-01
2.597336e-01
2.598880e-01
2.600423e-01
2.601966e-01
2.603508e-01
2.605049e-01
2.606590e-01
2.608129e-01
2.609668e-01
2.611207e-01
2.612744e-01
2.614281e-01
2.615816e-01
2.617351e-01
2.618886e-01
2.620419e-01
2.621952e-01
2.623484e-01
2.625015e-01
2.626546e-01
2.628075e-01
2.629604e-01
2.631132e-01
2.632659e-01
2.634186e-01
2.635712e-01
2.637237e-01
2.638761e-01
2.640284e-01
2.641807e-01
2.643329e-01
2.644850e-01
2.646370e-01
2.647890e-01
2.649409e-01
2.650926e-01
2.652444e-01
2.653960e-01
2.655476e-01
2.656991e-01
2.658505e-01
2.660018e-01
2.661530e-01
2.663042e-01
2.664553e-01
2.666063e-01
2.667572e-01
2.669081e-01
2.670589e-01
2.672096e-01
2.673602e-01
2.675107e-01
2.676612e-01
2.678116e-01
2.679619e-01
2.681121e-01
2.682622e-01
2.684123e-01
2.685623e-01
2.687122e-01
2.688620e-01
2.690117e-01
2.691614e-01
2.693110e-01
2.694605e-01
2.696099e-01
2.697593e-01
2.699086e-01
2.700577e-01
2.702069e-01
2.703559e-01
2.705048e-01
2.706537e-01
2.708025e-01
2.709512e-01
2.710998e-01
2.712484e-01
2.713969e-01
2.715452e-01
2.716936e-01
2.718418e-01
2.719899e-01
2.721380e-01
2.722860e-01
2.724339e-01
2.725817e-01
2.727295e-01
2.728771e-01
2.730247e-01
2.731722e-01
2.733197e-01
2.734670e-01
2.736143e-01
2.737614e-01
2.739085e-01
2.740556e-01
2.742025e-01
2.743494e-01
2.744961e-01
2.746428e-01
2.747894e-01
2.749360e-01
2.750824e-01
2.752288e-01
2.753751e-01
2.755213e-01
2.756674e-01
2.758135e-01
2.759594e-01
2.761053e-01
2.762511e-01
2.763968e-01
2.765425e-01
2.766880e-01
2.768335e-01
2.769789e-01
2.771242e-01
2.772694e-01
2.774146e-01
2.775596e-01
2.777046e-01
2.778495e-01
2.779943e-01
2.781391e-01
2.782837e-01
2.784283e-01
2.785728e-01
2.787172e-01
2.788615e-01
2.790057e-01
2.791499e-01
2.792940e-01
2.794380e-01
2.795819e-01
2.797257e-01
2.798694e-01
2.800131e-01
2.801567e-01
2.803002e-01
2.804436e-01
2.805869e-01
2.807302e-01
2.808733e-01
2.810164e-01
2.811594e-01
2.813023e-01
2.814452e-01
2.815879e-01
2.817306e-01
2.818731e-01
2.820156e-01
2.821581e-01
2.823004e-01
2.824426e-01
2.825848e-01
2.827269e-01
2.828689e-01
2.830108e-01
2.831526e-01
2.832944e-01
2.834360e-01
2.835776e-01
2.837191e-01
2.838605e-01
2.840018e-01
2.841431e-01
2.842842e-01
2.844253e-01
2.845663e-01
2.847072e-01
2.848480e-01
2.849887e-01
2.851294e-01
2.852699e-01
2.854104e-01
2.855508e-01
2.856911e-01
2.858314e-01
2.859715e-01
2.861116e-01
2.862515e-01
2.863914e-01
2.865312e-01
2.866709e-01
2.868106e-01
2.869501e-01
2.870896e-01
2.872290e-01
2.873683e-01
2.875075e-01
2.876466e-01
2.877856e-01
2.879246e-01
2.880635e-01
2.882022e-01
2.883409e-01
2.884795e-01
2.886181e-01
2.887565e-01
2.888949e-01
2.890331e-01
2.891713e-01
2.893094e-01
2.894474e-01
2.895853e-01
2.897232e-01
2.898609e-01
2.899986e-01
2.901362e-01
2.902737e-01
2.904111e-01
2.905484e-01
2.906856e-01
2.908228e-01
2.909599e-01
2.910968e-01
2.912337e-01
2.913705e-01
2.915073e-01
2.916439e-01
2.917804e-01
2.919169e-01
2.920533e-01
2.921895e-01
2.923257e-01
2.924619e-01
2.925979e-01
2.927338e-01
2.928697e-01
2.930054e-01
2.931411e-01
2.932767e-01
2.934122e-01
2.935476e-01
2.936830e-01
2.938182e-01
2.939533e-01
2.940884e-01
2.942234e-01
2.943583e-01
2.944931e-01
2.946278e-01
2.947624e-01
2.948970e-01
2.950314e-01
2.951658e-01
2.953001e-01
2.954343e-01
2.955684e-01
2.957024e-01
2.958363e-01
2.959702e-01
2.961039e-01
2.962376e-01
2.963712e-01
2.965047e-01
2.966381e-01
2.967714e-01
2.969046e-01
2.970377e-01
2.971708e-01
2.973037e-01
2.974366e-01
2.975694e-01
2.977021e-01
2.978347e-01
2.979672e-01
2.980996e-01
2.982320e-01
2.983642e-01
2.984964e-01
2.986285e-01
2.987605e-01
2.988923e-01
2.990242e-01
2.991559e-01
2.992875e-01
2.994190e-01
2.995505e-01
2.996819e-01
2.998131e-01
2.999443e-01
3.000754e-01
3.002064e-01
3.003373e-01
3.004682e-01
3.005989e-01
3.007296e-01
3.008601e-01
3.009906e-01
3.011210e-01
3.012512e-01
3.013815e-01
3.015116e-01
3.016416e-01
3.017715e-01
3.019014e-01
3.020311e-01
3.021608e-01
3.022903e-01
3.024198e-01
3.025492e-01
3.026785e-01
3.028077e-01
3.029369e-01
3.030659e-01
3.031948e-01
3.033237e-01
3.034524e-01
3.035811e-01
3.037097e-01
3.038382e-01
3.039666e-01
3.040949e-01
3.042231e-01
3.043512e-01
3.044793e-01
3.046072e-01
3.047351e-01
3.048628e-01
3.049905e-01
3.051181e-01
3.052456e-01
3.053730e-01
3.055003e-01
3.056275e-01
3.057547e-01
3.058817e-01
3.060086e-01
3.061355e-01
3.062623e-01
3.063889e-01
3.065155e-01
3.066420e-01
3.067684e-01
3.068947e-01
3.070209e-01
3.071471e-01
3.072731e-01
3.073990e-01
3.075249e-01
3.076506e-01
3.077763e-01
3.079019e-01
3.080274e-01
3.081528e-01
3.082781e-01
3.084033e-01
3.085284e-01
3.086534e-01
3.087783e-01
3.089032e-01
3.090279e-01
3.091526e-01
3.092771e-01
3.094016e-01
3.095260e-01
3.096503e-01
3.097745e-01
3.098986e-01
3.100226e-01
3.101465e-01
3.102703e-01
3.103941e-01
3.105177e-01
3.106412e-01
3.107647e-01
3.108881e-01
3.110113e-01
3.111345e-01
3.112576e-01
3.113806e-01
3.115035e-01
3.116263e-01
3.117490e-01
3.118716e-01
3.119941e-01
3.121166e-01
3.122389e-01
3.123612e-01
3.124833e-01
3.126054e-01
3.127273e-01
3.128492e-01
3.129710e-01
3.130927e-01
3.132143e-01
3.133358e-01
3.134572e-01
3.135785e-01
3.136997e-01
3.138208e-01
3.139419e-01
3.140628e-01
3.141837e-01
3.143044e-01
3.144251e-01
3.145456e-01
3.146661e-01
3.147865e-01
3.149067e-01
3.150269e-01
3.151470e-01
3.152670e-01
3.153869e-01
3.155067e-01
3.156265e-01
3.157461e-01
3.158656e-01
3.159850e-01
3.161044e-01
3.162236e-01
3.163428e-01
3.164618e-01
3.165808e-01
3.166997e-01
3.168184e-01
3.169371e-01
3.170557e-01
3.171742e-01
3.172926e-01
3.174109e-01
3.175291e-01
3.176472e-01
3.177652e-01
3.178831e-01
3.180010e-01
3.181187e-01
3.182363e-01
3.183539e-01
3.184713e-01
3.185886e-01
3.187059e-01
3.188231e-01
3.189401e-01
3.190571e-01
3.191740e-01
3.192907e-01
3.194074e-01
3.195240e-01
3.196405e-01
3.197569e-01
3.198732e-01
3.199894e-01
3.201055e-01
3.202215e-01
3.203374e-01
3.204533e-01
3.205690e-01
3.206846e-01
3.208002e-01
3.209156e-01
3.210309e-01
3.211462e-01
3.212613e-01
3.213764e-01
3.214913e-01
3.216062e-01
3.217210e-01
3.218356e-01
3.219502e-01
3.220647e-01
3.221791e-01
3.222934e-01
3.224075e-01
3.225216e-01
3.226356e-01
3.227495e-01
3.228633e-01
3.229770e-01
3.230907e-01
3.232042e-01
3.233176e-01
3.234309e-01
3.235441e-01
3.236573e-01
3.237703e-01
3.238832e-01
3.239960e-01
3.241088e-01
3.242214e-01
3.243340e-01
3.244464e-01
3.245588e-01
3.246710e-01
3.247832e-01
3.248952e-01
3.250072e-01
3.251191e-01
3.252308e-01
3.253425e-01
3.254541e-01
3.255656e-01
3.256769e-01
3.257882e-01
3.258994e-01
3.260105e-01
3.261215e-01
3.262324e-01
3.263432e-01
3.264538e-01
3.265644e-01
3.266749e-01
3.267853e-01
3.268957e-01
3.270059e-01
3.271160e-01
3.272260e-01
3.273359e-01
3.274457e-01
3.275554e-01
3.276650e-01
3.277746e-01
3.278840e-01
3.279933e-01
3.281025e-01
3.282117e-01
3.283207e-01
3.284296e-01
3.285385e-01
3.286472e-01
3.287558e-01
3.288644e-01
3.289728e-01
3.290812e-01
3.291894e-01
3.292975e-01
3.294056e-01
3.295135e-01
3.296214e-01
3.297291e-01
3.298368e-01
3.299443e-01
3.300518e-01
3.301591e-01
3.302664e-01
3.303736e-01
3.304806e-01
3.305876e-01
3.306944e-01
3.308012e-01
3.309079e-01
3.310144e-01
3.311209e-01
3.312272e-01
3.313335e-01
3.314397e-01
3.315457e-01
3.316517e-01
3.317576e-01
3.318634e-01
3.319690e-01
3.320746e-01
3.321801e-01
3.322854e-01
3.323907e-01
3.324959e-01
3.326010e-01
3.327059e-01
3.328108e-01
3.329156e-01
3.330202e-01
3.331248e-01
3.332293e-01
3.333337e-01
3.334379e-01
3.335421e-01
3.336462e-01
3.337502e-01
3.338540e-01
3.339578e-01
3.340615e-01
3.341651e-01
3.342686e-01
3.343719e-01
3.344752e-01
3.345784e-01
3.346815e-01
3.347844e-01
3.348873e-01
3.349901e-01
3.350927e-01
3.351953e-01
3.352978e-01
3.354002e-01
3.355024e-01
3.356046e-01
3.357067e-01
3.358086e-01
3.359105e-01
3.360123e-01
3.361140e-01
3.362155e-01
3.363170e-01
3.364184e-01
3.365196e-01
3.366208e-01
3.367218e-01
3.368228e-01
3.369237e-01
3.370244e-01
3.371251e-01
3.372257e-01
3.373261e-01
3.374265e-01
3.375267e-01
3.376269e-01
3.377269e-01
3.378269e-01
3.379267e-01
3.380265e-01
3.381261e-01
3.382257e-01
3.383251e-01
3.384245e-01
3.385237e-01
3.386229e-01
3.387219e-01
3.388208e-01
3.389197e-01
3.390184e-01
3.391170e-01
3.392156e-01
3.393140e-01
3.394123e-01
3.395106e-01
3.396087e-01
3.397067e-01
3.398046e-01
3.399025e-01
3.400002e-01
3.400978e-01
3.401953e-01
3.402927e-01
3.403900e-01
3.404872e-01
3.405843e-01
3.406813e-01
3.407783e-01
3.408751e-01
3.409718e-01
3.410683e-01
3.411648e-01
3.412612e-01
3.413575e-01
3.414537e-01
3.415498e-01
3.416458e-01
3.417417e-01
3.418374e-01
3.419331e-01
3.420287e-01
3.421242e-01
3.422195e-01
3.423148e-01
3.424100e-01
3.425050e-01
3.426000e-01
3.426948e-01
3.427896e-01
3.428842e-01
3.429788e-01
3.430732e-01
3.431676e-01
3.432618e-01
3.433559e-01
3.434500e-01
3.435439e-01
3.436377e-01
3.437314e-01
3.438251e-01
3.439186e-01
3.440120e-01
3.441053e-01
3.441985e-01
3.442916e-01
3.443846e-01
3.444775e-01
3.445703e-01
3.446630e-01
3.447556e-01
3.448481e-01
3.449405e-01
3.450328e-01
3.451249e-01
3.452170e-01
3.453090e-01
3.454008e-01
3.454926e-01
3.455843e-01
3.456758e-01
3.457673e-01
3.458586e-01
3.459499e-01
3.460410e-01
3.461320e-01
3.462230e-01
3.463138e-01
3.464045e-01
3.464951e-01
3.465857e-01
3.466761e-01
3.467664e-01
3.468566e-01
3.469467e-01
3.470367e-01
3.471266e-01
3.472164e-01
3.473061e-01
3.473957e-01
3.474851e-01
3.475745e-01
3.476638e-01
3.477529e-01
3.478420e-01
3.479310e-01
3.480198e-01
3.481086e-01
3.481972e-01
3.482858e-01
3.483742e-01
3.484625e-01
3.485508e-01
3.486389e-01
3.487269e-01
3.488148e-01
3.489026e-01
3.489903e-01
3.490779e-01
3.491654e-01
3.492528e-01
3.493401e-01
3.494273e-01
3.495144e-01
3.496013e-01
3.496882e-01
3.497750e-01
3.498616e-01
3.499482e-01
3.500346e-01
3.501210e-01
3.502072e-01
3.502934e-01
3.503794e-01
3.504653e-01
3.505511e-01
3.506368e-01
3.507225e-01
3.508080e-01
3.508934e-01
3.509787e-01
3.510638e-01
3.511489e-01
3.512339e-01
3.513188e-01
3.514036e-01
3.514882e-01
3.515728e-01
3.516572e-01
3.517416e-01
3.518258e-01
3.519100e-01
3.519940e-01
3.520779e-01
3.521617e-01
3.522455e-01
3.523291e-01
3.524126e-01
3.524960e-01
3.525793e-01
3.526625e-01
3.527455e-01
3.528285e-01
3.529114e-01
3.529942e-01
3.530768e-01
3.531594e-01
3.532418e-01
3.533242e-01
3.534064e-01
3.534885e-01
3.535706e-01
3.536525e-01
3.537343e-01
3.538160e-01
3.538976e-01
3.539791e-01
3.540605e-01
3.541418e-01
3.542230e-01
3.543040e-01
3.543850e-01
3.544659e-01
3.545466e-01
3.546273e-01
3.547078e-01
3.547882e-01
3.548686e-01
3.549488e-01
3.550289e-01
3.551089e-01
3.551888e-01
3.552686e-01
3.553483e-01
3.554279e-01
3.555074e-01
3.555868e-01
3.556660e-01
3.557452e-01
3.558242e-01
3.559032e-01
3.559820e-01
3.560608e-01
3.561394e-01
3.562179e-01
3.562963e-01
3.563746e-01
3.564528e-01
3.565309e-01
3.566089e-01
3.566868e-01
3.567646e-01
3.568422e-01
3.569198e-01
3.569973e-01
3.570746e-01
3.571519e-01
3.572290e-01
3.573060e-01
3.573829e-01
3.574598e-01
3.575365e-01
3.576131e-01
3.576896e-01
3.577659e-01
3.578422e-01
3.579184e-01
3.579945e-01
3.580704e-01
3.581463e-01
3.582220e-01
3.582977e-01
3.583732e-01
3.584486e-01
3.585239e-01
3.585991e-01
3.586742e-01
3.587492e-01
3.588241e-01
3.588989e-01
3.589736e-01
3.590481e-01
3.591226e-01
3.591970e-01
3.592712e-01
3.593453e-01
3.594194e-01
3.594933e-01
3.595671e-01
3.596408e-01
3.597144e-01
3.597879e-01
3.598613e-01
3.599346e-01
3.600077e-01
3.600808e-01
3.601537e-01
3.602266e-01
3.602993e-01
3.603720e-01
3.604445e-01
3.605169e-01
3.605892e-01
3.606614e-01
3.607335e-01
3.608055e-01
3.608774e-01
3.609491e-01
3.610208e-01
3.610924e-01
3.611638e-01
3.612351e-01
3.613064e-01
3.613775e-01
3.614485e-01
3.615194e-01
3.615902e-01
3.616609e-01
3.617315e-01
3.618020e-01
3.618723e-01
3.619426e-01
3.620127e-01
3.620828e-01
3.621527e-01
3.622225e-01
3.622923e-01
3.623619e-01
3.624314e-01
3.625008e-01
3.625701e-01
3.626392e-01
3.627083e-01
3.627773e-01
3.628461e-01
3.629149e-01
3.629835e-01
3.630520e-01
3.631205e-01
3.631888e-01
3.632570e-01
3.633251e-01
3.633931e-01
3.634609e-01
3.635287e-01
3.635964e-01
3.636639e-01
3.637314e-01
3.637987e-01
3.638659e-01
3.639330e-01
3.640001e-01
3.640670e-01
3.641338e-01
3.642004e-01
3.642670e-01
3.643335e-01
3.643998e-01
3.644661e-01
3.645322e-01
3.645983e-01
3.646642e-01
3.647300e-01
3.647957e-01
3.648613e-01
3.649268e-01
3.649922e-01
3.650575e-01
3.651226e-01
3.651877e-01
3.652526e-01
3.653175e-01
3.653822e-01
3.654468e-01
3.655113e-01
3.655757e-01
3.656400e-01
3.657042e-01
3.657683e-01
3.658322e-01
3.658961e-01
3.659598e-01
3.660235e-01
3.660870e-01
3.661504e-01
3.662137e-01
3.662769e-01
3.663400e-01
3.664030e-01
3.664659e-01
3.665287e-01
3.665913e-01
3.666539e-01
3.667163e-01
3.667786e-01
3.668409e-01
3.669030e-01
3.669650e-01
3.670269e-01
3.670886e-01
3.671503e-01
3.672119e-01
3.672733e-01
3.673347e-01
3.673959e-01
3.674571e-01
3.675181e-01
3.675790e-01
3.676398e-01
3.677005e-01
3.677611e-01
3.678215e-01
3.678819e-01
3.679421e-01
3.680023e-01
3.680623e-01
3.681222e-01
3.681821e-01
3.682418e-01
3.683014e-01
3.683608e-01
3.684202e-01
3.684795e-01
3.685386e-01
3.685977e-01
3.686566e-01
3.687155e-01
3.687742e-01
3.688328e-01
3.688913e-01
3.689497e-01
3.690080e-01
3.690661e-01
3.691242e-01
3.691822e-01
3.692400e-01
3.692977e-01
3.693554e-01
3.694129e-01
3.694703e-01
3.695276e-01
3.695847e-01
3.696418e-01
3.696988e-01
3.697556e-01
3.698124e-01
3.698690e-01
3.699255e-01
3.699820e-01
3.700383e-01
3.700945e-01
3.701505e-01
3.702065e-01
3.702624e-01
3.703181e-01
3.703738e-01
3.704293e-01
3.704848e-01
3.705401e-01
3.705953e-01
3.706504e-01
3.707054e-01
3.707602e-01
3.708150e-01
3.708697e-01
3.709242e-01
3.709786e-01
3.710330e-01
3.710872e-01
3.711413e-01
3.711953e-01
3.712492e-01
3.713029e-01
3.713566e-01
3.714102e-01
3.714636e-01
3.715169e-01
3.715702e-01
3.716233e-01
3.716763e-01
3.717292e-01
3.717820e-01
3.718346e-01
3.718872e-01
3.719397e-01
3.719920e-01
3.720442e-01
3.720964e-01
3.721484e-01
3.722003e-01
3.722521e-01
3.723038e-01
3.723553e-01
3.724068e-01
3.724581e-01
3.725094e-01
3.725605e-01
3.726115e-01
3.726624e-01
3.727132e-01
3.727639e-01
3.728145e-01
3.728650e-01
3.729153e-01
3.729656e-01
3.730157e-01
3.730657e-01
3.731157e-01
3.731655e-01
3.732152e-01
3.732647e-01
3.733142e-01
3.733636e-01
3.734128e-01
3.734620e-01
3.735110e-01
3.735599e-01
3.736087e-01
3.736574e-01
3.737060e-01
3.737545e-01
3.738029e-01
3.738511e-01
3.738993e-01
3.739473e-01
3.739952e-01
3.740431e-01
3.740908e-01
3.741384e-01
3.741859e-01
3.742332e-01
3.742805e-01
3.743276e-01
3.743747e-01
3.744216e-01
3.744684e-01
3.745151e-01
3.745617e-01
3.746082e-01
3.746546e-01
3.747009e-01
3.747470e-01
3.747931e-01
3.748390e-01
3.748848e-01
3.749306e-01
3.749762e-01
3.750217e-01
3.750670e-01
3.751123e-01
3.751575e-01
3.752025e-01
3.752475e-01
3.752923e-01
3.753370e-01
3.753816e-01
3.754261e-01
3.754705e-01
3.755148e-01
3.755589e-01
3.756030e-01
3.756469e-01
3.756908e-01
3.757345e-01
3.757781e-01
3.758216e-01
3.758650e-01
3.759082e-01
3.759514e-01
3.759945e-01
3.760374e-01
3.760802e-01
3.761230e-01
3.761656e-01
3.762081e-01
3.762505e-01
3.762928e-01
3.763349e-01
3.763770e-01
3.764189e-01
3.764608e-01
3.765025e-01
3.765441e-01
3.765856e-01
3.766270e-01
3.766683e-01
3.767094e-01
3.767505e-01
3.767914e-01
3.768323e-01
3.768730e-01
3.769136e-01
3.769541e-01
3.769945e-01
3.770348e-01
3.770750e-01
3.771150e-01
3.771550e-01
3.771948e-01
3.772346e-01
3.772742e-01
3.773137e-01
3.773531e-01
3.773924e-01
3.774315e-01
3.774706e-01
3.775095e-01
3.775484e-01
3.775871e-01
3.776257e-01
3.776642e-01
3.777026e-01
3.777409e-01
3.777791e-01
3.778171e-01
3.778551e-01
3.778929e-01
3.779307e-01
3.779683e-01
3.780058e-01
3.780432e-01
3.780805e-01
3.781177e-01
3.781547e-01
3.781917e-01
3.782285e-01
3.782652e-01
3.783019e-01
3.783384e-01
3.783748e-01
3.784110e-01
3.784472e-01
3.784833e-01
3.785192e-01
3.785551e-01
3.785908e-01
3.786264e-01
3.786619e-01
3.786973e-01
3.787326e-01
3.787678e-01
3.788029e-01
3.788378e-01
3.788726e-01
3.789074e-01
3.789420e-01
3.789765e-01
3.790109e-01
3.790452e-01
3.790794e-01
3.791134e-01
3.791474e-01
3.791812e-01
3.792149e-01
3.792486e-01
3.792821e-01
3.793155e-01
3.793488e-01
3.793819e-01
3.794150e-01
3.794479e-01
3.794808e-01
3.795135e-01
3.795461e-01
3.795786e-01
3.796110e-01
3.796433e-01
3.796755e-01
3.797076e-01
3.797395e-01
3.797714e-01
3.798031e-01
3.798347e-01
3.798662e-01
3.798976e-01
3.799289e-01
3.799601e-01
3.799911e-01
3.800221e-01
3.800529e-01
3.800837e-01
3.801143e-01
3.801448e-01
3.801752e-01
3.802055e-01
3.802356e-01
3.802657e-01
3.802957e-01
3.803255e-01
3.803552e-01
3.803848e-01
3.804144e-01
3.804437e-01
3.804730e-01
3.805022e-01
3.805313e-01
3.805602e-01
3.805891e-01
3.806178e-01
3.806464e-01
3.806749e-01
3.807033e-01
3.807316e-01
3.807598e-01
3.807878e-01
3.808158e-01
3.808436e-01
3.808714e-01
3.808990e-01
3.809265e-01
3.809539e-01
3.809812e-01
3.810083e-01
3.810354e-01
3.810624e-01
3.810892e-01
3.811159e-01
3.811425e-01
3.811691e-01
3.811954e-01
3.812217e-01
3.812479e-01
3.812740e-01
3.812999e-01
3.813258e-01
3.813515e-01
3.813771e-01
3.814026e-01
3.814280e-01
3.814533e-01
3.814785e-01
3.815035e-01
3.815285e-01
3.815533e-01
3.815781e-01
3.816027e-01
3.816272e-01
3.816516e-01
3.816759e-01
3.817001e-01
3.817241e-01
3.817481e-01
3.817719e-01
3.817956e-01
3.818193e-01
3.818428e-01
3.818662e-01
3.818895e-01
3.819126e-01
3.819357e-01
3.819587e-01
3.819815e-01
3.820042e-01
3.820269e-01
3.820494e-01
3.820718e-01
3.820941e-01
3.821162e-01
3.821383e-01
3.821603e-01
3.821821e-01
3.822038e-01
3.822255e-01
3.822470e-01
3.822684e-01
3.822897e-01
3.823108e-01
3.823319e-01
3.823529e-01
3.823737e-01
3.823944e-01
3.824151e-01
3.824356e-01
3.824560e-01
3.824763e-01
3.824965e-01
3.825165e-01
3.825365e-01
3.825563e-01
3.825761e-01
3.825957e-01
3.826152e-01
3.826346e-01
3.826539e-01
3.826731e-01
3.826922e-01
3.827111e-01
3.827300e-01
3.827487e-01
3.827674e-01
3.827859e-01
3.828043e-01
3.828226e-01
3.828408e-01
3.828588e-01
3.828768e-01
3.828947e-01
3.829124e-01
3.829300e-01
3.829476e-01
3.829650e-01
3.829823e-01
3.829995e-01
3.830165e-01
3.830335e-01
3.830504e-01
3.830671e-01
3.830837e-01
3.831003e-01
3.831167e-01
3.831330e-01
3.831492e-01
3.831653e-01
3.831812e-01
3.831971e-01
3.832129e-01
3.832285e-01
3.832440e-01
3.832594e-01
3.832747e-01
3.832899e-01
3.833050e-01
3.833200e-01
3.833349e-01
3.833496e-01
3.833643e-01
3.833788e-01
3.833932e-01
3.834075e-01
3.834217e-01
3.834358e-01
3.834498e-01
3.834637e-01
3.834775e-01
3.834911e-01
3.835046e-01
3.835181e-01
3.835314e-01
3.835446e-01
3.835577e-01
3.835707e-01
3.835836e-01
3.835963e-01
3.836090e-01
3.836215e-01
3.836340e-01
3.836463e-01
3.836585e-01
3.836706e-01
3.836826e-01
3.836945e-01
3.837062e-01
3.837179e-01
3.837295e-01
3.837409e-01
3.837522e-01
3.837635e-01
3.837746e-01
3.837856e-01
3.837965e-01
3.838072e-01
3.838179e-01
3.838285e-01
3.838389e-01
3.838493e-01
3.838595e-01
3.838696e-01
3.838796e-01
3.838895e-01
3.838993e-01
3.839090e-01
3.839185e-01
3.839280e-01
3.839373e-01
3.839466e-01
3.839557e-01
3.839647e-01
3.839736e-01
3.839824e-01
3.839911e-01
3.839997e-01
3.840082e-01
3.840165e-01
3.840248e-01
3.840329e-01
3.840409e-01
3.840488e-01
3.840566e-01
3.840643e-01
3.840719e-01
3.840794e-01
3.840868e-01
3.840940e-01
3.841012e-01
3.841082e-01
3.841151e-01
3.841219e-01
3.841286e-01
3.841352e-01
3.841417e-01
3.841481e-01
3.841544e-01
3.841605e-01
3.841666e-01
3.841725e-01
3.841783e-01
3.841841e-01
3.841897e-01
3.841952e-01
3.842005e-01
3.842058e-01
3.842110e-01
3.842161e-01
3.842210e-01
3.842258e-01
3.842306e-01
3.842352e-01
3.842397e-01
3.842441e-01
3.842484e-01
3.842526e-01
3.842566e-01
3.842606e-01
3.842645e-01
3.842682e-01
3.842718e-01
3.842754e-01
3.842788e-01
3.842821e-01
3.842853e-01
3.842884e-01
3.842913e-01
3.842942e-01
3.842970e-01
3.842996e-01
3.843021e-01
3.843046e-01
3.843069e-01
3.843091e-01
3.843112e-01
3.843132e-01
3.843151e-01
3.843168e-01
3.843185e-01
3.843201e-01
3.843215e-01
3.843228e-01
3.843241e-01
3.843252e-01
3.843262e-01
3.843271e-01
3.843279e-01
3.843286e-01
3.843291e-01
3.843296e-01
3.843299e-01
3.843302e-01
3.843303e-01
3.843303e-01
3.843302e-01
3.843301e-01
3.843297e-01
3.843293e-01
3.843288e-01
3.843282e-01
3.843274e-01
3.843266e-01
3.843256e-01
3.843246e-01
3.843234e-01
3.843221e-01
3.843207e-01
3.843192e-01
3.843176e-01
3.843159e-01
3.843141e-01
3.843121e-01
3.843101e-01
3.843079e-01
3.843056e-01
3.843033e-01
3.843008e-01
3.842982e-01
3.842955e-01
3.842927e-01
3.842898e-01
3.842867e-01
3.842836e-01
3.842804e-01
3.842770e-01
3.842735e-01
3.842700e-01
3.842663e-01
3.842625e-01
3.842586e-01
3.842546e-01
3.842505e-01
3.842463e-01
3.842419e-01
3.842375e-01
3.842330e-01
3.842283e-01
3.842235e-01
3.842187e-01
3.842137e-01
3.842086e-01
3.842034e-01
3.841981e-01
3.841927e-01
3.841871e-01
3.841815e-01
3.841758e-01
3.841699e-01
3.841640e-01
3.841579e-01
3.841517e-01
3.841454e-01
3.841391e-01
3.841326e-01
3.841259e-01
3.841192e-01
3.841124e-01
3.841055e-01
3.840984e-01
3.840913e-01
3.840840e-01
3.840767e-01
3.840692e-01
3.840616e-01
3.840539e-01
3.840461e-01
3.840382e-01
3.840302e-01
3.840221e-01
3.840139e-01
3.840055e-01
3.839971e-01
3.839885e-01
3.839799e-01
3.839711e-01
3.839622e-01
3.839532e-01
3.839442e-01
3.839350e-01
3.839256e-01
3.839162e-01
3.839067e-01
3.838971e-01
3.838873e-01
3.838775e-01
3.838675e-01
3.838575e-01
3.838473e-01
3.838370e-01
3.838266e-01
3.838162e-01
3.838056e-01
3.837948e-01
3.837840e-01
3.837731e-01
3.837621e-01
3.837509e-01
3.837397e-01
3.837284e-01
3.837169e-01
3.837053e-01
3.836936e-01
3.836819e-01
3.836700e-01
3.836580e-01
3.836459e-01
3.836337e-01
3.836214e-01
3.836089e-01
3.835964e-01
3.835838e-01
3.835710e-01
3.835582e-01
3.835452e-01
3.835321e-01
3.835189e-01
3.835057e-01
3.834923e-01
3.834788e-01
3.834652e-01
3.834515e-01
3.834376e-01
3.834237e-01
3.834097e-01
3.833955e-01
3.833813e-01
3.833669e-01
3.833525e-01
3.833379e-01
3.833232e-01
3.833085e-01
3.832936e-01
3.832786e-01
3.832635e-01
3.832483e-01
3.832330e-01
3.832175e-01
3.832020e-01
3.831864e-01
3.831706e-01
3.831548e-01
3.831388e-01
3.831228e-01
3.831066e-01
3.830903e-01
3.830740e-01
3.830575e-01
3.830409e-01
3.830242e-01
3.830074e-01
3.829905e-01
3.829734e-01
3.829563e-01
3.829391e-01
3.829217e-01
3.829043e-01
3.828867e-01
3.828691e-01
3.828513e-01
3.828335e-01
3.828155e-01
3.827974e-01
3.827792e-01
3.827609e-01
3.827425e-01
3.827240e-01
3.827054e-01
3.826867e-01
3.826679e-01
3.826489e-01
3.826299e-01
3.826107e-01
3.825915e-01
3.825721e-01
3.825527e-01
3.825331e-01
3.825134e-01
3.824937e-01
3.824738e-01
3.824538e-01
3.824337e-01
3.824135e-01
3.823932e-01
3.823728e-01
3.823523e-01
3.823316e-01
3.823109e-01
3.822901e-01
3.822691e-01
3.822481e-01
3.822269e-01
3.822057e-01
3.821843e-01
3.821628e-01
3.821413e-01
3.821196e-01
3.820978e-01
3.820759e-01
3.820539e-01
3.820318e-01
3.820096e-01
3.819873e-01
3.819649e-01
3.819424e-01
3.819197e-01
3.818970e-01
3.818742e-01
3.818512e-01
3.818282e-01
3.818050e-01
3.817818e-01
3.817584e-01
3.817349e-01
3.817114e-01
3.816877e-01
3.816639e-01
3.816400e-01
3.816160e-01
3.815919e-01
3.815677e-01
3.815434e-01
3.815190e-01
3.814945e-01
3.814699e-01
3.814451e-01
3.814203e-01
3.813954e-01
3.813703e-01
3.813452e-01
3.813199e-01
3.812946e-01
3.812691e-01
3.812436e-01
3.812179e-01
3.811921e-01
3.811663e-01
3.811403e-01
3.811142e-01
3.810880e-01
3.810617e-01
3.810353e-01
3.810088e-01
3.809822e-01
3.809555e-01
3.809287e-01
3.809018e-01
3.808747e-01
3.808476e-01
3.808204e-01
3.807930e-01
3.807656e-01
3.807380e-01
3.807104e-01
3.806826e-01
3.806548e-01
3.806268e-01
3.805988e-01
3.805706e-01
3.805423e-01
3.805139e-01
3.804855e-01
3.804569e-01
3.804282e-01
3.803994e-01
3.803705e-01
3.803415e-01
3.803124e-01
3.802832e-01
3.802539e-01
3.802245e-01
3.801950e-01
3.801653e-01
3.801356e-01
3.801058e-01
3.800759e-01
3.800458e-01
3.800157e-01
3.799854e-01
3.799551e-01
3.799247e-01
3.798941e-01
3.798634e-01
3.798327e-01
3.798018e-01
3.797709e-01
3.797398e-01
3.797086e-01
3.796774e-01
3.796460e-01
3.796145e-01
3.795829e-01
3.795512e-01
3.795194e-01
3.794875e-01
3.794556e-01
3.794235e-01
3.793913e-01
3.793590e-01
3.793265e-01
3.792940e-01
3.792614e-01
3.792287e-01
3.791959e-01
3.791630e-01
3.791300e-01
3.790968e-01
3.790636e-01
3.790303e-01
3.789968e-01
3.789633e-01
3.789297e-01
3.788959e-01
3.788621e-01
3.788281e-01
3.787941e-01
3.787599e-01
3.787257e-01
3.786913e-01
3.786569e-01
3.786223e-01
3.785877e-01
3.785529e-01
3.785180e-01
3.784831e-01
3.784480e-01
3.784128e-01
3.783776e-01
3.783422e-01
3.783067e-01
3.782711e-01
3.782354e-01
3.781997e-01
3.781638e-01
3.781278e-01
3.780917e-01
3.780555e-01
3.780192e-01
3.779828e-01
3.779463e-01
3.779097e-01
3.778730e-01
3.778362e-01
3.777993e-01
3.777623e-01
3.777252e-01
3.776880e-01
3.776507e-01
3.776133e-01
3.775758e-01
3.775382e-01
3.775005e-01
3.774626e-01
3.774247e-01
3.773867e-01
3.773486e-01
3.773104e-01
3.772721e-01
3.772336e-01
3.771951e-01
3.771565e-01
3.771178e-01
3.770789e-01
3.770400e-01
3.770010e-01
3.769619e-01
3.769226e-01
3.768833e-01
3.768439e-01
3.768043e-01
3.767647e-01
3.767250e-01
3.766851e-01
3.766452e-01
3.766052e-01
3.765650e-01
3.765248e-01
3.764845e-01
3.764440e-01
3.764035e-01
3.763628e-01
3.763221e-01
3.762813e-01
3.762403e-01
3.761993e-01
3.761581e-01
3.761169e-01
3.760756e-01
3.760341e-01
3.759926e-01
3.759509e-01
3.759092e-01
3.758674e-01
3.758254e-01
3.757834e-01
3.757412e-01
3.756990e-01
3.756567e-01
3.756142e-01
3.755717e-01
3.755290e-01
3.754863e-01
3.754435e-01
3.754005e-01
3.753575e-01
3.753143e-01
3.752711e-01
3.752278e-01
3.751843e-01
3.751408e-01
3.750971e-01
3.750534e-01
3.750096e-01
3.749656e-01
3.749216e-01
3.748775e-01
3.748332e-01
3.747889e-01
3.747445e-01
3.746999e-01
3.746553e-01
3.746106e-01
3.745658e-01
3.745208e-01
3.744758e-01
3.744307e-01
3.743855e-01
3.743401e-01
3.742947e-01
3.742492e-01
3.742036e-01
3.741579e-01
3.741120e-01
3.740661e-01
3.740201e-01
3.739740e-01
3.739278e-01
3.738815e-01
3.738351e-01
3.737886e-01
3.737419e-01
3.736952e-01
3.736484e-01
3.736015e-01
3.735545e-01
3.735074e-01
3.734602e-01
3.734129e-01
3.733656e-01
3.733181e-01
3.732705e-01
3.732228e-01
3.731750e-01
3.731271e-01
3.730791e-01
3.730311e-01
3.729829e-01
3.729346e-01
3.728862e-01
3.728378e-01
3.727892e-01
3.727405e-01
3.726918e-01
3.726429e-01
3.725939e-01
3.725449e-01
3.724957e-01
3.724465e-01
3.723971e-01
3.723477e-01
3.722981e-01
3.722485e-01
3.721987e-01
3.721489e-01
3.720990e-01
3.720489e-01
3.719988e-01
3.719486e-01
3.718983e-01
3.718478e-01
3.717973e-01
3.717467e-01
3.716960e-01
3.716452e-01
3.715943e-01
3.715433e-01
3.714922e-01
3.714410e-01
3.713897e-01
3.713383e-01
3.712868e-01
3.712352e-01
3.711835e-01
3.711318e-01
3.710799e-01
3.710279e-01
3.709758e-01
3.709237e-01
3.708714e-01
3.708191e-01
3.707666e-01
3.707141e-01
3.706614e-01
3.706087e-01
3.705558e-01
3.705029e-01
3.704499e-01
3.703967e-01
3.703435e-01
3.702902e-01
3.702368e-01
3.701833e-01
3.701297e-01
3.700759e-01
3.700222e-01
3.699683e-01
3.699143e-01
3.698602e-01
3.698060e-01
3.697517e-01
3.696973e-01
3.696429e-01
3.695883e-01
3.695336e-01
3.694789e-01
3.694240e-01
3.693691e-01
3.693140e-01
3.692589e-01
3.692037e-01
3.691483e-01
3.690929e-01
3.690374e-01
3.689818e-01
3.689261e-01
3.688703e-01
3.688144e-01
3.687584e-01
3.687023e-01
3.686461e-01
3.685898e-01
3.685334e-01
3.684770e-01
3.684204e-01
3.683637e-01
3.683070e-01
3.682501e-01
3.681932e-01
3.681362e-01
3.680790e-01
3.680218e-01
3.679645e-01
3.679071e-01
3.678495e-01
3.677919e-01
3.677342e-01
3.676764e-01
3.676186e-01
3.675606e-01
3.675025e-01
3.674443e-01
3.673861e-01
3.673277e-01
3.672692e-01
3.672107e-01
3.671520e-01
3.670933e-01
3.670345e-01
3.669756e-01
3.669165e-01
3.668574e-01
3.667982e-01
3.667389e-01
3.666795e-01
3.666200e-01
3.665605e-01
3.665008e-01
3.664410e-01
3.663812e-01
3.663212e-01
3.662612e-01
3.662010e-01
3.661408e-01
3.660805e-01
3.660200e-01
3.659595e-01
3.658989e-01
3.658382e-01
3.657774e-01
3.657165e-01
3.656556e-01
3.655945e-01
3.655333e-01
3.654721e-01
3.654107e-01
3.653493e-01
3.652877e-01
3.652261e-01
3.651644e-01
3.651026e-01
3.650407e-01
3.649786e-01
3.649166e-01
3.648544e-01
3.647921e-01
3.647297e-01
3.646673e-01
3.646047e-01
3.645421e-01
3.644793e-01
3.644165e-01
3.643536e-01
3.642905e-01
3.642274e-01
3.641642e-01
3.641009e-01
3.640376e-01
3.639741e-01
3.639105e-01
3.638469e-01
3.637831e-01
3.637193e-01
3.636553e-01
3.635913e-01
3.635272e-01
3.634630e-01
3.633987e-01
3.633343e-01
3.632698e-01
3.632052e-01
3.631405e-01
3.630758e-01
3.630109e-01
3.629460e-01
3.628809e-01
3.628158e-01
3.627506e-01
3.626853e-01
3.626199e-01
3.625544e-01
3.624888e-01
3.624232e-01
3.623574e-01
3.622915e-01
3.622256e-01
3.621596e-01
3.620934e-01
3.620272e-01
3.619609e-01
3.618945e-01
3.618280e-01
3.617614e-01
3.616948e-01
3.616280e-01
3.615612e-01
3.614942e-01
3.614272e-01
3.613601e-01
3.612929e-01
3.612256e-01
3.611582e-01
3.610907e-01
3.610231e-01
3.609554e-01
3.608877e-01
3.608198e-01
3.607519e-01
3.606839e-01
3.606158e-01
3.605476e-01
3.604793e-01
3.604109e-01
3.603424e-01
3.602739e-01
3.602052e-01
3.601365e-01
3.600677e-01
3.599987e-01
3.599297e-01
3.598606e-01
3.597914e-01
3.597222e-01
3.596528e-01
3.595833e-01
3.595138e-01
3.594442e-01
3.593744e-01
3.593046e-01
3.592347e-01
3.591647e-01
3.590947e-01
3.590245e-01
3.589542e-01
3.588839e-01
3.588135e-01
3.587429e-01
3.586723e-01
3.586016e-01
3.585308e-01
3.584600e-01
3.583890e-01
3.583179e-01
3.582468e-01
3.581756e-01
3.581042e-01
3.580328e-01
3.579613e-01
3.578898e-01
3.578181e-01
3.577463e-01
3.576745e-01
3.576025e-01
3.575305e-01
3.574584e-01
3.573862e-01
3.573139e-01
3.572415e-01
3.571691e-01
3.570965e-01
3.570239e-01
3.569512e-01
3.568784e-01
3.568054e-01
3.567325e-01
3.566594e-01
3.565862e-01
3.565130e-01
3.564396e-01
3.563662e-01
3.562927e-01
3.562191e-01
3.561454e-01
3.560716e-01
3.559978e-01
3.559238e-01
3.558498e-01
3.557757e-01
3.557015e-01
3.556272e-01
3.555528e-01
3.554783e-01
3.554038e-01
3.553291e-01
3.552544e-01
3.551796e-01
3.551047e-01
3.550297e-01
3.549546e-01
3.548794e-01
3.548042e-01
3.547289e-01
3.546534e-01
3.545779e-01
3.545023e-01
3.544267e-01
3.543509e-01
3.542750e-01
3.541991e-01
3.541231e-01
3.540470e-01
3.539708e-01
3.538945e-01
3.538181e-01
3.537417e-01
3.536651e-01
3.535885e-01
3.535118e-01
3.534350e-01
3.533581e-01
3.532812e-01
3.532041e-01
3.531270e-01
3.530498e-01
3.529725e-01
3.528951e-01
3.528176e-01
3.527400e-01
3.526624e-01
3.525847e-01
3.525068e-01
3.524289e-01
3.523510e-01
3.522729e-01
3.521947e-01
3.521165e-01
3.520382e-01
3.519597e-01
3.518813e-01
3.518027e-01
3.517240e-01
3.516453e-01
3.515664e-01
3.514875e-01
3.514085e-01
3.513294e-01
3.512503e-01
3.511710e-01
3.510917e-01
3.510122e-01
3.509327e-01
3.508531e-01
3.507735e-01
3.506937e-01
3.506139e-01
3.505339e-01
3.504539e-01
3.503738e-01
3.502937e-01
3.502134e-01
3.501331e-01
3.500526e-01
3.499721e-01
3.498915e-01
3.498109e-01
3.497301e-01
3.496492e-01
3.495683e-01
3.494873e-01
3.494062e-01
3.493250e-01
3.492438e-01
3.491624e-01
3.490810e-01
3.489995e-01
3.489179e-01
3.488362e-01
3.487545e-01
3.486726e-01
3.485907e-01
3.485087e-01
3.484266e-01
3.483445e-01
3.482622e-01
3.481799e-01
3.480974e-01
3.480149e-01
3.479324e-01
3.478497e-01
3.477669e-01
3.476841e-01
3.476012e-01
3.475182e-01
3.474351e-01
3.473520e-01
3.472687e-01
3.471854e-01
3.471020e-01
3.470185e-01
3.469350e-01
3.468513e-01
3.467676e-01
3.466838e-01
3.465999e-01
3.465159e-01
3.464319e-01
3.463477e-01
3.462635e-01
3.461792e-01
3.460948e-01
3.460104e-01
3.459258e-01
3.458412e-01
3.457565e-01
3.456717e-01
3.455868e-01
3.455019e-01
3.454169e-01
3.453318e-01
3.452466e-01
3.451613e-01
3.450759e-01
3.449905e-01
3.449050e-01
3.448194e-01
3.447337e-01
3.446480e-01
3.445621e-01
3.444762e-01
3.443902e-01
3.443042e-01
3.442180e-01
3.441318e-01
3.440454e-01
3.439591e-01
3.438726e-01
3.437860e-01
3.436994e-01
3.436127e-01
3.435259e-01
3.434390e-01
3.433520e-01
3.432650e-01
3.431779e-01
3.430907e-01
3.430034e-01
3.429161e-01
3.428287e-01
3.427411e-01
3.426536e-01
3.425659e-01
3.424781e-01
3.423903e-01
3.423024e-01
3.422144e-01
3.421264e-01
3.420382e-01
3.419500e-01
3.418617e-01
3.417733e-01
3.416848e-01
3.415963e-01
3.415077e-01
3.414190e-01
3.413302e-01
3.412414e-01
3.411525e-01
3.410634e-01
3.409744e-01
3.408852e-01
3.407959e-01
3.407066e-01
3.406172e-01
3.405278e-01
3.404382e-01
3.403486e-01
3.402589e-01
3.401691e-01
3.400792e-01
3.399893e-01
3.398992e-01
3.398091e-01
3.397190e-01
3.396287e-01
3.395384e-01
3.394480e-01
3.393575e-01
3.392669e-01
3.391763e-01
3.390855e-01
3.389947e-01
3.389039e-01
3.388129e-01
3.387219e-01
3.386308e-01
3.385396e-01
3.384484e-01
3.383570e-01
3.382656e-01
3.381741e-01
3.380826e-01
3.379909e-01
3.378992e-01
3.378074e-01
3.377155e-01
3.376236e-01
3.375316e-01
3.374395e-01
3.373473e-01
3.372550e-01
3.371627e-01
3.370703e-01
3.369778e-01
3.368852e-01
3.367926e-01
3.366999e-01
3.366071e-01
3.365143e-01
3.364213e-01
3.363283e-01
3.362352e-01
3.361421e-01
3.360488e-01
3.359555e-01
3.358621e-01
3.357686e-01
3.356751e-01
3.355815e-01
3.354878e-01
3.353940e-01
3.353002e-01
3.352063e-01
3.351123e-01
3.350182e-01
3.349241e-01
3.348298e-01
3.347356e-01
3.346412e-01
3.345467e-01
3.344522e-01
3.343576e-01
3.342630e-01
3.341682e-01
3.340734e-01
3.339785e-01
3.338836e-01
3.337885e-01
3.336934e-01
3.335982e-01
3.335030e-01
3.334076e-01
3.333122e-01
3.332168e-01
3.331212e-01
3.330256e-01
3.329299e-01
3.328341e-01
3.327382e-01
3.326423e-01
3.325463e-01
3.324502e-01
3.323541e-01
3.322579e-01
3.321616e-01
3.320652e-01
3.319688e-01
3.318723e-01
3.317757e-01
3.316790e-01
3.315823e-01
3.314855e-01
3.313886e-01
3.312917e-01
3.311946e-01
3.310975e-01
3.310004e-01
3.309031e-01
3.308058e-01
3.307084e-01
3.306110e-01
3.305134e-01
3.304158e-01
3.303182e-01
3.302204e-01
3.301226e-01
3.300247e-01
3.299267e-01
3.298287e-01
3.297306e-01
3.296324e-01
3.295342e-01
3.294358e-01
3.293374e-01
3.292390e-01
3.291404e-01
3.290418e-01
3.289431e-01
3.288444e-01
3.287455e-01
3.286466e-01
3.285477e-01
3.284486e-01
3.283495e-01
3.282503e-01
3.281511e-01
3.280517e-01
3.279523e-01
3.278529e-01
3.277533e-01
3.276537e-01
3.275540e-01
3.274543e-01
3.273545e-01
3.272546e-01
3.271546e-01
3.270546e-01
3.269545e-01
3.268543e-01
3.267541e-01
3.266537e-01
3.265533e-01
3.264529e-01
3.263524e-01
3.262518e-01
3.261511e-01
3.260504e-01
3.259495e-01
3.258487e-01
3.257477e-01
3.256467e-01
3.255456e-01
3.254445e-01
3.253432e-01
3.252419e-01
3.251406e-01
3.250391e-01
3.249376e-01
3.248361e-01
3.247344e-01
3.246327e-01
3.245309e-01
3.244291e-01
3.243271e-01
3.242252e-01
3.241231e-01
3.240210e-01
3.239188e-01
3.238165e-01
3.237142e-01
3.236118e-01
3.235093e-01
3.234068e-01
3.233041e-01
3.232015e-01
3.230987e-01
3.229959e-01
3.228930e-01
3.227901e-01
3.226871e-01
3.225840e-01
3.224808e-01
3.223776e-01
3.222743e-01
3.221709e-01
3.220675e-01
3.219640e-01
3.218605e-01
3.217568e-01
3.216531e-01
3.215494e-01
3.214455e-01
3.213416e-01
3.212377e-01
3.211336e-01
3.210295e-01
3.209253e-01
3.208211e-01
3.207168e-01
3.206124e-01
3.205080e-01
3.204035e-01
3.202989e-01
3.201943e-01
3.200896e-01
3.199848e-01
3.198799e-01
3.197750e-01
3.196701e-01
3.195650e-01
3.194599e-01
3.193547e-01
3.192495e-01
3.191442e-01
3.190388e-01
3.189334e-01
3.188279e-01
3.187223e-01
3.186167e-01
3.185110e-01
3.184052e-01
3.182994e-01
3.181935e-01
3.180875e-01
3.179815e-01
3.178754e-01
3.177692e-01
3.176630e-01
3.175567e-01
3.174503e-01
3.173439e-01
3.172374e-01
3.171309e-01
3.170242e-01
3.169175e-01
3.168108e-01
3.167040e-01
3.165971e-01
3.164902e-01
3.163831e-01
3.162761e-01
3.161689e-01
3.160617e-01
3.159545e-01
3.158471e-01
3.157397e-01
3.156323e-01
3.155247e-01
3.154171e-01
3.153095e-01
3.152018e-01
3.150940e-01
3.149861e-01
3.148782e-01
3.147702e-01
3.146622e-01
3.145541e-01
3.144459e-01
3.143377e-01
3.142294e-01
3.141210e-01
3.140126e-01
3.139041e-01
3.137956e-01
3.136870e-01
3.135783e-01
3.134695e-01
3.133607e-01
3.132519e-01
3.131429e-01
3.130339e-01
3.129249e-01
3.128158e-01
3.127066e-01
3.125973e-01
3.124880e-01
3.123787e-01
3.122692e-01
3.121597e-01
3.120502e-01
3.119406e-01
3.118309e-01
3.117211e-01
3.116113e-01
3.115015e-01
3.113915e-01
3.112815e-01
3.111715e-01
3.110613e-01
3.109512e-01
3.108409e-01
3.107306e-01
3.106203e-01
3.105098e-01
3.103993e-01
3.102888e-01
3.101782e-01
3.100675e-01
3.099568e-01
3.098460e-01
3.097351e-01
3.096242e-01
3.095132e-01
3.094022e-01
3.092911e-01
3.091799e-01
3.090687e-01
3.089574e-01
3.088460e-01
3.087346e-01
3.086232e-01
3.085116e-01
3.084000e-01
3.082884e-01
3.081767e-01
3.080649e-01
3.079531e-01
3.078412e-01
3.077292e-01
3.076172e-01
3.075051e-01
3.073930e-01
3.072808e-01
3.071686e-01
3.070563e-01
3.069439e-01
3.068314e-01
3.067190e-01
3.066064e-01
3.064938e-01
3.063811e-01
3.062684e-01
3.061556e-01
3.060427e-01
3.059298e-01
3.058169e-01
3.057038e-01
3.055908e-01
3.054776e-01
3.053644e-01
3.052511e-01
3.051378e-01
3.050244e-01
3.049110e-01
3.047975e-01
3.046839e-01
3.045703e-01
3.044566e-01
3.043429e-01
3.042291e-01
3.041153e-01
3.040014e-01
3.038874e-01
3.037734e-01
3.036593e-01
3.035451e-01
3.034309e-01
3.033167e-01
3.032024e-01
3.030880e-01
3.029736e-01
3.028591e-01
3.027445e-01
3.026299e-01
3.025153e-01
3.024005e-01
3.022858e-01
3.021709e-01
3.020560e-01
3.019411e-01
3.018261e-01
3.017110e-01
3.015959e-01
3.014807e-01
3.013655e-01
3.012502e-01
3.011349e-01
3.010194e-01
3.009040e-01
3.007885e-01
3.006729e-01
3.005573e-01
3.004416e-01
3.003258e-01
3.002100e-01
3.000942e-01
2.999783e-01
2.998623e-01
2.997463e-01
2.996302e-01
2.995140e-01
2.993979e-01
2.992816e-01
2.991653e-01
2.990489e-01
2.989325e-01
2.988161e-01
2.986995e-01
2.985829e-01
2.984663e-01
2.983496e-01
2.982329e-01
2.981161e-01
2.979992e-01
2.978823e-01
2.977653e-01
2.976483e-01
2.975312e-01
2.974141e-01
2.972969e-01
2.971796e-01
2.970623e-01
2.969450e-01
2.968276e-01
2.967101e-01
2.965926e-01
2.964750e-01
2.963574e-01
2.962397e-01
2.961220e-01
2.960042e-01
2.958864e-01
2.957685e-01
2.956505e-01
2.955325e-01
2.954144e-01
2.952963e-01
2.951782e-01
2.950599e-01
2.949417e-01
2.948233e-01
2.947050e-01
2.945865e-01
2.944680e-01
2.943495e-01
2.942309e-01
2.941123e-01
2.939936e-01
2.938748e-01
2.937560e-01
2.936371e-01
2.935182e-01
2.933993e-01
2.932802e-01
2.931612e-01
2.930420e-01
2.929229e-01
2.928036e-01
2.926844e-01
2.925650e-01
2.924456e-01
2.923262e-01
2.922067e-01
2.920872e-01
2.919676e-01
2.918479e-01
2.917282e-01
2.916085e-01
2.914887e-01
2.913688e-01
2.912489e-01
2.911290e-01
2.910089e-01
2.908889e-01
2.907688e-01
2.906486e-01
2.905284e-01
2.904081e-01
2.902878e-01
2.901674e-01
2.900470e-01
2.899266e-01
2.898060e-01
2.896855e-01
2.895648e-01
2.894442e-01
2.893234e-01
2.892027e-01
2.890818e-01
2.889610e-01
2.888400e-01
2.887191e-01
2.885980e-01
2.884769e-01
2.883558e-01
2.882346e-01
2.881134e-01
2.879921e-01
2.878708e-01
2.877494e-01
2.876280e-01
2.875065e-01
2.873850e-01
2.872634e-01
2.871418e-01
2.870201e-01
2.868984e-01
2.867766e-01
2.866548e-01
2.865329e-01
2.864110e-01
2.862890e-01
2.861670e-01
2.860449e-01
2.859228e-01
2.858006e-01
2.856784e-01
2.855561e-01
2.854338e-01
2.853114e-01
2.851890e-01
2.850666e-01
2.849441e-01
2.848215e-01
2.846989e-01
2.845762e-01
2.844535e-01
2.843308e-01
2.842080e-01
2.840851e-01
2.839622e-01
2.838393e-01
2.837163e-01
2.835933e-01
2.834702e-01
2.833470e-01
2.832239e-01
2.831006e-01
2.829774e-01
2.828540e-01
2.827307e-01
2.826072e-01
2.824838e-01
2.823603e-01
2.822367e-01
2.821131e-01
2.819894e-01
2.818657e-01
2.817420e-01
2.816182e-01
2.814943e-01
2.813704e-01
2.812465e-01
2.811225e-01
2.809985e-01
2.808744e-01
2.807503e-01
2.806261e-01
2.805019e-01
2.803777e-01
2.802533e-01
2.801290e-01
2.800046e-01
2.798802e-01
2.797557e-01
2.796311e-01
2.795065e-01
2.793819e-01
2.792572e-01
2.791325e-01
2.790078e-01
2.788829e-01
2.787581e-01
2.786332e-01
2.785082e-01
2.783833e-01
2.782582e-01
2.781331e-01
2.780080e-01
2.778828e-01
2.777576e-01
2.776324e-01
2.775071e-01
2.773817e-01
2.772563e-01
2.771309e-01
2.770054e-01
2.768799e-01
2.767543e-01
2.766287e-01
2.765030e-01
2.763773e-01
2.762516e-01
2.761258e-01
2.759999e-01
2.758740e-01
2.757481e-01
2.756221e-01
2.754961e-01
2.753701e-01
2.752440e-01
2.751178e-01
2.749916e-01
2.748654e-01
2.747391e-01
2.746128e-01
2.744865e-01
2.743601e-01
2.742336e-01
2.741071e-01
2.739806e-01
2.738540e-01
2.737274e-01
2.736007e-01
2.734740e-01
2.733473e-01
2.732205e-01
2.730937e-01
2.729668e-01
2.728399e-01
2.727129e-01
2.725859e-01
2.724589e-01
2.723318e-01
2.722047e-01
2.720775e-01
2.719503e-01
2.718230e-01
2.716958e-01
2.715684e-01
2.714410e-01
2.713136e-01
2.711862e-01
2.710587e-01
2.709311e-01
2.708035e-01
2.706759e-01
2.705482e-01
2.704205e-01
2.702928e-01
2.701650e-01
2.700372e-01
2.699093e-01
2.697814e-01
2.696534e-01
2.695254e-01
2.693974e-01
2.692693e-01
2.691412e-01
2.690130e-01
2.688848e-01
2.687566e-01
2.686283e-01
2.685000e-01
2.683717e-01
2.682433e-01
2.681148e-01
2.679863e-01
2.678578e-01
2.677293e-01
2.676007e-01
2.674720e-01
2.673433e-01
2.672146e-01
2.670859e-01
2.669571e-01
2.668282e-01
2.666994e-01
2.665705e-01
2.664415e-01
2.663125e-01
2.661835e-01
2.660544e-01
2.659253e-01
2.657962e-01
2.656670e-01
2.655378e-01
2.654085e-01
2.652792e-01
2.651498e-01
2.650205e-01
2.648911e-01
2.647616e-01
2.646321e-01
2.645026e-01
2.643730e-01
2.642434e-01
2.641137e-01
2.639841e-01
2.638543e-01
2.637246e-01
2.635948e-01
2.634650e-01
2.633351e-01
2.632052e-01
2.630752e-01
2.629452e-01
2.628152e-01
2.626852e-01
2.625551e-01
2.624249e-01
2.622948e-01
2.621645e-01
2.620343e-01
2.619040e-01
2.617737e-01
2.616433e-01
2.615130e-01
2.613825e-01
2.612521e-01
2.611216e-01
2.609910e-01
2.608604e-01
2.607298e-01
2.605992e-01
2.604685e-01
2.603378e-01
2.602070e-01
2.600762e-01
2.599454e-01
2.598145e-01
2.596837e-01
2.595527e-01
2.594217e-01
2.592907e-01
2.591597e-01
2.590286e-01
2.588975e-01
2.587664e-01
2.586352e-01
2.585040e-01
2.583727e-01
2.582414e-01
2.581101e-01
2.579787e-01
2.578473e-01
2.577159e-01
2.575845e-01
2.574530e-01
2.573214e-01
2.571899e-01
2.570583e-01
2.569266e-01
2.567950e-01
2.566633e-01
2.565315e-01
2.563997e-01
2.562679e-01
2.561361e-01
2.560042e-01
2.558723e-01
2.557404e-01
2.556084e-01
2.554764e-01
2.553443e-01
2.552123e-01
2.550802e-01
2.549480e-01
2.548158e-01
2.546836e-01
2.545514e-01
2.544191e-01
2.542868e-01
2.541545e-01
2.540221e-01
2.538897e-01
2.537572e-01
2.536248e-01
2.534923e-01
2.533597e-01
2.532271e-01
2.530945e-01
2.529619e-01
2.528292e-01
2.526965e-01
2.525638e-01
2.524310e-01
2.522982e-01
2.521654e-01
2.520325e-01
2.518996e-01
2.517667e-01
2.516338e-01
2.515008e-01
2.513678e-01
2.512347e-01
2.511016e-01
2.509685e-01
2.508354e-01
2.507022e-01
2.505690e-01
2.504357e-01
2.503025e-01
2.501692e-01
2.500358e-01
2.499025e-01
2.497691e-01
2.496356e-01
2.495022e-01
2.493687e-01
2.492352e-01
2.491016e-01
2.489680e-01
2.488344e-01
2.487008e-01
2.485671e-01
2.484334e-01
2.482997e-01
2.481659e-01
2.480321e-01
2.478983e-01
2.477645e-01
2.476306e-01
2.474967e-01
2.473627e-01
2.472288e-01
2.470948e-01
2.469607e-01
2.468267e-01
2.466926e-01
2.465585e-01
2.464243e-01
2.462902e-01
2.461560e-01
2.460217e-01
2.458875e-01
2.457532e-01
2.456188e-01
2.454845e-01
2.453501e-01
2.452157e-01
2.450813e-01
2.449468e-01
2.448123e-01
2.446778e-01
2.445433e-01
2.444087e-01
2.442741e-01
2.441394e-01
2.440048e-01
2.438701e-01
2.437354e-01
2.436006e-01
2.434659e-01
2.433311e-01
2.431962e-01
2.430614e-01
2.429265e-01
2.427916e-01
2.426567e-01
2.425217e-01
2.423867e-01
2.422517e-01
2.421166e-01
2.419816e-01
2.418465e-01
2.417113e-01
2.415762e-01
2.414410e-01
2.413058e-01
2.411706e-01
2.410353e-01
2.409000e-01
2.407647e-01
2.406294e-01
2.404940e-01
2.403586e-01
2.402232e-01
2.400878e-01
2.399523e-01
2.398168e-01
2.396813e-01
2.395457e-01
2.394102e-01
2.392746e-01
2.391389e-01
2.390033e-01
2.388676e-01
2.387319e-01
2.385962e-01
2.384604e-01
2.383246e-01
2.381888e-01
2.380530e-01
2.379172e-01
2.377813e-01
2.376454e-01
2.375095e-01
2.373735e-01
2.372375e-01
2.371015e-01
2.369655e-01
2.368295e-01
2.366934e-01
2.365573e-01
2.364212e-01
2.362850e-01
2.361488e-01
2.360126e-01
2.358764e-01
2.357402e-01
2.356039e-01
2.354676e-01
2.353313e-01
2.351950e-01
2.350586e-01
2.349222e-01
2.347858e-01
2.346494e-01
2.345129e-01
2.343764e-01
2.342399e-01
2.341034e-01
2.339669e-01
2.338303e-01
2.336937e-01
2.335571e-01
2.334204e-01
2.332838e-01
2.331471e-01
2.330104e-01
2.328737e-01
2.327369e-01
2.326001e-01
2.324633e-01
2.323265e-01
2.321897e-01
2.320528e-01
2.319159e-01
2.317790e-01
2.316421e-01
2.315051e-01
2.313681e-01
2.312311e-01
2.310941e-01
2.309571e-01
2.308200e-01
2.306829e-01
2.305458e-01
2.304087e-01
2.302716e-01
2.301344e-01
2.299972e-01
2.298600e-01
2.297228e-01
2.295855e-01
2.294482e-01
2.293109e-01
2.291736e-01
2.290363e-01
2.288989e-01
2.287616e-01
2.286242e-01
2.284867e-01
2.283493e-01
2.282119e-01
2.280744e-01
2.279369e-01
2.277994e-01
2.276618e-01
2.275243e-01
2.273867e-01
2.272491e-01
2.271115e-01
2.269738e-01
2.268362e-01
2.266985e-01
2.265608e-01
2.264231e-01
2.262853e-01
2.261476e-01
2.260098e-01
2.258720e-01
2.257342e-01
2.255964e-01
2.254585e-01
2.253207e-01
2.251828e-01
2.250449e-01
2.249069e-01
2.247690e-01
2.246310e-01
2.244931e-01
2.243551e-01
2.242170e-01
2.240790e-01
2.239410e-01
2.238029e-01
2.236648e-01
2.235267e-01
2.233886e-01
2.232504e-01
2.231123e-01
2.229741e-01
2.228359e-01
2.226977e-01
2.225594e-01
2.224212e-01
2.222829e-01
2.221446e-01
2.220063e-01
2.218680e-01
2.217297e-01
2.215913e-01
2.214529e-01
2.213146e-01
2.211762e-01
2.210377e-01
2.208993e-01
2.207608e-01
2.206224e-01
2.204839e-01
2.203454e-01
2.202069e-01
2.200683e-01
2.199298e-01
2.197912e-01
2.196526e-01
2.195140e-01
2.193754e-01
2.192368e-01
2.190981e-01
2.189595e-01
2.188208e-01
2.186821e-01
2.185434e-01
2.184046e-01
2.182659e-01
2.181271e-01
2.179884e-01
2.178496e-01
2.177108e-01
2.175720e-01
2.174331e-01
2.172943e-01
2.171554e-01
2.170165e-01
2.168776e-01
2.167387e-01
2.165998e-01
2.164609e-01
2.163219e-01
2.161830e-01
2.160440e-01
2.159050e-01
2.157660e-01
2.156270e-01
2.154879e-01
2.153489e-01
2.152098e-01
2.150707e-01
2.149316e-01
2.147925e-01
2.146534e-01
2.145143e-01
2.143751e-01
2.142360e-01
2.140968e-01
2.139576e-01
2.138184e-01
2.136792e-01
2.135400e-01
2.134007e-01
2.132615e-01
2.131222e-01
2.129829e-01
2.128436e-01
2.127043e-01
2.125650e-01
2.124257e-01
2.122863e-01
2.121470e-01
2.120076e-01
2.118682e-01
2.117288e-01
2.115894e-01
2.114500e-01
2.113106e-01
2.111711e-01
2.110317e-01
2.108922e-01
2.107527e-01
2.106133e-01
2.104738e-01
2.103342e-01
2.101947e-01
2.100552e-01
2.099156e-01
2.097761e-01
2.096365e-01
2.094969e-01
2.093573e-01
2.092177e-01
2.090781e-01
2.089385e-01
2.087989e-01
2.086592e-01
2.085196e-01
2.083799e-01
2.082402e-01
2.081005e-01
2.079608e-01
2.078211e-01
2.076814e-01
2.075417e-01
2.074019e-01
2.072622e-01
2.071224e-01
2.069827e-01
2.068429e-01
2.067031e-01
2.065633e-01
2.064235e-01
2.062837e-01
2.061438e-01
2.060040e-01
2.058641e-01
2.057243e-01
2.055844e-01
2.054445e-01
2.053047e-01
2.051648e-01
2.050249e-01
2.048850e-01
2.047450e-01
2.046051e-01
2.044652e-01
2.043252e-01
2.041853e-01
2.040453e-01
2.039053e-01
2.037653e-01
2.036254e-01
2.034854e-01
2.033453e-01
2.032053e-01
2.030653e-01
2.029253e-01
2.027852e-01
2.026452e-01
2.025051e-01
2.023651e-01
2.022250e-01
2.020849e-01
2.019448e-01
2.018048e-01
2.016647e-01
2.015245e-01
2.013844e-01
2.012443e-01
2.011042e-01
2.009640e-01
2.008239e-01
2.006838e-01
2.005436e-01
2.004034e-01
2.002633e-01
2.001231e-01
1.999829e-01
1.998427e-01
1.997025e-01
1.995623e-01
1.994221e-01
1.992819e-01
1.991417e-01
1.990014e-01
1.988612e-01
1.987210e-01
1.985807e-01
1.984405e-01
1.983002e-01
1.981599e-01
1.980197e-01
1.978794e-01
1.977391e-01
1.975988e-01
1.974585e-01
1.973182e-01
1.971779e-01
1.970376e-01
1.968973e-01
1.967570e-01
1.966167e-01
1.964763e-01
1.963360e-01
1.961957e-01
1.960553e-01
1.959150e-01
1.957746e-01
1.956343e-01
1.954939e-01
1.953536e-01
1.952132e-01
1.950728e-01
1.949324e-01
1.947920e-01
1.946517e-01
1.945113e-01
1.943709e-01
1.942305e-01
1.940901e-01
1.939497e-01
1.938093e-01
1.936689e-01
1.935284e-01
1.933880e-01
1.932476e-01
1.931072e-01
1.929667e-01
1.928263e-01
1.926859e-01
1.925454e-01
1.924050e-01
1.922645e-01
1.921241e-01
1.919836e-01
1.918432e-01
1.917027e-01
1.915623e-01
1.914218e-01
1.912814e-01
1.911409e-01
1.910004e-01
1.908599e-01
1.907195e-01
1.905790e-01
1.904385e-01
1.902980e-01
1.901576e-01
1.900171e-01
1.898766e-01
1.897361e-01
1.895956e-01
1.894551e-01
1.893146e-01
1.891742e-01
1.890337e-01
1.888932e-01
1.887527e-01
1.886122e-01
1.884717e-01
1.883312e-01
1.881907e-01
1.880502e-01
1.879097e-01
1.877692e-01
1.876287e-01
1.874882e-01
1.873476e-01
1.872071e-01
1.870666e-01
1.869261e-01
1.867856e-01
1.866451e-01
1.865046e-01
1.863641e-01
1.862236e-01
1.860831e-01
1.859426e-01
1.858021e-01
1.856616e-01
1.855211e-01
1.853806e-01
1.852401e-01
1.850995e-01
1.849590e-01
1.848185e-01
1.846780e-01
1.845375e-01
1.843970e-01
1.842565e-01
1.841160e-01
1.839755e-01
1.838350e-01
1.836945e-01
1.835540e-01
1.834135e-01
1.832731e-01
1.831326e-01
1.829921e-01
1.828516e-01
1.827111e-01
1.825706e-01
1.824301e-01
1.822897e-01
1.821492e-01
1.820087e-01
1.818682e-01
1.817277e-01
1.815873e-01
1.814468e-01
1.813063e-01
1.811659e-01
1.810254e-01
1.808850e-01
1.807445e-01
1.806040e-01
1.804636e-01
1.803231e-01
1.801827e-01
1.800423e-01
1.799018e-01
1.797614e-01
1.796209e-01
1.794805e-01
1.793401e-01
1.791997e-01
1.790592e-01
1.789188e-01
1.787784e-01
1.786380e-01
1.784976e-01
1.783572e-01
1.782168e-01
1.780764e-01
1.779360e-01
1.777956e-01
1.776552e-01
1.775149e-01
1.773745e-01
1.772341e-01
1.770938e-01
1.769534e-01
1.768130e-01
1.766727e-01
1.765323e-01
1.763920e-01
1.762517e-01
1.761113e-01
1.759710e-01
1.758307e-01
1.756903e-01
1.755500e-01
1.754097e-01
1.752694e-01
1.751291e-01
1.749888e-01
1.748485e-01
1.747083e-01
1.745680e-01
1.744277e-01
1.742874e-01
1.741472e-01
1.740069e-01
1.738667e-01
1.737264e-01
1.735862e-01
1.734460e-01
1.733057e-01
1.731655e-01
1.730253e-01
1.728851e-01
1.727449e-01
1.726047e-01
1.724645e-01
1.723244e-01
1.721842e-01
1.720440e-01
1.719039e-01
1.717637e-01
1.716236e-01
1.714834e-01
1.713433e-01
1.712032e-01
1.710630e-01
1.709229e-01
1.707828e-01
1.706427e-01
1.705026e-01
1.703626e-01
1.702225e-01
1.700824e-01
1.699424e-01
1.698023e-01
1.696623e-01
1.695222e-01
1.693822e-01
1.692422e-01
1.691022e-01
1.689622e-01
1.688222e-01
1.686822e-01
1.685422e-01
1.684023e-01
1.682623e-01
1.681223e-01
1.679824e-01
1.678425e-01
1.677025e-01
1.675626e-01
1.674227e-01
1.672828e-01
1.671429e-01
1.670031e-01
1.668632e-01
1.667233e-01
1.665835e-01
1.664436e-01
1.663038e-01
1.661640e-01
1.660242e-01
1.658843e-01
1.657446e-01
1.656048e-01
1.654650e-01
1.653252e-01
1.651855e-01
1.650457e-01
1.649060e-01
1.647663e-01
1.646265e-01
1.644868e-01
1.643471e-01
1.642075e-01
1.640678e-01
1.639281e-01
1.637885e-01
1.636488e-01
1.635092e-01
1.633696e-01
1.632300e-01
1.630904e-01
1.629508e-01
1.628112e-01
1.626716e-01
1.625321e-01
1.623925e-01
1.622530e-01
1.621135e-01
1.619740e-01
1.618345e-01
1.616950e-01
1.615555e-01
1.614161e-01
1.612766e-01
1.611372e-01
1.609978e-01
1.608583e-01
1.607189e-01
1.605795e-01
1.604402e-01
1.603008e-01
1.601614e-01
1.600221e-01
1.598828e-01
1.597435e-01
1.596042e-01
1.594649e-01
1.593256e-01
1.591863e-01
1.590471e-01
1.589078e-01
1.587686e-01
1.586294e-01
1.584902e-01
1.583510e-01
1.582118e-01
1.580727e-01
1.579335e-01
1.577944e-01
1.576553e-01
1.575162e-01
1.573771e-01
1.572380e-01
1.570989e-01
1.569599e-01
1.568208e-01
1.566818e-01
1.565428e-01
1.564038e-01
1.562648e-01
1.561259e-01
1.559869e-01
1.558480e-01
1.557091e-01
1.555701e-01
1.554313e-01
1.552924e-01
1.551535e-01
1.550147e-01
1.548758e-01
1.547370e-01
1.545982e-01
1.544594e-01
1.543206e-01
1.541819e-01
1.540431e-01
1.539044e-01
1.537657e-01
1.536270e-01
1.534883e-01
1.533496e-01
1.532110e-01
1.530723e-01
1.529337e-01
1.527951e-01
1.526565e-01
1.525180e-01
1.523794e-01
1.522409e-01
1.521023e-01
1.519638e-01
1.518253e-01
1.516869e-01
1.515484e-01
1.514100e-01
1.512715e-01
1.511331e-01
1.509947e-01
1.508564e-01
1.507180e-01
1.505797e-01
1.504413e-01
1.503030e-01
1.501647e-01
1.500265e-01
1.498882e-01
1.497500e-01
1.496117e-01
1.494735e-01
1.493353e-01
1.491972e-01
1.490590e-01
1.489209e-01
1.487828e-01
1.486447e-01
1.485066e-01
1.483685e-01
1.482305e-01
1.480924e-01
1.479544e-01
1.478164e-01
1.476785e-01
1.475405e-01
1.474026e-01
1.472647e-01
1.471268e-01
1.469889e-01
1.468510e-01
1.467132e-01
1.465753e-01
1.464375e-01
1.462998e-01
1.461620e-01
1.460242e-01
1.458865e-01
1.457488e-01
1.456111e-01
1.454734e-01
1.453358e-01
1.451981e-01
1.450605e-01
1.449229e-01
1.447854e-01
1.446478e-01
1.445103e-01
1.443728e-01
1.442353e-01
1.440978e-01
1.439603e-01
1.438229e-01
1.436855e-01
1.435481e-01
1.434107e-01
1.432733e-01
1.431360e-01
1.429987e-01
1.428614e-01
1.427241e-01
1.425869e-01
1.424496e-01
1.423124e-01
1.421752e-01
1.420381e-01
1.419009e-01
1.417638e-01
1.416267e-01
1.414896e-01
1.413525e-01
1.412155e-01
1.410785e-01
1.409415e-01
1.408045e-01
1.406675e-01
1.405306e-01
1.403937e-01
1.402568e-01
1.401199e-01
1.399831e-01
1.398463e-01
1.397094e-01
1.395727e-01
1.394359e-01
1.392992e-01
1.391625e-01
1.390258e-01
1.388891e-01
1.387524e-01
1.386158e-01
1.384792e-01
1.383426e-01
1.382061e-01
1.380695e-01
1.379330e-01
1.377965e-01
1.376601e-01
1.375236e-01
1.373872e-01
1.372508e-01
1.371144e-01
1.369781e-01
1.368418e-01
1.367054e-01
1.365692e-01
1.364329e-01
1.362967e-01
1.361605e-01
1.360243e-01
1.358881e-01
1.357520e-01
1.356159e-01
1.354798e-01
1.353437e-01
1.352077e-01
1.350716e-01
1.349356e-01
1.347997e-01
1.346637e-01
1.345278e-01
1.343919e-01
1.342560e-01
1.341202e-01
1.339844e-01
1.338486e-01
1.337128e-01
1.335771e-01
1.334413e-01
1.333056e-01
1.331700e-01
1.330343e-01
1.328987e-01
1.327631e-01
1.326275e-01
1.324920e-01
1.323564e-01
1.322210e-01
1.320855e-01
1.319500e-01
1.318146e-01
1.316792e-01
1.315439e-01
1.314085e-01
1.312732e-01
1.311379e-01
1.310026e-01
1.308674e-01
1.307322e-01
1.305970e-01
1.304619e-01
1.303267e-01
1.301916e-01
1.300565e-01
1.299215e-01
1.297865e-01
1.296515e-01
1.295165e-01
1.293815e-01
1.292466e-01
1.291117e-01
1.289769e-01
1.288420e-01
1.287072e-01
1.285724e-01
1.284377e-01
1.283030e-01
1.281682e-01
1.280336e-01
1.278989e-01
1.277643e-01
1.276297e-01
1.274952e-01
1.273606e-01
1.272261e-01
1.270916e-01
1.269572e-01
1.268228e-01
1.266884e-01
1.265540e-01
1.264197e-01
1.262853e-01
1.261511e-01
1.260168e-01
1.258826e-01
1.257484e-01
1.256142e-01
1.254801e-01
1.253460e-01
1.252119e-01
1.250778e-01
1.249438e-01
1.248098e-01
1.246758e-01
1.245419e-01
1.244080e-01
1.242741e-01
1.241403e-01
1.240065e-01
1.238727e-01
1.237389e-01
1.236052e-01
1.234715e-01
1.233378e-01
1.232042e-01
1.230705e-01
1.229370e-01
1.228034e-01
1.226699e-01
1.225364e-01
1.224029e-01
1.222695e-01
1.221361e-01
1.220027e-01
1.218694e-01
1.217361e-01
1.216028e-01
1.214695e-01
1.213363e-01
1.212031e-01
1.210700e-01
1.209368e-01
1.208037e-01
1.206707e-01
1.205376e-01
1.204046e-01
1.202717e-01
1.201387e-01
1.200058e-01
1.198729e-01
1.197401e-01
1.196073e-01
1.194745e-01
1.193417e-01
1.192090e-01
1.190763e-01
1.189437e-01
1.188110e-01
1.186785e-01
1.185459e-01
1.184134e-01
1.182809e-01
1.181484e-01
1.180160e-01
1.178836e-01
1.177512e-01
1.176189e-01
1.174865e-01
1.173543e-01
1.172220e-01
1.170898e-01
1.169577e-01
1.168255e-01
1.166934e-01
1.165613e-01
1.164293e-01
1.162973e-01
1.161653e-01
1.160334e-01
1.159014e-01
1.157696e-01
1.156377e-01
1.155059e-01
1.153741e-01
1.152424e-01
1.151107e-01
1.149790e-01
1.148474e-01
1.147158e-01
1.145842e-01
1.144526e-01
1.143211e-01
1.141897e-01
1.140582e-01
1.139268e-01
1.137954e-01
1.136641e-01
1.135328e-01
1.134015e-01
1.132703e-01
1.131391e-01
1.130079e-01
1.128768e-01
1.127457e-01
1.126146e-01
1.124836e-01
1.123526e-01
1.122217e-01
1.120907e-01
1.119599e-01
1.118290e-01
1.116982e-01
1.115674e-01
1.114367e-01
1.113059e-01
1.111753e-01
1.110446e-01
1.109140e-01
1.107835e-01
1.106529e-01
1.105224e-01
1.103920e-01
1.102615e-01
1.101311e-01
1.100008e-01
1.098705e-01
1.097402e-01
1.096099e-01
1.094797e-01
1.093496e-01
1.092194e-01
1.090893e-01
1.089593e-01
1.088292e-01
1.086992e-01
1.085693e-01
1.084394e-01
1.083095e-01
1.081796e-01
1.080498e-01
1.079200e-01
1.077903e-01
1.076606e-01
1.075310e-01
1.074013e-01
1.072717e-01
1.071422e-01
1.070127e-01
1.068832e-01
1.067538e-01
1.066244e-01
1.064950e-01
1.063657e-01
1.062364e-01
1.061072e-01
1.059779e-01
1.058488e-01
1.057196e-01
1.055905e-01
1.054615e-01
1.053325e-01
1.052035e-01
1.050745e-01
1.049456e-01
1.048168e-01
1.046879e-01
1.045591e-01
1.044304e-01
1.043017e-01
1.041730e-01
1.040444e-01
1.039158e-01
1.037872e-01
1.036587e-01
1.035302e-01
1.034018e-01
1.032734e-01
1.031450e-01
1.030167e-01
1.028884e-01
1.027601e-01
1.026319e-01
1.025038e-01
1.023756e-01
1.022475e-01
1.021195e-01
1.019915e-01
1.018635e-01
1.017356e-01
1.016077e-01
1.014798e-01
1.013520e-01
1.012243e-01
1.010965e-01
1.009688e-01
1.008412e-01
1.007136e-01
1.005860e-01
1.004585e-01
1.003310e-01
1.002036e-01
1.000761e-01
9.994878e-02
9.982146e-02
9.969417e-02
9.956693e-02
9.943972e-02
9.931256e-02
9.918544e-02
9.905836e-02
9.893132e-02
9.880432e-02
9.867737e-02
9.855045e-02
9.842358e-02
9.829674e-02
9.816995e-02
9.804320e-02
9.791650e-02
9.778983e-02
9.766320e-02
9.753662e-02
9.741008e-02
9.728358e-02
9.715712e-02
9.703071e-02
9.690433e-02
9.677800e-02
9.665171e-02
9.652547e-02
9.639926e-02
9.627310e-02
9.614698e-02
9.602090e-02
9.589487e-02
9.576887e-02
9.564292e-02
9.551702e-02
9.539115e-02
9.526533e-02
9.513955e-02
9.501382e-02
9.488812e-02
9.476247e-02
9.463687e-02
9.451130e-02
9.438578e-02
9.426030e-02
9.413487e-02
9.400948e-02
9.388413e-02
9.375883e-02
9.363357e-02
9.350835e-02
9.338318e-02
9.325805e-02
9.313297e-02
9.300793e-02
9.288293e-02
9.275798e-02
9.263307e-02
9.250820e-02
9.238338e-02
9.225861e-02
9.213387e-02
9.200919e-02
9.188454e-02
9.175994e-02
9.163539e-02
9.151088e-02
9.138641e-02
9.126199e-02
9.113762e-02
9.101328e-02
9.088900e-02
9.076476e-02
9.064056e-02
9.051641e-02
9.039230e-02
9.026824e-02
9.014422e-02
9.002025e-02
8.989633e-02
8.977245e-02
8.964861e-02
8.952482e-02
8.940108e-02
8.927738e-02
8.915373e-02
8.903012e-02
8.890656e-02
8.878305e-02
8.865958e-02
8.853615e-02
8.841278e-02
8.828945e-02
8.816616e-02
8.804292e-02
8.791973e-02
8.779658e-02
8.767348e-02
8.755043e-02
8.742742e-02
8.730446e-02
8.718155e-02
8.705868e-02
8.693586e-02
8.681309e-02
8.669036e-02
8.656768e-02
8.644505e-02
8.632246e-02
8.619992e-02
8.607743e-02
8.595498e-02
8.583258e-02
8.571023e-02
8.558793e-02
8.546567e-02
8.534347e-02
8.522131e-02
8.509919e-02
8.497713e-02
8.485511e-02
8.473314e-02
8.461122e-02
8.448934e-02
8.436751e-02
8.424574e-02
8.412400e-02
8.400232e-02
8.388069e-02
8.375910e-02
8.363756e-02
8.351607e-02
8.339463e-02
8.327324e-02
8.315189e-02
8.303060e-02
8.290935e-02
8.278815e-02
8.266700e-02
8.254590e-02
8.242484e-02
8.230384e-02
8.218289e-02
8.206198e-02
8.194112e-02
8.182031e-02
8.169956e-02
8.157885e-02
8.145819e-02
8.133757e-02
8.121701e-02
8.109650e-02
8.097604e-02
8.085562e-02
8.073526e-02
8.061495e-02
8.049468e-02
8.037447e-02
8.025430e-02
8.013419e-02
8.001412e-02
7.989411e-02
7.977414e-02
7.965423e-02
7.953436e-02
7.941455e-02
7.929479e-02
7.917507e-02
7.905541e-02
7.893580e-02
7.881623e-02
7.869672e-02
7.857726e-02
7.845785e-02
7.833849e-02
7.821918e-02
7.809992e-02
7.798071e-02
7.786156e-02
7.774245e-02
7.762340e-02
7.750439e-02
7.738544e-02
7.726654e-02
7.714769e-02
7.702889e-02
7.691014e-02
7.679145e-02
7.667280e-02
7.655421e-02
7.643567e-02
7.631718e-02
7.619874e-02
7.608035e-02
7.596202e-02
7.584374e-02
7.572551e-02
7.560733e-02
7.548920e-02
7.537113e-02
7.525311e-02
7.513514e-02
7.501722e-02
7.489935e-02
7.478154e-02
7.466378e-02
7.454607e-02
7.442841e-02
7.431081e-02
7.419326e-02
7.407576e-02
7.395832e-02
7.384093e-02
7.372359e-02
7.360630e-02
7.348907e-02
7.337189e-02
7.325476e-02
7.313768e-02
7.302066e-02
7.290370e-02
7.278678e-02
7.266992e-02
7.255311e-02
7.243636e-02
7.231966e-02
7.220301e-02
7.208642e-02
7.196988e-02
7.185339e-02
7.173696e-02
7.162058e-02
7.150426e-02
7.138798e-02
7.127177e-02
7.115561e-02
7.103950e-02
7.092344e-02
7.080744e-02
7.069150e-02
7.057561e-02
7.045977e-02
7.034399e-02
7.022826e-02
7.011258e-02
6.999696e-02
6.988140e-02
6.976589e-02
6.965044e-02
6.953504e-02
6.941969e-02
6.930440e-02
6.918917e-02
6.907398e-02
6.895886e-02
6.884379e-02
6.872877e-02
6.861382e-02
6.849891e-02
6.838406e-02
6.826927e-02
6.815453e-02
6.803985e-02
6.792522e-02
6.781065e-02
6.769613e-02
6.758167e-02
6.746727e-02
6.735292e-02
6.723863e-02
6.712439e-02
6.701021e-02
6.689609e-02
6.678202e-02
6.666801e-02
6.655405e-02
6.644015e-02
6.632631e-02
6.621252e-02
6.609879e-02
6.598511e-02
6.587150e-02
6.575794e-02
6.564443e-02
6.553098e-02
6.541759e-02
6.530426e-02
6.519098e-02
6.507776e-02
6.496460e-02
6.485149e-02
6.473844e-02
6.462545e-02
6.451251e-02
6.439963e-02
6.428681e-02
6.417405e-02
6.406134e-02
6.394869e-02
6.383610e-02
6.372357e-02
6.361109e-02
6.349867e-02
6.338631e-02
6.327401e-02
6.316177e-02
6.304958e-02
6.293745e-02
6.282538e-02
6.271336e-02
6.260141e-02
6.248951e-02
6.237767e-02
6.226589e-02
6.215417e-02
6.204250e-02
6.193090e-02
6.181935e-02
6.170786e-02
6.159643e-02
6.148506e-02
6.137374e-02
6.126249e-02
6.115129e-02
6.104015e-02
6.092908e-02
6.081806e-02
6.070710e-02
6.059619e-02
6.048535e-02
6.037457e-02
6.026384e-02
6.015318e-02
6.004257e-02
5.993202e-02
5.982154e-02
5.971111e-02
5.960074e-02
5.949043e-02
5.938018e-02
5.926999e-02
5.915986e-02
5.904979e-02
5.893978e-02
5.882983e-02
5.871994e-02
5.861011e-02
5.850034e-02
5.839063e-02
5.828097e-02
5.817138e-02
5.806185e-02
5.795238e-02
5.784297e-02
5.773362e-02
5.762433e-02
5.751510e-02
5.740593e-02
5.729683e-02
5.718778e-02
5.707879e-02
5.696987e-02
5.686100e-02
5.675219e-02
5.664345e-02
5.653477e-02
5.642615e-02
5.631758e-02
5.620908e-02
5.610065e-02
5.599227e-02
5.588395e-02
5.577570e-02
5.566750e-02
5.555937e-02
5.545130e-02
5.534329e-02
5.523534e-02
5.512745e-02
5.501963e-02
5.491186e-02
5.480416e-02
5.469652e-02
5.458894e-02
5.448143e-02
5.437397e-02
5.426658e-02
5.415925e-02
5.405198e-02
5.394477e-02
5.383763e-02
5.373054e-02
5.362352e-02
5.351657e-02
5.340967e-02
5.330284e-02
5.319607e-02
5.308936e-02
5.298271e-02
5.287613e-02
5.276961e-02
5.266315e-02
5.255676e-02
5.245043e-02
5.234416e-02
5.223795e-02
5.213181e-02
5.202573e-02
5.191971e-02
5.181375e-02
5.170786e-02
5.160204e-02
5.149627e-02
5.139057e-02
5.128493e-02
5.117936e-02
5.107385e-02
5.096840e-02
5.086301e-02
5.075769e-02
5.065244e-02
5.054724e-02
5.044211e-02
5.033705e-02
5.023204e-02
5.012711e-02
5.002223e-02
4.991742e-02
4.981268e-02
4.970799e-02
4.960338e-02
4.949882e-02
4.939433e-02
4.928991e-02
4.918555e-02
4.908125e-02
4.897702e-02
4.887285e-02
4.876875e-02
4.866471e-02
4.856073e-02
4.845682e-02
4.835298e-02
4.824920e-02
4.814548e-02
4.804183e-02
4.793825e-02
4.783473e-02
4.773127e-02
4.762788e-02
4.752456e-02
4.742130e-02
4.731810e-02
4.721497e-02
4.711191e-02
4.700891e-02
4.690598e-02
4.680311e-02
4.670030e-02
4.659757e-02
4.649490e-02
4.639229e-02
4.628975e-02
4.618727e-02
4.608487e-02
4.598252e-02
4.588025e-02
4.577803e-02
4.567589e-02
4.557381e-02
4.547180e-02
4.536985e-02
4.526797e-02
4.516615e-02
4.506441e-02
4.496272e-02
4.486111e-02
4.475956e-02
4.465808e-02
4.455666e-02
4.445531e-02
4.435403e-02
4.425281e-02
4.415166e-02
4.405058e-02
4.394956e-02
4.384861e-02
4.374773e-02
4.364691e-02
4.354616e-02
4.344548e-02
4.334486e-02
4.324432e-02
4.314384e-02
4.304342e-02
4.294308e-02
4.284280e-02
4.274258e-02
4.264244e-02
4.254236e-02
4.244235e-02
4.234241e-02
4.224254e-02
4.214273e-02
4.204299e-02
4.194332e-02
4.184372e-02
4.174418e-02
4.164471e-02
4.154531e-02
4.144598e-02
4.134672e-02
4.124752e-02
4.114839e-02
4.104933e-02
4.095034e-02
4.085142e-02
4.075256e-02
4.065378e-02
4.055506e-02
4.045641e-02
4.035783e-02
4.025931e-02
4.016087e-02
4.006249e-02
3.996419e-02
3.986595e-02
3.976778e-02
3.966968e-02
3.957165e-02
3.947368e-02
3.937579e-02
3.927796e-02
3.918021e-02
3.908252e-02
3.898490e-02
3.888735e-02
3.878987e-02
3.869246e-02
3.859512e-02
3.849785e-02
3.840064e-02
3.830351e-02
3.820645e-02
3.810945e-02
3.801253e-02
3.791567e-02
3.781889e-02
3.772217e-02
3.762553e-02
3.752895e-02
3.743244e-02
3.733601e-02
3.723964e-02
3.714334e-02
3.704712e-02
3.695096e-02
3.685487e-02
3.675886e-02
3.666291e-02
3.656703e-02
3.647123e-02
3.637549e-02
3.627983e-02
3.618423e-02
3.608871e-02
3.599326e-02
3.589787e-02
3.580256e-02
3.570732e-02
3.561215e-02
3.551705e-02
3.542202e-02
3.532706e-02
3.523217e-02
3.513735e-02
3.504261e-02
3.494793e-02
3.485333e-02
3.475879e-02
3.466433e-02
3.456994e-02
3.447562e-02
3.438137e-02
3.428720e-02
3.419309e-02
3.409906e-02
3.400509e-02
3.391120e-02
3.381738e-02
3.372364e-02
3.362996e-02
3.353635e-02
3.344282e-02
3.334936e-02
3.325597e-02
3.316265e-02
3.306941e-02
3.297623e-02
3.288313e-02
3.279010e-02
3.269714e-02
3.260426e-02
3.251144e-02
3.241870e-02
3.232603e-02
3.223344e-02
3.214091e-02
3.204846e-02
3.195608e-02
3.186377e-02
3.177154e-02
3.167937e-02
3.158728e-02
3.149527e-02
3.140332e-02
3.131145e-02
3.121965e-02
3.112792e-02
3.103627e-02
3.094469e-02
3.085318e-02
3.076175e-02
3.067039e-02
3.057910e-02
3.048788e-02
3.039674e-02
3.030567e-02
3.021467e-02
3.012375e-02
3.003290e-02
2.994213e-02
2.985142e-02
2.976079e-02
2.967024e-02
2.957976e-02
2.948935e-02
2.939901e-02
2.930875e-02
2.921856e-02
2.912845e-02
2.903841e-02
2.894844e-02
2.885855e-02
2.876873e-02
2.867899e-02
2.858932e-02
2.849972e-02
2.841020e-02
2.832075e-02
2.823137e-02
2.814207e-02
2.805285e-02
2.796370e-02
2.787462e-02
2.778562e-02
2.769669e-02
2.760784e-02
2.751906e-02
2.743035e-02
2.734172e-02
2.725316e-02
2.716468e-02
2.707628e-02
2.698795e-02
2.689969e-02
2.681151e-02
2.672340e-02
2.663537e-02
2.654741e-02
2.645953e-02
2.637172e-02
2.628399e-02
2.619633e-02
2.610875e-02
2.602124e-02
2.593381e-02
2.584646e-02
2.575918e-02
2.567197e-02
2.558484e-02
2.549779e-02
2.541081e-02
2.532390e-02
2.523707e-02
2.515032e-02
2.506365e-02
2.497705e-02
2.489052e-02
2.480407e-02
2.471770e-02
2.463140e-02
2.454518e-02
2.445903e-02
2.437296e-02
2.428697e-02
2.420105e-02
2.411521e-02
2.402944e-02
2.394375e-02
2.385814e-02
2.377260e-02
2.368714e-02
2.360176e-02
2.351645e-02
2.343122e-02
2.334606e-02
2.326099e-02
2.317598e-02
2.309106e-02
2.300621e-02
2.292144e-02
2.283674e-02
2.275212e-02
2.266758e-02
2.258312e-02
2.249873e-02
2.241442e-02
2.233018e-02
2.224603e-02
2.216195e-02
2.207794e-02
2.199402e-02
2.191017e-02
2.182640e-02
2.174270e-02
2.165909e-02
2.157555e-02
2.149208e-02
2.140870e-02
2.132539e-02
2.124216e-02
2.115901e-02
2.107593e-02
2.099294e-02
2.091002e-02
2.082717e-02
2.074441e-02
2.066172e-02
2.057911e-02
2.049658e-02
2.041413e-02
2.033175e-02
2.024946e-02
2.016724e-02
2.008509e-02
2.000303e-02
1.992105e-02
1.983914e-02
1.975731e-02
1.967556e-02
1.959389e-02
1.951229e-02
1.943078e-02
1.934934e-02
1.926798e-02
1.918670e-02
1.910550e-02
1.902437e-02
1.894333e-02
1.886236e-02
1.878147e-02
1.870066e-02
1.861993e-02
1.853928e-02
1.845871e-02
1.837821e-02
1.829780e-02
1.821746e-02
1.813720e-02
1.805703e-02
1.797693e-02
1.789691e-02
1.781696e-02
1.773710e-02
1.765732e-02
1.757762e-02
1.749799e-02
1.741845e-02
1.733898e-02
1.725959e-02
1.718029e-02
1.710106e-02
1.702191e-02
1.694284e-02
1.686385e-02
1.678494e-02
1.670611e-02
1.662736e-02
1.654869e-02
1.647010e-02
1.639159e-02
1.631316e-02
1.623481e-02
1.615653e-02
1.607834e-02
1.600023e-02
1.592220e-02
1.584425e-02
1.576638e-02
1.568859e-02
1.561087e-02
1.553324e-02
1.545569e-02
1.537822e-02
1.530083e-02
1.522352e-02
1.514629e-02
1.506914e-02
1.499207e-02
1.491508e-02
1.483818e-02
1.476135e-02
1.468460e-02
1.460794e-02
1.453135e-02
1.445485e-02
1.437842e-02
1.430208e-02
1.422582e-02
1.414964e-02
1.407353e-02
1.399752e-02
1.392158e-02
1.384572e-02
1.376994e-02
1.369425e-02
1.361863e-02
1.354310e-02
1.346765e-02
1.339227e-02
1.331698e-02
1.324178e-02
1.316665e-02
1.309160e-02
1.301664e-02
1.294176e-02
1.286695e-02
1.279223e-02
1.271760e-02
1.264304e-02
1.256856e-02
1.249417e-02
1.241986e-02
1.234563e-02
1.227148e-02
1.219741e-02
1.212343e-02
1.204952e-02
1.197570e-02
1.190196e-02
1.182830e-02
1.175473e-02
1.168124e-02
1.160782e-02
1.153449e-02
1.146125e-02
1.138808e-02
1.131500e-02
1.124200e-02
1.116908e-02
1.109625e-02
1.102349e-02
1.095082e-02
1.087823e-02
1.080573e-02
1.073330e-02
1.066096e-02
1.058870e-02
1.051652e-02
1.044443e-02
1.037242e-02
1.030049e-02
1.022865e-02
1.015688e-02
1.008520e-02
1.001361e-02
9.942092e-03
9.870661e-03
9.799312e-03
9.728047e-03
9.656864e-03
9.585765e-03
9.514748e-03
9.443815e-03
9.372965e-03
9.302198e-03
9.231514e-03
9.160914e-03
9.090396e-03
9.019962e-03
8.949612e-03
8.879345e-03
8.809161e-03
8.739060e-03
8.669043e-03
8.599110e-03
8.529260e-03
8.459494e-03
8.389811e-03
8.320212e-03
8.250697e-03
8.181265e-03
8.111917e-03
8.042653e-03
7.973473e-03
7.904376e-03
7.835364e-03
7.766435e-03
7.697590e-03
7.628830e-03
7.560153e-03
7.491560e-03
7.423051e-03
7.354627e-03
7.286287e-03
7.218030e-03
7.149858e-03
7.081771e-03
7.013767e-03
6.945848e-03
6.878013e-03
6.810263e-03
6.742597e-03
6.675015e-03
6.607518e-03
6.540105e-03
6.472777e-03
6.405534e-03
6.338375e-03
6.271301e-03
6.204311e-03
6.137406e-03
6.070586e-03
6.003851e-03
5.937200e-03
5.870634e-03
5.804153e-03
5.737757e-03
5.671446e-03
5.605220e-03
5.539079e-03
5.473023e-03
5.407052e-03
5.341166e-03
5.275365e-03
5.209649e-03
5.144018e-03
5.078473e-03
5.013013e-03
4.947638e-03
4.882349e-03
4.817144e-03
4.752026e-03
4.686992e-03
4.622044e-03
4.557182e-03
4.492405e-03
4.427713e-03
4.363107e-03
4.298587e-03
4.234152e-03
4.169803e-03
4.105540e-03
4.041362e-03
3.977270e-03
3.913264e-03
3.849344e-03
3.785510e-03
3.721761e-03
3.658098e-03
3.594522e-03
3.531031e-03
3.467626e-03
3.404307e-03
3.341075e-03
3.277928e-03
3.214868e-03
3.151893e-03
3.089005e-03
3.026203e-03
2.963487e-03
2.900858e-03
2.838315e-03
2.775858e-03
2.713488e-03
2.651204e-03
2.589006e-03
2.526895e-03
2.464870e-03
2.402932e-03
2.341081e-03
2.279316e-03
2.217637e-03
2.156045e-03
2.094540e-03
2.033122e-03
1.971790e-03
1.910545e-03
1.849387e-03
1.788316e-03
1.727331e-03
1.666434e-03
1.605623e-03
1.544899e-03
1.484263e-03
1.423713e-03
1.363250e-03
1.302874e-03
1.242586e-03
1.182384e-03
1.122270e-03
1.062243e-03
1.002303e-03
9.424500e-04
8.826846e-04
8.230064e-04
7.634155e-04
7.039120e-04
6.444958e-04
5.851671e-04
5.259258e-04
4.667719e-04
4.077056e-04
3.487267e-04
2.898355e-04
2.310318e-04
1.723157e-04
1.136873e-04
5.514651e-05
0
0
0
0
0
0
0
0
0
0
0
0
0
0
0
0
0
0
0
0
0
0
0
0
0
0
0
0
0
0
0
0
0
0
0
0
0
0
0
0
0
0
0
0
0
0
0
0
0
0
0
0
0
0
0
0
0
0
0
0
0
0
0
0
0
0
0
0
0
0
0
0
0
0
0
0
0
0
0
0
0
0
0
0
0
0
0
0
0
0
0
0
0
0
0
0
0
0
0
0
0
0
0
0
0
0
0
0
0
0
0
0
0
0
0
0
0
0
0
0
0
0
0
0
0
0
0
0
0
0
0
0
0
0
0
0
0
0
0
0
0
0
0
0
0
0
0
0
0
0
0
0
0
0
0
0
0
0
0
0
0
0
0
0
0
0
0
0
0
0
0
0
0
0
0
0
0
0
0
0
0
0
0
0
0
0
0
0
0
0
0
0
0
0
0
0
0
0
0
0
0
0
0
0
0
0
0
0
0
0
0
0
0
0
0
0
0
0
0
0
0
0
0
0
0
0
0
0
0
0
0
0
0
0
0
0
0
0
0
0
0
0
0
0
0
0
0
0
0
0
0
0
0
0
0
0
0
0
0
0
0
0
0
0
0
0
0
0
0
0
0
0
0
0
0
0
0
0
0
0
0
0
0
0
0
0
0
0
0
0
0
0
0
0
0
0
0
0
0
0
0
0
0
0
0
0
0
0
0
0
0
0
0
0
0
0
0
0
0
0
0
0
0
0
0
0
0
0
0
0
0
0
0
0
0
0
0
0
0
0
0
0
0
0
0
0
0
0
0
0
0
0
0
0
0
0
0
0
0
0
0
0
0
0
0
0
0
0
0
0
0
0
0
0
0
0
0
0
0
0
0
0
0
0
0
0
0
0
0
0
0
0
0
0
0
0
0
0
0
0
0
0
0
0
0
0
0
0
0
0
0
0
0
0
0
0
0
0
0
0
0
0
0
0
0
0
0
0
0
0
0
0
0
0
0
0
0
0
0
0
0
0
0
0
0
0
0
0
0
0
0
0
0
0
0
0
0
0
0
0
0
0
0
0
0
0
0
0
0
0
0
0
0
0
0
0
0
0
0
0
0
0
0
0
0
0
0
0
0
0
0
0
0
0
0
0
0
0
0
0
0
0
0
0
0
0
0
0
0
0
0
0
0
0
0
0
0
0
0
0
0
0
0
0
0
0
0
0
0
0
0
0
0
0
0
0
0
0
0
0
0
0
0
0
0
0
0
0
0
0
0
0
0
0
0
0
0
0
0
0
0
0
0
0
0
0
0
0
0
0
0
0
0
0
0
0
0
0
0
0
0
0
0
0
0
0
0
0
0
0
0
0
0
0
0
0
0
0
0
0
0
0
0
0
0
0
0
0
0
0
0
0
0
0
0
0
0
0
0
0
0
0
0
0
0
0
0
0
0
0
0
0
0
0
0
0
0
0
0
0
0
0
0
0
0
0
0
0
0
0
0
0
0
0
0
0
0
0
0
0
0
0
0
0
0
0
0
0
0
0
0
0
0
0
0
0
0
0
0
0
0
0
0
0
0
0
0
0
0
0
0
0
0
0
0
0
0
0
0
0
0
0
0
0
0
0
0
0
0
0
0
0
0
0
0
0
0
0
0
0
0
0
0
0
0
0
0
0
0
0
0
0
0
0
0
0
0
0
0
0
0
0
0
0
0
0
0
0
0
0
0
0
0
0
0
0
0
0
0
0
0
0
0
0
0
0
0
0
0
0
0
0
0
0
0
0
0
0
0
0
0
0
0
0
0
0
0
0
0
0
0
0
0
0
0
0
0
0
0
0
0
0
0
0
0
0
0
0
0
0
0
0
0
0
0
0
0
0
0
0
0
0
0
0
0
0
0
0
0
0
0
0
0
0
0
0
0
0
0
0
0
0
0
0
0
0
0
0
0
0
0
0
0
0
0
0
0
0
0
0
0
0
0
0
0
0
0
0
0
0
0
0
0
0
0
0
0
0
0
0
0
0
0
0
0
0
0
0
0
0
0
0
0
0
0
0
0
0
0
0
0
0
0
0
0
0
0
0
0
0
0
0
0
0
0
0
0
0
0
0
0
0
0
0
0
0
0
0
0
0
0
0
0
0
0
0
0
0
0
0
0
0
0
0
0
0
0
0
0
0
0
0
0
0
0
0
0
0
0
0
0
0
0
0
0
0
0
0
0
0
0
0
0
0
0
0
0
0
0
0
0
0
0
0
0
0
0
0
0
0
0
0
0
0
0
0
0
0
0
0
0
0
0
0
0
0
0
0
0
0
0
0
0
0
0
0
0
0
0
0
0
0
0
0
0
0
0
0
0
0
0
0
0
0
0
0
0
0
0
0
0
0
0
0
0
0
0
0
0
0
0
0
0
0
0
0
0
0
0
0
0
0
0
0
0
0
0
0
0
0
0
0
0
0
0
0
0
0
0
0
0
0
0
0
0
0
0
0
0
0
0
0
0
0
0
0
0
0
0
0
0
0
0
0
0
0
0
0
0
0
0
0
0
0
0
0
0
0
0
0
0
0
0
0
0
0
0
0
0
0
0
0
0
0
0
0
0
0
0
0
0
0
0
0
0
0
0
0
0
0
0
0
0
0
0
0
0
0
0
0
0
0
0
0
0
0
0
0
0
0
0
0
0
0
0
0
0
0
0
0
0
0
0
0
0
0
0
0
0
0
0
0
0
0
0
0
0
0
0
0
0
0
0
0
0
0
0
0
0
0
0
0
0
0
0
0
0
0
0
0
0
0
0
0
0
0
0
0
0
0
0
0
0
0
0
0
2.223807e-05
8.177487e-05
1.414044e-04
2.011266e-04
2.609416e-04
3.208492e-04
3.808494e-04
4.409423e-04
5.011278e-04
5.614059e-04
6.217765e-04
6.822397e-04
7.427954e-04
8.034436e-04
8.641843e-04
9.250174e-04
9.859430e-04
1.046961e-03
1.108071e-03
1.169274e-03
1.230569e-03
1.291957e-03
1.353436e-03
1.415008e-03
1.476673e-03
1.538429e-03
1.600278e-03
1.662219e-03
1.724252e-03
1.786378e-03
1.848595e-03
1.910905e-03
1.973306e-03
2.035800e-03
2.098386e-03
2.161063e-03
2.223833e-03
2.286695e-03
2.349649e-03
2.412694e-03
2.475832e-03
2.539061e-03
2.602383e-03
2.665796e-03
2.729301e-03
2.792898e-03
2.856586e-03
2.920367e-03
2.984239e-03
3.048203e-03
3.112258e-03
3.176405e-03
3.240644e-03
3.304974e-03
3.369396e-03
3.433910e-03
3.498515e-03
3.563212e-03
3.628000e-03
3.692880e-03
3.757851e-03
3.822913e-03
3.888067e-03
3.953313e-03
4.018649e-03
4.084078e-03
4.149597e-03
4.215208e-03
4.280910e-03
4.346703e-03
4.412587e-03
4.478563e-03
4.544630e-03
4.610788e-03
4.677037e-03
4.743377e-03
4.809809e-03
4.876331e-03
4.942945e-03
5.009649e-03
5.076444e-03
5.143331e-03
5.210308e-03
5.277377e-03
5.344536e-03
5.411786e-03
5.479127e-03
5.546559e-03
5.614081e-03
5.681694e-03
5.749399e-03
5.817193e-03
5.885079e-03
5.953055e-03
6.021122e-03
6.089279e-03
6.157528e-03
6.225866e-03
6.294296e-03
6.362815e-03
6.431426e-03
6.500126e-03
6.568918e-03
6.637799e-03
6.706771e-03
6.775834e-03
6.844987e-03
6.914230e-03
6.983563e-03
7.052987e-03
7.122501e-03
7.192106e-03
7.261800e-03
7.331585e-03
7.401460e-03
7.471425e-03
7.541480e-03
7.611625e-03
7.681860e-03
7.752185e-03
7.822601e-03
7.893106e-03
7.963701e-03
8.034386e-03
8.105162e-03
8.176027e-03
8.246981e-03
8.318026e-03
8.389161e-03
8.460385e-03
8.531699e-03
8.603103e-03
8.674596e-03
8.746179e-03
8.817852e-03
8.889615e-03
8.961467e-03
9.033408e-03
9.105439e-03
9.177560e-03
9.249770e-03
9.322070e-03
9.394459e-03
9.466938e-03
9.539506e-03
9.612163e-03
9.684910e-03
9.757746e-03
9.830671e-03
9.903685e-03
9.976789e-03
1.004998e-02
1.012326e-02
1.019664e-02
1.027010e-02
1.034365e-02
1.041728e-02
1.049101e-02
1.056483e-02
1.063873e-02
1.071273e-02
1.078681e-02
1.086099e-02
1.093525e-02
1.100960e-02
1.108404e-02
1.115856e-02
1.123318e-02
1.130789e-02
1.138268e-02
1.145756e-02
1.153254e-02
1.160760e-02
1.168274e-02
1.175798e-02
1.183331e-02
1.190872e-02
1.198423e-02
1.205982e-02
1.213550e-02
1.221127e-02
1.228712e-02
1.236307e-02
1.243910e-02
1.251522e-02
1.259143e-02
1.266773e-02
1.274412e-02
1.282059e-02
1.289716e-02
1.297381e-02
1.305055e-02
1.312738e-02
1.320429e-02
1.328129e-02
1.335839e-02
1.343557e-02
1.351283e-02
1.359019e-02
1.366763e-02
1.374516e-02
1.382278e-02
1.390049e-02
1.397828e-02
1.405617e-02
1.413414e-02
1.421219e-02
1.429034e-02
1.436857e-02
1.444689e-02
1.452530e-02
1.460380e-02
1.468238e-02
1.476105e-02
1.483981e-02
1.491866e-02
1.499759e-02
1.507661e-02
1.515572e-02
1.523492e-02
1.531420e-02
1.539357e-02
1.547303e-02
1.555257e-02
1.563220e-02
1.571192e-02
1.579173e-02
1.587162e-02
1.595160e-02
1.603167e-02
1.611182e-02
1.619206e-02
1.627239e-02
1.635281e-02
1.643331e-02
1.651390e-02
1.659457e-02
1.667533e-02
1.675618e-02
1.683712e-02
1.691814e-02
1.699925e-02
1.708045e-02
1.716173e-02
1.724310e-02
1.732455e-02
1.740610e-02
1.748773e-02
1.756944e-02
1.765124e-02
1.773313e-02
1.781511e-02
1.789717e-02
1.797931e-02
1.806155e-02
1.814387e-02
1.822627e-02
1.830877e-02
1.839134e-02
1.847401e-02
1.855676e-02
1.863960e-02
1.872252e-02
1.880553e-02
1.888862e-02
1.897180e-02
1.905507e-02
1.913842e-02
1.922186e-02
1.930539e-02
1.938900e-02
1.947269e-02
1.955647e-02
1.964034e-02
1.972429e-02
1.980833e-02
1.989246e-02
1.997667e-02
2.006096e-02
2.014534e-02
2.022981e-02
2.031436e-02
2.039900e-02
2.048372e-02
2.056853e-02
2.065343e-02
2.073840e-02
2.082347e-02
2.090862e-02
2.099385e-02
2.107917e-02
2.116458e-02
2.125007e-02
2.133564e-02
2.142130e-02
2.150705e-02
2.159288e-02
2.167879e-02
2.176479e-02
2.185088e-02
2.193705e-02
2.202331e-02
2.210964e-02
2.219607e-02
2.228258e-02
2.236917e-02
2.245585e-02
2.254261e-02
2.262946e-02
2.271639e-02
2.280341e-02
2.289051e-02
2.297770e-02
2.306497e-02
2.315232e-02
2.323976e-02
2.332729e-02
2.341490e-02
2.350259e-02
2.359036e-02
2.367823e-02
2.376617e-02
2.385420e-02
2.394231e-02
2.403051e-02
2.411879e-02
2.420716e-02
2.429561e-02
2.438414e-02
2.447276e-02
2.456146e-02
2.465024e-02
2.473911e-02
2.482807e-02
2.491710e-02
2.500622e-02
2.509543e-02
2.518471e-02
2.527409e-02
2.536354e-02
2.545308e-02
2.554270e-02
2.563241e-02
2.572220e-02
2.581207e-02
2.590202e-02
2.599206e-02
2.608219e-02
2.617239e-02
2.626268e-02
2.635305e-02
2.644351e-02
2.653405e-02
2.662467e-02
2.671537e-02
2.680616e-02
2.689703e-02
2.698799e-02
2.707903e-02
2.717015e-02
2.726135e-02
2.735263e-02
2.744400e-02
2.753545e-02
2.762699e-02
2.771861e-02
2.781031e-02
2.790209e-02
2.799395e-02
2.808590e-02
2.817793e-02
2.827004e-02
2.836224e-02
2.845452e-02
2.854688e-02
2.863932e-02
2.873184e-02
2.882445e-02
2.891714e-02
2.900991e-02
2.910277e-02
2.919570e-02
2.928872e-02
2.938182e-02
2.947500e-02
2.956827e-02
2.966161e-02
2.975504e-02
2.984855e-02
2.994214e-02
3.003582e-02
3.012957e-02
3.022341e-02
3.031733e-02
3.041133e-02
3.050542e-02
3.059958e-02
3.069383e-02
3.078816e-02
3.088256e-02
3.097706e-02
3.107163e-02
3.116628e-02
3.126102e-02
3.135583e-02
3.145073e-02
3.154571e-02
3.164077e-02
3.173591e-02
3.183114e-02
3.192644e-02
3.202183e-02
3.211729e-02
3.221284e-02
3.230847e-02
3.240418e-02
3.249997e-02
3.259584e-02
3.269179e-02
3.278783e-02
3.288394e-02
3.298013e-02
3.307641e-02
3.317277e-02
3.326920e-02
3.336572e-02
3.346232e-02
3.355900e-02
3.365576e-02
3.375260e-02
3.384952e-02
3.394652e-02
3.404360e-02
3.414076e-02
3.423800e-02
3.433532e-02
3.443272e-02
3.453021e-02
3.462777e-02
3.472541e-02
3.482313e-02
3.492094e-02
3.501882e-02
3.511678e-02
3.521482e-02
3.531295e-02
3.541115e-02
3.550943e-02
3.560779e-02
3.570624e-02
3.580476e-02
3.590336e-02
3.600204e-02
3.610080e-02
3.619964e-02
3.629856e-02
3.639756e-02
3.649664e-02
3.659579e-02
3.669503e-02
3.679435e-02
3.689374e-02
3.699322e-02
3.709277e-02
3.719241e-02
3.729212e-02
3.739191e-02
3.749178e-02
3.759173e-02
3.769176e-02
3.779187e-02
3.789206e-02
3.799232e-02
3.809267e-02
3.819309e-02
3.829359e-02
3.839417e-02
3.849483e-02
3.859557e-02
3.869639e-02
3.879728e-02
3.889826e-02
3.899931e-02
3.910044e-02
3.920165e-02
3.930294e-02
3.940431e-02
3.950575e-02
3.960728e-02
3.970888e-02
3.981056e-02
3.991231e-02
4.001415e-02
4.011606e-02
4.021806e-02
4.032013e-02
4.042227e-02
4.052450e-02
4.062680e-02
4.072919e-02
4.083165e-02
4.093418e-02
4.103680e-02
4.113949e-02
4.124226e-02
4.134511e-02
4.144804e-02
4.155104e-02
4.165412e-02
4.175728e-02
4.186051e-02
4.196383e-02
4.206722e-02
4.217069e-02
4.227423e-02
4.237785e-02
4.248155e-02
4.258533e-02
4.268918e-02
4.279312e-02
4.289712e-02
4.300121e-02
4.310537e-02
4.320961e-02
4.331393e-02
4.341832e-02
4.352279e-02
4.362734e-02
4.373196e-02
4.383666e-02
4.394144e-02
4.404629e-02
4.415122e-02
4.425623e-02
4.436131e-02
4.446647e-02
4.457170e-02
4.467702e-02
4.478240e-02
4.488787e-02
4.499341e-02
4.509903e-02
4.520472e-02
4.531049e-02
4.541634e-02
4.552226e-02
4.562826e-02
4.573433e-02
4.584048e-02
4.594670e-02
4.605301e-02
4.615938e-02
4.626584e-02
4.637237e-02
4.647897e-02
4.658565e-02
4.669241e-02
4.679924e-02
4.690615e-02
4.701313e-02
4.712019e-02
4.722732e-02
4.733453e-02
4.744181e-02
4.754917e-02
4.765661e-02
4.776412e-02
4.787170e-02
4.797936e-02
4.808710e-02
4.819491e-02
4.830279e-02
4.841075e-02
4.851879e-02
4.862690e-02
4.873508e-02
4.884334e-02
4.895168e-02
4.906009e-02
4.916857e-02
4.927713e-02
4.938577e-02
4.949447e-02
4.960326e-02
4.971211e-02
4.982104e-02
4.993005e-02
5.003913e-02
5.014829e-02
5.025751e-02
5.036682e-02
5.047619e-02
5.058565e-02
5.069517e-02
5.080477e-02
5.091444e-02
5.102419e-02
5.113401e-02
5.124391e-02
5.135388e-02
5.146392e-02
5.157404e-02
5.168423e-02
5.179449e-02
5.190483e-02
5.201524e-02
5.212573e-02
5.223629e-02
5.234692e-02
5.245763e-02
5.256841e-02
5.267926e-02
5.279018e-02
5.290118e-02
5.301226e-02
5.312340e-02
5.323462e-02
5.334591e-02
5.345728e-02
5.356871e-02
5.368022e-02
5.379181e-02
5.390347e-02
5.401520e-02
5.412700e-02
5.423887e-02
5.435082e-02
5.446284e-02
5.457493e-02
5.468710e-02
5.479934e-02
5.491165e-02
5.502403e-02
5.513649e-02
5.524902e-02
5.536162e-02
5.547429e-02
5.558704e-02
5.569985e-02
5.581274e-02
5.592570e-02
5.603874e-02
5.615184e-02
5.626502e-02
5.637827e-02
5.649159e-02
5.660499e-02
5.671845e-02
5.683199e-02
5.694560e-02
5.705928e-02
5.717303e-02
5.728686e-02
5.740075e-02
5.751472e-02
5.762876e-02
5.774287e-02
5.785705e-02
5.797130e-02
5.808563e-02
5.820002e-02
5.831449e-02
5.842903e-02
5.854363e-02
5.865831e-02
5.877307e-02
5.888789e-02
5.900278e-02
5.911774e-02
5.923278e-02
5.934788e-02
5.946306e-02
5.957831e-02
5.969363e-02
5.980902e-02
5.992447e-02
6.004000e-02
6.015560e-02
6.027128e-02
6.038702e-02
6.050283e-02
6.061871e-02
6.073466e-02
6.085069e-02
6.096678e-02
6.108294e-02
6.119917e-02
6.131548e-02
6.143185e-02
6.154829e-02
6.166481e-02
6.178139e-02
6.189804e-02
6.201477e-02
6.213156e-02
6.224842e-02
6.236535e-02
6.248235e-02
6.259943e-02
6.271657e-02
6.283378e-02
6.295106e-02
6.306841e-02
6.318582e-02
6.330331e-02
6.342087e-02
6.353850e-02
6.365619e-02
6.377396e-02
6.389179e-02
6.400969e-02
6.412766e-02
6.424571e-02
6.436382e-02
6.448199e-02
6.460024e-02
6.471856e-02
6.483694e-02
6.495540e-02
6.507392e-02
6.519251e-02
6.531117e-02
6.542990e-02
6.554870e-02
6.566756e-02
6.578649e-02
6.590550e-02
6.602457e-02
6.614370e-02
6.626291e-02
6.638219e-02
6.650153e-02
6.662094e-02
6.674042e-02
6.685997e-02
6.697958e-02
6.709926e-02
6.721901e-02
6.733883e-02
6.745872e-02
6.757867e-02
6.769869e-02
6.781878e-02
6.793894e-02
6.805916e-02
6.817946e-02
6.829981e-02
6.842024e-02
6.854073e-02
6.866130e-02
6.878192e-02
6.890262e-02
6.902338e-02
6.914421e-02
6.926511e-02
6.938607e-02
6.950710e-02
6.962820e-02
6.974937e-02
6.987060e-02
6.999190e-02
7.011326e-02
7.023469e-02
7.035619e-02
7.047776e-02
7.059939e-02
7.072109e-02
7.084285e-02
7.096468e-02
7.108658e-02
7.120854e-02
7.133057e-02
7.145267e-02
7.157483e-02
7.169706e-02
7.181935e-02
7.194171e-02
7.206414e-02
7.218663e-02
7.230919e-02
7.243182e-02
7.255451e-02
7.267726e-02
7.280008e-02
7.292297e-02
7.304592e-02
7.316894e-02
7.329202e-02
7.341517e-02
7.353839e-02
7.366167e-02
7.378501e-02
7.390843e-02
7.403190e-02
7.415544e-02
7.427905e-02
7.440272e-02
7.452646e-02
7.465026e-02
7.477412e-02
7.489806e-02
7.502205e-02
7.514611e-02
7.527024e-02
7.539443e-02
7.551868e-02
7.564300e-02
7.576739e-02
7.589184e-02
7.601635e-02
7.614093e-02
7.626557e-02
7.639028e-02
7.651505e-02
7.663988e-02
7.676478e-02
7.688975e-02
7.701477e-02
7.713987e-02
7.726502e-02
7.739024e-02
7.751552e-02
7.764087e-02
7.776628e-02
7.789176e-02
7.801730e-02
7.814290e-02
7.826857e-02
7.839429e-02
7.852009e-02
7.864594e-02
7.877186e-02
7.889785e-02
7.902389e-02
7.915000e-02
7.927618e-02
7.940241e-02
7.952871e-02
7.965508e-02
7.978150e-02
7.990799e-02
8.003454e-02
8.016116e-02
8.028783e-02
8.041457e-02
8.054138e-02
8.066824e-02
8.079517e-02
8.092216e-02
8.104921e-02
8.117633e-02
8.130351e-02
8.143075e-02
8.155805e-02
8.168542e-02
8.181285e-02
8.194034e-02
8.206789e-02
8.219550e-02
8.232318e-02
8.245092e-02
8.257872e-02
8.270658e-02
8.283450e-02
8.296249e-02
8.309054e-02
8.321865e-02
8.334682e-02
8.347505e-02
8.360334e-02
8.373170e-02
8.386012e-02
8.398860e-02
8.411714e-02
8.424574e-02
8.437440e-02
8.450312e-02
8.463191e-02
8.476076e-02
8.488966e-02
8.501863e-02
8.514766e-02
8.527675e-02
8.540590e-02
8.553511e-02
8.566439e-02
8.579372e-02
8.592311e-02
8.605257e-02
8.618209e-02
8.631166e-02
8.644130e-02
8.657099e-02
8.670075e-02
8.683057e-02
8.696045e-02
8.709039e-02
8.722038e-02
8.735044e-02
8.748056e-02
8.761074e-02
8.774098e-02
8.787128e-02
8.800164e-02
8.813205e-02
8.826253e-02
8.839307e-02
8.852367e-02
8.865432e-02
8.878504e-02
8.891582e-02
8.904665e-02
8.917755e-02
8.930850e-02
8.943952e-02
8.957059e-02
8.970172e-02
8.983291e-02
8.996417e-02
9.009548e-02
9.022684e-02
9.035827e-02
9.048976e-02
9.062131e-02
9.075291e-02
9.088457e-02
9.101630e-02
9.114808e-02
9.127992e-02
9.141181e-02
9.154377e-02
9.167578e-02
9.180786e-02
9.193999e-02
9.207218e-02
9.220443e-02
9.233674e-02
9.246910e-02
9.260152e-02
9.273400e-02
9.286654e-02
9.299914e-02
9.313180e-02
9.326451e-02
9.339728e-02
9.353011e-02
9.366299e-02
9.379594e-02
9.392894e-02
9.406200e-02
9.419511e-02
9.432829e-02
9.446152e-02
9.459481e-02
9.472815e-02
9.486156e-02
9.499502e-02
9.512854e-02
9.526211e-02
9.539574e-02
9.552943e-02
9.566318e-02
9.579698e-02
9.593084e-02
9.606475e-02
9.619873e-02
9.633276e-02
9.646684e-02
9.660099e-02
9.673519e-02
9.686944e-02
9.700375e-02
9.713812e-02
9.727255e-02
9.740703e-02
9.754157e-02
9.767616e-02
9.781081e-02
9.794552e-02
9.808028e-02
9.821510e-02
9.834997e-02
9.848490e-02
9.861989e-02
9.875493e-02
9.889002e-02
9.902518e-02
9.916039e-02
9.929565e-02
9.943097e-02
9.956634e-02
9.970177e-02
9.983726e-02
9.997280e-02
1.001084e-01
1.002440e-01
1.003798e-01
1.005155e-01
1.006513e-01
1.007872e-01
1.009231e-01
1.010591e-01
1.011951e-01
1.013312e-01
1.014674e-01
1.016036e-01
1.017398e-01
1.018761e-01
1.020125e-01
1.021489e-01
1.022854e-01
1.024219e-01
1.025585e-01
1.026951e-01
1.028318e-01
1.029686e-01
1.031054e-01
1.032422e-01
1.033791e-01
1.035161e-01
1.036531e-01
1.037902e-01
1.039273e-01
1.040645e-01
1.042017e-01
1.043390e-01
1.044763e-01
1.046137e-01
1.047512e-01
1.048886e-01
1.050262e-01
1.051638e-01
1.053015e-01
1.054392e-01
1.055769e-01
1.057147e-01
1.058526e-01
1.059905e-01
1.061285e-01
1.062665e-01
1.064046e-01
1.065427e-01
1.066809e-01
1.068192e-01
1.069575e-01
1.070958e-01
1.072342e-01
1.073727e-01
1.075112e-01
1.076497e-01
1.077883e-01
1.079270e-01
1.080657e-01
1.082044e-01
1.083433e-01
1.084821e-01
1.086210e-01
1.087600e-01
1.088990e-01
1.090381e-01
1.091772e-01
1.093164e-01
1.094556e-01
1.095949e-01
1.097342e-01
1.098736e-01
1.100131e-01
1.101525e-01
1.102921e-01
1.104317e-01
1.105713e-01
1.107110e-01
1.108507e-01
1.109905e-01
1.111304e-01
1.112703e-01
1.114102e-01
1.115502e-01
1.116903e-01
1.118304e-01
1.119705e-01
1.121107e-01
1.122510e-01
1.123913e-01
1.125316e-01
1.126720e-01
1.128125e-01
1.129530e-01
1.130935e-01
1.132341e-01
1.133748e-01
1.135155e-01
1.136562e-01
1.137970e-01
1.139379e-01
1.140788e-01
1.142197e-01
1.143607e-01
1.145018e-01
1.146429e-01
1.147840e-01
1.149252e-01
1.150665e-01
1.152078e-01
1.153491e-01
1.154905e-01
1.156320e-01
1.157735e-01
1.159150e-01
1.160566e-01
1.161983e-01
1.163400e-01
1.164817e-01
1.166235e-01
1.167653e-01
1.169072e-01
1.170491e-01
1.171911e-01
1.173332e-01
1.174752e-01
1.176174e-01
1.177596e-01
1.179018e-01
1.180441e-01
1.181864e-01
1.183288e-01
1.184712e-01
1.186136e-01
1.187562e-01
1.188987e-01
1.190413e-01
1.191840e-01
1.193267e-01
1.194695e-01
1.196123e-01
1.197551e-01
1.198980e-01
1.200410e-01
1.201840e-01
1.203270e-01
1.204701e-01
1.206132e-01
1.207564e-01
1.208996e-01
1.210429e-01
1.211862e-01
1.213296e-01
1.214730e-01
1.216165e-01
1.217600e-01
1.219036e-01
1.220472e-01
1.221908e-01
1.223345e-01
1.224783e-01
1.226221e-01
1.227659e-01
1.229098e-01
1.230537e-01
1.231977e-01
1.233417e-01
1.234858e-01
1.236299e-01
1.237741e-01
1.239183e-01
1.240625e-01
1.242069e-01
1.243512e-01
1.244956e-01
1.246400e-01
1.247845e-01
1.249290e-01
1.250736e-01
1.252182e-01
1.253629e-01
1.255076e-01
1.256524e-01
1.257972e-01
1.259420e-01
1.260869e-01
1.262319e-01
1.263768e-01
1.265219e-01
1.266669e-01
1.268121e-01
1.269572e-01
1.271024e-01
1.272477e-01
1.273930e-01
1.275383e-01
1.276837e-01
1.278291e-01
1.279746e-01
1.281201e-01
1.282657e-01
1.284113e-01
1.285570e-01
1.287027e-01
1.288484e-01
1.289942e-01
1.291400e-01
1.292859e-01
1.294318e-01
1.295778e-01
1.297238e-01
1.298698e-01
1.300159e-01
1.301621e-01
1.303082e-01
1.304545e-01
1.306007e-01
1.307470e-01
1.308934e-01
1.310398e-01
1.311862e-01
1.313327e-01
1.314792e-01
1.316258e-01
1.317724e-01
1.319191e-01
1.320658e-01
1.322125e-01
1.323593e-01
1.325061e-01
1.326530e-01
1.327999e-01
1.329469e-01
1.330939e-01
1.332409e-01
1.333880e-01
1.335351e-01
1.336823e-01
1.338295e-01
1.339767e-01
1.341240e-01
1.342714e-01
1.344187e-01
1.345662e-01
1.347136e-01
1.348611e-01
1.350087e-01
1.351563e-01
1.353039e-01
1.354516e-01
1.355993e-01
1.357470e-01
1.358948e-01
1.360426e-01
1.361905e-01
1.363384e-01
1.364864e-01
1.366344e-01
1.367824e-01
1.369305e-01
1.370786e-01
1.372268e-01
1.373750e-01
1.375233e-01
1.376715e-01
1.378199e-01
1.379682e-01
1.381166e-01
1.382651e-01
1.384136e-01
1.385621e-01
1.387107e-01
1.388593e-01
1.390079e-01
1.391566e-01
1.393054e-01
1.394541e-01
1.396029e-01
1.397518e-01
1.399007e-01
1.400496e-01
1.401986e-01
1.403476e-01
1.404966e-01
1.406457e-01
1.407949e-01
1.409440e-01
1.410932e-01
1.412425e-01
1.413918e-01
1.415411e-01
1.416905e-01
1.418399e-01
1.419893e-01
1.421388e-01
1.422883e-01
1.424379e-01
1.425875e-01
1.427371e-01
1.428868e-01
1.430365e-01
1.431862e-01
1.433360e-01
1.434859e-01
1.436357e-01
1.437856e-01
1.439356e-01
1.440856e-01
1.442356e-01
1.443856e-01
1.445357e-01
1.446859e-01
1.448360e-01
1.449863e-01
1.451365e-01
1.452868e-01
1.454371e-01
1.455875e-01
1.457379e-01
1.458883e-01
1.460388e-01
1.461893e-01
1.463398e-01
1.464904e-01
1.466411e-01
1.467917e-01
1.469424e-01
1.470932e-01
1.472439e-01
1.473947e-01
1.475456e-01
1.476965e-01
1.478474e-01
1.479983e-01
1.481493e-01
1.483004e-01
1.484514e-01
1.486025e-01
1.487537e-01
1.489048e-01
1.490561e-01
1.492073e-01
1.493586e-01
1.495099e-01
1.496613e-01
1.498127e-01
1.499641e-01
1.501156e-01
1.502671e-01
1.504186e-01
1.505702e-01
1.507218e-01
1.508734e-01
1.510251e-01
1.511768e-01
1.513286e-01
1.514803e-01
1.516322e-01
1.517840e-01
1.519359e-01
1.520878e-01
1.522398e-01
1.523918e-01
1.525438e-01
1.526959e-01
1.528480e-01
1.530001e-01
1.531523e-01
1.533045e-01
1.534567e-01
1.536090e-01
1.537613e-01
1.539137e-01
1.540660e-01
1.542184e-01
1.543709e-01
1.545234e-01
1.546759e-01
1.548284e-01
1.549810e-01
1.551336e-01
1.552863e-01
1.554390e-01
1.555917e-01
1.557444e-01
1.558972e-01
1.560500e-01
1.562029e-01
1.563558e-01
1.565087e-01
1.566616e-01
1.568146e-01
1.569676e-01
1.571207e-01
1.572738e-01
1.574269e-01
1.575800e-01
1.577332e-01
1.578864e-01
1.580397e-01
1.581930e-01
1.583463e-01
1.584996e-01
1.586530e-01
1.588064e-01
1.589599e-01
1.591134e-01
1.592669e-01
1.594204e-01
1.595740e-01
1.597276e-01
1.598812e-01
1.600349e-01
1.601886e-01
1.603423e-01
1.604961e-01
1.606499e-01
1.608037e-01
1.609576e-01
1.611115e-01
1.612654e-01
1.614194e-01
1.615734e-01
1.617274e-01
1.618814e-01
1.620355e-01
1.621896e-01
1.623438e-01
1.624979e-01
1.626521e-01
1.628064e-01
1.629606e-01
1.631149e-01
1.632693e-01
1.634236e-01
1.635780e-01
1.637324e-01
1.638869e-01
1.640414e-01
1.641959e-01
1.643504e-01
1.645050e-01
1.646596e-01
1.648143e-01
1.649689e-01
1.651236e-01
1.652783e-01
1.654331e-01
1.655879e-01
1.657427e-01
1.658975e-01
1.660524e-01
1.662073e-01
1.663622e-01
1.665172e-01
1.666722e-01
1.668272e-01
1.669823e-01
1.671373e-01
1.672925e-01
1.674476e-01
1.676028e-01
1.677580e-01
1.679132e-01
1.680684e-01
1.682237e-01
1.683790e-01
1.685344e-01
1.686897e-01
1.688451e-01
1.690006e-01
1.691560e-01
1.693115e-01
1.694670e-01
1.696226e-01
1.697781e-01
1.699337e-01
1.700893e-01
1.702450e-01
1.704007e-01
1.705564e-01
1.707121e-01
1.708679e-01
1.710237e-01
1.711795e-01
1.713353e-01
1.714912e-01
1.716471e-01
1.718031e-01
1.719590e-01
1.721150e-01
1.722710e-01
1.724270e-01
1.725831e-01
1.727392e-01
1.728953e-01
1.730515e-01
1.732077e-01
1.733639e-01
1.735201e-01
1.736763e-01
1.738326e-01
1.739889e-01
1.741453e-01
1.743016e-01
1.744580e-01
1.746144e-01
1.747709e-01
1.749273e-01
1.750838e-01
1.752403e-01
1.753969e-01
1.755535e-01
1.757101e-01
1.758667e-01
1.760233e-01
1.761800e-01
1.763367e-01
1.764934e-01
1.766502e-01
1.768070e-01
1.769638e-01
1.771206e-01
1.772774e-01
1.774343e-01
1.775912e-01
1.777481e-01
1.779051e-01
1.780621e-01
1.782191e-01
1.783761e-01
1.785332e-01
1.786902e-01
1.788473e-01
1.790045e-01
1.791616e-01
1.793188e-01
1.794760e-01
1.796332e-01
1.797905e-01
1.799478e-01
1.801051e-01
1.802624e-01
1.804197e-01
1.805771e-01
1.807345e-01
1.808919e-01
1.810493e-01
1.812068e-01
1.813643e-01
1.815218e-01
1.816794e-01
1.818369e-01
1.819945e-01
1.821521e-01
1.823097e-01
1.824674e-01
1.826251e-01
1.827828e-01
1.829405e-01
1.830982e-01
1.832560e-01
1.834138e-01
1.835716e-01
1.837295e-01
1.838873e-01
1.840452e-01
1.842031e-01
1.843610e-01
1.845190e-01
1.846770e-01
1.848350e-01
1.849930e-01
1.851510e-01
1.853091e-01
1.854672e-01
1.856253e-01
1.857834e-01
1.859416e-01
1.860997e-01
1.862579e-01
1.864162e-01
1.865744e-01
1.867327e-01
1.868909e-01
1.870492e-01
1.872076e-01
1.873659e-01
1.875243e-01
1.876827e-01
1.878411e-01
1.879995e-01
1.881580e-01
1.883164e-01
1.884749e-01
1.886334e-01
1.887920e-01
1.889505e-01
1.891091e-01
1.892677e-01
1.894263e-01
1.895850e-01
1.897436e-01
1.899023e-01
1.900610e-01
1.902197e-01
1.903785e-01
1.905372e-01
1.906960e-01
1.908548e-01
1.910137e-01
1.911725e-01
1.913314e-01
1.914902e-01
1.916491e-01
1.918081e-01
1.919670e-01
1.921260e-01
1.922849e-01
1.924439e-01
1.926030e-01
1.927620e-01
1.929211e-01
1.930801e-01
1.932392e-01
1.933983e-01
1.935575e-01
1.937166e-01
1.938758e-01
1.940350e-01
1.941942e-01
1.943534e-01
1.945127e-01
1.946719e-01
1.948312e-01
1.949905e-01
1.951498e-01
1.953092e-01
1.954685e-01
1.956279e-01
1.957873e-01
1.959467e-01
1.961061e-01
1.962656e-01
1.964250e-01
1.965845e-01
1.967440e-01
1.969035e-01
1.970631e-01
1.972226e-01
1.973822e-01
1.975418e-01
1.977014e-01
1.978610e-01
1.980207e-01
1.981803e-01
1.983400e-01
1.984997e-01
1.986594e-01
1.988191e-01
1.989788e-01
1.991386e-01
1.992984e-01
1.994582e-01
1.996180e-01
1.997778e-01
1.999377e-01
2.000975e-01
2.002574e-01
2.004173e-01
2.005772e-01
2.007371e-01
2.008970e-01
2.010570e-01
2.012170e-01
2.013770e-01
2.015370e-01
2.016970e-01
2.018570e-01
2.020171e-01
2.021771e-01
2.023372e-01
2.024973e-01
2.026574e-01
2.028176e-01
2.029777e-01
2.031379e-01
2.032980e-01
2.034582e-01
2.036184e-01
2.037786e-01
2.039389e-01
2.040991e-01
2.042594e-01
2.044197e-01
2.045800e-01
2.047403e-01
2.049006e-01
2.050609e-01
2.052213e-01
2.053816e-01
2.055420e-01
2.057024e-01
2.058628e-01
2.060232e-01
2.061837e-01
2.063441e-01
2.065046e-01
2.066651e-01
2.068256e-01
2.069861e-01
2.071466e-01
2.073071e-01
2.074677e-01
2.076282e-01
2.077888e-01
2.079494e-01
2.081100e-01
2.082706e-01
2.084312e-01
2.085919e-01
2.087525e-01
2.089132e-01
2.090739e-01
2.092346e-01
2.093953e-01
2.095560e-01
2.097167e-01
2.098775e-01
2.100382e-01
2.101990e-01
2.103598e-01
2.105205e-01
2.106814e-01
2.108422e-01
2.110030e-01
2.111638e-01
2.113247e-01
2.114856e-01
2.116464e-01
2.118073e-01
2.119682e-01
2.121291e-01
2.122901e-01
2.124510e-01
2.126119e-01
2.127729e-01
2.129339e-01
2.130949e-01
2.132558e-01
2.134169e-01
2.135779e-01
2.137389e-01
2.138999e-01
2.140610e-01
2.142220e-01
2.143831e-01
2.145442e-01
2.147053e-01
2.148664e-01
2.150275e-01
2.151886e-01
2.153498e-01
2.155109e-01
2.156721e-01
2.158332e-01
2.159944e-01
2.161556e-01
2.163168e-01
2.164780e-01
2.166392e-01
2.168004e-01
2.169617e-01
2.171229e-01
2.172842e-01
2.174454e-01
2.176067e-01
2.177680e-01
2.179293e-01
2.180906e-01
2.182519e-01
2.184132e-01
2.185745e-01
2.187359e-01
2.188972e-01
2.190586e-01
2.192200e-01
2.193813e-01
2.195427e-01
2.197041e-01
2.198655e-01
2.200269e-01
2.201883e-01
2.203498e-01
2.205112e-01
2.206726e-01
2.208341e-01
2.209956e-01
2.211570e-01
2.213185e-01
2.214800e-01
2.216415e-01
2.218030e-01
2.219645e-01
2.221260e-01
2.222875e-01
2.224491e-01
2.226106e-01
2.227722e-01
2.229337e-01
2.230953e-01
2.232568e-01
2.234184e-01
2.235800e-01
2.237416e-01
2.239032e-01
2.240648e-01
2.242264e-01
2.243880e-01
2.245497e-01
2.247113e-01
2.248729e-01
2.250346e-01
2.251962e-01
2.253579e-01
2.255196e-01
2.256812e-01
2.258429e-01
2.260046e-01
2.261663e-01
2.263280e-01
2.264897e-01
2.266514e-01
2.268131e-01
2.269749e-01
2.271366e-01
2.272983e-01
2.274601e-01
2.276218e-01
2.277836e-01
2.279453e-01
2.281071e-01
2.282688e-01
2.284306e-01
2.285924e-01
2.287542e-01
2.289160e-01
2.290778e-01
2.292396e-01
2.294014e-01
2.295632e-01
2.297250e-01
2.298868e-01
2.300486e-01
2.302105e-01
2.303723e-01
2.305341e-01
2.306960e-01
2.308578e-01
2.310197e-01
2.311815e-01
2.313434e-01
2.315053e-01
2.316671e-01
2.318290e-01
2.319909e-01
2.321527e-01
2.323146e-01
2.324765e-01
2.326384e-01
2.328003e-01
2.329622e-01
2.331241e-01
2.332860e-01
2.334479e-01
2.336098e-01
2.337717e-01
2.339337e-01
2.340956e-01
2.342575e-01
2.344194e-01
2.345814e-01
2.347433e-01
2.349052e-01
2.350672e-01
2.352291e-01
2.353911e-01
2.355530e-01
2.357150e-01
2.358769e-01
2.360389e-01
2.362008e-01
2.363628e-01
2.365247e-01
2.366867e-01
2.368487e-01
2.370106e-01
2.371726e-01
2.373346e-01
2.374965e-01
2.376585e-01
2.378205e-01
2.379825e-01
2.381445e-01
2.383064e-01
2.384684e-01
2.386304e-01
2.387924e-01
2.389544e-01
2.391164e-01
2.392784e-01
2.394403e-01
2.396023e-01
2.397643e-01
2.399263e-01
2.400883e-01
2.402503e-01
2.404123e-01
2.405743e-01
2.407363e-01
2.408983e-01
2.410603e-01
2.412223e-01
2.413843e-01
2.415463e-01
2.417083e-01
2.418703e-01
2.420323e-01
2.421943e-01
2.423563e-01
2.425183e-01
2.426803e-01
2.428423e-01
2.430043e-01
2.431663e-01
2.433283e-01
2.434902e-01
2.436522e-01
2.438142e-01
2.439762e-01
2.441382e-01
2.443002e-01
2.444622e-01
2.446242e-01
2.447862e-01
2.449482e-01
2.451102e-01
2.452721e-01
2.454341e-01
2.455961e-01
2.457581e-01
2.459201e-01
2.460821e-01
2.462440e-01
2.464060e-01
2.465680e-01
2.467300e-01
2.468919e-01
2.470539e-01
2.472159e-01
2.473778e-01
2.475398e-01
2.477017e-01
2.478637e-01
2.480257e-01
2.481876e-01
2.483496e-01
2.485115e-01
2.486735e-01
2.488354e-01
2.489973e-01
2.491593e-01
2.493212e-01
2.494831e-01
2.496451e-01
2.498070e-01
2.499689e-01
2.501308e-01
2.502928e-01
2.504547e-01
2.506166e-01
2.507785e-01
2.509404e-01
2.511023e-01
2.512642e-01
2.514261e-01
2.515880e-01
2.517498e-01
2.519117e-01
2.520736e-01
2.522355e-01
2.523974e-01
2.525592e-01
2.527211e-01
2.528829e-01
2.530448e-01
2.532066e-01
2.533685e-01
2.535303e-01
2.536922e-01
2.538540e-01
2.540158e-01
2.541776e-01
2.543394e-01
2.545013e-01
2.546631e-01
2.548249e-01
2.549867e-01
2.551485e-01
2.553102e-01
2.554720e-01
2.556338e-01
2.557956e-01
2.559573e-01
2.561191e-01
2.562808e-01
2.564426e-01
2.566043e-01
2.567661e-01
2.569278e-01
2.570895e-01
2.572512e-01
2.574130e-01
2.575747e-01
2.577364e-01
2.578981e-01
2.580598e-01
2.582214e-01
2.583831e-01
2.585448e-01
2.587064e-01
2.588681e-01
2.590297e-01
2.591914e-01
2.593530e-01
2.595147e-01
2.596763e-01
2.598379e-01
2.599995e-01
2.601611e-01
2.603227e-01
2.604843e-01
2.606459e-01
2.608074e-01
2.609690e-01
2.611306e-01
2.612921e-01
2.614537e-01
2.616152e-01
2.617767e-01
2.619382e-01
2.620998e-01
2.622613e-01
2.624228e-01
2.625843e-01
2.627457e-01
2.629072e-01
2.630687e-01
2.632301e-01
2.633916e-01
2.635530e-01
2.637144e-01
2.638759e-01
2.640373e-01
2.641987e-01
2.643601e-01
2.645215e-01
2.646828e-01
2.648442e-01
2.650056e-01
2.651669e-01
2.653283e-01
2.654896e-01
2.656509e-01
2.658122e-01
2.659736e-01
2.661348e-01
2.662961e-01
2.664574e-01
2.666187e-01
2.667799e-01
2.669412e-01
2.671024e-01
2.672637e-01
2.674249e-01
2.675861e-01
2.677473e-01
2.679085e-01
2.680697e-01
2.682308e-01
2.683920e-01
2.685531e-01
2.687143e-01
2.688754e-01
2.690365e-01
2.691976e-01
2.693587e-01
2.695198e-01
2.696809e-01
2.698419e-01
2.700030e-01
2.701640e-01
2.703251e-01
2.704861e-01
2.706471e-01
2.708081e-01
2.709691e-01
2.711300e-01
2.712910e-01
2.714519e-01
2.716129e-01
2.717738e-01
2.719347e-01
2.720956e-01
2.722565e-01
2.724174e-01
2.725783e-01
2.727391e-01
2.729000e-01
2.730608e-01
2.732216e-01
2.733824e-01
2.735432e-01
2.737040e-01
2.738648e-01
2.740256e-01
2.741863e-01
2.743470e-01
2.745078e-01
2.746685e-01
2.748292e-01
2.749898e-01
2.751505e-01
2.753112e-01
2.754718e-01
2.756324e-01
2.757931e-01
2.759537e-01
2.761143e-01
2.762748e-01
2.764354e-01
2.765959e-01
2.767565e-01
2.769170e-01
2.770775e-01
2.772380e-01
2.773985e-01
2.775590e-01
2.777194e-01
2.778799e-01
2.780403e-01
2.782007e-01
2.783611e-01
2.785215e-01
2.786818e-01
2.788422e-01
2.790025e-01
2.791629e-01
2.793232e-01
2.794835e-01
2.796438e-01
2.798040e-01
2.799643e-01
2.801245e-01
2.802847e-01
2.804449e-01
2.806051e-01
2.807653e-01
2.809255e-01
2.810856e-01
2.812458e-01
2.814059e-01
2.815660e-01
2.817261e-01
2.818861e-01
2.820462e-01
2.822062e-01
2.823662e-01
2.825262e-01
2.826862e-01
2.828462e-01
2.830062e-01
2.831661e-01
2.833260e-01
2.834860e-01
2.836458e-01
2.838057e-01
2.839656e-01
2.841254e-01
2.842853e-01
2.844451e-01
2.846049e-01
2.847646e-01
2.849244e-01
2.850842e-01
2.852439e-01
2.854036e-01
2.855633e-01
2.857230e-01
2.858826e-01
2.860423e-01
2.862019e-01
2.863615e-01
2.865211e-01
2.866807e-01
2.868402e-01
2.869998e-01
2.871593e-01
2.873188e-01
2.874783e-01
2.876377e-01
2.877972e-01
2.879566e-01
2.881160e-01
2.882754e-01
2.884348e-01
2.885942e-01
2.887535e-01
2.889128e-01
2.890721e-01
2.892314e-01
2.893907e-01
2.895499e-01
2.897092e-01
2.898684e-01
2.900276e-01
2.901867e-01
2.903459e-01
2.905050e-01
2.906641e-01
2.908232e-01
2.909823e-01
2.911414e-01
2.913004e-01
2.914594e-01
2.916184e-01
2.917774e-01
2.919364e-01
2.920953e-01
2.922543e-01
2.924132e-01
2.925720e-01
2.927309e-01
2.928897e-01
2.930486e-01
2.932074e-01
2.933662e-01
2.935249e-01
2.936837e-01
2.938424e-01
2.940011e-01
2.941598e-01
2.943184e-01
2.944771e-01
2.946357e-01
2.947943e-01
2.949529e-01
2.951114e-01
2.952700e-01
2.954285e-01
2.955870e-01
2.957455e-01
2.959039e-01
2.960624e-01
2.962208e-01
2.963792e-01
2.965375e-01
2.966959e-01
2.968542e-01
2.970125e-01
2.971708e-01
2.973291e-01
2.974873e-01
2.976455e-01
2.978037e-01
2.979619e-01
2.981200e-01
2.982782e-01
2.984363e-01
2.985944e-01
2.987524e-01
2.989105e-01
2.990685e-01
2.992265e-01
2.993845e-01
2.995424e-01
2.997003e-01
2.998582e-01
3.000161e-01
3.001740e-01
3.003318e-01
3.004897e-01
3.006474e-01
3.008052e-01
3.009630e-01
3.011207e-01
3.012784e-01
3.014361e-01
3.015937e-01
3.017513e-01
3.019090e-01
3.020665e-01
3.022241e-01
3.023816e-01
3.025392e-01
3.026966e-01
3.028541e-01
3.030115e-01
3.031690e-01
3.033264e-01
3.034837e-01
3.036411e-01
3.037984e-01
3.039557e-01
3.041130e-01
3.042702e-01
3.044274e-01
3.045846e-01
3.047418e-01
3.048990e-01
3.050561e-01
3.052132e-01
3.053703e-01
3.055273e-01
3.056843e-01
3.058414e-01
3.059983e-01
3.061553e-01
3.063122e-01
3.064691e-01
3.066260e-01
3.067828e-01
3.069397e-01
3.070965e-01
3.072532e-01
3.074100e-01
3.075667e-01
3.077234e-01
3.078801e-01
3.080367e-01
3.081933e-01
3.083499e-01
3.085065e-01
3.086630e-01
3.088196e-01
3.089760e-01
3.091325e-01
3.092889e-01
3.094454e-01
3.096017e-01
3.097581e-01
3.099144e-01
3.100707e-01
3.102270e-01
3.103833e-01
3.105395e-01
3.106957e-01
3.108519e-01
3.110080e-01
3.111641e-01
3.113202e-01
3.114763e-01
3.116323e-01
3.117883e-01
3.119443e-01
3.121002e-01
3.122562e-01
3.124121e-01
3.125679e-01
3.127238e-01
3.128796e-01
3.130354e-01
3.131911e-01
3.133469e-01
3.135026e-01
3.136582e-01
3.138139e-01
3.139695e-01
3.141251e-01
3.142807e-01
3.144362e-01
3.145917e-01
3.147472e-01
3.149026e-01
3.150580e-01
3.152134e-01
3.153688e-01
3.155241e-01
3.156794e-01
3.158347e-01
3.159899e-01
3.161452e-01
3.163004e-01
3.164555e-01
3.166106e-01
3.167657e-01
3.169208e-01
3.170759e-01
3.172309e-01
3.173859e-01
3.175408e-01
3.176957e-01
3.178506e-01
3.180055e-01
3.181603e-01
3.183151e-01
3.184699e-01
3.186247e-01
3.187794e-01
3.189340e-01
3.190887e-01
3.192433e-01
3.193979e-01
3.195525e-01
3.197070e-01
3.198615e-01
3.200160e-01
3.201704e-01
3.203248e-01
3.204792e-01
3.206336e-01
3.207879e-01
3.209422e-01
3.210964e-01
3.212507e-01
3.214049e-01
3.215590e-01
3.217132e-01
3.218673e-01
3.220213e-01
3.221754e-01
3.223294e-01
3.224833e-01
3.226373e-01
3.227912e-01
3.229451e-01
3.230989e-01
3.232528e-01
3.234065e-01
3.235603e-01
3.237140e-01
3.238677e-01
3.240214e-01
3.241750e-01
3.243286e-01
3.244821e-01
3.246357e-01
3.247892e-01
3.249426e-01
3.250961e-01
3.252494e-01
3.254028e-01
3.255561e-01
3.257094e-01
3.258627e-01
3.260159e-01
3.261691e-01
3.263223e-01
3.264755e-01
3.266286e-01
3.267816e-01
3.269347e-01
3.270877e-01
3.272406e-01
3.273936e-01
3.275465e-01
3.276993e-01
3.278522e-01
3.280050e-01
3.281577e-01
3.283105e-01
3.284632e-01
3.286158e-01
3.287685e-01
3.289211e-01
3.290736e-01
3.292262e-01
3.293786e-01
3.295311e-01
3.296835e-01
3.298359e-01
3.299883e-01
3.301406e-01
3.302929e-01
3.304452e-01
3.305974e-01
3.307496e-01
3.309017e-01
3.310538e-01
3.312059e-01
3.313579e-01
3.315100e-01
3.316619e-01
3.318139e-01
3.319658e-01
3.321176e-01
3.322695e-01
3.324213e-01
3.325730e-01
3.327248e-01
3.328765e-01
3.330281e-01
3.331797e-01
3.333313e-01
3.334829e-01
3.336344e-01
3.337858e-01
3.339373e-01
3.340887e-01
3.342401e-01
3.343914e-01
3.345427e-01
3.346939e-01
3.348452e-01
3.349964e-01
3.351475e-01
3.352986e-01
3.354497e-01
3.356007e-01
3.357517e-01
3.359027e-01
3.360536e-01
3.362045e-01
3.363554e-01
3.365062e-01
3.366570e-01
3.368077e-01
3.369584e-01
3.371091e-01
3.372597e-01
3.374103e-01
3.375609e-01
3.377114e-01
3.378619e-01
3.380124e-01
3.381628e-01
3.383131e-01
3.384635e-01
3.386138e-01
3.387640e-01
3.389142e-01
3.390644e-01
3.392146e-01
3.393647e-01
3.395147e-01
3.396648e-01
3.398147e-01
3.399647e-01
3.401146e-01
3.402645e-01
3.404143e-01
3.405641e-01
3.407139e-01
3.408636e-01
3.410133e-01
3.411629e-01
3.413125e-01
3.414621e-01
3.416116e-01
3.417611e-01
3.419105e-01
3.420600e-01
3.422093e-01
3.423586e-01
3.425079e-01
3.426572e-01
3.428064e-01
3.429556e-01
3.431047e-01
3.432538e-01
3.434028e-01
3.435519e-01
3.437008e-01
3.438498e-01
3.439987e-01
3.441475e-01
3.442963e-01
3.444451e-01
3.445938e-01
3.447425e-01
3.448912e-01
3.450398e-01
3.451884e-01
3.453369e-01
3.454854e-01
3.456338e-01
3.457822e-01
3.459306e-01
3.460789e-01
3.462272e-01
3.463755e-01
3.465237e-01
3.466718e-01
3.468199e-01
3.469680e-01
3.471161e-01
3.472641e-01
3.474120e-01
3.475599e-01
3.477078e-01
3.478556e-01
3.480034e-01
3.481512e-01
3.482989e-01
3.484466e-01
3.485942e-01
3.487418e-01
3.488893e-01
3.490368e-01
3.491843e-01
3.493317e-01
3.494791e-01
3.496264e-01
3.497737e-01
3.499209e-01
3.500681e-01
3.502153e-01
3.503624e-01
3.505095e-01
3.506565e-01
3.508035e-01
3.509505e-01
3.510974e-01
3.512442e-01
3.513910e-01
3.515378e-01
3.516846e-01
3.518312e-01
3.519779e-01
3.521245e-01
3.522711e-01
3.524176e-01
3.525641e-01
3.527105e-01
3.528569e-01
3.530032e-01
3.531495e-01
3.532958e-01
3.534420e-01
3.535882e-01
3.537343e-01
3.538804e-01
3.540264e-01
3.541724e-01
3.543183e-01
3.544643e-01
3.546101e-01
3.547559e-01
3.549017e-01
3.550474e-01
3.551931e-01
3.553388e-01
3.554844e-01
3.556299e-01
3.557754e-01
3.559209e-01
3.560663e-01
3.562117e-01
3.563570e-01
3.565023e-01
3.566475e-01
3.567927e-01
3.569379e-01
3.570830e-01
3.572280e-01
3.573730e-01
3.575180e-01
3.576629e-01
3.578078e-01
3.579526e-01
3.580974e-01
3.582422e-01
3.583868e-01
3.585315e-01
3.586761e-01
3.588207e-01
3.589652e-01
3.591096e-01
3.592541e-01
3.593984e-01
3.595428e-01
3.596870e-01
3.598313e-01
3.599755e-01
3.601196e-01
3.602637e-01
3.604077e-01
3.605517e-01
3.606957e-01
3.608396e-01
3.609835e-01
3.611273e-01
3.612711e-01
3.614148e-01
3.615585e-01
3.617021e-01
3.618457e-01
3.619892e-01
3.621327e-01
3.622761e-01
3.624195e-01
3.625629e-01
3.627062e-01
3.628494e-01
3.629926e-01
3.631358e-01
3.632789e-01
3.634220e-01
3.635650e-01
3.637079e-01
3.638509e-01
3.639937e-01
3.641365e-01
3.642793e-01
3.644220e-01
3.645647e-01
3.647074e-01
3.648499e-01
3.649925e-01
3.651350e-01
3.652774e-01
3.654198e-01
3.655621e-01
3.657044e-01
3.658467e-01
3.659889e-01
3.661310e-01
3.662731e-01
3.664151e-01
3.665571e-01
3.666991e-01
3.668410e-01
3.669828e-01
3.671247e-01
3.672664e-01
3.674081e-01
3.675498e-01
3.676914e-01
3.678329e-01
3.679744e-01
3.681159e-01
3.682573e-01
3.683987e-01
3.685400e-01
3.686812e-01
3.688224e-01
3.689636e-01
3.691047e-01
3.692458e-01
3.693868e-01
3.695278e-01
3.696687e-01
3.698095e-01
3.699503e-01
3.700911e-01
3.702318e-01
3.703725e-01
3.705131e-01
3.706536e-01
3.707941e-01
3.709346e-01
3.710750e-01
3.712154e-01
3.713557e-01
3.714959e-01
3.716361e-01
3.717763e-01
3.719164e-01
3.720564e-01
3.721964e-01
3.723364e-01
3.724763e-01
3.726161e-01
3.727559e-01
3.728957e-01
3.730354e-01
3.731750e-01
3.733146e-01
3.734541e-01
3.735936e-01
3.737331e-01
3.738724e-01
3.740118e-01
3.741510e-01
3.742903e-01
3.744295e-01
3.745686e-01
3.747076e-01
3.748467e-01
3.749856e-01
3.751245e-01
3.752634e-01
3.754022e-01
3.755410e-01
3.756797e-01
3.758183e-01
3.759569e-01
3.760955e-01
3.762340e-01
3.763724e-01
3.765108e-01
3.766492e-01
3.767874e-01
3.769257e-01
3.770638e-01
3.772020e-01
3.773400e-01
3.774781e-01
3.776160e-01
3.777539e-01
3.778918e-01
3.780296e-01
3.781674e-01
3.783051e-01
3.784427e-01
3.785803e-01
3.787178e-01
3.788553e-01
3.789927e-01
3.791301e-01
3.792674e-01
3.794047e-01
3.795419e-01
3.796791e-01
3.798162e-01
3.799533e-01
3.800903e-01
3.802272e-01
3.803641e-01
3.805009e-01
3.806377e-01
3.807744e-01
3.809111e-01
3.810477e-01
3.811843e-01
3.813208e-01
3.814573e-01
3.815936e-01
3.817300e-01
3.818663e-01
3.820025e-01
3.821387e-01
3.822748e-01
3.824109e-01
3.825469e-01
3.826829e-01
3.828188e-01
3.829546e-01
3.830904e-01
3.832262e-01
3.833618e-01
3.834975e-01
3.836330e-01
3.837685e-01
3.839040e-01
3.840394e-01
3.841748e-01
3.843101e-01
3.844453e-01
3.845805e-01
3.847156e-01
3.848507e-01
3.849857e-01
3.851206e-01
3.852555e-01
3.853904e-01
3.855252e-01
3.856599e-01
3.857946e-01
3.859292e-01
3.860638e-01
3.861983e-01
3.863327e-01
3.864671e-01
3.866014e-01
3.867357e-01
3.868699e-01
3.870041e-01
3.871382e-01
3.872723e-01
3.874063e-01
3.875402e-01
3.876741e-01
3.878079e-01
3.879417e-01
3.880754e-01
3.882090e-01
3.883426e-01
3.884761e-01
3.886096e-01
3.887430e-01
3.888764e-01
3.890097e-01
3.891430e-01
3.892762e-01
3.894093e-01
3.895424e-01
3.896754e-01
3.898083e-01
3.899412e-01
3.900741e-01
3.902069e-01
3.903396e-01
3.904722e-01
3.906049e-01
3.907374e-01
3.908699e-01
3.910023e-01
3.911347e-01
3.912670e-01
3.913993e-01
3.915315e-01
3.916636e-01
3.917957e-01
3.919277e-01
3.920597e-01
3.921916e-01
3.923234e-01
3.924552e-01
3.925870e-01
3.927186e-01
3.928502e-01
3.929818e-01
3.931133e-01
3.932447e-01
3.933761e-01
3.935074e-01
3.936386e-01
3.937698e-01
3.939010e-01
3.940320e-01
3.941631e-01
3.942940e-01
3.944249e-01
3.945557e-01
3.946865e-01
3.948172e-01
3.949479e-01
3.950785e-01
3.952090e-01
3.953395e-01
3.954699e-01
3.956003e-01
3.957306e-01
3.958608e-01
3.959910e-01
3.961211e-01
3.962511e-01
3.963811e-01
3.965111e-01
3.966409e-01
3.967707e-01
3.969005e-01
3.970302e-01
3.971598e-01
3.972894e-01
3.974189e-01
3.975483e-01
3.976777e-01
3.978070e-01
3.979363e-01
3.980655e-01
3.981946e-01
3.983237e-01
3.984527e-01
3.985817e-01
3.987105e-01
3.988394e-01
3.989681e-01
3.990969e-01
3.992255e-01
3.993541e-01
3.994826e-01
3.996111e-01
3.997395e-01
3.998678e-01
3.999961e-01
4.001243e-01
4.002524e-01
4.003805e-01
4.005085e-01
4.006365e-01
4.007644e-01
4.008922e-01
4.010200e-01
4.011477e-01
4.012754e-01
4.014030e-01
4.015305e-01
4.016580e-01
4.017854e-01
4.019127e-01
4.020400e-01
4.021672e-01
4.022943e-01
4.024214e-01
4.025485e-01
4.026754e-01
4.028023e-01
4.029291e-01
4.030559e-01
4.031826e-01
4.033093e-01
4.034358e-01
4.035624e-01
4.036888e-01
4.038152e-01
4.039415e-01
4.040678e-01
4.041940e-01
4.043201e-01
4.044462e-01
4.045722e-01
4.046982e-01
4.048240e-01
4.049499e-01
4.050756e-01
4.052013e-01
4.053269e-01
4.054525e-01
4.055780e-01
4.057034e-01
4.058288e-01
4.059541e-01
4.060793e-01
4.062045e-01
4.063296e-01
4.064546e-01
4.065796e-01
4.067045e-01
4.068294e-01
4.069542e-01
4.070789e-01
4.072035e-01
4.073281e-01
4.074527e-01
4.075771e-01
4.077015e-01
4.078259e-01
4.079501e-01
4.080743e-01
4.081985e-01
4.083225e-01
4.084465e-01
4.085705e-01
4.086943e-01
4.088182e-01
4.089419e-01
4.090656e-01
4.091892e-01
4.093127e-01
4.094362e-01
4.095596e-01
4.096830e-01
4.098063e-01
4.099295e-01
4.100526e-01
4.101757e-01
4.102987e-01
4.104217e-01
4.105446e-01
4.106674e-01
4.107901e-01
4.109128e-01
4.110355e-01
4.111580e-01
4.112805e-01
4.114029e-01
4.115253e-01
4.116476e-01
4.117698e-01
4.118919e-01
4.120140e-01
4.121361e-01
4.122580e-01
4.123799e-01
4.125017e-01
4.126235e-01
4.127452e-01
4.128668e-01
4.129883e-01
4.131098e-01
4.132312e-01
4.133526e-01
4.134739e-01
4.135951e-01
4.137162e-01
4.138373e-01
4.139583e-01
4.140793e-01
4.142002e-01
4.143210e-01
4.144417e-01
4.145624e-01
4.146830e-01
4.148035e-01
4.149240e-01
4.150444e-01
4.151647e-01
4.152850e-01
4.154052e-01
4.155253e-01
4.156454e-01
4.157654e-01
4.158853e-01
4.160052e-01
4.161250e-01
4.162447e-01
4.163644e-01
4.164839e-01
4.166035e-01
4.167229e-01
4.168423e-01
4.169616e-01
4.170808e-01
4.172000e-01
4.173191e-01
4.174382e-01
4.175571e-01
4.176760e-01
4.177948e-01
4.179136e-01
4.180323e-01
4.181509e-01
4.182695e-01
4.183880e-01
4.185064e-01
4.186247e-01
4.187430e-01
4.188612e-01
4.189793e-01
4.190974e-01
4.192154e-01
4.193333e-01
4.194512e-01
4.195690e-01
4.196867e-01
4.198043e-01
4.199219e-01
4.200394e-01
4.201568e-01
4.202742e-01
4.203915e-01
4.205087e-01
4.206259e-01
4.207430e-01
4.208600e-01
4.209769e-01
4.210938e-01
4.212106e-01
4.213274e-01
4.214440e-01
4.215606e-01
4.216771e-01
4.217936e-01
4.219100e-01
4.220263e-01
4.221425e-01
4.222587e-01
4.223748e-01
4.224908e-01
4.226068e-01
4.227227e-01
4.228385e-01
4.229542e-01
4.230699e-01
4.231855e-01
4.233010e-01
4.234165e-01
4.235319e-01
4.236472e-01
4.237625e-01
4.238776e-01
4.239927e-01
4.241078e-01
4.242227e-01
4.243376e-01
4.244524e-01
4.245672e-01
4.246818e-01
4.247965e-01
4.249110e-01
4.250254e-01
4.251398e-01
4.252541e-01
4.253684e-01
4.254825e-01
4.255966e-01
4.257107e-01
4.258246e-01
4.259385e-01
4.260523e-01
4.261660e-01
4.262797e-01
4.263933e-01
4.265068e-01
4.266203e-01
4.267336e-01
4.268469e-01
4.269602e-01
4.270733e-01
4.271864e-01
4.272994e-01
4.274124e-01
4.275252e-01
4.276380e-01
4.277507e-01
4.278634e-01
4.279760e-01
4.280885e-01
4.282009e-01
4.283132e-01
4.284255e-01
4.285377e-01
4.286499e-01
4.287619e-01
4.288739e-01
4.289858e-01
4.290977e-01
4.292094e-01
4.293211e-01
4.294327e-01
4.295443e-01
4.296558e-01
4.297671e-01
4.298785e-01
4.299897e-01
4.301009e-01
4.302120e-01
4.303230e-01
4.304340e-01
4.305449e-01
4.306557e-01
4.307664e-01
4.308771e-01
4.309876e-01
4.310982e-01
4.312086e-01
4.313189e-01
4.314292e-01
4.315394e-01
4.316496e-01
4.317596e-01
4.318696e-01
4.319795e-01
4.320894e-01
4.321992e-01
4.323088e-01
4.324185e-01
4.325280e-01
4.326375e-01
4.327469e-01
4.328562e-01
4.329654e-01
4.330746e-01
4.331837e-01
4.332927e-01
4.334016e-01
4.335105e-01
4.336193e-01
4.337280e-01
4.338366e-01
4.339452e-01
4.340537e-01
4.341621e-01
4.342704e-01
4.343787e-01
4.344869e-01
4.345950e-01
4.347030e-01
4.348110e-01
4.349188e-01
4.350267e-01
4.351344e-01
4.352420e-01
4.353496e-01
4.354571e-01
4.355645e-01
4.356719e-01
4.357792e-01
4.358864e-01
4.359935e-01
4.361005e-01
4.362075e-01
4.363144e-01
4.364212e-01
4.365280e-01
4.366346e-01
4.367412e-01
4.368477e-01
4.369541e-01
4.370605e-01
4.371668e-01
4.372730e-01
4.373791e-01
4.374852e-01
4.375911e-01
4.376970e-01
4.378029e-01
4.379086e-01
4.380143e-01
4.381199e-01
4.382254e-01
4.383308e-01
4.384362e-01
4.385414e-01
4.386466e-01
4.387518e-01
4.388568e-01
4.389618e-01
4.390667e-01
4.391715e-01
4.392762e-01
4.393809e-01
4.394855e-01
4.395900e-01
4.396944e-01
4.397988e-01
4.399030e-01
4.400072e-01
4.401113e-01
4.402154e-01
4.403193e-01
4.404232e-01
4.405270e-01
4.406308e-01
4.407344e-01
4.408380e-01
4.409415e-01
4.410449e-01
4.411482e-01
4.412515e-01
4.413547e-01
4.414578e-01
4.415608e-01
4.416637e-01
4.417666e-01
4.418694e-01
4.419721e-01
4.420747e-01
4.421773e-01
4.422797e-01
4.423821e-01
4.424845e-01
4.425867e-01
4.426888e-01
4.427909e-01
4.428929e-01
4.429948e-01
4.430967e-01
4.431984e-01
4.433001e-01
4.434017e-01
4.435033e-01
4.436047e-01
4.437061e-01
4.438074e-01
4.439086e-01
4.440097e-01
4.441107e-01
4.442117e-01
4.443126e-01
4.444134e-01
4.445141e-01
4.446148e-01
4.447154e-01
4.448159e-01
4.449163e-01
4.450166e-01
4.451169e-01
4.452170e-01
4.453171e-01
4.454171e-01
4.455171e-01
4.456169e-01
4.457167e-01
4.458164e-01
4.459160e-01
4.460155e-01
4.461150e-01
4.462144e-01
4.463137e-01
4.464129e-01
4.465120e-01
4.466110e-01
4.467100e-01
4.468089e-01
4.469077e-01
4.470064e-01
4.471051e-01
4.472037e-01
4.473021e-01
4.474006e-01
4.474989e-01
4.475971e-01
4.476953e-01
4.477934e-01
4.478914e-01
4.479893e-01
4.480871e-01
4.481849e-01
4.482826e-01
4.483802e-01
4.484777e-01
4.485751e-01
4.486725e-01
4.487697e-01
4.488669e-01
4.489640e-01
4.490611e-01
4.491580e-01
4.492549e-01
4.493517e-01
4.494484e-01
4.495450e-01
4.496415e-01
4.497380e-01
4.498344e-01
4.499306e-01
4.500269e-01
4.501230e-01
4.502190e-01
4.503150e-01
4.504109e-01
4.505067e-01
4.506024e-01
4.506980e-01
4.507936e-01
4.508891e-01
4.509845e-01
4.510798e-01
4.511750e-01
4.512702e-01
4.513652e-01
4.514602e-01
4.515551e-01
4.516499e-01
4.517446e-01
4.518393e-01
4.519339e-01
4.520284e-01
4.521228e-01
4.522171e-01
4.523113e-01
4.524055e-01
4.524995e-01
4.525935e-01
4.526874e-01
4.527813e-01
4.528750e-01
4.529687e-01
4.530622e-01
4.531557e-01
4.532491e-01
4.533425e-01
4.534357e-01
4.535289e-01
4.536220e-01
4.537150e-01
4.538079e-01
4.539007e-01
4.539934e-01
4.540861e-01
4.541787e-01
4.542712e-01
4.543636e-01
4.544559e-01
4.545481e-01
4.546403e-01
4.547324e-01
4.548244e-01
4.549163e-01
4.550081e-01
4.550998e-01
4.551915e-01
4.552831e-01
4.553746e-01
4.554660e-01
4.555573e-01
4.556485e-01
4.557397e-01
4.558308e-01
4.559217e-01
4.560126e-01
4.561035e-01
4.561942e-01
4.562848e-01
4.563754e-01
4.564659e-01
4.565563e-01
4.566466e-01
4.567368e-01
4.568270e-01
4.569170e-01
4.570070e-01
4.570969e-01
4.571867e-01
4.572764e-01
4.573661e-01
4.574556e-01
4.575451e-01
4.576345e-01
4.577238e-01
4.578130e-01
4.579021e-01
4.579911e-01
4.580801e-01
4.581690e-01
4.582577e-01
4.583464e-01
4.584351e-01
4.585236e-01
4.586120e-01
4.587004e-01
4.587887e-01
4.588769e-01
4.589650e-01
4.590530e-01
4.591409e-01
4.592288e-01
4.593165e-01
4.594042e-01
4.594918e-01
4.595793e-01
4.596668e-01
4.597541e-01
4.598413e-01
4.599285e-01
4.600156e-01
4.601026e-01
4.601895e-01
4.602763e-01
4.603630e-01
4.604497e-01
4.605363e-01
4.606227e-01
4.607091e-01
4.607954e-01
4.608817e-01
4.609678e-01
4.610538e-01
4.611398e-01
4.612257e-01
4.613115e-01
4.613972e-01
4.614828e-01
4.615683e-01
4.616538e-01
4.617391e-01
4.618244e-01
4.619096e-01
4.619947e-01
4.620797e-01
4.621646e-01
4.622495e-01
4.623342e-01
4.624189e-01
4.625035e-01
4.625879e-01
4.626724e-01
4.627567e-01
4.628409e-01
4.629250e-01
4.630091e-01
4.630931e-01
4.631770e-01
4.632608e-01
4.633445e-01
4.634281e-01
4.635116e-01
4.635951e-01
4.636784e-01
4.637617e-01
4.638449e-01
4.639280e-01
4.640110e-01
4.640939e-01
4.641768e-01
4.642595e-01
4.643422e-01
4.644248e-01
4.645073e-01
4.645897e-01
4.646720e-01
4.647542e-01
4.648363e-01
4.649184e-01
4.650004e-01
4.650822e-01
4.651640e-01
4.652457e-01
4.653273e-01
4.654089e-01
4.654903e-01
4.655716e-01
4.656529e-01
4.657341e-01
4.658152e-01
4.658962e-01
4.659771e-01
4.660579e-01
4.661386e-01
4.662193e-01
4.662998e-01
4.663803e-01
4.664607e-01
4.665410e-01
4.666212e-01
4.667013e-01
4.667813e-01
4.668612e-01
4.669411e-01
4.670208e-01
4.671005e-01
4.671801e-01
4.672596e-01
4.673390e-01
4.674183e-01
4.674975e-01
4.675767e-01
4.676557e-01
4.677347e-01
4.678136e-01
4.678924e-01
4.679711e-01
4.680497e-01
4.681282e-01
4.682066e-01
4.682850e-01
4.683632e-01
4.684414e-01
4.685194e-01
4.685974e-01
4.686753e-01
4.687531e-01
4.688309e-01
4.689085e-01
4.689860e-01
4.690635e-01
4.691408e-01
4.692181e-01
4.692953e-01
4.693724e-01
4.694494e-01
4.695263e-01
4.696031e-01
4.696798e-01
4.697565e-01
4.698330e-01
4.699095e-01
4.699859e-01
4.700622e-01
4.701384e-01
4.702145e-01
4.702905e-01
4.703664e-01
4.704423e-01
4.705180e-01
4.705937e-01
4.706692e-01
4.707447e-01
4.708201e-01
4.708954e-01
4.709706e-01
4.710457e-01
4.711207e-01
4.711957e-01
4.712705e-01
4.713453e-01
4.714199e-01
4.714945e-01
4.715690e-01
4.716434e-01
4.717177e-01
4.717919e-01
4.718661e-01
4.719401e-01
4.720140e-01
4.720879e-01
4.721616e-01
4.722353e-01
4.723089e-01
4.723824e-01
4.724558e-01
4.725291e-01
4.726023e-01
4.726754e-01
4.727485e-01
4.728214e-01
4.728943e-01
4.729671e-01
4.730397e-01
4.731123e-01
4.731848e-01
4.732572e-01
4.733295e-01
4.734017e-01
4.734739e-01
4.735459e-01
4.736178e-01
4.736897e-01
4.737615e-01
4.738331e-01
4.739047e-01
4.739762e-01
4.740476e-01
4.741189e-01
4.741901e-01
4.742613e-01
4.743323e-01
4.744032e-01
4.744741e-01
4.745449e-01
4.746155e-01
4.746861e-01
4.747566e-01
4.748270e-01
4.748973e-01
4.749675e-01
4.750376e-01
4.751076e-01
4.751776e-01
4.752474e-01
4.753172e-01
4.753868e-01
4.754564e-01
4.755259e-01
4.755953e-01
4.756645e-01
4.757338e-01
4.758029e-01
4.758719e-01
4.759408e-01
4.760096e-01
4.760784e-01
4.761470e-01
4.762156e-01
4.762840e-01
4.763524e-01
4.764207e-01
4.764889e-01
4.765570e-01
4.766250e-01
4.766929e-01
4.767607e-01
4.768284e-01
4.768961e-01
4.769636e-01
4.770311e-01
4.770984e-01
4.771657e-01
4.772329e-01
4.772999e-01
4.773669e-01
4.774338e-01
4.775006e-01
4.775673e-01
4.776339e-01
4.777005e-01
4.777669e-01
4.778332e-01
4.778995e-01
4.779656e-01
4.780317e-01
4.780977e-01
4.781635e-01
4.782293e-01
4.782950e-01
4.783606e-01
4.784261e-01
4.784915e-01
4.785568e-01
4.786220e-01
4.786872e-01
4.787522e-01
4.788172e-01
4.788820e-01
4.789468e-01
4.790114e-01
4.790760e-01
4.791405e-01
4.792049e-01
4.792691e-01
4.793333e-01
4.793974e-01
4.794615e-01
4.795254e-01
4.795892e-01
4.796529e-01
4.797166e-01
4.797801e-01
4.798436e-01
4.799069e-01
4.799702e-01
4.800333e-01
4.800964e-01
4.801594e-01
4.802223e-01
4.802851e-01
4.803478e-01
4.804104e-01
4.804729e-01
4.805353e-01
4.805976e-01
4.806599e-01
4.807220e-01
4.807841e-01
4.808460e-01
4.809079e-01
4.809696e-01
4.810313e-01
4.810929e-01
4.811543e-01
4.812157e-01
4.812770e-01
4.813382e-01
4.813993e-01
4.814603e-01
4.815212e-01
4.815821e-01
4.816428e-01
4.817034e-01
4.817640e-01
4.818244e-01
4.818847e-01
4.819450e-01
4.820052e-01
4.820652e-01
4.821252e-01
4.821851e-01
4.822449e-01
4.823045e-01
4.823641e-01
4.824236e-01
4.824830e-01
4.825423e-01
4.826016e-01
4.826607e-01
4.827197e-01
4.827786e-01
4.828375e-01
4.828962e-01
4.829549e-01
4.830134e-01
4.830719e-01
4.831302e-01
4.831885e-01
4.832467e-01
4.833047e-01
4.833627e-01
4.834206e-01
4.834784e-01
4.835361e-01
4.835937e-01
4.836512e-01
4.837086e-01
4.837659e-01
4.838232e-01
4.838803e-01
4.839373e-01
4.839943e-01
4.840511e-01
4.841078e-01
4.841645e-01
4.842210e-01
4.842775e-01
4.843339e-01
4.843901e-01
4.844463e-01
4.845024e-01
4.845584e-01
4.846143e-01
4.846700e-01
4.847257e-01
4.847813e-01
4.848369e-01
4.848923e-01
4.849476e-01
4.850028e-01
4.850579e-01
4.851129e-01
4.851679e-01
4.852227e-01
4.852775e-01
4.853321e-01
4.853866e-01
4.854411e-01
4.854955e-01
4.855497e-01
4.856039e-01
4.856580e-01
4.857119e-01
4.857658e-01
4.858196e-01
4.858733e-01
4.859269e-01
4.859804e-01
4.860338e-01
4.860871e-01
4.861403e-01
4.861934e-01
4.862464e-01
4.862993e-01
4.863521e-01
4.864049e-01
4.864575e-01
4.865100e-01
4.865624e-01
4.866148e-01
4.866670e-01
4.867192e-01
4.867712e-01
4.868232e-01
4.868750e-01
4.869268e-01
4.869785e-01
4.870300e-01
4.870815e-01
4.871329e-01
4.871842e-01
4.872354e-01
4.872865e-01
4.873374e-01
4.873883e-01
4.874391e-01
4.874898e-01
4.875404e-01
4.875909e-01
4.876414e-01
4.876917e-01
4.877419e-01
4.877920e-01
4.878420e-01
4.878920e-01
4.879418e-01
4.879915e-01
4.880412e-01
4.880907e-01
4.881402e-01
4.881895e-01
4.882388e-01
4.882879e-01
4.883370e-01
4.883859e-01
4.884348e-01
4.884836e-01
4.885322e-01
4.885808e-01
4.886293e-01
4.886776e-01
4.887259e-01
4.887741e-01
4.888222e-01
4.888702e-01
4.889181e-01
4.889659e-01
4.890136e-01
4.890612e-01
4.891087e-01
4.891561e-01
4.892034e-01
4.892506e-01
4.892977e-01
4.893447e-01
4.893916e-01
4.894385e-01
4.894852e-01
4.895318e-01
4.895784e-01
4.896248e-01
4.896711e-01
4.897174e-01
4.897635e-01
4.898095e-01
4.898555e-01
4.899013e-01
4.899471e-01
4.899927e-01
4.900383e-01
4.900837e-01
4.901291e-01
4.901744e-01
4.902195e-01
4.902646e-01
4.903096e-01
4.903544e-01
4.903992e-01
4.904439e-01
4.904885e-01
4.905329e-01
4.905773e-01
4.906216e-01
4.906658e-01
4.907099e-01
4.907539e-01
4.907978e-01
4.908416e-01
4.908853e-01
4.909289e-01
4.909724e-01
4.910158e-01
4.910591e-01
4.911023e-01
4.911454e-01
4.911884e-01
4.912313e-01
4.912741e-01
4.913168e-01
4.913595e-01
4.914020e-01
4.914444e-01
4.914867e-01
4.915290e-01
4.915711e-01
4.916131e-01
4.916550e-01
4.916969e-01
4.917386e-01
4.917803e-01
4.918218e-01
4.918632e-01
4.919046e-01
4.919458e-01
4.919870e-01
4.920280e-01
4.920690e-01
4.921098e-01
4.921506e-01
4.921912e-01
4.922318e-01
4.922722e-01
4.923126e-01
4.923528e-01
4.923930e-01
4.924331e-01
4.924730e-01
4.925129e-01
4.925527e-01
4.925923e-01
4.926319e-01
4.926714e-01
4.927107e-01
4.927500e-01
4.927892e-01
4.928283e-01
4.928672e-01
4.929061e-01
4.929449e-01
4.929836e-01
4.930221e-01
4.930606e-01
4.930990e-01
4.931373e-01
4.931755e-01
4.932136e-01
4.932516e-01
4.932895e-01
4.933272e-01
4.933649e-01
4.934025e-01
4.934400e-01
4.934774e-01
4.935147e-01
4.935519e-01
4.935890e-01
4.936260e-01
4.936629e-01
4.936997e-01
4.937364e-01
4.937730e-01
4.938095e-01
4.938459e-01
4.938822e-01
4.939184e-01
4.939545e-01
4.939906e-01
4.940265e-01
4.940623e-01
4.940980e-01
4.941336e-01
4.941691e-01
4.942045e-01
4.942398e-01
4.942750e-01
4.943102e-01
4.943452e-01
4.943801e-01
4.944149e-01
4.944496e-01
4.944842e-01
4.945188e-01
4.945532e-01
4.945875e-01
4.946217e-01
4.946558e-01
4.946899e-01
4.947238e-01
4.947576e-01
4.947913e-01
4.948250e-01
4.948585e-01
4.948919e-01
4.949252e-01
4.949585e-01
4.949916e-01
4.950246e-01
4.950575e-01
4.950904e-01
4.951231e-01
4.951557e-01
4.951883e-01
4.952207e-01
4.952530e-01
4.952852e-01
4.953174e-01
4.953494e-01
4.953813e-01
4.954132e-01
4.954449e-01
4.954765e-01
4.955081e-01
4.955395e-01
4.955708e-01
4.956021e-01
4.956332e-01
4.956642e-01
4.956952e-01
4.957260e-01
4.957567e-01
4.957873e-01
4.958179e-01
4.958483e-01
4.958786e-01
4.959089e-01
4.959390e-01
4.959690e-01
4.959990e-01
4.960288e-01
4.960585e-01
4.960882e-01
4.961177e-01
4.961472e-01
4.961765e-01
4.962057e-01
4.962349e-01
4.962639e-01
4.962928e-01
4.963216e-01
4.963504e-01
4.963790e-01
4.964075e-01
4.964360e-01
4.964643e-01
4.964925e-01
4.965207e-01
4.965487e-01
4.965766e-01
4.966045e-01
4.966322e-01
4.966598e-01
4.966874e-01
4.967148e-01
4.967421e-01
4.967694e-01
4.967965e-01
4.968235e-01
4.968504e-01
4.968773e-01
4.969040e-01
4.969306e-01
4.969572e-01
4.969836e-01
4.970099e-01
4.970361e-01
4.970623e-01
4.970883e-01
4.971142e-01
4.971400e-01
4.971658e-01
4.971914e-01
4.972169e-01
4.972423e-01
4.972677e-01
4.972929e-01
4.973180e-01
4.973430e-01
4.973679e-01
4.973928e-01
4.974175e-01
4.974421e-01
4.974666e-01
4.974910e-01
4.975154e-01
4.975396e-01
4.975637e-01
4.975877e-01
4.976116e-01
4.976354e-01
4.976592e-01
4.976828e-01
4.977063e-01
4.977297e-01
4.977530e-01
4.977762e-01
4.977993e-01
4.978223e-01
4.978452e-01
4.978680e-01
4.978908e-01
4.979134e-01
4.979359e-01
4.979583e-01
4.979806e-01
4.980028e-01
4.980249e-01
4.980469e-01
4.980688e-01
4.980906e-01
4.981123e-01
4.981339e-01
4.981554e-01
4.981768e-01
4.981981e-01
4.982193e-01
4.982404e-01
4.982614e-01
4.982823e-01
4.983030e-01
4.983237e-01
4.983443e-01
4.983648e-01
4.983852e-01
4.984055e-01
4.984257e-01
4.984458e-01
4.984657e-01
4.984856e-01
4.985054e-01
4.985251e-01
4.985447e-01
4.985641e-01
4.985835e-01
4.986028e-01
4.986220e-01
4.986411e-01
4.986600e-01
4.986789e-01
4.986977e-01
4.987163e-01
4.987349e-01
4.987534e-01
4.987718e-01
4.987900e-01
4.988082e-01
4.988263e-01
4.988442e-01
4.988621e-01
4.988798e-01
4.988975e-01
4.989151e-01
4.989325e-01
4.989499e-01
4.989671e-01
4.989843e-01
4.990013e-01
4.990183e-01
4.990351e-01
4.990519e-01
4.990685e-01
4.990851e-01
4.991015e-01
4.991179e-01
4.991341e-01
4.991503e-01
4.991663e-01
4.991822e-01
4.991981e-01
4.992138e-01
4.992295e-01
4.992450e-01
4.992604e-01
4.992758e-01
4.992910e-01
4.993061e-01
4.993212e-01
4.993361e-01
4.993509e-01
4.993656e-01
4.993803e-01
4.993948e-01
4.994092e-01
4.994235e-01
4.994377e-01
4.994518e-01
4.994659e-01
4.994798e-01
4.994936e-01
4.995073e-01
4.995209e-01
4.995344e-01
4.995478e-01
4.995611e-01
4.995743e-01
4.995874e-01
4.996004e-01
4.996133e-01
4.996261e-01
4.996388e-01
4.996514e-01
4.996639e-01
4.996763e-01
4.996886e-01
4.997008e-01
4.997129e-01
4.997249e-01
4.997368e-01
4.997485e-01
4.997602e-01
4.997718e-01
4.997833e-01
4.997947e-01
4.998059e-01
4.998171e-01
4.998282e-01
4.998392e-01
4.998500e-01
4.998608e-01
4.998715e-01
4.998820e-01
4.998925e-01
4.999029e-01
4.999131e-01
4.999233e-01
4.999333e-01
4.999433e-01
4.999532e-01
4.999629e-01
4.999726e-01
4.999821e-01
4.999916e-01
5.000009e-01
5.000102e-01
5.000193e-01
5.000283e-01
5.000373e-01
5.000461e-01
5.000549e-01
5.000635e-01
5.000720e-01
5.000805e-01
5.000888e-01
5.000970e-01
5.001052e-01
5.001132e-01
5.001211e-01
5.001289e-01
5.001367e-01
5.001443e-01
5.001518e-01
5.001592e-01
5.001665e-01
5.001737e-01
5.001809e-01
5.001879e-01
5.001948e-01
5.002016e-01
5.002083e-01
5.002149e-01
5.002214e-01
5.002278e-01
5.002341e-01
5.002403e-01
5.002464e-01
5.002524e-01
5.002583e-01
5.002641e-01
5.002698e-01
5.002753e-01
5.002808e-01
5.002862e-01
5.002915e-01
5.002967e-01
5.003017e-01
5.003067e-01
5.003116e-01
5.003164e-01
5.003210e-01
5.003256e-01
5.003301e-01
5.003344e-01
5.003387e-01
5.003429e-01
5.003469e-01
5.003509e-01
5.003548e-01
5.003585e-01
5.003622e-01
5.003657e-01
5.003692e-01
5.003725e-01
5.003758e-01
5.003789e-01
5.003820e-01
5.003849e-01
5.003877e-01
5.003905e-01
5.003931e-01
5.003957e-01
5.003981e-01
5.004004e-01
5.004027e-01
5.004048e-01
5.004068e-01
5.004087e-01
5.004106e-01
5.004123e-01
5.004139e-01
5.004154e-01
5.004168e-01
5.004181e-01
5.004194e-01
5.004205e-01
5.004215e-01
5.004224e-01
5.004232e-01
5.004239e-01
5.004245e-01
5.004250e-01
5.004254e-01
5.004257e-01
5.004259e-01
5.004260e-01
5.004260e-01
5.004259e-01
5.004257e-01
5.004253e-01
5.004249e-01
5.004244e-01
5.004238e-01
5.004231e-01
5.004222e-01
5.004213e-01
5.004203e-01
5.004192e-01
5.004179e-01
5.004166e-01
5.004152e-01
5.004136e-01
5.004120e-01
5.004103e-01
5.004084e-01
5.004065e-01
5.004044e-01
5.004023e-01
5.004001e-01
5.003977e-01
5.003953e-01
5.003927e-01
5.003900e-01
5.003873e-01
5.003844e-01
5.003815e-01
5.003784e-01
5.003753e-01
5.003720e-01
5.003686e-01
5.003652e-01
5.003616e-01
5.003579e-01
5.003541e-01
5.003503e-01
5.003463e-01
5.003422e-01
5.003380e-01
5.003338e-01
5.003294e-01
5.003249e-01
5.003203e-01
5.003156e-01
5.003108e-01
5.003059e-01
5.003009e-01
5.002958e-01
5.002906e-01
5.002853e-01
5.002799e-01
5.002744e-01
5.002688e-01
5.002631e-01
5.002573e-01
5.002514e-01
5.002454e-01
5.002393e-01
5.002331e-01
5.002268e-01
5.002204e-01
5.002138e-01
5.002072e-01
5.002005e-01
5.001937e-01
5.001867e-01
5.001797e-01
5.001726e-01
5.001654e-01
5.001580e-01
5.001506e-01
5.001431e-01
5.001354e-01
5.001277e-01
5.001198e-01
5.001119e-01
5.001039e-01
5.000957e-01
5.000875e-01
5.000791e-01
5.000707e-01
5.000621e-01
5.000535e-01
5.000447e-01
5.000358e-01
5.000269e-01
5.000178e-01
5.000087e-01
4.999994e-01
4.999900e-01
4.999806e-01
4.999710e-01
4.999613e-01
4.999516e-01
4.999417e-01
4.999317e-01
4.999216e-01
4.999115e-01
4.999012e-01
4.998908e-01
4.998803e-01
4.998697e-01
4.998591e-01
4.998483e-01
4.998374e-01
4.998264e-01
4.998153e-01
4.998041e-01
4.997928e-01
4.997814e-01
4.997699e-01
4.997583e-01
4.997466e-01
4.997348e-01
4.997229e-01
4.997109e-01
4.996988e-01
4.996866e-01
4.996743e-01
4.996619e-01
4.996494e-01
4.996367e-01
4.996240e-01
4.996112e-01
4.995983e-01
4.995853e-01
4.995722e-01
4.995589e-01
4.995456e-01
4.995322e-01
4.995187e-01
4.995050e-01
4.994913e-01
4.994775e-01
4.994635e-01
4.994495e-01
4.994354e-01
4.994211e-01
4.994068e-01
4.993924e-01
4.993778e-01
4.993632e-01
4.993484e-01
4.993336e-01
4.993186e-01
4.993036e-01
4.992884e-01
4.992732e-01
4.992578e-01
4.992424e-01
4.992268e-01
4.992112e-01
4.991954e-01
4.991796e-01
4.991636e-01
4.991476e-01
4.991314e-01
4.991151e-01
4.990988e-01
4.990823e-01
4.990657e-01
4.990491e-01
4.990323e-01
4.990154e-01
4.989985e-01
4.989814e-01
4.989642e-01
4.989469e-01
4.989296e-01
4.989121e-01
4.988945e-01
4.988768e-01
4.988590e-01
4.988412e-01
4.988232e-01
4.988051e-01
4.987869e-01
4.987686e-01
4.987502e-01
4.987317e-01
4.987132e-01
4.986945e-01
4.986757e-01
4.986568e-01
4.986378e-01
4.986187e-01
4.985995e-01
4.985802e-01
4.985608e-01
4.985413e-01
4.985217e-01
4.985020e-01
4.984822e-01
4.984623e-01
4.984423e-01
4.984222e-01
4.984020e-01
4.983817e-01
4.983613e-01
4.983408e-01
4.983201e-01
4.982994e-01
4.982786e-01
4.982577e-01
4.982367e-01
4.982156e-01
4.981944e-01
4.981730e-01
4.981516e-01
4.981301e-01
4.981085e-01
4.980868e-01
4.980649e-01
4.980430e-01
4.980210e-01
4.979989e-01
4.979767e-01
4.979543e-01
4.979319e-01
4.979094e-01
4.978868e-01
4.978640e-01
4.978412e-01
4.978183e-01
4.977952e-01
4.977721e-01
4.977489e-01
4.977255e-01
4.977021e-01
4.976786e-01
4.976549e-01
4.976312e-01
4.976074e-01
4.975834e-01
4.975594e-01
4.975352e-01
4.975110e-01
4.974867e-01
4.974622e-01
4.974377e-01
4.974130e-01
4.973883e-01
4.973635e-01
4.973385e-01
4.973135e-01
4.972883e-01
4.972631e-01
4.972377e-01
4.972123e-01
4.971868e-01
4.971611e-01
4.971354e-01
4.971095e-01
4.970836e-01
4.970575e-01
4.970314e-01
4.970051e-01
4.969788e-01
4.969523e-01
4.969258e-01
4.968991e-01
4.968724e-01
4.968455e-01
4.968186e-01
4.967915e-01
4.967644e-01
4.967371e-01
4.967097e-01
4.966823e-01
4.966547e-01
4.966271e-01
4.965993e-01
4.965715e-01
4.965435e-01
4.965155e-01
4.964873e-01
4.964590e-01
4.964307e-01
4.964022e-01
4.963737e-01
4.963450e-01
4.963163e-01
4.962874e-01
4.962584e-01
4.962294e-01
4.962002e-01
4.961710e-01
4.961416e-01
4.961122e-01
4.960826e-01
4.960529e-01
4.960232e-01
4.959933e-01
4.959634e-01
4.959333e-01
4.959032e-01
4.958729e-01
4.958425e-01
4.958121e-01
4.957815e-01
4.957509e-01
4.957201e-01
4.956892e-01
4.956583e-01
4.956272e-01
4.955961e-01
4.955648e-01
4.955335e-01
4.955020e-01
4.954704e-01
4.954388e-01
4.954070e-01
4.953752e-01
4.953432e-01
4.953112e-01
4.952790e-01
4.952467e-01
4.952144e-01
4.951819e-01
4.951494e-01
4.951167e-01
4.950840e-01
4.950511e-01
4.950182e-01
4.949851e-01
4.949520e-01
4.949187e-01
4.948853e-01
4.948519e-01
4.948183e-01
4.947847e-01
4.947509e-01
4.947171e-01
4.946831e-01
4.946491e-01
4.946149e-01
4.945807e-01
4.945463e-01
4.945119e-01
4.944774e-01
4.944427e-01
4.944080e-01
4.943731e-01
4.943382e-01
4.943031e-01
4.942680e-01
4.942327e-01
4.941974e-01
4.941620e-01
4.941264e-01
4.940908e-01
4.940550e-01
4.940192e-01
4.939833e-01
4.939472e-01
4.939111e-01
4.938749e-01
4.938385e-01
4.938021e-01
4.937656e-01
4.937289e-01
4.936922e-01
4.936554e-01
4.936184e-01
4.935814e-01
4.935443e-01
4.935071e-01
4.934697e-01
4.934323e-01
4.933948e-01
4.933572e-01
4.933194e-01
4.932816e-01
4.932437e-01
4.932057e-01
4.931676e-01
4.931293e-01
4.930910e-01
4.930526e-01
4.930141e-01
4.929755e-01
4.929368e-01
4.928980e-01
4.928591e-01
4.928200e-01
4.927809e-01
4.927417e-01
4.927024e-01
4.926630e-01
4.926235e-01
4.925839e-01
4.925442e-01
4.925044e-01
4.924645e-01
4.924245e-01
4.923844e-01
4.923443e-01
4.923040e-01
4.922636e-01
4.922231e-01
4.921825e-01
4.921418e-01
4.921010e-01
4.920601e-01
4.920192e-01
4.919781e-01
4.919369e-01
4.918956e-01
4.918543e-01
4.918128e-01
4.917712e-01
4.917295e-01
4.916878e-01
4.916459e-01
4.916039e-01
4.915619e-01
4.915197e-01
4.914775e-01
4.914351e-01
4.913926e-01
4.913501e-01
4.913074e-01
4.912647e-01
4.912218e-01
4.911789e-01
4.911358e-01
4.910927e-01
4.910495e-01
4.910061e-01
4.909627e-01
4.909192e-01
4.908755e-01
4.908318e-01
4.907880e-01
4.907440e-01
4.907000e-01
4.906559e-01
4.906117e-01
4.905673e-01
4.905229e-01
4.904784e-01
4.904338e-01
4.903891e-01
4.903443e-01
4.902994e-01
4.902544e-01
4.902093e-01
4.901641e-01
4.901188e-01
4.900734e-01
4.900279e-01
4.899823e-01
4.899366e-01
4.898908e-01
4.898449e-01
4.897989e-01
4.897529e-01
4.897067e-01
4.896604e-01
4.896140e-01
4.895676e-01
4.895210e-01
4.894743e-01
4.894276e-01
4.893807e-01
4.893338e-01
4.892867e-01
4.892396e-01
4.891923e-01
4.891450e-01
4.890975e-01
4.890500e-01
4.890023e-01
4.889546e-01
4.889068e-01
4.888588e-01
4.888108e-01
4.887627e-01
4.887145e-01
4.886661e-01
4.886177e-01
4.885692e-01
4.885206e-01
4.884719e-01
4.884231e-01
4.883742e-01
4.883252e-01
4.882761e-01
4.882269e-01
4.881776e-01
4.881282e-01
4.880787e-01
4.880292e-01
4.879795e-01
4.879297e-01
4.878798e-01
4.878299e-01
4.877798e-01
4.877296e-01
4.876794e-01
4.876290e-01
4.875786e-01
4.875280e-01
4.874774e-01
4.874266e-01
4.873758e-01
4.873249e-01
4.872738e-01
4.872227e-01
4.871715e-01
4.871201e-01
4.870687e-01
4.870172e-01
4.869656e-01
4.869139e-01
4.868621e-01
4.868102e-01
4.867582e-01
4.867061e-01
4.866539e-01
4.866016e-01
4.865492e-01
4.864968e-01
4.864442e-01
4.863915e-01
4.863387e-01
4.862859e-01
4.862329e-01
4.861799e-01
4.861267e-01
4.860735e-01
4.860201e-01
4.859667e-01
4.859131e-01
4.858595e-01
4.858058e-01
4.857519e-01
4.856980e-01
4.856440e-01
4.855899e-01
4.855357e-01
4.854814e-01
4.854270e-01
4.853725e-01
4.853179e-01
4.852632e-01
4.852084e-01
4.851535e-01
4.850985e-01
4.850435e-01
4.849883e-01
4.849330e-01
4.848777e-01
4.848222e-01
4.847667e-01
4.847110e-01
4.846553e-01
4.845994e-01
4.845435e-01
4.844875e-01
4.844313e-01
4.843751e-01
4.843188e-01
4.842624e-01
4.842059e-01
4.841493e-01
4.840926e-01
4.840358e-01
4.839789e-01
4.839219e-01
4.838649e-01
4.838077e-01
4.837504e-01
4.836930e-01
4.836356e-01
4.835780e-01
4.835204e-01
4.834626e-01
4.834048e-01
4.833469e-01
4.832888e-01
4.832307e-01
4.831725e-01
4.831142e-01
4.830558e-01
4.829973e-01
4.829387e-01
4.828800e-01
4.828212e-01
4.827623e-01
4.827033e-01
4.826442e-01
4.825851e-01
4.825258e-01
4.824664e-01
4.824070e-01
4.823474e-01
4.822878e-01
4.822280e-01
4.821682e-01
4.821083e-01
4.820483e-01
4.819881e-01
4.819279e-01
4.818676e-01
4.818072e-01
4.817467e-01
4.816861e-01
4.816255e-01
4.815647e-01
4.815038e-01
4.814429e-01
4.813818e-01
4.813206e-01
4.812594e-01
4.811980e-01
4.811366e-01
4.810751e-01
4.810134e-01
4.809517e-01
4.808899e-01
4.808280e-01
4.807660e-01
4.807039e-01
4.806417e-01
4.805794e-01
4.805170e-01
4.804546e-01
4.803920e-01
4.803293e-01
4.802666e-01
4.802037e-01
4.801408e-01
4.800778e-01
4.800146e-01
4.799514e-01
4.798881e-01
4.798247e-01
4.797612e-01
4.796976e-01
4.796339e-01
4.795701e-01
4.795062e-01
4.794423e-01
4.793782e-01
4.793140e-01
4.792498e-01
4.791854e-01
4.791210e-01
4.790565e-01
4.789918e-01
4.789271e-01
4.788623e-01
4.787974e-01
4.787324e-01
4.786673e-01
4.786021e-01
4.785368e-01
4.784714e-01
4.784060e-01
4.783404e-01
4.782748e-01
4.782090e-01
4.781432e-01
4.780773e-01
4.780112e-01
4.779451e-01
4.778789e-01
4.778126e-01
4.777462e-01
4.776797e-01
4.776131e-01
4.775465e-01
4.774797e-01
4.774128e-01
4.773459e-01
4.772788e-01
4.772117e-01
4.771445e-01
4.770771e-01
4.770097e-01
4.769422e-01
4.768746e-01
4.768069e-01
4.767391e-01
4.766712e-01
4.766033e-01
4.765352e-01
4.764670e-01
4.763988e-01
4.763305e-01
4.762620e-01
4.761935e-01
4.761249e-01
4.760562e-01
4.759874e-01
4.759185e-01
4.758495e-01
4.757804e-01
4.757112e-01
4.756420e-01
4.755726e-01
4.755032e-01
4.754336e-01
4.753640e-01
4.752943e-01
4.752245e-01
4.751545e-01
4.750845e-01
4.750145e-01
4.749443e-01
4.748740e-01
4.748036e-01
4.747332e-01
4.746626e-01
4.745920e-01
4.745212e-01
4.744504e-01
4.743795e-01
4.743085e-01
4.742374e-01
4.741662e-01
4.740949e-01
4.740236e-01
4.739521e-01
4.738805e-01
4.738089e-01
4.737371e-01
4.736653e-01
4.735934e-01
4.735214e-01
4.734493e-01
4.733771e-01
4.733048e-01
4.732324e-01
4.731599e-01
4.730874e-01
4.730147e-01
4.729420e-01
4.728692e-01
4.727962e-01
4.727232e-01
4.726501e-01
4.725769e-01
4.725036e-01
4.724303e-01
4.723568e-01
4.722832e-01
4.722096e-01
4.721358e-01
4.720620e-01
4.719881e-01
4.719141e-01
4.718400e-01
4.717658e-01
4.716915e-01
4.716171e-01
4.715426e-01
4.714681e-01
4.713934e-01
4.713187e-01
4.712439e-01
4.711690e-01
4.710940e-01
4.710189e-01
4.709437e-01
4.708684e-01
4.707930e-01
4.707176e-01
4.706420e-01
4.705664e-01
4.704906e-01
4.704148e-01
4.703389e-01
4.702629e-01
4.701868e-01
4.701106e-01
4.700344e-01
4.699580e-01
4.698816e-01
4.698050e-01
4.697284e-01
4.696517e-01
4.695749e-01
4.694980e-01
4.694210e-01
4.693439e-01
4.692668e-01
4.691895e-01
4.691121e-01
4.690347e-01
4.689572e-01
4.688796e-01
4.688019e-01
4.687241e-01
4.686462e-01
4.685682e-01
4.684902e-01
4.684120e-01
4.683338e-01
4.682555e-01
4.681770e-01
4.680985e-01
4.680199e-01
4.679413e-01
4.678625e-01
4.677836e-01
4.677047e-01
4.676256e-01
4.675465e-01
4.674673e-01
4.673880e-01
4.673086e-01
4.672291e-01
4.671495e-01
4.670699e-01
4.669901e-01
4.669103e-01
4.668303e-01
4.667503e-01
4.666702e-01
4.665900e-01
4.665097e-01
4.664294e-01
4.663489e-01
4.662684e-01
4.661877e-01
4.661070e-01
4.660262e-01
4.659453e-01
4.658643e-01
4.657832e-01
4.657021e-01
4.656208e-01
4.655395e-01
4.654580e-01
4.653765e-01
4.652949e-01
4.652132e-01
4.651315e-01
4.650496e-01
4.649676e-01
4.648856e-01
4.648034e-01
4.647212e-01
4.646389e-01
4.645565e-01
4.644740e-01
4.643915e-01
4.643088e-01
4.642261e-01
4.641432e-01
4.640603e-01
4.639773e-01
4.638942e-01
4.638110e-01
4.637277e-01
4.636444e-01
4.635609e-01
4.634774e-01
4.633938e-01
4.633101e-01
4.632263e-01
4.631424e-01
4.630584e-01
4.629744e-01
4.628902e-01
4.628060e-01
4.627217e-01
4.626373e-01
4.625528e-01
4.624682e-01
4.623835e-01
4.622988e-01
4.622140e-01
4.621290e-01
4.620440e-01
4.619589e-01
4.618737e-01
4.617885e-01
4.617031e-01
4.616177e-01
4.615321e-01
4.614465e-01
4.613608e-01
4.612750e-01
4.611891e-01
4.611032e-01
4.610171e-01
4.609310e-01
4.608448e-01
4.607584e-01
4.606721e-01
4.605856e-01
4.604990e-01
4.604123e-01
4.603256e-01
4.602388e-01
4.601519e-01
4.600649e-01
4.599778e-01
4.598906e-01
4.598034e-01
4.597160e-01
4.596286e-01
4.595411e-01
4.594535e-01
4.593658e-01
4.592780e-01
4.591902e-01
4.591022e-01
4.590142e-01
4.589261e-01
4.588379e-01
4.587496e-01
4.586612e-01
4.585728e-01
4.584842e-01
4.583956e-01
4.583069e-01
4.582181e-01
4.581292e-01
4.580403e-01
4.579512e-01
4.578621e-01
4.577729e-01
4.576836e-01
4.575942e-01
4.575047e-01
4.574151e-01
4.573255e-01
4.572358e-01
4.571459e-01
4.570560e-01
4.569661e-01
4.568760e-01
4.567858e-01
4.566956e-01
4.566053e-01
4.565149e-01
4.564244e-01
4.563338e-01
4.562431e-01
4.561524e-01
4.560616e-01
4.559706e-01
4.558796e-01
4.557886e-01
4.556974e-01
4.556061e-01
4.555148e-01
4.554234e-01
4.553319e-01
4.552403e-01
4.551486e-01
4.550569e-01
4.549650e-01
4.548731e-01
4.547811e-01
4.546890e-01
4.545968e-01
4.545046e-01
4.544122e-01
4.543198e-01
4.542273e-01
4.541347e-01
4.540420e-01
4.539493e-01
4.538564e-01
4.537635e-01
4.536705e-01
4.535774e-01
4.534842e-01
4.533909e-01
4.532976e-01
4.532042e-01
4.531107e-01
4.530171e-01
4.529234e-01
4.528296e-01
4.527358e-01
4.526418e-01
4.525478e-01
4.524537e-01
4.523596e-01
4.522653e-01
4.521710e-01
4.520765e-01
4.519820e-01
4.518874e-01
4.517928e-01
4.516980e-01
4.516032e-01
4.515083e-01
4.514133e-01
4.513182e-01
4.512230e-01
4.511278e-01
4.510324e-01
4.509370e-01
4.508415e-01
4.507459e-01
4.506503e-01
4.505545e-01
4.504587e-01
4.503628e-01
4.502668e-01
4.501707e-01
4.500746e-01
4.499783e-01
4.498820e-01
4.497856e-01
4.496891e-01
4.495926e-01
4.494959e-01
4.493992e-01
4.493024e-01
4.492055e-01
4.491085e-01
4.490115e-01
4.489143e-01
4.488171e-01
4.487198e-01
4.486224e-01
4.485250e-01
4.484274e-01
4.483298e-01
4.482321e-01
4.481343e-01
4.480364e-01
4.479385e-01
4.478405e-01
4.477423e-01
4.476441e-01
4.475459e-01
4.474475e-01
4.473491e-01
4.472506e-01
4.471520e-01
4.470533e-01
4.469545e-01
4.468557e-01
4.467568e-01
4.466578e-01
4.465587e-01
4.464595e-01
4.463603e-01
4.462609e-01
4.461615e-01
4.460621e-01
4.459625e-01
4.458628e-01
4.457631e-01
4.456633e-01
4.455634e-01
4.454635e-01
4.453634e-01
4.452633e-01
4.451631e-01
4.450628e-01
4.449624e-01
4.448620e-01
4.447614e-01
4.446608e-01
4.445602e-01
4.444594e-01
4.443585e-01
4.442576e-01
4.441566e-01
4.440555e-01
4.439544e-01
4.438531e-01
4.437518e-01
4.436504e-01
4.435489e-01
4.434473e-01
4.433457e-01
4.432440e-01
4.431422e-01
4.430403e-01
4.429383e-01
4.428363e-01
4.427342e-01
4.426320e-01
4.425297e-01
4.424273e-01
4.423249e-01
4.422224e-01
4.421198e-01
4.420171e-01
4.419144e-01
4.418116e-01
4.417086e-01
4.416057e-01
4.415026e-01
4.413995e-01
4.412962e-01
4.411929e-01
4.410896e-01
4.409861e-01
4.408826e-01
4.407789e-01
4.406753e-01
4.405715e-01
4.404676e-01
4.403637e-01
4.402597e-01
4.401556e-01
4.400515e-01
4.399472e-01
4.398429e-01
4.397385e-01
4.396340e-01
4.395295e-01
4.394248e-01
4.393201e-01
4.392154e-01
4.391105e-01
4.390056e-01
4.389005e-01
4.387954e-01
4.386903e-01
4.385850e-01
4.384797e-01
4.383743e-01
4.382688e-01
4.381632e-01
4.380576e-01
4.379519e-01
4.378461e-01
4.377402e-01
4.376343e-01
4.375283e-01
4.374222e-01
4.373160e-01
4.372097e-01
4.371034e-01
4.369970e-01
4.368905e-01
4.367839e-01
4.366773e-01
4.365706e-01
4.364638e-01
4.363569e-01
4.362500e-01
4.361430e-01
4.360359e-01
4.359287e-01
4.358214e-01
4.357141e-01
4.356067e-01
4.354992e-01
4.353917e-01
4.352840e-01
4.351763e-01
4.350685e-01
4.349607e-01
4.348527e-01
4.347447e-01
4.346366e-01
4.345285e-01
4.344202e-01
4.343119e-01
4.342035e-01
4.340951e-01
4.339865e-01
4.338779e-01
4.337692e-01
4.336604e-01
4.335516e-01
4.334427e-01
4.333337e-01
4.332246e-01
4.331154e-01
4.330062e-01
4.328969e-01
4.327875e-01
4.326781e-01
4.325686e-01
4.324590e-01
4.323493e-01
4.322396e-01
4.321297e-01
4.320198e-01
4.319099e-01
4.317998e-01
4.316897e-01
4.315795e-01
4.314692e-01
4.313589e-01
4.312484e-01
4.311379e-01
4.310274e-01
4.309167e-01
4.308060e-01
4.306952e-01
4.305843e-01
4.304734e-01
4.303624e-01
4.302513e-01
4.301401e-01
4.300289e-01
4.299176e-01
4.298062e-01
4.296947e-01
4.295832e-01
4.294716e-01
4.293599e-01
4.292481e-01
4.291363e-01
4.290244e-01
4.289124e-01
4.288004e-01
4.286882e-01
4.285760e-01
4.284638e-01
4.283514e-01
4.282390e-01
4.281265e-01
4.280139e-01
4.279013e-01
4.277886e-01
4.276758e-01
4.275629e-01
4.274500e-01
4.273370e-01
4.272239e-01
4.271107e-01
4.269975e-01
4.268842e-01
4.267709e-01
4.266574e-01
4.265439e-01
4.264303e-01
4.263166e-01
4.262029e-01
4.260891e-01
4.259752e-01
4.258613e-01
4.257472e-01
4.256331e-01
4.255190e-01
4.254047e-01
4.252904e-01
4.251760e-01
4.250616e-01
4.249470e-01
4.248324e-01
4.247178e-01
4.246030e-01
4.244882e-01
4.243733e-01
4.242583e-01
4.241433e-01
4.240282e-01
4.239130e-01
4.237978e-01
4.236824e-01
4.235671e-01
4.234516e-01
4.233360e-01
4.232204e-01
4.231048e-01
4.229890e-01
4.228732e-01
4.227573e-01
4.226413e-01
4.225253e-01
4.224092e-01
4.222930e-01
4.221768e-01
4.220604e-01
4.219440e-01
4.218276e-01
4.217111e-01
4.215945e-01
4.214778e-01
4.213610e-01
4.212442e-01
4.211273e-01
4.210104e-01
4.208933e-01
4.207762e-01
4.206591e-01
4.205418e-01
4.204245e-01
4.203071e-01
4.201897e-01
4.200722e-01
4.199546e-01
4.198369e-01
4.197192e-01
4.196014e-01
4.194835e-01
4.193656e-01
4.192476e-01
4.191295e-01
4.190113e-01
4.188931e-01
4.187748e-01
4.186565e-01
4.185380e-01
4.184195e-01
4.183010e-01
4.181823e-01
4.180636e-01
4.179449e-01
4.178260e-01
4.177071e-01
4.175881e-01
4.174691e-01
4.173499e-01
4.172307e-01
4.171115e-01
4.169922e-01
4.168728e-01
4.167533e-01
4.166338e-01
4.165141e-01
4.163945e-01
4.162747e-01
4.161549e-01
4.160350e-01
4.159151e-01
4.157951e-01
4.156750e-01
4.155548e-01
4.154346e-01
4.153143e-01
4.151940e-01
4.150735e-01
4.149530e-01
4.148325e-01
4.147118e-01
4.145911e-01
4.144704e-01
4.143495e-01
4.142286e-01
4.141077e-01
4.139866e-01
4.138655e-01
4.137443e-01
4.136231e-01
4.135018e-01
4.133804e-01
4.132590e-01
4.131374e-01
4.130159e-01
4.128942e-01
4.127725e-01
4.126507e-01
4.125289e-01
4.124069e-01
4.122850e-01
4.121629e-01
4.120408e-01
4.119186e-01
4.117964e-01
4.116740e-01
4.115516e-01
4.114292e-01
4.113067e-01
4.111841e-01
4.110614e-01
4.109387e-01
4.108159e-01
4.106931e-01
4.105702e-01
4.104472e-01
4.103241e-01
4.102010e-01
4.100778e-01
4.099546e-01
4.098312e-01
4.097079e-01
4.095844e-01
4.094609e-01
4.093373e-01
4.092137e-01
4.090899e-01
4.089662e-01
4.088423e-01
4.087184e-01
4.085944e-01
4.084704e-01
4.083463e-01
4.082221e-01
4.080979e-01
4.079736e-01
4.078492e-01
4.077248e-01
4.076003e-01
4.074757e-01
4.073511e-01
4.072264e-01
4.071016e-01
4.069768e-01
4.068519e-01
4.067269e-01
4.066019e-01
4.064768e-01
4.063517e-01
4.062265e-01
4.061012e-01
4.059758e-01
4.058504e-01
4.057249e-01
4.055994e-01
4.054738e-01
4.053481e-01
4.052224e-01
4.050966e-01
4.049707e-01
4.048448e-01
4.047188e-01
4.045928e-01
4.044667e-01
4.043405e-01
4.042142e-01
4.040879e-01
4.039615e-01
4.038351e-01
4.037086e-01
4.035820e-01
4.034554e-01
4.033287e-01
4.032020e-01
4.030751e-01
4.029483e-01
4.028213e-01
4.026943e-01
4.025672e-01
4.024401e-01
4.023129e-01
4.021856e-01
4.020583e-01
4.019309e-01
4.018035e-01
4.016760e-01
4.015484e-01
4.014207e-01
4.012930e-01
4.011653e-01
4.010374e-01
4.009095e-01
4.007816e-01
4.006536e-01
4.005255e-01
4.003973e-01
4.002691e-01
4.001409e-01
4.000125e-01
3.998842e-01
3.997557e-01
3.996272e-01
3.994986e-01
3.993700e-01
3.992413e-01
3.991125e-01
3.989837e-01
3.988548e-01
3.987258e-01
3.985968e-01
3.984678e-01
3.983386e-01
3.982094e-01
3.980802e-01
3.979508e-01
3.978215e-01
3.976920e-01
3.975625e-01
3.974329e-01
3.973033e-01
3.971736e-01
3.970439e-01
3.969141e-01
3.967842e-01
3.966543e-01
3.965243e-01
3.963942e-01
3.962641e-01
3.961339e-01
3.960037e-01
3.958734e-01
3.957430e-01
3.956126e-01
3.954821e-01
3.953516e-01
3.952210e-01
3.950903e-01
3.949596e-01
3.948288e-01
3.946980e-01
3.945671e-01
3.944361e-01
3.943051e-01
3.941740e-01
3.940429e-01
3.939117e-01
3.937804e-01
3.936491e-01
3.935177e-01
3.933863e-01
3.932548e-01
3.931232e-01
3.929916e-01
3.928599e-01
3.927282e-01
3.925964e-01
3.924645e-01
3.923326e-01
3.922006e-01
3.920686e-01
3.919365e-01
3.918044e-01
3.916722e-01
3.915399e-01
3.914076e-01
3.912752e-01
3.911427e-01
3.910102e-01
3.908776e-01
3.907450e-01
3.906123e-01
3.904796e-01
3.903468e-01
3.902139e-01
3.900810e-01
3.899480e-01
3.898150e-01
3.896819e-01
3.895488e-01
3.894156e-01
3.892823e-01
3.891490e-01
3.890156e-01
3.888821e-01
3.887487e-01
3.886151e-01
3.884815e-01
3.883478e-01
3.882141e-01
3.880803e-01
3.879465e-01
3.878125e-01
3.876786e-01
3.875446e-01
3.874105e-01
3.872764e-01
3.871422e-01
3.870079e-01
3.868736e-01
3.867393e-01
3.866049e-01
3.864704e-01
3.863358e-01
3.862013e-01
3.860666e-01
3.859319e-01
3.857972e-01
3.856623e-01
3.855275e-01
3.853925e-01
3.852576e-01
3.851225e-01
3.849874e-01
3.848523e-01
3.847170e-01
3.845818e-01
3.844465e-01
3.843111e-01
3.841756e-01
3.840402e-01
3.839046e-01
3.837690e-01
3.836333e-01
3.834976e-01
3.833619e-01
3.832260e-01
3.830902e-01
3.829542e-01
3.828182e-01
3.826822e-01
3.825461e-01
3.824099e-01
3.822737e-01
3.821374e-01
3.820011e-01
3.818647e-01
3.817283e-01
3.815918e-01
3.814552e-01
3.813186e-01
3.811820e-01
3.810453e-01
3.809085e-01
3.807717e-01
3.806348e-01
3.804979e-01
3.803609e-01
3.802239e-01
3.800868e-01
3.799496e-01
3.798124e-01
3.796752e-01
3.795379e-01
3.794005e-01
3.792631e-01
3.791256e-01
3.789881e-01
3.788505e-01
3.787129e-01
3.785752e-01
3.784374e-01
3.782996e-01
3.781618e-01
3.780239e-01
3.778859e-01
3.777479e-01
3.776098e-01
3.774717e-01
3.773336e-01
3.771953e-01
3.770571e-01
3.769187e-01
3.767803e-01
3.766419e-01
3.765034e-01
3.763649e-01
3.762263e-01
3.760876e-01
3.759489e-01
3.758102e-01
3.756714e-01
3.755325e-01
3.753936e-01
3.752546e-01
3.751156e-01
3.749765e-01
3.748374e-01
3.746982e-01
3.745590e-01
3.744197e-01
3.742804e-01
3.741410e-01
3.740016e-01
3.738621e-01
3.737225e-01
3.735829e-01
3.734433e-01
3.733036e-01
3.731639e-01
3.730241e-01
3.728842e-01
3.727443e-01
3.726043e-01
3.724643e-01
3.723243e-01
3.721842e-01
3.720440e-01
3.719038e-01
3.717635e-01
3.716232e-01
3.714829e-01
3.713424e-01
3.712020e-01
3.710615e-01
3.709209e-01
3.707803e-01
3.706396e-01
3.704989e-01
3.703581e-01
3.702173e-01
3.700764e-01
3.699355e-01
3.697945e-01
3.696535e-01
3.695124e-01
3.693713e-01
3.692301e-01
3.690889e-01
3.689476e-01
3.688063e-01
3.686649e-01
3.685235e-01
3.683820e-01
3.682405e-01
3.680989e-01
3.679573e-01
3.678156e-01
3.676739e-01
3.675321e-01
3.673903e-01
3.672484e-01
3.671065e-01
3.669645e-01
3.668225e-01
3.666805e-01
3.665383e-01
3.663962e-01
3.662540e-01
3.661117e-01
3.659694e-01
3.658270e-01
3.656846e-01
3.655421e-01
3.653996e-01
3.652571e-01
3.651145e-01
3.649718e-01
3.648291e-01
3.646864e-01
3.645436e-01
3.644007e-01
3.642578e-01
3.641149e-01
3.639719e-01
3.638288e-01
3.636857e-01
3.635426e-01
3.633994e-01
3.632562e-01
3.631129e-01
3.629696e-01
3.628262e-01
3.626828e-01
3.625393e-01
3.623958e-01
3.622522e-01
3.621086e-01
3.619649e-01
3.618212e-01
3.616775e-01
3.615337e-01
3.613898e-01
3.612459e-01
3.611020e-01
3.609580e-01
3.608140e-01
3.606699e-01
3.605257e-01
3.603816e-01
3.602373e-01
3.600931e-01
3.599487e-01
3.598044e-01
3.596600e-01
3.595155e-01
3.593710e-01
3.592265e-01
3.590819e-01
3.589372e-01
3.587925e-01
3.586478e-01
3.585030e-01
3.583582e-01
3.582133e-01
3.580684e-01
3.579234e-01
3.577784e-01
3.576334e-01
3.574883e-01
3.573431e-01
3.571979e-01
3.570527e-01
3.569074e-01
3.567621e-01
3.566167e-01
3.564713e-01
3.563258e-01
3.561803e-01
3.560348e-01
3.558892e-01
3.557435e-01
3.555978e-01
3.554521e-01
3.553063e-01
3.551605e-01
3.550146e-01
3.548687e-01
3.547228e-01
3.545768e-01
3.544307e-01
3.542846e-01
3.541385e-01
3.539923e-01
3.538461e-01
3.536998e-01
3.535535e-01
3.534072e-01
3.532608e-01
3.531143e-01
3.529678e-01
3.528213e-01
3.526747e-01
3.525281e-01
3.523815e-01
3.522348e-01
3.520880e-01
3.519412e-01
3.517944e-01
3.516475e-01
3.515006e-01
3.513536e-01
3.512066e-01
3.510596e-01
3.509125e-01
3.507653e-01
3.506182e-01
3.504709e-01
3.503237e-01
3.501764e-01
3.500290e-01
3.498816e-01
3.497342e-01
3.495867e-01
3.494392e-01
3.492916e-01
3.491440e-01
3.489964e-01
3.488487e-01
3.487010e-01
3.485532e-01
3.484054e-01
3.482575e-01
3.481096e-01
3.479617e-01
3.478137e-01
3.476657e-01
3.475176e-01
3.473695e-01
3.472214e-01
3.470732e-01
3.469249e-01
3.467767e-01
3.466284e-01
3.464800e-01
3.463316e-01
3.461832e-01
3.460347e-01
3.458862e-01
3.457376e-01
3.455890e-01
3.454404e-01
3.452917e-01
3.451430e-01
3.449942e-01
3.448454e-01
3.446965e-01
3.445477e-01
3.443987e-01
3.442498e-01
3.441007e-01
3.439517e-01
3.438026e-01
3.436535e-01
3.435043e-01
3.433551e-01
3.432059e-01
3.430566e-01
3.429072e-01
3.427579e-01
3.426085e-01
3.424590e-01
3.423095e-01
3.421600e-01
3.420104e-01
3.418608e-01
3.417112e-01
3.415615e-01
3.414118e-01
3.412620e-01
3.411122e-01
3.409624e-01
3.408125e-01
3.406626e-01
3.405126e-01
3.403626e-01
3.402126e-01
3.400625e-01
3.399124e-01
3.397623e-01
3.396121e-01
3.394618e-01
3.393116e-01
3.391613e-01
3.390109e-01
3.388606e-01
3.387101e-01
3.385597e-01
3.384092e-01
3.382586e-01
3.381081e-01
3.379575e-01
3.378068e-01
3.376561e-01
3.375054e-01
3.373547e-01
3.372039e-01
3.370530e-01
3.369021e-01
3.367512e-01
3.366003e-01
3.364493e-01
3.362983e-01
3.361472e-01
3.359961e-01
3.358450e-01
3.356938e-01
3.355426e-01
3.353914e-01
3.352401e-01
3.350888e-01
3.349374e-01
3.347860e-01
3.346346e-01
3.344831e-01
3.343316e-01
3.341801e-01
3.340285e-01
3.338769e-01
3.337253e-01
3.335736e-01
3.334219e-01
3.332701e-01
3.331183e-01
3.329665e-01
3.328146e-01
3.326627e-01
3.325108e-01
3.323588e-01
3.322068e-01
3.320548e-01
3.319027e-01
3.317506e-01
3.315984e-01
3.314463e-01
3.312940e-01
3.311418e-01
3.309895e-01
3.308372e-01
3.306848e-01
3.305324e-01
3.303800e-01
3.302275e-01
3.300750e-01
3.299225e-01
3.297699e-01
3.296173e-01
3.294647e-01
3.293120e-01
3.291593e-01
3.290066e-01
3.288538e-01
3.287010e-01
3.285482e-01
3.283953e-01
3.282424e-01
3.280894e-01
3.279365e-01
3.277834e-01
3.276304e-01
3.274773e-01
3.273242e-01
3.271711e-01
3.270179e-01
3.268647e-01
3.267114e-01
3.265581e-01
3.264048e-01
3.262515e-01
3.260981e-01
3.259447e-01
3.257912e-01
3.256378e-01
3.254842e-01
3.253307e-01
3.251771e-01
3.250235e-01
3.248699e-01
3.247162e-01
3.245625e-01
3.244087e-01
3.242550e-01
3.241012e-01
3.239473e-01
3.237934e-01
3.236395e-01
3.234856e-01
3.233316e-01
3.231776e-01
3.230236e-01
3.228695e-01
3.227154e-01
3.225613e-01
3.224072e-01
3.222530e-01
3.220987e-01
3.219445e-01
3.217902e-01
3.216359e-01
3.214815e-01
3.213272e-01
3.211727e-01
3.210183e-01
3.208638e-01
3.207093e-01
3.205548e-01
3.204002e-01
3.202456e-01
3.200910e-01
3.199363e-01
3.197816e-01
3.196269e-01
3.194722e-01
3.193174e-01
3.191626e-01
3.190077e-01
3.188529e-01
3.186979e-01
3.185430e-01
3.183881e-01
3.182331e-01
3.180780e-01
3.179230e-01
3.177679e-01
3.176128e-01
3.174576e-01
3.173025e-01
3.171473e-01
3.169920e-01
3.168368e-01
3.166815e-01
3.165261e-01
3.163708e-01
3.162154e-01
3.160600e-01
3.159046e-01
3.157491e-01
3.155936e-01
3.154381e-01
3.152825e-01
3.151269e-01
3.149713e-01
3.148157e-01
3.146600e-01
3.145043e-01
3.143486e-01
3.141928e-01
3.140371e-01
3.138812e-01
3.137254e-01
3.135695e-01
3.134136e-01
3.132577e-01
3.131017e-01
3.129458e-01
3.127898e-01
3.126337e-01
3.124777e-01
3.123216e-01
3.121654e-01
3.120093e-01
3.118531e-01
3.116969e-01
3.115407e-01
3.113844e-01
3.112281e-01
3.110718e-01
3.109155e-01
3.107591e-01
3.106027e-01
3.104463e-01
3.102898e-01
3.101334e-01
3.099769e-01
3.098203e-01
3.096638e-01
3.095072e-01
3.093506e-01
3.091940e-01
3.090373e-01
3.088806e-01
3.087239e-01
3.085671e-01
3.084104e-01
3.082536e-01
3.080968e-01
3.079399e-01
3.077830e-01
3.076261e-01
3.074692e-01
3.073123e-01
3.071553e-01
3.069983e-01
3.068413e-01
3.066842e-01
3.065271e-01
3.063700e-01
3.062129e-01
3.060557e-01
3.058986e-01
3.057414e-01
3.055841e-01
3.054269e-01
3.052696e-01
3.051123e-01
3.049550e-01
3.047976e-01
3.046402e-01
3.044828e-01
3.043254e-01
3.041679e-01
3.040105e-01
3.038530e-01
3.036954e-01
3.035379e-01
3.033803e-01
3.032227e-01
3.030651e-01
3.029074e-01
3.027498e-01
3.025921e-01
3.024344e-01
3.022766e-01
3.021188e-01
3.019611e-01
3.018032e-01
3.016454e-01
3.014875e-01
3.013297e-01
3.011717e-01
3.010138e-01
3.008559e-01
3.006979e-01
3.005399e-01
3.003819e-01
3.002238e-01
3.000657e-01
2.999076e-01
2.997495e-01
2.995914e-01
2.994332e-01
2.992750e-01
2.991168e-01
2.989586e-01
2.988004e-01
2.986421e-01
2.984838e-01
2.983255e-01
2.981671e-01
2.980088e-01
2.978504e-01
2.976920e-01
2.975335e-01
2.973751e-01
2.972166e-01
2.970581e-01
2.968996e-01
2.967411e-01
2.965825e-01
2.964239e-01
2.962653e-01
2.961067e-01
2.959481e-01
2.957894e-01
2.956307e-01
2.954720e-01
2.953133e-01
2.951545e-01
2.949957e-01
2.948369e-01
2.946781e-01
2.945193e-01
2.943604e-01
2.942016e-01
2.940427e-01
2.938837e-01
2.937248e-01
2.935659e-01
2.934069e-01
2.932479e-01
2.930889e-01
2.929298e-01
2.927708e-01
2.926117e-01
2.924526e-01
2.922935e-01
2.921343e-01
2.919752e-01
2.918160e-01
2.916568e-01
2.914976e-01
2.913383e-01
2.911791e-01
2.910198e-01
2.908605e-01
2.907012e-01
2.905419e-01
2.903825e-01
2.902231e-01
2.900637e-01
2.899043e-01
2.897449e-01
2.895855e-01
2.894260e-01
2.892665e-01
2.891070e-01
2.889475e-01
2.887879e-01
2.886284e-01
2.884688e-01
2.883092e-01
2.881496e-01
2.879900e-01
2.878303e-01
2.876706e-01
2.875110e-01
2.873513e-01
2.871915e-01
2.870318e-01
2.868720e-01
2.867123e-01
2.865525e-01
2.863927e-01
2.862328e-01
2.860730e-01
2.859131e-01
2.857532e-01
2.855933e-01
2.854334e-01
2.852735e-01
2.851135e-01
2.849536e-01
2.847936e-01
2.846336e-01
2.844736e-01
2.843135e-01
2.841535e-01
2.839934e-01
2.838333e-01
2.836732e-01
2.835131e-01
2.833530e-01
2.831928e-01
2.830327e-01
2.828725e-01
2.827123e-01
2.825521e-01
2.823919e-01
2.822316e-01
2.820714e-01
2.819111e-01
2.817508e-01
2.815905e-01
2.814301e-01
2.812698e-01
2.811095e-01
2.809491e-01
2.807887e-01
2.806283e-01
2.804679e-01
2.803074e-01
2.801470e-01
2.799865e-01
2.798261e-01
2.796656e-01
2.795051e-01
2.793445e-01
2.791840e-01
2.790235e-01
2.788629e-01
2.787023e-01
2.785417e-01
2.783811e-01
2.782205e-01
2.780598e-01
2.778992e-01
2.777385e-01
2.775779e-01
2.774172e-01
2.772564e-01
2.770957e-01
2.769350e-01
2.767742e-01
2.766135e-01
2.764527e-01
2.762919e-01
2.761311e-01
2.759703e-01
2.758095e-01
2.756486e-01
2.754878e-01
2.753269e-01
2.751660e-01
2.750051e-01
2.748442e-01
2.746833e-01
2.745223e-01
2.743614e-01
2.742004e-01
2.740395e-01
2.738785e-01
2.737175e-01
2.735565e-01
2.733954e-01
2.732344e-01
2.730734e-01
2.729123e-01
2.727512e-01
2.725901e-01
2.724290e-01
2.722679e-01
2.721068e-01
2.719457e-01
2.717845e-01
2.716234e-01
2.714622e-01
2.713010e-01
2.711398e-01
2.709786e-01
2.708174e-01
2.706562e-01
2.704949e-01
2.703337e-01
2.701724e-01
2.700112e-01
2.698499e-01
2.696886e-01
2.695273e-01
2.693660e-01
2.692047e-01
2.690433e-01
2.688820e-01
2.687206e-01
2.685592e-01
2.683979e-01
2.682365e-01
2.680751e-01
2.679137e-01
2.677522e-01
2.675908e-01
2.674294e-01
2.672679e-01
2.671065e-01
2.669450e-01
2.667835e-01
2.666220e-01
2.664605e-01
2.662990e-01
2.661375e-01
2.659760e-01
2.658144e-01
2.656529e-01
2.654913e-01
2.653298e-01
2.651682e-01
2.650066e-01
2.648450e-01
2.646834e-01
2.645218e-01
2.643602e-01
2.641986e-01
2.640369e-01
2.638753e-01
2.637136e-01
2.635520e-01
2.633903e-01
2.632286e-01
2.630669e-01
2.629052e-01
2.627435e-01
2.625818e-01
2.624201e-01
2.622584e-01
2.620966e-01
2.619349e-01
2.617731e-01
2.616114e-01
2.614496e-01
2.612878e-01
2.611260e-01
2.609642e-01
2.608024e-01
2.606406e-01
2.604788e-01
2.603170e-01
2.601552e-01
2.599933e-01
2.598315e-01
2.596696e-01
2.595078e-01
2.593459e-01
2.591841e-01
2.590222e-01
2.588603e-01
2.586984e-01
2.585365e-01
2.583746e-01
2.582127e-01
2.580508e-01
2.578889e-01
2.577269e-01
2.575650e-01
2.574030e-01
2.572411e-01
2.570791e-01
2.569172e-01
2.567552e-01
2.565933e-01
2.564313e-01
2.562693e-01
2.561073e-01
2.559453e-01
2.557833e-01
2.556213e-01
2.554593e-01
2.552973e-01
2.551353e-01
2.549732e-01
2.548112e-01
2.546492e-01
2.544871e-01
2.543251e-01
2.541630e-01
2.540010e-01
2.538389e-01
2.536769e-01
2.535148e-01
2.533527e-01
2.531906e-01
2.530285e-01
2.528665e-01
2.527044e-01
2.525423e-01
2.523802e-01
2.522181e-01
2.520560e-01
2.518938e-01
2.517317e-01
2.515696e-01
2.514075e-01
2.512454e-01
2.510832e-01
2.509211e-01
2.507590e-01
2.505968e-01
2.504347e-01
2.502725e-01
2.501104e-01
2.499482e-01
2.497861e-01
2.496239e-01
2.494617e-01
2.492996e-01
2.491374e-01
2.489752e-01
2.488131e-01
2.486509e-01
2.484887e-01
2.483265e-01
2.481643e-01
2.480021e-01
2.478399e-01
2.476778e-01
2.475156e-01
2.473534e-01
2.471912e-01
2.470290e-01
2.468668e-01
2.467045e-01
2.465423e-01
2.463801e-01
2.462179e-01
2.460557e-01
2.458935e-01
2.457313e-01
2.455691e-01
2.454068e-01
2.452446e-01
2.450824e-01
2.449202e-01
2.447580e-01
2.445957e-01
2.444335e-01
2.442713e-01
2.441091e-01
2.439468e-01
2.437846e-01
2.436224e-01
2.434601e-01
2.432979e-01
2.431357e-01
2.429734e-01
2.428112e-01
2.426490e-01
2.424867e-01
2.423245e-01
2.421623e-01
2.420000e-01
2.418378e-01
2.416756e-01
2.415133e-01
2.413511e-01
2.411889e-01
2.410266e-01
2.408644e-01
2.407022e-01
2.405400e-01
2.403777e-01
2.402155e-01
2.400533e-01
2.398910e-01
2.397288e-01
2.395666e-01
2.394044e-01
2.392421e-01
2.390799e-01
2.389177e-01
2.387555e-01
2.385932e-01
2.384310e-01
2.382688e-01
2.381066e-01
2.379444e-01
2.377822e-01
2.376200e-01
2.374577e-01
2.372955e-01
2.371333e-01
2.369711e-01
2.368089e-01
2.366467e-01
2.364845e-01
2.363223e-01
2.361601e-01
2.359980e-01
2.358358e-01
2.356736e-01
2.355114e-01
2.353492e-01
2.351870e-01
2.350249e-01
2.348627e-01
2.347005e-01
2.345383e-01
2.343762e-01
2.342140e-01
2.340519e-01
2.338897e-01
2.337276e-01
2.335654e-01
2.334033e-01
2.332411e-01
2.330790e-01
2.329168e-01
2.327547e-01
2.325926e-01
2.324305e-01
2.322683e-01
2.321062e-01
2.319441e-01
2.317820e-01
2.316199e-01
2.314578e-01
2.312957e-01
2.311336e-01
2.309715e-01
2.308094e-01
2.306474e-01
2.304853e-01
2.303232e-01
2.301612e-01
2.299991e-01
2.298370e-01
2.296750e-01
2.295129e-01
2.293509e-01
2.291889e-01
2.290268e-01
2.288648e-01
2.287028e-01
2.285408e-01
2.283788e-01
2.282167e-01
2.280547e-01
2.278928e-01
2.277308e-01
2.275688e-01
2.274068e-01
2.272448e-01
2.270829e-01
2.269209e-01
2.267590e-01
2.265970e-01
2.264351e-01
2.262731e-01
2.261112e-01
2.259493e-01
2.257874e-01
2.256254e-01
2.254635e-01
2.253016e-01
2.251398e-01
2.249779e-01
2.248160e-01
2.246541e-01
2.244923e-01
2.243304e-01
2.241685e-01
2.240067e-01
2.238449e-01
2.236830e-01
2.235212e-01
2.233594e-01
2.231976e-01
2.230358e-01
2.228740e-01
2.227122e-01
2.225504e-01
2.223887e-01
2.222269e-01
2.220652e-01
2.219034e-01
2.217417e-01
2.215799e-01
2.214182e-01
2.212565e-01
2.210948e-01
2.209331e-01
2.207714e-01
2.206097e-01
2.204481e-01
2.202864e-01
2.201247e-01
2.199631e-01
2.198014e-01
2.196398e-01
2.194782e-01
2.193166e-01
2.191550e-01
2.189934e-01
2.188318e-01
2.186702e-01
2.185087e-01
2.183471e-01
2.181856e-01
2.180240e-01
2.178625e-01
2.177010e-01
2.175395e-01
2.173780e-01
2.172165e-01
2.170550e-01
2.168935e-01
2.167321e-01
2.165706e-01
2.164092e-01
2.162477e-01
2.160863e-01
2.159249e-01
2.157635e-01
2.156021e-01
2.154407e-01
2.152794e-01
2.151180e-01
2.149566e-01
2.147953e-01
2.146340e-01
2.144727e-01
2.143114e-01
2.141501e-01
2.139888e-01
2.138275e-01
2.136663e-01
2.135050e-01
2.133438e-01
2.131825e-01
2.130213e-01
2.128601e-01
2.126989e-01
2.125377e-01
2.123766e-01
2.122154e-01
2.120543e-01
2.118931e-01
2.117320e-01
2.115709e-01
2.114098e-01
2.112487e-01
2.110876e-01
2.109266e-01
2.107655e-01
2.106045e-01
2.104435e-01
2.102824e-01
2.101214e-01
2.099605e-01
2.097995e-01
2.096385e-01
2.094776e-01
2.093166e-01
2.091557e-01
2.089948e-01
2.088339e-01
2.086730e-01
2.085121e-01
2.083513e-01
2.081904e-01
2.080296e-01
2.078688e-01
2.077080e-01
2.075472e-01
2.073864e-01
2.072256e-01
2.070649e-01
2.069041e-01
2.067434e-01
2.065827e-01
2.064220e-01
2.062613e-01
2.061007e-01
2.059400e-01
2.057794e-01
2.056188e-01
2.054581e-01
2.052975e-01
2.051370e-01
2.049764e-01
2.048158e-01
2.046553e-01
2.044948e-01
2.043343e-01
2.041738e-01
2.040133e-01
2.038528e-01
2.036924e-01
2.035320e-01
2.033715e-01
2.032111e-01
2.030507e-01
2.028904e-01
2.027300e-01
2.025697e-01
2.024093e-01
2.022490e-01
2.020887e-01
2.019285e-01
2.017682e-01
2.016079e-01
2.014477e-01
2.012875e-01
2.011273e-01
2.009671e-01
2.008070e-01
2.006468e-01
2.004867e-01
2.003265e-01
2.001664e-01
2.000064e-01
1.998463e-01
1.996862e-01
1.995262e-01
1.993662e-01
1.992062e-01
1.990462e-01
1.988862e-01
1.987263e-01
1.985663e-01
1.984064e-01
1.982465e-01
1.980866e-01
1.979268e-01
1.977669e-01
1.976071e-01
1.974473e-01
1.972875e-01
1.971277e-01
1.969679e-01
1.968082e-01
1.966485e-01
1.964888e-01
1.963291e-01
1.961694e-01
1.960098e-01
1.958501e-01
1.956905e-01
1.955309e-01
1.953713e-01
1.952118e-01
1.950522e-01
1.948927e-01
1.947332e-01
1.945737e-01
1.944142e-01
1.942548e-01
1.940954e-01
1.939359e-01
1.937766e-01
1.936172e-01
1.934578e-01
1.932985e-01
1.931392e-01
1.929799e-01
1.928206e-01
1.926613e-01
1.925021e-01
1.923429e-01
1.921837e-01
1.920245e-01
1.918653e-01
1.917062e-01
1.915471e-01
1.913880e-01
1.912289e-01
1.910698e-01
1.909108e-01
1.907518e-01
1.905928e-01
1.904338e-01
1.902748e-01
1.901159e-01
1.899570e-01
1.897981e-01
1.896392e-01
1.894803e-01
1.893215e-01
1.891627e-01
1.890039e-01
1.888451e-01
1.886863e-01
1.885276e-01
1.883689e-01
1.882102e-01
1.880515e-01
1.878929e-01
1.877343e-01
1.875757e-01
1.874171e-01
1.872585e-01
1.871000e-01
1.869415e-01
1.867830e-01
1.866245e-01
1.864660e-01
1.863076e-01
1.861492e-01
1.859908e-01
1.858324e-01
1.856741e-01
1.855158e-01
1.853575e-01
1.851992e-01
1.850409e-01
1.848827e-01
1.847245e-01
1.845663e-01
1.844081e-01
1.842500e-01
1.840919e-01
1.839338e-01
1.837757e-01
1.836177e-01
1.834596e-01
1.833016e-01
1.831436e-01
1.829857e-01
1.828278e-01
1.826698e-01
1.825120e-01
1.823541e-01
1.821962e-01
1.820384e-01
1.818806e-01
1.817229e-01
1.815651e-01
1.814074e-01
1.812497e-01
1.810920e-01
1.809344e-01
1.807767e-01
1.806191e-01
1.804616e-01
1.803040e-01
1.801465e-01
1.799890e-01
1.798315e-01
1.796740e-01
1.795166e-01
1.793592e-01
1.792018e-01
1.790445e-01
1.788871e-01
1.787298e-01
1.785725e-01
1.784153e-01
1.782580e-01
1.781008e-01
1.779437e-01
1.777865e-01
1.776294e-01
1.774723e-01
1.773152e-01
1.771581e-01
1.770011e-01
1.768441e-01
1.766871e-01
1.765302e-01
1.763732e-01
1.762163e-01
1.760594e-01
1.759026e-01
1.757458e-01
1.755890e-01
1.754322e-01
1.752755e-01
1.751187e-01
1.749621e-01
1.748054e-01
1.746487e-01
1.744921e-01
1.743355e-01
1.741790e-01
1.740225e-01
1.738659e-01
1.737095e-01
1.735530e-01
1.733966e-01
1.732402e-01
1.730838e-01
1.729275e-01
1.727712e-01
1.726149e-01
1.724586e-01
1.723024e-01
1.721462e-01
1.719900e-01
1.718338e-01
1.716777e-01
1.715216e-01
1.713655e-01
1.712095e-01
1.710535e-01
1.708975e-01
1.707415e-01
1.705856e-01
1.704297e-01
1.702738e-01
1.701180e-01
1.699622e-01
1.698064e-01
1.696506e-01
1.694949e-01
1.693392e-01
1.691835e-01
1.690279e-01
1.688723e-01
1.687167e-01
1.685611e-01
1.684056e-01
1.682501e-01
1.680946e-01
1.679392e-01
1.677838e-01
1.676284e-01
1.674730e-01
1.673177e-01
1.671624e-01
1.670071e-01
1.668519e-01
1.666967e-01
1.665415e-01
1.663864e-01
1.662313e-01
1.660762e-01
1.659211e-01
1.657661e-01
1.656111e-01
1.654561e-01
1.653012e-01
1.651463e-01
1.649914e-01
1.648366e-01
1.646817e-01
1.645270e-01
1.643722e-01
1.642175e-01
1.640628e-01
1.639081e-01
1.637535e-01
1.635989e-01
1.634443e-01
1.632898e-01
1.631353e-01
1.629808e-01
1.628263e-01
1.626719e-01
1.625175e-01
1.623632e-01
1.622089e-01
1.620546e-01
1.619003e-01
1.617461e-01
1.615919e-01
1.614377e-01
1.612836e-01
1.611295e-01
1.609754e-01
1.608214e-01
1.606674e-01
1.605134e-01
1.603595e-01
1.602056e-01
1.600517e-01
1.598979e-01
1.597440e-01
1.595903e-01
1.594365e-01
1.592828e-01
1.591291e-01
1.589755e-01
1.588219e-01
1.586683e-01
1.585147e-01
1.583612e-01
1.582077e-01
1.580543e-01
1.579009e-01
1.577475e-01
1.575941e-01
1.574408e-01
1.572875e-01
1.571343e-01
1.569811e-01
1.568279e-01
1.566747e-01
1.565216e-01
1.563685e-01
1.562155e-01
1.560625e-01
1.559095e-01
1.557565e-01
1.556036e-01
1.554507e-01
1.552979e-01
1.551451e-01
1.549923e-01
1.548396e-01
1.546869e-01
1.545342e-01
1.543815e-01
1.542289e-01
1.540764e-01
1.539238e-01
1.537713e-01
1.536189e-01
1.534664e-01
1.533140e-01
1.531617e-01
1.530093e-01
1.528571e-01
1.527048e-01
1.525526e-01
1.524004e-01
1.522482e-01
1.520961e-01
1.519440e-01
1.517920e-01
1.516400e-01
1.514880e-01
1.513361e-01
1.511842e-01
1.510323e-01
1.508805e-01
1.507287e-01
1.505769e-01
1.504252e-01
1.502735e-01
1.501219e-01
1.499703e-01
1.498187e-01
1.496671e-01
1.495156e-01
1.493642e-01
1.492127e-01
1.490614e-01
1.489100e-01
1.487587e-01
1.486074e-01
1.484561e-01
1.483049e-01
1.481538e-01
1.480026e-01
1.478515e-01
1.477005e-01
1.475494e-01
1.473984e-01
1.472475e-01
1.470966e-01
1.469457e-01
1.467949e-01
1.466441e-01
1.464933e-01
1.463426e-01
1.461919e-01
1.460412e-01
1.458906e-01
1.457400e-01
1.455895e-01
1.454390e-01
1.452885e-01
1.451381e-01
1.449877e-01
1.448374e-01
1.446871e-01
1.445368e-01
1.443866e-01
1.442364e-01
1.440862e-01
1.439361e-01
1.437860e-01
1.436360e-01
1.434860e-01
1.433360e-01
1.431861e-01
1.430362e-01
1.428864e-01
1.427366e-01
1.425868e-01
1.424371e-01
1.422874e-01
1.421378e-01
1.419882e-01
1.418386e-01
1.416891e-01
1.415396e-01
1.413901e-01
1.412407e-01
1.410913e-01
1.409420e-01
1.407927e-01
1.406435e-01
1.404942e-01
1.403451e-01
1.401959e-01
1.400469e-01
1.398978e-01
1.397488e-01
1.395998e-01
1.394509e-01
1.393020e-01
1.391532e-01
1.390043e-01
1.388556e-01
1.387068e-01
1.385582e-01
1.384095e-01
1.382609e-01
1.381123e-01
1.379638e-01
1.378153e-01
1.376669e-01
1.375185e-01
1.373701e-01
1.372218e-01
1.370735e-01
1.369253e-01
1.367771e-01
1.366290e-01
1.364809e-01
1.363328e-01
1.361848e-01
1.360368e-01
1.358888e-01
1.357409e-01
1.355931e-01
1.354453e-01
1.352975e-01
1.351497e-01
1.350021e-01
1.348544e-01
1.347068e-01
1.345592e-01
1.344117e-01
1.342642e-01
1.341168e-01
1.339694e-01
1.338220e-01
1.336747e-01
1.335275e-01
1.333802e-01
1.332331e-01
1.330859e-01
1.329388e-01
1.327918e-01
1.326448e-01
1.324978e-01
1.323509e-01
1.322040e-01
1.320572e-01
1.319104e-01
1.317636e-01
1.316169e-01
1.314702e-01
1.313236e-01
1.311770e-01
1.310305e-01
1.308840e-01
1.307376e-01
1.305912e-01
1.304448e-01
1.302985e-01
1.301522e-01
1.300060e-01
1.298598e-01
1.297137e-01
1.295676e-01
1.294216e-01
1.292755e-01
1.291296e-01
1.289837e-01
1.288378e-01
1.286920e-01
1.285462e-01
1.284005e-01
1.282548e-01
1.281091e-01
1.279635e-01
1.278180e-01
1.276725e-01
1.275270e-01
1.273816e-01
1.272362e-01
1.270909e-01
1.269456e-01
1.268003e-01
1.266551e-01
1.265100e-01
1.263649e-01
1.262198e-01
1.260748e-01
1.259299e-01
1.257849e-01
1.256401e-01
1.254952e-01
1.253504e-01
1.252057e-01
1.250610e-01
1.249164e-01
1.247718e-01
1.246272e-01
1.244827e-01
1.243382e-01
1.241938e-01
1.240495e-01
1.239051e-01
1.237609e-01
1.236166e-01
1.234725e-01
1.233283e-01
1.231842e-01
1.230402e-01
1.228962e-01
1.227523e-01
1.226084e-01
1.224645e-01
1.223207e-01
1.221769e-01
1.220332e-01
1.218896e-01
1.217460e-01
1.216024e-01
1.214589e-01
1.213154e-01
1.211720e-01
1.210286e-01
1.208852e-01
1.207420e-01
1.205987e-01
1.204555e-01
1.203124e-01
1.201693e-01
1.200263e-01
1.198833e-01
1.197403e-01
1.195974e-01
1.194546e-01
1.193118e-01
1.191690e-01
1.190263e-01
1.188836e-01
1.187410e-01
1.185985e-01
1.184560e-01
1.183135e-01
1.181711e-01
1.180287e-01
1.178864e-01
1.177441e-01
1.176019e-01
1.174598e-01
1.173176e-01
1.171756e-01
1.170335e-01
1.168916e-01
1.167496e-01
1.166078e-01
1.164659e-01
1.163242e-01
1.161824e-01
1.160408e-01
1.158991e-01
1.157576e-01
1.156160e-01
1.154746e-01
1.153331e-01
1.151918e-01
1.150504e-01
1.149091e-01
1.147679e-01
1.146267e-01
1.144856e-01
1.143445e-01
1.142035e-01
1.140625e-01
1.139216e-01
1.137807e-01
1.136399e-01
1.134991e-01
1.133584e-01
1.132177e-01
1.130771e-01
1.129366e-01
1.127960e-01
1.126556e-01
1.125151e-01
1.123748e-01
1.122345e-01
1.120942e-01
1.119540e-01
1.118138e-01
1.116737e-01
1.115337e-01
1.113936e-01
1.112537e-01
1.111138e-01
1.109739e-01
1.108341e-01
1.106944e-01
1.105547e-01
1.104150e-01
1.102754e-01
1.101359e-01
1.099964e-01
1.098570e-01
1.097176e-01
1.095782e-01
1.094390e-01
1.092997e-01
1.091606e-01
1.090214e-01
1.088824e-01
1.087433e-01
1.086044e-01
1.084655e-01
1.083266e-01
1.081878e-01
1.080490e-01
1.079103e-01
1.077717e-01
1.076331e-01
1.074945e-01
1.073560e-01
1.072176e-01
1.070792e-01
1.069409e-01
1.068026e-01
1.066644e-01
1.065262e-01
1.063881e-01
1.062500e-01
1.061120e-01
1.059740e-01
1.058361e-01
1.056983e-01
1.055605e-01
1.054227e-01
1.052851e-01
1.051474e-01
1.050098e-01
1.048723e-01
1.047348e-01
1.045974e-01
1.044600e-01
1.043227e-01
1.041855e-01
1.040483e-01
1.039111e-01
1.037740e-01
1.036370e-01
1.035000e-01
1.033631e-01
1.032262e-01
1.030894e-01
1.029526e-01
1.028159e-01
1.026792e-01
1.025426e-01
1.024061e-01
1.022696e-01
1.021332e-01
1.019968e-01
1.018605e-01
1.017242e-01
1.015880e-01
1.014518e-01
1.013157e-01
1.011797e-01
1.010437e-01
1.009077e-01
1.007718e-01
1.006360e-01
1.005002e-01
1.003645e-01
1.002289e-01
1.000933e-01
9.995771e-02
9.982222e-02
9.968679e-02
9.955141e-02
9.941608e-02
9.928082e-02
9.914560e-02
9.901045e-02
9.887535e-02
9.874031e-02
9.860532e-02
9.847039e-02
9.833552e-02
9.820071e-02
9.806595e-02
9.793124e-02
9.779660e-02
9.766201e-02
9.752748e-02
9.739300e-02
9.725859e-02
9.712423e-02
9.698992e-02
9.685567e-02
9.672149e-02
9.658735e-02
9.645328e-02
9.631926e-02
9.618530e-02
9.605140e-02
9.591756e-02
9.578377e-02
9.565004e-02
9.551637e-02
9.538275e-02
9.524920e-02
9.511570e-02
9.498226e-02
9.484888e-02
9.471555e-02
9.458228e-02
9.444908e-02
9.431593e-02
9.418283e-02
9.404980e-02
9.391683e-02
9.378391e-02
9.365105e-02
9.351825e-02
9.338551e-02
9.325283e-02
9.312020e-02
9.298764e-02
9.285513e-02
9.272268e-02
9.259029e-02
9.245796e-02
9.232569e-02
9.219348e-02
9.206133e-02
9.192923e-02
9.179720e-02
9.166522e-02
9.153331e-02
9.140145e-02
9.126965e-02
9.113791e-02
9.100623e-02
9.087461e-02
9.074306e-02
9.061156e-02
9.048012e-02
9.034873e-02
9.021741e-02
9.008615e-02
8.995495e-02
8.982381e-02
8.969273e-02
8.956171e-02
8.943075e-02
8.929985e-02
8.916901e-02
8.903823e-02
8.890751e-02
8.877685e-02
8.864625e-02
8.851571e-02
8.838523e-02
8.825481e-02
8.812446e-02
8.799416e-02
8.786392e-02
8.773375e-02
8.760364e-02
8.747358e-02
8.734359e-02
8.721366e-02
8.708379e-02
8.695398e-02
8.682423e-02
8.669455e-02
8.656492e-02
8.643536e-02
8.630585e-02
8.617641e-02
8.604703e-02
8.591771e-02
8.578846e-02
8.565926e-02
8.553013e-02
8.540105e-02
8.527204e-02
8.514309e-02
8.501421e-02
8.488538e-02
8.475662e-02
8.462792e-02
8.449928e-02
8.437070e-02
8.424219e-02
8.411374e-02
8.398535e-02
8.385702e-02
8.372875e-02
8.360055e-02
8.347241e-02
8.334433e-02
8.321632e-02
8.308836e-02
8.296047e-02
8.283264e-02
8.270488e-02
8.257718e-02
8.244954e-02
8.232196e-02
8.219445e-02
8.206700e-02
8.193961e-02
8.181229e-02
8.168503e-02
8.155783e-02
8.143069e-02
8.130362e-02
8.117661e-02
8.104967e-02
8.092279e-02
8.079597e-02
8.066922e-02
8.054253e-02
8.041590e-02
8.028934e-02
8.016284e-02
8.003640e-02
7.991003e-02
7.978372e-02
7.965748e-02
7.953130e-02
7.940519e-02
7.927913e-02
7.915315e-02
7.902722e-02
7.890136e-02
7.877557e-02
7.864984e-02
7.852417e-02
7.839857e-02
7.827304e-02
7.814756e-02
7.802216e-02
7.789681e-02
7.777153e-02
7.764632e-02
7.752117e-02
7.739609e-02
7.727107e-02
7.714612e-02
7.702123e-02
7.689640e-02
7.677164e-02
7.664695e-02
7.652232e-02
7.639776e-02
7.627326e-02
7.614883e-02
7.602446e-02
7.590016e-02
7.577592e-02
7.565175e-02
7.552765e-02
7.540361e-02
7.527963e-02
7.515572e-02
7.503188e-02
7.490811e-02
7.478439e-02
7.466075e-02
7.453717e-02
7.441366e-02
7.429021e-02
7.416683e-02
7.404352e-02
7.392027e-02
7.379709e-02
7.367397e-02
7.355092e-02
7.342794e-02
7.330502e-02
7.318217e-02
7.305939e-02
7.293667e-02
7.281402e-02
7.269144e-02
7.256892e-02
7.244647e-02
7.232409e-02
7.220178e-02
7.207953e-02
7.195734e-02
7.183523e-02
7.171318e-02
7.159120e-02
7.146929e-02
7.134744e-02
7.122566e-02
7.110395e-02
7.098231e-02
7.086073e-02
7.073922e-02
7.061778e-02
7.049640e-02
7.037510e-02
7.025386e-02
7.013269e-02
7.001158e-02
6.989055e-02
6.976958e-02
6.964868e-02
6.952785e-02
6.940709e-02
6.928639e-02
6.916576e-02
6.904520e-02
6.892471e-02
6.880429e-02
6.868393e-02
6.856365e-02
6.844343e-02
6.832328e-02
6.820320e-02
6.808318e-02
6.796324e-02
6.784336e-02
6.772356e-02
6.760382e-02
6.748415e-02
6.736455e-02
6.724502e-02
6.712555e-02
6.700616e-02
6.688684e-02
6.676758e-02
6.664839e-02
6.652928e-02
6.641023e-02
6.629125e-02
6.617234e-02
6.605350e-02
6.593473e-02
6.581602e-02
6.569739e-02
6.557883e-02
6.546034e-02
6.534191e-02
6.522356e-02
6.510527e-02
6.498706e-02
6.486892e-02
6.475084e-02
6.463284e-02
6.451490e-02
6.439704e-02
6.427924e-02
6.416152e-02
6.404386e-02
6.392628e-02
6.380876e-02
6.369132e-02
6.357394e-02
6.345664e-02
6.333941e-02
6.322224e-02
6.310515e-02
6.298813e-02
6.287118e-02
6.275430e-02
6.263749e-02
6.252075e-02
6.240408e-02
6.228748e-02
6.217096e-02
6.205450e-02
6.193812e-02
6.182180e-02
6.170556e-02
6.158939e-02
6.147329e-02
6.135726e-02
6.124130e-02
6.112541e-02
6.100960e-02
6.089385e-02
6.077818e-02
6.066258e-02
6.054705e-02
6.043159e-02
6.031620e-02
6.020089e-02
6.008565e-02
5.997047e-02
5.985537e-02
5.974035e-02
5.962539e-02
5.951051e-02
5.939569e-02
5.928095e-02
5.916628e-02
5.905169e-02
5.893716e-02
5.882271e-02
5.870833e-02
5.859403e-02
5.847979e-02
5.836563e-02
5.825154e-02
5.813752e-02
5.802357e-02
5.790970e-02
5.779590e-02
5.768217e-02
5.756852e-02
5.745494e-02
5.734143e-02
5.722799e-02
5.711463e-02
5.700134e-02
5.688812e-02
5.677497e-02
5.666190e-02
5.654890e-02
5.643598e-02
5.632312e-02
5.621034e-02
5.609764e-02
5.598501e-02
5.587245e-02
5.575996e-02
5.564755e-02
5.553521e-02
5.542294e-02
5.531075e-02
5.519863e-02
5.508659e-02
5.497462e-02
5.486272e-02
5.475090e-02
5.463915e-02
5.452747e-02
5.441587e-02
5.430434e-02
5.419289e-02
5.408151e-02
5.397020e-02
5.385897e-02
5.374781e-02
5.363673e-02
5.352572e-02
5.341478e-02
5.330392e-02
5.319314e-02
5.308243e-02
5.297179e-02
5.286123e-02
5.275074e-02
5.264033e-02
5.252999e-02
5.241972e-02
5.230953e-02
5.219942e-02
5.208938e-02
5.197942e-02
5.186953e-02
5.175971e-02
5.164997e-02
5.154031e-02
5.143072e-02
5.132120e-02
5.121176e-02
5.110240e-02
5.099311e-02
5.088390e-02
5.077476e-02
5.066570e-02
5.055671e-02
5.044780e-02
5.033896e-02
5.023020e-02
5.012152e-02
5.001291e-02
4.990437e-02
4.979591e-02
4.968753e-02
4.957923e-02
4.947100e-02
4.936284e-02
4.925476e-02
4.914676e-02
4.903883e-02
4.893098e-02
4.882321e-02
4.871551e-02
4.860789e-02
4.850034e-02
4.839287e-02
4.828548e-02
4.817816e-02
4.807092e-02
4.796376e-02
4.785667e-02
4.774966e-02
4.764273e-02
4.753587e-02
4.742909e-02
4.732238e-02
4.721576e-02
4.710921e-02
4.700273e-02
4.689633e-02
4.679001e-02
4.668377e-02
4.657761e-02
4.647152e-02
4.636551e-02
4.625957e-02
4.615371e-02
4.604793e-02
4.594223e-02
4.583660e-02
4.573106e-02
4.562558e-02
4.552019e-02
4.541488e-02
4.530964e-02
4.520448e-02
4.509939e-02
4.499439e-02
4.488946e-02
4.478461e-02
4.467984e-02
4.457514e-02
4.447052e-02
4.436598e-02
4.426152e-02
4.415714e-02
4.405283e-02
4.394861e-02
4.384446e-02
4.374039e-02
4.363640e-02
4.353248e-02
4.342864e-02
4.332489e-02
4.322121e-02
4.311761e-02
4.301408e-02
4.291064e-02
4.280727e-02
4.270398e-02
4.260078e-02
4.249765e-02
4.239459e-02
4.229162e-02
4.218873e-02
4.208591e-02
4.198318e-02
4.188052e-02
4.177794e-02
4.167544e-02
4.157302e-02
4.147068e-02
4.136842e-02
4.126623e-02
4.116413e-02
4.106210e-02
4.096016e-02
4.085829e-02
4.075650e-02
4.065479e-02
4.055317e-02
4.045162e-02
4.035015e-02
4.024876e-02
4.014745e-02
4.004621e-02
3.994506e-02
3.984399e-02
3.974300e-02
3.964209e-02
3.954125e-02
3.944050e-02
3.933983e-02
3.923924e-02
3.913872e-02
3.903829e-02
3.893794e-02
3.883766e-02
3.873747e-02
3.863736e-02
3.853733e-02
3.843737e-02
3.833750e-02
3.823771e-02
3.813800e-02
3.803837e-02
3.793882e-02
3.783935e-02
3.773996e-02
3.764065e-02
3.754142e-02
3.744227e-02
3.734320e-02
3.724422e-02
3.714531e-02
3.704649e-02
3.694774e-02
3.684908e-02
3.675050e-02
3.665200e-02
3.655358e-02
3.645524e-02
3.635698e-02
3.625880e-02
3.616070e-02
3.606269e-02
3.596475e-02
3.586690e-02
3.576913e-02
3.567144e-02
3.557383e-02
3.547630e-02
3.537886e-02
3.528149e-02
3.518421e-02
3.508701e-02
3.498989e-02
3.489285e-02
3.479590e-02
3.469902e-02
3.460223e-02
3.450552e-02
3.440889e-02
3.431234e-02
3.421587e-02
3.411949e-02
3.402319e-02
3.392697e-02
3.383083e-02
3.373477e-02
3.363880e-02
3.354291e-02
3.344710e-02
3.335137e-02
3.325573e-02
3.316017e-02
3.306469e-02
3.296929e-02
3.287397e-02
3.277874e-02
3.268359e-02
3.258852e-02
3.249354e-02
3.239863e-02
3.230381e-02
3.220908e-02
3.211442e-02
3.201985e-02
3.192536e-02
3.183095e-02
3.173663e-02
3.164239e-02
3.154823e-02
3.145416e-02
3.136017e-02
3.126626e-02
3.117243e-02
3.107869e-02
3.098503e-02
3.089146e-02
3.079796e-02
3.070455e-02
3.061123e-02
3.051799e-02
3.042483e-02
3.033175e-02
3.023876e-02
3.014585e-02
3.005302e-02
2.996028e-02
2.986762e-02
2.977505e-02
2.968256e-02
2.959015e-02
2.949783e-02
2.940559e-02
2.931343e-02
2.922136e-02
2.912937e-02
2.903747e-02
2.894565e-02
2.885391e-02
2.876226e-02
2.867069e-02
2.857921e-02
2.848781e-02
2.839649e-02
2.830526e-02
2.821411e-02
2.812305e-02
2.803207e-02
2.794118e-02
2.785037e-02
2.775964e-02
2.766900e-02
2.757845e-02
2.748797e-02
2.739759e-02
2.730728e-02
2.721707e-02
2.712693e-02
2.703689e-02
2.694692e-02
2.685704e-02
2.676725e-02
2.667754e-02
2.658792e-02
2.649838e-02
2.640892e-02
2.631955e-02
2.623027e-02
2.614107e-02
2.605195e-02
2.596293e-02
2.587398e-02
2.578512e-02
2.569635e-02
2.560766e-02
2.551906e-02
2.543054e-02
2.534211e-02
2.525376e-02
2.516550e-02
2.507733e-02
2.498924e-02
2.490123e-02
2.481331e-02
2.472548e-02
2.463773e-02
2.455007e-02
2.446249e-02
2.437500e-02
2.428760e-02
2.420028e-02
2.411305e-02
2.402590e-02
2.393884e-02
2.385186e-02
2.376497e-02
2.367817e-02
2.359145e-02
2.350482e-02
2.341828e-02
2.333182e-02
2.324545e-02
2.315916e-02
2.307296e-02
2.298685e-02
2.290082e-02
2.281488e-02
2.272903e-02
2.264326e-02
2.255758e-02
2.247198e-02
2.238648e-02
2.230105e-02
2.221572e-02
2.213047e-02
2.204531e-02
2.196023e-02
2.187525e-02
2.179035e-02
2.170553e-02
2.162080e-02
2.153616e-02
2.145161e-02
2.136714e-02
2.128276e-02
2.119847e-02
2.111426e-02
2.103014e-02
2.094611e-02
2.086217e-02
2.077831e-02
2.069454e-02
2.061086e-02
2.052726e-02
2.044376e-02
2.036033e-02
2.027700e-02
2.019376e-02
2.011060e-02
2.002753e-02
1.994454e-02
1.986165e-02
1.977884e-02
1.969612e-02
1.961349e-02
1.953094e-02
1.944848e-02
1.936611e-02
1.928383e-02
1.920164e-02
1.911953e-02
1.903751e-02
1.895558e-02
1.887374e-02
1.879198e-02
1.871032e-02
1.862874e-02
1.854725e-02
1.846584e-02
1.838453e-02
1.830330e-02
1.822217e-02
1.814112e-02
1.806016e-02
1.797928e-02
1.789850e-02
1.781780e-02
1.773719e-02
1.765667e-02
1.757624e-02
1.749590e-02
1.741565e-02
1.733548e-02
1.725540e-02
1.717541e-02
1.709551e-02
1.701570e-02
1.693598e-02
1.685635e-02
1.677680e-02
1.669735e-02
1.661798e-02
1.653870e-02
1.645951e-02
1.638041e-02
1.630140e-02
1.622248e-02
1.614364e-02
1.606490e-02
1.598624e-02
1.590768e-02
1.582920e-02
1.575081e-02
1.567251e-02
1.559430e-02
1.551618e-02
1.543815e-02
1.536021e-02
1.528236e-02
1.520460e-02
1.512692e-02
1.504934e-02
1.497184e-02
1.489444e-02
1.481712e-02
1.473990e-02
1.466276e-02
1.458571e-02
1.450876e-02
1.443189e-02
1.435511e-02
1.427842e-02
1.420183e-02
1.412532e-02
1.404890e-02
1.397257e-02
1.389633e-02
1.382018e-02
1.374413e-02
1.366816e-02
1.359228e-02
1.351649e-02
1.344079e-02
1.336518e-02
1.328967e-02
1.321424e-02
1.313890e-02
1.306365e-02
1.298849e-02
1.291343e-02
1.283845e-02
1.276356e-02
1.268877e-02
1.261406e-02
1.253945e-02
1.246492e-02
1.239049e-02
1.231615e-02
1.224189e-02
1.216773e-02
1.209366e-02
1.201968e-02
1.194579e-02
1.187199e-02
1.179828e-02
1.172466e-02
1.165113e-02
1.157770e-02
1.150435e-02
1.143110e-02
1.135793e-02
1.128486e-02
1.121188e-02
1.113899e-02
1.106619e-02
1.099348e-02
1.092086e-02
1.084833e-02
1.077590e-02
1.070355e-02
1.063130e-02
1.055914e-02
1.048707e-02
1.041509e-02
1.034320e-02
1.027140e-02
1.019970e-02
1.012808e-02
1.005656e-02
9.985129e-03
9.913789e-03
9.842541e-03
9.771384e-03
9.700319e-03
9.629346e-03
9.558464e-03
9.487673e-03
9.416975e-03
9.346368e-03
9.275853e-03
9.205430e-03
9.135098e-03
9.064858e-03
8.994710e-03
8.924654e-03
8.854690e-03
8.784818e-03
8.715038e-03
8.645350e-03
8.575753e-03
8.506249e-03
8.436837e-03
8.367517e-03
8.298289e-03
8.229153e-03
8.160110e-03
8.091158e-03
8.022299e-03
7.953532e-03
7.884858e-03
7.816275e-03
7.747785e-03
7.679388e-03
7.611082e-03
7.542870e-03
7.474749e-03
7.406721e-03
7.338786e-03
7.270943e-03
7.203193e-03
7.135535e-03
7.067970e-03
7.000497e-03
6.933117e-03
6.865830e-03
6.798636e-03
6.731534e-03
6.664525e-03
6.597609e-03
6.530786e-03
6.464055e-03
6.397417e-03
6.330873e-03
6.264421e-03
6.198062e-03
6.131796e-03
6.065623e-03
5.999543e-03
5.933557e-03
5.867663e-03
5.801862e-03
5.736155e-03
5.670540e-03
5.605019e-03
5.539591e-03
5.474257e-03
5.409015e-03
5.343867e-03
5.278812e-03
5.213851e-03
5.148982e-03
5.084208e-03
5.019526e-03
4.954938e-03
4.890444e-03
4.826043e-03
4.761735e-03
4.697522e-03
4.633401e-03
4.569374e-03
4.505441e-03
4.441602e-03
4.377856e-03
4.314204e-03
4.250645e-03
4.187181e-03
4.123810e-03
4.060533e-03
3.997350e-03
3.934260e-03
3.871264e-03
3.808363e-03
3.745555e-03
3.682841e-03
3.620221e-03
3.557695e-03
3.495264e-03
3.432926e-03
3.370682e-03
3.308532e-03
3.246477e-03
3.184515e-03
3.122648e-03
3.060875e-03
2.999196e-03
2.937612e-03
2.876121e-03
2.814725e-03
2.753423e-03
2.692216e-03
2.631103e-03
2.570084e-03
2.509160e-03
2.448330e-03
2.387595e-03
2.326954e-03
2.266407e-03
2.205955e-03
2.145598e-03
2.085335e-03
2.025167e-03
1.965093e-03
1.905114e-03
1.845230e-03
1.785441e-03
1.725746e-03
1.666146e-03
1.606640e-03
1.547230e-03
1.487914e-03
1.428693e-03
1.369567e-03
1.310536e-03
1.251599e-03
1.192758e-03
1.134012e-03
1.075360e-03
1.016804e-03
9.583422e-04
8.999758e-04
8.417044e-04
7.835282e-04
7.254470e-04
6.674610e-04
6.095702e-04
5.517745e-04
4.940740e-04
4.364687e-04
3.789587e-04
3.215440e-04
2.642245e-04
2.070004e-04
1.498715e-04
9.283810e-05
3.590003e-05
0
0
0
0
0
0
0
0
0
0
0
0
0
0
0
0
0
0
0
0
0
0
0
0
0
0
0
0
0
0
0
0
0
0
0
0
0
0
0
0
0
0
0
0
0
0
0
0
0
0
0
0
0
0
0
0
0
0
0
0
0
0
0
0
0
0
0
0
0
0
0
0
0
0
0
0
0
0
0
0
0
0
0
0
0
0
0
0
0
0
0
0
0
0
0
0
0
0
0
0
0
0
0
0
0
0
0
0
0
0
0
0
0
0
0
0
0
0
0
0
0
0
0
0
0
0
0
0
0
0
0
0
0
0
0
0
0
0
0
0
0
0
0
0
0
0
0
0
0
0
0
0
0
0
0
0
0
0
0
0
0
0
0
0
0
0
0
0
0
0
0
0
0
0
0
0
0
0
0
0
0
0
0
0
0
0
0
0
0
0
0
0
0
0
0
0
0
0
0
0
0
0
0
0
0
0
0
0
0
0
0
0
0
0
0
0
0
0
0
0
0
0
0
0
0
0
0
0
0
0
0
0
0
0
0
0
0
0
0
0
0
0
0
0
0
0
0
0
0
0
0
0
0
0
0
0
0
0
0
0
0
0
0
0
0
0
0
0
0
0
0
0
0
0
0
0
0
0
0
0
0
0
0
0
0
0
0
0
0
0
0
0
0
0
0
0
0
0
0
0
0
0
0
0
0
0
0
0
0
0
0
0
0
0
0
0
0
0
0
0
0
0
0
0
0
0
0
0
0
0
0
0
0
0
0
0
0
0
0
0
0
0
0
0
0
0
0
0
0
0
0
0
0
0
0
0
0
0
0
0
0
0
0
0
0
0
0
0
0
0
0
0
0
0
0
0
0
0
0
0
0
0
0
0
0
0
0
0
0
0
0
0
0
0
0
0
0
0
0
0
0
0
0
0
0
0
0
0
0
0
0
0
0
0
0
0
0
0
0
0
0
0
0
0
0
0
0
0
0
0
0
0
0
0
0
0
0
0
0
0
0
0
0
0
0
0
0
0
0
0
0
0
0
0
0
0
0
0
0
0
0
0
0
0
0
0
0
0
0
0
0
0
0
0
0
0
0
0
0
0
0
0
0
0
0
0
0
0
0
0
0
0
0
0
0
0
0
0
0
0
0
0
0
0
0
0
0
0
0
0
0
0
0
0
0
0
0
0
0
0
0
0
0
0
0
0
0
0
0
0
0
0
0
0
0
0
0
0
0
0
0
0
0
0
0
0
0
0
0
0
0
0
0
0
0
0
0
0
0
0
0
0
0
0
0
0
0
0
0
0
0
0
0
0
0
0
0
0
0
0
0
0
0
0
0
0
0
0
0
0
0
0
0
0
0
0
0
0
0
0
0
0
0
0
0
0
0
0
0
0
0
0
0
0
0
0
0
0
0
0
0
0
0
0
0
0
0
0
0
0
0
0
0
0
0
0
0
0
0
0
0
0
0
0
0
0
0
0
0
0
0
0
0
0
0
0
0
0
0
0
0
0
0
0
0
0
0
0
0
0
0
0
0
0
0
0
0
0
0
0
0
0
0
0
0
0
0
0
0
0
0
0
0
0
0
0
0
0
0
0
0
0
0
0
0
0
0
0
0
0
0
0
0
0
0
0
0
0
0
0
0
0
0
0
0
0
0
0
0
0
0
0
0
0
0
0
0
0
0
0
0
0
0
0
0
0
0
0
0
0
0
0
0
0
0
0
0
0
0
0
0
0
0
0
0
0
0
0
0
0
0
0
0
0
0
0
0
0
0
0
0
0
0
0
0
0
0
0
0
0
0
0
0
0
0
0
0
0
0
0
0
0
0
0
0
0
0
0
0
0
0
0
0
0
0
0
0
0
0
0
0
0
0
0
0
0
0
0
0
0
0
0
0
0
0
0
0
0
0
0
0
0
0
0
0
0
0
0
0
0
0
0
0
0
0
0
0
0
0
0
0
0
0
0
0
0
0
0
0
0
0
0
0
0
0
0
0
0
0
0
0
0
0
0
0
0
0
0
0
0
0
0
0
0
0
0
0
0
0
0
0
0
0
0
0
0
0
0
0
0
0
0
0
0
0
0
0
0
0
0
0
0
0
0
0
0
0
0
0
0
0
0
0
0
0
0
0
0
0
0
0
0
0
0
0
0
0
0
0
0
0
0
0
0
0
0
0
0
0
0
0
0
0
0
0
0
0
0
0
0
0
0
0
0
0
0
0
0
0
0
0
0
0
0
0
0
0
0
0
0
0
0
0
0
0
0
0
0
0
0
0
0
0
0
0
0
0
0
0
0
0
0
0
0
0
0
0
0
0
0
0
0
0
0
0
0
0
0
0
0
0
0
0
0
0
0
0
0
0
0
0
0
0
0
0
0
0
0
0
0
0
0
0
0
0
0
0
0
0
0
0
0
0
0
0
0
0
0
0
0
0
0
0
0
0
0
0
0
0
0
0
0
0
0
0
0
0
0
0
0
0
0
0
0
0
0
0
0
0
0
0
0
0
0
0
0
0
0
0
0
0
0
0
0
0
0
0
0
0
0
0
0
0
0
0
0
0
0
0
0
0
0
0
0
0
0
0
0
0
0
2.306582e-05
7.997652e-05
1.369826e-04
1.940840e-04
2.512807e-04
3.085727e-04
3.659599e-04
4.234424e-04
4.810201e-04
5.386931e-04
5.964612e-04
6.543244e-04
7.122828e-04
7.703362e-04
8.284848e-04
8.867284e-04
9.450671e-04
1.003501e-03
1.062029e-03
1.120653e-03
1.179372e-03
1.238185e-03
1.297094e-03
1.356097e-03
1.415195e-03
1.474388e-03
1.533676e-03
1.593058e-03
1.652535e-03
1.712107e-03
1.771774e-03
1.831536e-03
1.891392e-03
1.951342e-03
2.011388e-03
2.071528e-03
2.131762e-03
2.192091e-03
2.252515e-03
2.313033e-03
2.373645e-03
2.434352e-03
2.495154e-03
2.556050e-03
2.617040e-03
2.678124e-03
2.739303e-03
2.800577e-03
2.861944e-03
2.923406e-03
2.984962e-03
3.046612e-03
3.108356e-03
3.170195e-03
3.232127e-03
3.294154e-03
3.356275e-03
3.418490e-03
3.480799e-03
3.543202e-03
3.605699e-03
3.668289e-03
3.730974e-03
3.793753e-03
3.856626e-03
3.919592e-03
3.982653e-03
4.045807e-03
4.109055e-03
4.172396e-03
4.235832e-03
4.299361e-03
4.362984e-03
4.426700e-03
4.490510e-03
4.554414e-03
4.618412e-03
4.682502e-03
4.746687e-03
4.810965e-03
4.875336e-03
4.939801e-03
5.004360e-03
5.069011e-03
5.133756e-03
5.198595e-03
5.263527e-03
5.328552e-03
5.393670e-03
5.458882e-03
5.524187e-03
5.589585e-03
5.655076e-03
5.720661e-03
5.786338e-03
5.852109e-03
5.917973e-03
5.983930e-03
6.049979e-03
6.116122e-03
6.182358e-03
6.248687e-03
6.315108e-03
6.381623e-03
6.448230e-03
6.514931e-03
6.581724e-03
6.648610e-03
6.715588e-03
6.782660e-03
6.849824e-03
6.917080e-03
6.984430e-03
7.051872e-03
7.119406e-03
7.187034e-03
7.254753e-03
7.322566e-03
7.390470e-03
7.458468e-03
7.526557e-03
7.594739e-03
7.663014e-03
7.731381e-03
7.799840e-03
7.868391e-03
7.937035e-03
8.005771e-03
8.074599e-03
8.143520e-03
8.212532e-03
8.281637e-03
8.350834e-03
8.420123e-03
8.489504e-03
8.558977e-03
8.628542e-03
8.698199e-03
8.767948e-03
8.837789e-03
8.907721e-03
8.977746e-03
9.047863e-03
9.118071e-03
9.188371e-03
9.258763e-03
9.329246e-03
9.399822e-03
9.470489e-03
9.541247e-03
9.612097e-03
9.683039e-03
9.754073e-03
9.825197e-03
9.896414e-03
9.967722e-03
1.003912e-02
1.011061e-02
1.018219e-02
1.025387e-02
1.032563e-02
1.039749e-02
1.046944e-02
1.054147e-02
1.061360e-02
1.068583e-02
1.075814e-02
1.083054e-02
1.090304e-02
1.097562e-02
1.104830e-02
1.112107e-02
1.119392e-02
1.126687e-02
1.133991e-02
1.141305e-02
1.148627e-02
1.155958e-02
1.163299e-02
1.170648e-02
1.178007e-02
1.185374e-02
1.192751e-02
1.200137e-02
1.207532e-02
1.214935e-02
1.222348e-02
1.229770e-02
1.237201e-02
1.244642e-02
1.252091e-02
1.259549e-02
1.267016e-02
1.274492e-02
1.281978e-02
1.289472e-02
1.296976e-02
1.304488e-02
1.312009e-02
1.319540e-02
1.327079e-02
1.334628e-02
1.342185e-02
1.349752e-02
1.357327e-02
1.364912e-02
1.372505e-02
1.380108e-02
1.387719e-02
1.395340e-02
1.402969e-02
1.410608e-02
1.418255e-02
1.425912e-02
1.433577e-02
1.441251e-02
1.448935e-02
1.456627e-02
1.464328e-02
1.472039e-02
1.479758e-02
1.487486e-02
1.495223e-02
1.502969e-02
1.510724e-02
1.518488e-02
1.526261e-02
1.534043e-02
1.541833e-02
1.549633e-02
1.557442e-02
1.565259e-02
1.573085e-02
1.580921e-02
1.588765e-02
1.596618e-02
1.604480e-02
1.612351e-02
1.620231e-02
1.628120e-02
1.636018e-02
1.643924e-02
1.651840e-02
1.659764e-02
1.667697e-02
1.675639e-02
1.683590e-02
1.691550e-02
1.699519e-02
1.707497e-02
1.715483e-02
1.723478e-02
1.731483e-02
1.739496e-02
1.747518e-02
1.755548e-02
1.763588e-02
1.771636e-02
1.779694e-02
1.787760e-02
1.795835e-02
1.803918e-02
1.812011e-02
1.820112e-02
1.828223e-02
1.836342e-02
1.844470e-02
1.852606e-02
1.860752e-02
1.868906e-02
1.877069e-02
1.885241e-02
1.893422e-02
1.901611e-02
1.909809e-02
1.918016e-02
1.926232e-02
1.934457e-02
1.942690e-02
1.950932e-02
1.959183e-02
1.967443e-02
1.975711e-02
1.983989e-02
1.992275e-02
2.000569e-02
2.008873e-02
2.017185e-02
2.025506e-02
2.033836e-02
2.042174e-02
2.050521e-02
2.058877e-02
2.067242e-02
2.075615e-02
2.083997e-02
2.092388e-02
2.100787e-02
2.109195e-02
2.117612e-02
2.126038e-02
2.134472e-02
2.142915e-02
2.151367e-02
2.159827e-02
2.168296e-02
2.176774e-02
2.185260e-02
2.193755e-02
2.202259e-02
2.210772e-02
2.219293e-02
2.227822e-02
2.236361e-02
2.244908e-02
2.253464e-02
2.262028e-02
2.270601e-02
2.279183e-02
2.287773e-02
2.296372e-02
2.304979e-02
2.313596e-02
2.322220e-02
2.330854e-02
2.339496e-02
2.348147e-02
2.356806e-02
2.365474e-02
2.374150e-02
2.382835e-02
2.391529e-02
2.400231e-02
2.408942e-02
2.417662e-02
2.426390e-02
2.435126e-02
2.443872e-02
2.452625e-02
2.461388e-02
2.470159e-02
2.478938e-02
2.487726e-02
2.496523e-02
2.505328e-02
2.514141e-02
2.522964e-02
2.531794e-02
2.540634e-02
2.549482e-02
2.558338e-02
2.567203e-02
2.576076e-02
2.584958e-02
2.593849e-02
2.602748e-02
2.611655e-02
2.620571e-02
2.629496e-02
2.638429e-02
2.647370e-02
2.656320e-02
2.665279e-02
2.674246e-02
2.683221e-02
2.692205e-02
2.701198e-02
2.710198e-02
2.719208e-02
2.728226e-02
2.737252e-02
2.746287e-02
2.755330e-02
2.764382e-02
2.773442e-02
2.782510e-02
2.791587e-02
2.800672e-02
2.809766e-02
2.818869e-02
2.827979e-02
2.837098e-02
2.846226e-02
2.855362e-02
2.864506e-02
2.873659e-02
2.882820e-02
2.891990e-02
2.901168e-02
2.910354e-02
2.919549e-02
2.928752e-02
2.937963e-02
2.947183e-02
2.956412e-02
2.965648e-02
2.974893e-02
2.984147e-02
2.993408e-02
3.002678e-02
3.011957e-02
3.021244e-02
3.030539e-02
3.039842e-02
3.049154e-02
3.058474e-02
3.067803e-02
3.077139e-02
3.086485e-02
3.095838e-02
3.105200e-02
3.114570e-02
3.123948e-02
3.133335e-02
3.142730e-02
3.152133e-02
3.161545e-02
3.170965e-02
3.180393e-02
3.189829e-02
3.199274e-02
3.208727e-02
3.218188e-02
3.227658e-02
3.237136e-02
3.246622e-02
3.256116e-02
3.265619e-02
3.275129e-02
3.284648e-02
3.294176e-02
3.303711e-02
3.313255e-02
3.322807e-02
3.332367e-02
3.341936e-02
3.351512e-02
3.361097e-02
3.370690e-02
3.380292e-02
3.389901e-02
3.399519e-02
3.409145e-02
3.418779e-02
3.428421e-02
3.438072e-02
3.447730e-02
3.457397e-02
3.467072e-02
3.476755e-02
3.486447e-02
3.496146e-02
3.505854e-02
3.515569e-02
3.525293e-02
3.535026e-02
3.544766e-02
3.554514e-02
3.564271e-02
3.574035e-02
3.583808e-02
3.593589e-02
3.603378e-02
3.613175e-02
3.622980e-02
3.632794e-02
3.642615e-02
3.652445e-02
3.662282e-02
3.672128e-02
3.681982e-02
3.691844e-02
3.701714e-02
3.711592e-02
3.721478e-02
3.731372e-02
3.741275e-02
3.751185e-02
3.761103e-02
3.771030e-02
3.780964e-02
3.790907e-02
3.800857e-02
3.810816e-02
3.820783e-02
3.830757e-02
3.840740e-02
3.850731e-02
3.860730e-02
3.870736e-02
3.880751e-02
3.890774e-02
3.900805e-02
3.910843e-02
3.920890e-02
3.930945e-02
3.941008e-02
3.951078e-02
3.961157e-02
3.971244e-02
3.981339e-02
3.991441e-02
4.001552e-02
4.011670e-02
4.021797e-02
4.031931e-02
4.042074e-02
4.052224e-02
4.062382e-02
4.072548e-02
4.082723e-02
4.092905e-02
4.103095e-02
4.113293e-02
4.123498e-02
4.133712e-02
4.143934e-02
4.154163e-02
4.164401e-02
4.174646e-02
4.184899e-02
4.195160e-02
4.205429e-02
4.215706e-02
4.225991e-02
4.236284e-02
4.246584e-02
4.256892e-02
4.267209e-02
4.277533e-02
4.287864e-02
4.298204e-02
4.308552e-02
4.318907e-02
4.329270e-02
4.339642e-02
4.350020e-02
4.360407e-02
4.370802e-02
4.381204e-02
4.391614e-02
4.402032e-02
4.412458e-02
4.422892e-02
4.433333e-02
4.443782e-02
4.454239e-02
4.464704e-02
4.475176e-02
4.485656e-02
4.496144e-02
4.506640e-02
4.517144e-02
4.527655e-02
4.538174e-02
4.548701e-02
4.559235e-02
4.569778e-02
4.580328e-02
4.590885e-02
4.601451e-02
4.612024e-02
4.622605e-02
4.633194e-02
4.643790e-02
4.654394e-02
4.665006e-02
4.675625e-02
4.686252e-02
4.696887e-02
4.707529e-02
4.718180e-02
4.728837e-02
4.739503e-02
4.750176e-02
4.760857e-02
4.771545e-02
4.782242e-02
4.792945e-02
4.803657e-02
4.814376e-02
4.825103e-02
4.835837e-02
4.846579e-02
4.857329e-02
4.868086e-02
4.878851e-02
4.889623e-02
4.900403e-02
4.911191e-02
4.921986e-02
4.932789e-02
4.943599e-02
4.954417e-02
4.965243e-02
4.976076e-02
4.986917e-02
4.997765e-02
5.008621e-02
5.019485e-02
5.030356e-02
5.041234e-02
5.052121e-02
5.063014e-02
5.073915e-02
5.084824e-02
5.095740e-02
5.106664e-02
5.117596e-02
5.128534e-02
5.139481e-02
5.150435e-02
5.161396e-02
5.172365e-02
5.183341e-02
5.194325e-02
5.205316e-02
5.216315e-02
5.227321e-02
5.238335e-02
5.249356e-02
5.260385e-02
5.271421e-02
5.282465e-02
5.293516e-02
5.304575e-02
5.315641e-02
5.326714e-02
5.337795e-02
5.348883e-02
5.359979e-02
5.371082e-02
5.382192e-02
5.393310e-02
5.404436e-02
5.415569e-02
5.426709e-02
5.437856e-02
5.449011e-02
5.460174e-02
5.471343e-02
5.482520e-02
5.493705e-02
5.504897e-02
5.516096e-02
5.527302e-02
5.538516e-02
5.549738e-02
5.560966e-02
5.572202e-02
5.583446e-02
5.594696e-02
5.605954e-02
5.617219e-02
5.628492e-02
5.639772e-02
5.651059e-02
5.662354e-02
5.673656e-02
5.684965e-02
5.696281e-02
5.707605e-02
5.718936e-02
5.730274e-02
5.741620e-02
5.752973e-02
5.764333e-02
5.775700e-02
5.787075e-02
5.798457e-02
5.809846e-02
5.821242e-02
5.832646e-02
5.844056e-02
5.855475e-02
5.866900e-02
5.878332e-02
5.889772e-02
5.901219e-02
5.912673e-02
5.924135e-02
5.935603e-02
5.947079e-02
5.958562e-02
5.970052e-02
5.981549e-02
5.993054e-02
6.004565e-02
6.016084e-02
6.027610e-02
6.039143e-02
6.050684e-02
6.062231e-02
6.073786e-02
6.085347e-02
6.096916e-02
6.108492e-02
6.120075e-02
6.131666e-02
6.143263e-02
6.154867e-02
6.166479e-02
6.178098e-02
6.189724e-02
6.201356e-02
6.212996e-02
6.224643e-02
6.236298e-02
6.247959e-02
6.259627e-02
6.271302e-02
6.282985e-02
6.294674e-02
6.306371e-02
6.318074e-02
6.329785e-02
6.341503e-02
6.353227e-02
6.364959e-02
6.376698e-02
6.388444e-02
6.400196e-02
6.411956e-02
6.423723e-02
6.435497e-02
6.447277e-02
6.459065e-02
6.470860e-02
6.482662e-02
6.494471e-02
6.506286e-02
6.518109e-02
6.529939e-02
6.541775e-02
6.553619e-02
6.565469e-02
6.577327e-02
6.589191e-02
6.601062e-02
6.612941e-02
6.624826e-02
6.636718e-02
6.648617e-02
6.660523e-02
6.672436e-02
6.684356e-02
6.696282e-02
6.708216e-02
6.720156e-02
6.732103e-02
6.744058e-02
6.756019e-02
6.767987e-02
6.779961e-02
6.791943e-02
6.803932e-02
6.815927e-02
6.827929e-02
6.839938e-02
6.851954e-02
6.863977e-02
6.876007e-02
6.888043e-02
6.900086e-02
6.912136e-02
6.924193e-02
6.936257e-02
6.948327e-02
6.960404e-02
6.972488e-02
6.984579e-02
6.996677e-02
7.008781e-02
7.020892e-02
7.033010e-02
7.045135e-02
7.057266e-02
7.069404e-02
7.081549e-02
7.093701e-02
7.105859e-02
7.118024e-02
7.130196e-02
7.142375e-02
7.154560e-02
7.166752e-02
7.178951e-02
7.191156e-02
7.203368e-02
7.215587e-02
7.227813e-02
7.240045e-02
7.252284e-02
7.264529e-02
7.276781e-02
7.289040e-02
7.301306e-02
7.313578e-02
7.325857e-02
7.338142e-02
7.350434e-02
7.362733e-02
7.375039e-02
7.387351e-02
7.399669e-02
7.411994e-02
7.424326e-02
7.436665e-02
7.449010e-02
7.461362e-02
7.473720e-02
7.486085e-02
7.498456e-02
7.510834e-02
7.523219e-02
7.535610e-02
7.548008e-02
7.560412e-02
7.572823e-02
7.585240e-02
7.597664e-02
7.610094e-02
7.622531e-02
7.634975e-02
7.647425e-02
7.659881e-02
7.672344e-02
7.684814e-02
7.697290e-02
7.709773e-02
7.722262e-02
7.734757e-02
7.747259e-02
7.759768e-02
7.772283e-02
7.784804e-02
7.797332e-02
7.809867e-02
7.822408e-02
7.834955e-02
7.847509e-02
7.860069e-02
7.872635e-02
7.885208e-02
7.897788e-02
7.910374e-02
7.922966e-02
7.935565e-02
7.948170e-02
7.960781e-02
7.973399e-02
7.986024e-02
7.998654e-02
8.011291e-02
8.023935e-02
8.036585e-02
8.049241e-02
8.061903e-02
8.074572e-02
8.087247e-02
8.099929e-02
8.112617e-02
8.125311e-02
8.138012e-02
8.150719e-02
8.163432e-02
8.176151e-02
8.188877e-02
8.201609e-02
8.214348e-02
8.227093e-02
8.239844e-02
8.252601e-02
8.265365e-02
8.278134e-02
8.290911e-02
8.303693e-02
8.316482e-02
8.329277e-02
8.342078e-02
8.354885e-02
8.367699e-02
8.380519e-02
8.393345e-02
8.406177e-02
8.419016e-02
8.431861e-02
8.444712e-02
8.457569e-02
8.470432e-02
8.483302e-02
8.496178e-02
8.509060e-02
8.521948e-02
8.534842e-02
8.547742e-02
8.560649e-02
8.573562e-02
8.586481e-02
8.599406e-02
8.612337e-02
8.625275e-02
8.638218e-02
8.651168e-02
8.664124e-02
8.677085e-02
8.690053e-02
8.703027e-02
8.716008e-02
8.728994e-02
8.741986e-02
8.754985e-02
8.767989e-02
8.781000e-02
8.794017e-02
8.807039e-02
8.820068e-02
8.833103e-02
8.846144e-02
8.859191e-02
8.872244e-02
8.885303e-02
8.898368e-02
8.911439e-02
8.924516e-02
8.937600e-02
8.950689e-02
8.963784e-02
8.976885e-02
8.989992e-02
9.003105e-02
9.016224e-02
9.029350e-02
9.042481e-02
9.055618e-02
9.068761e-02
9.081910e-02
9.095065e-02
9.108225e-02
9.121392e-02
9.134565e-02
9.147744e-02
9.160928e-02
9.174119e-02
9.187315e-02
9.200517e-02
9.213726e-02
9.226940e-02
9.240160e-02
9.253386e-02
9.266618e-02
9.279855e-02
9.293099e-02
9.306348e-02
9.319604e-02
9.332865e-02
9.346132e-02
9.359405e-02
9.372683e-02
9.385968e-02
9.399258e-02
9.412554e-02
9.425856e-02
9.439164e-02
9.452478e-02
9.465797e-02
9.479123e-02
9.492454e-02
9.505791e-02
9.519133e-02
9.532482e-02
9.545836e-02
9.559196e-02
9.572561e-02
9.585933e-02
9.599310e-02
9.612693e-02
9.626082e-02
9.639476e-02
9.652876e-02
9.666282e-02
9.679694e-02
9.693111e-02
9.706534e-02
9.719963e-02
9.733397e-02
9.746838e-02
9.760283e-02
9.773735e-02
9.787192e-02
9.800655e-02
9.814124e-02
9.827598e-02
9.841078e-02
9.854563e-02
9.868054e-02
9.881551e-02
9.895054e-02
9.908562e-02
9.922075e-02
9.935595e-02
9.949120e-02
9.962650e-02
9.976186e-02
9.989728e-02
1.000328e-01
1.001683e-01
1.003039e-01
1.004395e-01
1.005752e-01
1.007110e-01
1.008468e-01
1.009826e-01
1.011185e-01
1.012545e-01
1.013906e-01
1.015266e-01
1.016628e-01
1.017990e-01
1.019352e-01
1.020715e-01
1.022079e-01
1.023443e-01
1.024808e-01
1.026173e-01
1.027539e-01
1.028905e-01
1.030272e-01
1.031640e-01
1.033008e-01
1.034376e-01
1.035745e-01
1.037115e-01
1.038485e-01
1.039856e-01
1.041227e-01
1.042599e-01
1.043971e-01
1.045344e-01
1.046717e-01
1.048091e-01
1.049466e-01
1.050841e-01
1.052217e-01
1.053593e-01
1.054969e-01
1.056347e-01
1.057724e-01
1.059103e-01
1.060481e-01
1.061861e-01
1.063241e-01
1.064621e-01
1.066002e-01
1.067384e-01
1.068766e-01
1.070148e-01
1.071531e-01
1.072915e-01
1.074299e-01
1.075684e-01
1.077069e-01
1.078455e-01
1.079841e-01
1.081228e-01
1.082615e-01
1.084003e-01
1.085391e-01
1.086780e-01
1.088169e-01
1.089559e-01
1.090950e-01
1.092341e-01
1.093732e-01
1.095124e-01
1.096517e-01
1.097910e-01
1.099303e-01
1.100698e-01
1.102092e-01
1.103487e-01
1.104883e-01
1.106279e-01
1.107676e-01
1.109073e-01
1.110471e-01
1.111869e-01
1.113268e-01
1.114667e-01
1.116067e-01
1.117467e-01
1.118868e-01
1.120269e-01
1.121671e-01
1.123074e-01
1.124476e-01
1.125880e-01
1.127284e-01
1.128688e-01
1.130093e-01
1.131498e-01
1.132904e-01
1.134311e-01
1.135718e-01
1.137125e-01
1.138533e-01
1.139941e-01
1.141350e-01
1.142760e-01
1.144170e-01
1.145580e-01
1.146991e-01
1.148403e-01
1.149815e-01
1.151227e-01
1.152640e-01
1.154053e-01
1.155467e-01
1.156882e-01
1.158297e-01
1.159712e-01
1.161128e-01
1.162545e-01
1.163961e-01
1.165379e-01
1.166797e-01
1.168215e-01
1.169634e-01
1.171053e-01
1.172473e-01
1.173894e-01
1.175315e-01
1.176736e-01
1.178158e-01
1.179580e-01
1.181003e-01
1.182426e-01
1.183850e-01
1.185274e-01
1.186699e-01
1.188124e-01
1.189550e-01
1.190976e-01
1.192403e-01
1.193830e-01
1.195258e-01
1.196686e-01
1.198115e-01
1.199544e-01
1.200973e-01
1.202403e-01
1.203834e-01
1.205265e-01
1.206696e-01
1.208128e-01
1.209561e-01
1.210994e-01
1.212427e-01
1.213861e-01
1.215296e-01
1.216730e-01
1.218166e-01
1.219601e-01
1.221038e-01
1.222474e-01
1.223912e-01
1.225349e-01
1.226787e-01
1.228226e-01
1.229665e-01
1.231105e-01
1.232545e-01
1.233985e-01
1.235426e-01
1.236868e-01
1.238309e-01
1.239752e-01
1.241195e-01
1.242638e-01
1.244082e-01
1.245526e-01
1.246970e-01
1.248416e-01
1.249861e-01
1.251307e-01
1.252754e-01
1.254201e-01
1.255648e-01
1.257096e-01
1.258544e-01
1.259993e-01
1.261442e-01
1.262892e-01
1.264342e-01
1.265793e-01
1.267244e-01
1.268695e-01
1.270147e-01
1.271600e-01
1.273053e-01
1.274506e-01
1.275960e-01
1.277414e-01
1.278869e-01
1.280324e-01
1.281779e-01
1.283235e-01
1.284692e-01
1.286149e-01
1.287606e-01
1.289064e-01
1.290522e-01
1.291981e-01
1.293440e-01
1.294900e-01
1.296360e-01
1.297820e-01
1.299281e-01
1.300742e-01
1.302204e-01
1.303666e-01
1.305129e-01
1.306592e-01
1.308056e-01
1.309520e-01
1.310984e-01
1.312449e-01
1.313914e-01
1.315380e-01
1.316846e-01
1.318313e-01
1.319780e-01
1.321247e-01
1.322715e-01
1.324183e-01
1.325652e-01
1.327121e-01
1.328591e-01
1.330061e-01
1.331531e-01
1.333002e-01
1.334474e-01
1.335945e-01
1.337418e-01
1.338890e-01
1.340363e-01
1.341837e-01
1.343311e-01
1.344785e-01
1.346260e-01
1.347735e-01
1.349210e-01
1.350686e-01
1.352163e-01
1.353640e-01
1.355117e-01
1.356595e-01
1.358073e-01
1.359551e-01
1.361030e-01
1.362509e-01
1.363989e-01
1.365469e-01
1.366950e-01
1.368431e-01
1.369912e-01
1.371394e-01
1.372876e-01
1.374359e-01
1.375842e-01
1.377326e-01
1.378809e-01
1.380294e-01
1.381778e-01
1.383264e-01
1.384749e-01
1.386235e-01
1.387721e-01
1.389208e-01
1.390695e-01
1.392183e-01
1.393671e-01
1.395159e-01
1.396648e-01
1.398137e-01
1.399627e-01
1.401117e-01
1.402607e-01
1.404098e-01
1.405589e-01
1.407080e-01
1.408572e-01
1.410065e-01
1.411557e-01
1.413051e-01
1.414544e-01
1.416038e-01
1.417532e-01
1.419027e-01
1.420522e-01
1.422018e-01
1.423514e-01
1.425010e-01
1.426507e-01
1.428004e-01
1.429501e-01
1.430999e-01
1.432497e-01
1.433996e-01
1.435495e-01
1.436994e-01
1.438494e-01
1.439994e-01
1.441495e-01
1.442996e-01
1.444497e-01
1.445999e-01
1.447501e-01
1.449004e-01
1.450506e-01
1.452010e-01
1.453513e-01
1.455017e-01
1.456522e-01
1.458026e-01
1.459532e-01
1.461037e-01
1.462543e-01
1.464049e-01
1.465556e-01
1.467063e-01
1.468570e-01
1.470078e-01
1.471586e-01
1.473095e-01
1.474604e-01
1.476113e-01
1.477623e-01
1.479133e-01
1.480643e-01
1.482154e-01
1.483665e-01
1.485176e-01
1.486688e-01
1.488200e-01
1.489713e-01
1.491226e-01
1.492739e-01
1.494253e-01
1.495767e-01
1.497281e-01
1.498796e-01
1.500311e-01
1.501827e-01
1.503343e-01
1.504859e-01
1.506375e-01
1.507892e-01
1.509410e-01
1.510927e-01
1.512445e-01
1.513964e-01
1.515482e-01
1.517001e-01
1.518521e-01
1.520041e-01
1.521561e-01
1.523081e-01
1.524602e-01
1.526123e-01
1.527645e-01
1.529167e-01
1.530689e-01
1.532212e-01
1.533735e-01
1.535258e-01
1.536781e-01
1.538305e-01
1.539830e-01
1.541354e-01
1.542880e-01
1.544405e-01
1.545931e-01
1.547457e-01
1.548983e-01
1.550510e-01
1.552037e-01
1.553564e-01
1.555092e-01
1.556620e-01
1.558149e-01
1.559677e-01
1.561206e-01
1.562736e-01
1.564266e-01
1.565796e-01
1.567326e-01
1.568857e-01
1.570388e-01
1.571920e-01
1.573452e-01
1.574984e-01
1.576516e-01
1.578049e-01
1.579582e-01
1.581116e-01
1.582649e-01
1.584183e-01
1.585718e-01
1.587253e-01
1.588788e-01
1.590323e-01
1.591859e-01
1.593395e-01
1.594931e-01
1.596468e-01
1.598005e-01
1.599543e-01
1.601080e-01
1.602618e-01
1.604157e-01
1.605695e-01
1.607234e-01
1.608774e-01
1.610313e-01
1.611853e-01
1.613393e-01
1.614934e-01
1.616475e-01
1.618016e-01
1.619557e-01
1.621099e-01
1.622641e-01
1.624184e-01
1.625727e-01
1.627270e-01
1.628813e-01
1.630357e-01
1.631901e-01
1.633445e-01
1.634990e-01
1.636535e-01
1.638080e-01
1.639626e-01
1.641171e-01
1.642718e-01
1.644264e-01
1.645811e-01
1.647358e-01
1.648905e-01
1.650453e-01
1.652001e-01
1.653549e-01
1.655098e-01
1.656647e-01
1.658196e-01
1.659745e-01
1.661295e-01
1.662845e-01
1.664396e-01
1.665946e-01
1.667497e-01
1.669049e-01
1.670600e-01
1.672152e-01
1.673704e-01
1.675257e-01
1.676809e-01
1.678362e-01
1.679916e-01
1.681469e-01
1.683023e-01
1.684577e-01
1.686132e-01
1.687687e-01
1.689242e-01
1.690797e-01
1.692353e-01
1.693909e-01
1.695465e-01
1.697021e-01
1.698578e-01
1.700135e-01
1.701692e-01
1.703250e-01
1.704808e-01
1.706366e-01
1.707924e-01
1.709483e-01
1.711042e-01
1.712602e-01
1.714161e-01
1.715721e-01
1.717281e-01
1.718841e-01
1.720402e-01
1.721963e-01
1.723524e-01
1.725086e-01
1.726648e-01
1.728210e-01
1.729772e-01
1.731335e-01
1.732897e-01
1.734460e-01
1.736024e-01
1.737588e-01
1.739151e-01
1.740716e-01
1.742280e-01
1.743845e-01
1.745410e-01
1.746975e-01
1.748541e-01
1.750106e-01
1.751672e-01
1.753239e-01
1.754805e-01
1.756372e-01
1.757939e-01
1.759507e-01
1.761074e-01
1.762642e-01
1.764210e-01
1.765779e-01
1.767347e-01
1.768916e-01
1.770485e-01
1.772055e-01
1.773624e-01
1.775194e-01
1.776764e-01
1.778335e-01
1.779906e-01
1.781476e-01
1.783048e-01
1.784619e-01
1.786191e-01
1.787763e-01
1.789335e-01
1.790907e-01
1.792480e-01
1.794053e-01
1.795626e-01
1.797199e-01
1.798773e-01
1.800347e-01
1.801921e-01
1.803495e-01
1.805070e-01
1.806645e-01
1.808220e-01
1.809795e-01
1.811371e-01
1.812947e-01
1.814523e-01
1.816099e-01
1.817675e-01
1.819252e-01
1.820829e-01
1.822406e-01
1.823984e-01
1.825562e-01
1.827140e-01
1.828718e-01
1.830296e-01
1.831875e-01
1.833454e-01
1.835033e-01
1.836612e-01
1.838192e-01
1.839771e-01
1.841351e-01
1.842932e-01
1.844512e-01
1.846093e-01
1.847674e-01
1.849255e-01
1.850836e-01
1.852418e-01
1.853999e-01
1.855581e-01
1.857164e-01
1.858746e-01
1.860329e-01
1.861912e-01
1.863495e-01
1.865078e-01
1.866662e-01
1.868246e-01
1.869830e-01
1.871414e-01
1.872998e-01
1.874583e-01
1.876168e-01
1.877753e-01
1.879338e-01
1.880923e-01
1.882509e-01
1.884095e-01
1.885681e-01
1.887267e-01
1.888854e-01
1.890441e-01
1.892028e-01
1.893615e-01
1.895202e-01
1.896790e-01
1.898378e-01
1.899966e-01
1.901554e-01
1.903142e-01
1.904731e-01
1.906319e-01
1.907908e-01
1.909498e-01
1.911087e-01
1.912677e-01
1.914266e-01
1.915856e-01
1.917447e-01
1.919037e-01
1.920627e-01
1.922218e-01
1.923809e-01
1.925400e-01
1.926992e-01
1.928583e-01
1.930175e-01
1.931767e-01
1.933359e-01
1.934951e-01
1.936544e-01
1.938137e-01
1.939729e-01
1.941322e-01
1.942916e-01
1.944509e-01
1.946103e-01
1.947697e-01
1.949291e-01
1.950885e-01
1.952479e-01
1.954074e-01
1.955668e-01
1.957263e-01
1.958858e-01
1.960454e-01
1.962049e-01
1.963645e-01
1.965241e-01
1.966837e-01
1.968433e-01
1.970029e-01
1.971626e-01
1.973222e-01
1.974819e-01
1.976416e-01
1.978013e-01
1.979611e-01
1.981208e-01
1.982806e-01
1.984404e-01
1.986002e-01
1.987600e-01
1.989199e-01
1.990797e-01
1.992396e-01
1.993995e-01
1.995594e-01
1.997193e-01
1.998793e-01
2.000392e-01
2.001992e-01
2.003592e-01
2.005192e-01
2.006792e-01
2.008393e-01
2.009993e-01
2.011594e-01
2.013195e-01
2.014796e-01
2.016397e-01
2.017998e-01
2.019600e-01
2.021201e-01
2.022803e-01
2.024405e-01
2.026007e-01
2.027610e-01
2.029212e-01
2.030815e-01
2.032417e-01
2.034020e-01
2.035623e-01
2.037226e-01
2.038830e-01
2.040433e-01
2.042037e-01
2.043641e-01
2.045245e-01
2.046849e-01
2.048453e-01
2.050057e-01
2.051662e-01
2.053266e-01
2.054871e-01
2.056476e-01
2.058081e-01
2.059686e-01
2.061292e-01
2.062897e-01
2.064503e-01
2.066109e-01
2.067715e-01
2.069321e-01
2.070927e-01
2.072533e-01
2.074140e-01
2.075746e-01
2.077353e-01
2.078960e-01
2.080567e-01
2.082174e-01
2.083781e-01
2.085389e-01
2.086996e-01
2.088604e-01
2.090212e-01
2.091820e-01
2.093428e-01
2.095036e-01
2.096644e-01
2.098252e-01
2.099861e-01
2.101470e-01
2.103079e-01
2.104687e-01
2.106296e-01
2.107906e-01
2.109515e-01
2.111124e-01
2.112734e-01
2.114343e-01
2.115953e-01
2.117563e-01
2.119173e-01
2.120783e-01
2.122393e-01
2.124004e-01
2.125614e-01
2.127225e-01
2.128836e-01
2.130446e-01
2.132057e-01
2.133668e-01
2.135279e-01
2.136891e-01
2.138502e-01
2.140114e-01
2.141725e-01
2.143337e-01
2.144949e-01
2.146561e-01
2.148173e-01
2.149785e-01
2.151397e-01
2.153009e-01
2.154622e-01
2.156234e-01
2.157847e-01
2.159460e-01
2.161072e-01
2.162685e-01
2.164298e-01
2.165911e-01
2.167525e-01
2.169138e-01
2.170751e-01
2.172365e-01
2.173979e-01
2.175592e-01
2.177206e-01
2.178820e-01
2.180434e-01
2.182048e-01
2.183662e-01
2.185277e-01
2.186891e-01
2.188505e-01
2.190120e-01
2.191735e-01
2.193349e-01
2.194964e-01
2.196579e-01
2.198194e-01
2.199809e-01
2.201424e-01
2.203040e-01
2.204655e-01
2.206270e-01
2.207886e-01
2.209501e-01
2.211117e-01
2.212733e-01
2.214349e-01
2.215964e-01
2.217580e-01
2.219196e-01
2.220813e-01
2.222429e-01
2.224045e-01
2.225661e-01
2.227278e-01
2.228894e-01
2.230511e-01
2.232128e-01
2.233744e-01
2.235361e-01
2.236978e-01
2.238595e-01
2.240212e-01
2.241829e-01
2.243446e-01
2.245063e-01
2.246681e-01
2.248298e-01
2.249916e-01
2.251533e-01
2.253151e-01
2.254768e-01
2.256386e-01
2.258004e-01
2.259621e-01
2.261239e-01
2.262857e-01
2.264475e-01
2.266093e-01
2.267711e-01
2.269329e-01
2.270948e-01
2.272566e-01
2.274184e-01
2.275803e-01
2.277421e-01
2.279040e-01
2.280658e-01
2.282277e-01
2.283895e-01
2.285514e-01
2.287133e-01
2.288752e-01
2.290371e-01
2.291990e-01
2.293609e-01
2.295228e-01
2.296847e-01
2.298466e-01
2.300085e-01
2.301704e-01
2.303323e-01
2.304943e-01
2.306562e-01
2.308181e-01
2.309801e-01
2.311420e-01
2.313040e-01
2.314659e-01
2.316279e-01
2.317898e-01
2.319518e-01
2.321138e-01
2.322757e-01
2.324377e-01
2.325997e-01
2.327617e-01
2.329237e-01
2.330857e-01
2.332477e-01
2.334097e-01
2.335717e-01
2.337337e-01
2.338957e-01
2.340577e-01
2.342197e-01
2.343817e-01
2.345437e-01
2.347057e-01
2.348678e-01
2.350298e-01
2.351918e-01
2.353539e-01
2.355159e-01
2.356779e-01
2.358400e-01
2.360020e-01
2.361641e-01
2.363261e-01
2.364882e-01
2.366502e-01
2.368123e-01
2.369743e-01
2.371364e-01
2.372984e-01
2.374605e-01
2.376225e-01
2.377846e-01
2.379467e-01
2.381087e-01
2.382708e-01
2.384329e-01
2.385949e-01
2.387570e-01
2.389191e-01
2.390811e-01
2.392432e-01
2.394053e-01
2.395674e-01
2.397294e-01
2.398915e-01
2.400536e-01
2.402157e-01
2.403778e-01
2.405398e-01
2.407019e-01
2.408640e-01
2.410261e-01
2.411882e-01
2.413502e-01
2.415123e-01
2.416744e-01
2.418365e-01
2.419986e-01
2.421606e-01
2.423227e-01
2.424848e-01
2.426469e-01
2.428090e-01
2.429710e-01
2.431331e-01
2.432952e-01
2.434573e-01
2.436193e-01
2.437814e-01
2.439435e-01
2.441056e-01
2.442676e-01
2.444297e-01
2.445918e-01
2.447538e-01
2.449159e-01
2.450780e-01
2.452400e-01
2.454021e-01
2.455642e-01
2.457262e-01
2.458883e-01
2.460503e-01
2.462124e-01
2.463744e-01
2.465365e-01
2.466986e-01
2.468606e-01
2.470226e-01
2.471847e-01
2.473467e-01
2.475088e-01
2.476708e-01
2.478328e-01
2.479949e-01
2.481569e-01
2.483189e-01
2.484809e-01
2.486430e-01
2.488050e-01
2.489670e-01
2.491290e-01
2.492910e-01
2.494530e-01
2.496150e-01
2.497770e-01
2.499390e-01
2.501010e-01
2.502630e-01
2.504250e-01
2.505870e-01
2.507490e-01
2.509109e-01
2.510729e-01
2.512349e-01
2.513968e-01
2.515588e-01
2.517208e-01
2.518827e-01
2.520447e-01
2.522066e-01
2.523685e-01
2.525305e-01
2.526924e-01
2.528543e-01
2.530163e-01
2.531782e-01
2.533401e-01
2.535020e-01
2.536639e-01
2.538258e-01
2.539877e-01
2.541496e-01
2.543115e-01
2.544734e-01
2.546352e-01
2.547971e-01
2.549590e-01
2.551208e-01
2.552827e-01
2.554445e-01
2.556064e-01
2.557682e-01
2.559300e-01
2.560919e-01
2.562537e-01
2.564155e-01
2.565773e-01
2.567391e-01
2.569009e-01
2.570627e-01
2.572245e-01
2.573863e-01
2.575480e-01
2.577098e-01
2.578716e-01
2.580333e-01
2.581951e-01
2.583568e-01
2.585185e-01
2.586803e-01
2.588420e-01
2.590037e-01
2.591654e-01
2.593271e-01
2.594888e-01
2.596505e-01
2.598122e-01
2.599738e-01
2.601355e-01
2.602972e-01
2.604588e-01
2.606204e-01
2.607821e-01
2.609437e-01
2.611053e-01
2.612669e-01
2.614285e-01
2.615901e-01
2.617517e-01
2.619133e-01
2.620749e-01
2.622364e-01
2.623980e-01
2.625595e-01
2.627211e-01
2.628826e-01
2.630441e-01
2.632056e-01
2.633671e-01
2.635286e-01
2.636901e-01
2.638516e-01
2.640131e-01
2.641745e-01
2.643360e-01
2.644974e-01
2.646589e-01
2.648203e-01
2.649817e-01
2.651431e-01
2.653045e-01
2.654659e-01
2.656273e-01
2.657887e-01
2.659500e-01
2.661114e-01
2.662727e-01
2.664340e-01
2.665954e-01
2.667567e-01
2.669180e-01
2.670793e-01
2.672405e-01
2.674018e-01
2.675631e-01
2.677243e-01
2.678856e-01
2.680468e-01
2.682080e-01
2.683692e-01
2.685304e-01
2.686916e-01
2.688528e-01
2.690140e-01
2.691751e-01
2.693362e-01
2.694974e-01
2.696585e-01
2.698196e-01
2.699807e-01
2.701418e-01
2.703029e-01
2.704639e-01
2.706250e-01
2.707860e-01
2.709471e-01
2.711081e-01
2.712691e-01
2.714301e-01
2.715911e-01
2.717521e-01
2.719130e-01
2.720740e-01
2.722349e-01
2.723958e-01
2.725567e-01
2.727176e-01
2.728785e-01
2.730394e-01
2.732003e-01
2.733611e-01
2.735220e-01
2.736828e-01
2.738436e-01
2.740044e-01
2.741652e-01
2.743260e-01
2.744867e-01
2.746475e-01
2.748082e-01
2.749689e-01
2.751296e-01
2.752903e-01
2.754510e-01
2.756117e-01
2.757724e-01
2.759330e-01
2.760936e-01
2.762542e-01
2.764148e-01
2.765754e-01
2.767360e-01
2.768966e-01
2.770571e-01
2.772176e-01
2.773782e-01
2.775387e-01
2.776992e-01
2.778596e-01
2.780201e-01
2.781805e-01
2.783410e-01
2.785014e-01
2.786618e-01
2.788222e-01
2.789826e-01
2.791429e-01
2.793033e-01
2.794636e-01
2.796239e-01
2.797842e-01
2.799445e-01
2.801048e-01
2.802650e-01
2.804253e-01
2.805855e-01
2.807457e-01
2.809059e-01
2.810661e-01
2.812262e-01
2.813864e-01
2.815465e-01
2.817066e-01
2.818667e-01
2.820268e-01
2.821869e-01
2.823469e-01
2.825069e-01
2.826670e-01
2.828270e-01
2.829869e-01
2.831469e-01
2.833069e-01
2.834668e-01
2.836267e-01
2.837866e-01
2.839465e-01
2.841064e-01
2.842662e-01
2.844261e-01
2.845859e-01
2.847457e-01
2.849055e-01
2.850652e-01
2.852250e-01
2.853847e-01
2.855445e-01
2.857042e-01
2.858638e-01
2.860235e-01
2.861831e-01
2.863428e-01
2.865024e-01
2.866620e-01
2.868216e-01
2.869811e-01
2.871407e-01
2.873002e-01
2.874597e-01
2.876192e-01
2.877786e-01
2.879381e-01
2.880975e-01
2.882569e-01
2.884163e-01
2.885757e-01
2.887351e-01
2.888944e-01
2.890537e-01
2.892130e-01
2.893723e-01
2.895316e-01
2.896908e-01
2.898500e-01
2.900092e-01
2.901684e-01
2.903276e-01
2.904867e-01
2.906459e-01
2.908050e-01
2.909641e-01
2.911231e-01
2.912822e-01
2.914412e-01
2.916002e-01
2.917592e-01
2.919182e-01
2.920772e-01
2.922361e-01
2.923950e-01
2.925539e-01
2.927128e-01
2.928716e-01
2.930305e-01
2.931893e-01
2.933481e-01
2.935068e-01
2.936656e-01
2.938243e-01
2.939830e-01
2.941417e-01
2.943004e-01
2.944590e-01
2.946177e-01
2.947763e-01
2.949349e-01
2.950934e-01
2.952520e-01
2.954105e-01
2.955690e-01
2.957275e-01
2.958859e-01
2.960444e-01
2.962028e-01
2.963612e-01
2.965195e-01
2.966779e-01
2.968362e-01
2.969945e-01
2.971528e-01
2.973111e-01
2.974693e-01
2.976275e-01
2.977857e-01
2.979439e-01
2.981020e-01
2.982602e-01
2.984183e-01
2.985764e-01
2.987344e-01
2.988925e-01
2.990505e-01
2.992085e-01
2.993664e-01
2.995244e-01
2.996823e-01
2.998402e-01
2.999981e-01
3.001560e-01
3.003138e-01
3.004716e-01
3.006294e-01
3.007872e-01
3.009449e-01
3.011026e-01
3.012603e-01
3.014180e-01
3.015756e-01
3.017332e-01
3.018908e-01
3.020484e-01
3.022060e-01
3.023635e-01
3.025210e-01
3.026785e-01
3.028359e-01
3.029934e-01
3.031508e-01
3.033081e-01
3.034655e-01
3.036228e-01
3.037801e-01
3.039374e-01
3.040947e-01
3.042519e-01
3.044091e-01
3.045663e-01
3.047235e-01
3.048806e-01
3.050377e-01
3.051948e-01
3.053519e-01
3.055089e-01
3.056659e-01
3.058229e-01
3.059799e-01
3.061368e-01
3.062937e-01
3.064506e-01
3.066074e-01
3.067643e-01
3.069211e-01
3.070779e-01
3.072346e-01
3.073913e-01
3.075480e-01
3.077047e-01
3.078614e-01
3.080180e-01
3.081746e-01
3.083312e-01
3.084877e-01
3.086442e-01
3.088007e-01
3.089572e-01
3.091136e-01
3.092700e-01
3.094264e-01
3.095828e-01
3.097391e-01
3.098954e-01
3.100517e-01
3.102079e-01
3.103642e-01
3.105204e-01
3.106765e-01
3.108327e-01
3.109888e-01
3.111449e-01
3.113009e-01
3.114570e-01
3.116130e-01
3.117690e-01
3.119249e-01
3.120808e-01
3.122367e-01
3.123926e-01
3.125484e-01
3.127042e-01
3.128600e-01
3.130158e-01
3.131715e-01
3.133272e-01
3.134829e-01
3.136385e-01
3.137941e-01
3.139497e-01
3.141053e-01
3.142608e-01
3.144163e-01
3.145717e-01
3.147272e-01
3.148826e-01
3.150380e-01
3.151933e-01
3.153487e-01
3.155040e-01
3.156592e-01
3.158145e-01
3.159697e-01
3.161248e-01
3.162800e-01
3.164351e-01
3.165902e-01
3.167453e-01
3.169003e-01
3.170553e-01
3.172103e-01
3.173652e-01
3.175201e-01
3.176750e-01
3.178298e-01
3.179847e-01
3.181395e-01
3.182942e-01
3.184489e-01
3.186036e-01
3.187583e-01
3.189130e-01
3.190676e-01
3.192221e-01
3.193767e-01
3.195312e-01
3.196857e-01
3.198401e-01
3.199946e-01
3.201490e-01
3.203033e-01
3.204577e-01
3.206120e-01
3.207662e-01
3.209205e-01
3.210747e-01
3.212288e-01
3.213830e-01
3.215371e-01
3.216912e-01
3.218452e-01
3.219992e-01
3.221532e-01
3.223072e-01
3.224611e-01
3.226150e-01
3.227688e-01
3.229227e-01
3.230765e-01
3.232302e-01
3.233840e-01
3.235376e-01
3.236913e-01
3.238449e-01
3.239985e-01
3.241521e-01
3.243056e-01
3.244591e-01
3.246126e-01
3.247660e-01
3.249195e-01
3.250728e-01
3.252262e-01
3.253795e-01
3.255327e-01
3.256860e-01
3.258392e-01
3.259923e-01
3.261455e-01
3.262986e-01
3.264517e-01
3.266047e-01
3.267577e-01
3.269107e-01
3.270636e-01
3.272165e-01
3.273694e-01
3.275222e-01
3.276750e-01
3.278278e-01
3.279805e-01
3.281332e-01
3.282859e-01
3.284385e-01
3.285911e-01
3.287437e-01
3.288962e-01
3.290487e-01
3.292012e-01
3.293536e-01
3.295060e-01
3.296583e-01
3.298106e-01
3.299629e-01
3.301152e-01
3.302674e-01
3.304196e-01
3.305717e-01
3.307238e-01
3.308759e-01
3.310279e-01
3.311799e-01
3.313319e-01
3.314838e-01
3.316357e-01
3.317876e-01
3.319394e-01
3.320912e-01
3.322430e-01
3.323947e-01
3.325464e-01
3.326980e-01
3.328496e-01
3.330012e-01
3.331528e-01
3.333043e-01
3.334557e-01
3.336072e-01
3.337586e-01
3.339099e-01
3.340612e-01
3.342125e-01
3.343638e-01
3.345150e-01
3.346662e-01
3.348173e-01
3.349684e-01
3.351195e-01
3.352705e-01
3.354215e-01
3.355724e-01
3.357234e-01
3.358742e-01
3.360251e-01
3.361759e-01
3.363266e-01
3.364774e-01
3.366281e-01
3.367787e-01
3.369293e-01
3.370799e-01
3.372305e-01
3.373810e-01
3.375314e-01
3.376819e-01
3.378323e-01
3.379826e-01
3.381329e-01
3.382832e-01
3.384334e-01
3.385836e-01
3.387338e-01
3.388839e-01
3.390340e-01
3.391841e-01
3.393341e-01
3.394840e-01
3.396340e-01
3.397839e-01
3.399337e-01
3.400835e-01
3.402333e-01
3.403830e-01
3.405327e-01
3.406824e-01
3.408320e-01
3.409816e-01
3.411311e-01
3.412806e-01
3.414301e-01
3.415795e-01
3.417289e-01
3.418783e-01
3.420276e-01
3.421768e-01
3.423260e-01
3.424752e-01
3.426244e-01
3.427735e-01
3.429226e-01
3.430716e-01
3.432206e-01
3.433695e-01
3.435184e-01
3.436673e-01
3.438161e-01
3.439649e-01
3.441136e-01
3.442623e-01
3.444110e-01
3.445596e-01
3.447082e-01
3.448567e-01
3.450052e-01
3.451537e-01
3.453021e-01
3.454505e-01
3.455988e-01
3.457471e-01
3.458954e-01
3.460436e-01
3.461918e-01
3.463399e-01
3.464880e-01
3.466360e-01
3.467840e-01
3.469320e-01
3.470799e-01
3.472278e-01
3.473757e-01
3.475235e-01
3.476712e-01
3.478189e-01
3.479666e-01
3.481142e-01
3.482618e-01
3.484094e-01
3.485569e-01
3.487043e-01
3.488517e-01
3.489991e-01
3.491465e-01
3.492937e-01
3.494410e-01
3.495882e-01
3.497354e-01
3.498825e-01
3.500296e-01
3.501766e-01
3.503236e-01
3.504705e-01
3.506175e-01
3.507643e-01
3.509111e-01
3.510579e-01
3.512047e-01
3.513513e-01
3.514980e-01
3.516446e-01
3.517912e-01
3.519377e-01
3.520842e-01
3.522306e-01
3.523770e-01
3.525233e-01
3.526696e-01
3.528159e-01
3.529621e-01
3.531082e-01
3.532544e-01
3.534004e-01
3.535465e-01
3.536925e-01
3.538384e-01
3.539843e-01
3.541302e-01
3.542760e-01
3.544218e-01
3.545675e-01
3.547132e-01
3.548588e-01
3.550044e-01
3.551499e-01
3.552954e-01
3.554409e-01
3.555863e-01
3.557317e-01
3.558770e-01
3.560223e-01
3.561675e-01
3.563127e-01
3.564578e-01
3.566029e-01
3.567480e-01
3.568930e-01
3.570379e-01
3.571829e-01
3.573277e-01
3.574725e-01
3.576173e-01
3.577620e-01
3.579067e-01
3.580514e-01
3.581960e-01
3.583405e-01
3.584850e-01
3.586295e-01
3.587739e-01
3.589182e-01
3.590625e-01
3.592068e-01
3.593510e-01
3.594952e-01
3.596393e-01
3.597834e-01
3.599275e-01
3.600714e-01
3.602154e-01
3.603593e-01
3.605031e-01
3.606469e-01
3.607907e-01
3.609344e-01
3.610781e-01
3.612217e-01
3.613652e-01
3.615088e-01
3.616522e-01
3.617957e-01
3.619390e-01
3.620824e-01
3.622256e-01
3.623689e-01
3.625121e-01
3.626552e-01
3.627983e-01
3.629413e-01
3.630843e-01
3.632273e-01
3.633702e-01
3.635130e-01
3.636558e-01
3.637986e-01
3.639413e-01
3.640839e-01
3.642266e-01
3.643691e-01
3.645116e-01
3.646541e-01
3.647965e-01
3.649389e-01
3.650812e-01
3.652235e-01
3.653657e-01
3.655079e-01
3.656500e-01
3.657920e-01
3.659341e-01
3.660760e-01
3.662180e-01
3.663599e-01
3.665017e-01
3.666435e-01
3.667852e-01
3.669269e-01
3.670685e-01
3.672101e-01
3.673516e-01
3.674931e-01
3.676345e-01
3.677759e-01
3.679172e-01
3.680585e-01
3.681998e-01
3.683409e-01
3.684821e-01
3.686231e-01
3.687642e-01
3.689052e-01
3.690461e-01
3.691870e-01
3.693278e-01
3.694686e-01
3.696093e-01
3.697500e-01
3.698906e-01
3.700312e-01
3.701717e-01
3.703122e-01
3.704526e-01
3.705930e-01
3.707333e-01
3.708736e-01
3.710138e-01
3.711540e-01
3.712941e-01
3.714342e-01
3.715742e-01
3.717142e-01
3.718541e-01
3.719939e-01
3.721338e-01
3.722735e-01
3.724132e-01
3.725529e-01
3.726925e-01
3.728320e-01
3.729715e-01
3.731110e-01
3.732504e-01
3.733897e-01
3.735290e-01
3.736683e-01
3.738075e-01
3.739466e-01
3.740857e-01
3.742247e-01
3.743637e-01
3.745026e-01
3.746415e-01
3.747803e-01
3.749191e-01
3.750578e-01
3.751965e-01
3.753351e-01
3.754736e-01
3.756121e-01
3.757506e-01
3.758890e-01
3.760274e-01
3.761656e-01
3.763039e-01
3.764421e-01
3.765802e-01
3.767183e-01
3.768563e-01
3.769943e-01
3.771322e-01
3.772701e-01
3.774079e-01
3.775457e-01
3.776834e-01
3.778210e-01
3.779586e-01
3.780962e-01
3.782337e-01
3.783711e-01
3.785085e-01
3.786458e-01
3.787831e-01
3.789203e-01
3.790575e-01
3.791946e-01
3.793316e-01
3.794686e-01
3.796056e-01
3.797425e-01
3.798793e-01
3.800161e-01
3.801528e-01
3.802895e-01
3.804261e-01
3.805627e-01
3.806992e-01
3.808357e-01
3.809721e-01
3.811084e-01
3.812447e-01
3.813810e-01
3.815171e-01
3.816533e-01
3.817893e-01
3.819254e-01
3.820613e-01
3.821972e-01
3.823331e-01
3.824689e-01
3.826046e-01
3.827403e-01
3.828759e-01
3.830115e-01
3.831470e-01
3.832825e-01
3.834179e-01
3.835532e-01
3.836885e-01
3.838237e-01
3.839589e-01
3.840940e-01
3.842291e-01
3.843641e-01
3.844991e-01
3.846340e-01
3.847688e-01
3.849036e-01
3.850383e-01
3.851730e-01
3.853076e-01
3.854422e-01
3.855767e-01
3.857111e-01
3.858455e-01
3.859798e-01
3.861141e-01
3.862483e-01
3.863825e-01
3.865166e-01
3.866506e-01
3.867846e-01
3.869185e-01
3.870524e-01
3.871862e-01
3.873200e-01
3.874537e-01
3.875873e-01
3.877209e-01
3.878544e-01
3.879879e-01
3.881213e-01
3.882547e-01
3.883880e-01
3.885212e-01
3.886544e-01
3.887875e-01
3.889206e-01
3.890536e-01
3.891865e-01
3.893194e-01
3.894522e-01
3.895850e-01
3.897177e-01
3.898504e-01
3.899830e-01
3.901155e-01
3.902480e-01
3.903804e-01
3.905128e-01
3.906451e-01
3.907773e-01
3.909095e-01
3.910416e-01
3.911737e-01
3.913057e-01
3.914377e-01
3.915696e-01
3.917014e-01
3.918332e-01
3.919649e-01
3.920965e-01
3.922281e-01
3.923597e-01
3.924911e-01
3.926225e-01
3.927539e-01
3.928852e-01
3.930164e-01
3.931476e-01
3.932787e-01
3.934098e-01
3.935408e-01
3.936717e-01
3.938026e-01
3.939334e-01
3.940642e-01
3.941949e-01
3.943255e-01
3.944561e-01
3.945866e-01
3.947170e-01
3.948474e-01
3.949778e-01
3.951080e-01
3.952383e-01
3.953684e-01
3.954985e-01
3.956285e-01
3.957585e-01
3.958884e-01
3.960183e-01
3.961480e-01
3.962778e-01
3.964074e-01
3.965370e-01
3.966666e-01
3.967961e-01
3.969255e-01
3.970548e-01
3.971841e-01
3.973134e-01
3.974426e-01
3.975717e-01
3.977007e-01
3.978297e-01
3.979586e-01
3.980875e-01
3.982163e-01
3.983450e-01
3.984737e-01
3.986023e-01
3.987309e-01
3.988594e-01
3.989878e-01
3.991162e-01
3.992445e-01
3.993728e-01
3.995009e-01
3.996291e-01
3.997571e-01
3.998851e-01
4.000130e-01
4.001409e-01
4.002687e-01
4.003965e-01
4.005242e-01
4.006518e-01
4.007793e-01
4.009068e-01
4.010343e-01
4.011616e-01
4.012889e-01
4.014162e-01
4.015434e-01
4.016705e-01
4.017975e-01
4.019245e-01
4.020514e-01
4.021783e-01
4.023051e-01
4.024318e-01
4.025585e-01
4.026851e-01
4.028117e-01
4.029382e-01
4.030646e-01
4.031909e-01
4.033172e-01
4.034435e-01
4.035696e-01
4.036957e-01
4.038218e-01
4.039477e-01
4.040736e-01
4.041995e-01
4.043253e-01
4.044510e-01
4.045766e-01
4.047022e-01
4.048277e-01
4.049532e-01
4.050786e-01
4.052039e-01
4.053292e-01
4.054544e-01
4.055795e-01
4.057046e-01
4.058296e-01
4.059545e-01
4.060794e-01
4.062042e-01
4.063289e-01
4.064536e-01
4.065782e-01
4.067028e-01
4.068273e-01
4.069517e-01
4.070760e-01
4.072003e-01
4.073246e-01
4.074487e-01
4.075728e-01
4.076968e-01
4.078208e-01
4.079447e-01
4.080685e-01
4.081923e-01
4.083160e-01
4.084396e-01
4.085632e-01
4.086867e-01
4.088101e-01
4.089335e-01
4.090568e-01
4.091800e-01
4.093032e-01
4.094263e-01
4.095493e-01
4.096723e-01
4.097952e-01
4.099181e-01
4.100408e-01
4.101635e-01
4.102862e-01
4.104087e-01
4.105312e-01
4.106537e-01
4.107761e-01
4.108984e-01
4.110206e-01
4.111428e-01
4.112649e-01
4.113869e-01
4.115089e-01
4.116308e-01
4.117526e-01
4.118744e-01
4.119961e-01
4.121177e-01
4.122393e-01
4.123608e-01
4.124822e-01
4.126036e-01
4.127249e-01
4.128461e-01
4.129673e-01
4.130884e-01
4.132094e-01
4.133304e-01
4.134513e-01
4.135721e-01
4.136928e-01
4.138135e-01
4.139342e-01
4.140547e-01
4.141752e-01
4.142956e-01
4.144160e-01
4.145362e-01
4.146564e-01
4.147766e-01
4.148967e-01
4.150167e-01
4.151366e-01
4.152565e-01
4.153763e-01
4.154960e-01
4.156157e-01
4.157353e-01
4.158548e-01
4.159742e-01
4.160936e-01
4.162130e-01
4.163322e-01
4.164514e-01
4.165705e-01
4.166895e-01
4.168085e-01
4.169274e-01
4.170463e-01
4.171650e-01
4.172837e-01
4.174023e-01
4.175209e-01
4.176394e-01
4.177578e-01
4.178762e-01
4.179944e-01
4.181126e-01
4.182308e-01
4.183489e-01
4.184669e-01
4.185848e-01
4.187027e-01
4.188204e-01
4.189382e-01
4.190558e-01
4.191734e-01
4.192909e-01
4.194084e-01
4.195257e-01
4.196430e-01
4.197603e-01
4.198774e-01
4.199945e-01
4.201115e-01
4.202285e-01
4.203453e-01
4.204622e-01
4.205789e-01
4.206956e-01
4.208122e-01
4.209287e-01
4.210451e-01
4.211615e-01
4.212778e-01
4.213941e-01
4.215102e-01
4.216263e-01
4.217424e-01
4.218583e-01
4.219742e-01
4.220900e-01
4.222058e-01
4.223214e-01
4.224370e-01
4.225526e-01
4.226680e-01
4.227834e-01
4.228987e-01
4.230140e-01
4.231291e-01
4.232442e-01
4.233593e-01
4.234742e-01
4.235891e-01
4.237039e-01
4.238187e-01
4.239333e-01
4.240479e-01
4.241625e-01
4.242769e-01
4.243913e-01
4.245056e-01
4.246198e-01
4.247340e-01
4.248481e-01
4.249621e-01
4.250760e-01
4.251899e-01
4.253037e-01
4.254175e-01
4.255311e-01
4.256447e-01
4.257582e-01
4.258716e-01
4.259850e-01
4.260983e-01
4.262115e-01
4.263247e-01
4.264377e-01
4.265507e-01
4.266637e-01
4.267765e-01
4.268893e-01
4.270020e-01
4.271147e-01
4.272272e-01
4.273397e-01
4.274521e-01
4.275645e-01
4.276767e-01
4.277889e-01
4.279011e-01
4.280131e-01
4.281251e-01
4.282370e-01
4.283488e-01
4.284606e-01
4.285722e-01
4.286838e-01
4.287954e-01
4.289068e-01
4.290182e-01
4.291295e-01
4.292408e-01
4.293519e-01
4.294630e-01
4.295740e-01
4.296850e-01
4.297958e-01
4.299066e-01
4.300173e-01
4.301280e-01
4.302386e-01
4.303491e-01
4.304595e-01
4.305698e-01
4.306801e-01
4.307903e-01
4.309004e-01
4.310104e-01
4.311204e-01
4.312303e-01
4.313401e-01
4.314499e-01
4.315596e-01
4.316692e-01
4.317787e-01
4.318881e-01
4.319975e-01
4.321068e-01
4.322160e-01
4.323252e-01
4.324342e-01
4.325432e-01
4.326521e-01
4.327610e-01
4.328697e-01
4.329784e-01
4.330871e-01
4.331956e-01
4.333041e-01
4.334125e-01
4.335208e-01
4.336290e-01
4.337372e-01
4.338453e-01
4.339533e-01
4.340612e-01
4.341691e-01
4.342768e-01
4.343846e-01
4.344922e-01
4.345997e-01
4.347072e-01
4.348146e-01
4.349219e-01
4.350292e-01
4.351364e-01
4.352435e-01
4.353505e-01
4.354574e-01
4.355643e-01
4.356711e-01
4.357778e-01
4.358844e-01
4.359910e-01
4.360975e-01
4.362039e-01
4.363102e-01
4.364165e-01
4.365227e-01
4.366288e-01
4.367348e-01
4.368407e-01
4.369466e-01
4.370524e-01
4.371581e-01
4.372637e-01
4.373693e-01
4.374748e-01
4.375802e-01
4.376855e-01
4.377908e-01
4.378959e-01
4.380010e-01
4.381061e-01
4.382110e-01
4.383159e-01
4.384206e-01
4.385253e-01
4.386300e-01
4.387345e-01
4.388390e-01
4.389434e-01
4.390477e-01
4.391520e-01
4.392561e-01
4.393602e-01
4.394642e-01
4.395681e-01
4.396720e-01
4.397758e-01
4.398794e-01
4.399831e-01
4.400866e-01
4.401901e-01
4.402934e-01
4.403967e-01
4.405000e-01
4.406031e-01
4.407062e-01
4.408092e-01
4.409121e-01
4.410149e-01
4.411176e-01
4.412203e-01
4.413229e-01
4.414254e-01
4.415279e-01
4.416302e-01
4.417325e-01
4.418347e-01
4.419368e-01
4.420389e-01
4.421408e-01
4.422427e-01
4.423445e-01
4.424462e-01
4.425479e-01
4.426494e-01
4.427509e-01
4.428523e-01
4.429537e-01
4.430549e-01
4.431561e-01
4.432572e-01
4.433582e-01
4.434591e-01
4.435599e-01
4.436607e-01
4.437614e-01
4.438620e-01
4.439625e-01
4.440630e-01
4.441634e-01
4.442637e-01
4.443639e-01
4.444640e-01
4.445640e-01
4.446640e-01
4.447639e-01
4.448637e-01
4.449634e-01
4.450631e-01
4.451627e-01
4.452622e-01
4.453616e-01
4.454609e-01
4.455601e-01
4.456593e-01
4.457584e-01
4.458574e-01
4.459563e-01
4.460552e-01
4.461539e-01
4.462526e-01
4.463512e-01
4.464497e-01
4.465482e-01
4.466465e-01
4.467448e-01
4.468430e-01
4.469411e-01
4.470391e-01
4.471371e-01
4.472350e-01
4.473328e-01
4.474305e-01
4.475281e-01
4.476257e-01
4.477231e-01
4.478205e-01
4.479178e-01
4.480150e-01
4.481122e-01
4.482092e-01
4.483062e-01
4.484031e-01
4.484999e-01
4.485966e-01
4.486933e-01
4.487899e-01
4.488864e-01
4.489828e-01
4.490791e-01
4.491753e-01
4.492715e-01
4.493676e-01
4.494636e-01
4.495595e-01
4.496553e-01
4.497510e-01
4.498467e-01
4.499423e-01
4.500378e-01
4.501332e-01
4.502286e-01
4.503238e-01
4.504190e-01
4.505141e-01
4.506091e-01
4.507040e-01
4.507988e-01
4.508936e-01
4.509883e-01
4.510829e-01
4.511774e-01
4.512718e-01
4.513662e-01
4.514604e-01
4.515546e-01
4.516487e-01
4.517427e-01
4.518367e-01
4.519305e-01
4.520243e-01
4.521180e-01
4.522116e-01
4.523051e-01
4.523985e-01
4.524919e-01
4.525851e-01
4.526783e-01
4.527714e-01
4.528644e-01
4.529574e-01
4.530502e-01
4.531430e-01
4.532357e-01
4.533283e-01
4.534208e-01
4.535132e-01
4.536056e-01
4.536978e-01
4.537900e-01
4.538821e-01
4.539741e-01
4.540660e-01
4.541579e-01
4.542496e-01
4.543413e-01
4.544329e-01
4.545244e-01
4.546159e-01
4.547072e-01
4.547985e-01
4.548896e-01
4.549807e-01
4.550717e-01
4.551626e-01
4.552535e-01
4.553442e-01
4.554349e-01
4.555255e-01
4.556160e-01
4.557064e-01
4.557967e-01
4.558870e-01
4.559771e-01
4.560672e-01
4.561572e-01
4.562471e-01
4.563369e-01
4.564267e-01
4.565163e-01
4.566059e-01
4.566954e-01
4.567848e-01
4.568741e-01
4.569633e-01
4.570524e-01
4.571415e-01
4.572305e-01
4.573194e-01
4.574082e-01
4.574969e-01
4.575855e-01
4.576741e-01
4.577625e-01
4.578509e-01
4.579392e-01
4.580274e-01
4.581155e-01
4.582035e-01
4.582915e-01
4.583793e-01
4.584671e-01
4.585548e-01
4.586424e-01
4.587299e-01
4.588174e-01
4.589047e-01
4.589920e-01
4.590792e-01
4.591663e-01
4.592533e-01
4.593402e-01
4.594270e-01
4.595138e-01
4.596004e-01
4.596870e-01
4.597735e-01
4.598599e-01
4.599462e-01
4.600324e-01
4.601186e-01
4.602046e-01
4.602906e-01
4.603765e-01
4.604623e-01
4.605480e-01
4.606336e-01
4.607192e-01
4.608046e-01
4.608900e-01
4.609753e-01
4.610605e-01
4.611456e-01
4.612306e-01
4.613155e-01
4.614004e-01
4.614851e-01
4.615698e-01
4.616544e-01
4.617389e-01
4.618233e-01
4.619076e-01
4.619919e-01
4.620760e-01
4.621601e-01
4.622440e-01
4.623279e-01
4.624117e-01
4.624955e-01
4.625791e-01
4.626626e-01
4.627461e-01
4.628294e-01
4.629127e-01
4.629959e-01
4.630790e-01
4.631620e-01
4.632450e-01
4.633278e-01
4.634106e-01
4.634932e-01
4.635758e-01
4.636583e-01
4.637407e-01
4.638230e-01
4.639052e-01
4.639874e-01
4.640694e-01
4.641514e-01
4.642333e-01
4.643151e-01
4.643968e-01
4.644784e-01
4.645599e-01
4.646413e-01
4.647227e-01
4.648040e-01
4.648851e-01
4.649662e-01
4.650472e-01
4.651281e-01
4.652089e-01
4.652897e-01
4.653703e-01
4.654509e-01
4.655313e-01
4.656117e-01
4.656920e-01
4.657722e-01
4.658523e-01
4.659323e-01
4.660123e-01
4.660921e-01
4.661719e-01
4.662516e-01
4.663311e-01
4.664106e-01
4.664900e-01
4.665693e-01
4.666486e-01
4.667277e-01
4.668068e-01
4.668857e-01
4.669646e-01
4.670434e-01
4.671221e-01
4.672007e-01
4.672792e-01
4.673576e-01
4.674359e-01
4.675142e-01
4.675923e-01
4.676704e-01
4.677484e-01
4.678263e-01
4.679041e-01
4.679818e-01
4.680594e-01
4.681369e-01
4.682144e-01
4.682917e-01
4.683690e-01
4.684462e-01
4.685233e-01
4.686003e-01
4.686772e-01
4.687540e-01
4.688307e-01
4.689073e-01
4.689839e-01
4.690603e-01
4.691367e-01
4.692130e-01
4.692892e-01
4.693653e-01
4.694413e-01
4.695172e-01
4.695930e-01
4.696688e-01
4.697444e-01
4.698200e-01
4.698954e-01
4.699708e-01
4.700461e-01
4.701213e-01
4.701964e-01
4.702714e-01
4.703463e-01
4.704212e-01
4.704959e-01
4.705706e-01
4.706451e-01
4.707196e-01
4.707940e-01
4.708683e-01
4.709425e-01
4.710166e-01
4.710906e-01
4.711646e-01
4.712384e-01
4.713122e-01
4.713858e-01
4.714594e-01
4.715329e-01
4.716062e-01
4.716795e-01
4.717527e-01
4.718259e-01
4.718989e-01
4.719718e-01
4.720447e-01
4.721174e-01
4.721901e-01
4.722626e-01
4.723351e-01
4.724075e-01
4.724798e-01
4.725520e-01
4.726241e-01
4.726961e-01
4.727681e-01
4.728399e-01
4.729116e-01
4.729833e-01
4.730549e-01
4.731263e-01
4.731977e-01
4.732690e-01
4.733402e-01
4.734113e-01
4.734823e-01
4.735533e-01
4.736241e-01
4.736948e-01
4.737655e-01
4.738360e-01
4.739065e-01
4.739769e-01
4.740472e-01
4.741174e-01
4.741875e-01
4.742575e-01
4.743274e-01
4.743972e-01
4.744669e-01
4.745366e-01
4.746061e-01
4.746756e-01
4.747449e-01
4.748142e-01
4.748834e-01
4.749525e-01
4.750215e-01
4.750904e-01
4.751592e-01
4.752279e-01
4.752965e-01
4.753651e-01
4.754335e-01
4.755019e-01
4.755701e-01
4.756383e-01
4.757064e-01
4.757743e-01
4.758422e-01
4.759100e-01
4.759777e-01
4.760453e-01
4.761128e-01
4.761803e-01
4.762476e-01
4.763148e-01
4.763820e-01
4.764490e-01
4.765160e-01
4.765829e-01
4.766497e-01
4.767163e-01
4.767829e-01
4.768494e-01
4.769158e-01
4.769821e-01
4.770484e-01
4.771145e-01
4.771805e-01
4.772465e-01
4.773123e-01
4.773781e-01
4.774437e-01
4.775093e-01
4.775748e-01
4.776401e-01
4.777054e-01
4.777706e-01
4.778357e-01
4.779007e-01
4.779656e-01
4.780305e-01
4.780952e-01
4.781598e-01
4.782244e-01
4.782888e-01
4.783532e-01
4.784174e-01
4.784816e-01
4.785457e-01
4.786097e-01
4.786735e-01
4.787373e-01
4.788010e-01
4.788646e-01
4.789282e-01
4.789916e-01
4.790549e-01
4.791181e-01
4.791813e-01
4.792443e-01
4.793073e-01
4.793701e-01
4.794329e-01
4.794955e-01
4.795581e-01
4.796206e-01
4.796830e-01
4.797453e-01
4.798075e-01
4.798696e-01
4.799316e-01
4.799935e-01
4.800553e-01
4.801171e-01
4.801787e-01
4.802402e-01
4.803017e-01
4.803630e-01
4.804243e-01
4.804854e-01
4.805465e-01
4.806075e-01
4.806684e-01
4.807292e-01
4.807898e-01
4.808504e-01
4.809109e-01
4.809713e-01
4.810317e-01
4.810919e-01
4.811520e-01
4.812120e-01
4.812720e-01
4.813318e-01
4.813915e-01
4.814512e-01
4.815108e-01
4.815702e-01
4.816296e-01
4.816889e-01
4.817480e-01
4.818071e-01
4.818661e-01
4.819250e-01
4.819838e-01
4.820425e-01
4.821011e-01
4.821596e-01
4.822180e-01
4.822763e-01
4.823346e-01
4.823927e-01
4.824507e-01
4.825087e-01
4.825665e-01
4.826243e-01
4.826819e-01
4.827395e-01
4.827970e-01
4.828543e-01
4.829116e-01
4.829688e-01
4.830259e-01
4.830829e-01
4.831398e-01
4.831966e-01
4.832533e-01
4.833099e-01
4.833664e-01
4.834228e-01
4.834791e-01
4.835354e-01
4.835915e-01
4.836475e-01
4.837035e-01
4.837593e-01
4.838151e-01
4.838707e-01
4.839263e-01
4.839817e-01
4.840371e-01
4.840924e-01
4.841475e-01
4.842026e-01
4.842576e-01
4.843125e-01
4.843673e-01
4.844220e-01
4.844766e-01
4.845311e-01
4.845855e-01
4.846398e-01
4.846940e-01
4.847481e-01
4.848022e-01
4.848561e-01
4.849099e-01
4.849636e-01
4.850173e-01
4.850708e-01
4.851243e-01
4.851776e-01
4.852309e-01
4.852840e-01
4.853371e-01
4.853901e-01
4.854429e-01
4.854957e-01
4.855484e-01
4.856010e-01
4.856535e-01
4.857058e-01
4.857581e-01
4.858103e-01
4.858624e-01
4.859144e-01
4.859663e-01
4.860182e-01
4.860699e-01
4.861215e-01
4.861730e-01
4.862244e-01
4.862758e-01
4.863270e-01
4.863781e-01
4.864292e-01
4.864801e-01
4.865309e-01
4.865817e-01
4.866323e-01
4.866829e-01
4.867333e-01
4.867837e-01
4.868340e-01
4.868841e-01
4.869342e-01
4.869842e-01
4.870341e-01
4.870838e-01
4.871335e-01
4.871831e-01
4.872326e-01
4.872820e-01
4.873313e-01
4.873805e-01
4.874296e-01
4.874786e-01
4.875275e-01
4.875763e-01
4.876250e-01
4.876736e-01
4.877221e-01
4.877706e-01
4.878189e-01
4.878671e-01
4.879152e-01
4.879633e-01
4.880112e-01
4.880590e-01
4.881068e-01
4.881544e-01
4.882020e-01
4.882494e-01
4.882968e-01
4.883440e-01
4.883912e-01
4.884382e-01
4.884852e-01
4.885320e-01
4.885788e-01
4.886255e-01
4.886720e-01
4.887185e-01
4.887649e-01
4.888112e-01
4.888574e-01
4.889034e-01
4.889494e-01
4.889953e-01
4.890411e-01
4.890868e-01
4.891324e-01
4.891779e-01
4.892233e-01
4.892686e-01
4.893138e-01
4.893589e-01
4.894039e-01
4.894488e-01
4.894936e-01
4.895383e-01
4.895829e-01
4.896275e-01
4.896719e-01
4.897162e-01
4.897604e-01
4.898046e-01
4.898486e-01
4.898925e-01
4.899363e-01
4.899801e-01
4.900237e-01
4.900673e-01
4.901107e-01
4.901540e-01
4.901973e-01
4.902404e-01
4.902835e-01
4.903264e-01
4.903693e-01
4.904120e-01
4.904547e-01
4.904972e-01
4.905397e-01
4.905820e-01
4.906243e-01
4.906665e-01
4.907085e-01
4.907505e-01
4.907924e-01
4.908341e-01
4.908758e-01
4.909174e-01
4.909589e-01
4.910002e-01
4.910415e-01
4.910827e-01
4.911238e-01
4.911647e-01
4.912056e-01
4.912464e-01
4.912871e-01
4.913277e-01
4.913682e-01
4.914086e-01
4.914489e-01
4.914891e-01
4.915291e-01
4.915691e-01
4.916090e-01
4.916488e-01
4.916885e-01
4.917281e-01
4.917676e-01
4.918070e-01
4.918463e-01
4.918855e-01
4.919247e-01
4.919637e-01
4.920026e-01
4.920414e-01
4.920801e-01
4.921187e-01
4.921572e-01
4.921956e-01
4.922339e-01
4.922722e-01
4.923103e-01
4.923483e-01
4.923862e-01
4.924240e-01
4.924618e-01
4.924994e-01
4.925369e-01
4.925743e-01
4.926117e-01
4.926489e-01
4.926860e-01
4.927230e-01
4.927600e-01
4.927968e-01
4.928335e-01
4.928702e-01
4.929067e-01
4.929431e-01
4.929795e-01
4.930157e-01
4.930518e-01
4.930879e-01
4.931238e-01
4.931596e-01
4.931954e-01
4.932310e-01
4.932666e-01
4.933020e-01
4.933373e-01
4.933726e-01
4.934077e-01
4.934428e-01
4.934777e-01
4.935125e-01
4.935473e-01
4.935819e-01
4.936165e-01
4.936509e-01
4.936853e-01
4.937195e-01
4.937537e-01
4.937877e-01
4.938217e-01
4.938555e-01
4.938892e-01
4.939229e-01
4.939564e-01
4.939899e-01
4.940232e-01
4.940565e-01
4.940896e-01
4.941227e-01
4.941556e-01
4.941885e-01
4.942213e-01
4.942539e-01
4.942865e-01
4.943189e-01
4.943513e-01
4.943835e-01
4.944157e-01
4.944477e-01
4.944797e-01
4.945115e-01
4.945433e-01
4.945749e-01
4.946065e-01
4.946379e-01
4.946693e-01
4.947005e-01
4.947317e-01
4.947628e-01
4.947937e-01
4.948246e-01
4.948553e-01
4.948860e-01
4.949165e-01
4.949470e-01
4.949773e-01
4.950076e-01
4.950377e-01
4.950678e-01
4.950978e-01
4.951276e-01
4.951574e-01
4.951870e-01
4.952166e-01
4.952460e-01
4.952754e-01
4.953046e-01
4.953338e-01
4.953628e-01
4.953918e-01
4.954206e-01
4.954494e-01
4.954780e-01
4.955066e-01
4.955350e-01
4.955634e-01
4.955916e-01
4.956198e-01
4.956478e-01
4.956758e-01
4.957036e-01
4.957314e-01
4.957590e-01
4.957866e-01
4.958140e-01
4.958414e-01
4.958686e-01
4.958958e-01
4.959228e-01
4.959498e-01
4.959766e-01
4.960034e-01
4.960300e-01
4.960566e-01
4.960830e-01
4.961093e-01
4.961356e-01
4.961617e-01
4.961878e-01
4.962137e-01
4.962396e-01
4.962653e-01
4.962909e-01
4.963165e-01
4.963419e-01
4.963673e-01
4.963925e-01
4.964176e-01
4.964427e-01
4.964676e-01
4.964924e-01
4.965172e-01
4.965418e-01
4.965663e-01
4.965908e-01
4.966151e-01
4.966393e-01
4.966635e-01
4.966875e-01
4.967114e-01
4.967353e-01
4.967590e-01
4.967826e-01
4.968061e-01
4.968296e-01
4.968529e-01
4.968761e-01
4.968992e-01
4.969223e-01
4.969452e-01
4.969680e-01
4.969907e-01
4.970133e-01
4.970359e-01
4.970583e-01
4.970806e-01
4.971028e-01
4.971249e-01
4.971469e-01
4.971688e-01
4.971907e-01
4.972124e-01
4.972340e-01
4.972555e-01
4.972769e-01
4.972982e-01
4.973194e-01
4.973405e-01
4.973615e-01
4.973824e-01
4.974032e-01
4.974239e-01
4.974445e-01
4.974650e-01
4.974854e-01
4.975057e-01
4.975259e-01
4.975460e-01
4.975660e-01
4.975859e-01
4.976057e-01
4.976254e-01
4.976450e-01
4.976645e-01
4.976838e-01
4.977031e-01
4.977223e-01
4.977414e-01
4.977604e-01
4.977793e-01
4.977980e-01
4.978167e-01
4.978353e-01
4.978538e-01
4.978722e-01
4.978904e-01
4.979086e-01
4.979267e-01
4.979447e-01
4.979625e-01
4.979803e-01
4.979980e-01
4.980155e-01
4.980330e-01
4.980504e-01
4.980676e-01
4.980848e-01
4.981018e-01
4.981188e-01
4.981357e-01
4.981524e-01
4.981691e-01
4.981856e-01
4.982021e-01
4.982184e-01
4.982347e-01
4.982508e-01
4.982669e-01
4.982828e-01
4.982987e-01
4.983144e-01
4.983300e-01
4.983456e-01
4.983610e-01
4.983764e-01
4.983916e-01
4.984067e-01
4.984218e-01
4.984367e-01
4.984515e-01
4.984663e-01
4.984809e-01
4.984954e-01
4.985098e-01
4.985242e-01
4.985384e-01
4.985525e-01
4.985665e-01
4.985804e-01
4.985943e-01
4.986080e-01
4.986216e-01
4.986351e-01
4.986485e-01
4.986618e-01
4.986750e-01
4.986881e-01
4.987011e-01
4.987140e-01
4.987268e-01
4.987395e-01
4.987521e-01
4.987646e-01
4.987770e-01
4.987893e-01
4.988015e-01
4.988136e-01
4.988256e-01
4.988375e-01
4.988493e-01
4.988610e-01
4.988725e-01
4.988840e-01
4.988954e-01
4.989067e-01
4.989178e-01
4.989289e-01
4.989399e-01
4.989508e-01
4.989615e-01
4.989722e-01
4.989828e-01
4.989932e-01
4.990036e-01
4.990139e-01
4.990240e-01
4.990341e-01
4.990440e-01
4.990539e-01
4.990636e-01
4.990733e-01
4.990829e-01
4.990923e-01
4.991016e-01
4.991109e-01
4.991200e-01
4.991291e-01
4.991380e-01
4.991469e-01
4.991556e-01
4.991642e-01
4.991728e-01
4.991812e-01
4.991895e-01
4.991978e-01
4.992059e-01
4.992139e-01
4.992218e-01
4.992296e-01
4.992374e-01
4.992450e-01
4.992525e-01
4.992599e-01
4.992672e-01
4.992744e-01
4.992816e-01
4.992886e-01
4.992955e-01
4.993023e-01
4.993090e-01
4.993156e-01
4.993221e-01
4.993285e-01
4.993348e-01
4.993410e-01
4.993470e-01
4.993530e-01
4.993589e-01
4.993647e-01
4.993704e-01
4.993760e-01
4.993815e-01
4.993868e-01
4.993921e-01
4.993973e-01
4.994024e-01
4.994073e-01
4.994122e-01
4.994170e-01
4.994216e-01
4.994262e-01
4.994307e-01
4.994350e-01
4.994393e-01
4.994435e-01
4.994475e-01
4.994515e-01
4.994553e-01
4.994591e-01
4.994627e-01
4.994663e-01
4.994697e-01
4.994731e-01
4.994763e-01
4.994794e-01
4.994825e-01
4.994854e-01
4.994882e-01
4.994910e-01
4.994936e-01
4.994961e-01
4.994986e-01
4.995009e-01
4.995031e-01
4.995052e-01
4.995073e-01
4.995092e-01
4.995110e-01
4.995127e-01
4.995143e-01
4.995158e-01
4.995172e-01
4.995185e-01
4.995197e-01
4.995208e-01
4.995219e-01
4.995228e-01
4.995235e-01
4.995242e-01
4.995248e-01
4.995253e-01
4.995257e-01
4.995260e-01
4.995262e-01
4.995263e-01
4.995263e-01
4.995261e-01
4.995259e-01
4.995256e-01
4.995252e-01
4.995247e-01
4.995240e-01
4.995233e-01
4.995225e-01
4.995215e-01
4.995205e-01
4.995194e-01
4.995181e-01
4.995168e-01
4.995153e-01
4.995138e-01
4.995121e-01
4.995104e-01
4.995085e-01
4.995066e-01
4.995045e-01
4.995024e-01
4.995001e-01
4.994978e-01
4.994953e-01
4.994927e-01
4.994901e-01
4.994873e-01
4.994844e-01
4.994815e-01
4.994784e-01
4.994752e-01
4.994720e-01
4.994686e-01
4.994651e-01
4.994615e-01
4.994578e-01
4.994540e-01
4.994502e-01
4.994462e-01
4.994421e-01
4.994379e-01
4.994336e-01
4.994292e-01
4.994247e-01
4.994201e-01
4.994154e-01
4.994106e-01
4.994057e-01
4.994007e-01
4.993956e-01
4.993904e-01
4.993851e-01
4.993796e-01
4.993741e-01
4.993685e-01
4.993628e-01
4.993570e-01
4.993511e-01
4.993450e-01
4.993389e-01
4.993327e-01
4.993263e-01
4.993199e-01
4.993134e-01
4.993067e-01
4.993000e-01
4.992932e-01
4.992862e-01
4.992792e-01
4.992720e-01
4.992648e-01
4.992575e-01
4.992500e-01
4.992425e-01
4.992348e-01
4.992271e-01
4.992192e-01
4.992112e-01
4.992032e-01
4.991950e-01
4.991868e-01
4.991784e-01
4.991699e-01
4.991614e-01
4.991527e-01
4.991439e-01
4.991350e-01
4.991261e-01
4.991170e-01
4.991078e-01
4.990985e-01
4.990892e-01
4.990797e-01
4.990701e-01
4.990604e-01
4.990506e-01
4.990407e-01
4.990307e-01
4.990206e-01
4.990105e-01
4.990002e-01
4.989898e-01
4.989793e-01
4.989687e-01
4.989580e-01
4.989472e-01
4.989363e-01
4.989252e-01
4.989141e-01
4.989029e-01
4.988916e-01
4.988802e-01
4.988687e-01
4.988571e-01
4.988453e-01
4.988335e-01
4.988216e-01
4.988096e-01
4.987975e-01
4.987852e-01
4.987729e-01
4.987605e-01
4.987479e-01
4.987353e-01
4.987226e-01
4.987097e-01
4.986968e-01
4.986838e-01
4.986706e-01
4.986574e-01
4.986440e-01
4.986306e-01
4.986171e-01
4.986034e-01
4.985897e-01
4.985758e-01
4.985619e-01
4.985478e-01
4.985337e-01
4.985194e-01
4.985050e-01
4.984906e-01
4.984760e-01
4.984614e-01
4.984466e-01
4.984317e-01
4.984168e-01
4.984017e-01
4.983865e-01
4.983713e-01
4.983559e-01
4.983404e-01
4.983248e-01
4.983092e-01
4.982934e-01
4.982775e-01
4.982615e-01
4.982455e-01
4.982293e-01
4.982130e-01
4.981966e-01
4.981801e-01
4.981635e-01
4.981468e-01
4.981300e-01
4.981132e-01
4.980962e-01
4.980791e-01
4.980619e-01
4.980446e-01
4.980272e-01
4.980097e-01
4.979921e-01
4.979744e-01
4.979566e-01
4.979387e-01
4.979207e-01
4.979026e-01
4.978844e-01
4.978660e-01
4.978476e-01
4.978291e-01
4.978105e-01
4.977918e-01
4.977730e-01
4.977541e-01
4.977351e-01
4.977159e-01
4.976967e-01
4.976774e-01
4.976580e-01
4.976385e-01
4.976188e-01
4.975991e-01
4.975793e-01
4.975594e-01
4.975393e-01
4.975192e-01
4.974990e-01
4.974786e-01
4.974582e-01
4.974377e-01
4.974170e-01
4.973963e-01
4.973755e-01
4.973545e-01
4.973335e-01
4.973124e-01
4.972911e-01
4.972698e-01
4.972483e-01
4.972268e-01
4.972051e-01
4.971834e-01
4.971616e-01
4.971396e-01
4.971176e-01
4.970954e-01
4.970732e-01
4.970508e-01
4.970284e-01
4.970058e-01
4.969832e-01
4.969604e-01
4.969375e-01
4.969146e-01
4.968915e-01
4.968684e-01
4.968451e-01
4.968218e-01
4.967983e-01
4.967747e-01
4.967511e-01
4.967273e-01
4.967035e-01
4.966795e-01
4.966554e-01
4.966313e-01
4.966070e-01
4.965826e-01
4.965582e-01
4.965336e-01
4.965089e-01
4.964842e-01
4.964593e-01
4.964343e-01
4.964093e-01
4.963841e-01
4.963588e-01
4.963335e-01
4.963080e-01
4.962824e-01
4.962567e-01
4.962310e-01
4.962051e-01
4.961791e-01
4.961530e-01
4.961269e-01
4.961006e-01
4.960742e-01
4.960477e-01
4.960211e-01
4.959945e-01
4.959677e-01
4.959408e-01
4.959138e-01
4.958868e-01
4.958596e-01
4.958323e-01
4.958049e-01
4.957774e-01
4.957498e-01
4.957222e-01
4.956944e-01
4.956665e-01
4.956385e-01
4.956104e-01
4.955822e-01
4.955540e-01
4.955256e-01
4.954971e-01
4.954685e-01
4.954398e-01
4.954110e-01
4.953822e-01
4.953532e-01
4.953241e-01
4.952949e-01
4.952656e-01
4.952362e-01
4.952067e-01
4.951771e-01
4.951475e-01
4.951177e-01
4.950878e-01
4.950578e-01
4.950277e-01
4.949975e-01
4.949672e-01
4.949368e-01
4.949064e-01
4.948758e-01
4.948451e-01
4.948143e-01
4.947834e-01
4.947524e-01
4.947213e-01
4.946901e-01
4.946589e-01
4.946275e-01
4.945960e-01
4.945644e-01
4.945327e-01
4.945009e-01
4.944690e-01
4.944371e-01
4.944050e-01
4.943728e-01
4.943405e-01
4.943081e-01
4.942756e-01
4.942430e-01
4.942104e-01
4.941776e-01
4.941447e-01
4.941117e-01
4.940786e-01
4.940454e-01
4.940121e-01
4.939788e-01
4.939453e-01
4.939117e-01
4.938780e-01
4.938442e-01
4.938104e-01
4.937764e-01
4.937423e-01
4.937081e-01
4.936738e-01
4.936395e-01
4.936050e-01
4.935704e-01
4.935357e-01
4.935009e-01
4.934661e-01
4.934311e-01
4.933960e-01
4.933608e-01
4.933256e-01
4.932902e-01
4.932547e-01
4.932192e-01
4.931835e-01
4.931477e-01
4.931118e-01
4.930759e-01
4.930398e-01
4.930036e-01
4.929674e-01
4.929310e-01
4.928945e-01
4.928580e-01
4.928213e-01
4.927845e-01
4.927477e-01
4.927107e-01
4.926737e-01
4.926365e-01
4.925992e-01
4.925619e-01
4.925244e-01
4.924869e-01
4.924492e-01
4.924115e-01
4.923736e-01
4.923357e-01
4.922976e-01
4.922594e-01
4.922212e-01
4.921829e-01
4.921444e-01
4.921059e-01
4.920672e-01
4.920285e-01
4.919896e-01
4.919507e-01
4.919116e-01
4.918725e-01
4.918333e-01
4.917939e-01
4.917545e-01
4.917150e-01
4.916753e-01
4.916356e-01
4.915958e-01
4.915558e-01
4.915158e-01
4.914757e-01
4.914355e-01
4.913951e-01
4.913547e-01
4.913142e-01
4.912736e-01
4.912328e-01
4.911920e-01
4.911511e-01
4.911101e-01
4.910690e-01
4.910278e-01
4.909865e-01
4.909451e-01
4.909035e-01
4.908619e-01
4.908202e-01
4.907784e-01
4.907365e-01
4.906945e-01
4.906524e-01
4.906102e-01
4.905680e-01
4.905256e-01
4.904831e-01
4.904405e-01
4.903978e-01
4.903550e-01
4.903121e-01
4.902691e-01
4.902261e-01
4.901829e-01
4.901396e-01
4.900962e-01
4.900528e-01
4.900092e-01
4.899655e-01
4.899218e-01
4.898779e-01
4.898339e-01
4.897899e-01
4.897457e-01
4.897015e-01
4.896571e-01
4.896127e-01
4.895681e-01
4.895235e-01
4.894787e-01
4.894339e-01
4.893889e-01
4.893439e-01
4.892987e-01
4.892535e-01
4.892082e-01
4.891627e-01
4.891172e-01
4.890716e-01
4.890259e-01
4.889800e-01
4.889341e-01
4.888881e-01
4.888420e-01
4.887958e-01
4.887495e-01
4.887031e-01
4.886566e-01
4.886100e-01
4.885633e-01
4.885165e-01
4.884696e-01
4.884226e-01
4.883755e-01
4.883283e-01
4.882810e-01
4.882336e-01
4.881861e-01
4.881386e-01
4.880909e-01
4.880431e-01
4.879953e-01
4.879473e-01
4.878992e-01
4.878511e-01
4.878028e-01
4.877544e-01
4.877060e-01
4.876574e-01
4.876088e-01
4.875601e-01
4.875112e-01
4.874623e-01
4.874132e-01
4.873641e-01
4.873149e-01
4.872656e-01
4.872161e-01
4.871666e-01
4.871170e-01
4.870673e-01
4.870175e-01
4.869676e-01
4.869176e-01
4.868675e-01
4.868173e-01
4.867670e-01
4.867166e-01
4.866661e-01
4.866155e-01
4.865648e-01
4.865140e-01
4.864632e-01
4.864122e-01
4.863611e-01
4.863099e-01
4.862587e-01
4.862073e-01
4.861559e-01
4.861043e-01
4.860527e-01
4.860009e-01
4.859491e-01
4.858971e-01
4.858451e-01
4.857930e-01
4.857407e-01
4.856884e-01
4.856360e-01
4.855835e-01
4.855309e-01
4.854782e-01
4.854254e-01
4.853725e-01
4.853195e-01
4.852664e-01
4.852132e-01
4.851599e-01
4.851065e-01
4.850530e-01
4.849995e-01
4.849458e-01
4.848920e-01
4.848381e-01
4.847842e-01
4.847301e-01
4.846760e-01
4.846217e-01
4.845674e-01
4.845130e-01
4.844584e-01
4.844038e-01
4.843491e-01
4.842942e-01
4.842393e-01
4.841843e-01
4.841292e-01
4.840740e-01
4.840187e-01
4.839633e-01
4.839078e-01
4.838522e-01
4.837965e-01
4.837407e-01
4.836849e-01
4.836289e-01
4.835728e-01
4.835167e-01
4.834604e-01
4.834041e-01
4.833476e-01
4.832911e-01
4.832344e-01
4.831777e-01
4.831209e-01
4.830639e-01
4.830069e-01
4.829498e-01
4.828926e-01
4.828353e-01
4.827779e-01
4.827204e-01
4.826628e-01
4.826051e-01
4.825473e-01
4.824894e-01
4.824315e-01
4.823734e-01
4.823152e-01
4.822570e-01
4.821986e-01
4.821402e-01
4.820816e-01
4.820230e-01
4.819642e-01
4.819054e-01
4.818465e-01
4.817875e-01
4.817284e-01
4.816692e-01
4.816098e-01
4.815505e-01
4.814910e-01
4.814314e-01
4.813717e-01
4.813119e-01
4.812520e-01
4.811921e-01
4.811320e-01
4.810719e-01
4.810116e-01
4.809513e-01
4.808908e-01
4.808303e-01
4.807697e-01
4.807090e-01
4.806481e-01
4.805872e-01
4.805262e-01
4.804651e-01
4.804039e-01
4.803426e-01
4.802813e-01
4.802198e-01
4.801582e-01
4.800965e-01
4.800348e-01
4.799729e-01
4.799110e-01
4.798489e-01
4.797868e-01
4.797246e-01
4.796623e-01
4.795998e-01
4.795373e-01
4.794747e-01
4.794120e-01
4.793492e-01
4.792863e-01
4.792234e-01
4.791603e-01
4.790971e-01
4.790339e-01
4.789705e-01
4.789071e-01
4.788435e-01
4.787799e-01
4.787161e-01
4.786523e-01
4.785884e-01
4.785244e-01
4.784603e-01
4.783961e-01
4.783318e-01
4.782674e-01
4.782029e-01
4.781384e-01
4.780737e-01
4.780089e-01
4.779441e-01
4.778791e-01
4.778141e-01
4.777490e-01
4.776837e-01
4.776184e-01
4.775530e-01
4.774875e-01
4.774219e-01
4.773562e-01
4.772904e-01
4.772246e-01
4.771586e-01
4.770925e-01
4.770264e-01
4.769601e-01
4.768938e-01
4.768273e-01
4.767608e-01
4.766942e-01
4.766275e-01
4.765607e-01
4.764938e-01
4.764268e-01
4.763597e-01
4.762925e-01
4.762252e-01
4.761579e-01
4.760904e-01
4.760229e-01
4.759552e-01
4.758875e-01
4.758197e-01
4.757518e-01
4.756837e-01
4.756156e-01
4.755474e-01
4.754792e-01
4.754108e-01
4.753423e-01
4.752737e-01
4.752051e-01
4.751363e-01
4.750675e-01
4.749986e-01
4.749295e-01
4.748604e-01
4.747912e-01
4.747219e-01
4.746525e-01
4.745830e-01
4.745134e-01
4.744438e-01
4.743740e-01
4.743042e-01
4.742342e-01
4.741642e-01
4.740940e-01
4.740238e-01
4.739535e-01
4.738831e-01
4.738126e-01
4.737420e-01
4.736713e-01
4.736006e-01
4.735297e-01
4.734588e-01
4.733877e-01
4.733166e-01
4.732453e-01
4.731740e-01
4.731026e-01
4.730311e-01
4.729595e-01
4.728878e-01
4.728160e-01
4.727442e-01
4.726722e-01
4.726002e-01
4.725280e-01
4.724558e-01
4.723835e-01
4.723110e-01
4.722385e-01
4.721659e-01
4.720933e-01
4.720205e-01
4.719476e-01
4.718746e-01
4.718016e-01
4.717284e-01
4.716552e-01
4.715819e-01
4.715085e-01
4.714350e-01
4.713614e-01
4.712877e-01
4.712139e-01
4.711400e-01
4.710661e-01
4.709920e-01
4.709179e-01
4.708436e-01
4.707693e-01
4.706949e-01
4.706204e-01
4.705458e-01
4.704711e-01
4.703963e-01
4.703215e-01
4.702465e-01
4.701715e-01
4.700963e-01
4.700211e-01
4.699458e-01
4.698704e-01
4.697949e-01
4.697193e-01
4.696436e-01
4.695679e-01
4.694920e-01
4.694161e-01
4.693400e-01
4.692639e-01
4.691877e-01
4.691114e-01
4.690350e-01
4.689585e-01
4.688819e-01
4.688052e-01
4.687285e-01
4.686516e-01
4.685747e-01
4.684977e-01
4.684206e-01
4.683434e-01
4.682661e-01
4.681887e-01
4.681112e-01
4.680337e-01
4.679560e-01
4.678783e-01
4.678004e-01
4.677225e-01
4.676445e-01
4.675664e-01
4.674882e-01
4.674099e-01
4.673316e-01
4.672531e-01
4.671746e-01
4.670959e-01
4.670172e-01
4.669384e-01
4.668595e-01
4.667805e-01
4.667015e-01
4.666223e-01
4.665430e-01
4.664637e-01
4.663843e-01
4.663047e-01
4.662251e-01
4.661454e-01
4.660656e-01
4.659858e-01
4.659058e-01
4.658257e-01
4.657456e-01
4.656654e-01
4.655851e-01
4.655046e-01
4.654241e-01
4.653436e-01
4.652629e-01
4.651821e-01
4.651013e-01
4.650203e-01
4.649393e-01
4.648582e-01
4.647770e-01
4.646957e-01
4.646143e-01
4.645329e-01
4.644513e-01
4.643697e-01
4.642879e-01
4.642061e-01
4.641242e-01
4.640422e-01
4.639601e-01
4.638780e-01
4.637957e-01
4.637134e-01
4.636309e-01
4.635484e-01
4.634658e-01
4.633831e-01
4.633003e-01
4.632175e-01
4.631345e-01
4.630515e-01
4.629683e-01
4.628851e-01
4.628018e-01
4.627184e-01
4.626349e-01
4.625514e-01
4.624677e-01
4.623840e-01
4.623001e-01
4.622162e-01
4.621322e-01
4.620481e-01
4.619639e-01
4.618797e-01
4.617953e-01
4.617109e-01
4.616263e-01
4.615417e-01
4.614570e-01
4.613722e-01
4.612874e-01
4.612024e-01
4.611173e-01
4.610322e-01
4.609470e-01
4.608617e-01
4.607763e-01
4.606908e-01
4.606052e-01
4.605196e-01
4.604338e-01
4.603480e-01
4.602621e-01
4.601761e-01
4.600900e-01
4.600038e-01
4.599176e-01
4.598312e-01
4.597448e-01
4.596583e-01
4.595717e-01
4.594850e-01
4.593982e-01
4.593114e-01
4.592244e-01
4.591374e-01
4.590503e-01
4.589631e-01
4.588758e-01
4.587884e-01
4.587009e-01
4.586134e-01
4.585258e-01
4.584380e-01
4.583502e-01
4.582623e-01
4.581744e-01
4.580863e-01
4.579982e-01
4.579099e-01
4.578216e-01
4.577332e-01
4.576447e-01
4.575561e-01
4.574675e-01
4.573787e-01
4.572899e-01
4.572010e-01
4.571120e-01
4.570229e-01
4.569337e-01
4.568445e-01
4.567551e-01
4.566657e-01
4.565762e-01
4.564866e-01
4.563969e-01
4.563072e-01
4.562173e-01
4.561274e-01
4.560374e-01
4.559473e-01
4.558571e-01
4.557668e-01
4.556764e-01
4.555860e-01
4.554955e-01
4.554049e-01
4.553142e-01
4.552234e-01
4.551325e-01
4.550416e-01
4.549505e-01
4.548594e-01
4.547682e-01
4.546769e-01
4.545856e-01
4.544941e-01
4.544026e-01
4.543110e-01
4.542193e-01
4.541275e-01
4.540356e-01
4.539436e-01
4.538516e-01
4.537595e-01
4.536673e-01
4.535750e-01
4.534826e-01
4.533901e-01
4.532976e-01
4.532050e-01
4.531123e-01
4.530195e-01
4.529266e-01
4.528336e-01
4.527406e-01
4.526475e-01
4.525542e-01
4.524609e-01
4.523676e-01
4.522741e-01
4.521806e-01
4.520869e-01
4.519932e-01
4.518994e-01
4.518056e-01
4.517116e-01
4.516176e-01
4.515234e-01
4.514292e-01
4.513349e-01
4.512406e-01
4.511461e-01
4.510516e-01
4.509569e-01
4.508622e-01
4.507675e-01
4.506726e-01
4.505776e-01
4.504826e-01
4.503875e-01
4.502923e-01
4.501970e-01
4.501016e-01
4.500062e-01
4.499107e-01
4.498150e-01
4.497194e-01
4.496236e-01
4.495277e-01
4.494318e-01
4.493358e-01
4.492397e-01
4.491435e-01
4.490472e-01
4.489509e-01
4.488544e-01
4.487579e-01
4.486613e-01
4.485646e-01
4.484679e-01
4.483710e-01
4.482741e-01
4.481771e-01
4.480800e-01
4.479829e-01
4.478856e-01
4.477883e-01
4.476909e-01
4.475934e-01
4.474958e-01
4.473981e-01
4.473004e-01
4.472026e-01
4.471047e-01
4.470067e-01
4.469087e-01
4.468105e-01
4.467123e-01
4.466140e-01
4.465156e-01
4.464171e-01
4.463186e-01
4.462200e-01
4.461212e-01
4.460225e-01
4.459236e-01
4.458246e-01
4.457256e-01
4.456265e-01
4.455273e-01
4.454280e-01
4.453287e-01
4.452292e-01
4.451297e-01
4.450301e-01
4.449305e-01
4.448307e-01
4.447309e-01
4.446310e-01
4.445310e-01
4.444309e-01
4.443307e-01
4.442305e-01
4.441302e-01
4.440298e-01
4.439293e-01
4.438287e-01
4.437281e-01
4.436274e-01
4.435266e-01
4.434257e-01
4.433248e-01
4.432237e-01
4.431226e-01
4.430214e-01
4.429202e-01
4.428188e-01
4.427174e-01
4.426159e-01
4.425143e-01
4.424126e-01
4.423108e-01
4.422090e-01
4.421071e-01
4.420051e-01
4.419031e-01
4.418009e-01
4.416987e-01
4.415964e-01
4.414940e-01
4.413915e-01
4.412890e-01
4.411864e-01
4.410837e-01
4.409809e-01
4.408781e-01
4.407751e-01
4.406721e-01
4.405690e-01
4.404658e-01
4.403626e-01
4.402593e-01
4.401559e-01
4.400524e-01
4.399488e-01
4.398452e-01
4.397415e-01
4.396377e-01
4.395338e-01
4.394298e-01
4.393258e-01
4.392217e-01
4.391175e-01
4.390132e-01
4.389089e-01
4.388045e-01
4.387000e-01
4.385954e-01
4.384907e-01
4.383860e-01
4.382812e-01
4.381763e-01
4.380713e-01
4.379663e-01
4.378612e-01
4.377560e-01
4.376507e-01
4.375454e-01
4.374399e-01
4.373344e-01
4.372288e-01
4.371232e-01
4.370174e-01
4.369116e-01
4.368057e-01
4.366998e-01
4.365937e-01
4.364876e-01
4.363814e-01
4.362751e-01
4.361687e-01
4.360623e-01
4.359558e-01
4.358492e-01
4.357426e-01
4.356358e-01
4.355290e-01
4.354221e-01
4.353151e-01
4.352081e-01
4.351010e-01
4.349938e-01
4.348865e-01
4.347792e-01
4.346717e-01
4.345642e-01
4.344566e-01
4.343490e-01
4.342413e-01
4.341334e-01
4.340256e-01
4.339176e-01
4.338096e-01
4.337015e-01
4.335933e-01
4.334850e-01
4.333767e-01
4.332683e-01
4.331598e-01
4.330512e-01
4.329426e-01
4.328338e-01
4.327250e-01
4.326162e-01
4.325072e-01
4.323982e-01
4.322891e-01
4.321799e-01
4.320707e-01
4.319614e-01
4.318520e-01
4.317425e-01
4.316330e-01
4.315233e-01
4.314137e-01
4.313039e-01
4.311940e-01
4.310841e-01
4.309741e-01
4.308641e-01
4.307539e-01
4.306437e-01
4.305334e-01
4.304230e-01
4.303126e-01
4.302021e-01
4.300915e-01
4.299808e-01
4.298701e-01
4.297593e-01
4.296484e-01
4.295374e-01
4.294264e-01
4.293152e-01
4.292041e-01
4.290928e-01
4.289815e-01
4.288701e-01
4.287586e-01
4.286470e-01
4.285354e-01
4.284237e-01
4.283119e-01
4.282001e-01
4.280881e-01
4.279761e-01
4.278641e-01
4.277519e-01
4.276397e-01
4.275274e-01
4.274150e-01
4.273026e-01
4.271901e-01
4.270775e-01
4.269648e-01
4.268521e-01
4.267393e-01
4.266264e-01
4.265135e-01
4.264004e-01
4.262873e-01
4.261742e-01
4.260609e-01
4.259476e-01
4.258342e-01
4.257208e-01
4.256072e-01
4.254936e-01
4.253799e-01
4.252662e-01
4.251524e-01
4.250385e-01
4.249245e-01
4.248105e-01
4.246963e-01
4.245822e-01
4.244679e-01
4.243536e-01
4.242392e-01
4.241247e-01
4.240101e-01
4.238955e-01
4.237808e-01
4.236661e-01
4.235512e-01
4.234363e-01
4.233213e-01
4.232063e-01
4.230912e-01
4.229760e-01
4.228607e-01
4.227454e-01
4.226300e-01
4.225145e-01
4.223989e-01
4.222833e-01
4.221676e-01
4.220518e-01
4.219360e-01
4.218201e-01
4.217041e-01
4.215881e-01
4.214719e-01
4.213558e-01
4.212395e-01
4.211232e-01
4.210067e-01
4.208903e-01
4.207737e-01
4.206571e-01
4.205404e-01
4.204237e-01
4.203068e-01
4.201899e-01
4.200730e-01
4.199559e-01
4.198388e-01
4.197216e-01
4.196044e-01
4.194870e-01
4.193697e-01
4.192522e-01
4.191347e-01
4.190171e-01
4.188994e-01
4.187816e-01
4.186638e-01
4.185459e-01
4.184280e-01
4.183100e-01
4.181919e-01
4.180737e-01
4.179555e-01
4.178372e-01
4.177188e-01
4.176004e-01
4.174818e-01
4.173633e-01
4.172446e-01
4.171259e-01
4.170071e-01
4.168883e-01
4.167693e-01
4.166503e-01
4.165313e-01
4.164121e-01
4.162929e-01
4.161737e-01
4.160543e-01
4.159349e-01
4.158154e-01
4.156959e-01
4.155763e-01
4.154566e-01
4.153368e-01
4.152170e-01
4.150971e-01
4.149772e-01
4.148571e-01
4.147370e-01
4.146169e-01
4.144966e-01
4.143763e-01
4.142560e-01
4.141355e-01
4.140150e-01
4.138944e-01
4.137738e-01
4.136531e-01
4.135323e-01
4.134115e-01
4.132906e-01
4.131696e-01
4.130485e-01
4.129274e-01
4.128062e-01
4.126850e-01
4.125637e-01
4.124423e-01
4.123208e-01
4.121993e-01
4.120777e-01
4.119560e-01
4.118343e-01
4.117125e-01
4.115907e-01
4.114687e-01
4.113468e-01
4.112247e-01
4.111026e-01
4.109804e-01
4.108581e-01
4.107358e-01
4.106134e-01
4.104909e-01
4.103684e-01
4.102458e-01
4.101232e-01
4.100004e-01
4.098776e-01
4.097548e-01
4.096318e-01
4.095089e-01
4.093858e-01
4.092627e-01
4.091395e-01
4.090162e-01
4.088929e-01
4.087695e-01
4.086461e-01
4.085225e-01
4.083989e-01
4.082753e-01
4.081516e-01
4.080278e-01
4.079039e-01
4.077800e-01
4.076560e-01
4.075320e-01
4.074079e-01
4.072837e-01
4.071595e-01
4.070351e-01
4.069108e-01
4.067863e-01
4.066618e-01
4.065373e-01
4.064126e-01
4.062879e-01
4.061632e-01
4.060383e-01
4.059134e-01
4.057885e-01
4.056634e-01
4.055384e-01
4.054132e-01
4.052880e-01
4.051627e-01
4.050373e-01
4.049119e-01
4.047865e-01
4.046609e-01
4.045353e-01
4.044096e-01
4.042839e-01
4.041581e-01
4.040322e-01
4.039063e-01
4.037803e-01
4.036543e-01
4.035281e-01
4.034020e-01
4.032757e-01
4.031494e-01
4.030230e-01
4.028966e-01
4.027701e-01
4.026435e-01
4.025169e-01
4.023902e-01
4.022634e-01
4.021366e-01
4.020097e-01
4.018828e-01
4.017558e-01
4.016287e-01
4.015016e-01
4.013744e-01
4.012471e-01
4.011198e-01
4.009924e-01
4.008649e-01
4.007374e-01
4.006098e-01
4.004822e-01
4.003545e-01
4.002267e-01
4.000989e-01
3.999710e-01
3.998431e-01
3.997150e-01
3.995870e-01
3.994588e-01
3.993306e-01
3.992024e-01
3.990740e-01
3.989456e-01
3.988172e-01
3.986887e-01
3.985601e-01
3.984315e-01
3.983028e-01
3.981740e-01
3.980452e-01
3.979163e-01
3.977873e-01
3.976583e-01
3.975293e-01
3.974001e-01
3.972709e-01
3.971417e-01
3.970124e-01
3.968830e-01
3.967535e-01
3.966240e-01
3.964945e-01
3.963649e-01
3.962352e-01
3.961054e-01
3.959756e-01
3.958458e-01
3.957158e-01
3.955858e-01
3.954558e-01
3.953257e-01
3.951955e-01
3.950653e-01
3.949350e-01
3.948046e-01
3.946742e-01
3.945437e-01
3.944132e-01
3.942826e-01
3.941520e-01
3.940212e-01
3.938905e-01
3.937596e-01
3.936287e-01
3.934978e-01
3.933668e-01
3.932357e-01
3.931046e-01
3.929734e-01
3.928421e-01
3.927108e-01
3.925794e-01
3.924480e-01
3.923165e-01
3.921849e-01
3.920533e-01
3.919217e-01
3.917899e-01
3.916581e-01
3.915263e-01
3.913944e-01
3.912624e-01
3.911304e-01
3.909983e-01
3.908662e-01
3.907339e-01
3.906017e-01
3.904694e-01
3.903370e-01
3.902045e-01
3.900720e-01
3.899395e-01
3.898069e-01
3.896742e-01
3.895415e-01
3.894087e-01
3.892758e-01
3.891429e-01
3.890100e-01
3.888769e-01
3.887438e-01
3.886107e-01
3.884775e-01
3.883443e-01
3.882109e-01
3.880776e-01
3.879441e-01
3.878107e-01
3.876771e-01
3.875435e-01
3.874098e-01
3.872761e-01
3.871423e-01
3.870085e-01
3.868746e-01
3.867407e-01
3.866067e-01
3.864726e-01
3.863385e-01
3.862043e-01
3.860701e-01
3.859358e-01
3.858014e-01
3.856670e-01
3.855326e-01
3.853981e-01
3.852635e-01
3.851288e-01
3.849942e-01
3.848594e-01
3.847246e-01
3.845898e-01
3.844548e-01
3.843199e-01
3.841848e-01
3.840498e-01
3.839146e-01
3.837794e-01
3.836442e-01
3.835089e-01
3.833735e-01
3.832381e-01
3.831026e-01
3.829671e-01
3.828315e-01
3.826958e-01
3.825601e-01
3.824244e-01
3.822886e-01
3.821527e-01
3.820168e-01
3.818808e-01
3.817448e-01
3.816087e-01
3.814725e-01
3.813363e-01
3.812001e-01
3.810638e-01
3.809274e-01
3.807910e-01
3.806545e-01
3.805180e-01
3.803814e-01
3.802448e-01
3.801081e-01
3.799713e-01
3.798345e-01
3.796977e-01
3.795607e-01
3.794238e-01
3.792868e-01
3.791497e-01
3.790126e-01
3.788754e-01
3.787381e-01
3.786008e-01
3.784635e-01
3.783261e-01
3.781886e-01
3.780511e-01
3.779136e-01
3.777759e-01
3.776383e-01
3.775006e-01
3.773628e-01
3.772249e-01
3.770871e-01
3.769491e-01
3.768111e-01
3.766731e-01
3.765350e-01
3.763968e-01
3.762586e-01
3.761204e-01
3.759821e-01
3.758437e-01
3.757053e-01
3.755668e-01
3.754283e-01
3.752897e-01
3.751511e-01
3.750124e-01
3.748737e-01
3.747349e-01
3.745961e-01
3.744572e-01
3.743182e-01
3.741792e-01
3.740402e-01
3.739011e-01
3.737619e-01
3.736227e-01
3.734835e-01
3.733441e-01
3.732048e-01
3.730654e-01
3.729259e-01
3.727864e-01
3.726468e-01
3.725072e-01
3.723675e-01
3.722278e-01
3.720880e-01
3.719482e-01
3.718083e-01
3.716684e-01
3.715284e-01
3.713884e-01
3.712483e-01
3.711082e-01
3.709680e-01
3.708277e-01
3.706874e-01
3.705471e-01
3.704067e-01
3.702663e-01
3.701258e-01
3.699852e-01
3.698446e-01
3.697040e-01
3.695633e-01
3.694226e-01
3.692818e-01
3.691409e-01
3.690000e-01
3.688591e-01
3.687181e-01
3.685770e-01
3.684359e-01
3.682948e-01
3.681536e-01
3.680123e-01
3.678710e-01
3.677297e-01
3.675883e-01
3.674468e-01
3.673054e-01
3.671638e-01
3.670222e-01
3.668806e-01
3.667389e-01
3.665971e-01
3.664553e-01
3.663135e-01
3.661716e-01
3.660297e-01
3.658877e-01
3.657456e-01
3.656035e-01
3.654614e-01
3.653192e-01
3.651770e-01
3.650347e-01
3.648924e-01
3.647500e-01
3.646075e-01
3.644651e-01
3.643225e-01
3.641800e-01
3.640373e-01
3.638947e-01
3.637519e-01
3.636092e-01
3.634664e-01
3.633235e-01
3.631806e-01
3.630376e-01
3.628946e-01
3.627516e-01
3.626084e-01
3.624653e-01
3.623221e-01
3.621788e-01
3.620356e-01
3.618922e-01
3.617488e-01
3.616054e-01
3.614619e-01
3.613184e-01
3.611748e-01
3.610312e-01
3.608875e-01
3.607438e-01
3.606000e-01
3.604562e-01
3.603123e-01
3.601684e-01
3.600244e-01
3.598804e-01
3.597364e-01
3.595923e-01
3.594481e-01
3.593040e-01
3.591597e-01
3.590154e-01
3.588711e-01
3.587267e-01
3.585823e-01
3.584378e-01
3.582933e-01
3.581488e-01
3.580042e-01
3.578595e-01
3.577148e-01
3.575701e-01
3.574253e-01
3.572804e-01
3.571356e-01
3.569906e-01
3.568457e-01
3.567006e-01
3.565556e-01
3.564105e-01
3.562653e-01
3.561201e-01
3.559749e-01
3.558296e-01
3.556843e-01
3.555389e-01
3.553935e-01
3.552480e-01
3.551025e-01
3.549569e-01
3.548113e-01
3.546657e-01
3.545200e-01
3.543742e-01
3.542284e-01
3.540826e-01
3.539367e-01
3.537908e-01
3.536449e-01
3.534989e-01
3.533528e-01
3.532067e-01
3.530606e-01
3.529144e-01
3.527682e-01
3.526219e-01
3.524756e-01
3.523292e-01
3.521828e-01
3.520364e-01
3.518899e-01
3.517434e-01
3.515968e-01
3.514502e-01
3.513035e-01
3.511568e-01
3.510101e-01
3.508633e-01
3.507165e-01
3.505696e-01
3.504227e-01
3.502757e-01
3.501287e-01
3.499816e-01
3.498345e-01
3.496874e-01
3.495402e-01
3.493930e-01
3.492457e-01
3.490984e-01
3.489511e-01
3.488037e-01
3.486563e-01
3.485088e-01
3.483613e-01
3.482137e-01
3.480661e-01
3.479185e-01
3.477708e-01
3.476231e-01
3.474753e-01
3.473275e-01
3.471796e-01
3.470317e-01
3.468838e-01
3.467358e-01
3.465878e-01
3.464398e-01
3.462917e-01
3.461435e-01
3.459953e-01
3.458471e-01
3.456988e-01
3.455505e-01
3.454022e-01
3.452538e-01
3.451054e-01
3.449569e-01
3.448084e-01
3.446598e-01
3.445112e-01
3.443626e-01
3.442139e-01
3.440652e-01
3.439164e-01
3.437677e-01
3.436188e-01
3.434699e-01
3.433210e-01
3.431721e-01
3.430231e-01
3.428740e-01
3.427250e-01
3.425758e-01
3.424267e-01
3.422775e-01
3.421282e-01
3.419790e-01
3.418296e-01
3.416803e-01
3.415309e-01
3.413815e-01
3.412320e-01
3.410825e-01
3.409329e-01
3.407833e-01
3.406337e-01
3.404840e-01
3.403343e-01
3.401846e-01
3.400348e-01
3.398850e-01
3.397351e-01
3.395852e-01
3.394352e-01
3.392853e-01
3.391352e-01
3.389852e-01
3.388351e-01
3.386850e-01
3.385348e-01
3.383846e-01
3.382343e-01
3.380840e-01
3.379337e-01
3.377833e-01
3.376329e-01
3.374825e-01
3.373320e-01
3.371815e-01
3.370310e-01
3.368804e-01
3.367297e-01
3.365791e-01
3.364284e-01
3.362776e-01
3.361268e-01
3.359760e-01
3.358252e-01
3.356743e-01
3.355234e-01
3.353724e-01
3.352214e-01
3.350704e-01
3.349193e-01
3.347682e-01
3.346170e-01
3.344658e-01
3.343146e-01
3.341633e-01
3.340121e-01
3.338607e-01
3.337093e-01
3.335579e-01
3.334065e-01
3.332550e-01
3.331035e-01
3.329520e-01
3.328004e-01
3.326488e-01
3.324971e-01
3.323454e-01
3.321937e-01
3.320419e-01
3.318901e-01
3.317383e-01
3.315864e-01
3.314345e-01
3.312825e-01
3.311306e-01
3.309785e-01
3.308265e-01
3.306744e-01
3.305223e-01
3.303701e-01
3.302179e-01
3.300657e-01
3.299135e-01
3.297612e-01
3.296088e-01
3.294565e-01
3.293041e-01
3.291516e-01
3.289992e-01
3.288467e-01
3.286941e-01
3.285416e-01
3.283890e-01
3.282363e-01
3.280836e-01
3.279309e-01
3.277782e-01
3.276254e-01
3.274726e-01
3.273198e-01
3.271669e-01
3.270140e-01
3.268610e-01
3.267080e-01
3.265550e-01
3.264020e-01
3.262489e-01
3.260958e-01
3.259426e-01
3.257895e-01
3.256362e-01
3.254830e-01
3.253297e-01
3.251764e-01
3.250230e-01
3.248697e-01
3.247163e-01
3.245628e-01
3.244093e-01
3.242558e-01
3.241023e-01
3.239487e-01
3.237951e-01
3.236415e-01
3.234878e-01
3.233341e-01
3.231803e-01
3.230266e-01
3.228728e-01
3.227189e-01
3.225651e-01
3.224112e-01
3.222572e-01
3.221033e-01
3.219493e-01
3.217953e-01
3.216412e-01
3.214871e-01
3.213330e-01
3.211788e-01
3.210247e-01
3.208704e-01
3.207162e-01
3.205619e-01
3.204076e-01
3.202533e-01
3.200989e-01
3.199445e-01
3.197901e-01
3.196356e-01
3.194811e-01
3.193266e-01
3.191720e-01
3.190174e-01
3.188628e-01
3.187082e-01
3.185535e-01
3.183988e-01
3.182441e-01
3.180893e-01
3.179345e-01
3.177797e-01
3.176248e-01
3.174699e-01
3.173150e-01
3.171600e-01
3.170051e-01
3.168501e-01
3.166950e-01
3.165399e-01
3.163848e-01
3.162297e-01
3.160746e-01
3.159194e-01
3.157642e-01
3.156089e-01
3.154536e-01
3.152983e-01
3.151430e-01
3.149876e-01
3.148323e-01
3.146768e-01
3.145214e-01
3.143659e-01
3.142104e-01
3.140549e-01
3.138993e-01
3.137437e-01
3.135881e-01
3.134325e-01
3.132768e-01
3.131211e-01
3.129653e-01
3.128096e-01
3.126538e-01
3.124980e-01
3.123421e-01
3.121862e-01
3.120303e-01
3.118744e-01
3.117185e-01
3.115625e-01
3.114065e-01
3.112504e-01
3.110944e-01
3.109383e-01
3.107821e-01
3.106260e-01
3.104698e-01
3.103136e-01
3.101574e-01
3.100011e-01
3.098448e-01
3.096885e-01
3.095322e-01
3.093758e-01
3.092194e-01
3.090630e-01
3.089066e-01
3.087501e-01
3.085936e-01
3.084371e-01
3.082805e-01
3.081239e-01
3.079673e-01
3.078107e-01
3.076540e-01
3.074974e-01
3.073406e-01
3.071839e-01
3.070271e-01
3.068704e-01
3.067135e-01
3.065567e-01
3.063998e-01
3.062430e-01
3.060860e-01
3.059291e-01
3.057721e-01
3.056151e-01
3.054581e-01
3.053011e-01
3.051440e-01
3.049869e-01
3.048298e-01
3.046727e-01
3.045155e-01
3.043583e-01
3.042011e-01
3.040438e-01
3.038866e-01
3.037293e-01
3.035720e-01
3.034146e-01
3.032573e-01
3.030999e-01
3.029425e-01
3.027850e-01
3.026276e-01
3.024701e-01
3.023126e-01
3.021550e-01
3.019975e-01
3.018399e-01
3.016823e-01
3.015247e-01
3.013670e-01
3.012093e-01
3.010516e-01
3.008939e-01
3.007362e-01
3.005784e-01
3.004206e-01
3.002628e-01
3.001050e-01
2.999471e-01
2.997892e-01
2.996313e-01
2.994734e-01
2.993154e-01
2.991574e-01
2.989994e-01
2.988414e-01
2.986834e-01
2.985253e-01
2.983672e-01
2.982091e-01
2.980510e-01
2.978928e-01
2.977346e-01
2.975764e-01
2.974182e-01
2.972600e-01
2.971017e-01
2.969434e-01
2.967851e-01
2.966268e-01
2.964684e-01
2.963100e-01
2.961516e-01
2.959932e-01
2.958348e-01
2.956763e-01
2.955178e-01
2.953593e-01
2.952008e-01
2.950422e-01
2.948837e-01
2.947251e-01
2.945665e-01
2.944078e-01
2.942492e-01
2.940905e-01
2.939318e-01
2.937731e-01
2.936144e-01
2.934556e-01
2.932968e-01
2.931380e-01
2.929792e-01
2.928204e-01
2.926615e-01
2.925026e-01
2.923437e-01
2.921848e-01
2.920259e-01
2.918669e-01
2.917079e-01
2.915490e-01
2.913899e-01
2.912309e-01
2.910718e-01
2.909128e-01
2.907537e-01
2.905946e-01
2.904354e-01
2.902763e-01
2.901171e-01
2.899579e-01
2.897987e-01
2.896395e-01
2.894802e-01
2.893209e-01
2.891617e-01
2.890023e-01
2.888430e-01
2.886837e-01
2.885243e-01
2.883649e-01
2.882055e-01
2.880461e-01
2.878867e-01
2.877272e-01
2.875678e-01
2.874083e-01
2.872488e-01
2.870892e-01
2.869297e-01
2.867701e-01
2.866105e-01
2.864509e-01
2.862913e-01
2.861317e-01
2.859720e-01
2.858124e-01
2.856527e-01
2.854930e-01
2.853333e-01
2.851735e-01
2.850138e-01
2.848540e-01
2.846942e-01
2.845344e-01
2.843746e-01
2.842147e-01
2.840549e-01
2.838950e-01
2.837351e-01
2.835752e-01
2.834153e-01
2.832553e-01
2.830954e-01
2.829354e-01
2.827754e-01
2.826154e-01
2.824554e-01
2.822954e-01
2.821353e-01
2.819752e-01
2.818152e-01
2.816550e-01
2.814949e-01
2.813348e-01
2.811746e-01
2.810145e-01
2.808543e-01
2.806941e-01
2.805339e-01
2.803737e-01
2.802134e-01
2.800532e-01
2.798929e-01
2.797326e-01
2.795723e-01
2.794120e-01
2.792517e-01
2.790913e-01
2.789309e-01
2.787706e-01
2.786102e-01
2.784498e-01
2.782893e-01
2.781289e-01
2.779685e-01
2.778080e-01
2.776475e-01
2.774870e-01
2.773265e-01
2.771660e-01
2.770055e-01
2.768449e-01
2.766843e-01
2.765238e-01
2.763632e-01
2.762026e-01
2.760420e-01
2.758813e-01
2.757207e-01
2.755600e-01
2.753993e-01
2.752387e-01
2.750780e-01
2.749173e-01
2.747565e-01
2.745958e-01
2.744350e-01
2.742743e-01
2.741135e-01
2.739527e-01
2.737919e-01
2.736311e-01
2.734703e-01
2.733094e-01
2.731486e-01
2.729877e-01
2.728268e-01
2.726659e-01
2.725050e-01
2.723441e-01
2.721832e-01
2.720222e-01
2.718613e-01
2.717003e-01
2.715393e-01
2.713784e-01
2.712174e-01
2.710564e-01
2.708953e-01
2.707343e-01
2.705733e-01
2.704122e-01
2.702511e-01
2.700900e-01
2.699290e-01
2.697679e-01
2.696067e-01
2.694456e-01
2.692845e-01
2.691233e-01
2.689622e-01
2.688010e-01
2.686398e-01
2.684786e-01
2.683174e-01
2.681562e-01
2.679950e-01
2.678338e-01
2.676725e-01
2.675113e-01
2.673500e-01
2.671888e-01
2.670275e-01
2.668662e-01
2.667049e-01
2.665436e-01
2.663822e-01
2.662209e-01
2.660596e-01
2.658982e-01
2.657369e-01
2.655755e-01
2.654141e-01
2.652527e-01
2.650913e-01
2.649299e-01
2.647685e-01
2.646071e-01
2.644456e-01
2.642842e-01
2.641227e-01
2.639613e-01
2.637998e-01
2.636383e-01
2.634768e-01
2.633153e-01
2.631538e-01
2.629923e-01
2.628308e-01
2.626692e-01
2.625077e-01
2.623462e-01
2.621846e-01
2.620230e-01
2.618615e-01
2.616999e-01
2.615383e-01
2.613767e-01
2.612151e-01
2.610535e-01
2.608919e-01
2.607302e-01
2.605686e-01
2.604070e-01
2.602453e-01
2.600837e-01
2.599220e-01
2.597603e-01
2.595986e-01
2.594370e-01
2.592753e-01
2.591136e-01
2.589519e-01
2.587901e-01
2.586284e-01
2.584667e-01
2.583050e-01
2.581432e-01
2.579815e-01
2.578197e-01
2.576580e-01
2.574962e-01
2.573344e-01
2.571726e-01
2.570108e-01
2.568491e-01
2.566873e-01
2.565255e-01
2.563636e-01
2.562018e-01
2.560400e-01
2.558782e-01
2.557164e-01
2.555545e-01
2.553927e-01
2.552308e-01
2.550690e-01
2.549071e-01
2.547452e-01
2.545834e-01
2.544215e-01
2.542596e-01
2.540977e-01
2.539358e-01
2.537740e-01
2.536121e-01
2.534501e-01
2.532882e-01
2.531263e-01
2.529644e-01
2.528025e-01
2.526406e-01
2.524786e-01
2.523167e-01
2.521547e-01
2.519928e-01
2.518309e-01
2.516689e-01
2.515069e-01
2.513450e-01
2.511830e-01
2.510211e-01
2.508591e-01
2.506971e-01
2.505351e-01
2.503731e-01
2.502112e-01
2.500492e-01
2.498872e-01
2.497252e-01
2.495632e-01
2.494012e-01
2.492392e-01
2.490772e-01
2.489152e-01
2.487531e-01
2.485911e-01
2.484291e-01
2.482671e-01
2.481051e-01
2.479430e-01
2.477810e-01
2.476190e-01
2.474569e-01
2.472949e-01
2.471328e-01
2.469708e-01
2.468088e-01
2.466467e-01
2.464847e-01
2.463226e-01
2.461606e-01
2.459985e-01
2.458365e-01
2.456744e-01
2.455123e-01
2.453503e-01
2.451882e-01
2.450261e-01
2.448641e-01
2.447020e-01
2.445400e-01
2.443779e-01
2.442158e-01
2.440537e-01
2.438917e-01
2.437296e-01
2.435675e-01
2.434054e-01
2.432434e-01
2.430813e-01
2.429192e-01
2.427571e-01
2.425951e-01
2.424330e-01
2.422709e-01
2.421088e-01
2.419468e-01
2.417847e-01
2.416226e-01
2.414605e-01
2.412984e-01
2.411364e-01
2.409743e-01
2.408122e-01
2.406501e-01
2.404880e-01
2.403260e-01
2.401639e-01
2.400018e-01
2.398397e-01
2.396777e-01
2.395156e-01
2.393535e-01
2.391914e-01
2.390294e-01
2.388673e-01
2.387052e-01
2.385432e-01
2.383811e-01
2.382190e-01
2.380570e-01
2.378949e-01
2.377328e-01
2.375708e-01
2.374087e-01
2.372467e-01
2.370846e-01
2.369226e-01
2.367605e-01
2.365985e-01
2.364364e-01
2.362744e-01
2.361123e-01
2.359503e-01
2.357882e-01
2.356262e-01
2.354642e-01
2.353021e-01
2.351401e-01
2.349781e-01
2.348161e-01
2.346540e-01
2.344920e-01
2.343300e-01
2.341680e-01
2.340060e-01
2.338440e-01
2.336820e-01
2.335200e-01
2.333580e-01
2.331960e-01
2.330340e-01
2.328720e-01
2.327100e-01
2.325480e-01
2.323860e-01
2.322241e-01
2.320621e-01
2.319001e-01
2.317382e-01
2.315762e-01
2.314143e-01
2.312523e-01
2.310904e-01
2.309284e-01
2.307665e-01
2.306045e-01
2.304426e-01
2.302807e-01
2.301188e-01
2.299569e-01
2.297949e-01
2.296330e-01
2.294711e-01
2.293092e-01
2.291473e-01
2.289855e-01
2.288236e-01
2.286617e-01
2.284998e-01
2.283379e-01
2.281761e-01
2.280142e-01
2.278524e-01
2.276905e-01
2.275287e-01
2.273669e-01
2.272050e-01
2.270432e-01
2.268814e-01
2.267196e-01
2.265578e-01
2.263960e-01
2.262342e-01
2.260724e-01
2.259106e-01
2.257488e-01
2.255870e-01
2.254253e-01
2.252635e-01
2.251018e-01
2.249400e-01
2.247783e-01
2.246166e-01
2.244548e-01
2.242931e-01
2.241314e-01
2.239697e-01
2.238080e-01
2.236463e-01
2.234846e-01
2.233230e-01
2.231613e-01
2.229996e-01
2.228380e-01
2.226763e-01
2.225147e-01
2.223530e-01
2.221914e-01
2.220298e-01
2.218682e-01
2.217066e-01
2.215450e-01
2.213834e-01
2.212218e-01
2.210603e-01
2.208987e-01
2.207372e-01
2.205756e-01
2.204141e-01
2.202525e-01
2.200910e-01
2.199295e-01
2.197680e-01
2.196065e-01
2.194450e-01
2.192836e-01
2.191221e-01
2.189606e-01
2.187992e-01
2.186377e-01
2.184763e-01
2.183149e-01
2.181535e-01
2.179921e-01
2.178307e-01
2.176693e-01
2.175079e-01
2.173465e-01
2.171852e-01
2.170238e-01
2.168625e-01
2.167012e-01
2.165398e-01
2.163785e-01
2.162172e-01
2.160559e-01
2.158947e-01
2.157334e-01
2.155721e-01
2.154109e-01
2.152496e-01
2.150884e-01
2.149272e-01
2.147660e-01
2.146048e-01
2.144436e-01
2.142824e-01
2.141213e-01
2.139601e-01
2.137990e-01
2.136379e-01
2.134767e-01
2.133156e-01
2.131545e-01
2.129934e-01
2.128324e-01
2.126713e-01
2.125102e-01
2.123492e-01
2.121882e-01
2.120272e-01
2.118662e-01
2.117052e-01
2.115442e-01
2.113832e-01
2.112222e-01
2.110613e-01
2.109004e-01
2.107394e-01
2.105785e-01
2.104176e-01
2.102567e-01
2.100959e-01
2.099350e-01
2.097742e-01
2.096133e-01
2.094525e-01
2.092917e-01
2.091309e-01
2.089701e-01
2.088093e-01
2.086486e-01
2.084878e-01
2.083271e-01
2.081664e-01
2.080057e-01
2.078450e-01
2.076843e-01
2.075236e-01
2.073630e-01
2.072023e-01
2.070417e-01
2.068811e-01
2.067205e-01
2.065599e-01
2.063993e-01
2.062388e-01
2.060782e-01
2.059177e-01
2.057572e-01
2.055967e-01
2.054362e-01
2.052757e-01
2.051153e-01
2.049548e-01
2.047944e-01
2.046340e-01
2.044736e-01
2.043132e-01
2.041528e-01
2.039924e-01
2.038321e-01
2.036718e-01
2.035115e-01
2.033512e-01
2.031909e-01
2.030306e-01
2.028704e-01
2.027101e-01
2.025499e-01
2.023897e-01
2.022295e-01
2.020693e-01
2.019092e-01
2.017490e-01
2.015889e-01
2.014288e-01
2.012687e-01
2.011086e-01
2.009486e-01
2.007885e-01
2.006285e-01
2.004685e-01
2.003085e-01
2.001485e-01
1.999885e-01
1.998286e-01
1.996686e-01
1.995087e-01
1.993488e-01
1.991889e-01
1.990291e-01
1.988692e-01
1.987094e-01
1.985495e-01
1.983897e-01
1.982300e-01
1.980702e-01
1.979105e-01
1.977507e-01
1.975910e-01
1.974313e-01
1.972716e-01
1.971120e-01
1.969523e-01
1.967927e-01
1.966331e-01
1.964735e-01
1.963139e-01
1.961544e-01
1.959948e-01
1.958353e-01
1.956758e-01
1.955163e-01
1.953569e-01
1.951974e-01
1.950380e-01
1.948786e-01
1.947192e-01
1.945598e-01
1.944004e-01
1.942411e-01
1.940818e-01
1.939225e-01
1.937632e-01
1.936040e-01
1.934447e-01
1.932855e-01
1.931263e-01
1.929671e-01
1.928079e-01
1.926488e-01
1.924897e-01
1.923305e-01
1.921715e-01
1.920124e-01
1.918533e-01
1.916943e-01
1.915353e-01
1.913763e-01
1.912173e-01
1.910584e-01
1.908995e-01
1.907405e-01
1.905817e-01
1.904228e-01
1.902639e-01
1.901051e-01
1.899463e-01
1.897875e-01
1.896287e-01
1.894700e-01
1.893113e-01
1.891526e-01
1.889939e-01
1.888352e-01
1.886766e-01
1.885179e-01
1.883593e-01
1.882007e-01
1.880422e-01
1.878836e-01
1.877251e-01
1.875666e-01
1.874082e-01
1.872497e-01
1.870913e-01
1.869328e-01
1.867745e-01
1.866161e-01
1.864577e-01
1.862994e-01
1.861411e-01
1.859828e-01
1.858246e-01
1.856663e-01
1.855081e-01
1.853499e-01
1.851918e-01
1.850336e-01
1.848755e-01
1.847174e-01
1.845593e-01
1.844012e-01
1.842432e-01
1.840852e-01
1.839272e-01
1.837692e-01
1.836113e-01
1.834534e-01
1.832955e-01
1.831376e-01
1.829797e-01
1.828219e-01
1.826641e-01
1.825063e-01
1.823485e-01
1.821908e-01
1.820331e-01
1.818754e-01
1.817177e-01
1.815601e-01
1.814025e-01
1.812449e-01
1.810873e-01
1.809297e-01
1.807722e-01
1.806147e-01
1.804572e-01
1.802998e-01
1.801424e-01
1.799850e-01
1.798276e-01
1.796702e-01
1.795129e-01
1.793556e-01
1.791983e-01
1.790411e-01
1.788838e-01
1.787266e-01
1.785694e-01
1.784123e-01
1.782551e-01
1.780980e-01
1.779409e-01
1.777839e-01
1.776269e-01
1.774699e-01
1.773129e-01
1.771559e-01
1.769990e-01
1.768421e-01
1.766852e-01
1.765283e-01
1.763715e-01
1.762147e-01
1.760579e-01
1.759012e-01
1.757445e-01
1.755878e-01
1.754311e-01
1.752744e-01
1.751178e-01
1.749612e-01
1.748046e-01
1.746481e-01
1.744916e-01
1.743351e-01
1.741786e-01
1.740222e-01
1.738658e-01
1.737094e-01
1.735531e-01
1.733967e-01
1.732404e-01
1.730841e-01
1.729279e-01
1.727717e-01
1.726155e-01
1.724593e-01
1.723032e-01
1.721471e-01
1.719910e-01
1.718349e-01
1.716789e-01
1.715229e-01
1.713669e-01
1.712110e-01
1.710550e-01
1.708992e-01
1.707433e-01
1.705875e-01
1.704317e-01
1.702759e-01
1.701201e-01
1.699644e-01
1.698087e-01
1.696530e-01
1.694974e-01
1.693418e-01
1.691862e-01
1.690307e-01
1.688751e-01
1.687196e-01
1.685642e-01
1.684087e-01
1.682533e-01
1.680979e-01
1.679426e-01
1.677873e-01
1.676320e-01
1.674767e-01
1.673215e-01
1.671663e-01
1.670111e-01
1.668560e-01
1.667008e-01
1.665458e-01
1.663907e-01
1.662357e-01
1.660807e-01
1.659257e-01
1.657708e-01
1.656159e-01
1.654610e-01
1.653061e-01
1.651513e-01
1.649965e-01
1.648418e-01
1.646870e-01
1.645323e-01
1.643777e-01
1.642230e-01
1.640684e-01
1.639139e-01
1.637593e-01
1.636048e-01
1.634503e-01
1.632959e-01
1.631414e-01
1.629871e-01
1.628327e-01
1.626784e-01
1.625241e-01
1.623698e-01
1.622156e-01
1.620614e-01
1.619072e-01
1.617531e-01
1.615989e-01
1.614449e-01
1.612908e-01
1.611368e-01
1.609828e-01
1.608289e-01
1.606750e-01
1.605211e-01
1.603672e-01
1.602134e-01
1.600596e-01
1.599058e-01
1.597521e-01
1.595984e-01
1.594448e-01
1.592911e-01
1.591375e-01
1.589840e-01
1.588304e-01
1.586770e-01
1.585235e-01
1.583701e-01
1.582167e-01
1.580633e-01
1.579100e-01
1.577567e-01
1.576034e-01
1.574501e-01
1.572969e-01
1.571438e-01
1.569906e-01
1.568375e-01
1.566845e-01
1.565314e-01
1.563784e-01
1.562255e-01
1.560725e-01
1.559196e-01
1.557668e-01
1.556139e-01
1.554611e-01
1.553084e-01
1.551556e-01
1.550029e-01
1.548503e-01
1.546977e-01
1.545451e-01
1.543925e-01
1.542400e-01
1.540875e-01
1.539350e-01
1.537826e-01
1.536302e-01
1.534779e-01
1.533256e-01
1.531733e-01
1.530210e-01
1.528688e-01
1.527166e-01
1.525645e-01
1.524124e-01
1.522603e-01
1.521083e-01
1.519563e-01
1.518043e-01
1.516524e-01
1.515005e-01
1.513486e-01
1.511968e-01
1.510450e-01
1.508933e-01
1.507415e-01
1.505899e-01
1.504382e-01
1.502866e-01
1.501350e-01
1.499835e-01
1.498320e-01
1.496805e-01
1.495291e-01
1.493777e-01
1.492264e-01
1.490750e-01
1.489238e-01
1.487725e-01
1.486213e-01
1.484701e-01
1.483190e-01
1.481679e-01
1.480168e-01
1.478658e-01
1.477148e-01
1.475639e-01
1.474130e-01
1.472621e-01
1.471112e-01
1.469604e-01
1.468097e-01
1.466589e-01
1.465083e-01
1.463576e-01
1.462070e-01
1.460564e-01
1.459059e-01
1.457554e-01
1.456049e-01
1.454545e-01
1.453041e-01
1.451537e-01
1.450034e-01
1.448532e-01
1.447029e-01
1.445527e-01
1.444026e-01
1.442524e-01
1.441024e-01
1.439523e-01
1.438023e-01
1.436523e-01
1.435024e-01
1.433525e-01
1.432027e-01
1.430529e-01
1.429031e-01
1.427534e-01
1.426037e-01
1.424540e-01
1.423044e-01
1.421548e-01
1.420053e-01
1.418558e-01
1.417063e-01
1.415569e-01
1.414075e-01
1.412582e-01
1.411089e-01
1.409596e-01
1.408104e-01
1.406612e-01
1.405121e-01
1.403630e-01
1.402139e-01
1.400649e-01
1.399159e-01
1.397669e-01
1.396180e-01
1.394692e-01
1.393204e-01
1.391716e-01
1.390228e-01
1.388741e-01
1.387255e-01
1.385769e-01
1.384283e-01
1.382797e-01
1.381312e-01
1.379828e-01
1.378344e-01
1.376860e-01
1.375377e-01
1.373894e-01
1.372411e-01
1.370929e-01
1.369447e-01
1.367966e-01
1.366485e-01
1.365005e-01
1.363525e-01
1.362045e-01
1.360566e-01
1.359087e-01
1.357609e-01
1.356131e-01
1.354653e-01
1.353176e-01
1.351700e-01
1.350223e-01
1.348747e-01
1.347272e-01
1.345797e-01
1.344322e-01
1.342848e-01
1.341374e-01
1.339901e-01
1.338428e-01
1.336956e-01
1.335484e-01
1.334012e-01
1.332541e-01
1.331070e-01
1.329600e-01
1.328130e-01
1.326661e-01
1.325191e-01
1.323723e-01
1.322255e-01
1.320787e-01
1.319320e-01
1.317853e-01
1.316386e-01
1.314920e-01
1.313455e-01
1.311990e-01
1.310525e-01
1.309061e-01
1.307597e-01
1.306133e-01
1.304670e-01
1.303208e-01
1.301746e-01
1.300284e-01
1.298823e-01
1.297362e-01
1.295902e-01
1.294442e-01
1.292982e-01
1.291523e-01
1.290065e-01
1.288607e-01
1.287149e-01
1.285692e-01
1.284235e-01
1.282779e-01
1.281323e-01
1.279868e-01
1.278413e-01
1.276958e-01
1.275504e-01
1.274050e-01
1.272597e-01
1.271144e-01
1.269692e-01
1.268240e-01
1.266789e-01
1.265338e-01
1.263888e-01
1.262438e-01
1.260988e-01
1.259539e-01
1.258090e-01
1.256642e-01
1.255194e-01
1.253747e-01
1.252300e-01
1.250854e-01
1.249408e-01
1.247963e-01
1.246518e-01
1.245073e-01
1.243629e-01
1.242185e-01
1.240742e-01
1.239300e-01
1.237858e-01
1.236416e-01
1.234975e-01
1.233534e-01
1.232093e-01
1.230654e-01
1.229214e-01
1.227775e-01
1.226337e-01
1.224899e-01
1.223461e-01
1.222024e-01
1.220588e-01
1.219152e-01
1.217716e-01
1.216281e-01
1.214846e-01
1.213412e-01
1.211978e-01
1.210545e-01
1.209112e-01
1.207680e-01
1.206248e-01
1.204817e-01
1.203386e-01
1.201955e-01
1.200525e-01
1.199096e-01
1.197667e-01
1.196239e-01
1.194811e-01
1.193383e-01
1.191956e-01
1.190529e-01
1.189103e-01
1.187678e-01
1.186253e-01
1.184828e-01
1.183404e-01
1.181980e-01
1.180557e-01
1.179135e-01
1.177712e-01
1.176291e-01
1.174869e-01
1.173449e-01
1.172029e-01
1.170609e-01
1.169190e-01
1.167771e-01
1.166353e-01
1.164935e-01
1.163518e-01
1.162101e-01
1.160685e-01
1.159269e-01
1.157854e-01
1.156439e-01
1.155024e-01
1.153611e-01
1.152197e-01
1.150785e-01
1.149372e-01
1.147960e-01
1.146549e-01
1.145138e-01
1.143728e-01
1.142318e-01
1.140909e-01
1.139500e-01
1.138092e-01
1.136684e-01
1.135277e-01
1.133870e-01
1.132464e-01
1.131058e-01
1.129653e-01
1.128248e-01
1.126844e-01
1.125440e-01
1.124037e-01
1.122634e-01
1.121232e-01
1.119830e-01
1.118429e-01
1.117029e-01
1.115629e-01
1.114229e-01
1.112830e-01
1.111431e-01
1.110033e-01
1.108636e-01
1.107238e-01
1.105842e-01
1.104446e-01
1.103050e-01
1.101655e-01
1.100261e-01
1.098867e-01
1.097474e-01
1.096081e-01
1.094688e-01
1.093296e-01
1.091905e-01
1.090514e-01
1.089124e-01
1.087734e-01
1.086345e-01
1.084956e-01
1.083568e-01
1.082180e-01
1.080793e-01
1.079407e-01
1.078021e-01
1.076635e-01
1.075250e-01
1.073865e-01
1.072482e-01
1.071098e-01
1.069715e-01
1.068333e-01
1.066951e-01
1.065570e-01
1.064189e-01
1.062809e-01
1.061429e-01
1.060050e-01
1.058671e-01
1.057293e-01
1.055915e-01
1.054538e-01
1.053162e-01
1.051786e-01
1.050410e-01
1.049036e-01
1.047661e-01
1.046287e-01
1.044914e-01
1.043541e-01
1.042169e-01
1.040798e-01
1.039426e-01
1.038056e-01
1.036686e-01
1.035316e-01
1.033948e-01
1.032579e-01
1.031211e-01
1.029844e-01
1.028477e-01
1.027111e-01
1.025746e-01
1.024380e-01
1.023016e-01
1.021652e-01
1.020288e-01
1.018926e-01
1.017563e-01
1.016201e-01
1.014840e-01
1.013480e-01
1.012119e-01
1.010760e-01
1.009401e-01
1.008042e-01
1.006684e-01
1.005327e-01
1.003970e-01
1.002614e-01
1.001258e-01
9.999033e-02
9.985487e-02
9.971947e-02
9.958413e-02
9.944884e-02
9.931361e-02
9.917843e-02
9.904331e-02
9.890825e-02
9.877324e-02
9.863829e-02
9.850339e-02
9.836856e-02
9.823378e-02
9.809905e-02
9.796438e-02
9.782977e-02
9.769522e-02
9.756072e-02
9.742628e-02
9.729190e-02
9.715757e-02
9.702330e-02
9.688909e-02
9.675493e-02
9.662083e-02
9.648679e-02
9.635281e-02
9.621888e-02
9.608501e-02
9.595120e-02
9.581744e-02
9.568375e-02
9.555011e-02
9.541652e-02
9.528300e-02
9.514953e-02
9.501613e-02
9.488277e-02
9.474948e-02
9.461625e-02
9.448307e-02
9.434995e-02
9.421689e-02
9.408389e-02
9.395095e-02
9.381806e-02
9.368523e-02
9.355246e-02
9.341975e-02
9.328710e-02
9.315451e-02
9.302197e-02
9.288949e-02
9.275708e-02
9.262472e-02
9.249242e-02
9.236018e-02
9.222799e-02
9.209587e-02
9.196381e-02
9.183180e-02
9.169985e-02
9.156797e-02
9.143614e-02
9.130437e-02
9.117266e-02
9.104101e-02
9.090942e-02
9.077789e-02
9.064642e-02
9.051501e-02
9.038365e-02
9.025236e-02
9.012113e-02
8.998996e-02
8.985884e-02
8.972779e-02
8.959680e-02
8.946586e-02
8.933499e-02
8.920418e-02
8.907342e-02
8.894273e-02
8.881210e-02
8.868153e-02
8.855101e-02
8.842056e-02
8.829017e-02
8.815984e-02
8.802957e-02
8.789936e-02
8.776921e-02
8.763912e-02
8.750910e-02
8.737913e-02
8.724923e-02
8.711938e-02
8.698960e-02
8.685987e-02
8.673021e-02
8.660061e-02
8.647107e-02
8.634160e-02
8.621218e-02
8.608282e-02
8.595353e-02
8.582430e-02
8.569513e-02
8.556602e-02
8.543697e-02
8.530798e-02
8.517906e-02
8.505020e-02
8.492139e-02
8.479265e-02
8.466398e-02
8.453536e-02
8.440681e-02
8.427832e-02
8.414989e-02
8.402152e-02
8.389322e-02
8.376497e-02
8.363679e-02
8.350868e-02
8.338062e-02
8.325263e-02
8.312470e-02
8.299683e-02
8.286902e-02
8.274128e-02
8.261360e-02
8.248598e-02
8.235843e-02
8.223094e-02
8.210351e-02
8.197614e-02
8.184884e-02
8.172160e-02
8.159442e-02
8.146731e-02
8.134026e-02
8.121327e-02
8.108635e-02
8.095949e-02
8.083269e-02
8.070596e-02
8.057929e-02
8.045268e-02
8.032614e-02
8.019966e-02
8.007324e-02
7.994689e-02
7.982060e-02
7.969438e-02
7.956822e-02
7.944212e-02
7.931609e-02
7.919012e-02
7.906422e-02
7.893838e-02
7.881260e-02
7.868689e-02
7.856124e-02
7.843566e-02
7.831014e-02
7.818469e-02
7.805930e-02
7.793398e-02
7.780872e-02
7.768352e-02
7.755839e-02
7.743332e-02
7.730832e-02
7.718339e-02
7.705851e-02
7.693371e-02
7.680897e-02
7.668429e-02
7.655968e-02
7.643513e-02
7.631065e-02
7.618623e-02
7.606188e-02
7.593760e-02
7.581338e-02
7.568922e-02
7.556513e-02
7.544111e-02
7.531715e-02
7.519326e-02
7.506943e-02
7.494567e-02
7.482198e-02
7.469835e-02
7.457479e-02
7.445129e-02
7.432786e-02
7.420449e-02
7.408119e-02
7.395796e-02
7.383479e-02
7.371169e-02
7.358866e-02
7.346569e-02
7.334279e-02
7.321995e-02
7.309718e-02
7.297448e-02
7.285185e-02
7.272928e-02
7.260677e-02
7.248434e-02
7.236197e-02
7.223967e-02
7.211743e-02
7.199526e-02
7.187316e-02
7.175113e-02
7.162916e-02
7.150726e-02
7.138542e-02
7.126366e-02
7.114196e-02
7.102033e-02
7.089876e-02
7.077727e-02
7.065584e-02
7.053447e-02
7.041318e-02
7.029195e-02
7.017079e-02
7.004970e-02
6.992868e-02
6.980772e-02
6.968683e-02
6.956601e-02
6.944526e-02
6.932458e-02
6.920396e-02
6.908341e-02
6.896293e-02
6.884252e-02
6.872217e-02
6.860190e-02
6.848169e-02
6.836155e-02
6.824148e-02
6.812148e-02
6.800154e-02
6.788168e-02
6.776188e-02
6.764215e-02
6.752249e-02
6.740290e-02
6.728338e-02
6.716393e-02
6.704454e-02
6.692523e-02
6.680598e-02
6.668680e-02
6.656769e-02
6.644865e-02
6.632968e-02
6.621078e-02
6.609195e-02
6.597319e-02
6.585449e-02
6.573587e-02
6.561731e-02
6.549883e-02
6.538041e-02
6.526207e-02
6.514379e-02
6.502558e-02
6.490745e-02
6.478938e-02
6.467138e-02
6.455345e-02
6.443560e-02
6.431781e-02
6.420009e-02
6.408244e-02
6.396486e-02
6.384736e-02
6.372992e-02
6.361255e-02
6.349525e-02
6.337803e-02
6.326087e-02
6.314379e-02
6.302677e-02
6.290982e-02
6.279295e-02
6.267615e-02
6.255941e-02
6.244275e-02
6.232616e-02
6.220964e-02
6.209319e-02
6.197681e-02
6.186050e-02
6.174426e-02
6.162809e-02
6.151200e-02
6.139597e-02
6.128002e-02
6.116414e-02
6.104833e-02
6.093259e-02
6.081692e-02
6.070132e-02
6.058579e-02
6.047034e-02
6.035496e-02
6.023965e-02
6.012441e-02
6.000924e-02
5.989414e-02
5.977912e-02
5.966416e-02
5.954928e-02
5.943447e-02
5.931974e-02
5.920507e-02
5.909048e-02
5.897596e-02
5.886151e-02
5.874713e-02
5.863283e-02
5.851859e-02
5.840443e-02
5.829034e-02
5.817633e-02
5.806239e-02
5.794851e-02
5.783472e-02
5.772099e-02
5.760734e-02
5.749376e-02
5.738025e-02
5.726681e-02
5.715345e-02
5.704016e-02
5.692694e-02
5.681380e-02
5.670073e-02
5.658773e-02
5.647481e-02
5.636195e-02
5.624918e-02
5.613647e-02
5.602384e-02
5.591128e-02
5.579879e-02
5.568638e-02
5.557404e-02
5.546177e-02
5.534958e-02
5.523746e-02
5.512542e-02
5.501345e-02
5.490155e-02
5.478972e-02
5.467797e-02
5.456630e-02
5.445469e-02
5.434317e-02
5.423171e-02
5.412033e-02
5.400902e-02
5.389779e-02
5.378663e-02
5.367554e-02
5.356453e-02
5.345360e-02
5.334274e-02
5.323195e-02
5.312123e-02
5.301060e-02
5.290003e-02
5.278954e-02
5.267912e-02
5.256878e-02
5.245852e-02
5.234833e-02
5.223821e-02
5.212817e-02
5.201820e-02
5.190831e-02
5.179849e-02
5.168874e-02
5.157908e-02
5.146948e-02
5.135997e-02
5.125052e-02
5.114115e-02
5.103186e-02
5.092265e-02
5.081350e-02
5.070444e-02
5.059544e-02
5.048653e-02
5.037769e-02
5.026892e-02
5.016023e-02
5.005162e-02
4.994308e-02
4.983462e-02
4.972623e-02
4.961792e-02
4.950968e-02
4.940153e-02
4.929344e-02
4.918543e-02
4.907750e-02
4.896965e-02
4.886187e-02
4.875416e-02
4.864653e-02
4.853898e-02
4.843151e-02
4.832411e-02
4.821679e-02
4.810954e-02
4.800237e-02
4.789527e-02
4.778826e-02
4.768132e-02
4.757445e-02
4.746767e-02
4.736095e-02
4.725432e-02
4.714776e-02
4.704128e-02
4.693488e-02
4.682855e-02
4.672230e-02
4.661613e-02
4.651003e-02
4.640401e-02
4.629807e-02
4.619220e-02
4.608642e-02
4.598070e-02
4.587507e-02
4.576951e-02
4.566403e-02
4.555863e-02
4.545331e-02
4.534806e-02
4.524289e-02
4.513780e-02
4.503279e-02
4.492785e-02
4.482299e-02
4.471821e-02
4.461350e-02
4.450888e-02
4.440433e-02
4.429986e-02
4.419547e-02
4.409115e-02
4.398691e-02
4.388276e-02
4.377868e-02
4.367467e-02
4.357075e-02
4.346690e-02
4.336313e-02
4.325944e-02
4.315583e-02
4.305230e-02
4.294884e-02
4.284547e-02
4.274217e-02
4.263895e-02
4.253581e-02
4.243275e-02
4.232976e-02
4.222686e-02
4.212403e-02
4.202128e-02
4.191862e-02
4.181603e-02
4.171351e-02
4.161108e-02
4.150873e-02
4.140645e-02
4.130426e-02
4.120214e-02
4.110011e-02
4.099815e-02
4.089627e-02
4.079447e-02
4.069275e-02
4.059111e-02
4.048955e-02
4.038806e-02
4.028666e-02
4.018534e-02
4.008409e-02
3.998293e-02
3.988184e-02
3.978084e-02
3.967991e-02
3.957907e-02
3.947830e-02
3.937762e-02
3.927701e-02
3.917648e-02
3.907604e-02
3.897567e-02
3.887538e-02
3.877518e-02
3.867505e-02
3.857500e-02
3.847504e-02
3.837515e-02
3.827534e-02
3.817562e-02
3.807597e-02
3.797641e-02
3.787692e-02
3.777752e-02
3.767819e-02
3.757895e-02
3.747979e-02
3.738071e-02
3.728170e-02
3.718278e-02
3.708394e-02
3.698518e-02
3.688650e-02
3.678791e-02
3.668939e-02
3.659095e-02
3.649260e-02
3.639432e-02
3.629613e-02
3.619802e-02
3.609999e-02
3.600204e-02
3.590417e-02
3.580638e-02
3.570867e-02
3.561105e-02
3.551350e-02
3.541604e-02
3.531866e-02
3.522136e-02
3.512414e-02
3.502700e-02
3.492995e-02
3.483297e-02
3.473608e-02
3.463927e-02
3.454254e-02
3.444590e-02
3.434933e-02
3.425285e-02
3.415644e-02
3.406013e-02
3.396389e-02
3.386773e-02
3.377166e-02
3.367567e-02
3.357976e-02
3.348393e-02
3.338818e-02
3.329252e-02
3.319694e-02
3.310144e-02
3.300602e-02
3.291069e-02
3.281544e-02
3.272027e-02
3.262518e-02
3.253018e-02
3.243525e-02
3.234042e-02
3.224566e-02
3.215098e-02
3.205639e-02
3.196188e-02
3.186746e-02
3.177311e-02
3.167885e-02
3.158468e-02
3.149058e-02
3.139657e-02
3.130264e-02
3.120880e-02
3.111503e-02
3.102135e-02
3.092776e-02
3.083424e-02
3.074081e-02
3.064747e-02
3.055420e-02
3.046102e-02
3.036793e-02
3.027491e-02
3.018198e-02
3.008914e-02
2.999637e-02
2.990369e-02
2.981110e-02
2.971859e-02
2.962616e-02
2.953381e-02
2.944155e-02
2.934937e-02
2.925728e-02
2.916527e-02
2.907334e-02
2.898150e-02
2.888974e-02
2.879807e-02
2.870648e-02
2.861497e-02
2.852355e-02
2.843221e-02
2.834095e-02
2.824978e-02
2.815870e-02
2.806770e-02
2.797678e-02
2.788595e-02
2.779520e-02
2.770454e-02
2.761396e-02
2.752346e-02
2.743305e-02
2.734272e-02
2.725248e-02
2.716232e-02
2.707225e-02
2.698226e-02
2.689236e-02
2.680254e-02
2.671281e-02
2.662316e-02
2.653360e-02
2.644412e-02
2.635473e-02
2.626542e-02
2.617619e-02
2.608705e-02
2.599800e-02
2.590903e-02
2.582015e-02
2.573135e-02
2.564264e-02
2.555401e-02
2.546547e-02
2.537701e-02
2.528864e-02
2.520035e-02
2.511215e-02
2.502403e-02
2.493600e-02
2.484806e-02
2.476020e-02
2.467243e-02
2.458474e-02
2.449714e-02
2.440962e-02
2.432219e-02
2.423484e-02
2.414758e-02
2.406041e-02
2.397332e-02
2.388632e-02
2.379941e-02
2.371258e-02
2.362583e-02
2.353917e-02
2.345260e-02
2.336612e-02
2.327972e-02
2.319340e-02
2.310718e-02
2.302104e-02
2.293498e-02
2.284901e-02
2.276313e-02
2.267734e-02
2.259163e-02
2.250601e-02
2.242047e-02
2.233502e-02
2.224966e-02
2.216438e-02
2.207919e-02
2.199409e-02
2.190907e-02
2.182414e-02
2.173930e-02
2.165454e-02
2.156987e-02
2.148529e-02
2.140080e-02
2.131639e-02
2.123206e-02
2.114783e-02
2.106368e-02
2.097962e-02
2.089565e-02
2.081176e-02
2.072796e-02
2.064425e-02
2.056063e-02
2.047709e-02
2.039364e-02
2.031027e-02
2.022700e-02
2.014381e-02
2.006071e-02
1.997770e-02
1.989477e-02
1.981193e-02
1.972918e-02
1.964652e-02
1.956394e-02
1.948145e-02
1.939905e-02
1.931674e-02
1.923452e-02
1.915238e-02
1.907033e-02
1.898837e-02
1.890649e-02
1.882471e-02
1.874301e-02
1.866140e-02
1.857988e-02
1.849845e-02
1.841710e-02
1.833584e-02
1.825467e-02
1.817359e-02
1.809260e-02
1.801169e-02
1.793088e-02
1.785015e-02
1.776951e-02
1.768896e-02
1.760849e-02
1.752812e-02
1.744783e-02
1.736763e-02
1.728752e-02
1.720750e-02
1.712757e-02
1.704773e-02
1.696797e-02
1.688831e-02
1.680873e-02
1.672924e-02
1.664984e-02
1.657053e-02
1.649131e-02
1.641217e-02
1.633313e-02
1.625417e-02
1.617530e-02
1.609653e-02
1.601784e-02
1.593924e-02
1.586073e-02
1.578231e-02
1.570397e-02
1.562573e-02
1.554758e-02
1.546951e-02
1.539153e-02
1.531365e-02
1.523585e-02
1.515814e-02
1.508052e-02
1.500300e-02
1.492556e-02
1.484821e-02
1.477095e-02
1.469377e-02
1.461669e-02
1.453970e-02
1.446280e-02
1.438599e-02
1.430926e-02
1.423263e-02
1.415609e-02
1.407963e-02
1.400327e-02
1.392700e-02
1.385081e-02
1.377472e-02
1.369871e-02
1.362280e-02
1.354698e-02
1.347124e-02
1.339560e-02
1.332004e-02
1.324458e-02
1.316921e-02
1.309392e-02
1.301873e-02
1.294362e-02
1.286861e-02
1.279369e-02
1.271886e-02
1.264411e-02
1.256946e-02
1.249490e-02
1.242043e-02
1.234605e-02
1.227176e-02
1.219756e-02
1.212345e-02
1.204943e-02
1.197551e-02
1.190167e-02
1.182792e-02
1.175427e-02
1.168070e-02
1.160723e-02
1.153385e-02
1.146055e-02
1.138735e-02
1.131424e-02
1.124122e-02
1.116829e-02
1.109545e-02
1.102271e-02
1.095005e-02
1.087749e-02
1.080501e-02
1.073263e-02
1.066034e-02
1.058814e-02
1.051603e-02
1.044401e-02
1.037208e-02
1.030025e-02
1.022850e-02
1.015685e-02
1.008529e-02
1.001382e-02
9.942441e-03
9.871154e-03
9.799958e-03
9.728854e-03
9.657841e-03
9.586920e-03
9.516090e-03
9.445352e-03
9.374706e-03
9.304151e-03
9.233688e-03
9.163317e-03
9.093037e-03
9.022849e-03
8.952753e-03
8.882749e-03
8.812837e-03
8.743017e-03
8.673288e-03
8.603652e-03
8.534107e-03
8.464655e-03
8.395294e-03
8.326026e-03
8.256849e-03
8.187765e-03
8.118773e-03
8.049873e-03
7.981065e-03
7.912350e-03
7.843727e-03
7.775196e-03
7.706757e-03
7.638410e-03
7.570156e-03
7.501995e-03
7.433925e-03
7.365949e-03
7.298064e-03
7.230272e-03
7.162573e-03
7.094966e-03
7.027452e-03
6.960030e-03
6.892701e-03
6.825465e-03
6.758321e-03
6.691270e-03
6.624312e-03
6.557446e-03
6.490674e-03
6.423994e-03
6.357407e-03
6.290912e-03
6.224511e-03
6.158203e-03
6.091987e-03
6.025865e-03
5.959835e-03
5.893899e-03
5.828055e-03
5.762305e-03
5.696647e-03
5.631083e-03
5.565612e-03
5.500234e-03
5.434950e-03
5.369758e-03
5.304660e-03
5.239655e-03
5.174743e-03
5.109925e-03
5.045200e-03
4.980568e-03
4.916030e-03
4.851585e-03
4.787234e-03
4.722976e-03
4.658812e-03
4.594741e-03
4.530764e-03
4.466880e-03
4.403090e-03
4.339394e-03
4.275791e-03
4.212282e-03
4.148867e-03
4.085545e-03
4.022317e-03
3.959183e-03
3.896143e-03
3.833196e-03
3.770344e-03
3.707585e-03
3.644920e-03
3.582349e-03
3.519872e-03
3.457489e-03
3.395201e-03
3.333006e-03
3.270905e-03
3.208898e-03
3.146985e-03
3.085167e-03
3.023442e-03
2.961812e-03
2.900276e-03
2.838834e-03
2.777487e-03
2.716233e-03
2.655074e-03
2.594010e-03
2.533039e-03
2.472164e-03
2.411382e-03
2.350695e-03
2.290102e-03
2.229604e-03
2.169200e-03
2.108891e-03
2.048676e-03
1.988556e-03
1.928531e-03
1.868600e-03
1.808763e-03
1.749022e-03
1.689375e-03
1.629822e-03
1.570365e-03
1.511002e-03
1.451734e-03
1.392561e-03
1.333482e-03
1.274499e-03
1.215610e-03
1.156816e-03
1.098117e-03
1.039513e-03
9.810044e-04
9.225904e-04
8.642714e-04
8.060474e-04
7.479185e-04
6.898846e-04
6.319458e-04
5.741022e-04
5.163537e-04
4.587004e-04
4.011422e-04
3.436793e-04
2.863116e-04
2.290391e-04
1.718619e-04
1.147801e-04
5.779354e-05
9.023394e-07
0
0
0
0
0
0
0
0
0
0
0
0
0
0
0
0
0
0
0
0
0
0
0
0
0
0
0
0
0
0
0
0
0
0
0
0
0
0
0
0
0
0
0
0
0
0
0
0
0
0
0
0
0
0
0
0
0
0
0
0
0
0
0
0
0
0
0
0
0
0
0
0
0
0
0
0
0
0
0
0
0
0
0
0
0
0
0
0
0
0
0
0
0
0
0
0
0
0
0
0
0
0
0
0
0
0
0
0
0
0
0
0
0
0
0
0
0
0
0
0
0
0
0
0
0
0
0
0
0
0
0
0
0
0
0
0
0
0
0
0
0
0
0
0
0
0
0
0
0
0
0
0
0
0
0
0
0
0
0
0
0
0
0
0
0
0
0
0
0
0
0
0
0
0
0
0
0
0
0
0
0
0
0
0
0
0
0
0
0
0
0
0
0
0
0
0
0
0
0
0
0
0
0
0
0
0
0
0
0
0
0
0
0
0
0
0
0
0
0
0
0
0
0
0
0
0
0
0
0
0
0
0
0
0
0
0
0
0
0
0
0
0
0
0
0
0
0
0
0
0
0
0
0
0
0
0
0
0
0
0
0
0
0
0
0
0
0
0
0
0
0
0
0
0
0
0
0
0
0
0
0
0
0
0
0
0
0
0
0
0
0
0
0
0
0
0
0
0
0
0
0
0
0
0
0
0
0
0
0
0
0
0
0
0
0
0
0
0
0
0
0
0
0
0
0
0
0
0
0
0
0
0
0
0
0
0
0
0
0
0
0
0
0
0
0
0
0
0
0
0
0
0
0
0
0
0
0
0
0
0
0
0
0
0
0
0
0
0
0
0
0
0
0
0
0
0
0
0
0
0
0
0
0
0
0
0
0
0
0
0
0
0
0
0
0
0
0
0
0
0
0
0
0
0
0
0
0
0
0
0
0
0
0
0
0
0
0
0
0
0
0
0
0
0
0
0
0
0
0
0
0
0
0
0
0
0
0
0
0
0
0
0
0
0
0
0
0
0
0
0
0
0
0
0
0
0
0
0
0
0
0
0
0
0
0
0
0
0
0
0
0
0
0
0
0
0
0
0
0
0
0
0
0
0
0
0
0
0
0
0
0
0
0
0
0
0
0
0
0
0
0
0
0
0
0
0
0
0
0
0
0
0
0
0
0
0
0
0
0
0
0
0
0
0
0
0
0
0
0
0
0
0
0
0
0
0
0
0
0
0
0
0
0
0
0
0
0
0
0
0
0
0
0
0
0
0
0
0
0
0
0
0
0
0
0
0
0
0
0
0
0
0
0
0
0
0
0
0
0
0
0
0
0
0
0
0
0
0
0
0
0
0
0
0
0
0
0
0
0
0
0
0
0
0
0
0
0
0
0
0
0
0
0
0
0
0
0
0
0
0
0
0
0
0
0
0
0
0
0
0
0
0
0
0
0
0
0
0
0
0
0
0
0
0
0
0
0
0
0
0
0
0
0
0
0
0
0
0
0
0
0
0
0
0
0
0
0
0
0
0
0
0
0
0
0
0
0
0
0
0
0
0
0
0
0
0
0
0
0
0
0
0
0
0
0
0
0
0
0
0
0
0
0
0
0
0
0
0
0
0
0
0
0
0
0
0
0
0
0
0
0
0
0
0
0
0
0
0
0
0
0
0
0
0
0
0
0
0
0
0
0
0
0
0
0
0
0
0
0
0
0
0
0
0
0
0
0
0
0
0
0
0
0
0
0
0
0
0
0
0
0
0
0
0
0
0
0
0
0
0
0
0
0
0
0
0
0
0
0
0
0
0
0
0
0
0
0
0
0
0
0
0
0
0
0
0
0
0
0
0
0
0
0
0
0
0
0
0
0
0
0
0
0
0
0
0
0
0
0
0
0
0
0
0
0
0
0
0
0
0
0
0
0
0
0
0
0
0
0
0
0
0
0
0
0
0
0
0
0
0
0
0
0
0
0
0
0
0
0
0
0
0
0
0
0
0
0
0
0
0
0
0
0
0
0
0
0
0
0
0
0
0
0
0
0
0
0
0
0
0
0
0
0
0
0
0
0
0
0
0
0
0
0
0
0
0
0
0
0
0
0
0
0
0
0
0
0
0
0
0
0
0
0
0
0
0
0
0
0
0
0
0
0
0
0
0
0
0
0
0
0
0
0
0
0
0
0
0
0
0
0
0
0
0
0
0
0
0
0
0
0
0
0
0
0
0
0
0
0
0
0
0
0
0
0
0
0
0
0
0
0
0
0
0
0
0
0
0
0
0
0
0
0
0
0
0
0
0
0
0
0
0
0
0
0
0
0
0
0
0
0
0
0
0
0
0
0
0
0
0
0
0
0
0
0
0
0
0
0
0
0
0
0
0
0
0
0
0
0
0
0
0
0
0
0
0
0
0
0
0
0
0
0
0
0
0
0
0
0
0
0
0
0
0
0
0
0
0
0
0
0
0
0
0
0
0
0
0
0
0
0
0
0
0
0
0
0
0
0
0
0
0
0
0
0
0
0
0
0
0
0
0
0
0
0
0
0
0
0
0
0
0
0
0
0
0
0
0
0
0
0
0
0
0
0
0
0
0
0
0
2.307301e-05
8.000142e-05
1.370252e-04
1.941442e-04
2.513586e-04
3.086682e-04
3.660731e-04
4.235732e-04
4.811685e-04
5.388590e-04
5.966447e-04
6.545254e-04
7.125013e-04
7.705723e-04
8.287383e-04
8.869994e-04
9.453555e-04
1.003807e-03
1.062353e-03
1.120994e-03
1.179730e-03
1.238561e-03
1.297486e-03
1.356507e-03
1.415622e-03
1.474833e-03
1.534138e-03
1.593537e-03
1.653032e-03
1.712621e-03
1.772305e-03
1.832084e-03
1.891957e-03
1.951925e-03
2.011987e-03
2.072144e-03
2.132396e-03
2.192742e-03
2.253183e-03
2.313718e-03
2.374347e-03
2.435071e-03
2.495890e-03
2.556803e-03
2.617810e-03
2.678911e-03
2.740107e-03
2.801397e-03
2.862781e-03
2.924260e-03
2.985833e-03
3.047500e-03
3.109261e-03
3.171116e-03
3.233066e-03
3.295109e-03
3.357247e-03
3.419479e-03
3.481804e-03
3.544224e-03
3.606737e-03
3.669345e-03
3.732047e-03
3.794842e-03
3.857731e-03
3.920714e-03
3.983791e-03
4.046962e-03
4.110226e-03
4.173585e-03
4.237037e-03
4.300582e-03
4.364222e-03
4.427955e-03
4.491781e-03
4.555701e-03
4.619715e-03
4.683822e-03
4.748023e-03
4.812318e-03
4.876705e-03
4.941187e-03
5.005761e-03
5.070429e-03
5.135191e-03
5.200045e-03
5.264994e-03
5.330035e-03
5.395170e-03
5.460397e-03
5.525719e-03
5.591133e-03
5.656640e-03
5.722241e-03
5.787935e-03
5.853721e-03
5.919601e-03
5.985574e-03
6.051640e-03
6.117799e-03
6.184050e-03
6.250395e-03
6.316833e-03
6.383363e-03
6.449987e-03
6.516703e-03
6.583512e-03
6.650414e-03
6.717408e-03
6.784495e-03
6.851675e-03
6.918948e-03
6.986313e-03
7.053771e-03
7.121321e-03
7.188964e-03
7.256700e-03
7.324528e-03
7.392448e-03
7.460461e-03
7.528566e-03
7.596764e-03
7.665054e-03
7.733437e-03
7.801912e-03
7.870479e-03
7.939138e-03
8.007889e-03
8.076733e-03
8.145669e-03
8.214697e-03
8.283818e-03
8.353030e-03
8.422334e-03
8.491731e-03
8.561219e-03
8.630800e-03
8.700472e-03
8.770236e-03
8.840093e-03
8.910041e-03
8.980081e-03
9.050213e-03
9.120436e-03
9.190752e-03
9.261159e-03
9.331658e-03
9.402248e-03
9.472930e-03
9.543704e-03
9.614570e-03
9.685527e-03
9.756575e-03
9.827715e-03
9.898947e-03
9.970270e-03
1.004168e-02
1.011319e-02
1.018479e-02
1.025648e-02
1.032826e-02
1.040013e-02
1.047209e-02
1.054414e-02
1.061629e-02
1.068852e-02
1.076085e-02
1.083327e-02
1.090578e-02
1.097838e-02
1.105107e-02
1.112385e-02
1.119673e-02
1.126969e-02
1.134275e-02
1.141589e-02
1.148913e-02
1.156246e-02
1.163588e-02
1.170939e-02
1.178299e-02
1.185668e-02
1.193046e-02
1.200433e-02
1.207829e-02
1.215235e-02
1.222649e-02
1.230073e-02
1.237505e-02
1.244947e-02
1.252397e-02
1.259857e-02
1.267326e-02
1.274804e-02
1.282290e-02
1.289786e-02
1.297291e-02
1.304805e-02
1.312328e-02
1.319860e-02
1.327400e-02
1.334950e-02
1.342509e-02
1.350077e-02
1.357654e-02
1.365240e-02
1.372835e-02
1.380439e-02
1.388052e-02
1.395674e-02
1.403305e-02
1.410945e-02
1.418594e-02
1.426251e-02
1.433918e-02
1.441594e-02
1.449279e-02
1.456972e-02
1.464675e-02
1.472387e-02
1.480107e-02
1.487837e-02
1.495575e-02
1.503323e-02
1.511079e-02
1.518845e-02
1.526619e-02
1.534402e-02
1.542194e-02
1.549995e-02
1.557805e-02
1.565624e-02
1.573452e-02
1.581289e-02
1.589134e-02
1.596989e-02
1.604852e-02
1.612725e-02
1.620606e-02
1.628496e-02
1.636395e-02
1.644303e-02
1.652220e-02
1.660146e-02
1.668080e-02
1.676024e-02
1.683976e-02
1.691937e-02
1.699908e-02
1.707887e-02
1.715874e-02
1.723871e-02
1.731877e-02
1.739891e-02
1.747914e-02
1.755946e-02
1.763987e-02
1.772037e-02
1.780096e-02
1.788163e-02
1.796240e-02
1.804325e-02
1.812419e-02
1.820521e-02
1.828633e-02
1.836753e-02
1.844883e-02
1.853021e-02
1.861167e-02
1.869323e-02
1.877487e-02
1.885661e-02
1.893843e-02
1.902033e-02
1.910233e-02
1.918441e-02
1.926659e-02
1.934884e-02
1.943119e-02
1.951363e-02
1.959615e-02
1.967876e-02
1.976146e-02
1.984424e-02
1.992711e-02
2.001007e-02
2.009312e-02
2.017626e-02
2.025948e-02
2.034279e-02
2.042619e-02
2.050967e-02
2.059324e-02
2.067690e-02
2.076065e-02
2.084448e-02
2.092840e-02
2.101241e-02
2.109650e-02
2.118069e-02
2.126495e-02
2.134931e-02
2.143375e-02
2.151828e-02
2.160290e-02
2.168760e-02
2.177239e-02
2.185727e-02
2.194223e-02
2.202728e-02
2.211242e-02
2.219764e-02
2.228295e-02
2.236835e-02
2.245383e-02
2.253940e-02
2.262506e-02
2.271080e-02
2.279663e-02
2.288255e-02
2.296855e-02
2.305464e-02
2.314081e-02
2.322707e-02
2.331342e-02
2.339985e-02
2.348637e-02
2.357298e-02
2.365967e-02
2.374645e-02
2.383331e-02
2.392026e-02
2.400729e-02
2.409442e-02
2.418162e-02
2.426892e-02
2.435629e-02
2.444376e-02
2.453131e-02
2.461894e-02
2.470667e-02
2.479447e-02
2.488237e-02
2.497034e-02
2.505841e-02
2.514656e-02
2.523479e-02
2.532311e-02
2.541152e-02
2.550001e-02
2.558858e-02
2.567724e-02
2.576599e-02
2.585482e-02
2.594374e-02
2.603274e-02
2.612183e-02
2.621100e-02
2.630026e-02
2.638960e-02
2.647903e-02
2.656854e-02
2.665814e-02
2.674782e-02
2.683758e-02
2.692744e-02
2.701737e-02
2.710739e-02
2.719750e-02
2.728769e-02
2.737796e-02
2.746832e-02
2.755877e-02
2.764929e-02
2.773991e-02
2.783060e-02
2.792139e-02
2.801225e-02
2.810320e-02
2.819424e-02
2.828536e-02
2.837656e-02
2.846785e-02
2.855922e-02
2.865067e-02
2.874221e-02
2.883383e-02
2.892554e-02
2.901733e-02
2.910921e-02
2.920117e-02
2.929321e-02
2.938534e-02
2.947755e-02
2.956984e-02
2.966222e-02
2.975468e-02
2.984723e-02
2.993986e-02
3.003257e-02
3.012536e-02
3.021824e-02
3.031121e-02
3.040425e-02
3.049738e-02
3.059059e-02
3.068389e-02
3.077727e-02
3.087073e-02
3.096428e-02
3.105791e-02
3.115162e-02
3.124541e-02
3.133929e-02
3.143325e-02
3.152730e-02
3.162143e-02
3.171564e-02
3.180993e-02
3.190430e-02
3.199876e-02
3.209330e-02
3.218793e-02
3.228263e-02
3.237742e-02
3.247229e-02
3.256725e-02
3.266229e-02
3.275741e-02
3.285261e-02
3.294789e-02
3.304326e-02
3.313871e-02
3.323424e-02
3.332985e-02
3.342555e-02
3.352132e-02
3.361718e-02
3.371313e-02
3.380915e-02
3.390526e-02
3.400144e-02
3.409771e-02
3.419407e-02
3.429050e-02
3.438701e-02
3.448361e-02
3.458029e-02
3.467705e-02
3.477389e-02
3.487082e-02
3.496782e-02
3.506491e-02
3.516208e-02
3.525933e-02
3.535666e-02
3.545408e-02
3.555157e-02
3.564915e-02
3.574680e-02
3.584454e-02
3.594236e-02
3.604026e-02
3.613824e-02
3.623631e-02
3.633445e-02
3.643268e-02
3.653098e-02
3.662937e-02
3.672784e-02
3.682639e-02
3.692502e-02
3.702373e-02
3.712252e-02
3.722139e-02
3.732034e-02
3.741938e-02
3.751849e-02
3.761768e-02
3.771696e-02
3.781632e-02
3.791575e-02
3.801527e-02
3.811486e-02
3.821454e-02
3.831430e-02
3.841414e-02
3.851405e-02
3.861405e-02
3.871413e-02
3.881429e-02
3.891453e-02
3.901484e-02
3.911524e-02
3.921572e-02
3.931628e-02
3.941692e-02
3.951763e-02
3.961843e-02
3.971931e-02
3.982026e-02
3.992130e-02
4.002242e-02
4.012361e-02
4.022489e-02
4.032624e-02
4.042768e-02
4.052919e-02
4.063078e-02
4.073245e-02
4.083421e-02
4.093604e-02
4.103795e-02
4.113994e-02
4.124200e-02
4.134415e-02
4.144638e-02
4.154868e-02
4.165107e-02
4.175353e-02
4.185607e-02
4.195869e-02
4.206139e-02
4.216417e-02
4.226703e-02
4.236997e-02
4.247298e-02
4.257607e-02
4.267924e-02
4.278250e-02
4.288582e-02
4.298923e-02
4.309272e-02
4.319628e-02
4.329992e-02
4.340364e-02
4.350744e-02
4.361132e-02
4.371527e-02
4.381931e-02
4.392342e-02
4.402761e-02
4.413188e-02
4.423622e-02
4.434064e-02
4.444515e-02
4.454972e-02
4.465438e-02
4.475912e-02
4.486393e-02
4.496882e-02
4.507378e-02
4.517883e-02
4.528395e-02
4.538915e-02
4.549443e-02
4.559978e-02
4.570522e-02
4.581073e-02
4.591631e-02
4.602198e-02
4.612772e-02
4.623354e-02
4.633943e-02
4.644540e-02
4.655145e-02
4.665758e-02
4.676378e-02
4.687006e-02
4.697642e-02
4.708286e-02
4.718937e-02
4.729595e-02
4.740262e-02
4.750936e-02
4.761618e-02
4.772307e-02
4.783004e-02
4.793709e-02
4.804421e-02
4.815141e-02
4.825869e-02
4.836604e-02
4.847347e-02
4.858098e-02
4.868856e-02
4.879622e-02
4.890395e-02
4.901176e-02
4.911965e-02
4.922761e-02
4.933565e-02
4.944376e-02
4.955195e-02
4.966021e-02
4.976856e-02
4.987697e-02
4.998546e-02
5.009403e-02
5.020268e-02
5.031140e-02
5.042019e-02
5.052906e-02
5.063801e-02
5.074703e-02
5.085612e-02
5.096529e-02
5.107454e-02
5.118386e-02
5.129326e-02
5.140273e-02
5.151228e-02
5.162190e-02
5.173160e-02
5.184137e-02
5.195122e-02
5.206114e-02
5.217114e-02
5.228121e-02
5.239136e-02
5.250158e-02
5.261187e-02
5.272225e-02
5.283269e-02
5.294321e-02
5.305380e-02
5.316447e-02
5.327521e-02
5.338603e-02
5.349692e-02
5.360789e-02
5.371893e-02
5.383004e-02
5.394123e-02
5.405249e-02
5.416383e-02
5.427524e-02
5.438672e-02
5.449828e-02
5.460991e-02
5.472162e-02
5.483340e-02
5.494525e-02
5.505718e-02
5.516918e-02
5.528125e-02
5.539340e-02
5.550562e-02
5.561792e-02
5.573029e-02
5.584273e-02
5.595524e-02
5.606783e-02
5.618049e-02
5.629323e-02
5.640603e-02
5.651891e-02
5.663187e-02
5.674489e-02
5.685799e-02
5.697117e-02
5.708441e-02
5.719773e-02
5.731112e-02
5.742459e-02
5.753812e-02
5.765173e-02
5.776541e-02
5.787917e-02
5.799299e-02
5.810689e-02
5.822087e-02
5.833491e-02
5.844903e-02
5.856322e-02
5.867748e-02
5.879181e-02
5.890622e-02
5.902069e-02
5.913524e-02
5.924986e-02
5.936456e-02
5.947932e-02
5.959416e-02
5.970907e-02
5.982405e-02
5.993910e-02
6.005423e-02
6.016942e-02
6.028469e-02
6.040003e-02
6.051544e-02
6.063093e-02
6.074648e-02
6.086210e-02
6.097780e-02
6.109357e-02
6.120941e-02
6.132532e-02
6.144130e-02
6.155735e-02
6.167348e-02
6.178967e-02
6.190594e-02
6.202227e-02
6.213868e-02
6.225516e-02
6.237171e-02
6.248833e-02
6.260502e-02
6.272178e-02
6.283861e-02
6.295551e-02
6.307249e-02
6.318953e-02
6.330664e-02
6.342383e-02
6.354108e-02
6.365841e-02
6.377580e-02
6.389327e-02
6.401080e-02
6.412841e-02
6.424608e-02
6.436383e-02
6.448165e-02
6.459953e-02
6.471749e-02
6.483551e-02
6.495361e-02
6.507177e-02
6.519001e-02
6.530831e-02
6.542668e-02
6.554513e-02
6.566364e-02
6.578222e-02
6.590087e-02
6.601959e-02
6.613838e-02
6.625724e-02
6.637617e-02
6.649517e-02
6.661423e-02
6.673337e-02
6.685258e-02
6.697185e-02
6.709119e-02
6.721060e-02
6.733008e-02
6.744963e-02
6.756925e-02
6.768894e-02
6.780869e-02
6.792852e-02
6.804841e-02
6.816837e-02
6.828840e-02
6.840850e-02
6.852867e-02
6.864890e-02
6.876920e-02
6.888957e-02
6.901001e-02
6.913052e-02
6.925110e-02
6.937174e-02
6.949245e-02
6.961323e-02
6.973408e-02
6.985499e-02
6.997598e-02
7.009703e-02
7.021814e-02
7.033933e-02
7.046058e-02
7.058191e-02
7.070329e-02
7.082475e-02
7.094627e-02
7.106786e-02
7.118952e-02
7.131125e-02
7.143304e-02
7.155490e-02
7.167683e-02
7.179882e-02
7.192088e-02
7.204301e-02
7.216521e-02
7.228747e-02
7.240980e-02
7.253219e-02
7.265465e-02
7.277718e-02
7.289978e-02
7.302244e-02
7.314517e-02
7.326796e-02
7.339083e-02
7.351375e-02
7.363675e-02
7.375981e-02
7.388294e-02
7.400613e-02
7.412939e-02
7.425271e-02
7.437611e-02
7.449956e-02
7.462309e-02
7.474668e-02
7.487033e-02
7.499405e-02
7.511784e-02
7.524169e-02
7.536561e-02
7.548959e-02
7.561364e-02
7.573776e-02
7.586194e-02
7.598618e-02
7.611049e-02
7.623487e-02
7.635931e-02
7.648382e-02
7.660839e-02
7.673303e-02
7.685773e-02
7.698250e-02
7.710733e-02
7.723223e-02
7.735719e-02
7.748222e-02
7.760731e-02
7.773246e-02
7.785769e-02
7.798297e-02
7.810832e-02
7.823374e-02
7.835922e-02
7.848476e-02
7.861037e-02
7.873604e-02
7.886178e-02
7.898758e-02
7.911344e-02
7.923937e-02
7.936537e-02
7.949142e-02
7.961754e-02
7.974373e-02
7.986998e-02
7.999629e-02
8.012267e-02
8.024911e-02
8.037561e-02
8.050218e-02
8.062881e-02
8.075551e-02
8.088227e-02
8.100909e-02
8.113598e-02
8.126292e-02
8.138994e-02
8.151701e-02
8.164415e-02
8.177135e-02
8.189862e-02
8.202594e-02
8.215333e-02
8.228079e-02
8.240830e-02
8.253588e-02
8.266353e-02
8.279123e-02
8.291900e-02
8.304683e-02
8.317472e-02
8.330268e-02
8.343070e-02
8.355878e-02
8.368692e-02
8.381512e-02
8.394339e-02
8.407172e-02
8.420011e-02
8.432857e-02
8.445708e-02
8.458566e-02
8.471430e-02
8.484300e-02
8.497176e-02
8.510059e-02
8.522948e-02
8.535843e-02
8.548744e-02
8.561651e-02
8.574564e-02
8.587484e-02
8.600410e-02
8.613341e-02
8.626279e-02
8.639223e-02
8.652174e-02
8.665130e-02
8.678092e-02
8.691061e-02
8.704036e-02
8.717016e-02
8.730003e-02
8.742996e-02
8.755995e-02
8.769000e-02
8.782012e-02
8.795029e-02
8.808052e-02
8.821082e-02
8.834117e-02
8.847159e-02
8.860206e-02
8.873260e-02
8.886319e-02
8.899385e-02
8.912457e-02
8.925534e-02
8.938618e-02
8.951708e-02
8.964803e-02
8.977905e-02
8.991013e-02
9.004127e-02
9.017246e-02
9.030372e-02
9.043504e-02
9.056641e-02
9.069785e-02
9.082934e-02
9.096090e-02
9.109251e-02
9.122418e-02
9.135592e-02
9.148771e-02
9.161956e-02
9.175147e-02
9.188344e-02
9.201547e-02
9.214756e-02
9.227970e-02
9.241191e-02
9.254417e-02
9.267650e-02
9.280888e-02
9.294132e-02
9.307382e-02
9.320638e-02
9.333900e-02
9.347167e-02
9.360441e-02
9.373720e-02
9.387005e-02
9.400296e-02
9.413592e-02
9.426895e-02
9.440203e-02
9.453518e-02
9.466837e-02
9.480163e-02
9.493495e-02
9.506832e-02
9.520175e-02
9.533524e-02
9.546879e-02
9.560239e-02
9.573606e-02
9.586978e-02
9.600355e-02
9.613739e-02
9.627128e-02
9.640523e-02
9.653924e-02
9.667330e-02
9.680742e-02
9.694160e-02
9.707584e-02
9.721013e-02
9.734448e-02
9.747889e-02
9.761335e-02
9.774787e-02
9.788245e-02
9.801708e-02
9.815177e-02
9.828652e-02
9.842132e-02
9.855618e-02
9.869110e-02
9.882607e-02
9.896110e-02
9.909619e-02
9.923133e-02
9.936653e-02
9.950178e-02
9.963709e-02
9.977246e-02
9.990788e-02
1.000434e-01
1.001789e-01
1.003145e-01
1.004501e-01
1.005858e-01
1.007216e-01
1.008574e-01
1.009933e-01
1.011292e-01
1.012652e-01
1.014012e-01
1.015373e-01
1.016734e-01
1.018096e-01
1.019459e-01
1.020822e-01
1.022186e-01
1.023550e-01
1.024915e-01
1.026280e-01
1.027646e-01
1.029012e-01
1.030379e-01
1.031747e-01
1.033115e-01
1.034483e-01
1.035852e-01
1.037222e-01
1.038592e-01
1.039963e-01
1.041334e-01
1.042706e-01
1.044079e-01
1.045452e-01
1.046825e-01
1.048199e-01
1.049574e-01
1.050949e-01
1.052324e-01
1.053701e-01
1.055077e-01
1.056455e-01
1.057832e-01
1.059211e-01
1.060590e-01
1.061969e-01
1.063349e-01
1.064729e-01
1.066110e-01
1.067492e-01
1.068874e-01
1.070257e-01
1.071640e-01
1.073023e-01
1.074407e-01
1.075792e-01
1.077177e-01
1.078563e-01
1.079950e-01
1.081336e-01
1.082724e-01
1.084112e-01
1.085500e-01
1.086889e-01
1.088278e-01
1.089668e-01
1.091059e-01
1.092450e-01
1.093841e-01
1.095233e-01
1.096626e-01
1.098019e-01
1.099413e-01
1.100807e-01
1.102202e-01
1.103597e-01
1.104993e-01
1.106389e-01
1.107786e-01
1.109183e-01
1.110581e-01
1.111979e-01
1.113378e-01
1.114777e-01
1.116177e-01
1.117577e-01
1.118978e-01
1.120379e-01
1.121781e-01
1.123184e-01
1.124587e-01
1.125990e-01
1.127394e-01
1.128798e-01
1.130203e-01
1.131609e-01
1.133015e-01
1.134421e-01
1.135828e-01
1.137236e-01
1.138643e-01
1.140052e-01
1.141461e-01
1.142870e-01
1.144280e-01
1.145691e-01
1.147102e-01
1.148513e-01
1.149925e-01
1.151338e-01
1.152751e-01
1.154164e-01
1.155578e-01
1.156993e-01
1.158408e-01
1.159823e-01
1.161239e-01
1.162656e-01
1.164073e-01
1.165490e-01
1.166908e-01
1.168327e-01
1.169745e-01
1.171165e-01
1.172585e-01
1.174005e-01
1.175426e-01
1.176848e-01
1.178269e-01
1.179692e-01
1.181115e-01
1.182538e-01
1.183962e-01
1.185386e-01
1.186811e-01
1.188236e-01
1.189662e-01
1.191088e-01
1.192515e-01
1.193942e-01
1.195370e-01
1.196798e-01
1.198227e-01
1.199656e-01
1.201086e-01
1.202516e-01
1.203946e-01
1.205377e-01
1.206809e-01
1.208241e-01
1.209673e-01
1.211106e-01
1.212540e-01
1.213974e-01
1.215408e-01
1.216843e-01
1.218278e-01
1.219714e-01
1.221150e-01
1.222587e-01
1.224024e-01
1.225462e-01
1.226900e-01
1.228339e-01
1.229778e-01
1.231218e-01
1.232658e-01
1.234098e-01
1.235539e-01
1.236981e-01
1.238423e-01
1.239865e-01
1.241308e-01
1.242751e-01
1.244195e-01
1.245639e-01
1.247084e-01
1.248529e-01
1.249975e-01
1.251421e-01
1.252867e-01
1.254314e-01
1.255762e-01
1.257210e-01
1.258658e-01
1.260107e-01
1.261556e-01
1.263006e-01
1.264456e-01
1.265907e-01
1.267358e-01
1.268809e-01
1.270261e-01
1.271714e-01
1.273167e-01
1.274620e-01
1.276074e-01
1.277528e-01
1.278983e-01
1.280438e-01
1.281894e-01
1.283350e-01
1.284806e-01
1.286263e-01
1.287720e-01
1.289178e-01
1.290637e-01
1.292095e-01
1.293554e-01
1.295014e-01
1.296474e-01
1.297935e-01
1.299396e-01
1.300857e-01
1.302319e-01
1.303781e-01
1.305244e-01
1.306707e-01
1.308170e-01
1.309634e-01
1.311099e-01
1.312564e-01
1.314029e-01
1.315495e-01
1.316961e-01
1.318428e-01
1.319895e-01
1.321362e-01
1.322830e-01
1.324299e-01
1.325767e-01
1.327237e-01
1.328706e-01
1.330176e-01
1.331647e-01
1.333118e-01
1.334589e-01
1.336061e-01
1.337533e-01
1.339006e-01
1.340479e-01
1.341952e-01
1.343426e-01
1.344900e-01
1.346375e-01
1.347850e-01
1.349326e-01
1.350802e-01
1.352278e-01
1.353755e-01
1.355233e-01
1.356710e-01
1.358188e-01
1.359667e-01
1.361146e-01
1.362625e-01
1.364105e-01
1.365585e-01
1.367066e-01
1.368547e-01
1.370028e-01
1.371510e-01
1.372993e-01
1.374475e-01
1.375958e-01
1.377442e-01
1.378926e-01
1.380410e-01
1.381895e-01
1.383380e-01
1.384865e-01
1.386351e-01
1.387838e-01
1.389324e-01
1.390812e-01
1.392299e-01
1.393787e-01
1.395276e-01
1.396764e-01
1.398254e-01
1.399743e-01
1.401233e-01
1.402724e-01
1.404214e-01
1.405706e-01
1.407197e-01
1.408689e-01
1.410181e-01
1.411674e-01
1.413167e-01
1.414661e-01
1.416155e-01
1.417649e-01
1.419144e-01
1.420639e-01
1.422135e-01
1.423631e-01
1.425127e-01
1.426624e-01
1.428121e-01
1.429618e-01
1.431116e-01
1.432615e-01
1.434113e-01
1.435612e-01
1.437112e-01
1.438611e-01
1.440112e-01
1.441612e-01
1.443113e-01
1.444615e-01
1.446116e-01
1.447619e-01
1.449121e-01
1.450624e-01
1.452127e-01
1.453631e-01
1.455135e-01
1.456639e-01
1.458144e-01
1.459649e-01
1.461155e-01
1.462661e-01
1.464167e-01
1.465674e-01
1.467181e-01
1.468688e-01
1.470196e-01
1.471704e-01
1.473213e-01
1.474722e-01
1.476231e-01
1.477741e-01
1.479251e-01
1.480761e-01
1.482272e-01
1.483783e-01
1.485294e-01
1.486806e-01
1.488319e-01
1.489831e-01
1.491344e-01
1.492857e-01
1.494371e-01
1.495885e-01
1.497400e-01
1.498914e-01
1.500430e-01
1.501945e-01
1.503461e-01
1.504977e-01
1.506494e-01
1.508011e-01
1.509528e-01
1.511046e-01
1.512564e-01
1.514082e-01
1.515601e-01
1.517120e-01
1.518639e-01
1.520159e-01
1.521679e-01
1.523200e-01
1.524721e-01
1.526242e-01
1.527764e-01
1.529286e-01
1.530808e-01
1.532330e-01
1.533853e-01
1.535377e-01
1.536900e-01
1.538424e-01
1.539949e-01
1.541473e-01
1.542998e-01
1.544524e-01
1.546050e-01
1.547576e-01
1.549102e-01
1.550629e-01
1.552156e-01
1.553683e-01
1.555211e-01
1.556739e-01
1.558268e-01
1.559797e-01
1.561326e-01
1.562855e-01
1.564385e-01
1.565915e-01
1.567446e-01
1.568976e-01
1.570508e-01
1.572039e-01
1.573571e-01
1.575103e-01
1.576636e-01
1.578168e-01
1.579701e-01
1.581235e-01
1.582769e-01
1.584303e-01
1.585837e-01
1.587372e-01
1.588907e-01
1.590443e-01
1.591978e-01
1.593515e-01
1.595051e-01
1.596588e-01
1.598125e-01
1.599662e-01
1.601200e-01
1.602738e-01
1.604276e-01
1.605815e-01
1.607354e-01
1.608893e-01
1.610433e-01
1.611973e-01
1.613513e-01
1.615054e-01
1.616595e-01
1.618136e-01
1.619677e-01
1.621219e-01
1.622761e-01
1.624304e-01
1.625847e-01
1.627390e-01
1.628933e-01
1.630477e-01
1.632021e-01
1.633565e-01
1.635110e-01
1.636655e-01
1.638200e-01
1.639746e-01
1.641292e-01
1.642838e-01
1.644384e-01
1.645931e-01
1.647478e-01
1.649025e-01
1.650573e-01
1.652121e-01
1.653670e-01
1.655218e-01
1.656767e-01
1.658316e-01
1.659866e-01
1.661416e-01
1.662966e-01
1.664516e-01
1.666067e-01
1.667618e-01
1.669169e-01
1.670721e-01
1.672272e-01
1.673825e-01
1.675377e-01
1.676930e-01
1.678483e-01
1.680036e-01
1.681590e-01
1.683144e-01
1.684698e-01
1.686252e-01
1.687807e-01
1.689362e-01
1.690918e-01
1.692473e-01
1.694029e-01
1.695585e-01
1.697142e-01
1.698699e-01
1.700256e-01
1.701813e-01
1.703371e-01
1.704929e-01
1.706487e-01
1.708045e-01
1.709604e-01
1.711163e-01
1.712722e-01
1.714282e-01
1.715842e-01
1.717402e-01
1.718962e-01
1.720523e-01
1.722084e-01
1.723645e-01
1.725207e-01
1.726769e-01
1.728331e-01
1.729893e-01
1.731456e-01
1.733018e-01
1.734582e-01
1.736145e-01
1.737709e-01
1.739273e-01
1.740837e-01
1.742401e-01
1.743966e-01
1.745531e-01
1.747096e-01
1.748662e-01
1.750228e-01
1.751794e-01
1.753360e-01
1.754927e-01
1.756493e-01
1.758061e-01
1.759628e-01
1.761196e-01
1.762763e-01
1.764332e-01
1.765900e-01
1.767469e-01
1.769037e-01
1.770607e-01
1.772176e-01
1.773746e-01
1.775316e-01
1.776886e-01
1.778456e-01
1.780027e-01
1.781598e-01
1.783169e-01
1.784741e-01
1.786312e-01
1.787884e-01
1.789456e-01
1.791029e-01
1.792601e-01
1.794174e-01
1.795748e-01
1.797321e-01
1.798895e-01
1.800468e-01
1.802043e-01
1.803617e-01
1.805192e-01
1.806766e-01
1.808342e-01
1.809917e-01
1.811493e-01
1.813068e-01
1.814644e-01
1.816221e-01
1.817797e-01
1.819374e-01
1.820951e-01
1.822528e-01
1.824106e-01
1.825683e-01
1.827261e-01
1.828840e-01
1.830418e-01
1.831997e-01
1.833575e-01
1.835155e-01
1.836734e-01
1.838313e-01
1.839893e-01
1.841473e-01
1.843053e-01
1.844634e-01
1.846215e-01
1.847796e-01
1.849377e-01
1.850958e-01
1.852540e-01
1.854121e-01
1.855703e-01
1.857286e-01
1.858868e-01
1.860451e-01
1.862034e-01
1.863617e-01
1.865200e-01
1.866784e-01
1.868368e-01
1.869952e-01
1.871536e-01
1.873120e-01
1.874705e-01
1.876290e-01
1.877875e-01
1.879460e-01
1.881046e-01
1.882631e-01
1.884217e-01
1.885803e-01
1.887390e-01
1.888976e-01
1.890563e-01
1.892150e-01
1.893737e-01
1.895324e-01
1.896912e-01
1.898500e-01
1.900088e-01
1.901676e-01
1.903264e-01
1.904853e-01
1.906442e-01
1.908031e-01
1.909620e-01
1.911209e-01
1.912799e-01
1.914389e-01
1.915979e-01
1.917569e-01
1.919159e-01
1.920750e-01
1.922341e-01
1.923932e-01
1.925523e-01
1.927114e-01
1.928706e-01
1.930297e-01
1.931889e-01
1.933481e-01
1.935074e-01
1.936666e-01
1.938259e-01
1.939852e-01
1.941445e-01
1.943038e-01
1.944632e-01
1.946225e-01
1.947819e-01
1.949413e-01
1.951007e-01
1.952602e-01
1.954196e-01
1.955791e-01
1.957386e-01
1.958981e-01
1.960576e-01
1.962172e-01
1.963767e-01
1.965363e-01
1.966959e-01
1.968555e-01
1.970152e-01
1.971748e-01
1.973345e-01
1.974942e-01
1.976539e-01
1.978136e-01
1.979733e-01
1.981331e-01
1.982929e-01
1.984527e-01
1.986125e-01
1.987723e-01
1.989321e-01
1.990920e-01
1.992519e-01
1.994118e-01
1.995717e-01
1.997316e-01
1.998915e-01
2.000515e-01
2.002115e-01
2.003715e-01
2.005315e-01
2.006915e-01
2.008515e-01
2.010116e-01
2.011717e-01
2.013317e-01
2.014918e-01
2.016520e-01
2.018121e-01
2.019722e-01
2.021324e-01
2.022926e-01
2.024528e-01
2.026130e-01
2.027732e-01
2.029335e-01
2.030937e-01
2.032540e-01
2.034143e-01
2.035746e-01
2.037349e-01
2.038953e-01
2.040556e-01
2.042160e-01
2.043763e-01
2.045367e-01
2.046971e-01
2.048576e-01
2.050180e-01
2.051785e-01
2.053389e-01
2.054994e-01
2.056599e-01
2.058204e-01
2.059809e-01
2.061415e-01
2.063020e-01
2.064626e-01
2.066232e-01
2.067838e-01
2.069444e-01
2.071050e-01
2.072656e-01
2.074263e-01
2.075869e-01
2.077476e-01
2.079083e-01
2.080690e-01
2.082297e-01
2.083904e-01
2.085512e-01
2.087119e-01
2.088727e-01
2.090335e-01
2.091942e-01
2.093551e-01
2.095159e-01
2.096767e-01
2.098375e-01
2.099984e-01
2.101593e-01
2.103201e-01
2.104810e-01
2.106419e-01
2.108029e-01
2.109638e-01
2.111247e-01
2.112857e-01
2.114466e-01
2.116076e-01
2.117686e-01
2.119296e-01
2.120906e-01
2.122516e-01
2.124127e-01
2.125737e-01
2.127348e-01
2.128958e-01
2.130569e-01
2.132180e-01
2.133791e-01
2.135402e-01
2.137014e-01
2.138625e-01
2.140236e-01
2.141848e-01
2.143460e-01
2.145072e-01
2.146683e-01
2.148295e-01
2.149908e-01
2.151520e-01
2.153132e-01
2.154745e-01
2.156357e-01
2.157970e-01
2.159582e-01
2.161195e-01
2.162808e-01
2.164421e-01
2.166034e-01
2.167648e-01
2.169261e-01
2.170874e-01
2.172488e-01
2.174102e-01
2.175715e-01
2.177329e-01
2.178943e-01
2.180557e-01
2.182171e-01
2.183785e-01
2.185400e-01
2.187014e-01
2.188628e-01
2.190243e-01
2.191858e-01
2.193472e-01
2.195087e-01
2.196702e-01
2.198317e-01
2.199932e-01
2.201547e-01
2.203162e-01
2.204778e-01
2.206393e-01
2.208009e-01
2.209624e-01
2.211240e-01
2.212856e-01
2.214471e-01
2.216087e-01
2.217703e-01
2.219319e-01
2.220936e-01
2.222552e-01
2.224168e-01
2.225784e-01
2.227401e-01
2.229017e-01
2.230634e-01
2.232251e-01
2.233867e-01
2.235484e-01
2.237101e-01
2.238718e-01
2.240335e-01
2.241952e-01
2.243569e-01
2.245186e-01
2.246804e-01
2.248421e-01
2.250038e-01
2.251656e-01
2.253273e-01
2.254891e-01
2.256509e-01
2.258127e-01
2.259744e-01
2.261362e-01
2.262980e-01
2.264598e-01
2.266216e-01
2.267834e-01
2.269452e-01
2.271071e-01
2.272689e-01
2.274307e-01
2.275926e-01
2.277544e-01
2.279163e-01
2.280781e-01
2.282400e-01
2.284018e-01
2.285637e-01
2.287256e-01
2.288875e-01
2.290493e-01
2.292112e-01
2.293731e-01
2.295350e-01
2.296969e-01
2.298589e-01
2.300208e-01
2.301827e-01
2.303446e-01
2.305065e-01
2.306685e-01
2.308304e-01
2.309924e-01
2.311543e-01
2.313162e-01
2.314782e-01
2.316402e-01
2.318021e-01
2.319641e-01
2.321261e-01
2.322880e-01
2.324500e-01
2.326120e-01
2.327740e-01
2.329360e-01
2.330979e-01
2.332599e-01
2.334219e-01
2.335839e-01
2.337459e-01
2.339079e-01
2.340700e-01
2.342320e-01
2.343940e-01
2.345560e-01
2.347180e-01
2.348800e-01
2.350421e-01
2.352041e-01
2.353661e-01
2.355282e-01
2.356902e-01
2.358522e-01
2.360143e-01
2.361763e-01
2.363384e-01
2.365004e-01
2.366625e-01
2.368245e-01
2.369866e-01
2.371486e-01
2.373107e-01
2.374727e-01
2.376348e-01
2.377969e-01
2.379589e-01
2.381210e-01
2.382831e-01
2.384451e-01
2.386072e-01
2.387693e-01
2.389313e-01
2.390934e-01
2.392555e-01
2.394176e-01
2.395796e-01
2.397417e-01
2.399038e-01
2.400659e-01
2.402279e-01
2.403900e-01
2.405521e-01
2.407142e-01
2.408763e-01
2.410383e-01
2.412004e-01
2.413625e-01
2.415246e-01
2.416866e-01
2.418487e-01
2.420108e-01
2.421729e-01
2.423350e-01
2.424970e-01
2.426591e-01
2.428212e-01
2.429833e-01
2.431454e-01
2.433074e-01
2.434695e-01
2.436316e-01
2.437937e-01
2.439557e-01
2.441178e-01
2.442799e-01
2.444419e-01
2.446040e-01
2.447661e-01
2.449282e-01
2.450902e-01
2.452523e-01
2.454143e-01
2.455764e-01
2.457385e-01
2.459005e-01
2.460626e-01
2.462246e-01
2.463867e-01
2.465487e-01
2.467108e-01
2.468728e-01
2.470349e-01
2.471969e-01
2.473590e-01
2.475210e-01
2.476830e-01
2.478451e-01
2.480071e-01
2.481691e-01
2.483311e-01
2.484932e-01
2.486552e-01
2.488172e-01
2.489792e-01
2.491412e-01
2.493032e-01
2.494652e-01
2.496273e-01
2.497893e-01
2.499512e-01
2.501132e-01
2.502752e-01
2.504372e-01
2.505992e-01
2.507612e-01
2.509232e-01
2.510851e-01
2.512471e-01
2.514091e-01
2.515710e-01
2.517330e-01
2.518949e-01
2.520569e-01
2.522188e-01
2.523808e-01
2.525427e-01
2.527046e-01
2.528665e-01
2.530285e-01
2.531904e-01
2.533523e-01
2.535142e-01
2.536761e-01
2.538380e-01
2.539999e-01
2.541618e-01
2.543237e-01
2.544856e-01
2.546474e-01
2.548093e-01
2.549712e-01
2.551330e-01
2.552949e-01
2.554567e-01
2.556186e-01
2.557804e-01
2.559422e-01
2.561041e-01
2.562659e-01
2.564277e-01
2.565895e-01
2.567513e-01
2.569131e-01
2.570749e-01
2.572367e-01
2.573984e-01
2.575602e-01
2.577220e-01
2.578837e-01
2.580455e-01
2.582072e-01
2.583690e-01
2.585307e-01
2.586924e-01
2.588542e-01
2.590159e-01
2.591776e-01
2.593393e-01
2.595010e-01
2.596627e-01
2.598243e-01
2.599860e-01
2.601477e-01
2.603093e-01
2.604710e-01
2.606326e-01
2.607942e-01
2.609559e-01
2.611175e-01
2.612791e-01
2.614407e-01
2.616023e-01
2.617639e-01
2.619255e-01
2.620870e-01
2.622486e-01
2.624101e-01
2.625717e-01
2.627332e-01
2.628948e-01
2.630563e-01
2.632178e-01
2.633793e-01
2.635408e-01
2.637023e-01
2.638638e-01
2.640252e-01
2.641867e-01
2.643481e-01
2.645096e-01
2.646710e-01
2.648324e-01
2.649938e-01
2.651553e-01
2.653167e-01
2.654780e-01
2.656394e-01
2.658008e-01
2.659621e-01
2.661235e-01
2.662848e-01
2.664462e-01
2.666075e-01
2.667688e-01
2.669301e-01
2.670914e-01
2.672527e-01
2.674139e-01
2.675752e-01
2.677364e-01
2.678977e-01
2.680589e-01
2.682201e-01
2.683813e-01
2.685425e-01
2.687037e-01
2.688649e-01
2.690261e-01
2.691872e-01
2.693484e-01
2.695095e-01
2.696706e-01
2.698317e-01
2.699928e-01
2.701539e-01
2.703150e-01
2.704760e-01
2.706371e-01
2.707981e-01
2.709592e-01
2.711202e-01
2.712812e-01
2.714422e-01
2.716032e-01
2.717641e-01
2.719251e-01
2.720861e-01
2.722470e-01
2.724079e-01
2.725688e-01
2.727297e-01
2.728906e-01
2.730515e-01
2.732124e-01
2.733732e-01
2.735340e-01
2.736949e-01
2.738557e-01
2.740165e-01
2.741773e-01
2.743380e-01
2.744988e-01
2.746595e-01
2.748203e-01
2.749810e-01
2.751417e-01
2.753024e-01
2.754631e-01
2.756238e-01
2.757844e-01
2.759450e-01
2.761057e-01
2.762663e-01
2.764269e-01
2.765875e-01
2.767481e-01
2.769086e-01
2.770692e-01
2.772297e-01
2.773902e-01
2.775507e-01
2.777112e-01
2.778717e-01
2.780321e-01
2.781926e-01
2.783530e-01
2.785134e-01
2.786738e-01
2.788342e-01
2.789946e-01
2.791549e-01
2.793153e-01
2.794756e-01
2.796359e-01
2.797962e-01
2.799565e-01
2.801168e-01
2.802770e-01
2.804373e-01
2.805975e-01
2.807577e-01
2.809179e-01
2.810781e-01
2.812382e-01
2.813984e-01
2.815585e-01
2.817186e-01
2.818787e-01
2.820388e-01
2.821989e-01
2.823589e-01
2.825189e-01
2.826790e-01
2.828390e-01
2.829989e-01
2.831589e-01
2.833189e-01
2.834788e-01
2.836387e-01
2.837986e-01
2.839585e-01
2.841184e-01
2.842782e-01
2.844381e-01
2.845979e-01
2.847577e-01
2.849175e-01
2.850772e-01
2.852370e-01
2.853967e-01
2.855564e-01
2.857161e-01
2.858758e-01
2.860355e-01
2.861951e-01
2.863547e-01
2.865143e-01
2.866739e-01
2.868335e-01
2.869931e-01
2.871526e-01
2.873121e-01
2.874716e-01
2.876311e-01
2.877906e-01
2.879500e-01
2.881095e-01
2.882689e-01
2.884283e-01
2.885876e-01
2.887470e-01
2.889063e-01
2.890657e-01
2.892250e-01
2.893842e-01
2.895435e-01
2.897027e-01
2.898620e-01
2.900212e-01
2.901804e-01
2.903395e-01
2.904987e-01
2.906578e-01
2.908169e-01
2.909760e-01
2.911351e-01
2.912941e-01
2.914531e-01
2.916122e-01
2.917712e-01
2.919301e-01
2.920891e-01
2.922480e-01
2.924069e-01
2.925658e-01
2.927247e-01
2.928835e-01
2.930424e-01
2.932012e-01
2.933600e-01
2.935187e-01
2.936775e-01
2.938362e-01
2.939949e-01
2.941536e-01
2.943123e-01
2.944709e-01
2.946295e-01
2.947882e-01
2.949467e-01
2.951053e-01
2.952638e-01
2.954224e-01
2.955809e-01
2.957393e-01
2.958978e-01
2.960562e-01
2.962146e-01
2.963730e-01
2.965314e-01
2.966897e-01
2.968481e-01
2.970064e-01
2.971647e-01
2.973229e-01
2.974812e-01
2.976394e-01
2.977976e-01
2.979557e-01
2.981139e-01
2.982720e-01
2.984301e-01
2.985882e-01
2.987463e-01
2.989043e-01
2.990623e-01
2.992203e-01
2.993783e-01
2.995362e-01
2.996942e-01
2.998521e-01
3.000099e-01
3.001678e-01
3.003256e-01
3.004834e-01
3.006412e-01
3.007990e-01
3.009567e-01
3.011144e-01
3.012721e-01
3.014298e-01
3.015874e-01
3.017451e-01
3.019026e-01
3.020602e-01
3.022178e-01
3.023753e-01
3.025328e-01
3.026903e-01
3.028477e-01
3.030052e-01
3.031626e-01
3.033199e-01
3.034773e-01
3.036346e-01
3.037919e-01
3.039492e-01
3.041065e-01
3.042637e-01
3.044209e-01
3.045781e-01
3.047353e-01
3.048924e-01
3.050495e-01
3.052066e-01
3.053636e-01
3.055207e-01
3.056777e-01
3.058347e-01
3.059916e-01
3.061486e-01
3.063055e-01
3.064623e-01
3.066192e-01
3.067760e-01
3.069328e-01
3.070896e-01
3.072464e-01
3.074031e-01
3.075598e-01
3.077165e-01
3.078731e-01
3.080297e-01
3.081863e-01
3.083429e-01
3.084994e-01
3.086560e-01
3.088125e-01
3.089689e-01
3.091254e-01
3.092818e-01
3.094381e-01
3.095945e-01
3.097508e-01
3.099071e-01
3.100634e-01
3.102197e-01
3.103759e-01
3.105321e-01
3.106882e-01
3.108444e-01
3.110005e-01
3.111566e-01
3.113126e-01
3.114687e-01
3.116247e-01
3.117807e-01
3.119366e-01
3.120925e-01
3.122484e-01
3.124043e-01
3.125601e-01
3.127159e-01
3.128717e-01
3.130275e-01
3.131832e-01
3.133389e-01
3.134945e-01
3.136502e-01
3.138058e-01
3.139614e-01
3.141169e-01
3.142724e-01
3.144279e-01
3.145834e-01
3.147389e-01
3.148943e-01
3.150496e-01
3.152050e-01
3.153603e-01
3.155156e-01
3.156709e-01
3.158261e-01
3.159813e-01
3.161365e-01
3.162916e-01
3.164468e-01
3.166018e-01
3.167569e-01
3.169119e-01
3.170669e-01
3.172219e-01
3.173768e-01
3.175317e-01
3.176866e-01
3.178415e-01
3.179963e-01
3.181511e-01
3.183058e-01
3.184606e-01
3.186153e-01
3.187699e-01
3.189246e-01
3.190792e-01
3.192337e-01
3.193883e-01
3.195428e-01
3.196973e-01
3.198517e-01
3.200062e-01
3.201606e-01
3.203149e-01
3.204692e-01
3.206235e-01
3.207778e-01
3.209320e-01
3.210862e-01
3.212404e-01
3.213946e-01
3.215487e-01
3.217027e-01
3.218568e-01
3.220108e-01
3.221648e-01
3.223187e-01
3.224727e-01
3.226265e-01
3.227804e-01
3.229342e-01
3.230880e-01
3.232418e-01
3.233955e-01
3.235492e-01
3.237029e-01
3.238565e-01
3.240101e-01
3.241637e-01
3.243172e-01
3.244707e-01
3.246241e-01
3.247776e-01
3.249310e-01
3.250844e-01
3.252377e-01
3.253910e-01
3.255443e-01
3.256975e-01
3.258507e-01
3.260039e-01
3.261570e-01
3.263101e-01
3.264632e-01
3.266162e-01
3.267692e-01
3.269222e-01
3.270751e-01
3.272280e-01
3.273809e-01
3.275337e-01
3.276865e-01
3.278393e-01
3.279920e-01
3.281447e-01
3.282974e-01
3.284500e-01
3.286026e-01
3.287552e-01
3.289077e-01
3.290602e-01
3.292126e-01
3.293650e-01
3.295174e-01
3.296698e-01
3.298221e-01
3.299744e-01
3.301266e-01
3.302788e-01
3.304310e-01
3.305832e-01
3.307353e-01
3.308874e-01
3.310394e-01
3.311914e-01
3.313434e-01
3.314953e-01
3.316472e-01
3.317990e-01
3.319509e-01
3.321027e-01
3.322544e-01
3.324061e-01
3.325578e-01
3.327095e-01
3.328611e-01
3.330126e-01
3.331642e-01
3.333157e-01
3.334671e-01
3.336186e-01
3.337700e-01
3.339213e-01
3.340726e-01
3.342239e-01
3.343752e-01
3.345264e-01
3.346776e-01
3.348287e-01
3.349798e-01
3.351309e-01
3.352819e-01
3.354329e-01
3.355838e-01
3.357347e-01
3.358856e-01
3.360365e-01
3.361873e-01
3.363380e-01
3.364887e-01
3.366394e-01
3.367901e-01
3.369407e-01
3.370913e-01
3.372418e-01
3.373923e-01
3.375428e-01
3.376932e-01
3.378436e-01
3.379940e-01
3.381443e-01
3.382945e-01
3.384448e-01
3.385950e-01
3.387451e-01
3.388953e-01
3.390453e-01
3.391954e-01
3.393454e-01
3.394954e-01
3.396453e-01
3.397952e-01
3.399450e-01
3.400948e-01
3.402446e-01
3.403944e-01
3.405441e-01
3.406937e-01
3.408433e-01
3.409929e-01
3.411424e-01
3.412919e-01
3.414414e-01
3.415908e-01
3.417402e-01
3.418895e-01
3.420388e-01
3.421881e-01
3.423373e-01
3.424865e-01
3.426357e-01
3.427848e-01
3.429338e-01
3.430829e-01
3.432318e-01
3.433808e-01
3.435297e-01
3.436785e-01
3.438274e-01
3.439761e-01
3.441249e-01
3.442736e-01
3.444223e-01
3.445709e-01
3.447195e-01
3.448680e-01
3.450165e-01
3.451649e-01
3.453134e-01
3.454617e-01
3.456101e-01
3.457584e-01
3.459066e-01
3.460548e-01
3.462030e-01
3.463511e-01
3.464992e-01
3.466473e-01
3.467953e-01
3.469432e-01
3.470911e-01
3.472390e-01
3.473869e-01
3.475347e-01
3.476824e-01
3.478301e-01
3.479778e-01
3.481254e-01
3.482730e-01
3.484205e-01
3.485681e-01
3.487155e-01
3.488629e-01
3.490103e-01
3.491576e-01
3.493049e-01
3.494522e-01
3.495994e-01
3.497465e-01
3.498937e-01
3.500407e-01
3.501878e-01
3.503348e-01
3.504817e-01
3.506286e-01
3.507755e-01
3.509223e-01
3.510691e-01
3.512158e-01
3.513625e-01
3.515091e-01
3.516557e-01
3.518023e-01
3.519488e-01
3.520953e-01
3.522417e-01
3.523881e-01
3.525344e-01
3.526807e-01
3.528270e-01
3.529732e-01
3.531194e-01
3.532655e-01
3.534116e-01
3.535576e-01
3.537036e-01
3.538495e-01
3.539954e-01
3.541413e-01
3.542871e-01
3.544329e-01
3.545786e-01
3.547243e-01
3.548699e-01
3.550155e-01
3.551610e-01
3.553065e-01
3.554520e-01
3.555974e-01
3.557428e-01
3.558881e-01
3.560333e-01
3.561786e-01
3.563238e-01
3.564689e-01
3.566140e-01
3.567590e-01
3.569040e-01
3.570490e-01
3.571939e-01
3.573388e-01
3.574836e-01
3.576284e-01
3.577731e-01
3.579178e-01
3.580624e-01
3.582070e-01
3.583515e-01
3.584960e-01
3.586405e-01
3.587849e-01
3.589293e-01
3.590736e-01
3.592178e-01
3.593620e-01
3.595062e-01
3.596503e-01
3.597944e-01
3.599385e-01
3.600824e-01
3.602264e-01
3.603703e-01
3.605141e-01
3.606579e-01
3.608017e-01
3.609454e-01
3.610890e-01
3.612327e-01
3.613762e-01
3.615197e-01
3.616632e-01
3.618066e-01
3.619500e-01
3.620933e-01
3.622366e-01
3.623798e-01
3.625230e-01
3.626662e-01
3.628092e-01
3.629523e-01
3.630953e-01
3.632382e-01
3.633811e-01
3.635240e-01
3.636668e-01
3.638095e-01
3.639522e-01
3.640949e-01
3.642375e-01
3.643800e-01
3.645226e-01
3.646650e-01
3.648074e-01
3.649498e-01
3.650921e-01
3.652344e-01
3.653766e-01
3.655188e-01
3.656609e-01
3.658030e-01
3.659450e-01
3.660869e-01
3.662289e-01
3.663707e-01
3.665126e-01
3.666543e-01
3.667961e-01
3.669378e-01
3.670794e-01
3.672210e-01
3.673625e-01
3.675040e-01
3.676454e-01
3.677868e-01
3.679281e-01
3.680694e-01
3.682106e-01
3.683518e-01
3.684929e-01
3.686340e-01
3.687750e-01
3.689160e-01
3.690569e-01
3.691978e-01
3.693386e-01
3.694794e-01
3.696202e-01
3.697608e-01
3.699015e-01
3.700420e-01
3.701826e-01
3.703230e-01
3.704635e-01
3.706038e-01
3.707441e-01
3.708844e-01
3.710246e-01
3.711648e-01
3.713049e-01
3.714450e-01
3.715850e-01
3.717250e-01
3.718649e-01
3.720047e-01
3.721445e-01
3.722843e-01
3.724240e-01
3.725637e-01
3.727033e-01
3.728428e-01
3.729823e-01
3.731218e-01
3.732612e-01
3.734005e-01
3.735398e-01
3.736790e-01
3.738182e-01
3.739574e-01
3.740964e-01
3.742355e-01
3.743744e-01
3.745134e-01
3.746522e-01
3.747911e-01
3.749298e-01
3.750685e-01
3.752072e-01
3.753458e-01
3.754844e-01
3.756229e-01
3.757613e-01
3.758997e-01
3.760381e-01
3.761764e-01
3.763146e-01
3.764528e-01
3.765909e-01
3.767290e-01
3.768670e-01
3.770050e-01
3.771429e-01
3.772808e-01
3.774186e-01
3.775563e-01
3.776941e-01
3.778317e-01
3.779693e-01
3.781068e-01
3.782443e-01
3.783818e-01
3.785191e-01
3.786565e-01
3.787937e-01
3.789310e-01
3.790681e-01
3.792052e-01
3.793423e-01
3.794793e-01
3.796162e-01
3.797531e-01
3.798900e-01
3.800268e-01
3.801635e-01
3.803002e-01
3.804368e-01
3.805733e-01
3.807099e-01
3.808463e-01
3.809827e-01
3.811191e-01
3.812553e-01
3.813916e-01
3.815278e-01
3.816639e-01
3.817999e-01
3.819360e-01
3.820719e-01
3.822078e-01
3.823437e-01
3.824795e-01
3.826152e-01
3.827509e-01
3.828865e-01
3.830221e-01
3.831576e-01
3.832930e-01
3.834284e-01
3.835638e-01
3.836991e-01
3.838343e-01
3.839695e-01
3.841046e-01
3.842397e-01
3.843747e-01
3.845096e-01
3.846445e-01
3.847794e-01
3.849141e-01
3.850489e-01
3.851835e-01
3.853181e-01
3.854527e-01
3.855872e-01
3.857216e-01
3.858560e-01
3.859904e-01
3.861246e-01
3.862588e-01
3.863930e-01
3.865271e-01
3.866611e-01
3.867951e-01
3.869290e-01
3.870629e-01
3.871967e-01
3.873305e-01
3.874642e-01
3.875978e-01
3.877314e-01
3.878649e-01
3.879984e-01
3.881318e-01
3.882652e-01
3.883984e-01
3.885317e-01
3.886649e-01
3.887980e-01
3.889310e-01
3.890640e-01
3.891970e-01
3.893299e-01
3.894627e-01
3.895955e-01
3.897282e-01
3.898608e-01
3.899934e-01
3.901260e-01
3.902584e-01
3.903909e-01
3.905232e-01
3.906555e-01
3.907878e-01
3.909199e-01
3.910521e-01
3.911841e-01
3.913161e-01
3.914481e-01
3.915800e-01
3.917118e-01
3.918436e-01
3.919753e-01
3.921069e-01
3.922385e-01
3.923701e-01
3.925015e-01
3.926329e-01
3.927643e-01
3.928956e-01
3.930268e-01
3.931580e-01
3.932891e-01
3.934202e-01
3.935512e-01
3.936821e-01
3.938130e-01
3.939438e-01
3.940745e-01
3.942052e-01
3.943359e-01
3.944664e-01
3.945969e-01
3.947274e-01
3.948578e-01
3.949881e-01
3.951184e-01
3.952486e-01
3.953787e-01
3.955088e-01
3.956389e-01
3.957688e-01
3.958987e-01
3.960286e-01
3.961584e-01
3.962881e-01
3.964178e-01
3.965474e-01
3.966769e-01
3.968064e-01
3.969358e-01
3.970651e-01
3.971944e-01
3.973237e-01
3.974528e-01
3.975820e-01
3.977110e-01
3.978400e-01
3.979689e-01
3.980978e-01
3.982266e-01
3.983553e-01
3.984840e-01
3.986126e-01
3.987412e-01
3.988697e-01
3.989981e-01
3.991265e-01
3.992548e-01
3.993830e-01
3.995112e-01
3.996393e-01
3.997674e-01
3.998954e-01
4.000233e-01
4.001512e-01
4.002790e-01
4.004067e-01
4.005344e-01
4.006620e-01
4.007896e-01
4.009170e-01
4.010445e-01
4.011718e-01
4.012991e-01
4.014264e-01
4.015536e-01
4.016807e-01
4.018077e-01
4.019347e-01
4.020616e-01
4.021885e-01
4.023153e-01
4.024420e-01
4.025687e-01
4.026953e-01
4.028219e-01
4.029483e-01
4.030748e-01
4.032011e-01
4.033274e-01
4.034536e-01
4.035798e-01
4.037059e-01
4.038319e-01
4.039579e-01
4.040838e-01
4.042096e-01
4.043354e-01
4.044611e-01
4.045868e-01
4.047123e-01
4.048379e-01
4.049633e-01
4.050887e-01
4.052140e-01
4.053393e-01
4.054645e-01
4.055896e-01
4.057147e-01
4.058397e-01
4.059646e-01
4.060895e-01
4.062143e-01
4.063390e-01
4.064637e-01
4.065883e-01
4.067129e-01
4.068374e-01
4.069618e-01
4.070861e-01
4.072104e-01
4.073346e-01
4.074588e-01
4.075829e-01
4.077069e-01
4.078309e-01
4.079548e-01
4.080786e-01
4.082023e-01
4.083260e-01
4.084497e-01
4.085732e-01
4.086967e-01
4.088202e-01
4.089435e-01
4.090668e-01
4.091901e-01
4.093132e-01
4.094363e-01
4.095594e-01
4.096823e-01
4.098052e-01
4.099281e-01
4.100508e-01
4.101735e-01
4.102962e-01
4.104188e-01
4.105413e-01
4.106637e-01
4.107861e-01
4.109084e-01
4.110306e-01
4.111528e-01
4.112749e-01
4.113969e-01
4.115189e-01
4.116408e-01
4.117626e-01
4.118844e-01
4.120061e-01
4.121277e-01
4.122493e-01
4.123708e-01
4.124922e-01
4.126136e-01
4.127349e-01
4.128561e-01
4.129772e-01
4.130983e-01
4.132194e-01
4.133403e-01
4.134612e-01
4.135820e-01
4.137028e-01
4.138235e-01
4.139441e-01
4.140646e-01
4.141851e-01
4.143055e-01
4.144259e-01
4.145461e-01
4.146664e-01
4.147865e-01
4.149066e-01
4.150266e-01
4.151465e-01
4.152664e-01
4.153862e-01
4.155059e-01
4.156256e-01
4.157451e-01
4.158647e-01
4.159841e-01
4.161035e-01
4.162228e-01
4.163421e-01
4.164613e-01
4.165804e-01
4.166994e-01
4.168184e-01
4.169373e-01
4.170561e-01
4.171749e-01
4.172936e-01
4.174122e-01
4.175307e-01
4.176492e-01
4.177676e-01
4.178860e-01
4.180043e-01
4.181225e-01
4.182406e-01
4.183587e-01
4.184767e-01
4.185946e-01
4.187125e-01
4.188303e-01
4.189480e-01
4.190656e-01
4.191832e-01
4.193007e-01
4.194181e-01
4.195355e-01
4.196528e-01
4.197700e-01
4.198872e-01
4.200043e-01
4.201213e-01
4.202382e-01
4.203551e-01
4.204719e-01
4.205887e-01
4.207053e-01
4.208219e-01
4.209384e-01
4.210549e-01
4.211713e-01
4.212876e-01
4.214038e-01
4.215200e-01
4.216361e-01
4.217521e-01
4.218681e-01
4.219839e-01
4.220997e-01
4.222155e-01
4.223312e-01
4.224468e-01
4.225623e-01
4.226777e-01
4.227931e-01
4.229084e-01
4.230237e-01
4.231388e-01
4.232539e-01
4.233690e-01
4.234839e-01
4.235988e-01
4.237136e-01
4.238283e-01
4.239430e-01
4.240576e-01
4.241721e-01
4.242866e-01
4.244010e-01
4.245153e-01
4.246295e-01
4.247437e-01
4.248577e-01
4.249718e-01
4.250857e-01
4.251996e-01
4.253134e-01
4.254271e-01
4.255408e-01
4.256543e-01
4.257678e-01
4.258813e-01
4.259946e-01
4.261079e-01
4.262211e-01
4.263343e-01
4.264474e-01
4.265604e-01
4.266733e-01
4.267861e-01
4.268989e-01
4.270116e-01
4.271243e-01
4.272368e-01
4.273493e-01
4.274617e-01
4.275741e-01
4.276863e-01
4.277985e-01
4.279106e-01
4.280227e-01
4.281347e-01
4.282466e-01
4.283584e-01
4.284701e-01
4.285818e-01
4.286934e-01
4.288049e-01
4.289164e-01
4.290278e-01
4.291391e-01
4.292503e-01
4.293615e-01
4.294726e-01
4.295836e-01
4.296945e-01
4.298054e-01
4.299162e-01
4.300269e-01
4.301375e-01
4.302481e-01
4.303586e-01
4.304690e-01
4.305793e-01
4.306896e-01
4.307998e-01
4.309099e-01
4.310199e-01
4.311299e-01
4.312398e-01
4.313496e-01
4.314594e-01
4.315690e-01
4.316786e-01
4.317882e-01
4.318976e-01
4.320070e-01
4.321163e-01
4.322255e-01
4.323346e-01
4.324437e-01
4.325527e-01
4.326616e-01
4.327704e-01
4.328792e-01
4.329879e-01
4.330965e-01
4.332050e-01
4.333135e-01
4.334219e-01
4.335302e-01
4.336384e-01
4.337466e-01
4.338547e-01
4.339627e-01
4.340706e-01
4.341785e-01
4.342863e-01
4.343940e-01
4.345016e-01
4.346091e-01
4.347166e-01
4.348240e-01
4.349313e-01
4.350386e-01
4.351458e-01
4.352529e-01
4.353599e-01
4.354668e-01
4.355737e-01
4.356805e-01
4.357872e-01
4.358938e-01
4.360004e-01
4.361069e-01
4.362133e-01
4.363196e-01
4.364258e-01
4.365320e-01
4.366381e-01
4.367441e-01
4.368501e-01
4.369559e-01
4.370617e-01
4.371674e-01
4.372731e-01
4.373786e-01
4.374841e-01
4.375895e-01
4.376948e-01
4.378001e-01
4.379052e-01
4.380103e-01
4.381154e-01
4.382203e-01
4.383252e-01
4.384299e-01
4.385346e-01
4.386393e-01
4.387438e-01
4.388483e-01
4.389527e-01
4.390570e-01
4.391612e-01
4.392654e-01
4.393695e-01
4.394735e-01
4.395774e-01
4.396812e-01
4.397850e-01
4.398887e-01
4.399923e-01
4.400959e-01
4.401993e-01
4.403027e-01
4.404060e-01
4.405092e-01
4.406123e-01
4.407154e-01
4.408184e-01
4.409213e-01
4.410241e-01
4.411269e-01
4.412295e-01
4.413321e-01
4.414346e-01
4.415371e-01
4.416394e-01
4.417417e-01
4.418439e-01
4.419460e-01
4.420481e-01
4.421500e-01
4.422519e-01
4.423537e-01
4.424554e-01
4.425571e-01
4.426586e-01
4.427601e-01
4.428615e-01
4.429628e-01
4.430641e-01
4.431652e-01
4.432663e-01
4.433673e-01
4.434683e-01
4.435691e-01
4.436699e-01
4.437706e-01
4.438712e-01
4.439717e-01
4.440721e-01
4.441725e-01
4.442728e-01
4.443730e-01
4.444731e-01
4.445732e-01
4.446731e-01
4.447730e-01
4.448728e-01
4.449726e-01
4.450722e-01
4.451718e-01
4.452713e-01
4.453707e-01
4.454700e-01
4.455692e-01
4.456684e-01
4.457675e-01
4.458665e-01
4.459654e-01
4.460642e-01
4.461630e-01
4.462617e-01
4.463603e-01
4.464588e-01
4.465572e-01
4.466556e-01
4.467539e-01
4.468521e-01
4.469502e-01
4.470482e-01
4.471461e-01
4.472440e-01
4.473418e-01
4.474395e-01
4.475371e-01
4.476347e-01
4.477321e-01
4.478295e-01
4.479268e-01
4.480240e-01
4.481212e-01
4.482182e-01
4.483152e-01
4.484121e-01
4.485089e-01
4.486056e-01
4.487023e-01
4.487989e-01
4.488953e-01
4.489917e-01
4.490881e-01
4.491843e-01
4.492805e-01
4.493765e-01
4.494725e-01
4.495684e-01
4.496643e-01
4.497600e-01
4.498557e-01
4.499513e-01
4.500468e-01
4.501422e-01
4.502375e-01
4.503328e-01
4.504279e-01
4.505230e-01
4.506180e-01
4.507129e-01
4.508078e-01
4.509025e-01
4.509972e-01
4.510918e-01
4.511863e-01
4.512807e-01
4.513751e-01
4.514693e-01
4.515635e-01
4.516576e-01
4.517516e-01
4.518456e-01
4.519394e-01
4.520332e-01
4.521268e-01
4.522204e-01
4.523140e-01
4.524074e-01
4.525007e-01
4.525940e-01
4.526872e-01
4.527803e-01
4.528733e-01
4.529662e-01
4.530591e-01
4.531518e-01
4.532445e-01
4.533371e-01
4.534296e-01
4.535221e-01
4.536144e-01
4.537067e-01
4.537988e-01
4.538909e-01
4.539829e-01
4.540749e-01
4.541667e-01
4.542585e-01
4.543501e-01
4.544417e-01
4.545332e-01
4.546247e-01
4.547160e-01
4.548073e-01
4.548984e-01
4.549895e-01
4.550805e-01
4.551714e-01
4.552623e-01
4.553530e-01
4.554437e-01
4.555343e-01
4.556248e-01
4.557152e-01
4.558055e-01
4.558957e-01
4.559859e-01
4.560760e-01
4.561660e-01
4.562559e-01
4.563457e-01
4.564354e-01
4.565251e-01
4.566146e-01
4.567041e-01
4.567935e-01
4.568828e-01
4.569720e-01
4.570612e-01
4.571502e-01
4.572392e-01
4.573281e-01
4.574169e-01
4.575056e-01
4.575942e-01
4.576828e-01
4.577712e-01
4.578596e-01
4.579479e-01
4.580361e-01
4.581242e-01
4.582122e-01
4.583002e-01
4.583880e-01
4.584758e-01
4.585635e-01
4.586511e-01
4.587386e-01
4.588260e-01
4.589134e-01
4.590006e-01
4.590878e-01
4.591749e-01
4.592619e-01
4.593488e-01
4.594357e-01
4.595224e-01
4.596091e-01
4.596956e-01
4.597821e-01
4.598685e-01
4.599548e-01
4.600411e-01
4.601272e-01
4.602133e-01
4.602992e-01
4.603851e-01
4.604709e-01
4.605566e-01
4.606422e-01
4.607278e-01
4.608132e-01
4.608986e-01
4.609839e-01
4.610690e-01
4.611542e-01
4.612392e-01
4.613241e-01
4.614089e-01
4.614937e-01
4.615784e-01
4.616630e-01
4.617474e-01
4.618319e-01
4.619162e-01
4.620004e-01
4.620846e-01
4.621686e-01
4.622526e-01
4.623365e-01
4.624203e-01
4.625040e-01
4.625876e-01
4.626712e-01
4.627546e-01
4.628380e-01
4.629213e-01
4.630044e-01
4.630875e-01
4.631706e-01
4.632535e-01
4.633363e-01
4.634191e-01
4.635017e-01
4.635843e-01
4.636668e-01
4.637492e-01
4.638315e-01
4.639137e-01
4.639959e-01
4.640779e-01
4.641599e-01
4.642418e-01
4.643235e-01
4.644052e-01
4.644869e-01
4.645684e-01
4.646498e-01
4.647312e-01
4.648124e-01
4.648936e-01
4.649747e-01
4.650557e-01
4.651366e-01
4.652174e-01
4.652981e-01
4.653788e-01
4.654593e-01
4.655398e-01
4.656201e-01
4.657004e-01
4.657806e-01
4.658607e-01
4.659408e-01
4.660207e-01
4.661005e-01
4.661803e-01
4.662600e-01
4.663395e-01
4.664190e-01
4.664984e-01
4.665777e-01
4.666570e-01
4.667361e-01
4.668151e-01
4.668941e-01
4.669730e-01
4.670517e-01
4.671304e-01
4.672090e-01
4.672875e-01
4.673660e-01
4.674443e-01
4.675225e-01
4.676007e-01
4.676788e-01
4.677567e-01
4.678346e-01
4.679124e-01
4.679901e-01
4.680677e-01
4.681453e-01
4.682227e-01
4.683001e-01
4.683773e-01
4.684545e-01
4.685316e-01
4.686086e-01
4.686855e-01
4.687623e-01
4.688390e-01
4.689156e-01
4.689922e-01
4.690686e-01
4.691450e-01
4.692213e-01
4.692975e-01
4.693736e-01
4.694496e-01
4.695255e-01
4.696013e-01
4.696770e-01
4.697527e-01
4.698282e-01
4.699037e-01
4.699791e-01
4.700544e-01
4.701296e-01
4.702047e-01
4.702797e-01
4.703546e-01
4.704294e-01
4.705042e-01
4.705788e-01
4.706534e-01
4.707279e-01
4.708022e-01
4.708765e-01
4.709507e-01
4.710248e-01
4.710989e-01
4.711728e-01
4.712466e-01
4.713204e-01
4.713940e-01
4.714676e-01
4.715411e-01
4.716144e-01
4.716877e-01
4.717609e-01
4.718340e-01
4.719071e-01
4.719800e-01
4.720528e-01
4.721256e-01
4.721982e-01
4.722708e-01
4.723433e-01
4.724157e-01
4.724880e-01
4.725602e-01
4.726323e-01
4.727043e-01
4.727762e-01
4.728480e-01
4.729198e-01
4.729914e-01
4.730630e-01
4.731345e-01
4.732059e-01
4.732771e-01
4.733483e-01
4.734194e-01
4.734905e-01
4.735614e-01
4.736322e-01
4.737029e-01
4.737736e-01
4.738441e-01
4.739146e-01
4.739850e-01
4.740553e-01
4.741255e-01
4.741955e-01
4.742656e-01
4.743355e-01
4.744053e-01
4.744750e-01
4.745446e-01
4.746142e-01
4.746836e-01
4.747530e-01
4.748223e-01
4.748915e-01
4.749605e-01
4.750295e-01
4.750984e-01
4.751672e-01
4.752360e-01
4.753046e-01
4.753731e-01
4.754415e-01
4.755099e-01
4.755781e-01
4.756463e-01
4.757144e-01
4.757824e-01
4.758502e-01
4.759180e-01
4.759857e-01
4.760533e-01
4.761209e-01
4.761883e-01
4.762556e-01
4.763228e-01
4.763900e-01
4.764570e-01
4.765240e-01
4.765909e-01
4.766576e-01
4.767243e-01
4.767909e-01
4.768574e-01
4.769238e-01
4.769901e-01
4.770563e-01
4.771224e-01
4.771885e-01
4.772544e-01
4.773203e-01
4.773860e-01
4.774517e-01
4.775172e-01
4.775827e-01
4.776481e-01
4.777134e-01
4.777786e-01
4.778437e-01
4.779087e-01
4.779736e-01
4.780384e-01
4.781031e-01
4.781678e-01
4.782323e-01
4.782967e-01
4.783611e-01
4.784253e-01
4.784895e-01
4.785536e-01
4.786176e-01
4.786814e-01
4.787452e-01
4.788089e-01
4.788725e-01
4.789360e-01
4.789995e-01
4.790628e-01
4.791260e-01
4.791891e-01
4.792522e-01
4.793151e-01
4.793780e-01
4.794407e-01
4.795034e-01
4.795660e-01
4.796285e-01
4.796908e-01
4.797531e-01
4.798153e-01
4.798774e-01
4.799394e-01
4.800013e-01
4.800632e-01
4.801249e-01
4.801865e-01
4.802481e-01
4.803095e-01
4.803708e-01
4.804321e-01
4.804933e-01
4.805543e-01
4.806153e-01
4.806762e-01
4.807369e-01
4.807976e-01
4.808582e-01
4.809187e-01
4.809791e-01
4.810394e-01
4.810997e-01
4.811598e-01
4.812198e-01
4.812797e-01
4.813396e-01
4.813993e-01
4.814590e-01
4.815185e-01
4.815780e-01
4.816373e-01
4.816966e-01
4.817558e-01
4.818149e-01
4.818738e-01
4.819327e-01
4.819915e-01
4.820502e-01
4.821088e-01
4.821673e-01
4.822257e-01
4.822841e-01
4.823423e-01
4.824004e-01
4.824585e-01
4.825164e-01
4.825742e-01
4.826320e-01
4.826896e-01
4.827472e-01
4.828047e-01
4.828620e-01
4.829193e-01
4.829765e-01
4.830336e-01
4.830905e-01
4.831474e-01
4.832042e-01
4.832609e-01
4.833175e-01
4.833741e-01
4.834305e-01
4.834868e-01
4.835430e-01
4.835991e-01
4.836552e-01
4.837111e-01
4.837669e-01
4.838227e-01
4.838783e-01
4.839339e-01
4.839894e-01
4.840447e-01
4.841000e-01
4.841552e-01
4.842102e-01
4.842652e-01
4.843201e-01
4.843749e-01
4.844296e-01
4.844842e-01
4.845387e-01
4.845931e-01
4.846474e-01
4.847016e-01
4.847557e-01
4.848097e-01
4.848637e-01
4.849175e-01
4.849712e-01
4.850249e-01
4.850784e-01
4.851318e-01
4.851852e-01
4.852384e-01
4.852916e-01
4.853447e-01
4.853976e-01
4.854505e-01
4.855033e-01
4.855559e-01
4.856085e-01
4.856610e-01
4.857134e-01
4.857657e-01
4.858179e-01
4.858700e-01
4.859220e-01
4.859739e-01
4.860257e-01
4.860774e-01
4.861290e-01
4.861805e-01
4.862319e-01
4.862833e-01
4.863345e-01
4.863856e-01
4.864367e-01
4.864876e-01
4.865384e-01
4.865892e-01
4.866398e-01
4.866904e-01
4.867408e-01
4.867912e-01
4.868414e-01
4.868916e-01
4.869417e-01
4.869916e-01
4.870415e-01
4.870913e-01
4.871410e-01
4.871906e-01
4.872400e-01
4.872894e-01
4.873387e-01
4.873879e-01
4.874370e-01
4.874860e-01
4.875349e-01
4.875837e-01
4.876324e-01
4.876810e-01
4.877296e-01
4.877780e-01
4.878263e-01
4.878745e-01
4.879226e-01
4.879707e-01
4.880186e-01
4.880664e-01
4.881142e-01
4.881618e-01
4.882094e-01
4.882568e-01
4.883041e-01
4.883514e-01
4.883985e-01
4.884456e-01
4.884926e-01
4.885394e-01
4.885862e-01
4.886328e-01
4.886794e-01
4.887259e-01
4.887723e-01
4.888185e-01
4.888647e-01
4.889108e-01
4.889568e-01
4.890027e-01
4.890484e-01
4.890941e-01
4.891397e-01
4.891852e-01
4.892306e-01
4.892759e-01
4.893211e-01
4.893662e-01
4.894112e-01
4.894561e-01
4.895009e-01
4.895456e-01
4.895902e-01
4.896348e-01
4.896792e-01
4.897235e-01
4.897677e-01
4.898118e-01
4.898559e-01
4.898998e-01
4.899436e-01
4.899874e-01
4.900310e-01
4.900745e-01
4.901180e-01
4.901613e-01
4.902045e-01
4.902477e-01
4.902907e-01
4.903337e-01
4.903765e-01
4.904193e-01
4.904619e-01
4.905045e-01
4.905469e-01
4.905893e-01
4.906315e-01
4.906737e-01
4.907158e-01
4.907577e-01
4.907996e-01
4.908414e-01
4.908830e-01
4.909246e-01
4.909661e-01
4.910074e-01
4.910487e-01
4.910899e-01
4.911310e-01
4.911719e-01
4.912128e-01
4.912536e-01
4.912943e-01
4.913349e-01
4.913754e-01
4.914157e-01
4.914560e-01
4.914962e-01
4.915363e-01
4.915763e-01
4.916162e-01
4.916560e-01
4.916957e-01
4.917353e-01
4.917748e-01
4.918142e-01
4.918535e-01
4.918927e-01
4.919318e-01
4.919708e-01
4.920097e-01
4.920485e-01
4.920872e-01
4.921258e-01
4.921643e-01
4.922028e-01
4.922411e-01
4.922793e-01
4.923174e-01
4.923554e-01
4.923933e-01
4.924311e-01
4.924689e-01
4.925065e-01
4.925440e-01
4.925814e-01
4.926188e-01
4.926560e-01
4.926931e-01
4.927301e-01
4.927670e-01
4.928039e-01
4.928406e-01
4.928772e-01
4.929138e-01
4.929502e-01
4.929865e-01
4.930228e-01
4.930589e-01
4.930949e-01
4.931309e-01
4.931667e-01
4.932024e-01
4.932381e-01
4.932736e-01
4.933090e-01
4.933444e-01
4.933796e-01
4.934147e-01
4.934498e-01
4.934847e-01
4.935196e-01
4.935543e-01
4.935889e-01
4.936235e-01
4.936579e-01
4.936923e-01
4.937265e-01
4.937607e-01
4.937947e-01
4.938286e-01
4.938625e-01
4.938962e-01
4.939299e-01
4.939634e-01
4.939969e-01
4.940302e-01
4.940635e-01
4.940966e-01
4.941297e-01
4.941626e-01
4.941955e-01
4.942282e-01
4.942609e-01
4.942934e-01
4.943259e-01
4.943582e-01
4.943905e-01
4.944226e-01
4.944547e-01
4.944866e-01
4.945185e-01
4.945502e-01
4.945819e-01
4.946134e-01
4.946449e-01
4.946762e-01
4.947075e-01
4.947386e-01
4.947697e-01
4.948006e-01
4.948315e-01
4.948622e-01
4.948929e-01
4.949234e-01
4.949539e-01
4.949842e-01
4.950145e-01
4.950446e-01
4.950747e-01
4.951046e-01
4.951345e-01
4.951642e-01
4.951939e-01
4.952234e-01
4.952529e-01
4.952822e-01
4.953115e-01
4.953406e-01
4.953697e-01
4.953986e-01
4.954275e-01
4.954562e-01
4.954849e-01
4.955134e-01
4.955419e-01
4.955702e-01
4.955985e-01
4.956266e-01
4.956547e-01
4.956826e-01
4.957105e-01
4.957382e-01
4.957659e-01
4.957934e-01
4.958209e-01
4.958482e-01
4.958754e-01
4.959026e-01
4.959296e-01
4.959566e-01
4.959834e-01
4.960102e-01
4.960368e-01
4.960633e-01
4.960898e-01
4.961161e-01
4.961424e-01
4.961685e-01
4.961945e-01
4.962205e-01
4.962463e-01
4.962721e-01
4.962977e-01
4.963232e-01
4.963487e-01
4.963740e-01
4.963992e-01
4.964244e-01
4.964494e-01
4.964743e-01
4.964992e-01
4.965239e-01
4.965485e-01
4.965731e-01
4.965975e-01
4.966218e-01
4.966461e-01
4.966702e-01
4.966942e-01
4.967181e-01
4.967420e-01
4.967657e-01
4.967893e-01
4.968128e-01
4.968363e-01
4.968596e-01
4.968828e-01
4.969059e-01
4.969289e-01
4.969519e-01
4.969747e-01
4.969974e-01
4.970200e-01
4.970425e-01
4.970649e-01
4.970873e-01
4.971095e-01
4.971316e-01
4.971536e-01
4.971755e-01
4.971973e-01
4.972190e-01
4.972406e-01
4.972621e-01
4.972835e-01
4.973048e-01
4.973260e-01
4.973471e-01
4.973681e-01
4.973890e-01
4.974098e-01
4.974305e-01
4.974511e-01
4.974716e-01
4.974920e-01
4.975123e-01
4.975325e-01
4.975526e-01
4.975726e-01
4.975925e-01
4.976123e-01
4.976320e-01
4.976516e-01
4.976710e-01
4.976904e-01
4.977097e-01
4.977289e-01
4.977480e-01
4.977670e-01
4.977858e-01
4.978046e-01
4.978233e-01
4.978419e-01
4.978603e-01
4.978787e-01
4.978970e-01
4.979152e-01
4.979332e-01
4.979512e-01
4.979691e-01
4.979868e-01
4.980045e-01
4.980221e-01
4.980395e-01
4.980569e-01
4.980741e-01
4.980913e-01
4.981084e-01
4.981253e-01
4.981422e-01
4.981589e-01
4.981756e-01
4.981921e-01
4.982086e-01
4.982249e-01
4.982412e-01
4.982573e-01
4.982734e-01
4.982893e-01
4.983051e-01
4.983209e-01
4.983365e-01
4.983521e-01
4.983675e-01
4.983828e-01
4.983981e-01
4.984132e-01
4.984282e-01
4.984432e-01
4.984580e-01
4.984727e-01
4.984873e-01
4.985019e-01
4.985163e-01
4.985306e-01
4.985448e-01
4.985589e-01
4.985730e-01
4.985869e-01
4.986007e-01
4.986144e-01
4.986280e-01
4.986415e-01
4.986549e-01
4.986682e-01
4.986814e-01
4.986945e-01
4.987075e-01
4.987204e-01
4.987332e-01
4.987459e-01
4.987585e-01
4.987710e-01
4.987834e-01
4.987957e-01
4.988079e-01
4.988200e-01
4.988320e-01
4.988439e-01
4.988556e-01
4.988673e-01
4.988789e-01
4.988904e-01
4.989018e-01
4.989130e-01
4.989242e-01
4.989353e-01
4.989463e-01
4.989571e-01
4.989679e-01
4.989786e-01
4.989891e-01
4.989996e-01
4.990099e-01
4.990202e-01
4.990304e-01
4.990404e-01
4.990504e-01
4.990602e-01
4.990700e-01
4.990796e-01
4.990892e-01
4.990986e-01
4.991080e-01
4.991172e-01
4.991263e-01
4.991354e-01
4.991443e-01
4.991532e-01
4.991619e-01
4.991705e-01
4.991791e-01
4.991875e-01
4.991958e-01
4.992040e-01
4.992122e-01
4.992202e-01
4.992281e-01
4.992359e-01
4.992436e-01
4.992513e-01
4.992588e-01
4.992662e-01
4.992735e-01
4.992807e-01
4.992878e-01
4.992948e-01
4.993017e-01
4.993085e-01
4.993152e-01
4.993218e-01
4.993283e-01
4.993347e-01
4.993410e-01
4.993472e-01
4.993533e-01
4.993593e-01
4.993651e-01
4.993709e-01
4.993766e-01
4.993822e-01
4.993877e-01
4.993930e-01
4.993983e-01
4.994035e-01
4.994086e-01
4.994135e-01
4.994184e-01
4.994232e-01
4.994278e-01
4.994324e-01
4.994369e-01
4.994412e-01
4.994455e-01
4.994496e-01
4.994537e-01
4.994576e-01
4.994615e-01
4.994652e-01
4.994689e-01
4.994724e-01
4.994759e-01
4.994792e-01
4.994824e-01
4.994856e-01
4.994886e-01
4.994916e-01
4.994944e-01
4.994971e-01
4.994997e-01
4.995023e-01
4.995047e-01
4.995070e-01
4.995092e-01
4.995114e-01
4.995134e-01
4.995153e-01
4.995171e-01
4.995188e-01
4.995204e-01
4.995219e-01
4.995233e-01
4.995246e-01
4.995258e-01
4.995269e-01
4.995279e-01
4.995288e-01
4.995296e-01
4.995303e-01
4.995309e-01
4.995314e-01
4.995318e-01
4.995321e-01
4.995323e-01
4.995323e-01
4.995323e-01
4.995322e-01
4.995320e-01
4.995317e-01
4.995312e-01
4.995307e-01
4.995301e-01
4.995293e-01
4.995285e-01
4.995276e-01
4.995265e-01
4.995254e-01
4.995241e-01
4.995228e-01
4.995214e-01
4.995198e-01
4.995182e-01
4.995164e-01
4.995146e-01
4.995126e-01
4.995105e-01
4.995084e-01
4.995061e-01
4.995038e-01
4.995013e-01
4.994987e-01
4.994961e-01
4.994933e-01
4.994904e-01
4.994875e-01
4.994844e-01
4.994812e-01
4.994779e-01
4.994745e-01
4.994711e-01
4.994675e-01
4.994638e-01
4.994600e-01
4.994561e-01
4.994521e-01
4.994480e-01
4.994438e-01
4.994395e-01
4.994351e-01
4.994306e-01
4.994260e-01
4.994213e-01
4.994165e-01
4.994116e-01
4.994066e-01
4.994015e-01
4.993963e-01
4.993910e-01
4.993856e-01
4.993801e-01
4.993744e-01
4.993687e-01
4.993629e-01
4.993570e-01
4.993509e-01
4.993448e-01
4.993386e-01
4.993322e-01
4.993258e-01
4.993193e-01
4.993126e-01
4.993059e-01
4.992991e-01
4.992921e-01
4.992851e-01
4.992779e-01
4.992707e-01
4.992633e-01
4.992559e-01
4.992483e-01
4.992407e-01
4.992329e-01
4.992251e-01
4.992171e-01
4.992090e-01
4.992009e-01
4.991926e-01
4.991842e-01
4.991758e-01
4.991672e-01
4.991585e-01
4.991498e-01
4.991409e-01
4.991319e-01
4.991228e-01
4.991136e-01
4.991044e-01
4.990950e-01
4.990855e-01
4.990759e-01
4.990662e-01
4.990564e-01
4.990465e-01
4.990365e-01
4.990264e-01
4.990163e-01
4.990060e-01
4.989956e-01
4.989851e-01
4.989744e-01
4.989637e-01
4.989529e-01
4.989420e-01
4.989310e-01
4.989199e-01
4.989087e-01
4.988974e-01
4.988860e-01
4.988744e-01
4.988628e-01
4.988511e-01
4.988393e-01
4.988274e-01
4.988153e-01
4.988032e-01
4.987910e-01
4.987787e-01
4.987662e-01
4.987537e-01
4.987411e-01
4.987283e-01
4.987155e-01
4.987025e-01
4.986895e-01
4.986764e-01
4.986631e-01
4.986498e-01
4.986363e-01
4.986228e-01
4.986091e-01
4.985954e-01
4.985815e-01
4.985676e-01
4.985535e-01
4.985393e-01
4.985251e-01
4.985107e-01
4.984963e-01
4.984817e-01
4.984670e-01
4.984523e-01
4.984374e-01
4.984224e-01
4.984074e-01
4.983922e-01
4.983769e-01
4.983616e-01
4.983461e-01
4.983305e-01
4.983148e-01
4.982990e-01
4.982832e-01
4.982672e-01
4.982511e-01
4.982349e-01
4.982186e-01
4.982022e-01
4.981858e-01
4.981692e-01
4.981525e-01
4.981357e-01
4.981188e-01
4.981018e-01
4.980847e-01
4.980675e-01
4.980502e-01
4.980328e-01
4.980153e-01
4.979977e-01
4.979800e-01
4.979622e-01
4.979443e-01
4.979263e-01
4.979082e-01
4.978899e-01
4.978716e-01
4.978532e-01
4.978347e-01
4.978161e-01
4.977974e-01
4.977786e-01
4.977596e-01
4.977406e-01
4.977215e-01
4.977023e-01
4.976830e-01
4.976635e-01
4.976440e-01
4.976244e-01
4.976047e-01
4.975848e-01
4.975649e-01
4.975449e-01
4.975247e-01
4.975045e-01
4.974842e-01
4.974637e-01
4.974432e-01
4.974226e-01
4.974018e-01
4.973810e-01
4.973600e-01
4.973390e-01
4.973179e-01
4.972966e-01
4.972753e-01
4.972538e-01
4.972323e-01
4.972106e-01
4.971889e-01
4.971671e-01
4.971451e-01
4.971231e-01
4.971009e-01
4.970786e-01
4.970563e-01
4.970338e-01
4.970113e-01
4.969886e-01
4.969659e-01
4.969430e-01
4.969201e-01
4.968970e-01
4.968738e-01
4.968506e-01
4.968272e-01
4.968038e-01
4.967802e-01
4.967565e-01
4.967328e-01
4.967089e-01
4.966849e-01
4.966609e-01
4.966367e-01
4.966124e-01
4.965881e-01
4.965636e-01
4.965390e-01
4.965144e-01
4.964896e-01
4.964647e-01
4.964398e-01
4.964147e-01
4.963895e-01
4.963642e-01
4.963389e-01
4.963134e-01
4.962878e-01
4.962621e-01
4.962364e-01
4.962105e-01
4.961845e-01
4.961584e-01
4.961322e-01
4.961060e-01
4.960796e-01
4.960531e-01
4.960265e-01
4.959998e-01
4.959731e-01
4.959462e-01
4.959192e-01
4.958921e-01
4.958649e-01
4.958377e-01
4.958103e-01
4.957828e-01
4.957552e-01
4.957275e-01
4.956997e-01
4.956718e-01
4.956439e-01
4.956158e-01
4.955876e-01
4.955593e-01
4.955309e-01
4.955024e-01
4.954738e-01
4.954451e-01
4.954164e-01
4.953875e-01
4.953585e-01
4.953294e-01
4.953002e-01
4.952709e-01
4.952415e-01
4.952120e-01
4.951825e-01
4.951528e-01
4.951230e-01
4.950931e-01
4.950631e-01
4.950330e-01
4.950028e-01
4.949725e-01
4.949421e-01
4.949116e-01
4.948811e-01
4.948504e-01
4.948196e-01
4.947887e-01
4.947577e-01
4.947266e-01
4.946954e-01
4.946641e-01
4.946327e-01
4.946012e-01
4.945697e-01
4.945380e-01
4.945062e-01
4.944743e-01
4.944423e-01
4.944102e-01
4.943780e-01
4.943457e-01
4.943133e-01
4.942809e-01
4.942483e-01
4.942156e-01
4.941828e-01
4.941499e-01
4.941169e-01
4.940838e-01
4.940506e-01
4.940174e-01
4.939840e-01
4.939505e-01
4.939169e-01
4.938832e-01
4.938494e-01
4.938156e-01
4.937816e-01
4.937475e-01
4.937133e-01
4.936790e-01
4.936446e-01
4.936102e-01
4.935756e-01
4.935409e-01
4.935061e-01
4.934712e-01
4.934363e-01
4.934012e-01
4.933660e-01
4.933307e-01
4.932954e-01
4.932599e-01
4.932243e-01
4.931886e-01
4.931529e-01
4.931170e-01
4.930810e-01
4.930449e-01
4.930088e-01
4.929725e-01
4.929361e-01
4.928997e-01
4.928631e-01
4.928264e-01
4.927897e-01
4.927528e-01
4.927158e-01
4.926788e-01
4.926416e-01
4.926044e-01
4.925670e-01
4.925295e-01
4.924920e-01
4.924543e-01
4.924166e-01
4.923787e-01
4.923407e-01
4.923027e-01
4.922645e-01
4.922263e-01
4.921879e-01
4.921495e-01
4.921109e-01
4.920723e-01
4.920335e-01
4.919947e-01
4.919558e-01
4.919167e-01
4.918776e-01
4.918383e-01
4.917990e-01
4.917596e-01
4.917200e-01
4.916804e-01
4.916406e-01
4.916008e-01
4.915609e-01
4.915208e-01
4.914807e-01
4.914405e-01
4.914002e-01
4.913597e-01
4.913192e-01
4.912786e-01
4.912379e-01
4.911971e-01
4.911561e-01
4.911151e-01
4.910740e-01
4.910328e-01
4.909915e-01
4.909501e-01
4.909086e-01
4.908669e-01
4.908252e-01
4.907834e-01
4.907415e-01
4.906995e-01
4.906574e-01
4.906152e-01
4.905729e-01
4.905305e-01
4.904881e-01
4.904455e-01
4.904028e-01
4.903600e-01
4.903171e-01
4.902741e-01
4.902310e-01
4.901879e-01
4.901446e-01
4.901012e-01
4.900577e-01
4.900142e-01
4.899705e-01
4.899267e-01
4.898828e-01
4.898389e-01
4.897948e-01
4.897507e-01
4.897064e-01
4.896620e-01
4.896176e-01
4.895730e-01
4.895284e-01
4.894836e-01
4.894388e-01
4.893938e-01
4.893488e-01
4.893037e-01
4.892584e-01
4.892131e-01
4.891677e-01
4.891221e-01
4.890765e-01
4.890308e-01
4.889849e-01
4.889390e-01
4.888930e-01
4.888469e-01
4.888007e-01
4.887544e-01
4.887080e-01
4.886614e-01
4.886148e-01
4.885681e-01
4.885213e-01
4.884744e-01
4.884274e-01
4.883804e-01
4.883332e-01
4.882859e-01
4.882385e-01
4.881910e-01
4.881434e-01
4.880958e-01
4.880480e-01
4.880001e-01
4.879521e-01
4.879041e-01
4.878559e-01
4.878076e-01
4.877593e-01
4.877108e-01
4.876623e-01
4.876136e-01
4.875649e-01
4.875160e-01
4.874671e-01
4.874181e-01
4.873689e-01
4.873197e-01
4.872704e-01
4.872209e-01
4.871714e-01
4.871218e-01
4.870721e-01
4.870223e-01
4.869724e-01
4.869224e-01
4.868722e-01
4.868220e-01
4.867718e-01
4.867214e-01
4.866709e-01
4.866203e-01
4.865696e-01
4.865188e-01
4.864679e-01
4.864170e-01
4.863659e-01
4.863147e-01
4.862635e-01
4.862121e-01
4.861606e-01
4.861091e-01
4.860574e-01
4.860057e-01
4.859538e-01
4.859019e-01
4.858499e-01
4.857977e-01
4.857455e-01
4.856932e-01
4.856407e-01
4.855882e-01
4.855356e-01
4.854829e-01
4.854301e-01
4.853772e-01
4.853242e-01
4.852711e-01
4.852179e-01
4.851646e-01
4.851112e-01
4.850577e-01
4.850042e-01
4.849505e-01
4.848967e-01
4.848429e-01
4.847889e-01
4.847348e-01
4.846807e-01
4.846264e-01
4.845721e-01
4.845176e-01
4.844631e-01
4.844085e-01
4.843537e-01
4.842989e-01
4.842440e-01
4.841890e-01
4.841339e-01
4.840787e-01
4.840234e-01
4.839680e-01
4.839125e-01
4.838569e-01
4.838012e-01
4.837454e-01
4.836895e-01
4.836335e-01
4.835775e-01
4.835213e-01
4.834651e-01
4.834087e-01
4.833522e-01
4.832957e-01
4.832391e-01
4.831823e-01
4.831255e-01
4.830686e-01
4.830115e-01
4.829544e-01
4.828972e-01
4.828399e-01
4.827825e-01
4.827250e-01
4.826674e-01
4.826097e-01
4.825519e-01
4.824940e-01
4.824361e-01
4.823780e-01
4.823198e-01
4.822616e-01
4.822032e-01
4.821448e-01
4.820862e-01
4.820276e-01
4.819688e-01
4.819100e-01
4.818511e-01
4.817921e-01
4.817329e-01
4.816737e-01
4.816144e-01
4.815550e-01
4.814955e-01
4.814359e-01
4.813763e-01
4.813165e-01
4.812566e-01
4.811966e-01
4.811366e-01
4.810764e-01
4.810162e-01
4.809558e-01
4.808954e-01
4.808348e-01
4.807742e-01
4.807135e-01
4.806527e-01
4.805918e-01
4.805308e-01
4.804697e-01
4.804085e-01
4.803472e-01
4.802858e-01
4.802243e-01
4.801627e-01
4.801011e-01
4.800393e-01
4.799774e-01
4.799155e-01
4.798535e-01
4.797913e-01
4.797291e-01
4.796668e-01
4.796043e-01
4.795418e-01
4.794792e-01
4.794165e-01
4.793537e-01
4.792908e-01
4.792279e-01
4.791648e-01
4.791016e-01
4.790383e-01
4.789750e-01
4.789115e-01
4.788480e-01
4.787843e-01
4.787206e-01
4.786568e-01
4.785929e-01
4.785289e-01
4.784647e-01
4.784005e-01
4.783362e-01
4.782719e-01
4.782074e-01
4.781428e-01
4.780781e-01
4.780134e-01
4.779485e-01
4.778836e-01
4.778185e-01
4.777534e-01
4.776882e-01
4.776228e-01
4.775574e-01
4.774919e-01
4.774263e-01
4.773606e-01
4.772948e-01
4.772290e-01
4.771630e-01
4.770969e-01
4.770308e-01
4.769645e-01
4.768982e-01
4.768317e-01
4.767652e-01
4.766986e-01
4.766319e-01
4.765651e-01
4.764982e-01
4.764312e-01
4.763641e-01
4.762969e-01
4.762296e-01
4.761623e-01
4.760948e-01
4.760272e-01
4.759596e-01
4.758919e-01
4.758240e-01
4.757561e-01
4.756881e-01
4.756200e-01
4.755518e-01
4.754835e-01
4.754151e-01
4.753467e-01
4.752781e-01
4.752094e-01
4.751407e-01
4.750718e-01
4.750029e-01
4.749339e-01
4.748648e-01
4.747955e-01
4.747262e-01
4.746568e-01
4.745874e-01
4.745178e-01
4.744481e-01
4.743783e-01
4.743085e-01
4.742385e-01
4.741685e-01
4.740984e-01
4.740281e-01
4.739578e-01
4.738874e-01
4.738169e-01
4.737463e-01
4.736756e-01
4.736049e-01
4.735340e-01
4.734630e-01
4.733920e-01
4.733209e-01
4.732496e-01
4.731783e-01
4.731069e-01
4.730354e-01
4.729638e-01
4.728921e-01
4.728203e-01
4.727484e-01
4.726765e-01
4.726044e-01
4.725323e-01
4.724600e-01
4.723877e-01
4.723153e-01
4.722428e-01
4.721702e-01
4.720975e-01
4.720247e-01
4.719518e-01
4.718789e-01
4.718058e-01
4.717327e-01
4.716594e-01
4.715861e-01
4.715127e-01
4.714392e-01
4.713656e-01
4.712919e-01
4.712181e-01
4.711442e-01
4.710703e-01
4.709962e-01
4.709221e-01
4.708478e-01
4.707735e-01
4.706991e-01
4.706246e-01
4.705500e-01
4.704753e-01
4.704005e-01
4.703257e-01
4.702507e-01
4.701757e-01
4.701005e-01
4.700253e-01
4.699500e-01
4.698746e-01
4.697991e-01
4.697235e-01
4.696478e-01
4.695720e-01
4.694962e-01
4.694202e-01
4.693442e-01
4.692681e-01
4.691918e-01
4.691155e-01
4.690391e-01
4.689626e-01
4.688861e-01
4.688094e-01
4.687326e-01
4.686558e-01
4.685789e-01
4.685018e-01
4.684247e-01
4.683475e-01
4.682702e-01
4.681928e-01
4.681153e-01
4.680378e-01
4.679601e-01
4.678824e-01
4.678046e-01
4.677266e-01
4.676486e-01
4.675705e-01
4.674923e-01
4.674141e-01
4.673357e-01
4.672572e-01
4.671787e-01
4.671001e-01
4.670213e-01
4.669425e-01
4.668636e-01
4.667846e-01
4.667055e-01
4.666264e-01
4.665471e-01
4.664678e-01
4.663883e-01
4.663088e-01
4.662292e-01
4.661495e-01
4.660697e-01
4.659898e-01
4.659099e-01
4.658298e-01
4.657497e-01
4.656694e-01
4.655891e-01
4.655087e-01
4.654282e-01
4.653476e-01
4.652669e-01
4.651862e-01
4.651053e-01
4.650244e-01
4.649434e-01
4.648623e-01
4.647810e-01
4.646998e-01
4.646184e-01
4.645369e-01
4.644554e-01
4.643737e-01
4.642920e-01
4.642102e-01
4.641282e-01
4.640463e-01
4.639642e-01
4.638820e-01
4.637997e-01
4.637174e-01
4.636350e-01
4.635524e-01
4.634698e-01
4.633871e-01
4.633043e-01
4.632215e-01
4.631385e-01
4.630555e-01
4.629723e-01
4.628891e-01
4.628058e-01
4.627224e-01
4.626389e-01
4.625553e-01
4.624717e-01
4.623879e-01
4.623041e-01
4.622202e-01
4.621362e-01
4.620521e-01
4.619679e-01
4.618836e-01
4.617993e-01
4.617148e-01
4.616303e-01
4.615457e-01
4.614610e-01
4.613762e-01
4.612913e-01
4.612064e-01
4.611213e-01
4.610362e-01
4.609509e-01
4.608656e-01
4.607802e-01
4.606948e-01
4.606092e-01
4.605235e-01
4.604378e-01
4.603520e-01
4.602660e-01
4.601800e-01
4.600939e-01
4.600078e-01
4.599215e-01
4.598352e-01
4.597487e-01
4.596622e-01
4.595756e-01
4.594889e-01
4.594021e-01
4.593153e-01
4.592283e-01
4.591413e-01
4.590542e-01
4.589670e-01
4.588797e-01
4.587923e-01
4.587048e-01
4.586173e-01
4.585296e-01
4.584419e-01
4.583541e-01
4.582662e-01
4.581782e-01
4.580902e-01
4.580020e-01
4.579138e-01
4.578255e-01
4.577371e-01
4.576486e-01
4.575600e-01
4.574713e-01
4.573826e-01
4.572938e-01
4.572048e-01
4.571158e-01
4.570268e-01
4.569376e-01
4.568483e-01
4.567590e-01
4.566696e-01
4.565800e-01
4.564905e-01
4.564008e-01
4.563110e-01
4.562212e-01
4.561312e-01
4.560412e-01
4.559511e-01
4.558609e-01
4.557706e-01
4.556803e-01
4.555898e-01
4.554993e-01
4.554087e-01
4.553180e-01
4.552272e-01
4.551363e-01
4.550454e-01
4.549544e-01
4.548632e-01
4.547720e-01
4.546807e-01
4.545894e-01
4.544979e-01
4.544064e-01
4.543148e-01
4.542230e-01
4.541313e-01
4.540394e-01
4.539474e-01
4.538554e-01
4.537633e-01
4.536710e-01
4.535787e-01
4.534864e-01
4.533939e-01
4.533014e-01
4.532087e-01
4.531160e-01
4.530232e-01
4.529303e-01
4.528374e-01
4.527443e-01
4.526512e-01
4.525580e-01
4.524647e-01
4.523713e-01
4.522779e-01
4.521843e-01
4.520907e-01
4.519970e-01
4.519032e-01
4.518093e-01
4.517153e-01
4.516213e-01
4.515272e-01
4.514330e-01
4.513387e-01
4.512443e-01
4.511498e-01
4.510553e-01
4.509607e-01
4.508660e-01
4.507712e-01
4.506763e-01
4.505813e-01
4.504863e-01
4.503912e-01
4.502960e-01
4.502007e-01
4.501053e-01
4.500099e-01
4.499144e-01
4.498187e-01
4.497230e-01
4.496273e-01
4.495314e-01
4.494355e-01
4.493394e-01
4.492433e-01
4.491471e-01
4.490509e-01
4.489545e-01
4.488581e-01
4.487616e-01
4.486650e-01
4.485683e-01
4.484715e-01
4.483747e-01
4.482778e-01
4.481808e-01
4.480837e-01
4.479865e-01
4.478893e-01
4.477919e-01
4.476945e-01
4.475970e-01
4.474994e-01
4.474018e-01
4.473041e-01
4.472062e-01
4.471083e-01
4.470104e-01
4.469123e-01
4.468141e-01
4.467159e-01
4.466176e-01
4.465192e-01
4.464208e-01
4.463222e-01
4.462236e-01
4.461249e-01
4.460261e-01
4.459272e-01
4.458283e-01
4.457292e-01
4.456301e-01
4.455309e-01
4.454316e-01
4.453323e-01
4.452328e-01
4.451333e-01
4.450337e-01
4.449341e-01
4.448343e-01
4.447345e-01
4.446345e-01
4.445345e-01
4.444345e-01
4.443343e-01
4.442341e-01
4.441338e-01
4.440334e-01
4.439329e-01
4.438323e-01
4.437317e-01
4.436310e-01
4.435302e-01
4.434293e-01
4.433283e-01
4.432273e-01
4.431262e-01
4.430250e-01
4.429237e-01
4.428224e-01
4.427209e-01
4.426194e-01
4.425178e-01
4.424161e-01
4.423144e-01
4.422126e-01
4.421107e-01
4.420087e-01
4.419066e-01
4.418044e-01
4.417022e-01
4.415999e-01
4.414975e-01
4.413951e-01
4.412925e-01
4.411899e-01
4.410872e-01
4.409844e-01
4.408816e-01
4.407786e-01
4.406756e-01
4.405725e-01
4.404694e-01
4.403661e-01
4.402628e-01
4.401594e-01
4.400559e-01
4.399523e-01
4.398487e-01
4.397450e-01
4.396412e-01
4.395373e-01
4.394333e-01
4.393293e-01
4.392252e-01
4.391210e-01
4.390167e-01
4.389124e-01
4.388080e-01
4.387035e-01
4.385989e-01
4.384942e-01
4.383895e-01
4.382847e-01
4.381798e-01
4.380748e-01
4.379698e-01
4.378646e-01
4.377594e-01
4.376542e-01
4.375488e-01
4.374434e-01
4.373379e-01
4.372323e-01
4.371266e-01
4.370209e-01
4.369151e-01
4.368092e-01
4.367032e-01
4.365971e-01
4.364910e-01
4.363848e-01
4.362785e-01
4.361722e-01
4.360657e-01
4.359592e-01
4.358526e-01
4.357460e-01
4.356392e-01
4.355324e-01
4.354255e-01
4.353186e-01
4.352115e-01
4.351044e-01
4.349972e-01
4.348899e-01
4.347826e-01
4.346751e-01
4.345676e-01
4.344600e-01
4.343524e-01
4.342447e-01
4.341368e-01
4.340290e-01
4.339210e-01
4.338130e-01
4.337048e-01
4.335967e-01
4.334884e-01
4.333800e-01
4.332716e-01
4.331631e-01
4.330546e-01
4.329459e-01
4.328372e-01
4.327284e-01
4.326195e-01
4.325106e-01
4.324016e-01
4.322925e-01
4.321833e-01
4.320741e-01
4.319647e-01
4.318553e-01
4.317459e-01
4.316363e-01
4.315267e-01
4.314170e-01
4.313072e-01
4.311974e-01
4.310875e-01
4.309775e-01
4.308674e-01
4.307572e-01
4.306470e-01
4.305367e-01
4.304264e-01
4.303159e-01
4.302054e-01
4.300948e-01
4.299841e-01
4.298734e-01
4.297626e-01
4.296517e-01
4.295407e-01
4.294297e-01
4.293186e-01
4.292074e-01
4.290961e-01
4.289848e-01
4.288734e-01
4.287619e-01
4.286503e-01
4.285387e-01
4.284270e-01
4.283152e-01
4.282034e-01
4.280914e-01
4.279794e-01
4.278674e-01
4.277552e-01
4.276430e-01
4.275307e-01
4.274183e-01
4.273059e-01
4.271934e-01
4.270808e-01
4.269681e-01
4.268554e-01
4.267426e-01
4.266297e-01
4.265167e-01
4.264037e-01
4.262906e-01
4.261774e-01
4.260642e-01
4.259509e-01
4.258375e-01
4.257240e-01
4.256105e-01
4.254969e-01
4.253832e-01
4.252694e-01
4.251556e-01
4.250417e-01
4.249277e-01
4.248137e-01
4.246996e-01
4.245854e-01
4.244711e-01
4.243568e-01
4.242424e-01
4.241279e-01
4.240134e-01
4.238987e-01
4.237840e-01
4.236693e-01
4.235544e-01
4.234395e-01
4.233246e-01
4.232095e-01
4.230944e-01
4.229792e-01
4.228639e-01
4.227486e-01
4.226332e-01
4.225177e-01
4.224021e-01
4.222865e-01
4.221708e-01
4.220550e-01
4.219392e-01
4.218233e-01
4.217073e-01
4.215913e-01
4.214751e-01
4.213589e-01
4.212427e-01
4.211263e-01
4.210099e-01
4.208934e-01
4.207769e-01
4.206603e-01
4.205436e-01
4.204268e-01
4.203100e-01
4.201931e-01
4.200761e-01
4.199591e-01
4.198420e-01
4.197248e-01
4.196075e-01
4.194902e-01
4.193728e-01
4.192553e-01
4.191378e-01
4.190202e-01
4.189025e-01
4.187848e-01
4.186670e-01
4.185491e-01
4.184311e-01
4.183131e-01
4.181950e-01
4.180768e-01
4.179586e-01
4.178403e-01
4.177219e-01
4.176035e-01
4.174850e-01
4.173664e-01
4.172477e-01
4.171290e-01
4.170102e-01
4.168914e-01
4.167724e-01
4.166534e-01
4.165344e-01
4.164152e-01
4.162960e-01
4.161768e-01
4.160574e-01
4.159380e-01
4.158185e-01
4.156990e-01
4.155794e-01
4.154597e-01
4.153399e-01
4.152201e-01
4.151002e-01
4.149802e-01
4.148602e-01
4.147401e-01
4.146199e-01
4.144997e-01
4.143794e-01
4.142590e-01
4.141386e-01
4.140181e-01
4.138975e-01
4.137769e-01
4.136562e-01
4.135354e-01
4.134145e-01
4.132936e-01
4.131726e-01
4.130516e-01
4.129305e-01
4.128093e-01
4.126880e-01
4.125667e-01
4.124453e-01
4.123239e-01
4.122023e-01
4.120807e-01
4.119591e-01
4.118374e-01
4.117156e-01
4.115937e-01
4.114718e-01
4.113498e-01
4.112277e-01
4.111056e-01
4.109834e-01
4.108611e-01
4.107388e-01
4.106164e-01
4.104940e-01
4.103714e-01
4.102488e-01
4.101262e-01
4.100034e-01
4.098806e-01
4.097578e-01
4.096349e-01
4.095119e-01
4.093888e-01
4.092657e-01
4.091425e-01
4.090192e-01
4.088959e-01
4.087725e-01
4.086490e-01
4.085255e-01
4.084019e-01
4.082783e-01
4.081546e-01
4.080308e-01
4.079069e-01
4.077830e-01
4.076590e-01
[truncated: 68,802 more chars]
