# Supplementary material for: Wide-Field Motion Integration in Fly VS Cells: Insights from an Inverse Approach
Source: PLoS Comput Biol. 2010 Sep 30;6(9):e1000932. doi: 10.1371/journal.pcbi.1000932 (PMC2947983; doi:10.1371/journal.pcbi.1000932)
Supplement: Dataset S1 — The passive and active optimized model to reproduce Figures 2 and 3 of the manuscript. (11.65 MB ZIP) [file pcbi.1000932.s001.zip › models/pas.ses]

{load_file("nrngui.hoc")}
objectvar save_window_, rvp_
objectvar scene_vector_[4]
objectvar ocbox_, ocbox_list_, scene_, scene_list_
{ocbox_list_ = new List()  scene_list_ = new List()}
{pwman_place(0,0,0)}
{
save_window_ = new Graph(0)
save_window_.size(0,1000,-80,40)
scene_vector_[2] = save_window_
{save_window_.view(0, -80, 1000, 120, 333, 79, 648, 283)}
graphList[0].append(save_window_)
save_window_.save_name("graphList[0].")
save_window_.addexpr("axon[1].v(.5)", 1, 1, 0.8, 0.9, 2)
}
{
save_window_ = new PlotShape(0)
save_window_.size(-206.874,326.874,-310,200)
save_window_.variable("v")
scene_vector_[3] = save_window_
{save_window_.view(-206.874, -310, 533.747, 510, 334, 392, 472, 451)}
fast_flush_list.append(save_window_)
save_window_.save_name("fast_flush_list.")
}
objectvar scene_vector_[1]
{doNotify()}
