# Supplementary material for: Wide-Field Motion Integration in Fly VS Cells: Insights from an Inverse Approach
Source: PLoS Comput Biol. 2010 Sep 30;6(9):e1000932. doi: 10.1371/journal.pcbi.1000932 (PMC2947983; doi:10.1371/journal.pcbi.1000932)
Supplement: Dataset S1 — The passive and active optimized model to reproduce Figures 2 and 3 of the manuscript. (11.65 MB ZIP) [file pcbi.1000932.s001.zip › models/pas_morphology.hoc]

dend[1] { pt3dadd(0.0	0.0	0.0	5.132025771173336) pt3dadd(23.088197916085747	19.235900321493087	-14.821114390473348	5.132025771173336) }
dend[2] { pt3dadd(23.088197916085747	19.235900321493087	-14.821114390473348	5.132025771173336) pt3dadd(34.26551661481879	37.02441833392588	-21.93795870216649	5.118106270452403) }
dend[3] { pt3dadd(34.26551661481879	37.02441833392588	-21.93795870216649	5.118106270452403) pt3dadd(43.805092834021224	62.27249856394807	-22.657090034818324	5.100223662800535) }
dend[4] { pt3dadd(43.805092834021224	62.27249856394807	-22.657090034818324	5.100223662800535) pt3dadd(48.026545240445266	84.08496106745369	-19.72625012557844	5.085503429113203) }
dend[5] { pt3dadd(48.026545240445266	84.08496106745369	-19.72625012557844	5.085503429113203) pt3dadd(48.49915439761511	114.00860117287729	-13.044875846977352	5.065674746002084) }
dend[6] { pt3dadd(48.49915439761511	114.00860117287729	-13.044875846977352	5.065674746002084) pt3dadd(33.85239962106229	133.5779559921991	0.6002796456162738	2.500869436432564) }
dend[7] { pt3dadd(33.85239962106229	133.5779559921991	0.6002796456162738	2.500869436432564) pt3dadd(21.02842678842261	142.36477343259375	10.745565926025817	1.2393083178010056) }
dend[8] { pt3dadd(21.02842678842261	142.36477343259375	10.745565926025817	1.2393083178010056) pt3dadd(-5.537685549814881	158.43802511680383	25.04661316876801	0.6468942065409918) }
dend[9] { pt3dadd(-5.537685549814881	158.43802511680383	25.04661316876801	0.6468942065409918) pt3dadd(-29.626991529314502	173.1995675299296	36.04674552587898	0.6281752967139708) }
dend[10] { pt3dadd(-29.626991529314502	173.1995675299296	36.04674552587898	0.6281752967139708) pt3dadd(-59.132868492498474	176.53805390093703	55.359676599994664	0.6085011403148836) }
dend[11] { pt3dadd(-59.132868492498474	176.53805390093703	55.359676599994664	0.6085011403148836) pt3dadd(-89.19092368457194	180.13696370692196	80.85373424183359	0.28611922089875935) }
dend[12] { pt3dadd(-59.132868492498474	176.53805390093703	55.359676599994664	0.6085011403148836) pt3dadd(-78.59264208210682	178.61189549127292	63.249362878396525	0.29518004238072) }
dend[13] { pt3dadd(-78.59264208210682	178.61189549127292	63.249362878396525	0.29518004238072) pt3dadd(-103.49871209990269	173.20493694032822	73.55402970922236	0.2782938879875738) }
dend[14] { pt3dadd(-103.49871209990269	173.20493694032822	73.55402970922236	0.2782938879875738) pt3dadd(-121.65504507240354	158.74699150838123	85.69474309084035	0.19228531462878168) }
dend[15] { pt3dadd(-121.65504507240354	158.74699150838123	85.69474309084035	0.19228531462878168) pt3dadd(-130.30009995499648	137.95689167845558	98.72624809751275	0.17736718505976123) }
dend[16] { pt3dadd(-130.30009995499648	137.95689167845558	98.72624809751275	0.17736718505976123) pt3dadd(-136.84170966161625	118.19359247454945	111.57660888445704	0.16357414334684478) }
dend[17] { pt3dadd(21.02842678842261	142.36477343259375	10.745565926025817	1.2393083178010056) pt3dadd(-2.793454477716903	160.751012273313	35.1073176242273	0.7104067367908137) }
dend[18] { pt3dadd(-2.793454477716903	160.751012273313	35.1073176242273	0.7104067367908137) pt3dadd(-28.414150181328583	169.1538624794843	59.24918620506981	0.3685540204958673) }
dend[19] { pt3dadd(-28.414150181328583	169.1538624794843	59.24918620506981	0.3685540204958673) pt3dadd(-51.55555036276283	166.63768150742334	78.5349660439291	0.35313108435265655) }
dend[20] { pt3dadd(-51.55555036276283	166.63768150742334	78.5349660439291	0.35313108435265655) pt3dadd(-68.57896388510662	156.30525116917352	93.68763594524602	0.3399370563447141) }
dend[21] { pt3dadd(-68.57896388510662	156.30525116917352	93.68763594524602	0.3399370563447141) pt3dadd(-78.92848604247789	138.83342822684875	111.06788767690956	0.32648239981402694) }
dend[22] { pt3dadd(-2.793454477716903	160.751012273313	35.1073176242273	0.7104067367908137) pt3dadd(-19.61996406284936	186.8261089308469	56.879533374433336	0.3980229876152107) }
dend[23] { pt3dadd(33.85239962106229	133.5779559921991	0.6002796456162738	2.500869436432564) pt3dadd(27.31616631747027	153.64110267799015	10.221841919966405	1.2369375002134098) }
dend[24] { pt3dadd(27.31616631747027	153.64110267799015	10.221841919966405	1.2369375002134098) pt3dadd(15.428493810437168	175.6709945429697	25.091918295492782	1.2203518736061598) }
dend[25] { pt3dadd(15.428493810437168	175.6709945429697	25.091918295492782	1.2203518736061598) pt3dadd(5.562294571609639	191.62879302747723	37.643339785005196	0.5804094973643321) }
dend[26] { pt3dadd(5.562294571609639	191.62879302747723	37.643339785005196	0.5804094973643321) pt3dadd(-13.719667305796195	206.2042016312094	58.14033845659392	0.31672334571906674) }
dend[27] { pt3dadd(5.562294571609639	191.62879302747723	37.643339785005196	0.5804094973643321) pt3dadd(0.7967553251472914	217.24071777760446	49.05742601368779	0.2685439929606029) }
dend[28] { pt3dadd(15.428493810437168	175.6709945429697	25.091918295492782	1.2203518736061598) pt3dadd(3.5730392072907318	201.1220041325909	39.50915559075062	0.49461850690829856) }
dend[29] { pt3dadd(3.5730392072907318	201.1220041325909	39.50915559075062	0.49461850690829856) pt3dadd(-9.544625760981415	212.0419094335862	52.52124519657765	0.17493113549561423) }
dend[30] { pt3dadd(3.5730392072907318	201.1220041325909	39.50915559075062	0.49461850690829856) pt3dadd(3.7051832423556523	229.1172557465207	45.38725271095751	0.28973895850361475) }
dend[31] { pt3dadd(3.7051832423556523	229.1172557465207	45.38725271095751	0.28973895850361475) pt3dadd(13.096602362105655	257.4101421055883	47.12110301971158	0.1801125803028384) }
dend[32] { pt3dadd(48.49915439761511	114.00860117287729	-13.044875846977352	5.065674746002084) pt3dadd(72.0443225977291	143.47901998826168	-18.381487501118674	2.537634043015768) }
dend[33] { pt3dadd(72.0443225977291	143.47901998826168	-18.381487501118674	2.537634043015768) pt3dadd(83.34599899206438	162.76243667768807	-18.21181984190373	1.2510448539767833) }
dend[34] { pt3dadd(83.34599899206438	162.76243667768807	-18.21181984190373	1.2510448539767833) pt3dadd(90.3915138688236	186.1525468071977	-16.019074184290474	0.5107507075774421) }
dend[35] { pt3dadd(90.3915138688236	186.1525468071977	-16.019074184290474	0.5107507075774421) pt3dadd(90.28929865422126	203.49943331828825	-15.49780057024832	0.2472006302260842) }
dend[36] { pt3dadd(90.3915138688236	186.1525468071977	-16.019074184290474	0.5107507075774421) pt3dadd(104.93891782504902	207.83072253447787	-12.125095520984873	0.28710132653810494) }
dend[37] { pt3dadd(83.34599899206438	162.76243667768807	-18.21181984190373	1.2510448539767833) pt3dadd(102.90272825432108	183.02504147622918	-20.313537290690814	0.6918627429577332) }
dend[38] { pt3dadd(102.90272825432108	183.02504147622918	-20.313537290690814	0.6918627429577332) pt3dadd(109.74702018404459	203.70606678111685	-20.546077202734896	0.2936791658163608) }
dend[39] { pt3dadd(102.90272825432108	183.02504147622918	-20.313537290690814	0.6918627429577332) pt3dadd(133.42246246580757	194.340604478854	-24.814671908448563	0.28484441500596885) }
dend[40] { pt3dadd(72.0443225977291	143.47901998826168	-18.381487501118674	2.537634043015768) pt3dadd(88.20805519143344	158.61967337352476	-24.74628784689004	1.2784996178270338) }
dend[41] { pt3dadd(88.20805519143344	158.61967337352476	-24.74628784689004	1.2784996178270338) pt3dadd(100.28860294181789	180.0359747351112	-27.345514751793644	0.6389713674588607) }
dend[42] { pt3dadd(100.28860294181789	180.0359747351112	-27.345514751793644	0.6389713674588607) pt3dadd(111.08687434555779	200.1028564441449	-20.049728427839085	0.3155725145469347) }
dend[43] { pt3dadd(111.08687434555779	200.1028564441449	-20.049728427839085	0.3155725145469347) pt3dadd(121.30236860284097	216.28564568912208	-20.67965934170715	0.22719086308099595) }
dend[44] { pt3dadd(100.28860294181789	180.0359747351112	-27.345514751793644	0.6389713674588607) pt3dadd(111.10743923365985	198.3531176199471	-38.24128724154783	0.2603251284559739) }
dend[45] { pt3dadd(88.20805519143344	158.61967337352476	-24.74628784689004	1.2784996178270338) pt3dadd(116.4610011748415	172.20648294212143	-39.14193723686738	0.6861161605278031) }
dend[46] { pt3dadd(116.4610011748415	172.20648294212143	-39.14193723686738	0.6861161605278031) pt3dadd(137.8211573968639	190.7881910927866	-56.79774536795646	0.3578416316250961) }
dend[47] { pt3dadd(137.8211573968639	190.7881910927866	-56.79774536795646	0.3578416316250961) pt3dadd(144.68815342658354	206.56384353482372	-65.96858936161978	0.34644199947037446) }
dend[48] { pt3dadd(144.68815342658354	206.56384353482372	-65.96858936161978	0.34644199947037446) pt3dadd(150.28264117574918	236.44245467841256	-81.01574699248083	0.3263015919252685) }
dend[49] { pt3dadd(116.4610011748415	172.20648294212143	-39.14193723686738	0.6861161605278031) pt3dadd(140.41500974885415	176.57906395654948	-45.889617373623175	0.35683297208219444) }
dend[50] { pt3dadd(140.41500974885415	176.57906395654948	-45.889617373623175	0.35683297208219444) pt3dadd(165.38670536154996	176.64255089833586	-43.83300280006847	0.34028766904643165) }
dend[51] { pt3dadd(165.38670536154996	176.64255089833586	-43.83300280006847	0.34028766904643165) pt3dadd(191.36499562236185	185.23315256082543	-37.0635337940175	0.3221588086039682) }
dend[52] { pt3dadd(191.36499562236185	185.23315256082543	-37.0635337940175	0.3221588086039682) pt3dadd(218.9228492755423	192.24413198520648	-31.030252497285876	0.303318446768886) }
dend[53] { pt3dadd(218.9228492755423	192.24413198520648	-31.030252497285876	0.303318446768886) pt3dadd(238.40625425099648	205.63332808877115	-30.869063806609887	0.28765518869843115) }
dend[54] { pt3dadd(238.40625425099648	205.63332808877115	-30.869063806609887	0.28765518869843115) pt3dadd(256.7441580640247	227.22476767753676	-25.42599921250868	0.2688862629389053) }
dend[55] { pt3dadd(256.7441580640247	227.22476767753676	-25.42599921250868	0.2688862629389053) pt3dadd(274.77598965617534	246.20823471879459	-19.946345012552207	0.2515388375241752) }
dend[56] { pt3dadd(274.77598965617534	246.20823471879459	-19.946345012552207	0.2515388375241752) pt3dadd(289.00925193862844	274.10202116831164	-14.383328539516997	0.23079055744273896) }
connect dend[1](0)	soma(0.5)
connect dend[2](0)	dend[1](1)
connect dend[3](0)	dend[2](1)
connect dend[4](0)	dend[3](1)
connect dend[5](0)	dend[4](1)
connect dend[6](0)	dend[5](1)
connect dend[7](0)	dend[6](1)
connect dend[8](0)	dend[7](1)
connect dend[9](0)	dend[8](1)
connect dend[10](0)	dend[9](1)
connect dend[11](0)	dend[10](1)
connect dend[12](0)	dend[10](1)
connect dend[13](0)	dend[12](1)
connect dend[14](0)	dend[13](1)
connect dend[15](0)	dend[14](1)
connect dend[16](0)	dend[15](1)
connect dend[17](0)	dend[7](1)
connect dend[18](0)	dend[17](1)
connect dend[19](0)	dend[18](1)
connect dend[20](0)	dend[19](1)
connect dend[21](0)	dend[20](1)
connect dend[22](0)	dend[17](1)
connect dend[23](0)	dend[6](1)
connect dend[24](0)	dend[23](1)
connect dend[25](0)	dend[24](1)
connect dend[26](0)	dend[25](1)
connect dend[27](0)	dend[25](1)
connect dend[28](0)	dend[24](1)
connect dend[29](0)	dend[28](1)
connect dend[30](0)	dend[28](1)
connect dend[31](0)	dend[30](1)
connect dend[32](0)	dend[5](1)
connect dend[33](0)	dend[32](1)
connect dend[34](0)	dend[33](1)
connect dend[35](0)	dend[34](1)
connect dend[36](0)	dend[34](1)
connect dend[37](0)	dend[33](1)
connect dend[38](0)	dend[37](1)
connect dend[39](0)	dend[37](1)
connect dend[40](0)	dend[32](1)
connect dend[41](0)	dend[40](1)
connect dend[42](0)	dend[41](1)
connect dend[43](0)	dend[42](1)
connect dend[44](0)	dend[41](1)
connect dend[45](0)	dend[40](1)
connect dend[46](0)	dend[45](1)
connect dend[47](0)	dend[46](1)
connect dend[48](0)	dend[47](1)
connect dend[49](0)	dend[45](1)
connect dend[50](0)	dend[49](1)
connect dend[51](0)	dend[50](1)
connect dend[52](0)	dend[51](1)
connect dend[53](0)	dend[52](1)
connect dend[54](0)	dend[53](1)
connect dend[55](0)	dend[54](1)
connect dend[56](0)	dend[55](1)
access dend[0]
delete_section()
