# Supplementary material for: Wide-Field Motion Integration in Fly VS Cells: Insights from an Inverse Approach
Source: PLoS Comput Biol. 2010 Sep 30;6(9):e1000932. doi: 10.1371/journal.pcbi.1000932 (PMC2947983; doi:10.1371/journal.pcbi.1000932)
Supplement: Dataset S1 — The passive and active optimized model to reproduce Figures 2 and 3 of the manuscript. (11.65 MB ZIP) [file pcbi.1000932.s001.zip › models/README.txt]

Optimized models for fly wide-field motion detection
----------------------------------------------------

We bundled a typical optimized passive model neuron and active model neuron. The aim of this bundle is to illustrate the models for inspection, and to be able to reproduce figures 2 and 3 from the manuscript. (The bundled models are the ones used in the manuscript for analysis)

To run the models:
1) compile the mod files
2) 	- on windows: nrniv run.hoc
	- on UNIX-based platforms: special run.hoc -

A selection menu will appear and one can select the desired model for inspection. The membrane potential at the beginning of the axon will be displayed.

The lower two buttons of the menu will reproduce the bottom two panels of figure 3.

In case of any problems, contact Ben Torben-Nielsen <btorbennielsen@gmail.com>
