# Supplementary material for: Wide-Field Motion Integration in Fly VS Cells: Insights from an Inverse Approach
Source: PLoS Comput Biol. 2010 Sep 30;6(9):e1000932. doi: 10.1371/journal.pcbi.1000932 (PMC2947983; doi:10.1371/journal.pcbi.1000932)
Supplement: Dataset S1 — The passive and active optimized model to reproduce Figures 2 and 3 of the manuscript. (11.65 MB ZIP) [file pcbi.1000932.s001.zip › models/run.hoc~]

/*
Supplementary material from manuscript
 "Wide-field motion integration in fly VS cells: insights from an inverse approach"
B. Torben-Nielsen and Klaus M. Stiefel
*/

load_file("nrngui.hoc")
ucount = 1 
nrnmainmenu()

objref b,g
b = new VBox()
b.intercept(1)
xpanel("Passive model",0)
xbutton("Passive preferred direction", "runModel(1)") 
xbutton("Passive null direction", "runModel(2)")
xpanel()

xpanel("Active model",0)
xbutton("Active preferred direction","runModel(3)") 
xbutton("Active null direction", "runModel(4)") 
xpanel()

xpanel("Figure 4",0)
xbutton("Fig 4. Active model","runModel(5)") 
xbutton("Fig 4. Passive model", "runModel(6)") 
xpanel()

b.intercept(0)
b.map("Choose model")


proc runModel() {
	if($1 == 1) {
		load_file("pas_preferred.hoc")
		print "Showing optimized passive model. Stimulus: sinuoisdal grating with wavelenth 14 degrees moving at 28 degrees/s in the preferred direction."
	}
	if($1 == 2) {
		load_file("pas_null.hoc")
		print "Showing optimized passive model. Stimulus: sinuoisdal grating with wavelenth 14 degrees moving at 28 degrees/s in the null direction."
	}
	
	if($1 == 3) {
		load_file("active_preferred.hoc")
		print "Showing optimized active model. Stimulus: sinuoisdal grating with wavelenth 14 degrees moving at 28 degrees/s in the preferred direction."
	}
	if($1 == 4) {
		load_file("active_null.hoc")
		print "Showing optimized active model. Stimulus: sinuoisdal grating with wavelenth 14 degrees moving at 28 degrees/s in the null direction."
	}
	
	if($1 == 5) {
		load_file("allactive.hoc")
		print "Stimulation protocol as in biological experiments. Alternating no stimulation, preferred-direction and null-direction stimulation. Active model."
	}
	if($1 == 6) {
		load_file("allpassive.hoc")
		print "Stimulation protocol as in biological experiments. Alternating no stimulation, preferred-direction and null-direction stimulation. Passive model."
	}

	print "Restart NEURON to run another simulation. (Ctrl-D to exit)"
	
	b.unmap()
}
