# Supplementary material for: Wide-Field Motion Integration in Fly VS Cells: Insights from an Inverse Approach
Source: PLoS Comput Biol. 2010 Sep 30;6(9):e1000932. doi: 10.1371/journal.pcbi.1000932 (PMC2947983; doi:10.1371/journal.pcbi.1000932)
Supplement: Dataset S1 — The passive and active optimized model to reproduce Figures 2 and 3 of the manuscript. (11.65 MB ZIP) [file pcbi.1000932.s001.zip › models/runEMD_paspref.hoc]

/*
Optimized VS cell for use in supplementary material. 
(This will run the passive model mentioned in the manuscript)

B. Torben-Nielsen  @ OIST
*/

load_file("stdgui.hoc")

tstop=1000
v_init=-50
dt=0.025

scalarEx=2.5
scalarInh=2.5

MAX_SYNAPSES=30

// load the fixed morphology of soma, axon and a dendritic connection
load_file("emd_pas_soma_axon.hoc")

// load amorphology file, made by the java program
load_file(morph)

objref zoneVector
objref savzones
objref savdist
double zones[20]

xStart = -200
yMore = 100
yLess = 200

for z=0, 19 {
	for i=1, no_dend-1 {
		access dend[i]
		insert pas
		if( (y3d(0) > yMore) && (y3d(0) < yLess) && ( x3d(0)> (xStart+ z*20) ) && ( x3d(0) < (xStart+ ((z+1)*20)) ) && diam3d(1) < 3) {
			zones[z] = zones[z]+1
		}
	}	
}

zoneVector = new Vector()
firstNonReached = -1
for z=0,19 {
	zoneVector.add(zones[z])
	if(zones[z] == 0 && firstNonReached < 0) {
		firstNonReached = z
	}
}

// passive biophysics
forall {
	nseg=int( ((L/(0.1*lambda_f(100))+0.9)/2)*2+1   )
	insert pas
	g_pas=0.0005
	e_pas=-50
	Ra=40
	cm=0.8
}

// load the "conductance-streams" FOR PREFERRED DIRECTION
objref gEx[21], fileEx[21], gInh[21], fileInh[21]
strdef exS, inhS
objref synEx[21][no_dend], synInh[21][no_dend]
objref r
objref rect, recv 	
objref savdata

print "velocity: ", velocity

for i=1,20 {
	gEx[i] = new Vector()
	fileEx[i] = new File() 
	gInh[i] = new Vector()
	fileInh[i] = new File()
	
	sprint(exS,"%s%d%s%d%s", "emd_traces/emd_trace_v",velocity,"_pref_ex_",i,".dat") 
	sprint(inhS,"%s%d%s%d%s", "emd_traces/emd_trace_v",velocity,"_pref_inh_",i,".dat") 

	fileEx[i].ropen(exS)
	gEx[i].scanf(fileEx[i])
	fileInh[i].ropen(inhS)
	gInh[i].scanf(fileInh[i])
}
print "all traces loaded"

// determine where to insert the synapses
r = new Random()
r.normal(0,.01)


print "starting to connect synapses. only once"
for z=0, 19 {
	for i=1, no_dend-2 {
		access dend[i]
		insert pas
		if( (y3d(0) > yMore) && (y3d(0) < yLess) && ( x3d(0)> (xStart+ z*20) ) && ( x3d(0) < (xStart+ ((z+1)*20)) ) && diam3d(1) < 3) {
			dend[i]{
				synEx[z+1][i] = new adapsyn_ex(0)
				synEx[z+1][i].scalar=scalarEx
				gEx[z+1].play(&synEx[z+1][i].g_adap,0.025)
				
				synInh[z+1][i] = new adapsyn_inh(0)
				synInh[z+1][i].scalar=scalarInh
				gInh[z+1].play(&synInh[z+1][i].g_adap,0.025)	
			}
		
		}
	}	
}
print "synapses connected"


MAKE_VREST_UNIFORM=0
proc init() {
  // the ina-dependent k current requires finitialize() to be called twice
  // the first pass initializes ina,
  // and the second pass ensures that ina affects ik properly
  finitialize(v_init)
  finitialize(v_init)
  if (MAKE_VREST_UNIFORM == 1) {
    // assume that membrane is either completely passive
    // or that it has ina and ik in addition to pas
    forall if (ismembrane("emdnaS")) {
      e_pas = (ina + ik + g_pas*v_init)/g_pas
    } else {
      e_pas = v_init
    }
    if (cvode.active()) {
      cvode.re_init()
    } else {
      fcurrent()
    }
    frecord_init()
  }
  if (MAKE_VREST_UNIFORM == 0) {
  	forall e_pas = v_init
  }
}


// set up the recording vectors.
print "setting up things 1"
rect = new Vector() 
recv = new Vector() 
print "setting up things 2"
rect.record(&t) 
recv.record(&axon[1].v(0.5))
print "setting up things 3"
access soma

print "starting velocity: ", velocity

savdata = new File() 
strdef saveFile

sprint(saveFile,"%s%d%s%d%s","/tmp/Vm_preferred_",velocity,"_",myNumber,".dat")

savdata.wopen(saveFile) 
for i=0,rect.size()-1 { 
	savdata.printf("%g %g %s", rect.x(i), recv.x(i), "\n") 
}
savdata.close()
